# Supplementary material for: Extensive transcriptional and chromatin changes underlie astrocyte maturation in vivo and in culture
Source: Nat Commun. 2021 Jul 15;12:4335. doi: 10.1038/s41467-021-24624-5 (PMC8282848; doi:10.1038/s41467-021-24624-5)
Supplement: Supplementary file 4 — Supplementary Software [file 41467_2021_24624_MOESM4_ESM.zip]

Archive with 274 entries (217 files):
- github/
- github/Figure5_metabolite_analysis/
- github/Figure5_metabolite_analysis/.DS_Store
- __MACOSX/
- __MACOSX/github/
- __MACOSX/github/Figure5_metabolite_analysis/
- __MACOSX/github/Figure5_metabolite_analysis/._.DS_Store
- github/Figure5_metabolite_analysis/metabolites_cells_and_media.csv
- __MACOSX/github/Figure5_metabolite_analysis/._metabolites_cells_and_media.csv
- github/Figure5_metabolite_analysis/metabolite_classes.csv
- __MACOSX/github/Figure5_metabolite_analysis/._metabolite_classes.csv
- github/Figure5_metabolite_analysis/Figure5_metabolite_analysis.R
- __MACOSX/github/Figure5_metabolite_analysis/._Figure5_metabolite_analysis.R
- github/Figure4_ATAC-Seq_BMP_astr_vs_in_vivo/
- github/Figure4_ATAC-Seq_BMP_astr_vs_in_vivo/00_input/
- github/Figure4_ATAC-Seq_BMP_astr_vs_in_vivo/00_input/.DS_Store
- __MACOSX/github/Figure4_ATAC-Seq_BMP_astr_vs_in_vivo/
- __MACOSX/github/Figure4_ATAC-Seq_BMP_astr_vs_in_vivo/00_input/
- __MACOSX/github/Figure4_ATAC-Seq_BMP_astr_vs_in_vivo/00_input/._.DS_Store
- github/Figure4_ATAC-Seq_BMP_astr_vs_in_vivo/00_input/group_table.csv
- __MACOSX/github/Figure4_ATAC-Seq_BMP_astr_vs_in_vivo/00_input/._group_table.csv
- github/Figure4_ATAC-Seq_BMP_astr_vs_in_vivo/00_input/comparisons_RNA.csv
- __MACOSX/github/Figure4_ATAC-Seq_BMP_astr_vs_in_vivo/00_input/._comparisons_RNA.csv
- github/Figure4_ATAC-Seq_BMP_astr_vs_in_vivo/00_input/group_tab_RNA.csv
- __MACOSX/github/Figure4_ATAC-Seq_BMP_astr_vs_in_vivo/00_input/._group_tab_RNA.csv
- github/Figure4_ATAC-Seq_BMP_astr_vs_in_vivo/00_input/comparisons.csv
- __MACOSX/github/Figure4_ATAC-Seq_BMP_astr_vs_in_vivo/00_input/._comparisons.csv
- github/Figure4_ATAC-Seq_BMP_astr_vs_in_vivo/00_input/07_Cor vs Str immat mat genes_genes.csv
- __MACOSX/github/Figure4_ATAC-Seq_BMP_astr_vs_in_vivo/00_input/._07_Cor vs Str immat mat genes_genes.csv
- github/Figure4_ATAC-Seq_BMP_astr_vs_in_vivo/00_input/design.csv
- __MACOSX/github/Figure4_ATAC-Seq_BMP_astr_vs_in_vivo/00_input/._design.csv
- github/Figure4_ATAC-Seq_BMP_astr_vs_in_vivo/.Rhistory
- github/Figure4_ATAC-Seq_BMP_astr_vs_in_vivo/.DS_Store
- __MACOSX/github/Figure4_ATAC-Seq_BMP_astr_vs_in_vivo/._.DS_Store
- github/Figure4_ATAC-Seq_BMP_astr_vs_in_vivo/Figure4_ATAC-Seq_BMP_astr_vs_in_vivo.R
- __MACOSX/github/Figure4_ATAC-Seq_BMP_astr_vs_in_vivo/._Figure4_ATAC-Seq_BMP_astr_vs_in_vivo.R
- github/.DS_Store
- __MACOSX/github/._.DS_Store
- github/Figure4_RNA-Seq_BMP_astr_vs_in_vivo/
- github/Figure4_RNA-Seq_BMP_astr_vs_in_vivo/00_input/
- github/Figure4_RNA-Seq_BMP_astr_vs_in_vivo/00_input/.DS_Store
- __MACOSX/github/Figure4_RNA-Seq_BMP_astr_vs_in_vivo/
- __MACOSX/github/Figure4_RNA-Seq_BMP_astr_vs_in_vivo/00_input/
- __MACOSX/github/Figure4_RNA-Seq_BMP_astr_vs_in_vivo/00_input/._.DS_Store
- github/Figure4_RNA-Seq_BMP_astr_vs_in_vivo/00_input/Gene of interest table 21-02-19.csv
- __MACOSX/github/Figure4_RNA-Seq_BMP_astr_vs_in_vivo/00_input/._Gene of interest table 21-02-19.csv
- github/Figure4_RNA-Seq_BMP_astr_vs_in_vivo/00_input/group_tab.csv
- __MACOSX/github/Figure4_RNA-Seq_BMP_astr_vs_in_vivo/00_input/._group_tab.csv
- github/Figure4_RNA-Seq_BMP_astr_vs_in_vivo/00_input/comparisons.csv
- __MACOSX/github/Figure4_RNA-Seq_BMP_astr_vs_in_vivo/00_input/._comparisons.csv
- github/Figure4_RNA-Seq_BMP_astr_vs_in_vivo/00_input/07_Cor vs Str immat mat genes_genes.csv
- __MACOSX/github/Figure4_RNA-Seq_BMP_astr_vs_in_vivo/00_input/._07_Cor vs Str immat mat genes_genes.csv
- github/Figure4_RNA-Seq_BMP_astr_vs_in_vivo/.Rhistory
- github/Figure4_RNA-Seq_BMP_astr_vs_in_vivo/.DS_Store
- __MACOSX/github/Figure4_RNA-Seq_BMP_astr_vs_in_vivo/._.DS_Store
- github/Figure4_RNA-Seq_BMP_astr_vs_in_vivo/Figure4_RNA-Seq_BMP_astr_vs_in_vivo.R
- __MACOSX/github/Figure4_RNA-Seq_BMP_astr_vs_in_vivo/._Figure4_RNA-Seq_BMP_astr_vs_in_vivo.R
- github/~$de_and_usage_overview_21-03-18.docx
- __MACOSX/github/._~$de_and_usage_overview_21-03-18.docx
- github/Figure2_RNA-Seq_cortex/
- github/Figure2_RNA-Seq_cortex/00_input/
- github/Figure2_RNA-Seq_cortex/00_input/.DS_Store
- __MACOSX/github/Figure2_RNA-Seq_cortex/
- __MACOSX/github/Figure2_RNA-Seq_cortex/00_input/
- __MACOSX/github/Figure2_RNA-Seq_cortex/00_input/._.DS_Store
- github/Figure2_RNA-Seq_cortex/00_input/Gene of interest table 21-02-19.csv
- __MACOSX/github/Figure2_RNA-Seq_cortex/00_input/._Gene of interest table 21-02-19.csv
- github/Figure2_RNA-Seq_cortex/00_input/06_genes_by_module_cons.csv
- __MACOSX/github/Figure2_RNA-Seq_cortex/00_input/._06_genes_by_module_cons.csv
- github/Figure2_RNA-Seq_cortex/00_input/group_tab.csv
- __MACOSX/github/Figure2_RNA-Seq_cortex/00_input/._group_tab.csv
- github/Figure2_RNA-Seq_cortex/00_input/matrix.csv
- __MACOSX/github/Figure2_RNA-Seq_cortex/00_input/._matrix.csv
- github/Figure2_RNA-Seq_cortex/00_input/comparisons.csv
- __MACOSX/github/Figure2_RNA-Seq_cortex/00_input/._comparisons.csv
- github/Figure2_RNA-Seq_cortex/.DS_Store
- __MACOSX/github/Figure2_RNA-Seq_cortex/._.DS_Store
- github/Figure2_RNA-Seq_cortex/Figure2_RNA-Seq_cortex.R
- __MACOSX/github/Figure2_RNA-Seq_cortex/._Figure2_RNA-Seq_cortex.R
- github/FigureS6C_RNA-Seq_BMP_vs_published_in_vitro_astrocytes/
- github/FigureS6C_RNA-Seq_BMP_vs_published_in_vitro_astrocytes/00_input/
- github/FigureS6C_RNA-Seq_BMP_vs_published_in_vitro_astrocytes/00_input/.DS_Store
- __MACOSX/github/FigureS6C_RNA-Seq_BMP_vs_published_in_vitro_astrocytes/
- __MACOSX/github/FigureS6C_RNA-Seq_BMP_vs_published_in_vitro_astrocytes/00_input/
- __MACOSX/github/FigureS6C_RNA-Seq_BMP_vs_published_in_vitro_astrocytes/00_input/._.DS_Store
- github/FigureS6C_RNA-Seq_BMP_vs_published_in_vitro_astrocytes/00_input/group_tab.csv
- __MACOSX/github/FigureS6C_RNA-Seq_BMP_vs_published_in_vitro_astrocytes/00_input/._group_tab.csv
- github/FigureS6C_RNA-Seq_BMP_vs_published_in_vitro_astrocytes/00_input/Gene of interest table 21-02-05.csv
- __MACOSX/github/FigureS6C_RNA-Seq_BMP_vs_published_in_vitro_astrocytes/00_input/._Gene of interest table 21-02-05.csv
- github/FigureS6C_RNA-Seq_BMP_vs_published_in_vitro_astrocytes/00_input/comparisons.csv
- __MACOSX/github/FigureS6C_RNA-Seq_BMP_vs_published_in_vitro_astrocytes/00_input/._comparisons.csv
- github/FigureS6C_RNA-Seq_BMP_vs_published_in_vitro_astrocytes/.Rhistory
- github/FigureS6C_RNA-Seq_BMP_vs_published_in_vitro_astrocytes/.DS_Store
- __MACOSX/github/FigureS6C_RNA-Seq_BMP_vs_published_in_vitro_astrocytes/._.DS_Store
- github/FigureS6C_RNA-Seq_BMP_vs_published_in_vitro_astrocytes/FigureS6C_RNA-Seq_BMP_vs_published_in_vitro_astrocytes.R
- __MACOSX/github/FigureS6C_RNA-Seq_BMP_vs_published_in_vitro_astrocytes/._FigureS6C_RNA-Seq_BMP_vs_published_in_vitro_astrocytes.R
- github/Figure3_ATAC-Seq_in_vivo/
- github/Figure3_ATAC-Seq_in_vivo/00_input/
- github/Figure3_ATAC-Seq_in_vivo/00_input/mCO.enh.1e-2_mm10.bed
- __MACOSX/github/Figure3_ATAC-Seq_in_vivo/
- __MACOSX/github/Figure3_ATAC-Seq_in_vivo/00_input/
- __MACOSX/github/Figure3_ATAC-Seq_in_vivo/00_input/._mCO.enh.1e-2_mm10.bed
- github/Figure3_ATAC-Seq_in_vivo/00_input/.DS_Store
- __MACOSX/github/Figure3_ATAC-Seq_in_vivo/00_input/._.DS_Store
- github/Figure3_ATAC-Seq_in_vivo/00_input/Shen12_brainE14_mm10.bed
- __MACOSX/github/Figure3_ATAC-Seq_in_vivo/00_input/._Shen12_brainE14_mm10.bed
- github/Figure3_ATAC-Seq_in_vivo/00_input/group_table.csv
- __MACOSX/github/Figure3_ATAC-Seq_in_vivo/00_input/._group_table.csv
- github/Figure3_ATAC-Seq_in_vivo/00_input/Shen12_cortex_mm10.bed
- __MACOSX/github/Figure3_ATAC-Seq_in_vivo/00_input/._Shen12_cortex_mm10.bed
- github/Figure3_ATAC-Seq_in_vivo/00_input/comparisons_RNA.csv
- __MACOSX/github/Figure3_ATAC-Seq_in_vivo/00_input/._comparisons_RNA.csv
- github/Figure3_ATAC-Seq_in_vivo/00_input/pombo_NPC_NcoI.enh_1e-2_mm10.bed
- __MACOSX/github/Figure3_ATAC-Seq_in_vivo/00_input/._pombo_NPC_NcoI.enh_1e-2_mm10.bed
- github/Figure3_ATAC-Seq_in_vivo/00_input/group_tab_RNA.csv
- __MACOSX/github/Figure3_ATAC-Seq_in_vivo/00_input/._group_tab_RNA.csv
- github/Figure3_ATAC-Seq_in_vivo/00_input/comparisons.csv
- __MACOSX/github/Figure3_ATAC-Seq_in_vivo/00_input/._comparisons.csv
- github/Figure3_ATAC-Seq_in_vivo/00_input/07_Cor vs Str immat mat genes_genes.csv
- __MACOSX/github/Figure3_ATAC-Seq_in_vivo/00_input/._07_Cor vs Str immat mat genes_genes.csv
- github/Figure3_ATAC-Seq_in_vivo/.Rhistory
- github/Figure3_ATAC-Seq_in_vivo/.DS_Store
- __MACOSX/github/Figure3_ATAC-Seq_in_vivo/._.DS_Store
- github/Figure3_ATAC-Seq_in_vivo/Figure3_ATAC-Seq_in_vivo.R
- __MACOSX/github/Figure3_ATAC-Seq_in_vivo/._Figure3_ATAC-Seq_in_vivo.R
- github/Figure1_scRNA-Seq_striatum/
- github/Figure1_scRNA-Seq_striatum/00_input/
- github/Figure1_scRNA-Seq_striatum/00_input/.DS_Store
- __MACOSX/github/Figure1_scRNA-Seq_striatum/
- __MACOSX/github/Figure1_scRNA-Seq_striatum/00_input/
- __MACOSX/github/Figure1_scRNA-Seq_striatum/00_input/._.DS_Store
- github/Figure1_scRNA-Seq_striatum/00_input/02_reg_genes_cortex.csv
- github/Figure1_scRNA-Seq_striatum/00_input/Gene of interest table 21-02-19.csv
- __MACOSX/github/Figure1_scRNA-Seq_striatum/00_input/._Gene of interest table 21-02-19.csv
- github/Figure1_scRNA-Seq_striatum/00_input/group_tab.csv
- __MACOSX/github/Figure1_scRNA-Seq_striatum/00_input/._group_tab.csv
- github/Figure1_scRNA-Seq_striatum/.Rhistory
- github/Figure1_scRNA-Seq_striatum/Figure1_scRNA-Seq_striatum.R
- __MACOSX/github/Figure1_scRNA-Seq_striatum/._Figure1_scRNA-Seq_striatum.R
- github/Figure1_scRNA-Seq_striatum/.DS_Store
- __MACOSX/github/Figure1_scRNA-Seq_striatum/._.DS_Store
- github/Figure1_scRNA-Seq_striatum/cell_meta_data_for_resource.csv
- __MACOSX/github/Figure1_scRNA-Seq_striatum/._cell_meta_data_for_resource.csv
- github/Figure1_scRNA-Seq_striatum/01_output/
- github/Figure1_scRNA-Seq_striatum/01_output/.DS_Store
- __MACOSX/github/Figure1_scRNA-Seq_striatum/01_output/
- __MACOSX/github/Figure1_scRNA-Seq_striatum/01_output/._.DS_Store
- github/Figure1_scRNA-Seq_striatum/01_output/06_module_consolidation_table.csv
- __MACOSX/github/Figure1_scRNA-Seq_striatum/01_output/._06_module_consolidation_table.csv
- github/Figure1_scRNA-Seq_striatum/01_output/01_cluster_assignment.csv
- __MACOSX/github/Figure1_scRNA-Seq_striatum/01_output/._01_cluster_assignment.csv
- github/Figure1_scRNA-Seq_striatum/01_output/02_clusters for reclustering.csv
- __MACOSX/github/Figure1_scRNA-Seq_striatum/01_output/._02_clusters for reclustering.csv
- github/generate_shh_key_for_github.sh
- __MACOSX/github/._generate_shh_key_for_github.sh
- github/Figure7_ATAC-Seq_maturation_signals/
- github/Figure7_ATAC-Seq_maturation_signals/00_input/
- github/Figure7_ATAC-Seq_maturation_signals/00_input/.DS_Store
- __MACOSX/github/Figure7_ATAC-Seq_maturation_signals/
- __MACOSX/github/Figure7_ATAC-Seq_maturation_signals/00_input/
- __MACOSX/github/Figure7_ATAC-Seq_maturation_signals/00_input/._.DS_Store
- github/Figure7_ATAC-Seq_maturation_signals/00_input/group_table.csv
- __MACOSX/github/Figure7_ATAC-Seq_maturation_signals/00_input/._group_table.csv
- github/Figure7_ATAC-Seq_maturation_signals/00_input/group_table_bigwigs.csv
- __MACOSX/github/Figure7_ATAC-Seq_maturation_signals/00_input/._group_table_bigwigs.csv
- github/Figure7_ATAC-Seq_maturation_signals/00_input/comparisons.csv
- __MACOSX/github/Figure7_ATAC-Seq_maturation_signals/00_input/._comparisons.csv
- github/Figure7_ATAC-Seq_maturation_signals/.Rhistory
- github/Figure7_ATAC-Seq_maturation_signals/.DS_Store
- __MACOSX/github/Figure7_ATAC-Seq_maturation_signals/._.DS_Store
- github/Figure7_ATAC-Seq_maturation_signals/Figure7_ATAC-Seq_maturation_signals.R
- __MACOSX/github/Figure7_ATAC-Seq_maturation_signals/._Figure7_ATAC-Seq_maturation_signals.R
- github/Figure6_RNA-Seq_Rorb_Fezf2_co-expression/
- github/Figure6_RNA-Seq_Rorb_Fezf2_co-expression/00_input/
- github/Figure6_RNA-Seq_Rorb_Fezf2_co-expression/00_input/.DS_Store
- __MACOSX/github/Figure6_RNA-Seq_Rorb_Fezf2_co-expression/
- __MACOSX/github/Figure6_RNA-Seq_Rorb_Fezf2_co-expression/00_input/
- __MACOSX/github/Figure6_RNA-Seq_Rorb_Fezf2_co-expression/00_input/._.DS_Store
- github/Figure6_RNA-Seq_Rorb_Fezf2_co-expression/00_input/Gene of interest table 21-02-19.csv
- __MACOSX/github/Figure6_RNA-Seq_Rorb_Fezf2_co-expression/00_input/._Gene of interest table 21-02-19.csv
- github/Figure6_RNA-Seq_Rorb_Fezf2_co-expression/00_input/group_tab.csv
- __MACOSX/github/Figure6_RNA-Seq_Rorb_Fezf2_co-expression/00_input/._group_tab.csv
- github/Figure6_RNA-Seq_Rorb_Fezf2_co-expression/00_input/comparisons.csv
- __MACOSX/github/Figure6_RNA-Seq_Rorb_Fezf2_co-expression/00_input/._comparisons.csv
- github/Figure6_RNA-Seq_Rorb_Fezf2_co-expression/00_input/07_Cor vs Str immat mat genes_genes.csv
- __MACOSX/github/Figure6_RNA-Seq_Rorb_Fezf2_co-expression/00_input/._07_Cor vs Str immat mat genes_genes.csv
- github/Figure6_RNA-Seq_Rorb_Fezf2_co-expression/.Rhistory
- github/Figure6_RNA-Seq_Rorb_Fezf2_co-expression/.DS_Store
- __MACOSX/github/Figure6_RNA-Seq_Rorb_Fezf2_co-expression/._.DS_Store
- github/Figure6_RNA-Seq_Rorb_Fezf2_co-expression/Figure6_RNA-Seq_Rorb_Fezf2_co-expression.R
- __MACOSX/github/Figure6_RNA-Seq_Rorb_Fezf2_co-expression/._Figure6_RNA-Seq_Rorb_Fezf2_co-expression.R
- github/Figure5_RNA-Seq_transcription_factor_expression/
- github/Figure5_RNA-Seq_transcription_factor_expression/00_input/
- github/Figure5_RNA-Seq_transcription_factor_expression/00_input/.DS_Store
- __MACOSX/github/Figure5_RNA-Seq_transcription_factor_expression/
- __MACOSX/github/Figure5_RNA-Seq_transcription_factor_expression/00_input/
- __MACOSX/github/Figure5_RNA-Seq_transcription_factor_expression/00_input/._.DS_Store
- github/Figure5_RNA-Seq_transcription_factor_expression/00_input/Gene of interest table 21-02-19.csv
- __MACOSX/github/Figure5_RNA-Seq_transcription_factor_expression/00_input/._Gene of interest table 21-02-19.csv
- github/Figure5_RNA-Seq_transcription_factor_expression/00_input/group_tab.csv
- __MACOSX/github/Figure5_RNA-Seq_transcription_factor_expression/00_input/._group_tab.csv
- github/Figure5_RNA-Seq_transcription_factor_expression/00_input/comparisons.csv
- __MACOSX/github/Figure5_RNA-Seq_transcription_factor_expression/00_input/._comparisons.csv
- github/Figure5_RNA-Seq_transcription_factor_expression/00_input/07_Cor vs Str immat mat genes_genes.csv
- __MACOSX/github/Figure5_RNA-Seq_transcription_factor_expression/00_input/._07_Cor vs Str immat mat genes_genes.csv
- github/Figure5_RNA-Seq_transcription_factor_expression/.Rhistory
- github/Figure5_RNA-Seq_transcription_factor_expression/.DS_Store
- __MACOSX/github/Figure5_RNA-Seq_transcription_factor_expression/._.DS_Store
- github/Figure5_RNA-Seq_transcription_factor_expression/Figure5_RNA-Seq_transcription_factor_expression.R
- __MACOSX/github/Figure5_RNA-Seq_transcription_factor_expression/._Figure5_RNA-Seq_transcription_factor_expression.R
- github/Figure6_ATAC-Seq_transcription_factor_expression/
- github/Figure6_ATAC-Seq_transcription_factor_expression/00_input/
- github/Figure6_ATAC-Seq_transcription_factor_expression/00_input/.DS_Store
- __MACOSX/github/Figure6_ATAC-Seq_transcription_factor_expression/
- __MACOSX/github/Figure6_ATAC-Seq_transcription_factor_expression/00_input/
- __MACOSX/github/Figure6_ATAC-Seq_transcription_factor_expression/00_input/._.DS_Store
- github/Figure6_ATAC-Seq_transcription_factor_expression/00_input/group_table.csv
- __MACOSX/github/Figure6_ATAC-Seq_transcription_factor_expression/00_input/._group_table.csv
- github/Figure6_ATAC-Seq_transcription_factor_expression/00_input/group_table_bigwigs.csv
- __MACOSX/github/Figure6_ATAC-Seq_transcription_factor_expression/00_input/._group_table_bigwigs.csv
- github/Figure6_ATAC-Seq_transcription_factor_expression/00_input/comparisons.csv
- __MACOSX/github/Figure6_ATAC-Seq_transcription_factor_expression/00_input/._comparisons.csv
- github/Figure6_ATAC-Seq_transcription_factor_expression/.Rhistory
- github/Figure6_ATAC-Seq_transcription_factor_expression/.DS_Store
- __MACOSX/github/Figure6_ATAC-Seq_transcription_factor_expression/._.DS_Store
- github/Figure6_ATAC-Seq_transcription_factor_expression/Figure6_ATAC-Seq_transcription_factor_expression.R
- __MACOSX/github/Figure6_ATAC-Seq_transcription_factor_expression/._Figure6_ATAC-Seq_transcription_factor_expression.R
- github/FigureS2A_RNA-Seq_cortex_bulk_vs_Str_pseudobulk/
- github/FigureS2A_RNA-Seq_cortex_bulk_vs_Str_pseudobulk/00_input/
- github/FigureS2A_RNA-Seq_cortex_bulk_vs_Str_pseudobulk/00_input/.DS_Store
- __MACOSX/github/FigureS2A_RNA-Seq_cortex_bulk_vs_Str_pseudobulk/
- __MACOSX/github/FigureS2A_RNA-Seq_cortex_bulk_vs_Str_pseudobulk/00_input/
- __MACOSX/github/FigureS2A_RNA-Seq_cortex_bulk_vs_Str_pseudobulk/00_input/._.DS_Store
- github/FigureS2A_RNA-Seq_cortex_bulk_vs_Str_pseudobulk/00_input/group_tab.csv
- __MACOSX/github/FigureS2A_RNA-Seq_cortex_bulk_vs_Str_pseudobulk/00_input/._group_tab.csv
- github/FigureS2A_RNA-Seq_cortex_bulk_vs_Str_pseudobulk/00_input/comparisons.csv
- __MACOSX/github/FigureS2A_RNA-Seq_cortex_bulk_vs_Str_pseudobulk/00_input/._comparisons.csv
- github/FigureS2A_RNA-Seq_cortex_bulk_vs_Str_pseudobulk/00_input/Gene of interest table 21-01-20.csv
- __MACOSX/github/FigureS2A_RNA-Seq_cortex_bulk_vs_Str_pseudobulk/00_input/._Gene of interest table 21-01-20.csv
- github/FigureS2A_RNA-Seq_cortex_bulk_vs_Str_pseudobulk/.Rhistory
- github/FigureS2A_RNA-Seq_cortex_bulk_vs_Str_pseudobulk/FigureS2A_RNA-Seq_cortex_bulk_vs_Str_pseudobulk.R
- __MACOSX/github/FigureS2A_RNA-Seq_cortex_bulk_vs_Str_pseudobulk/._FigureS2A_RNA-Seq_cortex_bulk_vs_Str_pseudobulk.R
- github/FigureS2A_RNA-Seq_cortex_bulk_vs_Str_pseudobulk/.DS_Store
- __MACOSX/github/FigureS2A_RNA-Seq_cortex_bulk_vs_Str_pseudobulk/._.DS_Store
- github/FigureS8_re-analysis_published_ChIP_vs_astrocyte_ATAC-Seq/
- github/FigureS8_re-analysis_published_ChIP_vs_astrocyte_ATAC-Seq/.Rhistory
- github/FigureS8_re-analysis_published_ChIP_vs_astrocyte_ATAC-Seq/.DS_Store
- __MACOSX/github/FigureS8_re-analysis_published_ChIP_vs_astrocyte_ATAC-Seq/
- __MACOSX/github/FigureS8_re-analysis_published_ChIP_vs_astrocyte_ATAC-Seq/._.DS_Store
- github/FigureS8_re-analysis_published_ChIP_vs_astrocyte_ATAC-Seq/FigureS8_re-analysis_published_ChIP_vs_astrocyte_ATAC-Seq.R
- __MACOSX/github/FigureS8_re-analysis_published_ChIP_vs_astrocyte_ATAC-Seq/._FigureS8_re-analysis_published_ChIP_vs_astrocyte_ATAC-Seq.R
- github/Code_and_usage_overview.docx
- __MACOSX/github/._Code_and_usage_overview.docx
- github/Figure7_RNA-Seq_maturation_signals/
- github/Figure7_RNA-Seq_maturation_signals/00_input/
- github/Figure7_RNA-Seq_maturation_signals/00_input/.DS_Store
- __MACOSX/github/Figure7_RNA-Seq_maturation_signals/
- __MACOSX/github/Figure7_RNA-Seq_maturation_signals/00_input/
- __MACOSX/github/Figure7_RNA-Seq_maturation_signals/00_input/._.DS_Store
- github/Figure7_RNA-Seq_maturation_signals/00_input/Gene of interest table 21-02-19.csv
- __MACOSX/github/Figure7_RNA-Seq_maturation_signals/00_input/._Gene of interest table 21-02-19.csv
- github/Figure7_RNA-Seq_maturation_signals/00_input/group_tab.csv
- __MACOSX/github/Figure7_RNA-Seq_maturation_signals/00_input/._group_tab.csv
- github/Figure7_RNA-Seq_maturation_signals/00_input/comparisons.csv
- __MACOSX/github/Figure7_RNA-Seq_maturation_signals/00_input/._comparisons.csv
- github/Figure7_RNA-Seq_maturation_signals/00_input/07_Cor vs Str immat mat genes_genes.csv
- __MACOSX/github/Figure7_RNA-Seq_maturation_signals/00_input/._07_Cor vs Str immat mat genes_genes.csv
- github/Figure7_RNA-Seq_maturation_signals/.Rhistory
- github/Figure7_RNA-Seq_maturation_signals/.DS_Store
- __MACOSX/github/Figure7_RNA-Seq_maturation_signals/._.DS_Store
- github/Figure7_RNA-Seq_maturation_signals/Figure7_RNA-Seq_maturation_signals.R
- __MACOSX/github/Figure7_RNA-Seq_maturation_signals/._Figure7_RNA-Seq_maturation_signals.R
- github/Code_and_usage_overview.pdf
- __MACOSX/github/._Code_and_usage_overview.pdf
