# Supplementary material for: Extensive transcriptional and chromatin changes underlie astrocyte maturation in vivo and in culture
Source: Nat Commun. 2021 Jul 15;12:4335. doi: 10.1038/s41467-021-24624-5 (PMC8282848; doi:10.1038/s41467-021-24624-5)
Supplement: Supplementary file 4 — Supplementary Software [file 41467_2021_24624_MOESM4_ESM.zip › github/Figure5_metabolite_analysis/metabolites_cells_and_media.csv]

Metabolite	Exp	Condition	label_percent_cells	conc_cells	label_percent_media	conc_media	conc_media_baseline
Pyruvate	x6-3	EGFP	66.24	1.85	62.76	20.29	37.8
Pyruvate	x8-1	EGFP	67.21	3.273	52.34	19.65	37.8
Pyruvate	x8-2	EGFP	65.26	2.297	51.99	24.41	37.8
Pyruvate	x9-2	EGFP	65.57	3.057	60.59	20.84	37.8
Pyruvate	x9-4	EGFP	64.38	7.527	52.84	17.79	37.8
Pyruvate	x6-3	Rorb	59.26	1.644	47.96	20.79	37.8
Pyruvate	x8-1	Rorb	49.29	1.61	44.1	16.51	37.8
Pyruvate	x8-2	Rorb	43.9	1.061	29.07	26.78	37.8
Pyruvate	x9-2	Rorb	60.68	1.814	43.74	20.48	37.8
Pyruvate	x9-4	Rorb	51.75	2.527	39.71	20.21	37.8
Pyruvate	x6-3	Fezf2	46.09	1.059	50.58	18.6	37.8
Pyruvate	x8-1	Fezf2	38.87	0.4748	56.38	13.54	37.8
Pyruvate	x8-2	Fezf2	36.98	0.2215	42.65	19.77	37.8
Pyruvate	x9-2	Fezf2	57.46	2.624	43.28	22.45	37.8
Pyruvate	x9-4	Fezf2	62.55	6.689	48.14	21.22	37.8
Lactate	x6-3	EGFP	87.77	0.8449	52.43	4.731	0.07456
Lactate	x8-1	EGFP	93.64	1.221	43.28	3.013	0.07456
Lactate	x8-2	EGFP	100	0.7836	40.49	3.198	0.07456
Lactate	x9-2	EGFP	96.85	1.022	48.81	4.073	0.07456
Lactate	x9-4	EGFP	88.02	3.323	42.05	3.157	0.07456
Lactate	x6-3	Rorb	100	0.7002	38.36	3.427	0.07456
Lactate	x8-1	Rorb	96.51	0.416	34.03	2.525	0.07456
Lactate	x8-2	Rorb	100	0.3818	17.65	2.305	0.07456
Lactate	x9-2	Rorb	100	0.6128	32.3	2.645	0.07456
Lactate	x9-4	Rorb	100	0.728	31.55	2.677	0.07456
Lactate	x6-3	Fezf2	79.06	0.4414	44.49	3.889	0.07456
Lactate	x8-1	Fezf2	77.79	0.5338	46.72	3.657	0.07456
Lactate	x8-2	Fezf2	45.58	0.9433	34.31	2.494	0.07456
Lactate	x9-2	Fezf2	85.01	0.6601	36	2.667	0.07456
Lactate	x9-4	Fezf2	72.79	2.795	38.31	3.277	0.07456
Alanine	x6-3	EGFP	53.87	10.19	19.14	1.828	0.6726
Alanine	x8-1	EGFP	49.11	11.99	10.59	1.949	0.6726
Alanine	x8-2	EGFP	49.14	9.031	15.47	1.569	0.6726
Alanine	x9-2	EGFP	53.27	17.51	17.19	2.126	0.6726
Alanine	x9-4	EGFP	47.62	42.07	11.48	1.957	0.6726
Alanine	x6-3	Rorb	35.91	12.74	5.87	1.504	0.6726
Alanine	x8-1	Rorb	36.02	11.01	5.65	1.645	0.6726
Alanine	x8-2	Rorb	23.18	11.94	2.91	1.726	0.6726
Alanine	x9-2	Rorb	40.93	16.05	8.18	2.213	0.6726
Alanine	x9-4	Rorb	38.01	29.91	6.84	2.295	0.6726
Alanine	x6-3	Fezf2	31.65	4.719	3.61	1.363	0.6726
Alanine	x8-1	Fezf2	40.18	5.94	5.37	1.23	0.6726
Alanine	x8-2	Fezf2	22.79	2.864	2.03	1.207	0.6726
Alanine	x9-2	Fezf2	27.29	5.66	3.16	1.695	0.6726
Alanine	x9-4	Fezf2	31.99	18.95	4.69	1.731	0.6726
Valine	x6-3	EGFP		3.762		6.546	7.432
Valine	x8-1	EGFP		6.168		7.037	7.432
Valine	x8-2	EGFP		3.821		5.799	7.432
Valine	x9-2	EGFP		6.894		8.393	7.432
Valine	x9-4	EGFP		18.01		5.673	7.432
Valine	x6-3	Rorb		4.804		6.713	7.432
Valine	x8-1	Rorb		5.319		7.627	7.432
Valine	x8-2	Rorb		3.268		8.46	7.432
Valine	x9-2	Rorb		4.495		7.024	7.432
Valine	x9-4	Rorb		9.012		6.855	7.432
Valine	x6-3	Fezf2		4.429		6.215	7.432
Valine	x8-1	Fezf2		6.226		7.553	7.432
Valine	x8-2	Fezf2		4.963		7.796	7.432
Valine	x9-2	Fezf2		4.709		6.864	7.432
Valine	x9-4	Fezf2		14.46		5.545	7.432
Isoleucine	x6-3	EGFP		1.531		1.813	1.313
Isoleucine	x8-1	EGFP		3.325		2.365	1.313
Isoleucine	x8-2	EGFP		1.436		2.17	1.313
Isoleucine	x9-2	EGFP		3.321		4.018	1.313
Isoleucine	x9-4	EGFP		9.194		1.351	1.313
Isoleucine	x6-3	Rorb		0.8679		1.252	1.313
Isoleucine	x8-1	Rorb		2.594		1.992	1.313
Isoleucine	x8-2	Rorb		1.083		3.332	1.313
Isoleucine	x9-2	Rorb		2.188		1.792	1.313
Isoleucine	x9-4	Rorb		4.334		2.014	1.313
Isoleucine	x6-3	Fezf2		0.9348		1.575	1.313
Isoleucine	x8-1	Fezf2		3.173		1.806	1.313
Isoleucine	x8-2	Fezf2		2.408		2.012	1.313
Isoleucine	x9-2	Fezf2		1.718		1.989	1.313
Isoleucine	x9-4	Fezf2		6.154		1.397	1.313
Proline	x6-3	EGFP		1.86		0.3933	0.285
Proline	x8-1	EGFP		5.537		0.449	0.285
Proline	x8-2	EGFP		1.285		0.4539	0.285
Proline	x9-2	EGFP		6.154		0.7171	0.285
Proline	x9-4	EGFP		17		0.3602	0.285
Proline	x6-3	Rorb		0.6897		0.3442	0.285
Proline	x8-1	Rorb		2.179		0.4198	0.285
Proline	x8-2	Rorb		0.4893		0.4269	0.285
Proline	x9-2	Rorb		1.337		0.4118	0.285
Proline	x9-4	Rorb		3.369		0.4092	0.285
Proline	x6-3	Fezf2		0.786		0.3412	0.285
Proline	x8-1	Fezf2		3.975		0.3963	0.285
Proline	x8-2	Fezf2		2.399		0.4192	0.285
Proline	x9-2	Fezf2		1.524		0.4077	0.285
Proline	x9-4	Fezf2		7.883		0.3241	0.285
Glycine	x6-3	EGFP	0.53	8.006		3.179	3.53
Glycine	x8-1	EGFP	1.29	8.695		3.607	3.53
Glycine	x8-2	EGFP	1.62	4.762		3.477	3.53
Glycine	x9-2	EGFP	1.66	9.593		3.52	3.53
Glycine	x9-4	EGFP	1.6	24.06		3.368	3.53
Glycine	x6-3	Rorb	1	8.958		3.2	3.53
Glycine	x8-1	Rorb	2.4	5.799		3.341	3.53
Glycine	x8-2	Rorb	2.07	3.378		3.589	3.53
Glycine	x9-2	Rorb	2.97	5.72		3.287	3.53
Glycine	x9-4	Rorb	2.69	11.97		3.409	3.53
Glycine	x6-3	Fezf2	0.33	8.839		3.379	3.53
Glycine	x8-1	Fezf2	0.63	8.15		3.459	3.53
Glycine	x8-2	Fezf2	0.38	6.744		3.606	3.53
Glycine	x9-2	Fezf2	2.06	9.648		3.724	3.53
Glycine	x9-4	Fezf2	1.88	21.57		3.6	3.53
Succinate	x6-3	EGFP	12.87	0.04335	2.63	0.009438	0.00495
Succinate	x8-1	EGFP	26.46	0.06724	1.54	0.01448	0.00495
Succinate	x8-2	EGFP	24.16	0.05443	6.92	0.009031	0.00495
Succinate	x9-2	EGFP	5.07	0.119	5.56	0.0107	0.00495
Succinate	x9-4	EGFP	11.83	0.3682	3.55	0.01045	0.00495
Succinate	x6-3	Rorb	10.49	0.0791	2.53	0.003803	0.00495
Succinate	x8-1	Rorb	19.53	0.04997	1.5	0.008539	0.00495
Succinate	x8-2	Rorb	5.63	0.07081	1.98	0.004951	0.00495
Succinate	x9-2	Rorb	13.79	0.03048	2.23	0.005424	0.00495
Succinate	x9-4	Rorb	3.59	0.2954	2.68	0.009455	0.00495
Succinate	x6-3	Fezf2	33.83	0.1127	8	0.004488	0.00495
Succinate	x8-1	Fezf2	42.29	0.08571	9.36	0.007224	0.00495
Succinate	x8-2	Fezf2	47.74	0.1463	2.38	0.01112	0.00495
Succinate	x9-2	Fezf2	7.83	0.1344	3.5	0.008669	0.00495
Succinate	x9-4	Fezf2	28.4	0.1405	3.25	0.003444	0.00495
Fumarate	x6-3	EGFP	54.08	1.925	17	0.02422	0.002598
Fumarate	x8-1	EGFP	49.58	1.451	7.31	0.02098	0.002598
Fumarate	x8-2	EGFP	45.7	1.958	11.53	0.02246	0.002598
Fumarate	x9-2	EGFP	52.84	1.77	11.02	0.02328	0.002598
Fumarate	x9-4	EGFP	48.05	4.363	9.72	0.01856	0.002598
Fumarate	x6-3	Rorb	41.79	1.312	11.6	0.01193	0.002598
Fumarate	x8-1	Rorb	37.8	0.9295	5.91	0.01523	0.002598
Fumarate	x8-2	Rorb	16.45	1.219	3.47	0.01199	0.002598
Fumarate	x9-2	Rorb	38.53	1.046	6.3	0.01457	0.002598
Fumarate	x9-4	Rorb	34.79	1.922	5.64	0.01679	0.002598
Fumarate	x6-3	Fezf2	51.38	1.819	21.49	0.01503	0.002598
Fumarate	x8-1	Fezf2	56.28	1.289	14.81	0.01468	0.002598
Fumarate	x8-2	Fezf2	50.95	1.85	16.45	0.00949	0.002598
Fumarate	x9-2	Fezf2	46.03	1.7	7.84	0.01239	0.002598
Fumarate	x9-4	Fezf2	49.53	3.694	12.86	0.01092	0.002598
Serine	x6-3	EGFP	12.73	16.31		3.259	3.653
Serine	x8-1	EGFP	19.84	18.39		3.793	3.653
Serine	x8-2	EGFP	7.05	12.69		3.746	3.653
Serine	x9-2	EGFP	16.48	22.03		3.892	3.653
Serine	x9-4	EGFP	17.21	56.23		3.566	3.653
Serine	x6-3	Rorb	6.45	26.67		3.353	3.653
Serine	x8-1	Rorb	15.59	16.86		3.588	3.653
Serine	x8-2	Rorb	6.05	13.35		3.921	3.653
Serine	x9-2	Rorb	13.49	17.15		3.407	3.653
Serine	x9-4	Rorb	13.32	34.87		3.453	3.653
Serine	x6-3	Fezf2	5.49	10.07		3.272	3.653
Serine	x8-1	Fezf2	12.37	14.08		3.753	3.653
Serine	x8-2	Fezf2	5.31	7.069		3.589	3.653
Serine	x9-2	Fezf2	7.81	10.55		3.595	3.653
Serine	x9-4	Fezf2	8.1	28.87		3.555	3.653
Threonine	x6-3	EGFP		14.53		4.696	5.267
Threonine	x8-1	EGFP		14.83		5.243	5.267
Threonine	x8-2	EGFP		11.86		5.232	5.267
Threonine	x9-2	EGFP		18.3		5.349	5.267
Threonine	x9-4	EGFP		42.27		4.987	5.267
Threonine	x6-3	Rorb		20.64		4.809	5.267
Threonine	x8-1	Rorb		12.4		5.071	5.267
Threonine	x8-2	Rorb		10.19		5.421	5.267
Threonine	x9-2	Rorb		12.75		4.865	5.267
Threonine	x9-4	Rorb		24.28		4.887	5.267
Threonine	x6-3	Fezf2		11.37		4.597	5.267
Threonine	x8-1	Fezf2		12.2		5.213	5.267
Threonine	x8-2	Fezf2		8.324		5.027	5.267
Threonine	x9-2	Fezf2		11.35		4.982	5.267
Threonine	x9-4	Fezf2		30.95		5.15	5.267
beta-Alanine	x6-3	EGFP	4.53	0.05938
beta-Alanine	x8-1	EGFP	4	0.09045
beta-Alanine	x8-2	EGFP	4.7	0.03639
beta-Alanine	x9-2	EGFP	6.02	0.0993
beta-Alanine	x9-4	EGFP	4.23	0.26
beta-Alanine	x6-3	Rorb	1.16	0.06251
beta-Alanine	x8-1	Rorb	2.2	0.06082
beta-Alanine	x8-2	Rorb	5.36	0.04237
beta-Alanine	x9-2	Rorb	5.13	0.08612
beta-Alanine	x9-4	Rorb	2.88	0.2083
beta-Alanine	x6-3	Fezf2	2.29	0.05089
beta-Alanine	x8-1	Fezf2	0	0.08667
beta-Alanine	x8-2	Fezf2	0	0.1488
beta-Alanine	x9-2	Fezf2	0.76	0.07586
beta-Alanine	x9-4	Fezf2	3.72	0.1687
Malate	x6-3	EGFP	60.73	5.619	18.87	0.06087	0
Malate	x8-1	EGFP	58.59	3.958	12.63	0.04884	0
Malate	x8-2	EGFP	50.36	6.016	14.9	0.05307	0
Malate	x9-2	EGFP	61.66	5.044	17.37	0.05888	0
Malate	x9-4	EGFP	57.18	12.33	12.6	0.04432	0
Malate	x6-3	Rorb	50.16	4.602	14.8	0.02603	0
Malate	x8-1	Rorb	48.67	2.739	9.58	0.02932	0
Malate	x8-2	Rorb	17.76	4.18	6.56	0.03091	0
Malate	x9-2	Rorb	49.91	2.753	8.06	0.03342	0
Malate	x9-4	Rorb	45.19	6.632	8.89	0.03616	0
Malate	x6-3	Fezf2	56.12	5.585	26.22	0.02601	0
Malate	x8-1	Fezf2	59.99	3.841	25.16	0.03364	0
Malate	x8-2	Fezf2	51.72	5.316	24.84	0.02218	0
Malate	x9-2	Fezf2	50	4.716	12.8	0.02886	0
Malate	x9-4	Fezf2	54.36	12.05	19.96	0.02583	0
Aspartate	x6-3	EGFP	55.77	9.21
Aspartate	x8-1	EGFP	54.7	10.71
Aspartate	x8-2	EGFP	39.25	11.51
Aspartate	x9-2	EGFP	56.79	15.14
Aspartate	x9-4	EGFP	51.47	37.76
Aspartate	x6-3	Rorb	43.53	6.285
Aspartate	x8-1	Rorb	44.88	7.228
Aspartate	x8-2	Rorb	12.77	20.01
Aspartate	x9-2	Rorb	46.5	9.374
Aspartate	x9-4	Rorb	39.77	23.46
Aspartate	x6-3	Fezf2	51.97	5.359
Aspartate	x8-1	Fezf2	57.65	5.231
Aspartate	x8-2	Fezf2	48.58	3.021
Aspartate	x9-2	Fezf2	43.62	7.799
Aspartate	x9-4	Fezf2	45.99	26.89
Methionine	x6-3	EGFP	30.33	2.541		1.347	1.659
Methionine	x8-1	EGFP	29.26	3.007		1.626	1.659
Methionine	x8-2	EGFP	29.64	2.441		1.616	1.659
Methionine	x9-2	EGFP	31.56	4.088		1.672	1.659
Methionine	x9-4	EGFP	28.3	9.827		1.491	1.659
Methionine	x6-3	Rorb	20.07	2.281		1.386	1.659
Methionine	x8-1	Rorb	22.8	2.116		1.545	1.659
Methionine	x8-2	Rorb	22.03	2.355		1.664	1.659
Methionine	x9-2	Rorb	28.54	2.284		1.4	1.659
Methionine	x9-4	Rorb	26.93	5.026		1.457	1.659
Methionine	x6-3	Fezf2	23.01	1.759		1.38	1.659
Methionine	x8-1	Fezf2	45.64	1.021		1.583	1.659
Methionine	x8-2	Fezf2	39.05	0.586		1.519	1.659
Methionine	x9-2	Fezf2	22.42	2.156		1.63	1.659
Methionine	x9-4	Fezf2	26.3	6.702		1.522	1.659
GABA	x6-3	EGFP	16.95	0.009555
GABA	x8-1	EGFP	13.86	0.008431
GABA	x8-2	EGFP	5.98	0.007772
GABA	x9-2	EGFP	11.4	0.01041
GABA	x9-4	EGFP	28.34	0.05656
GABA	x6-3	Rorb	8.28	0.009108
GABA	x8-1	Rorb	1.06	0.005444
GABA	x8-2	Rorb	1.39	0.01426
GABA	x9-2	Rorb	0.8	0.008
GABA	x9-4	Rorb	18.95	0.03529
GABA	x6-3	Fezf2	57.98	0.2557
GABA	x8-1	Fezf2	57.69	0.06924
GABA	x8-2	Fezf2	40.14	0.02926
GABA	x9-2	Fezf2	39.23	0.05704
GABA	x9-4	Fezf2	52.37	0.3993
Cysteine	x6-3	EGFP		19.46
Cysteine	x8-1	EGFP		29.17
Cysteine	x8-2	EGFP		16.65
Cysteine	x9-2	EGFP		38.17
Cysteine	x9-4	EGFP		104.13
Cysteine	x6-3	Rorb		25.59
Cysteine	x8-1	Rorb		25.06
Cysteine	x8-2	Rorb		10.84
Cysteine	x9-2	Rorb		25.99
Cysteine	x9-4	Rorb		66.96
Cysteine	x6-3	Fezf2		15.19
Cysteine	x8-1	Fezf2		10.62
Cysteine	x8-2	Fezf2		3.92
Cysteine	x9-2	Fezf2		34.89
Cysteine	x9-4	Fezf2		97.68
Creatinine	x6-3	EGFP		6.724
Creatinine	x8-1	EGFP		3.219
Creatinine	x8-2	EGFP		3.891
Creatinine	x9-2	EGFP		6.598
Creatinine	x9-4	EGFP		15.4
Creatinine	x6-3	Rorb		13.05
Creatinine	x8-1	Rorb		5.893
Creatinine	x8-2	Rorb		4.262
Creatinine	x9-2	Rorb		11.69
Creatinine	x9-4	Rorb		19.14
Creatinine	x6-3	Fezf2		6.241
Creatinine	x8-1	Fezf2		6.38
Creatinine	x8-2	Fezf2		7.962
Creatinine	x9-2	Fezf2		4.694
Creatinine	x9-4	Fezf2		14.5
Deoxyribose	x6-3	EGFP	43.97	0.08817
Deoxyribose	x8-1	EGFP	42.36	0.08204
Deoxyribose	x8-2	EGFP	43.41	0.102
Deoxyribose	x9-2	EGFP	42.52	0.08991
Deoxyribose	x9-4	EGFP	34.91	0.2165
Deoxyribose	x6-3	Rorb	38.2	0.05673
Deoxyribose	x8-1	Rorb	27.62	0.04185
Deoxyribose	x8-2	Rorb	14.35	0.005507
Deoxyribose	x9-2	Rorb	32.79	0.02201
Deoxyribose	x9-4	Rorb	30.41	0.03756
Deoxyribose	x6-3	Fezf2	36.35	0.127
Deoxyribose	x8-1	Fezf2	41.31	0.1247
Deoxyribose	x8-2	Fezf2	29.83	0.2297
Deoxyribose	x9-2	Fezf2	28.61	0.1114
Deoxyribose	x9-4	Fezf2	32.23	0.2609
alpha-Ketoglutarate	x6-3	EGFP	65.98	1.112
alpha-Ketoglutarate	x8-1	EGFP	69.03	1.034
alpha-Ketoglutarate	x8-2	EGFP	62.39	1.388
alpha-Ketoglutarate	x9-2	EGFP	71.97	1.059
alpha-Ketoglutarate	x9-4	EGFP	69.62	2.82
alpha-Ketoglutarate	x6-3	Rorb	53.78	0.907
alpha-Ketoglutarate	x8-1	Rorb	57.21	0.6897
alpha-Ketoglutarate	x8-2	Rorb	23.42	0.2094
alpha-Ketoglutarate	x9-2	Rorb	56	0.3976
alpha-Ketoglutarate	x9-4	Rorb	54.13	0.7593
alpha-Ketoglutarate	x6-3	Fezf2	62.69	1.799
alpha-Ketoglutarate	x8-1	Fezf2	68.93	1.518
alpha-Ketoglutarate	x8-2	Fezf2	57.54	3.839
alpha-Ketoglutarate	x9-2	Fezf2	55.64	1.941
alpha-Ketoglutarate	x9-4	Fezf2	62.9	4.011
Phosphoenolpyruvate	x6-3	EGFP	100	0.3563
Phosphoenolpyruvate	x8-1	EGFP	100	0.467
Phosphoenolpyruvate	x8-2	EGFP	98.43	0.2475
Phosphoenolpyruvate	x9-2	EGFP	99.92	0.454
Phosphoenolpyruvate	x9-4	EGFP	100	1.129
Phosphoenolpyruvate	x6-3	Rorb	100	0.2105
Phosphoenolpyruvate	x8-1	Rorb	90.63	0.1625
Phosphoenolpyruvate	x8-2	Rorb	100	0.06368
Phosphoenolpyruvate	x9-2	Rorb	100	0.05189
Phosphoenolpyruvate	x9-4	Rorb	99.51	0.1516
Phosphoenolpyruvate	x6-3	Fezf2	79.17	0.3496
Phosphoenolpyruvate	x8-1	Fezf2	90.96	0.2965
Phosphoenolpyruvate	x8-2	Fezf2	85.71	0.1242
Phosphoenolpyruvate	x9-2	Fezf2	84.28	0.5226
Phosphoenolpyruvate	x9-4	Fezf2	91.17	1.16
Glutamate	x6-3	EGFP	68.37	263.2
Glutamate	x8-1	EGFP	69.68	369.9
Glutamate	x8-2	EGFP	57.79	287.1
Glutamate	x9-2	EGFP	71.3	462.1
Glutamate	x9-4	EGFP	66.96	1120
Glutamate	x6-3	Rorb	58.57	229.2
Glutamate	x8-1	Rorb	56.55	262.2
Glutamate	x8-2	Rorb	25.35	270.8
Glutamate	x9-2	Rorb	57.49	264.3
Glutamate	x9-4	Rorb	55.76	601.9
Glutamate	x6-3	Fezf2	63.97	145.5
Glutamate	x8-1	Fezf2	66.54	209
Glutamate	x8-2	Fezf2	58.58	116.9
Glutamate	x9-2	Fezf2	57.12	177.4
Glutamate	x9-4	Fezf2	61.5	594.5
Phenylalanine	x6-3	EGFP	3.65	1.697		2.907	3.416
Phenylalanine	x8-1	EGFP	2.57	2.212		3.448	3.416
Phenylalanine	x8-2	EGFP	4.1	1.446		3.536	3.416
Phenylalanine	x9-2	EGFP	2.87	2.499		3.696	3.416
Phenylalanine	x9-4	EGFP	2.42	6.522		3.284	3.416
Phenylalanine	x6-3	Rorb	5.26	2.368		3.061	3.416
Phenylalanine	x8-1	Rorb	3.11	1.993		3.425	3.416
Phenylalanine	x8-2	Rorb	5.17	1.295		3.664	3.416
Phenylalanine	x9-2	Rorb	4.41	1.858		3.059	3.416
Phenylalanine	x9-4	Rorb	3.68	3.674		3.155	3.416
Phenylalanine	x6-3	Fezf2	6.99	1.912		2.938	3.416
Phenylalanine	x8-1	Fezf2	2.11	2.427		3.486	3.416
Phenylalanine	x8-2	Fezf2	8.41	1.969		3.221	3.416
Phenylalanine	x9-2	Fezf2	3.96	1.91		3.419	3.416
Phenylalanine	x9-4	Fezf2	2.96	4.816		3.289	3.416
Asparagine	x6-3	EGFP	0	0.5469		0.1758	0.2675
Asparagine	x8-1	EGFP	0.49	0.2573		0.2325	0.2675
Asparagine	x8-2	EGFP	0.1	0.2021		0.2538	0.2675
Asparagine	x9-2	EGFP	0.56	0.423		0.228	0.2675
Asparagine	x9-4	EGFP	0.56	1.678		0.2033	0.2675
Asparagine	x6-3	Rorb	0.78	0.4204		0.1905	0.2675
Asparagine	x8-1	Rorb	1.28	0.2598		0.2309	0.2675
Asparagine	x8-2	Rorb	1.74	0.4017		0.2438	0.2675
Asparagine	x9-2	Rorb	5.47	0.3981		0.221	0.2675
Asparagine	x9-4	Rorb	3.28	0.9882		0.2337	0.2675
Asparagine	x6-3	Fezf2	2.02	0.3922		0.185	0.2675
Asparagine	x8-1	Fezf2	2.48	0.4231		0.2224	0.2675
Asparagine	x8-2	Fezf2	3.41	0.4195		0.2399	0.2675
Asparagine	x9-2	Fezf2	3.43	0.3611		0.2857	0.2675
Asparagine	x9-4	Fezf2	3.46	1.567		0.2374	0.2675
Ribose	x6-3	EGFP	8.61	0.04248
Ribose	x8-1	EGFP	14.91	0.03224
Ribose	x8-2	EGFP	12.19	0.04628
Ribose	x9-2	EGFP	13.94	0.04896
Ribose	x9-4	EGFP	13.25	0.1964
Ribose	x6-3	Rorb	19.77	0.07642
Ribose	x8-1	Rorb	17.03	0.04445
Ribose	x8-2	Rorb	20.64	0.06912
Ribose	x9-2	Rorb	32.7	0.1133
Ribose	x9-4	Rorb	27.18	0.254
Ribose	x6-3	Fezf2	14.56	0.04241
Ribose	x8-1	Fezf2	37.76	0.06666
Ribose	x8-2	Fezf2	19.96	0.08167
Ribose	x9-2	Fezf2	18.41	0.03357
Ribose	x9-4	Fezf2	16.87	0.1418
beta-Glycerophosphate	x6-3	EGFP		0.557
beta-Glycerophosphate	x8-1	EGFP		0.6615
beta-Glycerophosphate	x8-2	EGFP		0.3509
beta-Glycerophosphate	x9-2	EGFP		0.6822
beta-Glycerophosphate	x9-4	EGFP		1.861
beta-Glycerophosphate	x6-3	Rorb		0.4669
beta-Glycerophosphate	x8-1	Rorb		0.6055
beta-Glycerophosphate	x8-2	Rorb		0.2212
beta-Glycerophosphate	x9-2	Rorb		0.3458
beta-Glycerophosphate	x9-4	Rorb		0.6706
beta-Glycerophosphate	x6-3	Fezf2		0.2344
beta-Glycerophosphate	x8-1	Fezf2		1.956
beta-Glycerophosphate	x8-2	Fezf2		2.179
beta-Glycerophosphate	x9-2	Fezf2		0.4384
beta-Glycerophosphate	x9-4	Fezf2		1.082
Dihydroxyacetone phosphate	x6-3	EGFP	98.14	1.449
Dihydroxyacetone phosphate	x8-1	EGFP	100	10.68
Dihydroxyacetone phosphate	x8-2	EGFP	100	2.748
Dihydroxyacetone phosphate	x9-2	EGFP	100	5.543
Dihydroxyacetone phosphate	x9-4	EGFP	100	20.71
Dihydroxyacetone phosphate	x6-3	Rorb	100	1.16
Dihydroxyacetone phosphate	x8-1	Rorb	92.59	2.068
Dihydroxyacetone phosphate	x8-2	Rorb	100	1.027
Dihydroxyacetone phosphate	x9-2	Rorb	91.27	0.2432
Dihydroxyacetone phosphate	x9-4	Rorb	92.82	1.075
Dihydroxyacetone phosphate	x6-3	Fezf2	88.56	0.5786
Dihydroxyacetone phosphate	x8-1	Fezf2	96.08	5.98
Dihydroxyacetone phosphate	x8-2	Fezf2	100	2.035
Dihydroxyacetone phosphate	x9-2	Fezf2	90.3	0.9586
Dihydroxyacetone phosphate	x9-4	Fezf2	96.68	2.397
alpha-Glycerophoshate	x6-3	EGFP	20.05	62.32
alpha-Glycerophoshate	x8-1	EGFP	18.05	64.04
alpha-Glycerophoshate	x8-2	EGFP	14.74	60.79
alpha-Glycerophoshate	x9-2	EGFP	21.39	73.62
alpha-Glycerophoshate	x9-4	EGFP	22.18	181.5
alpha-Glycerophoshate	x6-3	Rorb	13.18	93.19
alpha-Glycerophoshate	x8-1	Rorb	9.03	59.61
alpha-Glycerophoshate	x8-2	Rorb	2.6	53
alpha-Glycerophoshate	x9-2	Rorb	6.28	58.02
alpha-Glycerophoshate	x9-4	Rorb	10.37	116.7
alpha-Glycerophoshate	x6-3	Fezf2	21.37	43.86
alpha-Glycerophoshate	x8-1	Fezf2	24.25	44.48
alpha-Glycerophoshate	x8-2	Fezf2	10.9	44.23
alpha-Glycerophoshate	x9-2	Fezf2	15.03	64.75
alpha-Glycerophoshate	x9-4	Fezf2	16.21	161.7
2-Phosphoglycerate	x6-3	EGFP	100	0.07124
2-Phosphoglycerate	x8-1	EGFP	100	0.1454
2-Phosphoglycerate	x8-2	EGFP	100	0.08389
2-Phosphoglycerate	x9-2	EGFP	100	0.1042
2-Phosphoglycerate	x9-4	EGFP	100	0.276
2-Phosphoglycerate	x6-3	Rorb	96.18	0.05841
2-Phosphoglycerate	x8-1	Rorb	90.74	0.06553
2-Phosphoglycerate	x8-2	Rorb	98.02	0.03742
2-Phosphoglycerate	x9-2	Rorb	95.53	0.0448
2-Phosphoglycerate	x9-4	Rorb	94.29	0.1077
2-Phosphoglycerate	x6-3	Fezf2	80.47	0.03668
2-Phosphoglycerate	x8-1	Fezf2	90.77	0.08702
2-Phosphoglycerate	x8-2	Fezf2	88.29	0.03403
2-Phosphoglycerate	x9-2	Fezf2	86.58	0.04172
2-Phosphoglycerate	x9-4	Fezf2	91.6	0.09809
3-Phosphoglycerate	x6-3	EGFP	100	0.3705
3-Phosphoglycerate	x8-1	EGFP	100	0.8588
3-Phosphoglycerate	x8-2	EGFP	100	0.4722
3-Phosphoglycerate	x9-2	EGFP	100	0.6321
3-Phosphoglycerate	x9-4	EGFP	100	1.632
3-Phosphoglycerate	x6-3	Rorb	100	0.2143
3-Phosphoglycerate	x8-1	Rorb	94.2	0.2304
3-Phosphoglycerate	x8-2	Rorb	100	0.1217
3-Phosphoglycerate	x9-2	Rorb	99.61	0.08404
3-Phosphoglycerate	x9-4	Rorb	96.58	0.2593
3-Phosphoglycerate	x6-3	Fezf2	85.42	0.1243
3-Phosphoglycerate	x8-1	Fezf2	96.7	0.4799
3-Phosphoglycerate	x8-2	Fezf2	91.07	0.15
3-Phosphoglycerate	x9-2	Fezf2	90.38	0.1315
3-Phosphoglycerate	x9-4	Fezf2	96.46	0.539
Citrate	x6-3	EGFP	73.88	2.969	34.51	0.5552	0.02322
Citrate	x8-1	EGFP	72.79	2.575	32.1	0.6046	0.02322
Citrate	x8-2	EGFP	69.13	3.008	32.36	0.4101	0.02322
Citrate	x9-2	EGFP	75.46	3.092	36.61	0.5918	0.02322
Citrate	x9-4	EGFP	70.37	8.797	24.72	0.595	0.02322
Citrate	x6-3	Rorb	64.79	5.452	29.33	0.3568	0.02322
Citrate	x8-1	Rorb	63.46	2.773	26.73	0.4151	0.02322
Citrate	x8-2	Rorb	43.74	3.233	20.76	0.1471	0.02322
Citrate	x9-2	Rorb	65.04	2.627	26.7	0.2073	0.02322
Citrate	x9-4	Rorb	61.64	6.56	23.05	0.3334	0.02322
Citrate	x6-3	Fezf2	68.19	3.121	29.12	0.272	0.02322
Citrate	x8-1	Fezf2	72.23	3.273	37.78	0.4646	0.02322
Citrate	x8-2	Fezf2	63.66	3.208	25.79	0.1759	0.02322
Citrate	x9-2	Fezf2	62.15	2.752	23.55	0.2051	0.02322
Citrate	x9-4	Fezf2	67.93	7.766	24.68	0.2241	0.02322
Lysine	x6-3	EGFP		8.936
Lysine	x8-1	EGFP		8.441
Lysine	x8-2	EGFP		12.28
Lysine	x9-2	EGFP		7.699
Lysine	x9-4	EGFP		17.69
Lysine	x6-3	Rorb		35.96
Lysine	x8-1	Rorb		11.03
Lysine	x8-2	Rorb		11.94
Lysine	x9-2	Rorb		12.35
Lysine	x9-4	Rorb		20.11
Lysine	x6-3	Fezf2		17.47
Lysine	x8-1	Fezf2		12.26
Lysine	x8-2	Fezf2		19.01
Lysine	x9-2	Fezf2		22.21
Lysine	x9-4	Fezf2		38.43
Glucose	x6-3	EGFP	80.11	0.4529
Glucose	x8-1	EGFP	100	0.5273
Glucose	x8-2	EGFP	100	0.962
Glucose	x9-2	EGFP	74.27	0.4251
Glucose	x9-4	EGFP	76.06	2.591
Glucose	x6-3	Rorb	100	0.7323
Glucose	x8-1	Rorb	76.36	0.5404
Glucose	x8-2	Rorb	89.76	3.497
Glucose	x9-2	Rorb	89.61	0.6679
Glucose	x9-4	Rorb	80.33	1.008
Glucose	x6-3	Fezf2	61.29	0.6474
Glucose	x8-1	Fezf2	61.43	4.064
Glucose	x8-2	Fezf2	87.72	4.108
Glucose	x9-2	Fezf2	57.51	0.2705
Glucose	x9-4	Fezf2	68.28	1.66
Tyrosine	x6-3	EGFP		3.477		6.314	6.94
Tyrosine	x8-1	EGFP		4.459		7.369	6.94
Tyrosine	x8-2	EGFP		2.721		7.168	6.94
Tyrosine	x9-2	EGFP		4.931		7.314	6.94
Tyrosine	x9-4	EGFP		14.49		6.713	6.94
Tyrosine	x6-3	Rorb		0.4154		6.301	6.94
Tyrosine	x8-1	Rorb		4.009		6.834	6.94
Tyrosine	x8-2	Rorb		2.043		7.299	6.94
Tyrosine	x9-2	Rorb		2.476		6.501	6.94
Tyrosine	x9-4	Rorb		5.923		6.717	6.94
Tyrosine	x6-3	Fezf2		1.175		6.462	6.94
Tyrosine	x8-1	Fezf2		4.043		7.03	6.94
Tyrosine	x8-2	Fezf2		0.8739		6.951	6.94
Tyrosine	x9-2	Fezf2		0.7485		7.42	6.94
Tyrosine	x9-4	Fezf2		6.118		7.081	6.94
Pantothenate	x6-3	EGFP		1.704
Pantothenate	x8-1	EGFP		0.7695
Pantothenate	x8-2	EGFP		0.9134
Pantothenate	x9-2	EGFP		1.773
Pantothenate	x9-4	EGFP		7.103
Pantothenate	x6-3	Rorb		2.544
Pantothenate	x8-1	Rorb		1.266
Pantothenate	x8-2	Rorb		0.8964
Pantothenate	x9-2	Rorb		1.985
Pantothenate	x9-4	Rorb		5.368
Pantothenate	x6-3	Fezf2		2.463
Pantothenate	x8-1	Fezf2		0.9683
Pantothenate	x8-2	Fezf2		1.199
Pantothenate	x9-2	Fezf2		0.8555
Pantothenate	x9-4	Fezf2		3.702
Ribulose 5-phosphate	x6-3	EGFP	19.44	0.08107
Ribulose 5-phosphate	x8-1	EGFP	30.5	0.0558
Ribulose 5-phosphate	x8-2	EGFP	24.9	0.04573
Ribulose 5-phosphate	x9-2	EGFP	29.26	0.09772
Ribulose 5-phosphate	x9-4	EGFP	30.54	0.2134
Ribulose 5-phosphate	x6-3	Rorb	19.65	0.09086
Ribulose 5-phosphate	x8-1	Rorb	22.49	0.0713
Ribulose 5-phosphate	x8-2	Rorb	19.34	0.05188
Ribulose 5-phosphate	x9-2	Rorb	17.13	0.09535
Ribulose 5-phosphate	x9-4	Rorb	20.3	0.1589
Ribulose 5-phosphate	x6-3	Fezf2	27.47	0.07305
Ribulose 5-phosphate	x8-1	Fezf2	21.69	0.1233
Ribulose 5-phosphate	x8-2	Fezf2	17.9	0.3523
Ribulose 5-phosphate	x9-2	Fezf2	29.26	0.06309
Ribulose 5-phosphate	x9-4	Fezf2	28.04	0.1767
Ribose 5-phosphate	x6-3	EGFP	32	3.131
Ribose 5-phosphate	x8-1	EGFP	43.27	2.009
Ribose 5-phosphate	x8-2	EGFP	37.24	2.095
Ribose 5-phosphate	x9-2	EGFP	37.57	3.535
Ribose 5-phosphate	x9-4	EGFP	38.14	7.431
Ribose 5-phosphate	x6-3	Rorb	24.99	3.804
Ribose 5-phosphate	x8-1	Rorb	30.08	2.593
Ribose 5-phosphate	x8-2	Rorb	23.86	2.192
Ribose 5-phosphate	x9-2	Rorb	27.66	4.002
Ribose 5-phosphate	x9-4	Rorb	29.65	6.41
Ribose 5-phosphate	x6-3	Fezf2	35.24	2.883
Ribose 5-phosphate	x8-1	Fezf2	23.17	4.968
Ribose 5-phosphate	x8-2	Fezf2	19.77	14.78
Ribose 5-phosphate	x9-2	Fezf2	41.58	2.569
Ribose 5-phosphate	x9-4	Fezf2	39.37	6.503
Tryptophan	x6-3	EGFP		2.446		1.61
Tryptophan	x8-1	EGFP		3.529		1.73
Tryptophan	x8-2	EGFP		1.724		2.143
Tryptophan	x9-2	EGFP		4.008		2.08
Tryptophan	x9-4	EGFP		10.81		1.971
Tryptophan	x6-3	Rorb		0.5941		1.702
Tryptophan	x8-1	Rorb		2.881		2.071
Tryptophan	x8-2	Rorb		1.397		1.591
Tryptophan	x9-2	Rorb		2.135		1.619
Tryptophan	x9-4	Rorb		4.704		1.974
Tryptophan	x6-3	Fezf2		1.699		1.77
Tryptophan	x8-1	Fezf2		0.7188		1.824
Tryptophan	x8-2	Fezf2		0.3194		1.731
Tryptophan	x9-2	Fezf2		1.722		2.119
Tryptophan	x9-4	Fezf2		5.623		1.945
Fructose 6-phosphate	x6-3	EGFP	77	0.0253
Fructose 6-phosphate	x8-1	EGFP	87.72	0.03886
Fructose 6-phosphate	x8-2	EGFP	86.81	0.01701
Fructose 6-phosphate	x9-2	EGFP	81.33	0.02966
Fructose 6-phosphate	x9-4	EGFP	92.13	0.1466
Fructose 6-phosphate	x6-3	Rorb	79.83	0.03733
Fructose 6-phosphate	x8-1	Rorb	73.26	0.02166
Fructose 6-phosphate	x8-2	Rorb	92.44	0.02942
Fructose 6-phosphate	x9-2	Rorb	71.8	0.01546
Fructose 6-phosphate	x9-4	Rorb	82.04	0.05352
Fructose 6-phosphate	x6-3	Fezf2	68.47	0.02163
Fructose 6-phosphate	x8-1	Fezf2	81.45	0.09794
Fructose 6-phosphate	x8-2	Fezf2	81.51	0.04718
Fructose 6-phosphate	x9-2	Fezf2	57.26	0.01343
Fructose 6-phosphate	x9-4	Fezf2	75.9	0.0703
Glucose 6-phosphate	x6-3	EGFP	29.83	0.1003
Glucose 6-phosphate	x8-1	EGFP	40.79	0.1322
Glucose 6-phosphate	x8-2	EGFP	37.85	0.08262
Glucose 6-phosphate	x9-2	EGFP	23.52	0.1409
Glucose 6-phosphate	x9-4	EGFP	59.12	0.3896
Glucose 6-phosphate	x6-3	Rorb	58.54	0.04747
Glucose 6-phosphate	x8-1	Rorb	31.99	0.07068
Glucose 6-phosphate	x8-2	Rorb	77.19	0.05697
Glucose 6-phosphate	x9-2	Rorb	25.56	0.0495
Glucose 6-phosphate	x9-4	Rorb	40.91	0.1107
Glucose 6-phosphate	x6-3	Fezf2	32.17	0.05508
Glucose 6-phosphate	x8-1	Fezf2	55.88	0.2515
Glucose 6-phosphate	x8-2	Fezf2	76.78	0.1194
Glucose 6-phosphate	x9-2	Fezf2	21.19	0.04738
Glucose 6-phosphate	x9-4	Fezf2	31.22	0.2208
myo-Inositol 3-phosphate	x6-3	EGFP		0.342
myo-Inositol 3-phosphate	x8-1	EGFP		0.4151
myo-Inositol 3-phosphate	x8-2	EGFP		0.311
myo-Inositol 3-phosphate	x9-2	EGFP		0.6211
myo-Inositol 3-phosphate	x9-4	EGFP		1.55
myo-Inositol 3-phosphate	x6-3	Rorb		0.3325
myo-Inositol 3-phosphate	x8-1	Rorb		0.3077
myo-Inositol 3-phosphate	x8-2	Rorb		0.1325
myo-Inositol 3-phosphate	x9-2	Rorb		0.2388
myo-Inositol 3-phosphate	x9-4	Rorb		0.6248
myo-Inositol 3-phosphate	x6-3	Fezf2		0.7677
myo-Inositol 3-phosphate	x8-1	Fezf2		0.8538
myo-Inositol 3-phosphate	x8-2	Fezf2		1.103
myo-Inositol 3-phosphate	x9-2	Fezf2		0.8823
myo-Inositol 3-phosphate	x9-4	Fezf2		2.131
Serotonin	x6-3	EGFP		0.162
Serotonin	x8-1	EGFP		0.03143
Serotonin	x8-2	EGFP		0.05122
Serotonin	x9-2	EGFP		0.0733
Serotonin	x9-4	EGFP		0.1541
Serotonin	x6-3	Rorb		0.1502
Serotonin	x8-1	Rorb		0.06848
Serotonin	x8-2	Rorb		0.09663
Serotonin	x9-2	Rorb		0.1157
Serotonin	x9-4	Rorb		0.2326
Serotonin	x6-3	Fezf2		0.1099
Serotonin	x8-1	Fezf2		0.1297
Serotonin	x8-2	Fezf2		0.5399
Serotonin	x9-2	Fezf2		0.1257
Serotonin	x9-4	Fezf2		0.3716
Sialic acid	x6-3	EGFP	27.28	0.03964
Sialic acid	x8-1	EGFP	35.74	0.03433
Sialic acid	x8-2	EGFP	33.65	0.02296
Sialic acid	x9-2	EGFP	31.46	0.05181
Sialic acid	x9-4	EGFP	31.81	0.1571
Sialic acid	x6-3	Rorb	21.49	0.04018
Sialic acid	x8-1	Rorb	17.47	0.01705
Sialic acid	x8-2	Rorb	17.8	0.0183
Sialic acid	x9-2	Rorb	5.1	0.006374
Sialic acid	x9-4	Rorb	12.37	0.05476
Sialic acid	x6-3	Fezf2	13.13	0.03693
Sialic acid	x8-1	Fezf2	9.57	0.3461
Sialic acid	x8-2	Fezf2	6.3	0.5746
Sialic acid	x9-2	Fezf2	20.97	0.03176
Sialic acid	x9-4	Fezf2	16.41	0.1234
Urea	x6-3	EGFP				0.08015	0.08088
Urea	x8-1	EGFP				0.07937	0.08088
Urea	x8-2	EGFP				0.09971	0.08088
Urea	x9-2	EGFP				0.1029	0.08088
Urea	x9-4	EGFP				0.1255	0.08088
Urea	x6-3	Rorb				0.09038	0.08088
Urea	x8-1	Rorb				0.103	0.08088
Urea	x8-2	Rorb				0.1035	0.08088
Urea	x9-2	Rorb				0.08241	0.08088
Urea	x9-4	Rorb				0.1075	0.08088
Urea	x6-3	Fezf2				0.09059	0.08088
Urea	x8-1	Fezf2				0.09776	0.08088
Urea	x8-2	Fezf2				0.08462	0.08088
Urea	x9-2	Fezf2				0.08388	0.08088
Urea	x9-4	Fezf2				0.0591	0.08088
Thymine	x6-3	EGFP				0.01136	0.01193
Thymine	x8-1	EGFP				0.01244	0.01193
Thymine	x8-2	EGFP				0.01247	0.01193
Thymine	x9-2	EGFP				0.01189	0.01193
Thymine	x9-4	EGFP				0.01199	0.01193
Thymine	x6-3	Rorb				0.009998	0.01193
Thymine	x8-1	Rorb				0.01051	0.01193
Thymine	x8-2	Rorb				0.01171	0.01193
Thymine	x9-2	Rorb				0.01232	0.01193
Thymine	x9-4	Rorb				0.01098	0.01193
Thymine	x6-3	Fezf2				0.009909	0.01193
Thymine	x8-1	Fezf2				0.01212	0.01193
Thymine	x8-2	Fezf2				0.01274	0.01193
Thymine	x9-2	Fezf2				0.01288	0.01193
Thymine	x9-4	Fezf2				0.012	0.01193
Glutamine	x6-3	EGFP			4.03	0.5492	0
Glutamine	x8-1	EGFP			3.62	0.623	0
Glutamine	x8-2	EGFP			9.15	0.4824	0
Glutamine	x9-2	EGFP			1.31	0.5485	0
Glutamine	x9-4	EGFP			0	0.6314	0
Glutamine	x6-3	Rorb			5.19	1.165	0
Glutamine	x8-1	Rorb			3.47	1.362	0
Glutamine	x8-2	Rorb			1.56	0.8237	0
Glutamine	x9-2	Rorb			0	0.9634	0
Glutamine	x9-4	Rorb			0.26	1.211	0
Glutamine	x6-3	Fezf2			8.11	0.8263	0
Glutamine	x8-1	Fezf2			9.87	0.9972	0
Glutamine	x8-2	Fezf2			3.5	0.847	0
Glutamine	x9-2	Fezf2			4	0.8908	0
Glutamine	x9-4	Fezf2			5.26	0.828	0
myo-inositol	x6-3	EGFP				0.7998	0.7997
myo-inositol	x8-1	EGFP				0.9226	0.7997
myo-inositol	x8-2	EGFP				0.8771	0.7997
myo-inositol	x9-2	EGFP				0.9592	0.7997
myo-inositol	x9-4	EGFP				0.8583	0.7997
myo-inositol	x6-3	Rorb				0.7775	0.7997
myo-inositol	x8-1	Rorb				0.8354	0.7997
myo-inositol	x8-2	Rorb				0.8726	0.7997
myo-inositol	x9-2	Rorb				0.7859	0.7997
myo-inositol	x9-4	Rorb				0.8452	0.7997
myo-inositol	x6-3	Fezf2				0.856	0.7997
myo-inositol	x8-1	Fezf2				0.9085	0.7997
myo-inositol	x8-2	Fezf2				0.9187	0.7997
myo-inositol	x9-2	Fezf2				0.9777	0.7997
myo-inositol	x9-4	Fezf2				0.929	0.7997
