# Supplementary material for: Extensive transcriptional and chromatin changes underlie astrocyte maturation in vivo and in culture
Source: Nat Commun. 2021 Jul 15;12:4335. doi: 10.1038/s41467-021-24624-5 (PMC8282848; doi:10.1038/s41467-021-24624-5)
Supplement: Supplementary file 4 — Supplementary Software [file 41467_2021_24624_MOESM4_ESM.zip › github/Figure5_metabolite_analysis/metabolite_classes.csv]

Metabolite	Pathway_Category
Glucose	Glycolysis
Glucose 6-phosphate	Glycolysis
Fructose 6-phosphate	Glycolysis
Dihydroxyacetone phosphate	Glycolysis
2-Phosphoglycerate	Glycolysis
3-Phosphoglycerate	Glycolysis
Phosphoenolpyruvate	Glycolysis
Pyruvate	Glycolysis
Lactate	Glycolysis
Citrate	TCA-cycle
alpha-Ketoglutarate	TCA-cycle
Succinate	TCA-cycle
Fumarate	TCA-cycle
Malate	TCA-cycle
Ribulose 5-phosphate	pentose-phosphate-pathway
Ribose 5-phosphate	pentose-phosphate-pathway
Ribose	pentose-phosphate-pathway
Deoxyribose	pentose-phosphate-pathway
alpha-Glycerophoshate	Lipid_metabolism
beta-Glycerophosphate	lipid_metabolism
Alanine	Amino_acids_to_pyruvate
Serine	Amino_acids_to_pyruvate
Threonine	Amino_acids_to_pyruvate
Cysteine	Amino_acids_to_pyruvate
Glycine	Amino_acids_to_pyruvate
Proline	Amino_acids_to_TCA_cycle
Glutamate	Amino_acids_to_TCA_cycle
Methionine	Amino_acids_to_TCA_cycle
Valine	Amino_acids_to_TCA_cycle
Aspartate	Amino_acids_to_TCA_cycle
Asparagine	Amino_acids_to_TCA_cycle
Glutamine	Amino_acids_to_TCA_cycle
Tyrosine	Amino_acids_ketogenic
Phenylalanine	Amino_acids_ketogenic
Isoleucine	Amino_acids_ketogenic
Lysine	Amino_acids_ketogenic
Tryptophan	Amino_acids_ketogenic
Serotonin	Amino_acid_derivatives
GABA	Amino_acid_derivatives
beta-Alanine	Amino_acid_derivatives
Creatinine	Amino_acid_derivatives
Sialic acid	other
myo-Inositol 3-phosphate	other
Pantothenate	other
Urea	other
Thymine	other
myo-inositol	other
