# Supplementary material for: Extensive transcriptional and chromatin changes underlie astrocyte maturation in vivo and in culture
Source: Nat Commun. 2021 Jul 15;12:4335. doi: 10.1038/s41467-021-24624-5 (PMC8282848; doi:10.1038/s41467-021-24624-5)
Supplement: Supplementary file 4 — Supplementary Software [file 41467_2021_24624_MOESM4_ESM.zip › github/Figure4_ATAC-Seq_BMP_astr_vs_in_vivo/00_input/group_table.csv]

sample	group
NSC_in_vitro_R1	NSC_EF
NSC_in_vitro_R2	NSC_EF
NSC_in_vitro_R3	NSC_EF
Astr_in_vitro_R1	Astr_BMP
Astr_in_vitro_R2	Astr_BMP
Astr_in_vitro_R3	Astr_BMP
Astr_P4_R1	Astr_P4
Astr_P4_R2	Astr_P4
Astr_P4_R3	Astr_P4
Astr_ad_R1	Astr_2m
Astr_ad_R2	Astr_2m
Astr_ad_R3	Astr_2m
Astr_ad_R4	Astr_2m
