# Supplementary material for: Extensive transcriptional and chromatin changes underlie astrocyte maturation in vivo and in culture
Source: Nat Commun. 2021 Jul 15;12:4335. doi: 10.1038/s41467-021-24624-5 (PMC8282848; doi:10.1038/s41467-021-24624-5)
Supplement: Supplementary file 4 — Supplementary Software [file 41467_2021_24624_MOESM4_ESM.zip › github/Figure4_ATAC-Seq_BMP_astr_vs_in_vivo/00_input/group_tab_RNA.csv]

sample	group
X6_NSC_1	NSC_EF
X8_EF_5	NSC_EF
X9_EF_6	NSC_EF
X6_B14d_1	Astr_BMP
X8_B14d_5	Astr_BMP
X9_B14d_4	Astr_BMP
iA3	Astr_P4
iA4	Astr_P4
iA7	Astr_P4
mA5	Astr_2m
mA7	Astr_2m
mA10	Astr_2m
