# Supplementary material for: Extensive transcriptional and chromatin changes underlie astrocyte maturation in vivo and in culture
Source: Nat Commun. 2021 Jul 15;12:4335. doi: 10.1038/s41467-021-24624-5 (PMC8282848; doi:10.1038/s41467-021-24624-5)
Supplement: Supplementary file 4 — Supplementary Software [file 41467_2021_24624_MOESM4_ESM.zip › github/Figure4_ATAC-Seq_BMP_astr_vs_in_vivo/00_input/07_Cor vs Str immat mat genes_genes.csv]

immat_Cor	mat_Cor	immat_Str	mat_Str	mat_common	immat_common	mat_common_TFs	immat_common_TFs	immat_Cor_only_TFs	mat_Cor_only_TFs	mat_Cor_only_HOX_TFs	immat_Str_only_TFs	mat_Str_only_TFs	mat_Str_only_HOX_TFs
1110015O18Rik	0610043K17Rik	Hist1h1b	Ctnnd2	Myorg	Pclaf	Dbx2	Dnmt1	Aebp1	Bcl6	Nkx6-2	Foxg1	Klf9	Pou3f3
1110032F04Rik	1110046J04Rik	Pclaf	Dlgap1	Gabrg1	Hist1h2ap	Rora	Tfdp1	Aff2	Bhlhe41	Onecut2	Crebbp	Zfp467	Lhx2
1110038B12Rik	1190005I06Rik	Hist1h4d	Klf9	Slitrk2	Atad2	Rorb	Zbed3	Aff3	Cebpa	Pou3f1	Prrx1	Mxi1
1500009L16Rik	1500004A13Rik	Hist1h2ap	Mir99ahg	Clasp2	Dnmt1	Hopx	Mxd3	Ascl1	Crebl2	Prox1	Etv5	Klf15
1700025G04Rik	1500015A07Rik	Hist1h3e	Pcdh7	Gramd3	Tipin	Fezf2	Sall3	Atf3	Ddb2	Zfhx2	Bptf	Sox9
1700086L19Rik	1700001L19Rik	Hist1h2ae	Auts2	Ctsa	Rfc4	Tef	Hes5	Bcl11a	Esrrb		Tax1bp1	Pou3f3
1810010H24Rik	1700007K13Rik	Hist1h1e	Tmed5	Derl1	Gins2	Nr1d2	Parp1	Bcl6b	Ezh1		Terf1	Zbtb20
2410006H16Rik	1700012D14Rik	Atad2	Tm9sf2	Hagh	Tfdp1	Hlf	Trp53	Cbfb	Gli2		Lcorl	Tcf4
2510009E07Rik	1700017B05Rik	Rfc2	Atp6ap2	P4ha1	Dhfr	Hivep3	Klf10	Cebpb	Gli3		E2f5	Tsc22d4
2610307P16Rik	1700018L02Rik	Dnmt1	Lrpap1	Pgm1	Hells	Nr1d1	E2f1	Cebpd	Glis3		Bola3	Id2
2700099C18Rik	1700019D03Rik	Tipin	Myorg	Fam13c	Mcm3	Dbp	Mybl2	Cenpt	Grhl1		Pcbp1	Nfe2l2
2810025M15Rik	1700026J14Rik	Rfc4	Cpq	Selenbp1	Rfc3	Id4	E2f7	Csrnp1	Hif3a		Zfp428	Rfx3
2810408I11Rik	1700028K03Rik	Gins2	Creg1	Plcd4	Mcm7		Brca1	D630045J12Rik	Ikzf2		Nfix	Pura
2900026A02Rik	1700029J07Rik	Tfdp1	Gabrg1	Smpd2	Hat1		Tcf19	Dach1	Irf6		Smarcb1	Xbp1
3110080E11Rik	1700034I23Rik	Dhfr	Slitrk2	Cyp2j6	Mcm4		E2f8	Dnmt3b	Mitf		Drap1	Hey1
3110082I17Rik	1700047M11Rik	Hells	Slc35a2	Dpm1	Ccne2		Klf6	E2f2	Nkx6-2		Zfp706	Srebf1
4833422C13Rik	1700063D05Rik	Mcm3	Zfp467	Dbx2	Slbp		Id1	Ebf3	Npas2		Cux1	Eno1
4921524J17Rik	1700071M16Rik	Rfc3	Gm49708	Wscd1	Mcm6		Foxm1	Egr2	Nr3c2		Camta1	Zfp329
4930503L19Rik	1700088E04Rik	Mcm7	Vamp2	Cbr3	Lig1		Atf4	Elf4	Onecut2		Nfyb	Ncoa1
4930579G24Rik	1810062O18Rik	Orc6	Unc50	Tmem14a	Tyms		Tcf3	Elk3	Pcbp4		Gtf3a	Nfat5
4933400C23Rik	2010007H06Rik	Hat1	G6pc3	H2-K1	Tk1		Zfp580	Erg	Pgr		Zeb1	Tsc22d3
4933404O12Rik	2210408F21Rik	Mcm4	Clasp2	Snhg20	Rbl1		Etv4	Ets1	Pou3f1		Sp3	Trps1
5330417C22Rik	2610037D02Rik	Ccne2	Impact	Cpeb4	Haspin		Zfp422	Ets2	Prox1		Egr3	Epas1
5430405H02Rik	2700078F05Rik	Slbp	Gramd3	B4gat1	Iqgap3		Nr2f6	Fli1	Rorc		Smarcc1	Tcf7l2
5930403N24Rik	2810405F17Rik	Mcm6	Ctsa	Cnp	Cep192		Sp5	Fosb	Sox10		Matr3	Lhx2
5930409G06Rik	2810407A14Rik	Siva1	Cpne2	Rnd2	Prr11		Adnp	Fosl2	Sp100		Pbrm1	Bmyc
6330403K07Rik	2900052L18Rik	Hist1h3c	Derl1	Stxbp3	Troap		Hes1	Foxc1	St18		Vezf1
7530428D23Rik	2900052N01Rik	Hist1h4h	Hagh	Rora	Spag5		Sfpq	Foxf2	Stat5a		Klf13
8030451A03Rik	2900076A07Rik	Hist2h2ac	P4ha1	Gaa	4930503L19Rik		Sox11	Foxq1	Tfcp2l1		Etv1
9330182L06Rik	3110056K07Rik	Hist1h1a	AC149090.1	Enpp5	Arhgap19		Jun	Foxs1	Tfeb		Smarcd1
9530068E07Rik	3222401L13Rik	Hist1h2bn	Pgm1	Sorl1	Gtse1		Sox4	Gatad2a	Thrb		Hmgxb4
A2m	3425401B19Rik	Hist1h2ak	Fam13c	Pdzph1	Kif18b		Ssrp1	Hhex	Tox2		Atrx
Aacs	3830406C13Rik	Hist1h2an	Fut8	Aig1	Pif1		Lyar	Hic1	Trp63		Zc3h14
Aard	4632427E13Rik	Hist1h4c	Selenbp1	Pcsk1n	Kif14		Tead2	Hmga1	Zbtb16		Bclaf1
Abca1	4732416N19Rik	Hist2h2bb	Plcd4	Sirt2	Ankle1		Yeats4	Klf11	Zbtb7b		Pspc1
Abcc12	4732440D04Rik	Hist1h3f	Smpd2	Chpt1	Rnf26		Nono	Klf2	Zfhx2		Yy1
Abcc9	4732471J01Rik	Hist1h2bb	Mcee	Phactr3	Cip2a		Maz	Klf4	Zfp14		Ubtf
Abhd17c	4833404L02Rik	Hist1h1d	Aldh7a1	Hepacam	Emp1		Ybx1	Lrrfip1	Zfp354b		Zmat2
Abhd2	4833413G10Rik	Hist1h2bm	Tmem205	Rgs20	Zbed3		Fos	Maff	Zfp365		Cebpz
Abracl	4833421K07Rik	Hist1h3i	Mxi1	Dbndd2	Cyp39a1		Egr1	Mecom	Zfp418		Bola1
Acat2	4930402H24Rik	Hist1h2bj	Serinc3	Slc6a1	Cdc27		Junb	Mef2b	Zfp438		Cdc5l
Acd	4930431P19Rik	Hist1h2af	Cyp2j6	Slc27a1	Cdc25b		Ezh2	Meox1	Zfp458		Zfp664
Ache	4930480K15Rik	Hist1h2ab	Dpm1	Ahcyl1	Tnfaip8l1		Id3	Mllt11	Zfp488		Smarca4
Ackr2	4930488L21Rik	Lig1	Yipf4	Plaat3	Arhgef39			Msx2	Zfp536		Tcf12
Acot1	4930506C21Rik	Tyms	Tm2d3	Shisa4	Gpx7			Mta2	Zfp595		Hmg20b
Acsl5	4930544I03Rik	Tk1	Arl6ip5	Aldh2	Knstrn			Mybl1	Zfp641		Zfp326
Actl6a	4930545L23Rik	Oxct1	Tspan31	Pnisr	Cdkn3			Myc	Zfp759		Dnajc2
Actn1	4930565N06Rik	Psat1	Emc3	mt-Nd4	Tuba1c			Mycn	Zim1		Smarce1
Actr3	4930570G19Rik	Stk17b	Dbx2	mt-Co1	Ubald2			Myt1	Zkscan3		Rbm22
Adam12	4930581F22Rik	Cspp1	Ikbip	mt-Cytb	Kif22			Nfatc4	Zmat1		Zfp207
Adamts12	4930590J08Rik	Foxg1	Wscd1	mt-Nd2	Rangap1			Nfkbiz			Zfp106
Adamts16	4931406G06Rik	Srek1	Cbr3	mt-Co3	Tacc3			Nhlh2			Sox21
Adamts17	4932422M17Rik	Rbm26	Tmem14a	mt-Co2	Ccnb2			Nr2f2			Six3
Adamts3	4933407L21Rik	Dhx36	Zcchc7	mt-Atp6	Aspm			Nr4a1			Ncor1
Adamts8	4933413C19Rik	Crebbp	Eif4a2	Gstm5	Pimreg			Nr4a2			Zfp771
Adamts9	4933427I22Rik	Ttc3	Ctsz	Chchd10	Cdc20			Osr1			Phb2
Adamtsl2	4933428G20Rik	Prrx1	H2-K1	Apoe	Ckap2			Pawr			Bola2
Adcy8	4933431E20Rik	Rsf1	Snhg20	Clu	Sapcd2			Pbx3			Hnrnpk
Adgra2	5031410I06Rik	Rbl1	Cpeb4	Slc1a2	Nek2			Pbx4			Olig2
Adgra3	5031415H12Rik	Haspin	Pttg1ip	Aldoc	Cep55			Phtf2			Zc3h15
Adgrb1	5031434O11Rik	Dleu2	Cyhr1	Ldhb	Bora			Ppard			Mbd3
Adgrb2	5031439G07Rik	Iqgap3	Degs1	Enho	Kifc1			Prdm1			Pcbp2
Adgrl2	5033404E19Rik	Cep192	B4gat1	Slc7a10	Fam110a			Rcor1			Fubp1
Adgrv1	5330406M23Rik	Pkn2	Jkamp	Gstm1	Cdca2			Rxrg			Nfib
Adm	5330438D12Rik	Phip	Asah1	S100a1	Ccnf			Skil			Zfp91
Adnp	5930430L01Rik	Tial1	Cd320	Ntrk2	Sap30			Smad1			Purb
Adora2a	6430511E19Rik	Tia1	Abca1	Luzp2	Lbr			Smad5			Smarca5
Aebp1	6430550D23Rik	Psmg2	Abat	Atp1b2	Wee1			Smarca1			Phf5a
Afap1l2	6430590A07Rik	Fam216a	Adcyap1r1	Nkain4	Cenpl			Snai2			Ctcf
Aff2	6720427I07Rik	Gpsm2	Rgma	Gpm6a	Spdl1			Sox12			Olig1
Aff3	6820402A03Rik	Prr11	Cnp	Fjx1	Ska3			Sox18			Nr2f1
Agrn	8030453O22Rik	Odf2	Erlec1	Ndrg2	Ncapg			Sox3			Npas3
AI504432	8430432A02Rik	Troap	Snta1	Abhd3	Ttk			Sox7			Nfia
AI506816	9330121K16Rik	Spag5	Rnd2	Hacd2	Gas2l3			Srf			Jund
Airn	9330136K24Rik	4930503L19Rik	Camk2g	Cadm2	Cdc25c			Tal1			Sox2
Ajuba	9330159F19Rik	Arhgap19	Fbrsl1	Chst1	Psrc1			Tax1bp3			Pbx1
Akap13	9330162012Rik	Lnpk	Zcchc18	Chst2	Dlgap5			Tbr1			Pou3f2
Akr1a1	9430034N14Rik	Gtse1	Tmem176b	Vegfa	Kif20a			Tbx18			Tcf25
Akt1	9430041J12Rik	Hyls1	Rasa2	Rnf13	Ect2			Tbx2			Pou2f1
Alas2	9530085L11Rik	Eri2	Gm11627	Serinc1	Kif2c			Tbx4			Thra
Aldh18a1	9630001P10Rik	Kif18b	Stxbp3	Entpd2	Arhgap11a			Tcf7			Zfp36l1
Aldh1l2	9630010A21Rik	Mtfr2	Rora	Sdc4	Depdc1a			Tcf7l1			Zfp36l2
Alg13	9830144P21Rik	Pif1	Papss2	Mgll	Bub1b			Tead4
Allc	A130014A01Rik	Kif14	Gaa	Car2	G2e3			Tgif1
Alyref	A230001M10Rik	Ankle1	Enpp5	Fzd2	Kif20b			Tgif2
Ammecr1	A230005M16Rik	Srpk2	Mapk4	Timp4	Hjurp			Tox3
Amot	A230009B12Rik	Pex13	Csdc2	Rsrp1	Kpna2			Trp73
Anapc5	A230056P14Rik	Pdhb	Ppt1	Lap3	Aurka			Tsc22d1
Angpt1	A230059L01Rik	Hspa4l	Sorl1	Mir100hg	Sgo2a			Tshz2
Angpt2	A330015K06Rik	Ccdc18	Scg5	Ezr	Mis18bp1			Ttf2
Angptl4	A330023F24Rik	Stox2	Gm15417	Tlcd1	Cdkn2c			Wdhd1
Ankle1	A330093E20Rik	Cdc23	4931406C07Rik	Ctsd	Dbf4			Zbed4
Ankrd42	A430110L20Rik	Uhrf2	Cat	Il18	Kif23			Zbtb10
Ankrd45	A530064N14Rik	Arhgap21	Il11ra1	Mt2	Nuf2			Zbtb2
Anp32b	A530072M11Rik	Rdh11	Tm2d1	Gnao1	Kif18a			Zfp184
Anp32e	A730020M07Rik	Etv5	Rnasek	Arhgap5	Mad2l1			Zfp362
Anpep	A730036I17Rik	Wnk1	Tkt	Fxyd1	Shcbp1			Zfp366
Anxa2	A830018L16Rik	Spop	Acadvl	Sat1	Mns1			Zfp41
Anxa3	A830019P07Rik	Ndc1	Slc25a23	Rorb	Ncapd2			Zfp518b
Ap1s2	A930003A15Rik	Dync1h1	Amer2	mt-Nd4l	Cenpp			Zfp618
Ap3s1	A930005G22Rik	Cul3	Haghl	mt-Nd5	Cdkn2d			Zfp69
Apaf1	A930017K11Rik	Bptf	Fuca1	Dtna	Ube2t			Zfp697
Apcdd1	A930017M01Rik	Prrc2a	Rnf215	Tmem47	Ncaph			Zfp704
Apex1	A930036I15Rik	Ahi1	Sc5d	Macf1	Mxd3			Zfp711
Aplnr	A930037H05Rik	1700021F05Rik	Aamdc	Camk2n1	Melk			Zic1
Apold1	AA986860	Ppp1r2	Mboat2	Gria2	Ndc80			Zic3
Aprt	Aass	Ppp1r35	Smox	Itm2c	Kif15			Zik1
Aqp1	Aatk	Tmem237	Gm266	Ugp2	Ska1			Zmat4
Arap3	Abca2	Smu1	Pdzph1	Csrp1	Bub1
Arf2	Abca5	Brd9	Clcn4	Fbxo2	Kif4
Arf6	Abca6	Thoc2	Gnptg	Lsamp	Ccnb1
Arfgef3	Abca8a	Fkbp2	Hbegf	Acsbg1	Tpx2
Arhgap11a	Abcb9	Cnep1r1	Tmem208	Prxl2a	Cdca3
Arhgap18	Abcc10	Tmem138	Tafa5	Bicd1	Lockd
Arhgap19	Abcc5	Rnf26	Chadl	Rnpc3	Racgap1
Arhgap27	Abcd2	Rdm1	Aig1	3110056K07Rik	Hmmr
Arhgap28	Abcd4	Mzt1	Shisa9	Mir124-2hg	Cenpe
Arhgdib	Abhd14b	Cip2a	Slc49a4	4632427E13Rik	Plk1
Arhgef15	Abhd18	Vbp1	Rftn2	Ppp2r3a	Spc25
Arhgef3	Abhd3	Emp1	Grn	Soga3	Knl1
Arhgef39	Abhd6	Cby1	Tmem9b	Fuom	Kif11
Arhgef5	Ablim2	Fopnl	Pld3	Lysmd2	Ckap2l
Arl15	Abr	Nup35	Lgmn	Pnpla2	Ccna2
Arl4a	Acat3	Nup37	Lpcat3	Fahd2a	Birc5
Arl4c	Acbd4	Ccdc61	Scamp2	Upp1	Mki67
Arl6ip6	Ace2	Zbed3	Klf15	Porcn	Smc4
Armcx2	Acer2	Paip2b	Dner	Syngr1	Smc2
Armcx4	Acer3	Ss18	Zfyve21	Abcb9	Jpt1
Armh4	Acot11	Pak4	Acox1	Tmem176a	Lmnb1
Arpc2	Acot6	Cyp39a1	Gdi1	Vmp1	Ube2s
Arpc3	Acot7	Ttc9c	Abhd12	Tm7sf3	Pbk
Arrdc4	Acrbp	Cdc27	Orai1	Cyp2d22	Ube2c
Asb4	Acsbg1	Katnbl1	Hook3	Hsd17b11	Top2a
Ascl1	Acsl3	Ppp2r5e	Tmed7	Tprkb	Cdk1
Asf1b	Acsl6	Cdc25b	Ncam1	Hopx	Nusap1
Asns	Acss2	Tnfaip8l1	Tmem100	Gpld1	Prc1
Asnsd1	Acvr1c	Arhgef39	Ctsb	Ogt	Cenpa
Aspm	Adam11	Ccdc77	Timp3	Tmcc1	Cdca8
Atad2	Adam1a	Miip	Rgcc	Ifi27	Cenpf
Atad5	Adam23	Triobp	Sox9	Clmn	Cks2
Atf3	Adamts4	Cep89	Rcn2	Gdf10	Akr1a1
Atf4	Adamtsl1	Cep70	Gpm6b	Lgr4	Inka2
Atg12	Adamtsl3	Tax1bp1	Sfxn5	Nupr1	Zfp36
Atp1a3	Adamtsl4	Ptms	S100a6	Cryab	Traf4
Atp2b4	Adamtsl5	Gpx7	Pcsk1n	Adk	Klhl23
Atpif1	Adap1	Arl2bp	Mlc1	Naaa	Rcn1
Atrnl1	Adcy2	Rangrf	Pon2	Mertk	Pfdn1
AU020206	Adcy5	Gipc1	Slc22a17	Omg	Cetn2
AU021092	Adcy9	Prpsap1	Gabbr1	Phkg1	Stmn3
Aunip	Add3	Ehd1	Ddah1	Thrsp	Arpc2
Aurka	Adgrf4	Rnf5	Selenom	Sqstm1	Sh3bgrl
Aurkb	Adi1	Ndufaf3	Tst	Hsd11b1	Serf1
AW011738	Adk	Ppp2r5c	Cyb5a	Pfkp	Sptssa
Azin1	Ado	Sept7	Tspan3	Hapln1	Tceal8
B3galnt1	Adora1	Srsf5	Phgdh	Fgfr3	Vps37b
B3gat1	Adora2b	Arl6ip1	BC031181	Soat1	Fam3c
B3gat2	Adra1a	Knstrn	Pfn2	Tpp1	Azin1
B3gnt5	Adra2a	Cdkn3	Gabarap	Ephx2	Rap2b
B4galt1	Adssl1	Dynll1	Crip2	Ctsf	Trib2
B4galt2	Afg1l	Tuba1c	Tmem50a	Paqr7	Btg2
B630019K06Rik	Agbl2	Tubb4b	Ech1	Hspa2	Dpysl3
Bag2	Agbl3	Ubald2	Atp6v1f	Phyh	Sall3
Baiap2	Agl	Rad21	Ptpmt1	Leng8	Gnai2
Bak1	Agmo	Kif22	Higd2a	Syne1	Gnas
Bambi	Agpat4	Rangap1	Ergic3	Gpam	Cox7a2l
Banf1	Agpat5	Tacc3	Gm2a	Scara3	Arpc3
Bard1	Agt	Ccnb2	Txndc15	Tle4	Grcc10
Basp1	Ahcyl1	Aspm	Hcfc1r1	Gprc5b	Myl6
Baz1a	AI413582	Pimreg	Sirt2	Gm6145	Hes5
BC028528	AI480526	Cdc20	Acaa2	Dst	Rhoc
BC055324	Aifm2	Ckap2	Ndfip1	Daam2	Mfap2
Bcl11a	Aifm3	Sapcd2	Mpc2	AI413582	Srpk1
Bcl6b	Aig1	Nek2	Ndufa13	4930402H24Rik	Dcakd
Bcl7c	Ajm1	Cep55	Slc25a4	Ctso	Cenpu
Bend3	Ak1	Bora	Etfb	Tex264	Gins1
Bend4	Aldh1a1	Kifc1	Uqcr11	Ppp1r3g	Rbbp8
Bend5	Aldh2	Cenpc1	Aldoa	Osbpl1a	Eri1
Best1	Aldh3b1	Terf1	Map1lc3b	Pfkm	Rnaseh2a
Bex1	Aldoc	Fam110a	Mid1ip1	Nptn	Rbmx2
Bex2	Alg12	Cdca2	Gpx4	Add3	Slc29a1
Bex3	Alms1-ps1	Anln	Chpt1	Slc41a1	Ccn1
Bex4	Alms1-ps2	Ccnf	Selenok	Ngef	Pola1
Bgn	Alox12	Fam83d	Marc2	Smpd1	Fignl1
Birc5	Alpk1	Fzr1	Mgst1	Dnajb9	Limd2
Blm	Als2cl	Sap30	Grm3	Sirpa	Ppil1
Bmp6	Amd-ps3	Ing1	Emc7	Slc25a33	Parp1
Bmpr1a	Amigo1	Wapl	Gm3764	Mbp	Cdca7
Bok	Amigo2	Cdk5rap2	Dkk3	Fbxo44	Bok
Bora	Amy1	Cep295	Hacd3	Tnfsf12	Magohb
Brca1	Ank	Lbr	Ggh	Ctbs	Lrrc59
Brca2	Ank2	Tnfaip6	Nrcam	Ndp	Nubp1
Brd3	Ank3	Wee1	Reep5	Sec14l2	Trp53
Brip1	Ankrd24	Lcorl	Phactr3	Fuca2	Umps
Brip1os	Ankrd29	Cit	Hepacam	Mink1	Casp3
Btg1	Ankrd34c	Cenpl	Nrxn2	4930488L21Rik	Cdk6
Btg2	Anks1	Spdl1	Rgs20	Fezf2	Spry1
Btg3	Anks1b	Ska3	Dbndd2	6430590A07Rik	Nptx2
Bub1	Ankub1	Ncapg	Slc6a1	Chil1	Trim27
Bub1b	Ano4	Ttk	Slc27a1	Lypd6	Zmynd19
Bzw1	Anxa8	Ckap5	Ahcyl1	Tspan15	Cdc6
Bzw2	Aox1	Gas2l3	Rbp1	Tef	Cdt1
C130074G19Rik	Ap5z1	Nde1	Plaat3	Prdm16os	Pole2
C1qtnf1	Aph1c	Hp1bp3	Shisa4	Snx32	Nme4
C1qtnf6	Aplp1	Cdc25c	Aldh2	Mcur1	Klf10
C430049B03Rik	Apobr	E2f5	Pygb	G0s2	Pole
C530008M17Rik	Apod	Akirin2	Hibadh	Mmgt2	Pkmyt1
Cacna1b	Apoe	Psrc1	Myo6	Laptm4b	Dck
Cacna1e	Appl2	Dlgap5	Asrgl1	4933431E20Rik	Brca2
Cacna1g	Arhgap23	Kif20a	Oat	Mfn1	Timeless
Cacna2d1	Arhgap24	Ect2	Mras	Agl	E2f1
Cacng4	Arhgap26	Kif2c	Pcdh10	Negr1	Aunip
Cacng5	Arhgap5	Arhgap11a	Tril	Maob	Atad5
Cadps2	Arhgef10	Depdc1a	Aplp2	Fam184a	Pold1
Calcrl	Arhgef19	Bub1b	Sash1	Hexb	Mybl2
Calu	Arhgef28	Brd8	Pnisr	Gldc	E2f7
Camsap1	Arl2	G2e3	Kif1b	Ephx1	Bard1
Cand2	Arpp21	Kif20b	Ccdc88a	Ankrd29	Mcm10
Capza1	Arrb1	Hjurp	Pou3f3	Gm44257	Brip1
Car8	Arrdc2	Kpna2	Zbtb20	Serpinb1a	Aprt
Casp3	Arrdc3	Aurka	Spag9	Nr1d2	Ung
Casp6	Arsg	Sgo2a	Tcf4	Kalrn	Arl6ip6
Casp7	Asb2	Mis18bp1	Crym	Nkiras1	Fam111a
Casp8	Asic2	Cdkn2c	mt-Nd4	Mttp	Ccne1
Cast	Aspa	Dbf4	mt-Co1	Acat3	Brca1
Cbfb	Ass1	Kif23	mt-Cytb	Fah	Mms22l
Cbl	Atg4c	Trim59	mt-Nd2	Gm12326	Cdc45
Cbln2	Atp10a	Nuf2	mt-Co3	Elmo2	Chaf1b
Cbx2	Atp10b	Kif18a	mt-Co2	1700047M11Rik	Slfn9
Cbx3	Atp11a	Mad2l1	mt-Atp6	Nat8	Dscc1
Cbx5	Atp13a4	Shcbp1	Gstm5	Nphp3	Shmt1
Ccdc102a	Atp1a2	Ccar1	Chchd10	Tppp3	Chaf1a
Ccdc125	Atp1b2	D030056L22Rik	Apoe	Pygm	Pola2
Ccdc177	Atp2b2	Mns1	Cst3	Ccdc190	Igfbp3
Ccdc3	Atp8b1	Ncapd2	Sparcl1	Gas6	Exosc7
Ccdc6	Atxn7l1	Cenpp	Gm42418	Lmcd1	Dtl
Ccdc80	AW112010	Cdkn2d	Clu	Slc35f6	Mcm2
Ccm2l	B230206H07Rik	Ube2t	Slc1a2	Tmbim1	Gjc1
Ccn1	B230307C23Rik	Ncaph	Aldoc	Usp53	Nsg1
Ccna2	B230369F24Rik	Mxd3	Ttyh1	Izumo4	Haus4
Ccnb1	B3galt2	Melk	Mfge8	Wnk2	Csrp2
Ccnb2	B3galt5	Ndc80	Slc1a3	B930095G15Rik	Mcm5
Ccnd1	B3gnt9	Kif15	Mt3	Pdk2	Clspn
Ccnd2	B4gat1	Ska1	Tsc22d4	Snx14	Rpa2
Ccne1	B630019A10Rik	Bub1	Ldhb	Fgf1	Prim1
Ccne2	B930095G15Rik	Kif4	Psap	Abr	Tcf19
Ccnf	Bbox1	Ccnb1	Enho	Aifm3	Nrm
Ccno	Bbs10	Tpx2	Laptm4a	Gm2115	Bex1
Cd1d1	BC016579	Cdca3	Cd63	Smim3	Rad51
Cd200	BC030343	Lockd	Ctsl	Pfkfb4	Uhrf1
Cd248	BC034090	Racgap1	Pantr1	Cideb	Cenps
Cd24a	BC049715	Hmmr	AW047730	Plp1	Psmc3ip
Cd276	BC055402	Cenpe	S100a16	Sdsl	Fen1
Cd34	BC106179	Plk1	Mmd2	Ass1	Rad51ap1
Cd40	Bcas1	Spc25	Lamp1	Rcan2	Asf1b
Cd44	Bcas1os1	Knl1	Scrg1	Chst10	E2f8
Cd83	Bcas3	Kif11	Baalc	Fam228b	Cdca5
Cd9	Bcas3os1	Ckap2l	Nrxn1	Cyp4f13	Prim2
Cd93	Bcl2l2	Ccna2	Atp1b1	Gk	Rad18
Cdc20	Bcl6	Calm2	Slc4a4	Fmn2	Hirip3
Cdc25a	Bco2	Birc5	Msmo1	Usp54	Cenpk
Cdc25b	Bfsp2	Mki67	Id2	Arhgef19	Rfc5
Cdc25c	Bhlhe41	Smc4	Slc7a10	Sik3	Nxt1
Cdc27	Bicd1	Smc2	Aqp4	Abhd14b	Cenph
Cdc42ep3	Bicd2	H1fx	Gstm1	Nat8f5	Topbp1
Cdc45	Bin1	Nucks1	S100a1	Mast4	Ncapg2
Cdc6	Bmp2k	Ccdc34	Ntrk2	Emc9	Rpa3
Cdc7	Bmx	Jpt1	Luzp2	Phlpp1	Kras
Cdca2	Bnip3	Lmnb1	Atp1b2	Sgip1	Fxyd6
Cdca3	Brdt	Ube2s	Nkain4	Abcc5	Pole3
Cdca4	Brinp3	Pbk	Gpm6a	Tnik	Rnaseh2b
Cdca5	Brsk1	Ube2c	Fjx1	Por	Syce2
Cdca7	Bsn	Top2a	Ntm	Eps15	Vrk1
Cdca7l	Btbd16	Cdk1	Cpe	Ddhd1	Anapc5
Cdca8	Btbd17	Nusap1	Ndrg2	Pitpnc1	Larp7
Cdh13	C030018K13Rik	Prc1	Tspan7	Fnbp1	Kpnb1
Cdh24	C030029H02Rik	Cenpa	Bcan	Ttc14	Trim28
Cdh5	C030034I22Rik	Cdca8	Cd81	Pttg1	Nt5dc2
Cdh6	C030037D09Rik	H2afx	Cspg5	Trpm3	Tex30
Cdk1	C1qtnf5	Cenpf	Itm2b	Slc20a1	Mis18a
Cdk2	C230031I18Rik	Cks2	Abhd3	Gpr146	Gemin6
Cdk2ap1	C230071H17Rik	Atp5k	Slc3a2	Lgi4	Ipo5
Cdk4	C4b	Atp5l	Hacd2	Cyp4f14	Plk4
Cdk6	C630043F03Rik	Atp5mpl	Cadm2	Hlf	Neil3
Cdkn1c	Cables1	Ndufc1	Chst1	Hivep3	Rhno1
Cdkn2b	Cabyr	Ndufa4	Chst2	Cyp2j9	Trip13
Cdkn2c	Cacna2d4	Rpf2	Vegfa	1190005I06Rik	Kif2a
Cdkn2d	Cacnb4	2810004N23Rik	Rnf13	Pik3ip1	Rcc1
Cdkn3	Cacng8	Nip7	Serinc1	Caskin1	Cntln
Cdo1	Cadm1	Mrpl11	Entpd2	Slc48a1	Klf6
Cdon	Cadm2	Grpel1	Sdc4	Per3	Zwint
Cdt1	Calr3	Naa38	Mgll	Rarres2	Rtf1
Cdv3	Camk1d	Smim11	Atp6v0e	Fam20a	Eml4
Cebpb	Camk2a	Bola3	Saraf	Npc1	Ilf3
Cebpd	Camk2n1	Txndc17	Bsg	Kcna2	Cacng4
Cemip2	Capn5	Cox7b	Car2	Cry2	Golm1
Cenpa	Car11	Ndufb6	Tecr	Cyp7b1	Tmem263
Cenpe	Car13	Psmb5	Atp6v0c	Pcdh9	Calu
Cenpf	Car14	Atp5c1	Fzd2	Adora2b	Hectd2
Cenph	Car2	Ndufb8	Son	Igsf11	Cnot6
Cenpi	Carns1	Cox7c	Selenos	Ppp1r1b	Myh10
Cenpj	Caskin1	Psmb2	Timp4	Il33	Slc38a2
Cenpk	Casq2	Micos10	Cd47	Tuba4a	Capza1
Cenpl	Catip	Mrpl17	Rsrp1	Neat1	Id1
Cenpm	Catsper2	Rbis	Crot	Washc2	Nab2
Cenpn	Catspere2	Polr1d	Lap3	Gpr162	Med10
Cenpp	Cbr3	Metrn	Mir100hg	Crlf3	Akt1
Cenpq	Cbx7	Ndufb5	Atraid	Gpr37	Cyb5r3
Cenps	Ccdc114	Akr1a1	Ezr	Kirrel2	Ska2
Cenpt	Ccdc13	Tomm7	Mpc1	Cgrrf1	Zwilch
Cenpu	Ccdc171	Timm13	Slc9a3r1	Efcab14	Efcab11
Cenpw	Ccdc190	Tomm6	Pmm1	Dhrs3	Cenpn
Cep112	Ccdc28a	Inka2	Tlcd1	Mfap3l	Eldr
Cep192	Ccdc62	Zfp36	Ctsd	St3gal4	Cenpi
Cep41	Ccdc85a	Traf4	Fermt2	Rpe65	Mastl
Cep55	Ccdc9b	Klhl23	Rabac1	Pde8b	Foxm1
Cers6	Ccn3	Rcn1	Atp6v0b	Col11a2	Sephs1
Ces2b	Ccp110	Eloc	Il18	Aldh1a1	Tubb6
Cetn2	Cd164l2	Tmem14c	Mt2	Glrb	Gnai3
Cetn3	Cd46	Pdia6	S100a13	Sod3	1500009L16Rik
Cfap300	Cd55	Pfdn1	Gnao1	Efemp1	Atf4
Cfi	Cd82	D8Ertd738e	Arhgap5	Cyp4f15	Fnbp1l
Cgnl1	Cdc37l1	Psmb1	Fxyd1	Nr1d1	Gtf2e2
Chaf1a	Cdc42ep2	Psma4	Sat1	Kcnn2	Itpa
Chaf1b	Cdh1	Mrpl30	Rorb	Wasf3	Arl4a
Chek1	Cdh10	Slirp	mt-Nd4l	Eps8	Neto2
Chek2	Cdh19	Psmd4	mt-Nd5	Mt1	Actl6a
Chgb	Cdh20	Vdac1	Dtna	Atp1a2	Rcc2
Chl1	Cdk18	Tcea1	mt-Nd1	Plpp3	Ddx21
Chml	Cdk19	Bcas2	Tmem47	Glul	Pbdc1
Chmp6	Cdk5	Csnk2b	Selenop	Prdx6	Bzw2
Chp2	Cdk5r2	Atp5g3	Macf1	Btbd17	Gap43
Chrm2	Cdr1	Ssr4	Camk2n1	Cxcl14	Wdr89
Chrna4	Ceacam1	Tomm22	Gria2	Htra1	Lims1
Chst15	Ceacam2	Ube2l3	Itm2c	Gja1	Dcun1d5
Chst3	Cebpa	Psmb4	Ugp2	Scg3	Ppic
Chst7	Cecr2	Rbx1	Csrp1	Pla2g7	Tcf3
Chsy1	Celrr	Rex1bd	Fbxo2	Prnp	Isoc1
Chtf18	Cend1	Cetn2	Smpdl3a	S1pr1	Tspan5
Cib2	Cep128	Fkbp4	Lsamp	Ntsr2	Mcl1
Cip2a	Cep85l	Timm23	Acsbg1	Acsl3	Rab13
Cited1	Cep97	Pcbp1	Prxl2a	F3	Zfp580
Ckap2	Cerox1	Wdr83os	Dclk1	Gpr37l1	Nras
Ckap2l	Cers1	Stmn3	Tmem59	Cldn10	Acat2
Ckap4	Cers2	Mcrip1	Hist1h2bc	Pmp22	Tspan6
Cks1b	Cfap97d2	Psmd11	Lars2	Tagln3	Ctsc
Cks2	Cgrrf1	Map2k2	AY036118	Ank2	Ppp1r14c
Cldn5	Chchd10	Psmd12	Dynlt3	Tlr3	Tdg
Clec14a	Chdh	Ndufa10	Sgce	Oaf	Kcnmb4
Clec1a	Chil1	Polr2i	Bicd1	Wls	Etv4
Clic1	Chmp4c	Psmd8	Rnpc3	Lcat	Pafah1b3
Clspn	Chn1	Psma6	3110056K07Rik	Grin2c	Actr3
Clstn2	Chn2	Csnk1a1	Mir124-2hg	2900052N01Rik	Pitpna
Cmc2	Chpt1	Map4k4	4632427E13Rik	mt-Atp8	Zfp422
Cmklr1	Chst1	Prrc2c	Tjp1	Gabrb1	Nr2f6
Cmtm4	Chst10	Puf60	Ppp2r3a	Dbp	Fam89b
Cmtm6	Chst2	Zfp428	Tnrc6a	Prodh	Arl4c
Cmtm8	Chst8	Ap2m1	Epb41l2	Agpat5	Lpcat1
Cnn2	Cideb	Arpc2	Tmem60	Appl2	Mmp14
Cnot6	Clasp2	Srp9	Crtc3	Gpc5	Adgrb1
Cnot9	Clcn2	Morf4l1	Atxn2	Rida	Ptprs
Cntln	Cldn10	Ube2d2a	Soga3	Eva1a	Vit
Cntnap2	Cldn11	Ywhab	Fuom	Lix1	Fzd3
Cntnap5b	Cldn14	St13	Lysmd2	Cntfr	Vcan
Col11a1	Clec2d	Ube2d3	Nfe2l2	Cystm1	Sp5
Col12a1	Clic5	Sh3bgrl	Pnpla2	Slc39a12	Ckap4
Col18a1	Clmn	Mrps6	1110051M20Rik	Cadm1	Unc119
Col1a2	Clu	Psmd7	Fahd2a	Gjb6	Rlbp1
Col26a1	Cmtm5	Tbcb	Pfkl	Prex2	Rnf180
Col2a1	Cmya5	Srp19	Upp1	Fam107a	Atg12
Col3a1	Cnksr2	Nfix	Porcn	Malat1	Tspan13
Col4a1	Cnnm2	Rala	Syngr1	mt-Nd3	Adnp
Col4a2	Cnp	Emc8	Rfx3	S100b	Ppp1ca
Col4a4	Cntfr	Serf1	Dcaf8	Id4	Eef1g
Col4a5	Cntn1	Sptssa	Tmem80	Nat8f1	Erh
Col4a6	Cntn2	Pak2	Fam53b	Dhrs7	Bcl7c
Col5a1	Cobl	Tceal8	Akap8l	Grina	Gm11808
Col5a2	Coch	Smap1	Pisd	Cmtm5	Hes1
Col6a1	Col11a2	Vcp	Ttc19	Kcnk1	Maged1
Col9a1	Colq	Fdps	Trpc4ap	Aplp1	Uba52
Colgalt1	Comtd1	Vps37b	Ddx3y	Acsl6	2410006H16Rik
Coro1c	Coq8a	Fam3c	Fam173a		Clic1
Cox7a2l	Cp	Sept11	Tvp23b		Sfpq
Cpa1	Cpeb1	Azin1	Hexa		Sox11
Cpne8	Cpeb3	1110065P20Rik	Rdh14		Ddah2
Cpsf2	Cpeb4	Ctxn1	Snap47		Cdk2ap1
Cpxm1	Cpm	Rap2b	Fahd1		Nsa2
Crcp	Cpox	Trib2	Abcb9		Lsm6
Crmp1	Cr2	Btg2	Spns1		Bzw1
Crtap	Crebl2	H2-Ke6	Alkbh7		Mettl9
Csk	Crebrf	Eif5b	Mro		Ccnd1
Csmd1	Crim1	Dpysl3	Apba2		Atpif1
Csmd2	Crlf3	Sall3	Pura		Pgls
Cspg4	Crtac1	Gnai2	Sybu		Pfn1
Csrnp1	Cry2	Gnas	Slc35a5		Sec61b
Csrp2	Cryab	Ptov1	Mbnl2		Rtraf
Cstf2	Csgalnact1	Ywhaz	Tpcn1		Eif3f
Cthrc1	Csmd3	Rhoa	Fam172a		Gm1673
Ctla2a	Csrp1	Arf4	Klhl24		Ctnnb1
Ctla2b	Ctbs	Calm3	Fasn		Cetn3
Ctnnb1	Ctnna3	Ubb	Tmem44		Ptp4a2
Ctnnbip1	Ctnnal1	Fam181b	Acot13		Mapre1
Ctsc	Ctsa	Snrnp27	Ociad1		Morf4l2
Ctsh	Ctsd	Gdi2	Yif1a		Tbca
Ctsw	Ctsf	Vapa	Xbp1		Jun
Cxadr	Ctso	Pgam1	Sft2d1		Gm13889
Cxcl1	Ctss	Zranb2	Idh3b		Grm5
Cxcr4	Ctxn3	Taldo1	Tmem176a		Itgb1
Cxxc5	Cxcl14	Etfa	Gna13		Nedd4
Cyb5d1	Cxcr6	Ssr2	Stt3b		Car8
Cyb5r3	Cyb561d1	Emc6	Sypl		Sox4
Cyba	Cyb5d2	Ap2s1	Hey1		Pea15a
Cybrd1	Cyp27a1	Ndufs6	Taf13		Ppp1r1a
Cyp1b1	Cyp2d22	Ndufs8	Emc4		Nnat
Cyp39a1	Cyp2j12	Smarcb1	Erp44		Rtn1
D430019H16Rik	Cyp2j6	Tmed9	Yipf5		Ssrp1
D630045J12Rik	Cyp2j8	Snx3	Vmp1		Supt16
Dab2	Cyp2j9	Ppp2ca	Bcap31		Ywhah
Dach1	Cyp2u1	Cwc15	Lamtor5		Cmc2
Dact1	Cyp46a1	Cox7a2l	Mrpl34		Usp1
Dap	Cyp4f13	Srp14	Smim10l1		Rrm1
Dbf4	Cyp4f14	Sri	Slc50a1		Ddx39
Dbi	Cyp4f15	Drap1	Akr7a5		Syncrip
Dcaf10	Cyp4v3	Ndufb11	Mtln		Sae1
Dcaf7	Cyp7b1	Psma2	Nudt19		Exosc8
Dcakd	Cystm1	Polr2k	Commd4		Srsf3
Dcbld1	Cyth1	Sh3glb1	Commd6		Prdx4
Dchs1	Cytl1	Gnb1	Edf1		Nudt21
Dck	D030047H15Rik	Cuedc2	Gadd45g		Cbx5
Dclk2	D030055H07Rik	Anapc13	Dpm2		U2af1
Dctpp1	D130007C19Rik	Tle5	Ift20		Tceal9
Dcun1d5	D130040H23Rik	Ostc	Praf2		Eif4a1
Dcx	D330050G23Rik	Zfp706	Smim12		Tra2b
Ddah2	D3Ertd751e	Clta	Tmem222		Tpm3
Ddias	D430018E03Rik	Ier3ip1	Pex2		Cdv3
Ddr2	D630003M21Rik	Ubxn1	Ndfip2		Alyref
Ddx11	D630033O11Rik	Arpc3	Wdr1		Tagln2
Ddx21	D7Bwg0826e	Esd	Med31		Srsf7
Ddx39	D7Ertd443e	Timm10b	Fnta		Nop58
Ddx41	D930015M05Rik	Ube2r2	Atp6v0d1		Tpm4
Ddx54	Daam2	Sub1	Calr		Fbln2
Def6	Dact2	Arpc4	Lamtor3		Gm10076
Dek	Dact3	Abhd17a	Ddx24		1110038B12Rik
Dennd2a	Dagla	Atp5d	Oxa1l		Nhp2
Dennd2c	Daglb	Capzb	Dnm1l		Lyar
Dennd3	Dalir	Sin3b	Ptk2		Abracl
Depdc1a	Dapl1	Mrps24	Slc16a2		Gar1
Depdc1b	Dbndd2	Psmd6	0610009B22Rik		Bex4
Dgkh	Dbp	Cox20	Slc25a11		Dhx9
Dgki	Dbx2	Psmc5	Ndufaf4		Impdh2
Dhfr	Dctd	Nars	Tmed3		Apex1
Dhx9	Dcxr	Brk1	Copb1		Tead2
Dipk1a	Ddb2	Ube2v1	Nudcd3		Eif3e
Dipk2b	Ddhd1	Dnaja2	Zfand6		Snhg1
Dkc1	Ddit4l	Eif3j1	Wdr33		Eif2s1
Dkk2	Ddn	Rac1	Tmem70		Fbl
Dlgap5	Ddo	Dpm3	Ift57		Myl12a
Dll4	Degs2	Timm8b	Lman1		Gm2000
Dnaaf2	Dennd1a	Adh5	Lfng		Igfbp4
Dnajc9	Deptor	Park7	Mat2a		Rbmxl1
Dnmt1	Derl1	Ndufa2	Galnt1		Odc1
Dnmt3b	Desi1	Cox16	Clcc1		Dynlt1f
Dnph1	Dgat2	Uqcrh	Adprh		Ppih
Dock6	Dhrs11	Cox6b1	Yif1b		AI506816
Dock7	Dhrs3	Sf3b6	Vdac2		Dnph1
Dok4	Dhrs7	Uqcrb	Cnih1		Npm3
Dpp6	Dipk1c	Ubl5	Mrpl41		Glrx5
Dpysl3	Disp3	Mrps33	Ube2b		Prelid1
Dpysl5	Dixdc1	Romo1	Txndc9		Yeats4
Draxin	Dlgap2	Gng5	Sdha		Hdac2
Dscc1	Dmac2	Grcc10	Aph1a		Sms
Dtl	Dmp1	Pfdn5	Tm7sf3		Knop1
Dtx4	Dmpk	Myl6	Ppp6c		G3bp1
Dusp1	Dnah7b	Scand1	Dld		Nsmce1
Dusp2	Dnaic1	Cops6	Idh3g		Naa50
Dusp5	Dnajb2	Higd1a	Ubqln2		Rnps1
Dusp6	Dnajb9	Erp29	Copb2		Nsd2
Dut	Dnajc27	1810037I17Rik	Tpd52l2		Pmf1
Dync1i1	Dnajc28	Mtch1	Tex261		Nono
Dynlt1-ps1	Dnajc6	Cirbp	Cyp2d22		Maz
Dynlt1b	Dnase1l2	Idh3a	Hsd17b11		Fabp7
Dynlt1f	Dnm3	Gkap1	Tprkb		Selenoh
Dyrk2	Dnm3os	Fam104a	Hopx		Hmgn2
Dysf	Dock10	Bax	Rmst		Tmsb10
E2f1	Dock5	Rrp1	Anxa5		Hnrnpa1
E2f2	Dok7	Hes5	Gpld1		Ran
E2f7	Dop1b	Eid1	Ogt		Rbm3
E2f8	Dpm1	Sh3bgrl3	Tmcc1		Rpl37a
Ebf3	Drp2	Sfxn1	Vcl		Rpl34
Ecm1	Dst	Rhoc	Ifi27		Rpl38
Ecscr	Dtna	Mfap2	Clmn		Rpl27
Ect2	Dusp10	Snx5	Gdf10		Rps29
Eda2r	Dusp15	Cux1	Lgr4		Rpl15
Eef1a1	Dusp22	B230219D22Rik	Nupr1		Rpl36
Eef1b2	Dusp26	Rhobtb3	Cryab		Rpl30
Eef1g	E130311K13Rik	Pitpnb	Adk		Rps10
Eepd1	Edil3	Srpk1	Naaa		Rpl11
Efcab11	Efcab14	Camta1	Mertk		Rpl24
Efna1	Efemp1	Mrpl32	Omg		Rpl18a
Efna4	Efhd1	Creld2	Phkg1		Rpl9
Efnb1	Efnb3	Eif4g1	Thrsp		Rpl19
Efnb2	Egf	Gna11	Suclg1		Rpl35
Egfl7	Egfl6	Nfyb	Sqstm1		Eef1b2
Egfl8	Egfros	Tsen15	Hsd11b1		Rpl23a
Egln3	Ehhadh	Ppie	Pfkp		Rps16
Egr1	Elavl3	Prelid3b	Mfsd2a		Rps11
Egr2	Ell2	Hdgfl3	Sdc2		Rplp2
Eid2	Elmo2	Gnl1	Hapln1		Rpl23
Eif1a	Elmod3	Nudt5	Fgfr3		Rpl18
Eif2s1	Elovl7	Dcakd	Soat1		Rps13
Eif3e	Emc9	Cenpu	Elovl5		Rps3
Eif3f	Emilin2	Gins4	Slc15a2		Rpl35a
Eif4a1	Eml1	Gins1	Sdf2		Rps28
Eif5a	Eml2	Rbbp8	Tpp1		Rps9
Elavl2	Endod1	Haus8	Ephx2		Rps7
Eldr	Endou	Eri1	Ctsf		Eef1a1
Elf4	Enho	Rnaseh2a	Lamp2		Rpl6
Elk3	Enpp2	Rbmx2	Slc38a3		Rpl10a
Eme1	Enpp4	Nup43	Lmbrd1		Rpl8
Emid1	Enpp5	Slc29a1	Glmp		Rpl36a
Emilin3	Enpp6	Ccn1	Paqr7		Rpl14
Eml4	ENSMUSG00000030771	Pola1	Hspa2		Rpl3
Emp1	ENSMUSG00000051107	Fignl1	Phyh		Rpl17
Emp2	ENSMUSG00000052471	Ccdc25	Leng8		Rpl22
Enc1	ENSMUSG00000092062	Nelfe	Syne1		Rps19
Eng	ENSMUSG00000096926	Zfp24	Gpam		Rpl27a
Enpp3	ENSMUSG00000096943	Arpc5l	Scara3		Rps18
ENSMUSG00000043498	ENSMUSG00000096945	Ola1	Tle4		Rpsa
ENSMUSG00000064168	ENSMUSG00000096947	Hdlbp	Gprc5b		Rplp0
ENSMUSG00000092486	ENSMUSG00000096984	Limd2	Gm6145		Rps2
ENSMUSG00000096807	ENSMUSG00000097059	Gmps	Dst		Ybx1
ENSMUSG00000097461	ENSMUSG00000097102	H2afy2	Daam2		Rps8
ENSMUSG00000097770	ENSMUSG00000097123	Cinp	Rnaset2b		Rpl41
Epb41	ENSMUSG00000097131	Ppil1	Rnaset2a		Rpl32
Epb41l4a	ENSMUSG00000097243	Parp1	Slc7a11		Rps26
Epha2	ENSMUSG00000097272	Gars	Kidins220		Rps27a
Epha3	ENSMUSG00000097284	Cdca7	AI413582		Rps4x
Epha5	ENSMUSG00000097300	Bok	4930402H24Rik		Rpl13
Epha7	ENSMUSG00000097337	Ebna1bp2	Sptbn1		Rps15a
Ephb4	ENSMUSG00000097348	Gnl3	Btg1		Rps3a1
Epor	ENSMUSG00000097507	Nolc1	Ctso		Rps5
Epp13	ENSMUSG00000097518	Gtf3a	Gm14964		Rps12
Erbb2	ENSMUSG00000097524	Txnrd1	Tmbim4		Rpl29
Erc2	ENSMUSG00000097554	Hypk	Pts		Rps24
Ercc6l	ENSMUSG00000097660	Fundc2	Tex264		Rps20
Erg	ENSMUSG00000097873	Magohb	Dtx3		Rpl39
Erh	ENSMUSG00000097879	Ifitm3	Ppp1r3g		Vim
Eri1	ENSMUSG00000100259	Wdr18	Yipf3		Tmsb4x
Esam	ENSMUSG00000102426	Lrrc59	Pbxip1		Fabp5
Esco2	ENSMUSG00000102567	Nubp1	Osbpl1a		Tuba1a
Esm1	ENSMUSG00000103283	Wdr43	Eci1		Dbi
Espl1	ENSMUSG00000103674	Eif3b	Srebf1		Marcks
Esyt1	ENSMUSG00000104389	Naa20	Pfkm		Acot1
Etaa1	ENSMUSG00000108434	Trp53	Nptn		Anp32b
Ets1	ENSMUSG00000108555	Arpc1b	Hadhb		Ranbp1
Ets2	ENSMUSG00000108569	Umps	Add3		Nap1l1
Etv4	ENSMUSG00000108872	Casp3	Slc41a1		Hnrnpab
Eva1b	ENSMUSG00000109483	Rnf168	Slc2a1		Hnrnpd
Evi5	Entpd2	Smyd2	Chd9		Cdk4
Evl	Epb41l3	Cdk6	Ngef		Snrpd1
Exo1	Ephb1	Eif6	Slc7a2		Snrpe
Exoc3l	Ephx1	Hmbs	Smpd1		Hnrnpf
Exosc7	Ephx2	Spry1	Dnajb9		Ncl
Exosc8	Eps15	2310039H08Rik	Sirpa		Lsm4
Ext1	Eps8	Tagln	Slc25a33		Banf1
Ezh2	Eps8l2	Nptx2	Fcgrt		Hnrnpa3
F11r	Erbb3	Trim27	Tcn2		Snrpg
F2r	Erbb4	Mif	Ndufb10		Set
Faap20	Ermap	Ddx5	Slc25a3		H3f3b
Fabp5	Ermn	Ndufc2	Ndufs5		Pabpc1
Fabp7	Esrrb	Ckb	Ndufb9		Lsm5
Fam102b	Etfbkmt	Gng10	Mbp		Hnrnpa0
Fam107b	Etnppl	Timm10	Arglu1		Myef2
Fam110a	Eva1a	Tomm5	Tmco1		Cbx3
Fam111a	Evi2	Mrpl36	Gapdh		Hmgn1
Fam118a	Evi2a	Ppid	Mageh1		Anp32e
Fam120c	Exd1	Ppp1r11	Gpi1		Hmgb3
Fam122b	Exph5	Zeb1	Micos13		Mest
Fam124b	Extl1	Mrpl3	Tpi1		Nes
Fam126a	Eya1	Kxd1	Ndufa8		Basp1
Fam129a	Ezh1	9130401M01Rik	Pigp		Rpl31
Fam129b	Ezr	Ccdc85b	Ndufa12		Rpl36al
Fam135b	F3	Snhg3	Ndufb3		Naca
Fam162b	F630040K05Rik	Thyn1	Eno1		Rpl22l1
Fam167a	F730043M19Rik	Snhg4	Cox17		Rps14
Fam171a2	F8	Zmynd19	Calm1		Rps27
Fam174b	Fa2h	Ppat	Sod2		Prmt1
Fam210b	Faah	Cdc6	Paip2		Bex3
Fam241a	Fads6	Cdt1	Fth1		Snrpd2
Fam3c	Fah	Pole2	Chchd2		Ppp1r14b
Fam43a	Fahd2a	Eif4ebp1	Eif1		Rps17
Fam89b	Faim2	Nme4	Rbm39		Rpl10
Fancd2	Fam107a	Rasl11a	Pgp		Rps23
Fanci	Fam131b	D10Wsu102e	Snrnp70		Rpl26
Fancl	Fam13c	Klf10	Prpf4b		Rpl7a
Far2	Fam161b	Lmo1	Lmo4		Rpl28
Fat1	Fam163a	Cisd1	Clk1		Rpl5
Fat4	Fam163b	Ndufa5	Rbm5		Rpl7
Fau	Fam177a	S100a10	Fbxo44		Rpl21
Fbl	Fam184a	Lgals1	Tnfsf12		Rplp1
Fblim1	Fam184b	Rpa1	Ramp2		Tpt1
Fbln2	Fam189a2	Pole	Cd151		Txn1
Fbln5	Fam20a	Pkmyt1	Ctbs		Bex2
Fbn1	Fam214a	Dck	Atp6v0a1		Rpl13a
Fbn2	Fam217b	Gps2	Ndp		Npm1
Fbxl19	Fam222a	Mlf1	Sec14l2		Rps6
Fbxl7	Fam228a	Rif1	Lmf1		Rpl12
Fbxo5	Fam228b	Sass6	Epdr1		Rps25
Fem1b	Fam234a	Sp3	Pid1		Rpl4
Fen1	Fan1	Blvrb	Fuca2		Rack1
Fgd1	Fas	Usp37	Mink1		Eif5a
Fgd5	Fbxl16	Mcmbp	4930488L21Rik		Marcksl1
Fgf12	Fbxl21	Brca2	Fezf2		Fau
Fgfbp1	Fbxo2	Hist1h4k	6430590A07Rik		Fos
Fgfbp3	Fbxo27	Hist1h3a	Chil1		Ier2
Fgfr1op	Fbxo32	Hist1h2ai	Lypd6		Egr1
Fhl3	Fbxo44	Hist1h3g	Gstk1		Socs3
Fignl1	Fbxo7	Hist1h4a	Btd		Ccnd2
Fkbp10	Fcor	Hist1h2bf	Tmem246		Junb
Fkbp9	Fezf2	Hist1h2ac	Tle1		Tubb5
Fli1	Fgd3	Hist1h2br	Tspan15		Tuba1b
Flna	Fgd4	Hist1h2bg	Cox10		Hmgb2
Flnc	Fgf1	Fndc4	Tef		Gmnn
Flrt3	Fgfr2	Atp2b1	Prdm16os		Dnajc9
Flt4	Fgfr3	Myg1	Snx32		Lsm2
Flvcr2	Fggy	Fxn	Ift27		Nasp
Fmnl3	Fhdc1	Alad	Mcur1		Dctpp1
Fmo1	Ficd	Cmc1	Tmem109		Dut
Fn1	Firre	Tubgcp2	Churc1		Pcna
Fnbp1l	Fitm2	Timeless	G0s2		Rrm2
Fndc1	Fjx1	Sdf2l1	Mmgt2		Dek
Fos	Flrt1	E2f1	Laptm4b		Spc24
Fosb	Fmn2	Aunip	4933431E20Rik		Tmpo
Fosl2	Fmo2	Atad5	Mfn1		Cks1b
Foxc1	Fmo5	Wdr76	Agl		Ezh2
Foxf2	Fn3k	Pold1	Negr1		Cenpm
Foxm1	Fnbp1	B930036N10Rik	Maob		Cenpw
Foxq1	Folh1	Dna2	Fam184a		Cenpq
Foxs1	Foxred2	Mybl2	Hexb		Fbxo5
Fras1	Fpgt	E2f7	Derl2		Esco2
Frat2	Frmd5	Bard1	Gldc		Aurkb
Frem2	Frmd8	Mcm10	Ephx1		Sgo1
Frmd3	Frmpd1	Brip1	Ankrd29		Incenp
Frmpd4	Fsd2	Ubr7	Gm44257		Cdo1
Fst	Fuca2	Kpna3	Serpinb1a		Lrig1
Fstl1	Fuom	1500011B03Rik	Pacsin3		Eepd1
Fstl5	Fut9	Aprt	Cers4		Notch3
Fxyd2	Fuz	Timm8a1	Nr1d2		Agrn
Fxyd6	Fxyd1	Hspa8	Kalrn		Rhcg
Fzd3	Fxyd3	Pkm	Zfp329		Cpxm1
Fzd6	Fzd2	Galk1	Nkiras1		Tpbg
G2e3	Fzd9	Mrps34	Esco1		Angptl4
G3bp1	G0s2	Ung	Mttp		Tm7sf2
Gabrb2	G630022F23Rik	Mettl1	Mapre2		Tgfb2
Gad2	Gaa	Snhg9	Acat3		Emid1
Gadd45b	Gabra2	Arl6ip6	Fah		Ptn
Gadd45g	Gabrb1	Tomm20	Gm12326		Lxn
Galnt10	Gabrg1	Fam111a	Elmo2		Sparc
Gap43	Gabrr2	Ccne1	1700047M11Rik		Ncan
Gar1	Gal3st1	Brca1	Nat8		Fgfbp3
Gas2l3	Galnt15	Pold3	Nphp3		Ptprz1
Gatad2a	Galnt17	Mms22l	Tppp3		Cd9
Gdf5	Galnt6	Cdc45	Pygm		Hmgcs1
Gdpd5	Gamt	Chaf1b	Vwa1		Emp2
Gem	Ganc	Slfn9	Eogt		Kcne1l
Gemin6	Garem1	Dscc1	Ccdc190		Pmepa1
Gen1	Gas6	Shmt1	Gas6		Tnc
Gfod2	Gas7	Chaf1a	Gm40578		Sema6a
Ggta1	Gask1a	Pola2	Lmcd1		Nrarp
Gimap1	Gbp2	Mthfd2	Apc2		Fam210b
Gimap6	Gbp4	Plvap	Slc35f6		Ap3s1
Gimap9	Gca	Rexo2	Ncoa1		Ctnnbip1
Gins1	Gcnt4	Igfbp3	Tmbim1		Evi5
Gins2	Gda	Egr3	Cmbl		Maged2
Gja4	Gdf10	Exosc7	Manea		Mir9-3hg
Gja5	Gdf11	Camk2n2	Dock4		Gpx8
Gjc1	Gfra1	Cops3	Usp53		Serpinh1
Glb1l2	Ggact	Mad2l2	Izumo4		Id3
Glce	Ggct	Gsr	Nfat5		Mdk
Glrx	Ggnbp1	Mrpl40	Wnk2		Kctd5
Glrx5	Ggt1	Samd1	B930095G15Rik		Gm17750
Gm10076	Ggt7	Dtl	Pdk2		6330403K07Rik
Gm10131	Ghr	Mcm2	Snx14		Fmo1
Gm10182	Gja1	Rfc1	Fgf1
Gm10184	Gjb1	Manf	Capn2
Gm10275	Gjb6	Mrpl14	Abr
Gm10282	Gjc2	Meaf6	Aifm3
Gm10288	Gjc3	Gjc1	Matn4
Gm10443	Gk	Nsg1	Gm2115
Gm10593	Gkn3	Haus4	Smim3
Gm10643	Gldc	Nmral1	Pfkfb4
Gm10762	Gli2	Csrp2	Cideb
Gm11808	Gli3	Pold2	Plp1
Gm12184	Glis3	Pole4	Sdsl
Gm12918	Glrb	Mcm5	Ass1
Gm13092	Gltp	Clspn	Rcan2
Gm13237	Glul	Rpa2	Chst10
Gm13461	Glyctk	Prim1	Fam228b
Gm13889	Gm10010	Tcf19	Cyp4f13
Gm14230	Gm10097	Nrm	Gk
Gm14303	Gm10220	Bex1	Fmn2
Gm14586	Gm10277	Rad51	Fgd6
Gm15270	Gm10309	Uhrf1	Usp54
Gm15387	Gm10471	Cenps	Arhgef19
Gm15452	Gm10561	Psmc3ip	Sik3
Gm15500	Gm10629	Fen1	Abhd14b
Gm15542	Gm10766	Hist2h2aa1	Cd38
Gm16104	Gm10862	Hist1h2be	Nat8f5
Gm1673	Gm10863	Hist1h3b	Vamp8
Gm17750	Gm11266	Rad51ap1	Mast4
Gm19426	Gm11532	Asf1b	Emc9
Gm2000	Gm11714	E2f8	Tsc22d3
Gm20033	Gm11719	Cdca5	Fgfr1
Gm20390	Gm11841	Prim2	Phlpp1
Gm20667	Gm12224	Rad18	Bmpr1b
Gm20689	Gm12258	Nup85	Sgip1
Gm2223	Gm12289	Donson	Abcc5
Gm2237	Gm12326	Hist1h1c	Tnik
Gm26377	Gm12697	AC160336.1	Por
Gm26802	Gm12749	Lsm8	Dio2
Gm26813	Gm13031	Smc6	Acyp2
Gm28036	Gm13110	Nsmce4a	Tank
Gm29260	Gm13187	Rbbp7	Dmd
Gm35040	Gm13188	Hirip3	Arhgef12
Gm37899	Gm13270	Cenpk	Eps15
Gm38287	Gm13302	Ncapd3	Ddhd1
Gm3892	Gm13322	Rfc5	Sesn3
Gm4149	Gm13325	Smchd1	Pitpnc1
Gm4204	Gm13326	Nxt1	Trps1
Gm42047	Gm13340	Smarcc1	Xpr1
Gm43126	Gm13563	Cenph	Fnbp1
Gm4332	Gm13590	Topbp1	Pdgfrb
Gm43429	Gm13861	Ncapg2	Frmd4a
Gm43820	Gm13872	Rpa3	Ttc14
Gm43953	Gm13905	Ppm1g	Pdcd6
Gm44335	Gm14052	Uba2	Comt
Gm44645	Gm14296	Ifrd1	Atp6v1e1
Gm44751	Gm14391	Eif4a3	Mien1
Gm44927	Gm14412	Smc3	Lrp10
Gm45240	Gm14443	Kras	Gsta4
Gm45518	Gm14569	Fxyd6	Dazap2
Gm45716	Gm14760	Ppig	Tmed10
Gm45819	Gm14767	Gm47283	Tmem33
Gm5641	Gm14965	Snrnp40	Tm2d2
Gm7488	Gm15319	Eif1ad	Pttg1
Gm7536	Gm15446	Pole3	E130102H24Rik
Gm8186	Gm15506	Rnaseh2b	Trpm3
Gm8203	Gm15520	Syce2	Slc20a1
Gm8226	Gm15521	Vrk1	Gpr146
Gm8325	Gm15577	Anapc5	Lgi4
Gm8430	Gm15601	Nsmce2	Cyp4f14
Gm9299	Gm15617	Thrap3	Hlf
Gm9493	Gm15627	Larp7	Hivep3
Gm9761	Gm15711	Matr3	Cox4i2
Gm9885	Gm15713	Taf1d	Gm9925
Gm9892	Gm15764	Srsf1	Cyp2j9
Gmnn	Gm15774	Taf15	1190005I06Rik
Gmpr	Gm15787	Kpnb1	Pik3ip1
Gnai2	Gm15816	Trim28	Caskin1
Gnai3	Gm15828	Nt5dc2	Slc48a1
Gnas	Gm15852	Tex30	Per3
Gng2	Gm15893	Scaf11	Rarres2
Gng3	Gm15903	Uchl5	Cd302
Golm1	Gm15912	Haus1	Ginm1
Gpc3	Gm15953	Itgb3bp	Mgat5
Gpr149	Gm16023	Srrt	Fam20a
Gpr153	Gm16041	Suz12	Npc1
Gpr161	Gm1604b	Mis18a	Kcna2
Gpr17	Gm16072	Gemin6	Ifngr1
Gpr50	Gm16168	Emd	Epas1
Gpr85	Gm16185	Tubg1	B3galt1
Gprin3	Gm16277	Ipo5	Cry2
Gpx3	Gm16485	Aarsd1	Cyp7b1
Gpx7	Gm16638	Hspa14	Pcdh9
Gpx8	Gm16759	Wbp11	Tmem106b
Grap	Gm17354	Plk4	Adora2b
Grb10	Gm17597	Neil3	Igsf11
Grcc10	Gm17838	Rhno1	Add1
Grem2	Gm18190	Cep57	Tcf7l2
Gria3	Gm18256	Trip13	Lhx2
Grin3a	Gm18290	Stag1	Rb1
Grip1	Gm18367	Pbrm1	Ppp1r1b
Grm5	Gm18609	Utp3	Il33
Gsg1l	Gm19409	Kif2a	Tuba4a
Gstcd	Gm19439	Rcc1	Neat1
Gtf2e2	Gm19445	Cntln	Washc2
Gtf3c4	Gm1979	Stag2	Gpr162
Gtse1	Gm19963	Klf6	Crlf3
Gucy1a1	Gm20045	Tubb2a	Gpr37
Gucy2f	Gm2011	Tsg101	Kirrel2
Gypc	Gm20342	Rad23a	Cgrrf1
H19	Gm20383	Fam120a	Efcab14
H1f1	Gm20449	Ppa2	Dhrs3
H1f10	Gm20515	Mpnd	Mfap3l
H1f3	Gm20636	Upf3a	Apln
H1f4	Gm20646	Trappc1	St3gal4
H1f5	Gm20687	Zwint	Rpe65
H2-Ab1	Gm20692	Csnk2a2	Pde8b
H2-DMa	Gm20743	Rtf1	Col11a2
H2ac11	Gm20751	Mphosph8	Aldh1a1
H2ac13	Gm21009	Zcchc17	Glrb
H2ac14	Gm2109	Brd7	Sod3
H2ac15	Gm2115	Bnip2	Efemp1
H2ac20	Gm21168	Papola	Cyp4f15
H2ac21	Gm21663	Mesd	Nr1d1
H2ac4	Gm21671	Ddx6	Kcnn2
H2ac6	Gm21680	Ube2j2	Wasf3
H2ax	Gm21698	Eml4	Eps8
H2az1	Gm21984	Trim37	Mt1
H2bc11	Gm22320	Upf3b	Atp1a2
H2bc12	Gm2238	Ppp2r2d	Plpp3
H2bc13	Gm23172	Tcerg1	Glul
H2bc15	Gm26512	Hnrnpul1	Prdx6
H2bc18	Gm26575	Ilf3	Btbd17
H2bc3	Gm26588	Cdk11b	Cxcl14
H2bc7	Gm26621	Vezf1	Htra1
H2bc8	Gm26647	Chtop	Gja1
H3c1	Gm26648	Stx12	Scg3
H3c10	Gm26660	Ankrd11	Pla2g7
H3c11	Gm26671	Kdm1a	Prnp
H3c13	Gm26676	Rock1	S1pr1
H3c2	Gm26703	Klf13	Ntsr2
H3c3	Gm26747	Fyttd1	Acsl3
H3c6	Gm26788	Etv1	F3
H3c7	Gm26789	Cacng4	Gpr37l1
H3c8	Gm26843	Golm1	Cldn10
H3f3b	Gm26881	Tmem263	Pmp22
H3f3c	Gm26981	Rcbtb2	Tagln3
H4c1	Gm27151	Bcl10	Ank2
H4c3	Gm27206	2610507B11Rik	Tlr3
H4c4	Gm27544	Pcif1	Oaf
Hacd4	Gm28320	Calu	Wls
Hap1	Gm28424	Safb	Lcat
Hapln3	Gm28686	Med9	Grin2c
Hapln4	Gm28750	Hectd2	Prdx1
Has2	Gm28941	Tgs1	2900052N01Rik
Haspin	Gm28959	Smarcd1	mt-Atp8
Hat1	Gm29055	Cnot6	Gabrb1
Haus4	Gm29216	Myh10	Dbp
Haus5	Gm29508	Rock2	Prodh
Haus6	Gm29666	Hmgxb4	Agpat5
Haus7	Gm30075	Med4	Appl2
Hba-a1	Gm30238	Dnajc8	Gpc5
Hba-a2	Gm30340	Slc38a2	Bmyc
Hbb-bs	Gm30606	Msl3	Rida
Hbb-bt	Gm30731	Clic4	Eva1a
Hdac2	Gm30873	Atrx	Lix1
Hectd2	Gm31166	Pcmt1	Cntfr
Hells	Gm32633	Capza1	Cystm1
Hes1	Gm32842	Zc3h14	Slc39a12
Hes5	Gm33027	Cnot3	Cadm1
Hhex	Gm33533	Sod1	Gjb6
Hic1	Gm33594	Pnn	Prex2
Higd1b	Gm34730	Ddx46	Fam107a
Hirip3	Gm35584	Gpbp1	Malat1
Hist1h2ap	Gm3617	Id1	Ubc
Hjurp	Gm36638	Trir	mt-Nd3
Hk2	Gm36638_ENSMUSG00000104214	Chd4	S100b
Hmcn1	Gm36823	Bclaf1	Id4
Hmga1	Gm36939	Pspc1	Nat8f1
Hmgb2	Gm36944	Tdrkh	Dhrs7
Hmgb3	Gm36962	Bcl2l12	Grina
Hmgcs1	Gm36969	Lsm1	Slco1c1
Hmgcs2	Gm36988	Cfap20	Cmtm5
Hmgn1	Gm36989	Yy1	Kcnk1
Hmgn2	Gm37003	Phc2	Aplp1
Hmmr	Gm37018	Mrps35	Acsl6
Hnrnpa0	Gm37033	Dda1
Hnrnpa1	Gm37048	Hdgfl2
Hnrnpa3	Gm37069	Med19
Hnrnpab	Gm37079	Osgep
Hnrnpd	Gm37080	Mrps17
Hnrnpf	Gm37107	Nab2
Hook1	Gm37127	Cnih4
Hprt	Gm37160	Rheb
Hrob	Gm37174	Smndc1
Hs6st2	Gm37226	Med10
Hspa12a	Gm37296	Wbp4
Hspg2	Gm37310	Abi2
Htra3	Gm37314	2310009B15Rik
Hunk	Gm37320	Sh3gl1
Ica1	Gm37326	Glod4
Icam2	Gm37334	Sar1a
Id1	Gm37376	Taf11
Id3	Gm37382	Arpc5
Ier2	Gm37397	Lhfp
Ier5l	Gm37402	Ube2k
Ifit2	Gm37403	Psmd13
Ifngr2	Gm37443	Dnlz
Igf2	Gm37459	Ythdf2
Igf2r	Gm37498	Kctd17
Igfbp3	Gm37510	Nol11
Igfbp4	Gm37524	Htatsf1
Igfbp7	Gm37553	Tmem234
Igsf1	Gm37573	Akt1
Igsf10	Gm37589	Cyb5r3
Igsf5	Gm37621	Ubtf
Il17rd	Gm37644	Pabpn1
Il2rg	Gm37645	Cse1l
Il4ra	Gm37648	Rtkn2
Ilf3	Gm37677	Ska2
Impdh2	Gm37694	Zwilch
Ina	Gm37728	Efcab11
Incenp	Gm37745	Cenpn
Inka1	Gm37805	Tdp1
Inka2	Gm37814	Scoc
Ints7	Gm37829	Xpo1
Ipo5	Gm37848	Eldr
Ipo9	Gm37885	Cenpi
Iqgap2	Gm37893	Mastl
Iqgap3	Gm37906	Foxm1
Irs2	Gm37915	Fam204a
Islr	Gm37925	2810006K23Rik
Isoc1	Gm37964	Rbmx
Itga1	Gm37995	Sephs1
Itga11	Gm38025	Sept10
Itga2	Gm38043	Hnrnph1
Itga4	Gm38056	Ncaph2
Itga5	Gm38062	Pih1d1
Itga9	Gm38077	Sltm
Itgb1	Gm38085	Tubb6
Itpa	Gm38091	Mrpl51
Itpripl1	Gm38162	Hnrnpul2
Jade3	Gm38169	Srrm2
Jag2	Gm38217	Tiprl
Jak3	Gm38235	Magt1
Jmjd7	Gm38253	Dnajc7
Jpt1	Gm38255	Armc1
Jpt2	Gm38286	Gnai3
Jun	Gm38348	Ergic2
Junb	Gm38359	Fmr1
Kank4	Gm38372	1500009L16Rik
Kbtbd6	Gm39121	Ccdc47
Kcnb2	Gm4070	Atf4
Kcnc2	Gm42067	Tmem97
Kcnd2	Gm4221	Psmc1
Kcnd3	Gm42372	Med21
Kcne1l	Gm42432	Tmed1
Kcnip4	Gm42455	Akr1b3
Kcnj2	Gm42463	Ythdc1
Kcnj6	Gm42478	Nsfl1c
Kcnmb4	Gm42480	Got1
Kcnq1	Gm42482	Mcrs1
Kcp	Gm42483	Gtf3c6
Kctd12	Gm42484	Tfg
Kctd20	Gm42528	Snrnp25
Kctd5	Gm42572	Tmem183a
Kctd8	Gm42576	Prpf38a
Kdm2b	Gm42587	2410004B18Rik
Kdr	Gm42588	Dynll2
Kif11	Gm42589	Sugt1
Kif14	Gm42600	Esf1
Kif15	Gm42608	Bud31
Kif18a	Gm42613	Bccip
Kif18b	Gm42615	Rtcb
Kif20a	Gm42639	Sdhd
Kif20b	Gm42640	Zmat2
Kif22	Gm42683	Mrpl35
Kif23	Gm42692	Psmb7
Kif24	Gm42710	Rps27rt
Kif26a	Gm42723	Nop56
Kif26b	Gm42731	Sf3a3
Kif2a	Gm42732	Ppp1r7
Kif2c	Gm42756	Oard1
Kif4	Gm42790	Hikeshi
Kifc1	Gm42819	Mrps25
Kit	Gm42846	Polr2c
Klf10	Gm42878	Fxr1
Klf11	Gm42895	Prpf19
Klf2	Gm42943	Cox5a
Klf4	Gm42946	Cox7a2
Klf6	Gm42971	Atp5b
Klhl13	Gm42972	Atp5a1
Klhl23	Gm42973	Snrpa
Klhl25	Gm42992	Txnl4a
Klhl6	Gm42993	Psmc2
Klk8	Gm43019	Rsl24d1
Knl1	Gm43032	Mrpl2
Knop1	Gm43041	Cebpz
Knstrn	Gm43080	3110082J24Rik
Kntc1	Gm43118	Mrpl54
Kpna2	Gm43185	Mrps15
Kpnb1	Gm43205	Eef1e1
Kras	Gm43231	Mrpl21
Krtap7-1	Gm43259	Mrpl23
Kti12	Gm43263	Mrpl15
L1cam	Gm43282	Znrd2
L3hypdh	Gm43283	Bola1
Lama1	Gm43307	Eif3g
Lama4	Gm43314	Eif3d
Lamb1	Gm43322	Gfer
Lamc1	Gm43330	Elof1
Lancl3	Gm43333	Ppp4c
Laptm5	Gm43444	Stip1
Larp7	Gm43462	Pfdn6
Lars	Gm43526	Txndc12
Lbr	Gm43528	Hspa9
Lcp1	Gm43571	Carnmt1
Lcp2	Gm43597	Fnbp1l
Ldb2	Gm43622	Cdc5l
Ldlrad3	Gm43633	Ssbp1
Lepr	Gm43668	Yaf2
Lgals9	Gm43696	Mak16
Lhfpl3	Gm43707	Polr3k
Lhfpl4	Gm43745	Cdc37
Lig1	Gm43750	Zfp664
Limd2	Gm43751	Ilkap
Lims1	Gm43765	Gtf2e2
Lin9	Gm43789	Itpa
Lipc	Gm43800	Utp11
Lipg	Gm43823	Pfdn2
Lix1l	Gm43857	Gtpbp4
Lmnb1	Gm43963	Anapc15
Lmnb2	Gm43999	Dcps
Lmo2	Gm44001	Sumo3
Lmo3	Gm44002	Mtap
Lockd	Gm44005	Tsfm
Lox	Gm44017	Sf3b4
Loxl2	Gm44033	Dnttip2
Lpcat1	Gm44037	Smn1
Lpl	Gm44103	Pfdn4
Lratd1	Gm44167	Apopt1
Lratd2	Gm44220	Rps19bp1
Lrfn4	Gm44257	Mrpl22
Lrig1	Gm44434	Klhdc2
Lrp8	Gm44509	Ubap2l
Lrr1	Gm44550	Mphosph10
Lrrc20	Gm44573	Arl6ip4
Lrrc32	Gm44597	Cpsf6
Lrrc40	Gm44684	Rad23b
Lrrc42	Gm44735	Vamp3
Lrrc55	Gm44763	Mlec
Lrrc59	Gm44894	Arl4a
Lrrfip1	Gm44895	Cenpb
Lsm11	Gm44896	Fam133b
Lsm2	Gm44897	Pop4
Lsm4	Gm4491	Thap12
Lsm5	Gm44986	Eif4h
Lsm6	Gm44996	Abcf1
Lsr	Gm45025	Acin1
Lurap1l	Gm45110	Rpp30
Lxn	Gm45174	Smarca4
Ly75	Gm45200	Ak6
Lyar	Gm45206	Neto2
Lyn	Gm45236	Tcf12
Lyve1	Gm45250	Snw1
Lzic	Gm45263	Ruvbl2
Lzts1	Gm45264	U2surp
Mab21l1	Gm45265	Usp14
Macroh2a2	Gm45290	Tardbp
Mad2l1	Gm45338	Actl6a
Madcam1	Gm45413	Hnrnph3
Maff	Gm45426	Csde1
Maged1	Gm45457	Clns1a
Maged2	Gm45493	Srsf6
Magohb	Gm45501	Dph3
Mamdc2	Gm45532	Psmd14
Maml3	Gm45542	Elavl1
Mamld1	Gm45597	Cdc123
Man1c1	Gm45605	Psmc4
Man2a1	Gm45650	Pkig
Map1b	Gm45694	Lage3
Map2k3	Gm45708	Cisd2
Map3k1	Gm45718	Hmg20b
Map7d3	Gm45767	Xrn2
Mapk11	Gm45786	Gps1
Mapk12	Gm45809	Ndufab1
Mapk7	Gm45844	Ndufaf2
Mapre1	Gm45847	Stoml2
Marcks	Gm45871	Kdelr2
Marcksl1	Gm4631	Fam98b
Marveld2	Gm4673	Asf1a
Mastl	Gm4787	Rcc2
Maz	Gm4924	Dhx15
Mb21d2	Gm49320	Zfp326
Mcl1	Gm49396	Ddx21
Mcm10	Gm5067	Pbdc1
Mcm2	Gm5069	Immt
Mcm3	Gm5083	Bod1
Mcm4	Gm5113	Rbm17
Mcm5	Gm6145	Magoh
Mcm6	Gm6277	Got2
Mcm7	Gm6556	Bzw2
Mdfic	Gm6598	Gap43
Mdk	Gm7336	Llph
Mdm1	Gm7347	Polr2e
Mecom	Gm7361	Wdr89
Med10	Gm7967	Eif4e2
Mef2b	Gm807	Cdc42se1
Meg3	Gm8412	Dnajc2
Megf6	Gm8696	Smarce1
Melk	Gm973	Emg1
Meox1	Gm9801	Hnrnpc
Mest	Gm9929	Fh1
Mettl27	Gm9968	Eif3m
Mettl9	Gm9989	Lims1
Mex3a	Gnai1	G3bp2
Mex3b	Gnao1	Dcun1d5
Mfap2	Gng13	Ap1s1
Mfap4	Gng7	Ppic
Mfng	Gng8	Mrpl13
Mgat4a	Gp1bb	Tpm1
Mgat4b	Gpam	Tcf3
Miat	Gpatch1	Med28
Mir17hg	Gpc5	Isoc1
Mir9-3hg	Gpd1	Tspan5
Mis18a	Gphn	Egln1
Mis18bp1	Gpld1	Egfr
Mki67	Gpm6a	Strap
Mknk2	Gpr146	Ddx1
Mlkl	Gpr155	Caprin1
Mllt11	Gpr162	Khdrbs1
Mmd	Gpr3	Mcl1
Mme	Gpr37	P4hb
Mmp14	Gpr37l1	Rab13
Mmp15	Gpr62	Tpgs2
Mmp16	Gprc5b	Zfp580
Mmp17	Gpt	Rap2a
Mmp2	Gramd1b	Nras
Mmp25	Gramd3	Acat2
Mmp9	Grb14	Ifitm2
Mmrn1	Greb1	Tspan6
Mmrn2	Grhl1	Ctsc
Mms22l	Grhpr	Ppp1r14c
Mn1	Gria2	Sap18
Mns1	Grin2b	Phax
Mob3a	Grin2c	Fyn
Morf4l2	Grina	Bag1
Morrbid	Grk3	Polr2j
Mospd1	Grk4	Ube2a
Mospd3	Grm7	Tdg
Mov10	Gsap	Ssr1
Mpzl1	Gsn	Psmd2
Mrap2	Gss	Stard3nl
Mrc2	Gsta3	Khdrbs3
Msh6	Gstm1	Kcnmb4
Msn	Gstm5	Cmpk1
Msrb3	Gsto1	Etv4
Msx2	Gstp1	Sept9
Mta2	Gstt3	Pafah1b3
Mtbp	Gucy2e	Ccdc124
Mthfd1l	Gvin1	Polr2d
Mvk	H2-K1	Timm17b
Mxd3	H2ac18	Slc25a39
Mxra8	H2ac19	Arl1
Myadm	H2bc4	Rpl7l1
Mybl1	Hacd2	Prpf40a
Mybl2	Hagh	Actr3
Myc	Hapln1	Vps36
Mycl	Hapln2	Mrps26
Mycn	Hcn2	Suclg2
Myct1	Hdac11	Drg1
Myef2	Hdac4	Hdac1
Myh10	Hdac5	Irak1bp1
Myh9	Hdac8	Mrps7
Myl12a	Hdc	Rbm22
Myl6	Hddc3	Exosc5
Myo16	Hemk1	Plekhj1
Myo1b	Hepacam	Mrpl55
Myt1	Herpud1	Nt5c3b
N4bp3	Hexb	Bri3bp
Naa50	Hhatl	Ccnh
Nab2	Hhip	Pitpna
Naca	Hif3a	Ndufaf8
Nampt	Hip1r	Hddc2
Nanos1	Hivep3	Dmac1
Nans	Hlf	Zfp422
Nap1l1	Hnmt	Nr2f6
Nasp	Hopx	Csnk1e
Nav1	Hpca	Snf8
Ncald	Hpcal4	Mrps18a
Ncan	Hps1	Ufm1
Ncapd2	Hpx	Timm9
Ncapg	Hr	Npl
Ncapg2	Hrh1	Ciao2b
Ncaph	Hrh3	Mrps11
Nckap5l	Hs1bp3	Slc35b2
Ncl	Hs3st1	Rpp25l
Ndc80	Hsd11b1	Cul1
Ndn	Hsd17b11	Malsu1
Ndnf	Hsd3b7	Sec13
Ndst3	Hspa1a	Ciao2a
Nectin2	Hspa1b	Psmd3
Nedd4	Hspa2	Srp72
Nedd9	Hspb1	Samm50
Neil3	Htr6	Ddx18
Nek2	Htra1	Mrps18c
Nek6	Icosl	Yae1d1
Nemp1	Id4	Timm17a
Nes	Idua	Mrps5
Neto2	Iffo1	Nabp2
Neurl1b	Ifi27	Sars
Nexmif	Ifit1	Polr2g
Nfatc4	Ifit3	Hacd1
Nfkbiz	Ifit3b	Ssbp4
Nhlh2	Igfbp6	Polr2l
Nhp2	Igsf11	Zfp207
Nhs	Igsf21	Supt4a
Nid1	Igsf8	Mrpl27
Nid2	Iigp1	Mtx1
Nin	Ikzf2	Nfu1
Nkd1	Il15	Akirin1
Nkd2	Il15ra	C1d
Nlrc3	Il17ra	Cops4
Nmb	Il17rb	Ncbp2
Nme4	Il17re	Sdhc
Nmnat2	Il18	Commd3
Nnat	Il1b	Smim7
Nomo1	Il1rap	Cops7a
Nono	Il2ra	Parl
Nop58	Il33	Brd1
Nos2	Inf2	Sra1
Nos3	Inmt	Ccdc127
Nostrin	Insc	Birc6
Notch3	Ip6k3	Manbal
Notch4	Ipcef1	Cebpzos
Nova2	Iqck	Btbd1
Nox4	Irak2	Slc35b1
Npm1	Irf6	Desi2
Npm3	Isoc2a	Dusp11
Npnt	Isoc2b	Plgrkt
Npr3	Itga10	Tmem126a
Nptx1	Itgb4	Guk1
Nptx2	Itih3	Arpc1a
Nr2c2ap	Itm2c	Mydgf
Nr2f2	Izumo4	Psma1
Nr2f6	Jade2	Luc7l3
Nr4a1	Jakmip1	Mpdu1
Nr4a2	Jakmip3	Pmpcb
Nrarp	Jam3	Vps35
Nras	Josd2	Rbm28
Nrep	Jph1	Ccdc59
Nrg1	Jph4	Ppp2r2a
Nrm	Kalrn	Tmx1
Nsa2	Kcna1	Pdzd11
Nsd2	Kcna2	Dnajb11
Nsg1	Kcnc3	Med7
Nsg2	Kcnc4	Ctdnep1
Nsl1	Kcng4	Zfp106
Nsmce1	Kcnh3	Ik
Nt5dc2	Kcnj14	Pdha1
Ntng1	Kcnj16	Ptrhd1
Ntrk3	Kcnj3	Timm22
Nubp1	Kcnk1	Fam89b
Nucb2	Kcnk13	Ift74
Nudt14	Kcnma1	Immp1l
Nudt21	Kcnn2	Psmd9
Nuf2	Kcnn3	Pdcl3
Nup107	Kcnq3	Serp1
Nup155	Kcnrg	Dap3
Nup210	Kcnt1	Ptbp2
Nup62	Kctd13	Cops2
Nup93	Kctd21	Mapk1
Nusap1	Kctd4	March5
Nxph1	Kctd6	Rnf10
Nxph4	Kdsr	Pak1ip1
Nxt1	Kif13b	Arl4c
Nynrin	Kif19a	Lpcat1
Odc1	Kif1a	Mmp14
Oip5	Kif5a	Sox21
Olfm2	Kif5c	Adgrb1
Olfml2a	Kifc2	Ptprs
Opcml	Kifc3	Vit
Oprl1	Kirrel2	Fzd3
Orai2	Kirrel3	Vcan
Osr1	Kirrel3os	App
Otulinl	Klhdc1	Ppp1r12a
P2rx5	Klhdc7a	Six3
P2ry1	Klhl2	Cggbp1
P3h1	Klk6	Jam2
P4ha3	Kndc1	Sp5
Pabpc1	Krba1	Prpf38b
Pabpc4	Ky	Fam76b
Pabpc4l	Kyat1	Celf2
Pacs1	Lair1	Ttyh3
Pafah1b3	Lama3	Rsrc2
Pakap	Lap3	Prkar1a
Pald1	Laptm4b	Papss1
Palld	Larp6	Ncor1
Palmd	Lcat	Atp6v0e2
Panx1	Ldah	Paip1
Pard6b	Ldb3	Tmem134
Pard6g	Ldhb	Fdx2
Parp1	Ldhd	Krcc1
Parpbp	Leng8	Psme2
Pask	Letm2	Tmem160
Pawr	Lgals3bp	Ckap4
Pbdc1	Lgals4	Rab31
Pbk	Lgi1	Sec11a
Pbx3	Lgi3	Ntan1
Pbx4	Lgi4	Ppib
Pcbd1	Lgr4	Unc119
Pcdh12	Lhcgr	Tmem121
Pcdh18	Lif	Rlbp1
Pcdh19	Lims2	Rab11a
Pcdh8	Lix1	Rnf180
Pcdha12	Lmcd1	Ccdc28b
Pcdhac2	Lmod1	Schip1
Pcgf2	Lncpint	Psme1
Pclaf	Lpar1	Wdr61
Pcna	Lpcat2	Ppp2r1a
Pcsk1	Lpgat1	Emc10
Pcx	Lpin1	Cops5
Pde10a	Lrif1	Snx6
Pde1b	Lrp1b	Tsen34
Pde3a	Lrrc2	Mob4
Pde3b	Lrrc38	Irf2bpl
Pde5a	Lrrc43	Tufm
Pde9a	Lrrc8c	Brd2
Pdgfb	Lrrc9	Taf7
Pdgfra	Lrrn1	Mtpn
Pdia5	Lrtm2	Golga7
Pdzrn3	Lsamp	Med25
Pea15a	Ltbp1	Actr2
Pear1	Luzp2	Ei24
Pecam1	Ly6a	Copz1
Peg12	Ly6c1	Nipsnap2
Pelp1	Lynx1	Atg12
Pemt	Lypd6	Hs2st1
Perm1	Lyrm1	Senp6
Pf4	Lysmd2	Ccni
Pfdn1	Macf1	Pdia4
Pfkfb3	Macrod1	Impad1
Pfn1	Mag	Diablo
Pgam5	Magi2	Nsd1
Pgls	Mal	Tspan13
Pglyrp1	Malat1	Adnp
Phf13	Man1a	Mprip
Phf19	Maob	Ppp1cb
Phf6	Map10	Hnrnph2
Phtf2	Map1a	Abhd17b
Pi4k2b	Map3k19	Zfr
Piezo1	Map3k5	Sdcbp
Pif1	Map6d1	Zfp771
Pik3cd	Mapk10	Ddost
Pik3cg	Mapk1ip1	Mtfr1l
Pik3r6	Mapk8ip3	Rbm42
Pim1	Mapkapk3	Anapc10
Pimreg	Mapre3	Sgta
Pinx1	Mapt	Dars
Pitpna	Mast3	Atg3
Pitrm1	Mast4	Tln1
Pkdcc	Mbp	Ccdc12
Pkia	Mcur1	Rap1b
Pkib	Me3	1110038F14Rik
Pkmyt1	Megf10	Pde6d
Pla2g3	Mertk	Ptpn1
Plac9b	Mettl11b	Mrpl9
Plat	Mettl7a1	Ndufv1
Plce1	Mfap3l	Rab24
Plcl2	Mfn1	Stk16
Plec	Mfsd13a	Sucla2
Plekhg2	Mfsd6	Eif4b
Plekhg5	Mfsd8	Traf7
Plekho1	Mgat4c	Psmb3
Plk1	Mgll	Sfr1
Plk2	Mgp	Pomp
Plk4	Mical2	Tma7
Plod2	Micall1	Tmem258
Plp2	Miga2	Sumo1
Plppr1	Mink1	Eif3k
Plppr5	Mir100hg	Ube2m
Plxna3	Mir124-2hg	Ppp1ca
Plxna4	Mitf	Fkbp1a
Plxnb2	Mkln1os	Lsm7
Plxnc1	Mks1	Arpp19
Plxnd1	Mlip	Polr2f
Pmepa1	Mmgt2	Taf10
Pmf1	Mob3b	Glrx3
Poc1a	Mobp	Txnl1
Poc1b	Mocos	Mrpl20
Podxl2	Mog	Pgk1
Pola1	Mpped1	Phb2
Pola2	Mpv17l	Bola2
Pold1	Mrm1	Vdac3
Pole	Mroh7	Eef1d
Pole2	mt-Atp6	Mrpl42
Pole3	mt-Atp8	Cct3
Polh	mt-Co1	Cct6a
Polq	mt-Co2	Hspe1
Postn	mt-Co3	Nop10
Ppard	mt-Cytb	C1qbp
Ppfibp1	mt-Nd2	Ldha
Ppic	mt-Nd3	Psma7
Ppih	mt-Nd4	Atp5g1
Ppil1	mt-Nd4l	Snrpd3
Ppm1f	mt-Nd5	Eef1g
Ppp1ca	mt-Rnr1	Eif3i
Ppp1r14b	mt-Rnr2	Eif3h
Ppp1r14c	Mt1	Metap2
Ppp1r15a	Mt2	Erh
Ppp1r18	Mtcp1	Eif2s2
Ppp1r1a	Mterf1a	Bcl7c
Ppp2r5d	Mterf4	Gm11808
Ppp3cb	Mtfp1	Rwdd1
Prc1	Mttp	Arhgdia
Prcp	Mtus1	Hes1
Prdm1	Mtx3	Maged1
Prdx4	Myh11	Uba52
Prelid1	Myh14	2410006H16Rik
Prep	Myh6	Clic1
Prim1	Myo1d	Hdgf
Prim2	Myoc	Sfpq
Primpol	Myorg	Sox11
Prkab1	Myrf	Top1
Prkar2b	Myrip	Ddah2
Prkcb	Naaa	Thoc7
Prkch	Naaladl2	Ddx39b
Prkd2	Nacad	Cdk2ap1
Prkg1	Nap1l5	Srsf9
Prkx	Nat1	Eif1ax
Prmt1	Nat8	Anp32a
Prnd	Nat8f1	Cacybp
Prr11	Nat8f3	Sarnp
Prrg3	Nat8f4	Nsa2
Psmc3ip	Nat8f5	Cct5
Psrc1	Nat8f6	Lsm6
Ptbp1	Nat8f7	Nol7
Ptbp3	Nceh1	Bzw1
Ptges3-ps	Ndp	Mettl9
Ptgfrn	Ndrg1	Hnrnpk
Ptgr1	Ndrg2	Krtcap2
Ptk7	Neat1	Ccnd1
Ptn	Necab3	Olig2
Ptp4a2	Nefl	H3f3a
Ptp4a3	Negr1	Cfl1
Ptprf	Neu1	Atpif1
Ptpro	Nfasc	Pgls
Ptprs	Ngef	Sem1
Ptprz1	Nhlrc1	Pdcd5
Ptx3	Ninj2	Mrfap1
Pus7l	Ninl	Pfn1
Pxdc1	Nipa1	Sec61b
Pxdn	Nipal2	Mrpl52
Rab13	Nipal4	Sec61g
Rab39	Nkain1	Rtraf
Rab8b	Nkain2	Eif3f
Racgap1	Nkain4	Slc25a5
Rack1	Nkiras1	Mrpl33
Rad18	Nkx6-2	Pcnp
Rad50	Nmnat3	Mrpl28
Rad51	Nmral1	Cfdp1
Rad51ap1	Nodal	Mrpl58
Rad51c	Nol3	Eprs
Radx	Nol4	Ctbp1
Rai14	Nos1ap	Psma5
Ralb	Npas2	Cfl2
Ralgapa2	Npc1	Srsf11
Ralgps2	Nphp3	Psmc6
Ramp2	Nphs1	Acat1
Ran	Nphs1os	Anapc11
Ranbp1	Npr2	Sf3b1
Rangap1	Nptn	Ube2e3
Rap2b	Nr1d1	Snrpc
Rapgef5	Nr1d2	Ewsr1
Raph1	Nr3c2	Eny2
Rarres1	Nrbp2	Cct2
Rasgrp3	Nrgn	Hnrnpm
Rasip1	Nrip2	Zc3h15
Rasl10b	Nrsn1	Aimp1
Rassf10	Nt5c1a	Lsm12
Rassf4	Nt5c2	Zcrb1
Rassf9	Nt5dc3	Arf1
Rbbp8	Nt5e	Rap1a
Rbl1	Ntrk2	Mdh2
Rbm15b	Ntsr2	Dnajc19
Rbm3	Nudt16	Cct7
Rbms3	Nudt7	Ube2n
Rbmx2	Nupr1	Cct8
Rbmxl1	Nwd1	Srrm1
Rbpms	Oaf	Stub1
Rcc1	Odf3	Rbm25
Rcc2	Ogdhl	Srsf10
Rcn1	Ogfrl1	Nap1l4
Rcn3	Ogt	Sf3b2
Rcor1	Olfml1	Gm1673
Reep1	Olfr1407-ps1	Paics
Reep2	Olfr287	Fus
Rell1	Olfr558	Ctnnb1
Reln	Olfr78	Cetn3
Rerg	Omg	Tpr
Resp18	Onecut2	Dnaja1
Ret	Opalin	Denr
Rexo5	Oplah	Mbd3
Rfc3	Ormdl2	Eif3c
Rfc4	Osbp2	Tsn
Rfc5	Osbpl1a	Trmt112
Rflna	Oscp1	1110004F10Rik
Rflnb	Otc	Rnf7
Rgs17	Otud7a	Psmc3
Rgs19	Otud7b	Csnk2a1
Rgs2	P2rx4	Ptp4a2
Rgs5	P2ry12	Eif5
Rgs9	P2ry14	Pcbp2
Rhbdf1	P2ry2	Hnrnpr
Rhbdl2	P4ha1	Acp1
Rhcg	P4ha2	Fubp1
Rhno1	P4htm	Tmem167
Rhobtb1	Pacs2	Nfib
Rhoc	Pacsin1	Mpp6
Rhod	Padi2	Pcm1
Rhoj	Pak1	Zfp91
Rian	Pak7	Purb
Rin3	Pakap_ENSMUSG00000090053	Kif5b
Ripk3	Pamr1	Hsp90b1
Rlbp1	Pantr2	Rdx
Rnaseh2a	Paqr4	Mapre1
Rnaseh2b	Paqr5	Eif4g2
Rnasel	Paqr6	Ftl1
Rnf149	Paqr7	Uqcrq
Rnf180	Paxx	Tmem256
Rnf185	Pcbp4	Prdx2
Rnf2	Pcdh9	Serf2
Rnf26	Pcdhb12	Arf5
Rnps1	Pcdhb14	Morf4l2
Robo2	Pcdhgc5	Psmb6
Robo4	Pclo	Psma3
Ror1	Pcolce2	Ywhaq
Ror2	Pcp4l1	Gtf2h5
Rpa2	Pcsk1n	Swi5
Rpa3	Pcsk6	Nedd8
Rpl10	Pctp	Atp5o
Rpl10a	Pde4a	Atp5e
Rpl10a-ps1	Pde4c	Oaz1
Rpl11	Pde8a	Tbca
Rpl12	Pde8b	Uqcc2
Rpl13	Pdk2	Gnb2
Rpl13a	Pdlim2	Ywhae
Rpl14	Pdxk	Elob
Rpl15	Pdzph1	Jun
Rpl15-ps3	Peak1os	Gm13889
Rpl17	Per3	Grm5
Rpl17-ps10	Perp	Itgb1
Rpl18	Pex5l	Nedd4
Rpl18a	Pfkfb2	Car8
Rpl19	Pfkfb4	Gatm
Rpl21	Pfkm	Sox4
Rpl22	Pfkp	Pea15a
Rpl22l1	Pgbd5	Ppp1r1a
Rpl23	Pgm1	Nnat
Rpl23a	Pgr	Rtn1
Rpl23a-ps3	Phactr1	Ssrp1
Rpl24	Phactr3	Supt16
Rpl26	Phf11d	Ywhah
Rpl27	Phf24	Ppp1cc
Rpl27-ps3	Phka1	Smc1a
Rpl27a	Phkg1	Cmc2
Rpl28	Phlda3	Usp1
Rpl28-ps1	Phldb1	Rrm1
Rpl29	Phlpp1	Ddx39
Rpl3	Phyh	Slc24a5
Rpl30	Phyhd1	Syncrip
Rpl31	Phyhip	0610010K14Rik
Rpl31-ps8	Pigg	Sae1
Rpl32	Pigh	Exosc8
Rpl34	Pigz	Rnaseh2c
Rpl35	Pik3c2b	Hnrnpdl
Rpl35a	Pik3ip1	Hsp90aa1
Rpl36	Pik3r1	Srsf3
Rpl36a	Pip4k2a	Cbx1
Rpl36a-ps2	Pir	Prdx4
Rpl36al	Pitpnc1	Nudt21
Rpl37a	Pitpnm1	Ssb
Rpl37rt	Pitpnm3	Nudc
Rpl38	Pkd2l1	Cbx5
Rpl38-ps2	Pkdrej	H2afy
Rpl39	Pla2g15	Hnrnpu
Rpl39-ps	Pla2g4a	Sf3b5
Rpl4	Pla2g7	Snu13
Rpl41	Plaat3	Mrpl18
Rpl5	Platr15	Smarca5
Rpl6	Plcb1	U2af1
Rpl7	Plcd1	Rbbp4
Rpl7a	Plcd4	Tceal9
Rpl8	Plcl1	Eif4a1
Rpl9	Plekha1	Cenpx
Rpl9-ps4	Plekhb1	Ube2i
Rplp0	Plekhf1	Snrpb
Rplp1	Plekhg3	Tra2b
Rplp2	Plekhh1	Tcp1
Rprm	Plekhm3	Gspt1
Rps10	Plekho2	Tpm3
Rps11	Plin4	Cdv3
Rps12	Pllp	Ptges3
Rps12-ps3	Pln	Srsf2
Rps12l1	Plp1	Hpf1
Rps13	Plpp2	Alyref
Rps14	Plpp3	Tagln2
Rps15a	Plpp4	Srsf7
Rps15a-ps7	Plpp7	Dtymk
Rps16	Plxnb3	Pa2g4
Rps16-ps2	Pm20d1	Ak2
Rps17	Pmp22	Ybx3
Rps18	Pnisr	Nop58
Rps19	Pnmal1	Tpm4
Rps2	Pnpla2	Fbln2
Rps2-ps10	Pnpla7	Gm10076
Rps20	Polk	1110038B12Rik
Rps23	Poll	Cycs
Rps23-ps1	Por	Nhp2
Rps24	Porcn	Lyar
Rps25	Pou3f1	Abracl
Rps26	Ppef2	Fam92a
Rps26-ps1	Ppfia3	Gar1
Rps27	Ppfibp2	Naa10
Rps27a	Ppil6	Bex4
Rps28	Ppip5k1	Dhx9
Rps29	Ppnr	Cnih2
Rps3	Ppp1r14a	Raly
Rps3a1	Ppp1r16b	Mrto4
Rps4l	Ppp1r1b	U2af2
Rps4x	Ppp1r3d	Impdh2
Rps5	Ppp1r3e	Cnbp
Rps6	Ppp1r3g	Chchd1
Rps6-ps4	Ppp2r2c	Nrgn
Rps6ka2	Ppp2r3a	Hist1h4i
Rps6ka3	Pqlc2	Ppa1
Rps6ka6	Prdm16os	Gpx1
Rps7	Prdx6	Apex1
Rps7-ps3	Prelid3a	Mrps28
Rps8	Prelp	Tomm40
Rps9	Prex2	Tbrg1
Rpsa	Prg4	Snhg8
Rpsa-ps10	Prickle1	Mrps16
Rragd	Prickle2	Ier3
Rras2	Prima1	Mrpl53
Rrm1	Prkcg	Tead2
Rrm2	Prkcq	Mrpl12
Rrp15	Prkcz	Eif3e
Rtf1	Prkn	Gas5
Rtn1	Prnp	Snhg1
Rtraf	Prob1	Eif2s1
Ruvbl1	Prodh	Rpl9-ps6
Rxrg	Prox1	Psmg4
S100a11	Prox1os	Fbl
S1pr3	Prr16	Myl12a
Sacs	Prr18	Gm2000
Sae1	Prrt1	Fscn1
Sall3	Prxl2a	Igfbp4
Samd14	Prxl2b	Srm
Samd5	Psd2	Rsl1d1
Samsn1	Psmb9	Snhg6
Sap30	Pstk	Rbmxl1
Sapcd2	Pstpip2	Odc1
Sarm1	Ptgds	Hmgn5
Sav1	Ptger4	Kmt5a
Scarb1	Ptgs1	Coq7
Scarf1	Ptgs2	Dazap1
Scml2	Ptk2b	Nudt4
Scml4	Ptpn3	Dynlt1f
Scn3a	Ptprd	Ppih
Scn3b	Ptprr	Cenpv
Scrn1	Pttg1	AI506816
Sdc1	Pygm	Dnph1
Sdc3	Pyurf	Npm3
Sdk1	Qdpr	Eif3a
Sec24d	Rab11fip4	Glrx5
Sec61b	Rab36	Prelid1
Selenoh	Rab4a	Hnrnpl
Sema4c	Rab7b	Yeats4
Sema5b	Rad9b	Nudcd2
Sema6a	Ralgds	Cct4
Sephs1	Ralgps1	Hdac2
Septin10	Ranbp3l	Pin1
Septin11	Rapgef3	Sms
Septin3	Rapgef3os2	Brix1
Septin9	Rapgef4	Knop1
Serf1	Rarres2	Hras
Serpinb6b	Rasal1	Psmd1
Serpine1	Rasgrf1	Snrpb2
Serpinf1	Rasgrp1	Rbm8a
Serpinh1	Rbks	Eif3l
Set	Rcan2	Commd1
Sez6l	Rcbtb1	Hspa4
Sfpq	Relt	Rnf187
Sfrp1	Retreg1	Mrpl57
Sfrp2	Retsat	G3bp1
Sfxn2	Rffl	Timm50
Sgcd	Rft1	Nsmce1
Sgo1	Rgl3	Uchl3
Sgo2a	Rgs20	Ssna1
Sh2b3	Rgs6	Phf5a
Sh2d3c	Rhbdd1	Snrpa1
Sh3bgrl	Rhog	Gtf2a2
Sh3bp4	Rhou	Dpy30
Sh3rf1	Rhpn2	Naa50
Sh3tc1	Rida	Rnps1
Shcbp1	Rimkla	Nsd2
Shmt1	Rims1	Ctcf
Shmt2	Rims2	Lsm3
Sidt1	Rmnd1	Pmf1
Sinhcaf	Rnase1	Nono
Sipa1	Rnd2	Eif4e
Sipa1l2	Rnf112	Med30
Ska1	Rnf13	Ilf2
Ska2	Rnf130	Maz
Ska3	Rnf141	Fabp7
Skil	Rnpc3	Selenoh
Skp2	Rom1	Hmgn2
Slbp	Rora	Hmgb1
Slc12a7	Rorb	Tmsb10
Slc14a2	Rorc	Ptma
Slc16a1	Rpe65	Hnrnpa1
Slc16a12	Rph3a	Ran
Slc16a4	Rpl21-ps15	Rbm3
Slc17a6	Rsad2	Rpl37a
Slc1a5	Rskr	Rpl34
Slc22a2	Rspo3	Rpl38
Slc22a8	Rsrp1	Rpl37
Slc25a24	Rtkn	Rpl27
Slc25a25	Rtn4	Rps29
Slc29a1	Rtp1	Rpl15
Slc29a4	S100a1	Rpl36
Slc2a13	S100a4	Rpl30
Slc31a1	S100b	Rps10
Slc35f1	S1pr1	Rpl11
Slc35f2	S1pr5	Rpl24
Slc38a1	Sat1	Rpl18a
Slc38a2	Sbf1	Rpl9
Slc38a4	Sbk2	Rpl19
Slc38a5	Scara3	Rpl35
Slc39a10	Scarna2	Eef1b2
Slc39a6	Sccpdh	Nme2
Slc39a8	Scd3	Rpl23a
Slc40a1	Scel	Rps16
Slc43a1	Scg3	Rps11
Slc43a3	Scn1b	Rplp2
Slc44a5	Sco2	Rpl23
Slc4a1	Scrn3	Rpl18
Slc6a15	Sdc4	Rps13
Slc7a1	Sdr42e1	Rps3
Slc7a5	Sdsl	Rpl35a
Slc7a6	Sec14l2	Rps28
Slc7a7	Sec14l5	Rps9
Slc7a8	Secisbp2l	Rps7
Slc8a2	Selenbp1	Eef1a1
Slco2a1	Selplg	Rpl6
Slco2b1	Sema3c	Rpl10a
Slfn9	Sema3d	Rpl8
Slit1	Sema4a	Rpl36a
Slit2	Sema4d	Rpl14
Smad1	Septin4	Rpl3
Smad5	Serinc1	Rpl17
Smarca1	Serinc5	Rpl22
Smc2	Serpina3n	Rps19
Smc4	Serpinb1a	Rpl27a
Sms	Serpinb9	Rps18
Smtn	Serpini1	Rpsa
Snai2	Sez6l2	Rplp0
Snca	Sfxn4	Rps2
Sncaip	Sgip1	Ybx1
Snhg1	Sgk2	Rps8
Snhg11	Sgpp2	Rpl41
Snhg16	Sh3gl3	Rpl32
Snn	Shank1	Rps26
Snord118	Shisa2	Rps27a
Snrpd1	Shisa4	Rps4x
Snrpd2	Shisal1	Rpl13
Snrpe	Shtn1	Rps15a
Snrpg	Siae	Rps3a1
Snx4	Siglech	Rps5
Snx7	Sik3	Rps12
Socs2	Sirpa	Rpl29
Socs3	Sirt2	Rps24
Sox11	Sirt3	Rps20
Sox12	Skap2	Rpl39
Sox18	Slain1	Hsp90ab1
Sox3	Slain1os	Vim
Sox4	Slc12a2	Tmsb4x
Sox7	Slc13a5	Fabp5
Sp5	Slc17a7	Igfbp2
Spaca1	Slc1a2	Tuba1a
Spag5	Slc20a1	Dbi
Sparc	Slc22a4	Marcks
Spata13	Slc24a2	Acot1
Spata6	Slc25a18	Anp32b
Spats2	Slc25a21	Ranbp1
Spats2l	Slc25a33	Nap1l1
Spc24	Slc25a35	Hnrnpab
Spc25	Slc26a1	Hnrnpd
Spdl1	Slc26a10	Cdk4
Spef1	Slc26a6	Snrpd1
Spin1	Slc27a1	Fkbp3
Spin4	Slc29a2	Snrpe
Spock2	Slc29a3	Hnrnpf
Spon1	Slc2a8	Ncl
Spon2	Slc35e4	Lsm4
Sprn	Slc35f6	Snrpf
Spry1	Slc38a6	Banf1
Sptssa	Slc38a9	Hnrnpa3
Srf	Slc39a12	Snrpg
Srpk1	Slc39a14	Hspd1
Srpx	Slc41a1	Set
Srsf12	Slc45a3	H3f3b
Srsf3	Slc47a1	Psip1
Srsf7	Slc48a1	Pabpc1
Ssrp1	Slc4a10	Lsm5
St3gal5	Slc4a8	Hnrnpa0
St6gal2	Slc5a11	Myef2
St8sia1	Slc6a1	Hnrnpa2b1
St8sia4	Slc6a20a	Cbx3
Stab1	Slc7a10	Hmgn1
Stap2	Slc7a14	H2afv
Stard4	Slc8a3	Anp32e
Stbd1	Slc8b1	Hmgb3
Stc1	Slc9a2	Sumo2
Stfa1	Slco1a4	Ppia
Stil	Slco1b2	Rps27l
Stmn2	Slco3a1	Hint1
Stmn3	Slitrk2	Mest
Stra6	Smco3	Gm29521
Supt16	Smim1	Nes
Susd4	Smim3	Basp1
Suv39h1	Smim4	Rpl31
Suv39h2	Smpd1	Rpl36al
Sv2c	Smpd2	Naca
Svep1	Smpd3	Rpl22l1
Syce2	Smyd1	Rps14
Syk	Snap25	Rps27
Syncrip	Snapc3	Rps21
Syngr3	Sned1	Btf3
Syt15	Snhg20	Prmt1
Syt4	Snph	Nme1
Tacc3	Snx14	Bex3
Tacr3	Snx15	Atp5g2
Taf9	Snx30	Snrpd2
Tagln2	Snx32	Eef2
Tal1	Snx33	Ppp1r14b
Tax1bp3	Soat1	Rps17
Tbc1d12	Sod3	Rpl10
Tbc1d8b	Soga3	Rps23
Tbc1d9	Sorl1	Rpl26
Tbca	Sort1	Rpl7a
Tbkbp1	Sowaha	Rpl28
Tbr1	Sox10	Rpl5
Tbx18	Sox2ot	Rpl7
Tbx2	Sp100	Rpl21
Tbx4	Spaar	Rplp1
Tbxa2r	Spaca6	Tpt1
Tcaf2	Spag1	Txn1
Tceal8	Spata17	Bex2
Tceal9	Speer4a	Serbp1
Tcf19	Spef2	Rpl13a
Tcf3	Spg20	Pdap1
Tcf7	Spock1	Rps15
Tcf7l1	Spock3	Npm1
Tcim	Spp1	Rps6
Tdg	Sptbn2	Rpl12
Tdrp	Sqstm1	Rps25
Tead2	Srcin1	Rpl4
Tead4	Srd5a1	Rack1
Tec	Srpk3	Eif5a
Tedc1	Srxn1	Actb
Tek	Ssh3	Actg1
Tenm1	St18	Marcksl1
Tent5c	St3gal4	Olig1
Tes	St6gal1	Pebp1
Tex15	St8sia5	Fau
Tex30	St8sia6	Fos
Tfdp1	Stac2	Ier2
Tfpi	Stambpl1	Egr1
Tfrc	Stat5a	Socs3
Tgfb1	Stim1	Ccnd2
Tgfb1i1	Stimate	Junb
Tgfb2	Stk-ps2	Tubb5
Tgfbr2	Stmn4	Stmn1
Tgif1	Stxbp3	Tuba1b
Tgif2	Stxbp6	H2afz
Thbs1	Sugct	Hmgb2
Thbs2	Sult1a1	Gmnn
Thg1l	Suox	Dnajc9
Thop1	Sv2a	Lsm2
Thsd1	Svip	Nasp
Thsd7b	Sycp2	Dctpp1
Tiam1	Syde2	Dut
Ticrr	Syne1	Pcna
Tie1	Syne4	Rrm2
Timeless	Syngr1	Dek
Timp1	Synj2	H1f0
Tipin	Synpo2	Spc24
Tk1	Synpr	Tmpo
Tlr12	Sypl2	Cks1b
Tm6sf1	Syt13	Ezh2
Tm7sf2	Syt17	Cenpm
Tmem130	Syt3	Cenpw
Tmem131l	Sytl2	Cenpq
Tmem132c	Sytl5	Fbxo5
Tmem154	Tagln3	Esco2
Tmem158	Tango2	Aurkb
Tmem200a	Tap2	Bub3
Tmem229b	Tatdn3	Sgo1
Tmem254c	Tbxas1	Incenp
Tmem26	Tcp11l2	Arhgef26
Tmem263	Tdo2	Limch1
Tmem37	Teddm2	Pcdh17
Tmem45a	Tef	Alcam
Tmem64	Tesk2	Pnrc2
Tmem88	Tex264	Tubb2b
Tmod3	Tex52	Gas1
Tmpo	Tfcp2l1	Cdo1
Tmsb10	Tfeb	Pgpep1
Tmsb4x	Tgfbr3l	Nr2f1
Tnc	Tgtp1	Anapc16
Tnfaip1	Tgtp2	Selenot
Tnfaip3	Thbs4	E130114P18Rik
Tnfaip8l1	Them4	Tmem218
Tnfaip8l3	Thrb	Spcs1
Tnfrsf11b	Thrsp	Tacc1
Tnfrsf19	Thsd7a	Lrig1
Tnfrsf21	Ticam1	Eepd1
Tnr	Timp4	Notch3
Tomm70a	Tinagl1	Klhl5
Top2a	Tlcd1	Slc6a9
Topbp1	Tle2	Agrn
Tox3	Tle4	Tspan12
Tpbg	Tlr3	Slc25a18
Tpm3	Tm7sf3	Rhcg
Tpm4	Tmbim1	Cib1
Tpt1	Tmc7	Ampd3
Tpt1-ps3	Tmcc1	Slc1a4
Tpx2	Tmcc2	Cpxm1
Tra2b	Tmcc3	Tnfaip8
Traf3	Tmco4	Sema6d
Traf4	Tmeff1	Tpbg
Traip	Tmeff2	Angptl4
Tram2	Tmem125	Ddit4
Trib2	Tmem129	Tm7sf2
Trim16	Tmem141	Tgfb2
Trim27	Tmem143	Emid1
Trim28	Tmem144	Arxes2
Trim46	Tmem14a	Prex1
Trim47	Tmem151a	Jak1
Trip13	Tmem175	Spred1
Tro	Tmem176a	Cnr1
Troap	Tmem185b	Itih5
Trp53	Tmem189	Fads1
Trp53i11	Tmem200c	Notch2
Trp73	Tmem229a	Sorcs2
Trpc6	Tmem25	Ppp2r5a
Tsc22d1	Tmem268	Adhfe1
Tshz2	Tmem35a	Plxnb1
Tspan13	Tmem47	Paqr8
Tspan18	Tmem53	Slc30a10
Tspan5	Tmem62	Tmem165
Tspan6	Tmem63a	Adgrl3
Tsr1	Tmem88b	Specc1
Ttc28	Tmod1	Me1
Ttf2	Tnfaip2	Os9
Ttk	Tnfaip6	Kcnj10
Ttll12	Tnfrsf18	Itgb5
Tuba1a	Tnfsf12	Lgalsl
Tuba1b	Tnfsf13	Acbd5
Tuba1c	Tnfsfm13	Clstn1
Tubb3	Tnik	Tmem63b
Tubb5	Tnni1	Hebp1
Tubb6	Tom1l2	Efhd2
Tvp23a	Tor3a	Bpgm
Twsg1	Tor4a	Pigt
Txn1	Tox2	Nsdhl
Tyms	Tpbgl	Ptn
U2af1	Tph2	Glud1
Uaca	Tpp1	Lxn
Uba52	Tppp	Ednrb
Ubald2	Tppp3	Scd2
Ubap2	Tprkb	Sparc
Ube2c	Tprn	Ncan
Ube2s	Trappc10	Fgfbp3
Ube2t	Trdc	Ptprz1
Ubtd1	Trf	Cd9
Ubtd2	Trim13	Hmgcs1
Uchl1	Trim36	Emp2
Uck2	Trmt9b	Kcne1l
Ucp2	Trp53bp2	Gng12
Ugdh	Trp63	Syt11
Uhrf1	Trpm3	Phyhipl
Umps	Trpv3	Tmbim6
Unc119	Tshb	Pmepa1
Unc45b	Tspan15	Tnc
Unc5d	Tspan2	Adgrg1
Ung	Tspan8	Sema6a
Ushbp1	Tspo	Npas3
Usp1	Tspoap1	Nrarp
Usp51	Tspyl4	Gsk3b
Utp18	Ttc14	Aldh1l1
Vangl2	Ttc30b	Fez1
Vars	Ttc7	Idi1
Vash1	Ttll3	Hmgcr
Vash2	Ttll7	Fam210b
Vasp	Ttll8	Hsdl2
Vat1l	Ttn	Cyp51
Vcan	Tuba4a	Gcsh
Veph1	Tubb4a	Rrbp1
Vim	Txlnb	Hsd17b12
Vipr2	Tyro3	Reep3
Vit	Uap1l1	Casc4
Vkorc1l1	Ucp3	Abcd3
Vopp1	Ugp2	Rab14
Vps37b	Ugt1a6a	Ssr3
Vrk1	Ugt8a	Tmem30a
Vstm2a	Unc13c	Cdkn1b
[truncated: 146 more rows]
