# Supplementary material for: Extensive transcriptional and chromatin changes underlie astrocyte maturation in vivo and in culture
Source: Nat Commun. 2021 Jul 15;12:4335. doi: 10.1038/s41467-021-24624-5 (PMC8282848; doi:10.1038/s41467-021-24624-5)
Supplement: Supplementary file 4 — Supplementary Software [file 41467_2021_24624_MOESM4_ESM.zip › github/Figure4_ATAC-Seq_BMP_astr_vs_in_vivo/00_input/design.csv]

sample	replicate	run	fastq_1	fastq_2
Astr_ad	1	1	/camp/lab/guillemotf/inputs/babs/michael.lattke/mickael.escudero/PM17019/180501_D00446_0275_ACBW9HANXX/fastq/LAT596A1_S9_L003_R1_001.fastq.gz	/camp/lab/guillemotf/inputs/babs/michael.lattke/mickael.escudero/PM17019/180501_D00446_0275_ACBW9HANXX/fastq/LAT596A1_S9_L003_R2_001.fastq.gz
Astr_ad	1	2	/camp/lab/guillemotf/inputs/babs/michael.lattke/mickael.escudero/PM17019/180501_D00446_0275_ACBW9HANXX/fastq/LAT596A1_S9_L008_R1_001.fastq.gz	/camp/lab/guillemotf/inputs/babs/michael.lattke/mickael.escudero/PM17019/180501_D00446_0275_ACBW9HANXX/fastq/LAT596A1_S9_L008_R2_001.fastq.gz
Astr_ad	2	1	/camp/lab/guillemotf/inputs/babs/michael.lattke/mickael.escudero/PM17019/180501_D00446_0275_ACBW9HANXX/fastq/LAT596A2_S10_L003_R1_001.fastq.gz	/camp/lab/guillemotf/inputs/babs/michael.lattke/mickael.escudero/PM17019/180501_D00446_0275_ACBW9HANXX/fastq/LAT596A2_S10_L003_R2_001.fastq.gz
Astr_ad	2	2	/camp/lab/guillemotf/inputs/babs/michael.lattke/mickael.escudero/PM17019/180501_D00446_0275_ACBW9HANXX/fastq/LAT596A2_S10_L008_R1_001.fastq.gz	/camp/lab/guillemotf/inputs/babs/michael.lattke/mickael.escudero/PM17019/180501_D00446_0275_ACBW9HANXX/fastq/LAT596A2_S10_L008_R2_001.fastq.gz
Astr_P4	1	1	/camp/lab/guillemotf/inputs/babs/michael.lattke/mickael.escudero/PM17019/180813_K00102_0243_AHWNCHBBXX/fastq/LAT596A3_S1_L004_R1_001.fastq.gz	/camp/lab/guillemotf/inputs/babs/michael.lattke/mickael.escudero/PM17019/180813_K00102_0243_AHWNCHBBXX/fastq/LAT596A3_S1_L004_R2_001.fastq.gz
Astr_P4	2	1	/camp/lab/guillemotf/inputs/babs/michael.lattke/mickael.escudero/PM17019/180813_K00102_0243_AHWNCHBBXX/fastq/LAT596A4_S2_L004_R1_001.fastq.gz	/camp/lab/guillemotf/inputs/babs/michael.lattke/mickael.escudero/PM17019/180813_K00102_0243_AHWNCHBBXX/fastq/LAT596A4_S2_L004_R2_001.fastq.gz
Astr_P4	3	1	/camp/lab/guillemotf/inputs/babs/michael.lattke/mickael.escudero/PM17019/180813_K00102_0243_AHWNCHBBXX/fastq/LAT596A5_S3_L004_R1_001.fastq.gz	/camp/lab/guillemotf/inputs/babs/michael.lattke/mickael.escudero/PM17019/180813_K00102_0243_AHWNCHBBXX/fastq/LAT596A5_S3_L004_R2_001.fastq.gz
Astr_ad	3	1	/camp/lab/guillemotf/inputs/babs/michael.lattke/mickael.escudero/PM17019/180813_K00102_0243_AHWNCHBBXX/fastq/LAT596A6_S4_L004_R1_001.fastq.gz	/camp/lab/guillemotf/inputs/babs/michael.lattke/mickael.escudero/PM17019/180813_K00102_0243_AHWNCHBBXX/fastq/LAT596A6_S4_L004_R2_001.fastq.gz
Astr_ad	4	1	/camp/lab/guillemotf/inputs/babs/michael.lattke/mickael.escudero/PM17019/180813_K00102_0243_AHWNCHBBXX/fastq/LAT596A7_S5_L004_R1_001.fastq.gz	/camp/lab/guillemotf/inputs/babs/michael.lattke/mickael.escudero/PM17019/180813_K00102_0243_AHWNCHBBXX/fastq/LAT596A7_S5_L004_R2_001.fastq.gz
Astr_P4	1	2	/camp/lab/guillemotf/inputs/babs/michael.lattke/mickael.escudero/PM17019/180831_K00102_0251_BHWYVYBBXX/fastq/LAT596A3_S63_L005_R1_001.fastq.gz	/camp/lab/guillemotf/inputs/babs/michael.lattke/mickael.escudero/PM17019/180831_K00102_0251_BHWYVYBBXX/fastq/LAT596A3_S63_L005_R2_001.fastq.gz
Astr_P4	2	2	/camp/lab/guillemotf/inputs/babs/michael.lattke/mickael.escudero/PM17019/180831_K00102_0251_BHWYVYBBXX/fastq/LAT596A4_S64_L005_R1_001.fastq.gz	/camp/lab/guillemotf/inputs/babs/michael.lattke/mickael.escudero/PM17019/180831_K00102_0251_BHWYVYBBXX/fastq/LAT596A4_S64_L005_R2_001.fastq.gz
Astr_P4	3	2	/camp/lab/guillemotf/inputs/babs/michael.lattke/mickael.escudero/PM17019/180831_K00102_0251_BHWYVYBBXX/fastq/LAT596A5_S65_L005_R1_001.fastq.gz	/camp/lab/guillemotf/inputs/babs/michael.lattke/mickael.escudero/PM17019/180831_K00102_0251_BHWYVYBBXX/fastq/LAT596A5_S65_L005_R2_001.fastq.gz
Astr_ad	3	2	/camp/lab/guillemotf/inputs/babs/michael.lattke/mickael.escudero/PM17019/180831_K00102_0251_BHWYVYBBXX/fastq/LAT596A6_S66_L005_R1_001.fastq.gz	/camp/lab/guillemotf/inputs/babs/michael.lattke/mickael.escudero/PM17019/180831_K00102_0251_BHWYVYBBXX/fastq/LAT596A6_S66_L005_R2_001.fastq.gz
Astr_ad	4	2	/camp/lab/guillemotf/inputs/babs/michael.lattke/mickael.escudero/PM17019/180831_K00102_0251_BHWYVYBBXX/fastq/LAT596A7_S67_L005_R1_001.fastq.gz	/camp/lab/guillemotf/inputs/babs/michael.lattke/mickael.escudero/PM17019/180831_K00102_0251_BHWYVYBBXX/fastq/LAT596A7_S67_L005_R2_001.fastq.gz
NSC_in_vitro	1	1	/camp/lab/guillemotf/inputs/babs/michael.lattke/mickael.escudero/PM17019/180917_K00102_0257_BH2GKLBBXY/fastq/LAT596A10_S3_L008_R1_001.fastq.gz	/camp/lab/guillemotf/inputs/babs/michael.lattke/mickael.escudero/PM17019/180917_K00102_0257_BH2GKLBBXY/fastq/LAT596A10_S3_L008_R2_001.fastq.gz
Astr_in_vitro	1	1	/camp/lab/guillemotf/inputs/babs/michael.lattke/mickael.escudero/PM17019/180917_K00102_0257_BH2GKLBBXY/fastq/LAT596A11_S4_L008_R1_001.fastq.gz	/camp/lab/guillemotf/inputs/babs/michael.lattke/mickael.escudero/PM17019/180917_K00102_0257_BH2GKLBBXY/fastq/LAT596A11_S4_L008_R2_001.fastq.gz
Astr_in_vitro	2	1	/camp/lab/guillemotf/inputs/babs/michael.lattke/mickael.escudero/PM17019/180917_K00102_0257_BH2GKLBBXY/fastq/LAT596A12_S5_L008_R1_001.fastq.gz	/camp/lab/guillemotf/inputs/babs/michael.lattke/mickael.escudero/PM17019/180917_K00102_0257_BH2GKLBBXY/fastq/LAT596A12_S5_L008_R2_001.fastq.gz
Astr_in_vitro	3	1	/camp/lab/guillemotf/inputs/babs/michael.lattke/mickael.escudero/PM17019/180917_K00102_0257_BH2GKLBBXY/fastq/LAT596A13_S6_L008_R1_001.fastq.gz	/camp/lab/guillemotf/inputs/babs/michael.lattke/mickael.escudero/PM17019/180917_K00102_0257_BH2GKLBBXY/fastq/LAT596A13_S6_L008_R2_001.fastq.gz
NSC_in_vitro	2	1	/camp/lab/guillemotf/inputs/babs/michael.lattke/mickael.escudero/PM17019/180917_K00102_0257_BH2GKLBBXY/fastq/LAT596A8_S1_L008_R1_001.fastq.gz	/camp/lab/guillemotf/inputs/babs/michael.lattke/mickael.escudero/PM17019/180917_K00102_0257_BH2GKLBBXY/fastq/LAT596A8_S1_L008_R2_001.fastq.gz
NSC_in_vitro	3	1	/camp/lab/guillemotf/inputs/babs/michael.lattke/mickael.escudero/PM17019/180917_K00102_0257_BH2GKLBBXY/fastq/LAT596A9_S2_L008_R1_001.fastq.gz	/camp/lab/guillemotf/inputs/babs/michael.lattke/mickael.escudero/PM17019/180917_K00102_0257_BH2GKLBBXY/fastq/LAT596A9_S2_L008_R2_001.fastq.gz
