# Supplementary material for: Extensive transcriptional and chromatin changes underlie astrocyte maturation in vivo and in culture
Source: Nat Commun. 2021 Jul 15;12:4335. doi: 10.1038/s41467-021-24624-5 (PMC8282848; doi:10.1038/s41467-021-24624-5)
Supplement: Supplementary file 4 — Supplementary Software [file 41467_2021_24624_MOESM4_ESM.zip › github/Figure2_RNA-Seq_cortex/00_input/06_genes_by_module_cons.csv]

gene	module	module_cons
Hist1h1b	49	immat_1
Pclaf	47	immat_1
Hist1h4d	47	immat_1
Hist1h2ap	47	immat_1
Hist1h3e	47	immat_1
Hist1h2ae	47	immat_1
Hist1h1e	47	immat_1
Atad2	12	immat_1
Rfc2	12	immat_1
Dnmt1	12	immat_1
Tipin	12	immat_1
Rfc4	12	immat_1
Gins2	12	immat_1
Tfdp1	12	immat_1
Dhfr	12	immat_1
Hells	12	immat_1
Mcm3	12	immat_1
Rfc3	12	immat_1
Mcm7	12	immat_1
Orc6	12	immat_1
Hat1	12	immat_1
Mcm4	12	immat_1
Ccne2	12	immat_1
Slbp	12	immat_1
Mcm6	12	immat_1
Siva1	12	immat_1
Hist1h3c	43	immat_1
Hist1h4h	43	immat_1
Hist2h2ac	43	immat_1
Hist1h1a	43	immat_1
Hist1h2bn	43	immat_1
Hist1h2ak	43	immat_1
Hist1h2an	43	immat_1
Hist1h4c	43	immat_1
Hist2h2bb	43	immat_1
Hist1h3f	43	immat_1
Hist1h2bb	43	immat_1
Hist1h1d	43	immat_1
Hist1h2bm	43	immat_1
Hist1h3i	43	immat_1
Hist1h2bj	43	immat_1
Hist1h2af	43	immat_1
Hist1h2ab	43	immat_1
Lig1	43	immat_1
Tyms	43	immat_1
Tk1	43	immat_1
Oxct1	7	immat_2
Psat1	7	immat_2
Stk17b	7	immat_2
Cspp1	7	immat_2
Foxg1	7	immat_2
Srek1	7	immat_2
Rbm26	7	immat_2
Dhx36	7	immat_2
Crebbp	7	immat_2
Ttc3	7	immat_2
Prrx1	7	immat_2
Rsf1	7	immat_2
Rbl1	7	immat_2
Haspin	7	immat_2
Dleu2	7	immat_2
Iqgap3	7	immat_2
Cep192	7	immat_2
Pkn2	7	immat_2
Phip	7	immat_2
Tial1	7	immat_2
Tia1	7	immat_2
Psmg2	7	immat_2
Fam216a	7	immat_2
Gpsm2	7	immat_2
Prr11	7	immat_2
Odf2	7	immat_2
Troap	7	immat_2
Spag5	7	immat_2
4930503L19Rik	7	immat_2
Arhgap19	7	immat_2
Lnpk	7	immat_2
Gtse1	7	immat_2
Hyls1	7	immat_2
Eri2	7	immat_2
Kif18b	7	immat_2
Mtfr2	7	immat_2
Pif1	7	immat_2
Kif14	7	immat_2
Ankle1	7	immat_2
Srpk2	7	immat_2
Pex13	7	immat_2
Pdhb	7	immat_2
Hspa4l	7	immat_2
Ccdc18	7	immat_2
Stox2	7	immat_2
Cdc23	7	immat_2
Uhrf2	7	immat_2
Arhgap21	7	immat_2
Rdh11	7	immat_2
Etv5	7	immat_2
Wnk1	7	immat_2
Spop	7	immat_2
Ndc1	7	immat_2
Dync1h1	7	immat_2
Cul3	7	immat_2
Bptf	7	immat_2
Prrc2a	7	immat_2
Ahi1	7	immat_2
1700021F05Rik	7	immat_2
Ppp1r2	7	immat_2
Ppp1r35	7	immat_2
Tmem237	7	immat_2
Smu1	7	immat_2
Brd9	7	immat_2
Thoc2	7	immat_2
Fkbp2	7	immat_2
Cnep1r1	7	immat_2
Tmem138	7	immat_2
Rnf26	7	immat_2
Rdm1	7	immat_2
Mzt1	7	immat_2
Cip2a	7	immat_2
Vbp1	7	immat_2
Emp1	7	immat_2
Cby1	7	immat_2
Fopnl	7	immat_2
Nup35	7	immat_2
Nup37	7	immat_2
Ccdc61	7	immat_2
Zbed3	7	immat_2
Paip2b	7	immat_2
Ss18	7	immat_2
Pak4	7	immat_2
Cyp39a1	7	immat_2
Ttc9c	7	immat_2
Cdc27	7	immat_2
Katnbl1	7	immat_2
Ppp2r5e	7	immat_2
Cdc25b	7	immat_2
Tnfaip8l1	7	immat_2
Arhgef39	7	immat_2
Ccdc77	7	immat_2
Miip	7	immat_2
Triobp	7	immat_2
Cep89	7	immat_2
Cep70	7	immat_2
Tax1bp1	7	immat_2
Ptms	7	immat_2
Gpx7	7	immat_2
Arl2bp	7	immat_2
Rangrf	7	immat_2
Gipc1	7	immat_2
Prpsap1	7	immat_2
Ehd1	7	immat_2
Rnf5	7	immat_2
Ndufaf3	7	immat_2
Ppp2r5c	7	immat_2
Sept7	7	immat_2
Srsf5	7	immat_2
Arl6ip1	31	immat_2
Knstrn	31	immat_2
Cdkn3	31	immat_2
Dynll1	31	immat_2
Tuba1c	31	immat_2
Tubb4b	31	immat_2
Ubald2	31	immat_2
Rad21	31	immat_2
Kif22	31	immat_2
Rangap1	31	immat_2
Tacc3	31	immat_2
Ccnb2	31	immat_2
Aspm	31	immat_2
Pimreg	31	immat_2
Cdc20	31	immat_2
Ckap2	31	immat_2
Sapcd2	9	immat_2
Nek2	9	immat_2
Cep55	9	immat_2
Bora	9	immat_2
Kifc1	9	immat_2
Cenpc1	9	immat_2
Terf1	9	immat_2
Fam110a	9	immat_2
Cdca2	9	immat_2
Anln	9	immat_2
Ccnf	9	immat_2
Fam83d	9	immat_2
Fzr1	9	immat_2
Sap30	9	immat_2
Ing1	9	immat_2
Wapl	9	immat_2
Cdk5rap2	9	immat_2
Cep295	9	immat_2
Lbr	9	immat_2
Tnfaip6	9	immat_2
Wee1	9	immat_2
Lcorl	9	immat_2
Cit	9	immat_2
Cenpl	9	immat_2
Spdl1	9	immat_2
Ska3	9	immat_2
Ncapg	9	immat_2
Ttk	9	immat_2
Ckap5	9	immat_2
Gas2l3	9	immat_2
Nde1	9	immat_2
Hp1bp3	9	immat_2
Cdc25c	9	immat_2
E2f5	9	immat_2
Akirin2	9	immat_2
Psrc1	9	immat_2
Dlgap5	9	immat_2
Kif20a	9	immat_2
Ect2	9	immat_2
Kif2c	9	immat_2
Arhgap11a	9	immat_2
Depdc1a	9	immat_2
Bub1b	9	immat_2
Brd8	9	immat_2
G2e3	9	immat_2
Kif20b	9	immat_2
Hjurp	9	immat_2
Kpna2	9	immat_2
Aurka	9	immat_2
Sgo2a	9	immat_2
Mis18bp1	9	immat_2
Cdkn2c	9	immat_2
Dbf4	9	immat_2
Kif23	9	immat_2
Trim59	9	immat_2
Nuf2	9	immat_2
Kif18a	9	immat_2
Mad2l1	9	immat_2
Shcbp1	9	immat_2
Ccar1	9	immat_2
D030056L22Rik	9	immat_2
Mns1	9	immat_2
Ncapd2	9	immat_2
Cenpp	9	immat_2
Cdkn2d	9	immat_2
Ube2t	9	immat_2
Ncaph	9	immat_2
Mxd3	9	immat_2
Melk	9	immat_2
Ndc80	9	immat_2
Kif15	9	immat_2
Ska1	9	immat_2
Bub1	9	immat_2
Kif4	9	immat_2
Ccnb1	30	immat_2
Tpx2	30	immat_2
Cdca3	30	immat_2
Lockd	30	immat_2
Racgap1	30	immat_2
Hmmr	30	immat_2
Cenpe	30	immat_2
Plk1	30	immat_2
Spc25	30	immat_2
Knl1	30	immat_2
Kif11	30	immat_2
Ckap2l	30	immat_2
Ccna2	30	immat_2
Calm2	30	immat_2
Birc5	30	immat_2
Mki67	30	immat_2
Smc4	30	immat_2
Smc2	30	immat_2
H1fx	30	immat_2
Nucks1	30	immat_2
Ccdc34	30	immat_2
Jpt1	30	immat_2
Lmnb1	30	immat_2
Ube2s	30	immat_2
Pbk	30	immat_2
Ube2c	38	immat_2
Top2a	38	immat_2
Cdk1	38	immat_2
Nusap1	38	immat_2
Prc1	38	immat_2
Cenpa	33	immat_2
Cdca8	33	immat_2
H2afx	33	immat_2
Cenpf	33	immat_2
Cks2	33	immat_2
Atp5k	2	immat_3
Atp5l	2	immat_3
Atp5mpl	2	immat_3
Ndufc1	2	immat_3
Ndufa4	2	immat_3
Rpf2	2	immat_3
2810004N23Rik	2	immat_3
Nip7	2	immat_3
Mrpl11	2	immat_3
Grpel1	2	immat_3
Naa38	2	immat_3
Smim11	2	immat_3
Bola3	2	immat_3
Txndc17	2	immat_3
Cox7b	2	immat_3
Ndufb6	2	immat_3
Psmb5	2	immat_3
Atp5c1	2	immat_3
Ndufb8	2	immat_3
Cox7c	2	immat_3
Psmb2	2	immat_3
Micos10	2	immat_3
Mrpl17	2	immat_3
Rbis	2	immat_3
Polr1d	2	immat_3
Metrn	2	immat_3
Ndufb5	2	immat_3
Akr1a1	2	immat_3
Tomm7	2	immat_3
Timm13	2	immat_3
Tomm6	2	immat_3
Inka2	2	immat_3
Zfp36	2	immat_3
Traf4	2	immat_3
Klhl23	2	immat_3
Rcn1	2	immat_3
Eloc	2	immat_3
Tmem14c	2	immat_3
Pdia6	2	immat_3
Pfdn1	2	immat_3
D8Ertd738e	2	immat_3
Psmb1	2	immat_3
Psma4	2	immat_3
Mrpl30	2	immat_3
Slirp	2	immat_3
Psmd4	2	immat_3
Vdac1	2	immat_3
Tcea1	2	immat_3
Bcas2	2	immat_3
Csnk2b	2	immat_3
Atp5g3	2	immat_3
Ssr4	2	immat_3
Tomm22	2	immat_3
Ube2l3	2	immat_3
Psmb4	2	immat_3
Rbx1	2	immat_3
Rex1bd	2	immat_3
Cetn2	2	immat_3
Fkbp4	2	immat_3
Timm23	2	immat_3
Pcbp1	2	immat_3
Wdr83os	2	immat_3
Stmn3	2	immat_3
Mcrip1	2	immat_3
Psmd11	2	immat_3
Map2k2	2	immat_3
Psmd12	2	immat_3
Ndufa10	2	immat_3
Polr2i	2	immat_3
Psmd8	2	immat_3
Psma6	2	immat_3
Csnk1a1	2	immat_3
Map4k4	2	immat_3
Prrc2c	2	immat_3
Puf60	2	immat_3
Zfp428	2	immat_3
Ap2m1	2	immat_3
Arpc2	2	immat_3
Srp9	2	immat_3
Morf4l1	2	immat_3
Ube2d2a	2	immat_3
Ywhab	2	immat_3
St13	2	immat_3
Ube2d3	2	immat_3
Sh3bgrl	2	immat_3
Mrps6	2	immat_3
Psmd7	2	immat_3
Tbcb	2	immat_3
Srp19	2	immat_3
Nfix	2	immat_3
Rala	2	immat_3
Emc8	2	immat_3
Serf1	2	immat_3
Sptssa	2	immat_3
Pak2	2	immat_3
Tceal8	2	immat_3
Smap1	2	immat_3
Vcp	2	immat_3
Fdps	2	immat_3
Vps37b	2	immat_3
Fam3c	2	immat_3
Sept11	2	immat_3
Azin1	2	immat_3
1110065P20Rik	2	immat_3
Ctxn1	2	immat_3
Rap2b	2	immat_3
Trib2	2	immat_3
Btg2	2	immat_3
H2-Ke6	2	immat_3
Eif5b	2	immat_3
Dpysl3	2	immat_3
Sall3	2	immat_3
Gnai2	2	immat_3
Gnas	2	immat_3
Ptov1	2	immat_3
Ywhaz	2	immat_3
Rhoa	2	immat_3
Arf4	2	immat_3
Calm3	2	immat_3
Ubb	2	immat_3
Fam181b	2	immat_3
Snrnp27	2	immat_3
Gdi2	2	immat_3
Vapa	2	immat_3
Pgam1	2	immat_3
Zranb2	2	immat_3
Taldo1	2	immat_3
Etfa	2	immat_3
Ssr2	2	immat_3
Emc6	2	immat_3
Ap2s1	2	immat_3
Ndufs6	2	immat_3
Ndufs8	2	immat_3
Smarcb1	2	immat_3
Tmed9	2	immat_3
Snx3	2	immat_3
Ppp2ca	2	immat_3
Cwc15	2	immat_3
Cox7a2l	2	immat_3
Srp14	2	immat_3
Sri	2	immat_3
Drap1	2	immat_3
Ndufb11	2	immat_3
Psma2	2	immat_3
Polr2k	2	immat_3
Sh3glb1	2	immat_3
Gnb1	2	immat_3
Cuedc2	2	immat_3
Anapc13	2	immat_3
Tle5	2	immat_3
Ostc	2	immat_3
Zfp706	2	immat_3
Clta	2	immat_3
Ier3ip1	2	immat_3
Ubxn1	2	immat_3
Arpc3	2	immat_3
Esd	2	immat_3
Timm10b	2	immat_3
Ube2r2	2	immat_3
Sub1	2	immat_3
Arpc4	2	immat_3
Abhd17a	2	immat_3
Atp5d	2	immat_3
Capzb	2	immat_3
Sin3b	2	immat_3
Mrps24	2	immat_3
Psmd6	2	immat_3
Cox20	2	immat_3
Psmc5	2	immat_3
Nars	2	immat_3
Brk1	2	immat_3
Ube2v1	2	immat_3
Dnaja2	2	immat_3
Eif3j1	2	immat_3
Rac1	2	immat_3
Dpm3	2	immat_3
Timm8b	2	immat_3
Adh5	2	immat_3
Park7	2	immat_3
Ndufa2	2	immat_3
Cox16	2	immat_3
Uqcrh	2	immat_3
Cox6b1	2	immat_3
Sf3b6	2	immat_3
Uqcrb	2	immat_3
Ubl5	2	immat_3
Mrps33	2	immat_3
Romo1	2	immat_3
Gng5	2	immat_3
Grcc10	2	immat_3
Pfdn5	2	immat_3
Myl6	2	immat_3
Scand1	2	immat_3
Cops6	2	immat_3
Higd1a	2	immat_3
Erp29	2	immat_3
1810037I17Rik	2	immat_3
Mtch1	2	immat_3
Cirbp	2	immat_3
Idh3a	2	immat_3
Gkap1	2	immat_3
Fam104a	2	immat_3
Bax	2	immat_3
Rrp1	2	immat_3
Hes5	2	immat_3
Eid1	2	immat_3
Sh3bgrl3	2	immat_3
Sfxn1	2	immat_3
Rhoc	2	immat_3
Mfap2	2	immat_3
Snx5	25	immat_3
Cux1	25	immat_3
B230219D22Rik	25	immat_3
Rhobtb3	25	immat_3
Pitpnb	25	immat_3
Srpk1	25	immat_3
Camta1	25	immat_3
Mrpl32	25	immat_3
Creld2	25	immat_3
Eif4g1	25	immat_3
Gna11	25	immat_3
Nfyb	25	immat_3
Tsen15	25	immat_3
Ppie	25	immat_3
Prelid3b	25	immat_3
Hdgfl3	25	immat_3
Gnl1	25	immat_3
Nudt5	25	immat_3
Dcakd	25	immat_3
Cenpu	25	immat_3
Gins4	25	immat_3
Gins1	25	immat_3
Rbbp8	25	immat_3
Haus8	25	immat_3
Eri1	25	immat_3
Rnaseh2a	25	immat_3
Rbmx2	25	immat_3
Nup43	25	immat_3
Slc29a1	25	immat_3
Ccn1	25	immat_3
Pola1	25	immat_3
Fignl1	25	immat_3
Ccdc25	25	immat_3
Nelfe	25	immat_3
Zfp24	25	immat_3
Arpc5l	25	immat_3
Ola1	25	immat_3
Hdlbp	25	immat_3
Limd2	25	immat_3
Gmps	25	immat_3
H2afy2	25	immat_3
Cinp	25	immat_3
Ppil1	25	immat_3
Parp1	25	immat_3
Gars	25	immat_3
Cdca7	25	immat_3
Bok	25	immat_3
Ebna1bp2	25	immat_3
Gnl3	25	immat_3
Nolc1	25	immat_3
Gtf3a	25	immat_3
Txnrd1	25	immat_3
Hypk	25	immat_3
Fundc2	25	immat_3
Magohb	25	immat_3
Ifitm3	25	immat_3
Wdr18	25	immat_3
Lrrc59	25	immat_3
Nubp1	25	immat_3
Wdr43	25	immat_3
Eif3b	25	immat_3
Naa20	25	immat_3
Trp53	25	immat_3
Arpc1b	25	immat_3
Umps	25	immat_3
Casp3	25	immat_3
Rnf168	25	immat_3
Smyd2	25	immat_3
Cdk6	25	immat_3
Eif6	25	immat_3
Hmbs	25	immat_3
Spry1	25	immat_3
2310039H08Rik	25	immat_3
Tagln	25	immat_3
Nptx2	25	immat_3
Trim27	25	immat_3
Mif	25	immat_3
Ddx5	25	immat_3
Ndufc2	25	immat_3
Ckb	25	immat_3
Gng10	25	immat_3
Timm10	25	immat_3
Tomm5	25	immat_3
Mrpl36	25	immat_3
Ppid	25	immat_3
Ppp1r11	25	immat_3
Zeb1	25	immat_3
Mrpl3	25	immat_3
Kxd1	25	immat_3
9130401M01Rik	25	immat_3
Ccdc85b	25	immat_3
Snhg3	25	immat_3
Thyn1	25	immat_3
Snhg4	25	immat_3
Zmynd19	25	immat_3
Ppat	25	immat_3
Cdc6	25	immat_3
Cdt1	25	immat_3
Pole2	25	immat_3
Eif4ebp1	25	immat_3
Nme4	25	immat_3
Rasl11a	25	immat_3
D10Wsu102e	25	immat_3
Klf10	25	immat_3
Lmo1	25	immat_3
Cisd1	25	immat_3
Ndufa5	25	immat_3
S100a10	25	immat_3
Lgals1	25	immat_3
Rpa1	25	immat_3
Pole	25	immat_3
Pkmyt1	25	immat_3
Dck	25	immat_3
Gps2	25	immat_3
Mlf1	25	immat_3
Rif1	25	immat_3
Sass6	25	immat_3
Sp3	25	immat_3
Blvrb	25	immat_3
Usp37	25	immat_3
Mcmbp	25	immat_3
Brca2	25	immat_3
Hist1h4k	25	immat_3
Hist1h3a	25	immat_3
Hist1h2ai	25	immat_3
Hist1h3g	25	immat_3
Hist1h4a	25	immat_3
Hist1h2bf	25	immat_3
Hist1h2ac	25	immat_3
Hist1h2br	25	immat_3
Hist1h2bg	25	immat_3
Fndc4	25	immat_3
Atp2b1	25	immat_3
Myg1	25	immat_3
Fxn	25	immat_3
Alad	25	immat_3
Cmc1	25	immat_3
Tubgcp2	25	immat_3
Timeless	25	immat_3
Sdf2l1	25	immat_3
E2f1	25	immat_3
Aunip	25	immat_3
Atad5	25	immat_3
Wdr76	25	immat_3
Pold1	25	immat_3
B930036N10Rik	25	immat_3
Dna2	25	immat_3
Mybl2	25	immat_3
E2f7	25	immat_3
Bard1	25	immat_3
Mcm10	25	immat_3
Brip1	25	immat_3
Ubr7	25	immat_3
Kpna3	25	immat_3
1500011B03Rik	25	immat_3
Aprt	25	immat_3
Timm8a1	25	immat_3
Hspa8	25	immat_3
Pkm	25	immat_3
Galk1	25	immat_3
Mrps34	25	immat_3
Ung	25	immat_3
Mettl1	25	immat_3
Snhg9	25	immat_3
Arl6ip6	25	immat_3
Tomm20	25	immat_3
Fam111a	25	immat_3
Ccne1	25	immat_3
Brca1	25	immat_3
Pold3	25	immat_3
Mms22l	25	immat_3
Cdc45	25	immat_3
Chaf1b	25	immat_3
Slfn9	25	immat_3
Dscc1	25	immat_3
Shmt1	25	immat_3
Chaf1a	25	immat_3
Pola2	25	immat_3
Mthfd2	25	immat_3
Plvap	25	immat_3
Rexo2	25	immat_3
Igfbp3	25	immat_3
Egr3	25	immat_3
Exosc7	25	immat_3
Camk2n2	25	immat_3
Cops3	25	immat_3
Mad2l2	25	immat_3
Gsr	25	immat_3
Mrpl40	25	immat_3
Samd1	25	immat_3
Dtl	25	immat_3
Mcm2	25	immat_3
Rfc1	15	immat_3
Manf	15	immat_3
Mrpl14	15	immat_3
Meaf6	15	immat_3
Gjc1	15	immat_3
Nsg1	15	immat_3
Haus4	15	immat_3
Nmral1	15	immat_3
Csrp2	15	immat_3
Pold2	15	immat_3
Pole4	15	immat_3
Mcm5	15	immat_3
Clspn	15	immat_3
Rpa2	15	immat_3
Prim1	15	immat_3
Tcf19	15	immat_3
Nrm	15	immat_3
Bex1	15	immat_3
Rad51	15	immat_3
Uhrf1	15	immat_3
Cenps	15	immat_3
Psmc3ip	15	immat_3
Fen1	15	immat_3
Hist2h2aa1	15	immat_3
Hist1h2be	15	immat_3
Hist1h3b	15	immat_3
Rad51ap1	15	immat_3
Asf1b	15	immat_3
E2f8	15	immat_3
Cdca5	15	immat_3
Prim2	15	immat_3
Rad18	15	immat_3
Nup85	15	immat_3
Donson	15	immat_3
Hist1h1c	15	immat_3
AC160336.1	15	immat_3
Lsm8	15	immat_3
Smc6	15	immat_3
Nsmce4a	15	immat_3
Rbbp7	15	immat_3
Hirip3	15	immat_3
Cenpk	15	immat_3
Ncapd3	15	immat_3
Rfc5	15	immat_3
Smchd1	15	immat_3
Nxt1	15	immat_3
Smarcc1	15	immat_3
Cenph	15	immat_3
Topbp1	15	immat_3
Ncapg2	15	immat_3
Rpa3	15	immat_3
Ppm1g	15	immat_3
Uba2	15	immat_3
Ifrd1	15	immat_3
Eif4a3	15	immat_3
Smc3	15	immat_3
Kras	15	immat_3
Fxyd6	15	immat_3
Ppig	15	immat_3
Gm47283	15	immat_3
Snrnp40	15	immat_3
Eif1ad	15	immat_3
Pole3	15	immat_3
Rnaseh2b	15	immat_3
Syce2	15	immat_3
Vrk1	15	immat_3
Anapc5	15	immat_3
Nsmce2	15	immat_3
Thrap3	15	immat_3
Larp7	15	immat_3
Matr3	15	immat_3
Taf1d	15	immat_3
Srsf1	15	immat_3
Taf15	15	immat_3
Kpnb1	15	immat_3
Trim28	15	immat_3
Nt5dc2	15	immat_3
Tex30	15	immat_3
Scaf11	15	immat_3
Uchl5	15	immat_3
Haus1	15	immat_3
Itgb3bp	15	immat_3
Srrt	15	immat_3
Suz12	15	immat_3
Mis18a	15	immat_3
Gemin6	15	immat_3
Emd	15	immat_3
Tubg1	15	immat_3
Ipo5	15	immat_3
Aarsd1	15	immat_3
Hspa14	15	immat_3
Wbp11	15	immat_3
Plk4	15	immat_3
Neil3	15	immat_3
Rhno1	15	immat_3
Cep57	15	immat_3
Trip13	15	immat_3
Stag1	15	immat_3
Pbrm1	15	immat_3
Utp3	15	immat_3
Kif2a	15	immat_3
Rcc1	15	immat_3
Cntln	15	immat_3
Stag2	15	immat_3
Klf6	15	immat_3
Tubb2a	15	immat_3
Tsg101	1	immat_3
Rad23a	1	immat_3
Fam120a	1	immat_3
Ppa2	1	immat_3
Mpnd	1	immat_3
Upf3a	1	immat_3
Trappc1	1	immat_3
Zwint	1	immat_3
Csnk2a2	1	immat_3
Rtf1	1	immat_3
Mphosph8	1	immat_3
Zcchc17	1	immat_3
Brd7	1	immat_3
Bnip2	1	immat_3
Papola	1	immat_3
Mesd	1	immat_3
Ddx6	1	immat_3
Ube2j2	1	immat_3
Eml4	1	immat_3
Trim37	1	immat_3
Upf3b	1	immat_3
Ppp2r2d	1	immat_3
Tcerg1	1	immat_3
Hnrnpul1	1	immat_3
Ilf3	1	immat_3
Cdk11b	1	immat_3
Vezf1	1	immat_3
Chtop	1	immat_3
Stx12	1	immat_3
Ankrd11	1	immat_3
Kdm1a	1	immat_3
Rock1	1	immat_3
Klf13	1	immat_3
Fyttd1	1	immat_3
Etv1	1	immat_3
Cacng4	1	immat_3
Golm1	1	immat_3
Tmem263	1	immat_3
Rcbtb2	1	immat_3
Bcl10	1	immat_3
2610507B11Rik	1	immat_3
Pcif1	1	immat_3
Calu	1	immat_3
Safb	1	immat_3
Med9	1	immat_3
Hectd2	1	immat_3
Tgs1	1	immat_3
Smarcd1	1	immat_3
Cnot6	1	immat_3
Myh10	1	immat_3
Rock2	1	immat_3
Hmgxb4	1	immat_3
Med4	1	immat_3
Dnajc8	1	immat_3
Slc38a2	1	immat_3
Msl3	1	immat_3
Clic4	1	immat_3
Atrx	1	immat_3
Pcmt1	1	immat_3
Capza1	1	immat_3
Zc3h14	1	immat_3
Cnot3	1	immat_3
Sod1	1	immat_3
Pnn	1	immat_3
Ddx46	1	immat_3
Gpbp1	1	immat_3
Id1	1	immat_3
Trir	1	immat_3
Chd4	1	immat_3
Bclaf1	1	immat_3
Pspc1	1	immat_3
Tdrkh	1	immat_3
Bcl2l12	1	immat_3
Lsm1	1	immat_3
Cfap20	1	immat_3
Yy1	1	immat_3
Phc2	1	immat_3
Mrps35	1	immat_3
Dda1	1	immat_3
Hdgfl2	1	immat_3
Med19	1	immat_3
Osgep	1	immat_3
Mrps17	1	immat_3
Nab2	1	immat_3
Cnih4	1	immat_3
Rheb	1	immat_3
Smndc1	1	immat_3
Med10	1	immat_3
Wbp4	1	immat_3
Abi2	1	immat_3
2310009B15Rik	1	immat_3
Sh3gl1	1	immat_3
Glod4	1	immat_3
Sar1a	1	immat_3
Taf11	1	immat_3
Arpc5	1	immat_3
Lhfp	1	immat_3
Ube2k	1	immat_3
Psmd13	1	immat_3
Dnlz	1	immat_3
Ythdf2	1	immat_3
Kctd17	1	immat_3
Nol11	1	immat_3
Htatsf1	1	immat_3
Tmem234	1	immat_3
Akt1	1	immat_3
Cyb5r3	1	immat_3
Ubtf	1	immat_3
Pabpn1	1	immat_3
Cse1l	1	immat_3
Rtkn2	1	immat_3
Ska2	1	immat_3
Zwilch	1	immat_3
Efcab11	1	immat_3
Cenpn	1	immat_3
Tdp1	1	immat_3
Scoc	1	immat_3
Xpo1	1	immat_3
Eldr	1	immat_3
Cenpi	1	immat_3
Mastl	1	immat_3
Foxm1	1	immat_3
Fam204a	1	immat_3
2810006K23Rik	1	immat_3
Rbmx	1	immat_3
Sephs1	1	immat_3
Sept10	1	immat_3
Hnrnph1	1	immat_3
Ncaph2	1	immat_3
Pih1d1	1	immat_3
Sltm	1	immat_3
Tubb6	1	immat_3
Mrpl51	1	immat_3
Hnrnpul2	1	immat_3
Srrm2	1	immat_3
Tiprl	1	immat_3
Magt1	1	immat_3
Dnajc7	1	immat_3
Armc1	1	immat_3
Gnai3	1	immat_3
Ergic2	1	immat_3
Fmr1	1	immat_3
1500009L16Rik	1	immat_3
Ccdc47	1	immat_3
Atf4	1	immat_3
Tmem97	1	immat_3
Psmc1	1	immat_3
Med21	1	immat_3
Tmed1	1	immat_3
Akr1b3	1	immat_3
Ythdc1	1	immat_3
Nsfl1c	1	immat_3
Got1	1	immat_3
Mcrs1	1	immat_3
Gtf3c6	1	immat_3
Tfg	1	immat_3
Snrnp25	1	immat_3
Tmem183a	1	immat_3
Prpf38a	1	immat_3
2410004B18Rik	1	immat_3
Dynll2	1	immat_3
Sugt1	1	immat_3
Esf1	1	immat_3
Bud31	1	immat_3
Bccip	1	immat_3
Rtcb	1	immat_3
Sdhd	1	immat_3
Zmat2	1	immat_3
Mrpl35	1	immat_3
Psmb7	1	immat_3
Rps27rt	1	immat_3
Nop56	1	immat_3
Sf3a3	1	immat_3
Ppp1r7	1	immat_3
Oard1	1	immat_3
Hikeshi	1	immat_3
Mrps25	1	immat_3
Polr2c	1	immat_3
Fxr1	1	immat_3
Prpf19	1	immat_3
Cox5a	1	immat_3
Cox7a2	1	immat_3
Atp5b	1	immat_3
Atp5a1	1	immat_3
Snrpa	1	immat_3
Txnl4a	1	immat_3
Psmc2	1	immat_3
Rsl24d1	1	immat_3
Mrpl2	1	immat_3
Cebpz	1	immat_3
3110082J24Rik	1	immat_3
Mrpl54	1	immat_3
Mrps15	1	immat_3
Eef1e1	1	immat_3
Mrpl21	1	immat_3
Mrpl23	1	immat_3
Mrpl15	1	immat_3
Znrd2	1	immat_3
Bola1	1	immat_3
Eif3g	1	immat_3
Eif3d	1	immat_3
Gfer	1	immat_3
Elof1	1	immat_3
Ppp4c	1	immat_3
Stip1	1	immat_3
Pfdn6	1	immat_3
Txndc12	1	immat_3
Hspa9	1	immat_3
Carnmt1	1	immat_3
Fnbp1l	1	immat_3
Cdc5l	1	immat_3
Ssbp1	1	immat_3
Yaf2	1	immat_3
Mak16	1	immat_3
Polr3k	1	immat_3
Cdc37	1	immat_3
Zfp664	1	immat_3
Ilkap	1	immat_3
Gtf2e2	1	immat_3
Itpa	1	immat_3
Utp11	1	immat_3
Pfdn2	1	immat_3
Gtpbp4	1	immat_3
Anapc15	1	immat_3
Dcps	1	immat_3
Sumo3	1	immat_3
Mtap	1	immat_3
Tsfm	1	immat_3
Sf3b4	1	immat_3
Dnttip2	1	immat_3
Smn1	1	immat_3
Pfdn4	1	immat_3
Apopt1	1	immat_3
Rps19bp1	1	immat_3
Mrpl22	1	immat_3
Klhdc2	1	immat_3
Ubap2l	1	immat_3
Mphosph10	1	immat_3
Arl6ip4	1	immat_3
Cpsf6	1	immat_3
Rad23b	1	immat_3
Vamp3	1	immat_3
Mlec	1	immat_3
Arl4a	1	immat_3
Cenpb	1	immat_3
Fam133b	1	immat_3
Pop4	1	immat_3
Thap12	1	immat_3
Eif4h	1	immat_3
Abcf1	1	immat_3
Acin1	1	immat_3
Rpp30	1	immat_3
Smarca4	1	immat_3
Ak6	1	immat_3
Neto2	1	immat_3
Tcf12	1	immat_3
Snw1	1	immat_3
Ruvbl2	1	immat_3
U2surp	1	immat_3
Usp14	1	immat_3
Tardbp	1	immat_3
Actl6a	1	immat_3
Hnrnph3	1	immat_3
Csde1	1	immat_3
Clns1a	1	immat_3
Srsf6	1	immat_3
Dph3	1	immat_3
Psmd14	1	immat_3
Elavl1	1	immat_3
Cdc123	1	immat_3
Psmc4	1	immat_3
Pkig	1	immat_3
Lage3	1	immat_3
Cisd2	1	immat_3
Hmg20b	1	immat_3
Xrn2	1	immat_3
Gps1	1	immat_3
Ndufab1	1	immat_3
Ndufaf2	1	immat_3
Stoml2	1	immat_3
Kdelr2	1	immat_3
Fam98b	1	immat_3
Asf1a	1	immat_3
Rcc2	1	immat_3
Dhx15	1	immat_3
Zfp326	1	immat_3
Ddx21	1	immat_3
Pbdc1	1	immat_3
Immt	1	immat_3
Bod1	1	immat_3
Rbm17	1	immat_3
Magoh	1	immat_3
Got2	1	immat_3
Bzw2	1	immat_3
Gap43	1	immat_3
Llph	1	immat_3
Polr2e	1	immat_3
Wdr89	1	immat_3
Eif4e2	1	immat_3
Cdc42se1	1	immat_3
Dnajc2	1	immat_3
Smarce1	1	immat_3
Emg1	1	immat_3
Hnrnpc	1	immat_3
Fh1	1	immat_3
Eif3m	1	immat_3
Lims1	1	immat_3
G3bp2	1	immat_3
Dcun1d5	1	immat_3
Ap1s1	1	immat_3
Ppic	1	immat_3
Mrpl13	1	immat_3
Tpm1	1	immat_3
Tcf3	1	immat_3
Med28	1	immat_3
Isoc1	1	immat_3
Tspan5	1	immat_3
Egln1	1	immat_3
Egfr	1	immat_3
Strap	1	immat_3
Ddx1	1	immat_3
Caprin1	1	immat_3
Khdrbs1	1	immat_3
Mcl1	1	immat_3
P4hb	1	immat_3
Rab13	1	immat_3
Tpgs2	1	immat_3
Zfp580	1	immat_3
Rap2a	1	immat_3
Nras	1	immat_3
Acat2	1	immat_3
Ifitm2	1	immat_3
Tspan6	1	immat_3
Ctsc	1	immat_3
Ppp1r14c	1	immat_3
Sap18	1	immat_3
Phax	1	immat_3
Fyn	1	immat_3
Bag1	1	immat_3
Polr2j	1	immat_3
Ube2a	1	immat_3
Tdg	1	immat_3
Ssr1	1	immat_3
Psmd2	1	immat_3
Stard3nl	1	immat_3
Khdrbs3	1	immat_3
Kcnmb4	1	immat_3
Cmpk1	1	immat_3
Etv4	1	immat_3
Sept9	1	immat_3
Pafah1b3	1	immat_3
Ccdc124	1	immat_3
Polr2d	1	immat_3
Timm17b	1	immat_3
Slc25a39	1	immat_3
Arl1	1	immat_3
Rpl7l1	1	immat_3
Prpf40a	1	immat_3
Actr3	1	immat_3
Vps36	1	immat_3
Mrps26	6	immat_3
Suclg2	6	immat_3
Drg1	6	immat_3
Hdac1	6	immat_3
Irak1bp1	6	immat_3
Mrps7	6	immat_3
Rbm22	6	immat_3
Exosc5	6	immat_3
Plekhj1	6	immat_3
Mrpl55	6	immat_3
Nt5c3b	6	immat_3
Bri3bp	6	immat_3
Ccnh	6	immat_3
Pitpna	6	immat_3
Ndufaf8	6	immat_3
Hddc2	6	immat_3
Dmac1	6	immat_3
Zfp422	6	immat_3
Nr2f6	6	immat_3
Csnk1e	6	immat_3
Snf8	6	immat_3
Mrps18a	6	immat_3
Ufm1	6	immat_3
Timm9	6	immat_3
Npl	6	immat_3
Ciao2b	6	immat_3
Mrps11	6	immat_3
Slc35b2	6	immat_3
Rpp25l	6	immat_3
Cul1	6	immat_3
Malsu1	6	immat_3
Sec13	6	immat_3
Ciao2a	6	immat_3
Psmd3	6	immat_3
Srp72	6	immat_3
Samm50	6	immat_3
Ddx18	6	immat_3
Mrps18c	6	immat_3
Yae1d1	6	immat_3
Timm17a	6	immat_3
Mrps5	6	immat_3
Nabp2	6	immat_3
Sars	6	immat_3
Polr2g	6	immat_3
Hacd1	6	immat_3
Ssbp4	6	immat_3
Polr2l	6	immat_3
Zfp207	6	immat_3
Supt4a	6	immat_3
Mrpl27	6	immat_3
Mtx1	6	immat_3
Nfu1	6	immat_3
Akirin1	6	immat_3
C1d	6	immat_3
Cops4	6	immat_3
Ncbp2	6	immat_3
Sdhc	6	immat_3
Commd3	6	immat_3
Smim7	6	immat_3
Cops7a	6	immat_3
Parl	6	immat_3
Brd1	6	immat_3
Sra1	6	immat_3
Ccdc127	6	immat_3
Birc6	6	immat_3
Manbal	6	immat_3
Cebpzos	6	immat_3
Btbd1	6	immat_3
Slc35b1	6	immat_3
Desi2	6	immat_3
Dusp11	6	immat_3
Plgrkt	6	immat_3
Tmem126a	6	immat_3
Guk1	6	immat_3
Arpc1a	6	immat_3
Mydgf	6	immat_3
Psma1	6	immat_3
Luc7l3	6	immat_3
Mpdu1	6	immat_3
Pmpcb	6	immat_3
Vps35	6	immat_3
Rbm28	6	immat_3
Ccdc59	6	immat_3
Ppp2r2a	6	immat_3
Tmx1	6	immat_3
Pdzd11	6	immat_3
Dnajb11	6	immat_3
Med7	6	immat_3
Ctdnep1	6	immat_3
Zfp106	6	immat_3
Ik	6	immat_3
Pdha1	6	immat_3
Ptrhd1	6	immat_3
Timm22	6	immat_3
Fam89b	6	immat_3
Ift74	6	immat_3
Immp1l	6	immat_3
Psmd9	6	immat_3
Pdcl3	6	immat_3
Serp1	6	immat_3
Dap3	6	immat_3
Ptbp2	6	immat_3
Cops2	6	immat_3
Mapk1	6	immat_3
March5	6	immat_3
Rnf10	6	immat_3
Pak1ip1	6	immat_3
Arl4c	6	immat_3
Lpcat1	6	immat_3
Mmp14	6	immat_3
Sox21	6	immat_3
Adgrb1	6	immat_3
Ptprs	6	immat_3
Vit	6	immat_3
Fzd3	6	immat_3
Vcan	6	immat_3
App	6	immat_3
Ppp1r12a	6	immat_3
Six3	6	immat_3
Cggbp1	6	immat_3
Jam2	6	immat_3
Sp5	6	immat_3
Prpf38b	6	immat_3
Fam76b	6	immat_3
Celf2	6	immat_3
Ttyh3	6	immat_3
Rsrc2	6	immat_3
Prkar1a	6	immat_3
Papss1	6	immat_3
Ncor1	6	immat_3
Atp6v0e2	6	immat_3
Paip1	6	immat_3
Tmem134	6	immat_3
Fdx2	6	immat_3
Krcc1	6	immat_3
Psme2	6	immat_3
Tmem160	6	immat_3
Ckap4	6	immat_3
Rab31	6	immat_3
Sec11a	6	immat_3
Ntan1	6	immat_3
Ppib	6	immat_3
Unc119	6	immat_3
Tmem121	6	immat_3
Rlbp1	6	immat_3
Rab11a	6	immat_3
Rnf180	6	immat_3
Ccdc28b	6	immat_3
Schip1	6	immat_3
Psme1	6	immat_3
Wdr61	6	immat_3
Ppp2r1a	6	immat_3
Emc10	6	immat_3
Cops5	6	immat_3
Snx6	6	immat_3
Tsen34	6	immat_3
Mob4	6	immat_3
Irf2bpl	6	immat_3
Tufm	6	immat_3
Brd2	6	immat_3
Taf7	6	immat_3
Mtpn	6	immat_3
Golga7	6	immat_3
Med25	6	immat_3
Actr2	6	immat_3
Ei24	6	immat_3
Copz1	6	immat_3
Nipsnap2	6	immat_3
Atg12	6	immat_3
Hs2st1	6	immat_3
Senp6	6	immat_3
Ccni	6	immat_3
Pdia4	6	immat_3
Impad1	6	immat_3
Diablo	6	immat_3
Nsd1	6	immat_3
Tspan13	6	immat_3
Adnp	6	immat_3
Mprip	6	immat_3
Ppp1cb	6	immat_3
Hnrnph2	6	immat_3
Abhd17b	6	immat_3
Zfr	6	immat_3
Sdcbp	6	immat_3
Zfp771	6	immat_3
Ddost	6	immat_3
Mtfr1l	6	immat_3
Rbm42	6	immat_3
Anapc10	6	immat_3
Sgta	6	immat_3
Dars	6	immat_3
Atg3	6	immat_3
Tln1	6	immat_3
Ccdc12	6	immat_3
Rap1b	6	immat_3
1110038F14Rik	6	immat_3
Pde6d	6	immat_3
Ptpn1	6	immat_3
Mrpl9	6	immat_3
Ndufv1	6	immat_3
Rab24	6	immat_3
Stk16	6	immat_3
Sucla2	6	immat_3
Eif4b	6	immat_3
Traf7	6	immat_3
Psmb3	20	immat_3
Sfr1	20	immat_3
Pomp	20	immat_3
Tma7	20	immat_3
Tmem258	20	immat_3
Sumo1	20	immat_3
Eif3k	20	immat_3
Ube2m	20	immat_3
Ppp1ca	20	immat_3
Fkbp1a	20	immat_3
Lsm7	20	immat_3
Arpp19	20	immat_3
Polr2f	20	immat_3
Taf10	20	immat_3
Glrx3	20	immat_3
Txnl1	20	immat_3
Mrpl20	20	immat_3
Pgk1	20	immat_3
Phb2	20	immat_3
Bola2	20	immat_3
Vdac3	20	immat_3
Eef1d	20	immat_3
Mrpl42	20	immat_3
Cct3	20	immat_3
Cct6a	20	immat_3
Hspe1	20	immat_3
Nop10	20	immat_3
C1qbp	20	immat_3
Ldha	20	immat_3
Psma7	20	immat_3
Atp5g1	20	immat_3
Snrpd3	20	immat_3
Eef1g	20	immat_3
Eif3i	20	immat_3
Eif3h	20	immat_3
Metap2	20	immat_3
Erh	20	immat_3
Eif2s2	20	immat_3
Bcl7c	20	immat_3
Gm11808	20	immat_3
Rwdd1	20	immat_3
Arhgdia	20	immat_3
Hes1	20	immat_3
Maged1	20	immat_3
Uba52	20	immat_3
2410006H16Rik	20	immat_3
Clic1	20	immat_3
Hdgf	20	immat_3
Sfpq	20	immat_3
Sox11	20	immat_3
Top1	20	immat_3
Ddah2	20	immat_3
Thoc7	20	immat_3
Ddx39b	20	immat_3
Cdk2ap1	20	immat_3
Srsf9	20	immat_3
Eif1ax	20	immat_3
Anp32a	20	immat_3
Cacybp	20	immat_3
Sarnp	20	immat_3
Nsa2	20	immat_3
Cct5	20	immat_3
Lsm6	20	immat_3
Nol7	20	immat_3
Bzw1	20	immat_3
Mettl9	20	immat_3
Hnrnpk	20	immat_3
Krtcap2	20	immat_3
Ccnd1	20	immat_3
Olig2	20	immat_3
H3f3a	20	immat_3
Cfl1	20	immat_3
Atpif1	20	immat_3
Pgls	20	immat_3
Sem1	20	immat_3
Pdcd5	20	immat_3
Mrfap1	20	immat_3
Pfn1	20	immat_3
Sec61b	20	immat_3
Mrpl52	20	immat_3
Sec61g	20	immat_3
Rtraf	20	immat_3
Eif3f	20	immat_3
Slc25a5	20	immat_3
Mrpl33	18	immat_3
Pcnp	18	immat_3
Mrpl28	18	immat_3
Cfdp1	18	immat_3
Mrpl58	18	immat_3
Eprs	18	immat_3
Ctbp1	18	immat_3
Psma5	18	immat_3
Cfl2	18	immat_3
Srsf11	18	immat_3
Psmc6	18	immat_3
Acat1	18	immat_3
Anapc11	18	immat_3
Sf3b1	18	immat_3
Ube2e3	18	immat_3
Snrpc	18	immat_3
Ewsr1	18	immat_3
Eny2	18	immat_3
Cct2	18	immat_3
Hnrnpm	18	immat_3
Zc3h15	18	immat_3
Aimp1	18	immat_3
Lsm12	18	immat_3
Zcrb1	18	immat_3
Arf1	18	immat_3
Rap1a	18	immat_3
Mdh2	18	immat_3
Dnajc19	18	immat_3
Cct7	18	immat_3
Ube2n	18	immat_3
Cct8	18	immat_3
Srrm1	18	immat_3
Stub1	18	immat_3
Rbm25	18	immat_3
Srsf10	18	immat_3
Nap1l4	18	immat_3
Sf3b2	18	immat_3
Gm1673	18	immat_3
Paics	18	immat_3
Fus	18	immat_3
Ctnnb1	18	immat_3
Cetn3	18	immat_3
Tpr	18	immat_3
Dnaja1	18	immat_3
Denr	18	immat_3
Mbd3	18	immat_3
Eif3c	18	immat_3
Tsn	18	immat_3
Trmt112	18	immat_3
1110004F10Rik	18	immat_3
Rnf7	18	immat_3
Psmc3	18	immat_3
Csnk2a1	18	immat_3
Ptp4a2	18	immat_3
Eif5	18	immat_3
Pcbp2	18	immat_3
Hnrnpr	18	immat_3
Acp1	18	immat_3
Fubp1	18	immat_3
Tmem167	18	immat_3
Nfib	18	immat_3
Mpp6	18	immat_3
Pcm1	18	immat_3
Zfp91	18	immat_3
Purb	18	immat_3
Kif5b	18	immat_3
Hsp90b1	18	immat_3
Rdx	18	immat_3
Mapre1	18	immat_3
Eif4g2	18	immat_3
Ftl1	32	immat_3
Uqcrq	32	immat_3
Tmem256	32	immat_3
Prdx2	32	immat_3
Serf2	32	immat_3
Arf5	32	immat_3
Morf4l2	32	immat_3
Psmb6	32	immat_3
Psma3	32	immat_3
Ywhaq	32	immat_3
Gtf2h5	32	immat_3
Swi5	32	immat_3
Nedd8	32	immat_3
Atp5o	32	immat_3
Atp5e	32	immat_3
Oaz1	32	immat_3
Tbca	32	immat_3
Uqcc2	32	immat_3
Gnb2	32	immat_3
Ywhae	32	immat_3
Elob	32	immat_3
Jun	32	immat_3
Gm13889	32	immat_3
Grm5	32	immat_3
Itgb1	32	immat_3
Nedd4	32	immat_3
Car8	32	immat_3
Gatm	32	immat_3
Sox4	32	immat_3
Pea15a	32	immat_3
Ppp1r1a	32	immat_3
Nnat	32	immat_3
Rtn1	32	immat_3
Ssrp1	21	immat_3
Supt16	21	immat_3
Ywhah	21	immat_3
Ppp1cc	21	immat_3
Smc1a	21	immat_3
Cmc2	21	immat_3
Usp1	21	immat_3
Rrm1	21	immat_3
Ddx39	21	immat_3
Slc24a5	21	immat_3
Syncrip	21	immat_3
0610010K14Rik	21	immat_3
Sae1	21	immat_3
Exosc8	21	immat_3
Rnaseh2c	21	immat_3
Hnrnpdl	21	immat_3
Hsp90aa1	21	immat_3
Srsf3	21	immat_3
Cbx1	21	immat_3
Prdx4	21	immat_3
Nudt21	21	immat_3
Ssb	21	immat_3
Nudc	21	immat_3
Cbx5	21	immat_3
H2afy	21	immat_3
Hnrnpu	21	immat_3
Sf3b5	21	immat_3
Snu13	21	immat_3
Mrpl18	21	immat_3
Smarca5	21	immat_3
U2af1	21	immat_3
Rbbp4	21	immat_3
Tceal9	21	immat_3
Eif4a1	21	immat_3
Cenpx	21	immat_3
Ube2i	21	immat_3
Snrpb	21	immat_3
Tra2b	21	immat_3
Tcp1	21	immat_3
Gspt1	21	immat_3
Tpm3	21	immat_3
Cdv3	21	immat_3
Ptges3	21	immat_3
Srsf2	21	immat_3
Hpf1	21	immat_3
Alyref	21	immat_3
Tagln2	21	immat_3
Srsf7	21	immat_3
Dtymk	21	immat_3
Pa2g4	21	immat_3
Ak2	21	immat_3
Ybx3	21	immat_3
Nop58	21	immat_3
Tpm4	21	immat_3
Fbln2	21	immat_3
Gm10076	21	immat_3
1110038B12Rik	21	immat_3
Cycs	21	immat_3
Nhp2	21	immat_3
Lyar	5	immat_3
Abracl	5	immat_3
Fam92a	5	immat_3
Gar1	5	immat_3
Naa10	5	immat_3
Bex4	5	immat_3
Dhx9	5	immat_3
Cnih2	5	immat_3
Raly	5	immat_3
Mrto4	5	immat_3
U2af2	5	immat_3
Impdh2	5	immat_3
Cnbp	5	immat_3
Chchd1	5	immat_3
Nrgn	5	immat_3
Hist1h4i	5	immat_3
Ppa1	5	immat_3
Gpx1	5	immat_3
Apex1	5	immat_3
Mrps28	5	immat_3
Tomm40	5	immat_3
Tbrg1	5	immat_3
Snhg8	5	immat_3
Mrps16	5	immat_3
Ier3	5	immat_3
Mrpl53	5	immat_3
Tead2	5	immat_3
Mrpl12	5	immat_3
Eif3e	5	immat_3
Gas5	5	immat_3
Snhg1	5	immat_3
Eif2s1	5	immat_3
Rpl9-ps6	5	immat_3
Psmg4	5	immat_3
Fbl	5	immat_3
Myl12a	5	immat_3
Gm2000	5	immat_3
Fscn1	5	immat_3
Igfbp4	5	immat_3
Srm	5	immat_3
Rsl1d1	5	immat_3
Snhg6	5	immat_3
Rbmxl1	5	immat_3
Odc1	5	immat_3
Hmgn5	5	immat_3
Kmt5a	5	immat_3
Coq7	5	immat_3
Dazap1	5	immat_3
Nudt4	5	immat_3
Dynlt1f	5	immat_3
Ppih	5	immat_3
Cenpv	5	immat_3
AI506816	5	immat_3
Dnph1	5	immat_3
Npm3	5	immat_3
Eif3a	5	immat_3
Glrx5	5	immat_3
Prelid1	5	immat_3
Hnrnpl	5	immat_3
Yeats4	5	immat_3
Nudcd2	5	immat_3
Cct4	5	immat_3
Hdac2	5	immat_3
Pin1	5	immat_3
Sms	5	immat_3
Brix1	5	immat_3
Knop1	5	immat_3
Hras	5	immat_3
Psmd1	5	immat_3
Snrpb2	5	immat_3
Rbm8a	5	immat_3
Eif3l	5	immat_3
Commd1	5	immat_3
Hspa4	5	immat_3
Rnf187	5	immat_3
Mrpl57	5	immat_3
G3bp1	5	immat_3
Timm50	5	immat_3
Nsmce1	5	immat_3
Uchl3	5	immat_3
Ssna1	5	immat_3
Phf5a	5	immat_3
Snrpa1	5	immat_3
Gtf2a2	5	immat_3
Dpy30	5	immat_3
Naa50	5	immat_3
Rnps1	5	immat_3
Nsd2	5	immat_3
Ctcf	5	immat_3
Lsm3	5	immat_3
Pmf1	5	immat_3
Nono	5	immat_3
Eif4e	5	immat_3
Med30	5	immat_3
Ilf2	5	immat_3
Maz	5	immat_3
Fabp7	48	immat_3
Selenoh	29	immat_3
Hmgn2	29	immat_3
Hmgb1	29	immat_3
Tmsb10	29	immat_3
Ptma	29	immat_3
Hnrnpa1	29	immat_3
Ran	29	immat_3
Rbm3	29	immat_3
Rpl37a	22	immat_3
Rpl34	22	immat_3
Rpl38	22	immat_3
Rpl37	22	immat_3
Rpl27	22	immat_3
Rps29	22	immat_3
Rpl15	22	immat_3
Rpl36	22	immat_3
Rpl30	22	immat_3
Rps10	22	immat_3
Rpl11	22	immat_3
Rpl24	22	immat_3
Rpl18a	22	immat_3
Rpl9	22	immat_3
Rpl19	22	immat_3
Rpl35	22	immat_3
Eef1b2	22	immat_3
Nme2	22	immat_3
Rpl23a	22	immat_3
Rps16	22	immat_3
Rps11	22	immat_3
Rplp2	22	immat_3
Rpl23	22	immat_3
Rpl18	22	immat_3
Rps13	22	immat_3
Rps3	22	immat_3
Rpl35a	22	immat_3
Rps28	22	immat_3
Rps9	22	immat_3
Rps7	22	immat_3
Eef1a1	22	immat_3
Rpl6	22	immat_3
Rpl10a	22	immat_3
Rpl8	22	immat_3
Rpl36a	22	immat_3
Rpl14	22	immat_3
Rpl3	22	immat_3
Rpl17	22	immat_3
Rpl22	22	immat_3
Rps19	22	immat_3
Rpl27a	22	immat_3
Rps18	22	immat_3
Rpsa	34	immat_3
Rplp0	34	immat_3
Rps2	34	immat_3
Ybx1	34	immat_3
Rps8	34	immat_3
Rpl41	34	immat_3
Rpl32	34	immat_3
Rps26	34	immat_3
Rps27a	34	immat_3
Rps4x	34	immat_3
Rpl13	34	immat_3
Rps15a	34	immat_3
Rps3a1	34	immat_3
Rps5	34	immat_3
Rps12	34	immat_3
Rpl29	34	immat_3
Rps24	34	immat_3
Rps20	34	immat_3
Rpl39	34	immat_3
Hsp90ab1	34	immat_3
Vim	34	immat_3
Tmsb4x	34	immat_3
Fabp5	26	immat_3
Igfbp2	26	immat_3
Tuba1a	26	immat_3
Dbi	26	immat_3
Marcks	26	immat_3
Acot1	26	immat_3
Anp32b	19	immat_3
Ranbp1	19	immat_3
Nap1l1	19	immat_3
Hnrnpab	19	immat_3
Hnrnpd	19	immat_3
Cdk4	19	immat_3
Snrpd1	19	immat_3
Fkbp3	19	immat_3
Snrpe	19	immat_3
Hnrnpf	19	immat_3
Ncl	19	immat_3
Lsm4	19	immat_3
Snrpf	19	immat_3
Banf1	19	immat_3
Hnrnpa3	19	immat_3
Snrpg	19	immat_3
Hspd1	19	immat_3
Set	19	immat_3
H3f3b	19	immat_3
Psip1	19	immat_3
Pabpc1	19	immat_3
Lsm5	19	immat_3
Hnrnpa0	19	immat_3
Myef2	19	immat_3
Hnrnpa2b1	19	immat_3
Cbx3	19	immat_3
Hmgn1	19	immat_3
H2afv	19	immat_3
Anp32e	19	immat_3
Hmgb3	19	immat_3
Sumo2	10	immat_3
Ppia	10	immat_3
Rps27l	10	immat_3
Hint1	10	immat_3
Mest	10	immat_3
Gm29521	10	immat_3
Nes	10	immat_3
Basp1	10	immat_3
Rpl31	10	immat_3
Rpl36al	10	immat_3
Naca	10	immat_3
Rpl22l1	10	immat_3
Rps14	10	immat_3
Rps27	10	immat_3
Rps21	10	immat_3
Btf3	10	immat_3
Prmt1	10	immat_3
Nme1	10	immat_3
Bex3	10	immat_3
Atp5g2	10	immat_3
Snrpd2	10	immat_3
Eef2	10	immat_3
Ppp1r14b	10	immat_3
Rps17	10	immat_3
Rpl10	10	immat_3
Rps23	10	immat_3
Rpl26	10	immat_3
Rpl7a	10	immat_3
Rpl28	10	immat_3
Rpl5	10	immat_3
Rpl7	10	immat_3
Rpl21	10	immat_3
Rplp1	10	immat_3
Tpt1	10	immat_3
Txn1	10	immat_3
Bex2	10	immat_3
Serbp1	10	immat_3
Rpl13a	10	immat_3
Pdap1	10	immat_3
Rps15	10	immat_3
Npm1	10	immat_3
Rps6	10	immat_3
Rpl12	10	immat_3
Rps25	10	immat_3
Rpl4	10	immat_3
Rack1	10	immat_3
Eif5a	10	immat_3
Actb	10	immat_3
Actg1	10	immat_3
Marcksl1	10	immat_3
Olig1	10	immat_3
Pebp1	10	immat_3
Fau	10	immat_3
Fos	10	immat_3
Ier2	10	immat_3
Egr1	10	immat_3
Socs3	10	immat_3
Ccnd2	10	immat_3
Junb	10	immat_3
Tubb5	45	immat_3
Stmn1	45	immat_3
Tuba1b	45	immat_3
H2afz	45	immat_3
Hmgb2	45	immat_3
Gmnn	39	immat_3
Dnajc9	39	immat_3
Lsm2	39	immat_3
Nasp	39	immat_3
Dctpp1	39	immat_3
Dut	39	immat_3
Pcna	39	immat_3
Rrm2	39	immat_3
Dek	39	immat_3
H1f0	42	immat_3
Spc24	42	immat_3
Tmpo	42	immat_3
Cks1b	42	immat_3
Ezh2	42	immat_3
Cenpm	42	immat_3
Cenpw	42	immat_3
Cenpq	42	immat_3
Fbxo5	42	immat_3
Esco2	42	immat_3
Aurkb	42	immat_3
Bub3	42	immat_3
Sgo1	42	immat_3
Incenp	42	immat_3
Arhgef26	4	immat_4
Limch1	4	immat_4
Pcdh17	4	immat_4
Alcam	4	immat_4
Pnrc2	4	immat_4
Tubb2b	4	immat_4
Gas1	4	immat_4
Cdo1	4	immat_4
Pgpep1	4	immat_4
Nr2f1	4	immat_4
Anapc16	4	immat_4
Selenot	4	immat_4
E130114P18Rik	4	immat_4
Tmem218	4	immat_4
Spcs1	4	immat_4
Tacc1	4	immat_4
Lrig1	4	immat_4
Eepd1	4	immat_4
Notch3	4	immat_4
Klhl5	4	immat_4
Slc6a9	4	immat_4
Agrn	4	immat_4
Tspan12	4	immat_4
Slc25a18	4	immat_4
Rhcg	4	immat_4
Cib1	4	immat_4
Ampd3	4	immat_4
Slc1a4	4	immat_4
Cpxm1	4	immat_4
Tnfaip8	4	immat_4
Sema6d	4	immat_4
Tpbg	4	immat_4
Angptl4	4	immat_4
Ddit4	4	immat_4
Tm7sf2	4	immat_4
Tgfb2	4	immat_4
Emid1	4	immat_4
Arxes2	4	immat_4
Prex1	4	immat_4
Jak1	4	immat_4
Spred1	4	immat_4
Cnr1	4	immat_4
Itih5	4	immat_4
Fads1	4	immat_4
Notch2	4	immat_4
Sorcs2	4	immat_4
Ppp2r5a	4	immat_4
Adhfe1	4	immat_4
Plxnb1	4	immat_4
Paqr8	4	immat_4
Slc30a10	4	immat_4
Tmem165	4	immat_4
Adgrl3	4	immat_4
Specc1	4	immat_4
Me1	4	immat_4
Os9	4	immat_4
Kcnj10	4	immat_4
Itgb5	4	immat_4
Lgalsl	4	immat_4
Acbd5	4	immat_4
Clstn1	4	immat_4
Tmem63b	4	immat_4
Hebp1	4	immat_4
Efhd2	4	immat_4
Bpgm	4	immat_4
Pigt	4	immat_4
Nsdhl	4	immat_4
Ptn	41	immat_4
Glud1	41	immat_4
Lxn	41	immat_4
Ednrb	41	immat_4
Scd2	41	immat_4
Sparc	41	immat_4
Ncan	41	immat_4
Fgfbp3	41	immat_4
Ptprz1	41	immat_4
Cd9	41	immat_4
Hmgcs1	41	immat_4
Emp2	41	immat_4
Kcne1l	41	immat_4
Gng12	41	immat_4
Syt11	41	immat_4
Phyhipl	41	immat_4
Tmbim6	41	immat_4
Pmepa1	24	immat_4
Tnc	24	immat_4
Adgrg1	24	immat_4
Sema6a	24	immat_4
Npas3	24	immat_4
Nrarp	24	immat_4
Gsk3b	24	immat_4
Aldh1l1	24	immat_4
Fez1	24	immat_4
Idi1	24	immat_4
Hmgcr	24	immat_4
Fam210b	24	immat_4
Hsdl2	24	immat_4
Cyp51	24	immat_4
Gcsh	24	immat_4
Rrbp1	24	immat_4
Hsd17b12	24	immat_4
Reep3	24	immat_4
Casc4	24	immat_4
Abcd3	24	immat_4
Rab14	24	immat_4
Ssr3	24	immat_4
Tmem30a	24	immat_4
Cdkn1b	24	immat_4
[truncated: 1,012 more rows]
