# Supplementary material for: Extensive transcriptional and chromatin changes underlie astrocyte maturation in vivo and in culture
Source: Nat Commun. 2021 Jul 15;12:4335. doi: 10.1038/s41467-021-24624-5 (PMC8282848; doi:10.1038/s41467-021-24624-5)
Supplement: Supplementary file 4 — Supplementary Software [file 41467_2021_24624_MOESM4_ESM.zip › github/Figure2_RNA-Seq_cortex/00_input/matrix.csv]

	X6_B14d_1	X6_NSC_1	X8_B14d_5	X8_EF_5	X9_B14d_4	X9_EF_6	iA3	iA4	iA7	mA10	mA5	mA7
ENSMUSG00000000001	2120	2626	1976	2731	2606	2056	2844	2520	2335	930	458	730
ENSMUSG00000000003	0	0	0	0	0	0	0	0	0	0	0	0
ENSMUSG00000000028	89.26	1062	27	333	26	294	139	184	125	18	24	15
ENSMUSG00000000031	0	1	0	0	3	1	417.12	147	83	0	13	8
ENSMUSG00000000037	38	92	12	39	26	55	100	70	105	9	5	7
ENSMUSG00000000049	57	1	6	0	23	0	3	1	0	0	2	0
ENSMUSG00000000056	1078	284	307	244	365	154	271	310	213	266	148	201
ENSMUSG00000000058	1902	1479	429	167	831	156	332	431	403	245	166	297
ENSMUSG00000000078	1747	2411	1016	1185	3129	994	3678	4026	3582	645	368	634
ENSMUSG00000000085	612	678	250	286	408	201	436	366	316	190	157	242
ENSMUSG00000000088	1711.68	1629.79	4031.28	2767.93	4313.43	2149.8	1266.76	1488.64	1390.3	1079.66	486.48	1039.47
ENSMUSG00000000093	532	66	89	9	70	7	107	125	73	19	30	26
ENSMUSG00000000094	1	2	0	2	1	0	91	51	50	0	9	14
ENSMUSG00000000103	0	0	0	0	0	0	0	0	0	0	6	2.48
ENSMUSG00000000120	187	27	239	5	331	5	51	30	22	12	20	28
ENSMUSG00000000125	1	5	1	0	0	1	13	5	10	39	18	35
ENSMUSG00000000126	748	23	340	7	222	4	35	6	3	3	19	19
ENSMUSG00000000127	797	493	401	373	471	263	402	306	304	164	126	200
ENSMUSG00000000131	1689	2932	649	1259	923	906	777	778.67	524	325	304	467
ENSMUSG00000000134	1641	1547	237	349	298	216	216	232	167	119	80	118
ENSMUSG00000000142	769.73	947.91	349	441	503.99	293	1020.33	945	614.99	287	209	345
ENSMUSG00000000148	1049	534	100	105	163	78	110	105	83	49	40	49
ENSMUSG00000000149	4318.75	3087	951.65	794	1059.18	577.93	1196.43	1401.77	1177.06	833.85	624.61	1045.75
ENSMUSG00000000154	19	0	17	0	36	0	15	15	4	19	6	19
ENSMUSG00000000157	0	0	0	0	0	0	4	0	0	0	2	4
ENSMUSG00000000159	0	0	0	0	0	0	71	70	56	4	13	12
ENSMUSG00000000167	104	55	159.7	61	251	39	15.07	25.32	12	18	14	20
ENSMUSG00000000168	1656	1752	1314	1160	1556	956	740	738	715	568	316	467
ENSMUSG00000000171	2522	2552	2968	2108	3428	1593	1260	1312	1515	884	408	709
ENSMUSG00000000182	2	4	0	0	0	3	4	5	0	0	1	1
ENSMUSG00000000183	0	0	0	0	0	0	7	4	0	0	5	18
ENSMUSG00000000184	10953.22	30094.79	15498.06	19468.98	8046.77	17018.66	7508.1	7589.03	7329.89	627.15	335.32	612.41
ENSMUSG00000000194	2818.81	1709	1153.18	719.25	1353.72	469.11	680.86	791.3	573	417.21	261	424.11
ENSMUSG00000000197	102	13	5	11	1	7	113	77	48	37	20	39
ENSMUSG00000000202	293	827	5	230	9	140	217	220	305	746	317	634
ENSMUSG00000000204	0	0	0	0	0	0	1	3	1	1	3	2
ENSMUSG00000000214	2	0	0	0	0	0	5	2	2	0	1	4
ENSMUSG00000000215	0	0	0	0	0	0	0	4	0	0	0	0
ENSMUSG00000000216	0	0	0	0	0	0	5	5	0	0	6	7
ENSMUSG00000000223	1792	107	51	72	64	66	184	189	148	318	221	272
ENSMUSG00000000244	21.87	2	5	6	2.2	3	20.93	15	2.09	2.1	14	23
ENSMUSG00000000247	485	2156	240	818	179	474	1178	1399	1229	1439	705	1226
ENSMUSG00000000248	4	0	11	0	6	0	3	1	0	0	0	2
ENSMUSG00000000253	649	1358	140	296	98	65	105	140	78	5	12	22
ENSMUSG00000000263	0	0	0	0	0	0	5	6	1	0	7	7
ENSMUSG00000000266	2979	1868	1365	685	1768	532	464	452	454	275	167	224
ENSMUSG00000000275	3	7	29	15	10	21	837	824	508	216	150	251
ENSMUSG00000000276	331	287	250	147	257	91	267	293	180	128	119	154
ENSMUSG00000000278	1606.92	913	548	337	751	256.98	352	349	251	315	141	262
ENSMUSG00000000282	539	533	119	80	202	82	129	132	91	52	56	87
ENSMUSG00000000290	87	6	11	1	36	2	24	24	4	16	1	4
ENSMUSG00000000295	413.6	200	155	166	156	134	178	184.41	185	80	59	84
ENSMUSG00000000296	206	106	86	90	47	45	175	137	158	41	35	57
ENSMUSG00000000301	54	120	38	71	26	29	47	39	41	8	3	10
ENSMUSG00000000303	1	3	0	0	0	0	108	46	9	96	74	176
ENSMUSG00000000305	458	7219	98	2263	231	1380	412	492	244	119	105	114
ENSMUSG00000000308	187	59	63	55	31	57	46	49	41	23	11	49
ENSMUSG00000000317	5	52	6	25	10	22	289	301	175	21	17	38
ENSMUSG00000000318	0	0	0	0	0	0	22	7.72	0	5	2	6
ENSMUSG00000000320	4	4	10	0	2	3	31	22	11	21	22	48
ENSMUSG00000000325	3790.02	144.29	2120.8	83.06	2873.13	22.72	227.84	231.61	159.23	57.93	49.41	65.15
ENSMUSG00000000326	1836.63	1189.99	1032.42	425.23	1310.14	274.52	326.16	363.69	298.77	334.96	137.39	314.24
ENSMUSG00000000339	582.98	885.07	732.38	766.96	932.61	571.72	569.65	668.45	550.68	212.7	81.25	217.62
ENSMUSG00000000340	587	423	231	346	253	188	729	666	776	477	244	386
ENSMUSG00000000346	9370	2683	4791	1894	6998	1593	3322	3434	3155	3064	1512	2955
ENSMUSG00000000355	436	322	200	163	207	99	97	112	105	55	30	56
ENSMUSG00000000359	0	0	0	0	0	0	12	10	10	7	26	22
ENSMUSG00000000365	3	0	0	0	0	1	22	4	5	2	6	5
ENSMUSG00000000374	3355	1679	1029	489	1813	371	350	349	258	396	260	411
ENSMUSG00000000378	660	1181	251	418	339	321	266	340	280	98	55	95
ENSMUSG00000000381	1	0	0	0	2	5	1	3	0	0	1	0
ENSMUSG00000000384	479	1406	348	708.11	325	476.04	232	180.04	200	61	59	86
ENSMUSG00000000385	0	0	0	0	3	0	5	4	0	0	3	5
ENSMUSG00000000386	8	13.6	1	3	4	0	5	1.04	0	0	0	7.67
ENSMUSG00000000392	0	0	0	0	0	0	32	22	28	16	10	19
ENSMUSG00000000394	0	0	0	0	0	0	3	0	0	0	0	0
ENSMUSG00000000399	3114	1918	2417	1475.99	3027	978	1022	1085	936	623.99	331	585
ENSMUSG00000000402	0	1	1	0	1	0	99	80	119	169	110	160
ENSMUSG00000000409	12	6	6	4	6	3	8	12	1	0	5	17
ENSMUSG00000000411	0	0	0	1	0	0	3	5	0	0	0	0
ENSMUSG00000000416	313.63	202	96.98	127.76	105.87	115.37	709.98	681.92	596.73	265.25	174.03	289.11
ENSMUSG00000000420	5529	4235	2628	4000	3564	2725	2392	2211	2087	1636	682	1373
ENSMUSG00000000435	1	0	0	0	0	0	0	0	0	0	0	0
ENSMUSG00000000439	1246.3	686.49	541.09	311.33	671.38	214.91	480.31	388.07	338.72	274.35	185.64	329.12
ENSMUSG00000000440	12	22	32	3	36	5	4	2	2	1	2	14
ENSMUSG00000000441	2578.36	2334.86	565.62	692.72	934.01	546.24	609.22	687.06	558.34	376.95	224.19	268.68
ENSMUSG00000000486	52	31	15	24	31	14	25	25	11	15	9	14
ENSMUSG00000000489	2	95	5	8	10	7	402	352	277	60	56	99
ENSMUSG00000000530	4	1	0	1	0	1	252	341	183	98	82	157
ENSMUSG00000000531	33	57	6	7	3	8	46	49	12	9	12	22
ENSMUSG00000000532	906	345	249	142	459	87	177	186	116	99	98	133
ENSMUSG00000000538	11638	1833	3964	655	4112	437	927	964.71	815	1418.89	877	1406
ENSMUSG00000000544	0	5	0	3	0	1	6	3	0	0	4	4
ENSMUSG00000000552	2633	1800	325	209	318	155	261	294	189	159	105	136
ENSMUSG00000000555	300	810	136	84	136	80	450	507	380	34	38	55
ENSMUSG00000000560	1477	404	44	145	52	130	187	162	131	216	185	242
ENSMUSG00000000561	1481.12	2572.42	498.56	955.65	810.26	858.06	444.56	396.64	335.21	189.33	104.15	185.65
ENSMUSG00000000562	0	0	0	0	1	0	4	3	0	1	9	6
ENSMUSG00000000563	6512.61	5466.48	4411.47	2851.19	5193.22	2308.86	1776.38	1906.3	2018.26	1424	686.67	1285.49
ENSMUSG00000000567	5675	1827	5103	2089	8117	1805	3288	3708	3399	1749	1369	2291
ENSMUSG00000000568	2436.4	5086.63	1231.17	2694.69	1726.43	2486.01	2232.46	2270.17	1524.85	387.21	365.67	434.03
ENSMUSG00000000579	241.61	246.47	139.76	321.8	230.09	223.92	92.24	109.52	69.01	60.03	43.48	70.79
ENSMUSG00000000581	638	528	574	518	803	490	392	358	359	151	120	180
ENSMUSG00000000594	7210	986	1350	557	2057	528	1311	1578	1591	1892	838	1804
ENSMUSG00000000600	2029	931	992	959	1543	773	901	805.07	807	767	536	675
ENSMUSG00000000605	3732.13	1249.33	667.71	399.81	972.07	296.34	741.07	744.07	716.1	754.95	405.35	777.12
ENSMUSG00000000606	0	0	0	0	0	0	1.07	0	0	0	1	1
ENSMUSG00000000617	0	0	0	0	0	0	17	13	2	0	8	15
ENSMUSG00000000627	42	9	283	11	149	6	39	33	19	16	34	40
ENSMUSG00000000628	38	497	66	197	45	106	113	142	117	13	16	31
ENSMUSG00000000631	3836	6224	1025	1113	1085	707	725	773	541	444	318	511
ENSMUSG00000000632	4565	315	671	108	1249	91	51	55	25	3	10	9
ENSMUSG00000000673	2	0	0	0	0	0	1	4	0	0	2	1
ENSMUSG00000000682	0	0	0	1	0	0	6	13	2	8	2	1
ENSMUSG00000000686	28.33	58.58	10	24.11	14	29.94	26.21	23.77	13.01	17	6.47	10.87
ENSMUSG00000000690	0	0	0	0	0	0	3	1	0	0	6	3
ENSMUSG00000000693	1104.39	83.09	366.59	54.54	382.94	55.77	312.84	357.44	306.91	211.35	105.58	194.16
ENSMUSG00000000701	0	0	0	0	0	0	0	1	0	0	0	0
ENSMUSG00000000706	0	0	1	0	0	3	16	7	1	0	7	10
ENSMUSG00000000708	3451.84	614	1350.96	268	1981	178	437	417.97	372.95	444	285	392.84
ENSMUSG00000000711	6071.76	1882.14	1784	724	2343.43	520	757.37	669.81	554.39	453	234.59	425
ENSMUSG00000000724	2	3	2	12	7	8	9	5	2	2	0	5
ENSMUSG00000000730	2	1	0	0	0	0	7	2	0	0	5	2
ENSMUSG00000000731	0	0	0	0	0	0	6	2	0	0	7	8
ENSMUSG00000000732	253	42	7	39	73	6	22	30	16	77	35	87
ENSMUSG00000000738	1551	1639	391	515	487	357	261	280	178	82	73	132
ENSMUSG00000000739	8	16	4	5	0	2	9	6	1	0	5	10
ENSMUSG00000000740	898.13	2779.12	3564.38	8460.55	4254.84	6399.43	4651.11	6517.52	5729.64	1369.77	464.91	1435.71
ENSMUSG00000000743	2363	1326	828	438	963	345	307	462	305	192	97	179
ENSMUSG00000000751	4831	3339	1111	1218	1453	1073	679	691	638	328	179	270
ENSMUSG00000000753	1322	70	1597	105	1021	59	1265	1039	1242	164	60	164
ENSMUSG00000000759	1517	1553	625	708	948	550	571	600	454	326	187	294
ENSMUSG00000000766	0	0	0	0	0	0	23	8	0	2	6	12
ENSMUSG00000000776	406	716	179	163	223	129	121	80	92	75	50	63
ENSMUSG00000000782	231	358	268	51	107	42	555	560	353	74	50	60
ENSMUSG00000000787	9737	12417	4009	4830	4989	3760	5171	4343	3635	1501	1110	1739
ENSMUSG00000000791	7	0	1	0	0	0	16	8	0	9	13	14
ENSMUSG00000000792	6	7	0	2	4	3	79	26	18	15	20	29
ENSMUSG00000000794	2045	338	534	194	1208	154	856	828	797	1064	672	1088
ENSMUSG00000000804	3034	1107	1617	965	2323	719	1243	1124	1167	853	577	953
ENSMUSG00000000805	0	0	1	0	3	0	735	837	721	249	311	513
ENSMUSG00000000811	620	267	149	56	189	37	90	84	87	30	31	52
ENSMUSG00000000817	0	2	1	5	0	4	2	3	0	0	1	7
ENSMUSG00000000823	1621	1389	474.15	516.51	639.73	262.34	584.55	624.8	399.6	155.14	132.29	194.23
ENSMUSG00000000826	3846	2449	1307	1025	1689	807	1195	1277	911	562	346	565
ENSMUSG00000000827	2615.28	1589	1341	859.76	1785	581	661	716.81	715.56	587.46	324.24	479.81
ENSMUSG00000000838	1601.39	2333.38	542.68	1578.65	848	1111	1197.02	1044.21	1117.07	356.4	238.66	397.58
ENSMUSG00000000861	37.26	82	14	31	6	14	209.98	206	99	30	27	40
ENSMUSG00000000869	19	4	2	2	7	1	5	2	1	0	2	6
ENSMUSG00000000876	1078.65	236.44	324	124	425	89	300	281	258.28	225.38	105	238
ENSMUSG00000000881	326	318	74	59	42	66	160	213	135	125	96	119
ENSMUSG00000000884	255.01	193.62	55	33.28	51.73	29.68	25.74	31.38	13	9	10	7
ENSMUSG00000000889	0	0	0	0	0	0	4	2	0	0	3	1
ENSMUSG00000000901	289	8	356	13	767	19	116	121	56	58	48	47
ENSMUSG00000000902	2156	1832	1010.99	805	1266.06	662	726	859.06	738	355	253.17	424
ENSMUSG00000000903	31	0	8	0	26	0	7	0	0	2	1	2
ENSMUSG00000000915	850.48	249.93	113.97	52.76	166.79	44.05	135.05	193.23	116.43	208.87	103.68	184.82
ENSMUSG00000000916	222.44	196.24	230.03	377.92	257.75	307.14	210.63	166.13	120.65	118.42	71.56	88.76
ENSMUSG00000000934	192	128	52	29.92	51	25	58	68	44	14	17	19
ENSMUSG00000000938	1	0	0	0	3	0	4	5	0	0	6	8
ENSMUSG00000000942	146	144	33.8	95.07	49.67	56.04	3	3	0	0	4	2.74
ENSMUSG00000000948	154.06	122.03	103.28	119.84	93.9	82.21	238.02	168.82	196.44	95.29	61	87.3
ENSMUSG00000000957	3354	1217	227	190	188	94	1307	1322	1000	267	165	346
ENSMUSG00000000958	95.48	14.04	23.44	4.03	23.48	6.04	112.15	107.84	32.09	14.1	14.28	10.26
ENSMUSG00000000959	1637.52	1598.96	778.56	725.97	925.52	552.96	613.85	673.16	579.91	403.9	185.72	336.74
ENSMUSG00000000976	924	785	362	384	436	257	322	327	226	173	139	172
ENSMUSG00000000982	0	0	0	0	0	0	39	37	9	11	5	23
ENSMUSG00000000983	0	0	0	0	0	0	4	0	0	25	16	67
ENSMUSG00000001014	1	0	0	0	4	0	7	4	0	0	1	3
ENSMUSG00000001016	1518.25	2456.38	400.87	804.56	508.82	525.62	574.46	619.66	444.66	226	125.04	229.59
ENSMUSG00000001017	5117.93	4764.76	2773.99	2983	3949.99	2701	2873	3224.95	2623.99	1219	758	1049
ENSMUSG00000001018	3053.75	741.62	1681.13	554.42	2296.18	496.38	784.4	892.19	728.34	970	524.96	923.22
ENSMUSG00000001020	1010.06	63	441	57	907	60	34	40	62	97	34	71
ENSMUSG00000001021	36.04	2	9	2	45	0	39	39	16	3	13	10
ENSMUSG00000001023	0	0	0	0	0	0	0	0	0	0	0	0
ENSMUSG00000001025	132	7	512	12	377	6	415	406	307	334	147	326
ENSMUSG00000001027	1	0	0	0	1	0	9	9	3	0	9	7
ENSMUSG00000001029	0	1	0	0	0	1	365	420	326	75	61	110
ENSMUSG00000001034	623.94	1742	200	531.99	282	400	307.34	363.7	272.86	47	58	69.74
ENSMUSG00000001036	1388	7252	588	3518	709	2719	785	862	617	700	631	859
ENSMUSG00000001039	490	285	644	276	906	176	179	235	205	108	46	90
ENSMUSG00000001052	1799	2535	1204	1159	1533	927	880	993	690	359	306	367
ENSMUSG00000001053	110	248	11	15	8	13	65	103	43	6	10	18
ENSMUSG00000001054	755	452	255	159	320	113	268	298	251	108	57	111
ENSMUSG00000001056	682	1736	399	844	536	635	251	338	296	51	26	78
ENSMUSG00000001062	783	362	185	92	147	50	131	122	87	70	31	56
ENSMUSG00000001065	534.34	408.75	83.44	128.95	171.12	106.05	98.33	97.01	75.61	125.53	52.03	83.7
ENSMUSG00000001076	0	1	0	0	0	0	0	2	0	0	0	1
ENSMUSG00000001082	235	254	93	81	128	74	129	140	125	37	34	46
ENSMUSG00000001089	2280	1583	1114	1074	1292	743	1201	1067	806	439	329	540
ENSMUSG00000001095	1	0	0	0	0	0	2	2.45	0	0	2	5.54
ENSMUSG00000001098	6397.94	1760	3178.23	1211.87	3939.72	782.56	1393.52	1494.1	990.55	391.83	230.83	451.28
ENSMUSG00000001100	3640	2614	1043	556	1408	488	433	560	410	289	159	268
ENSMUSG00000001103	0	0	0	1	0	0	11	2	4	2	8	11
ENSMUSG00000001105	744	454	952	579	1238	456	400	487	388	301	171	288
ENSMUSG00000001119	488	110	55	1	291	6	401	125	43	24	27	49
ENSMUSG00000001120	1210	554	434	127	459	121	125	111	84	27	16	50
ENSMUSG00000001123	11	6	1	1	9	5	325	373	275	72	60	108
ENSMUSG00000001127	2338	1553	986.22	794	1119	499	600	653.73	519.69	665.57	355	516
ENSMUSG00000001128	163	50	49	31	42	19	36	65	38	39	26	42
ENSMUSG00000001131	137	282	401	123	728	50	52	55	28	9	3	7
ENSMUSG00000001134	296.96	189	214	155	341	107	70	125	129	77.46	21	57.78
ENSMUSG00000001138	1208	670	300	326	569	304	427	452	368	389	217	311
ENSMUSG00000001143	873	464	305	173	449	146	219	239	210	108	67	119.95
ENSMUSG00000001150	1461.64	1528.86	343.7	491.76	440.83	337.76	307.98	318.61	209.6	145	105	167.75
ENSMUSG00000001151	761	1002	245	304.94	389	230	320	240	167.51	175	150	203
ENSMUSG00000001155	0	0	0	0	0	0	5	5	0	0	6	4
ENSMUSG00000001156	371	129	98	86	168	45	242	260	245	258	159	217
ENSMUSG00000001157	416.4	294.08	158.07	194	253	157	266.08	242	195	114	82	123
ENSMUSG00000001158	688	621	444	523	577	344	306	331	309	230	88	219
ENSMUSG00000001166	4	4	5	2	3	2	17	14	3	2	4	8
ENSMUSG00000001168	0	0	0	0	0	0	0	3	0	0	3	2
ENSMUSG00000001173	2759	1035	947	473	1259	397	510	554	424	492	283	380
ENSMUSG00000001175	10093	13466	7995.28	14078.15	12652.16	11330.35	9881.8	9498.34	9055.81	6517.81	3347.62	6565.81
ENSMUSG00000001211	10711	3351	1813	1057	2684	756	2416	2719	2582	1727	946	1853
ENSMUSG00000001225	342	3	52	2	198	1	15	5	0	0	5	4
ENSMUSG00000001227	859	52	210	26	242	23	68	77	38	28	20	36
ENSMUSG00000001228	32	3553.78	30	872	30	753	446	472.89	403	2	6	9
ENSMUSG00000001229	1042	1438	195	348	219	248	140	197	121	83	44	73
ENSMUSG00000001240	251.69	24	9	25	10	9	1097.23	1264.01	880.6	198.9	137.82	247
ENSMUSG00000001247	12.15	1.54	9.77	1.08	5.49	0	609.28	678.74	433.92	125.76	57.81	110.95
ENSMUSG00000001248	1419.74	1517.72	225	472.98	204.6	282	324	395.59	326	245.71	169.11	282
ENSMUSG00000001249	12	17	4	15	3	14	16	13	6	0	16	17
ENSMUSG00000001260	775	1869	106	1866	190	1485	1058	1009	1349	1678	833	1361
ENSMUSG00000001270	68717.33	55840.83	53889.54	32954.33	41948.13	21013.28	11437.43	14527.01	13823.84	18994.45	8097.56	16249.32
ENSMUSG00000001280	2554	2692	1282	1672	1895	1323	1567	1363	1160	478	464	597
ENSMUSG00000001281	3	0	0	2	2	2	2	8	0	4	4	8
ENSMUSG00000001285	577.13	882.31	476.11	403.09	489.09	295.48	237.23	279.24	212	176	85	182
ENSMUSG00000001288	224	127	20	16	29	11	46	49	25	25	32	51
ENSMUSG00000001289	2727.69	1919.5	3187.72	1854.91	4186.34	1364.22	1694.48	2208.76	2061.84	1050.83	406	1023.56
ENSMUSG00000001300	555	403	324	214	291	139	772	793	439	80	83	98
ENSMUSG00000001305	262	723	87	275	153	214	118	132	124	26	6	49
ENSMUSG00000001313	2383.27	278.57	128.43	170	195	148.2	268.06	307.08	238	379	198	370
ENSMUSG00000001323	2847.13	814.26	969.34	460	1547.33	402.57	814.78	767.6	721.68	394.86	286.87	462.18
ENSMUSG00000001333	171.52	136.94	77.82	4.25	63.97	1.11	18.12	15.88	1.13	0	1.25	5.85
ENSMUSG00000001334	881	149	117	34	68	14	243	286	346	298	202	432
ENSMUSG00000001348	1	0	0	0	0	0	10	1	0	2	1	0
ENSMUSG00000001349	5	1	6	3	11	0	6	13	2	1	5	10
ENSMUSG00000001366	1371	430	783	291	720	217	239	226	179	234	115	188
ENSMUSG00000001376	1409	850	869	654	986	473	480	498	461	308	245	275
ENSMUSG00000001380	1746.69	2039.78	497.22	474.54	570.12	351.32	331.66	391.04	315.96	184.46	114.1	198.38
ENSMUSG00000001383	2458	1904	1017	944	1620	600	512	453	429	331	156	313
ENSMUSG00000001403	8.2	1738	25	2423	5	2013	859	1032	1017	0	3.95	3.2
ENSMUSG00000001415	1961	2092	324	298	353	207	235	245	192	138	100	185
ENSMUSG00000001416	3894	7001	909	1705	1049	1238	695	847	709	451	182	323
ENSMUSG00000001418	3349.73	1259.2	1610	778	2181	576.88	833.6	903	793	862	441.84	813
ENSMUSG00000001419	1955.3	2066.14	813.51	689.12	975.37	469.38	615.17	700.73	425.76	308.56	227.04	302.98
ENSMUSG00000001420	18.27	17.8	1	2	6	4.12	8.4	4	1	0	3.16	1
ENSMUSG00000001424	3698	4315	698	1666	1055	1099	695	722	484	290	166	247
ENSMUSG00000001435	31	735	9	243	11	134	777	549	303	12	16	41
ENSMUSG00000001436	293	307	82	91	83	67	388	411	300	187	122	253
ENSMUSG00000001440	7502	16411	3090	5739	3731	4357	3254	3370	2633	725	502.28	748
ENSMUSG00000001441	5635	3464	2906	2169	4155	1578	1327	1283	1198	1020	579	889
ENSMUSG00000001444	0	3	2	0	1	0	2	3	0	0	2	1
ENSMUSG00000001445	1595.77	1321.91	628.21	425.67	670.75	330.7	223.1	253.88	206	148	84.92	131.5
ENSMUSG00000001467	3071.86	7880.11	1620.86	4413.28	1779.09	2543.73	4172.88	4600.48	6012.51	1778.56	923.12	1852.25
ENSMUSG00000001472	11664	6069	2988	2228	4085	1502	1539	1723	1400	1119	734	1151
ENSMUSG00000001473	1709	6744	522	960	584	673	407	503	391	25	11	22
ENSMUSG00000001482	1854	924	119	131	172	85	85	121	94	63	34	85
ENSMUSG00000001493	0	2	0	3	0	0	132	129	102	6	6	13
ENSMUSG00000001494	2	1	0	0	0	0	3	4	0	0	4	4
ENSMUSG00000001496	0	0	0	0	0	0	6	6	0	0	2	1
ENSMUSG00000001497	26	50	26	70.56	46.73	52	8	3	3	4.03	15	11
ENSMUSG00000001504	176	138	0	13	13	5	0	2	0	0	0	3
ENSMUSG00000001506	12	18	13	2	4	0	2071	501	130	82	70	145
ENSMUSG00000001507	959	131	574	16	712	7	73	42	21	23	22	42
ENSMUSG00000001508	618	4	119	0	168	3	4	6	4	0	3	8
ENSMUSG00000001510	33	1	23	0	28	0	4	1	0	0	6	7
ENSMUSG00000001517	186.08	2657.32	41	785	51	800.95	503.59	585.97	392.97	4	10	14
ENSMUSG00000001518	372	412	128	161	154	79	107	124	83	86	65.69	118
ENSMUSG00000001520	31	54	15	22	6	14.46	30	22.37	26	29	26.31	45
ENSMUSG00000001521	2183	2505	1128	1463	1694	927	509	447	370	382	253	326
ENSMUSG00000001524	270	263	81	57	71	66	73	95	66	44	21	40
ENSMUSG00000001525	6537	36172	3317	9756.65	2942	7164	5840	6492	4657	555	277	502
ENSMUSG00000001542	768	510	286	401	250	246	120	117	113	208	199	275
ENSMUSG00000001552	550	466	265	153	254	121	618	673	368	472	273	505
ENSMUSG00000001555	89.68	28.06	26.67	40.62	45	31	725.95	714.95	535.9	159.92	120	245
ENSMUSG00000001558	28	9	1	12	13	12	5	1	5	3	2	5
ENSMUSG00000001566	0	0	0	0	0	0	2	8	0	0	2	6
ENSMUSG00000001569	910	971	330	387	483	300	254	230	219	114	74	119
ENSMUSG00000001576	1943	3603	561	712	413	507	639	714	478	243	136	251
ENSMUSG00000001583	1.02	1	5.05	3.16	1	1	5	9.2	1	0	3.04	9.23
ENSMUSG00000001588	2	0	0	0	2	0	13	20	2	2	10	17
ENSMUSG00000001604	34	27	58	15	44	1	9	5	2	0	5	4
ENSMUSG00000001622	0	0	0	0	0	0	3	1	0	0	0	2
ENSMUSG00000001627	933.26	1619.11	420.06	1106.69	729.22	918.32	1034.25	1020.09	959.65	658	300.93	469.22
ENSMUSG00000001630	1286.98	404.78	771.81	421.99	868.72	206.23	553	661.32	672.91	643	314.27	506.47
ENSMUSG00000001632	788.61	1129	250.78	317.88	294.91	242.89	259	286.21	191.75	82	77.04	130
ENSMUSG00000001642	705.51	925.28	426.64	691.01	563.7	532.87	301.37	379.87	246.45	238.47	109.14	168.63
ENSMUSG00000001655	0	0	0	0	0	0	1	3	0	1	3	1
ENSMUSG00000001656	1	0	0	0	0	0	3	0	0	0	1	4
ENSMUSG00000001657	0	0	0	0	0	0	8	4	0	0	14	10
ENSMUSG00000001661	0	0	0	0	0	0	6	4	0	0	2	3
ENSMUSG00000001663	274	440	35	449	50	348	93	115	125	122	52	103
ENSMUSG00000001665	155.39	26.29	23	47	41	62.29	19	27	12	50	29.56	64
ENSMUSG00000001666	383.71	333.36	470	717	626	573.5	401	480	532	459	174.87	404
ENSMUSG00000001670	0	0	0	0	0	0	2	2	0	0	0	2
ENSMUSG00000001672	0	1	0	0	4	0	8	4	0	0	6	3
ENSMUSG00000001674	829.53	1297	363.68	750.33	525.77	540.32	355.29	335.16	300.31	216.14	97.08	155.66
ENSMUSG00000001687	5333	1671	1880	1484	2767	996	1376	1481	1284	1239	768	1227
ENSMUSG00000001700	2161	515	429	303	602	184	645	771	864	1041	592	1063
ENSMUSG00000001707	527	1161	365	633	383	520	224	260	328	127	44	79
ENSMUSG00000001729	3082	5498	600	778	594	613	684	814	641	184	95	206
ENSMUSG00000001739	3	2	1	0	3	0	6	6	1	1	3	3
ENSMUSG00000001741	2	8.36	6.9	0	0	6	36.54	22.96	9.53	8.36	19.67	22.26
ENSMUSG00000001750	605	131	160	97	190	80	223	223	119	142	84	141
ENSMUSG00000001751	647	316	151	81	233	65	86	80	60	54	56	84
ENSMUSG00000001755	1819	598	302	293	501	170	214	224	175	136	85	129
ENSMUSG00000001761	5011	2879	708	689	1295	547	763	719	565	206	150	288
ENSMUSG00000001763	132	99	71	36	82	18	26	57	37	14	16	30
ENSMUSG00000001767	871	588	590	494	819	361	400	358	324	217	143	186
ENSMUSG00000001768	1484	758	252	351	375	210	459	344	334	681	179	334
ENSMUSG00000001773	6	0	0	0	0	1	153	117	174	349	170	262
ENSMUSG00000001774	1084	838	735	977	981	744	597	511	530	672	193	355
ENSMUSG00000001783	2768	6145	1505	3804	1818	2688	839	834	752	480	230	422
ENSMUSG00000001785	695	1113	273	508	288	368	218	277	242	136	56	131
ENSMUSG00000001786	475.91	280.83	222.8	126.43	284	133.33	186.35	173.54	115.51	460.91	238	354.33
ENSMUSG00000001794	9384	5826	6502.89	3443	8040.97	2291	2912	3123.99	2537	1297	801	1498
ENSMUSG00000001802	866	1032.18	116	120	132	87.94	151.8	243.89	135.92	122.5	97.27	121.14
ENSMUSG00000001804	0	0	0	0	0	0	3	1	0	0	4	3
ENSMUSG00000001815	0	0	0	0	0	0	3	4	0	0	0	6
ENSMUSG00000001819	0	0	0	0	0	0	0	4	0	0	4	0
ENSMUSG00000001823	0	0	0	0	0	0	5	10	0	0	3	0
ENSMUSG00000001827	332	0	80	3	289	1	7	2	3	0	5	3
ENSMUSG00000001829	2322	1322	475	302	587	227	269	240	218	177	136	170
ENSMUSG00000001833	5468	8505	1784	3507	2139	2524	3011	2635	2676	2384	1715	2264
ENSMUSG00000001844	1461	686	456	374	733	204	245	344	237	155	99	144
ENSMUSG00000001847	11067.97	11505.43	8334.98	10113.17	10722.53	8521.97	8414.77	9424.08	7725.74	4150.21	2440.53	4073.29
ENSMUSG00000001855	1522.51	1580.05	892.93	865.64	1223.37	658.33	736.17	641.58	418.45	326.26	254.61	412.72
ENSMUSG00000001864	709	801	196	318	804	347	420	507	376	145	96	148
ENSMUSG00000001865	0	0	0	0	0	0	4	0	0	0	1	1
ENSMUSG00000001870	126	421	43	170	112	87	184	184	267	535	369	609
ENSMUSG00000001891	8224	1350	5260	1106	4444	886	1329	1277	1464	2129	1237	2042
ENSMUSG00000001901	9	2	1	1	0	1	7	5	3	0	5	4
ENSMUSG00000001909	1165	988	184	191	233	130	138	159	106	90	48	111
ENSMUSG00000001910	4862.94	5671.55	1063.39	894.19	1250.49	780.94	603	786.5	531.42	259	178.71	322.45
ENSMUSG00000001911	10420.93	2152	2991.87	983	3954.77	902	1724.42	1752.89	1340	639	412	723
ENSMUSG00000001918	12	264	2	59	0	41	155	134	61	23	25	31
ENSMUSG00000001924	10415	14593	2976	4104	3687	2709	2555	2872	2258	1154	613	1193
ENSMUSG00000001930	51	8	8	2	22	4	1080.45	1208	642	124	133	182
ENSMUSG00000001942	1612	535	371	319	567	283	188	180	119	253	122	181
ENSMUSG00000001943	2	1	1	2	0	0	26	22	11	7	11	8
ENSMUSG00000001946	5	4	0	1	1	2	1065	1190	835	230	145	273
ENSMUSG00000001948	421	85	267	58	454	33	23	18	22	9	6	4
ENSMUSG00000001962	1199	716	424	234	563	197	230	258	164	159	66	101
ENSMUSG00000001964	1040.81	1220.33	554.62	594.21	631.73	478.51	344	424.18	322.61	159.53	84	149
ENSMUSG00000001983	411.91	265.22	160.27	87.03	223.5	72.68	62.77	71.39	53.24	64.06	41.61	45.9
ENSMUSG00000001985	778	2161	118	174	257	85	47	40	7	0	25	17
ENSMUSG00000001986	3417	2344	1660	2464	2102	2006	424	443	342	75	51	87
ENSMUSG00000001988	13	0	2	0	0	1	14	15	9	0	2	3
ENSMUSG00000001995	2003	3069	513	615	752	375	516	556	461	120	107	156
ENSMUSG00000001998	415.21	346	198	287.81	292	227	229	216	184	116	99	116
ENSMUSG00000001999	104	265	110	184	173	192	122	155	122	101	39	73
ENSMUSG00000002006	876.71	575	115.87	102.74	174	79	89	97	49.71	26	16.57	37
ENSMUSG00000002007	13	41	41	30	99	25	13	2	16	34	29	37
ENSMUSG00000002010	4993	2997	3163	1962	4566	1295	1080	1193	1124	903	435	783
ENSMUSG00000002012	5	6	8	2	2	4	21	42	43	11	3	10
ENSMUSG00000002014	968	1014	1111	669	1590	487	437	441	452	251	123	239
ENSMUSG00000002015	3390	1963	2858	1686	4696	1194	973	1014	886	880	420	729
ENSMUSG00000002017	889	1184	485	777	544	554	437	441	393	273	186	241
ENSMUSG00000002020	503.74	1	11	0	0	0	8.32	3.04	0	1	8	4
ENSMUSG00000002028	3276	2825	1404	1754	1922	1392	1445	1446	967	873	615	798
ENSMUSG00000002031	1396	649	757	313	1275	235	282	314	278	232	117	251
ENSMUSG00000002032	176	21	27	10	38	11	29	26	11	76	57	80
ENSMUSG00000002033	0	0	0	0	0	0	0	3	0	0	2	1
ENSMUSG00000002043	281	103	252	74	321	69	74	97	68	33	20	47
ENSMUSG00000002052	6318.75	4579.93	1696.25	1691.57	2366.92	1103.79	1037.63	1073.73	820.94	618.86	395.59	671.68
ENSMUSG00000002055	608	1413	46	324	101	352	273	305.17	249	49	39	37
ENSMUSG00000002057	0	1	0	0	0	0	4	3	0	0	4	7
ENSMUSG00000002058	1360	373	174	113	173	64	150	195	152	35	25	56
ENSMUSG00000002059	580	731	225	395	350	231	314	311	297	198	138	210
ENSMUSG00000002064	1795.25	756.07	1169.75	785.43	1554.08	494.21	737.37	683.27	688.06	797.14	328.41	707.32
ENSMUSG00000002068	57	1239	10	256	31	234	90	101	64	0	5	12
ENSMUSG00000002076	8	10	1	5	2	1	7	1	1	0	2	5
ENSMUSG00000002083	241	189	16	42	27	32	11	15	5	3	8	2
ENSMUSG00000002100	0	0	0	0	0	0	5	4	0	1	1	1
ENSMUSG00000002102	4877.84	3687.25	1822	1005	2012.3	626.62	767	889	735	366	165	313
ENSMUSG00000002103	3838.79	1362.7	1383.18	736.2	1946.48	450.07	1221.36	1222.37	994.33	941.58	560.1	858.8
ENSMUSG00000002104	52	9	2	2	11	3	3	6	3	0	1	5
ENSMUSG00000002105	2440.16	604.75	1462	205	1320.7	126.38	230	229	156	234	119	172
ENSMUSG00000002107	1983	3731	2970.94	3903.15	3345	3823.65	4012	3859	3743.91	1521	996.93	1504.23
ENSMUSG00000002108	262	47	48	3	78	5	40	49	30	37	36	32
ENSMUSG00000002109	366.21	93.3	58.82	14.8	79.52	18.93	50.64	63.63	48.67	86.42	50.9	49.2
ENSMUSG00000002111	0	1	0	0	0	0	12	19	0	2	12	3
ENSMUSG00000002129	1696	2478	752	686	776	544	740	769	560	314	150	231
ENSMUSG00000002147	34	30	48	11	27	19	167	160	116	53	61	79
ENSMUSG00000002190	0	8	0	4	5	6	67	85	61	15	38	57
ENSMUSG00000002204	10.11	0	3	0	13	0	3	7	1	1	2	8
ENSMUSG00000002205	1596	710	290	227	407	187	202	252	191	150	107	152
ENSMUSG00000002210	389	625	79	90	114	85	132	142	123	71	44	84
ENSMUSG00000002221	748.21	1423.27	250	577	446	494	404.86	405	254	183	148	167
ENSMUSG00000002222	3460	1374	1160	1080	1736	763	1075	937	713	496	297	522
ENSMUSG00000002227	226	337	52	91	61	70	164	181.84	105	15	28	29
ENSMUSG00000002228	1	1	0	0	0	0	18	15	7	0	6	1
ENSMUSG00000002233	1776	1712	539	275	555	277	594	697	559	132	87	155
ENSMUSG00000002240	0	0	0	0	0	0	2	2	0	0	1	2
ENSMUSG00000002249	420	263	28	17	92	22	48	48	24	26	15	18
ENSMUSG00000002250	838	574	185	149	187	86	390	491	242	103	82	103
ENSMUSG00000002257	6	4	0	6	1	3	136	182	71	16	23	18
ENSMUSG00000002265	5819	2748	1486	3349	2336	3191	1525	1126	684	814	539	767
ENSMUSG00000002266	62	88	21	32	33	31	53	8	9	106	63	135
ENSMUSG00000002274	2500.91	2795.3	1388.87	1796.7	1845.46	1447.85	755.25	860.26	638.02	332.6	181.35	547.47
ENSMUSG00000002279	752	377	223	162	266	140	212	183	165	202	138	261
ENSMUSG00000002280	787.5	424.03	174.55	66.89	246.06	38.54	76.51	102.1	58.86	106.34	57.37	86.08
ENSMUSG00000002289	154	9	1	3	17	4	682	771	526	88	68	124
ENSMUSG00000002297	139	1209	37	623	63	521	301	350	276	9	13	37
ENSMUSG00000002307	442	489	167	165	192	128	158	193	109	49	35	55
ENSMUSG00000002308	282	226	196	307	245	199	480	485	502	357	157	313
ENSMUSG00000002319	1858.72	3122.54	742.5	703.93	929.41	511.64	298.79	320	242.86	109.96	79	138
ENSMUSG00000002320	2289.28	1648.46	1052.5	856.07	1598.59	679.36	686.21	684	621.14	342.04	172	326
ENSMUSG00000002324	1	0	0	0	1	0	19	14	10	6	3	10
ENSMUSG00000002325	562.18	150.05	160	87	305	75	156.13	194.46	109.18	87.27	44	86
ENSMUSG00000002326	426	579	187	306	284	224	350	297	271	180	88	162
ENSMUSG00000002329	617	554	260	257	298	210	295	370	327	128	54	129
ENSMUSG00000002332	5955	1011	6160	386	6373	329	1384	1512	1434	759	382	794
ENSMUSG00000002341	36198	9317	44994.99	8703.99	20901	6562.99	102989.99	106298.99	104059	6738	3386	6373
ENSMUSG00000002342	939	762	383	336	415	169	212	244	178	194	88	157
ENSMUSG00000002343	273.54	264.46	83	53	102.45	52	40	46.31	62.39	44.32	22.55	31.76
ENSMUSG00000002345	1115.01	336	1209	331	1287	220	348	418	341	139	87	188
ENSMUSG00000002346	673.98	76	123.28	71	180	37	160	217	169.39	158	104	153
ENSMUSG00000002365	964	1229	282	389	300	242	187	235	179	128	73	94
ENSMUSG00000002372	1505	2000	286	331	261	232	244	291	231	114	84	93
ENSMUSG00000002379	1551	988	2341	1297.89	2911	898.99	794.97	968.98	985	518	230	558.96
ENSMUSG00000002384	0	4.17	2	1	2.12	1.02	13.75	3.26	3.04	8.02	1.43	3.87
ENSMUSG00000002393	638.38	712.54	142.97	197.58	172.79	146.8	169.54	195.95	155.54	50.62	20.93	49.26
ENSMUSG00000002395	885	447	539	349	678	304	470	525	447	296	142	306
ENSMUSG00000002396	540.62	356.46	82.03	88.42	117.21	60.2	88.46	101.05	38.46	51.38	34.07	52.74
ENSMUSG00000002409	505	385	161	99	271	59	87	105	73	31	34	47
ENSMUSG00000002413	3062.05	990.56	1882.4	935.36	2756.33	688.43	1169.51	1039.75	992.22	595	483.74	710.7
ENSMUSG00000002416	721.93	375.43	1219.27	754.75	1362.84	501.38	462.52	500.78	538.92	425.79	183.12	392.47
ENSMUSG00000002428	743	311	436	233	503	211	249.95	278	228	209	137	184
ENSMUSG00000002455	2446	1780	575	624	903	371	417	454	350	242	148	210
ENSMUSG00000002458	205	325	155	213	138	203	184	177	159	43	29	52
ENSMUSG00000002459	568	543	633	169	665	205	454	557	469	659	369	694
ENSMUSG00000002475	192	16	29	8	20	7	611	521	689	2941	1130	2289
ENSMUSG00000002477	533	1537.65	492	1397.97	582.99	1159.98	686.99	717.96	706.97	207	119.98	187.96
ENSMUSG00000002486	699.88	463	255.98	171	424	104	132	112	81	45	18.03	55
ENSMUSG00000002489	787	790	96	262	158	203	607	776	467	57	57	113
ENSMUSG00000002496	3066.94	2207.62	923.77	577.27	1137.77	478.38	681.27	723.35	472.43	329.17	205.03	434.76
ENSMUSG00000002500	5	2	1	0	0	0	5	2	1	4	0	4
ENSMUSG00000002504	184	307	61	109	48	90	718	857	556	396	303	529
ENSMUSG00000002524	4777	4465	1148	1266	1394	893	807	937	720	423	175	321
ENSMUSG00000002546	3120	2371	470	356	501	208	223	314.97	182	133	86	163
ENSMUSG00000002550	1396.46	753.48	203	150	274	123	111	154	137	87	53.83	85.83
ENSMUSG00000002565	1	0	0	0	0	1	4	1	0	0	2	0
ENSMUSG00000002578	181	30	55	9	103	29	130	82	48	44	48	57
ENSMUSG00000002580	1493.9	439.89	1448.99	582.95	1521.98	375.98	302.91	277.96	434.97	485.92	184	377.99
ENSMUSG00000002588	2	0	2	1	0	0	3	8	0	0	1	2
ENSMUSG00000002602	6297	631	1133	74	1341	58	1414	1496	1401	1139	590	1136
ENSMUSG00000002603	69	13	9	1	2	1	117	169	75	17	15	27
ENSMUSG00000002608	1360	870	457	271	467	178	259	339	158	179	98	182
ENSMUSG00000002617	477	285	125	216	207	114	221	138	204	117	98	119
ENSMUSG00000002625	1260	369	138	75	246	39	135	105	93	102	61	114
ENSMUSG00000002633	1	1	3	2	5	0	0	0	0	0	0	0
ENSMUSG00000002635	180	213	122	153	191	92	117	153	111	95	35	59
ENSMUSG00000002658	1841	1611	1357	693	1585	474	463	528	510	350	147	241
ENSMUSG00000002660	923	1048	395	369	522	289	204	269	241	227	102	240
ENSMUSG00000002661	176	65	301	85	329	73	155	172	161	212	109	155
ENSMUSG00000002664	3	0	0	0	1	0	0	1	1	1	1	1
ENSMUSG00000002668	0	0	0	0	0	0	15	7	6	0	4	4
ENSMUSG00000002679	372	375	226	289	365	226	180	190	191	98	58	93
ENSMUSG00000002688	924	210	173	164	204	111	177	262	228	270	146	240
ENSMUSG00000002699	0	2	1	0	1	2	201	189	150	12	9	21
ENSMUSG00000002718	1845	3735	1209	2486	1555	2304	1463	1449	1393	508	316	468
ENSMUSG00000002728	662.16	883.43	517.74	584.32	603.24	437.96	291.27	308.59	268.36	187.85	102	159.47
ENSMUSG00000002731	1204	621	220	261	317	210	333	326	272	114	72	118
ENSMUSG00000002732	214	77	69	100	108	66	85	73	75	54	22	42
ENSMUSG00000002733	998	741	254	211	329	180	196	183	179	133	71	107
ENSMUSG00000002741	3898	2494	1269	934	1397	681	679	687	633	221	129	238
ENSMUSG00000002748	2852	4256	1458	2598	1897	1915	1736	1707	1261	888	472	800
ENSMUSG00000002763	1245	400	222	58	227	51	122	135	74	115	66	95
ENSMUSG00000002767	569	684	297	248	316	230	179	195	101	76	37	90
ENSMUSG00000002768	1693.79	1463.57	1045.33	595.81	1188.99	399.63	382.6	440.9	342.51	241.43	90.5	226.2
ENSMUSG00000002769	12	7	0	1	4	4	0	15	0	0	1	4
ENSMUSG00000002771	17.44	15	2	2	6.06	8	42	27	6	3	20	19.81
ENSMUSG00000002778	2454	1987	404	344	579	294	395	455	374	258	150	229
ENSMUSG00000002781	650	351	241	146	262	115	64	64	36	86	65	89
ENSMUSG00000002791	3	1	0	0	0	2	7	4	0	0	6	5
ENSMUSG00000002797	78	219	119	244	154	184	44	52	27	63	37	80
ENSMUSG00000002799	52	2	0	1	14	0	199	244	120	39	37	55
ENSMUSG00000002803	386	220	165	61	205	47	149	142	94	93	57	95
ENSMUSG00000002804	190	48	122	70	289	46	122	143	99	24	22	33
ENSMUSG00000002808	5842	1804	1682	955	2152	820	637	745	826	744	298	539
ENSMUSG00000002812	3081	2064	989	462	1347	360	499	566	443	320	226	404
ENSMUSG00000002814	256	404	60	75	73	63	63	50	33	22	11	28
ENSMUSG00000002820	441.31	416.61	85.12	68.88	131.5	42.18	59.54	87.56	65.84	44.78	27.31	38.88
ENSMUSG00000002825	64	155	77	94	119	95	106	103	101	29	24	36
ENSMUSG00000002831	114	7	14	5	46	5	4	2	1	83	6	12
ENSMUSG00000002833	1741	1730	332	289	400	217	204	268	157	128	59	106
ENSMUSG00000002835	240.47	2198.04	57.03	275.61	113.81	249.84	91.89	138.92	56.56	3.08	1.01	4.11
ENSMUSG00000002844	1840	1231	574	551	727	373	514	521	446	356	183	326
ENSMUSG00000002845	347.88	480.91	233	556.89	362.45	351.36	383.67	319.51	342.71	394.43	173.68	257.11
ENSMUSG00000002846	655	531	488	367	491	269	196	204	192	114	39	77
ENSMUSG00000002847	2	57	5	32	6	18	65	72	70	44	50	84
ENSMUSG00000002870	263	4448	77	733	106	677	294	384	256	6	19	26
ENSMUSG00000002871	1223	271	329	89	421	85	160	198	146	103	94	109
ENSMUSG00000002881	818	1237	366	468	365	319	410	455	310	195	134	187
ENSMUSG00000002885	139.46	408.03	54	232.49	67	97.65	1472.77	1535.13	1168.13	425.28	339.93	688.63
ENSMUSG00000002897	307	423	307	181	399	74	131	81	57	226	111	161
ENSMUSG00000002900	227	7028	66	1598	88	984	2200	1720	1230	43	84	110
ENSMUSG00000002908	152	30	47	11	52	6	49	33	12	35	10	73
ENSMUSG00000002910	171	77	19	44	38	18	46	50	43	76	53	69
ENSMUSG00000002930	0	1	0	0	0	0	2	2	0	0	0	6
ENSMUSG00000002944	139	906	49	545	155	286	75	28	10	2	11	24
ENSMUSG00000002948	1939.96	1681.37	593	635	760.52	377	296	383.29	228.21	243.65	134.16	269.31
ENSMUSG00000002949	1186	1163	333	348	469	256	211	278	173	151	90	161
ENSMUSG00000002957	2891.88	1898.95	1270.88	1005.87	1446.56	767.97	1123.86	1191.89	819.7	427.99	229.87	417.88
ENSMUSG00000002963	591	381	154	114	205	75	111	115	104	62	53	69
ENSMUSG00000002968	4336	3269.46	931	641.44	1479	503	490	644	381	235	137	232
ENSMUSG00000002980	329	78	34	9	41	12	173	169	143	124	120	192
ENSMUSG00000002981	10717	5042	2687	1822	4104	1458	2315	2477	2257	1274	706	1498
ENSMUSG00000002983	394	130	91	23	123	17	28	36	13	16	8	29
ENSMUSG00000002984	1397.78	2164.73	471.82	546.77	464.09	400	269	341	256	109	82	115
ENSMUSG00000002985	199501	1721	8906	110	16452	88	15334	18837	19672	28896	11426	27078
ENSMUSG00000002992	13.9	0	0	0	0	0	0	0	0	0	0	1
ENSMUSG00000002996	2994.11	536.47	725	298.71	1281.52	198	958.76	834	680.61	676	417.79	644.78
ENSMUSG00000002997	350	613	103	313	156	199	273	220	285	21	28	46
ENSMUSG00000003031	2265	1180	448	504	695	409	1144	1024	955	710	293	493
ENSMUSG00000003032	158	253	159	56	189	28	798	1059	518	192	95	143
ENSMUSG00000003033	2316	2375	500	529	756	344	349	430	300	152	93	156
ENSMUSG00000003037	1690	1378	685	603	915	436	542	575	499	218	164	255
ENSMUSG00000003038	1933.15	3138.13	938.98	3528.2	1531.29	2981.98	3800.21	4395.42	3731.22	554.96	354.12	560.43
ENSMUSG00000003039	2930.28	1883.98	1122	749	1631	407	569	546	462	399	172	325
ENSMUSG00000003051	0	0	0	1	0	0	7	1	0	1	3	11
ENSMUSG00000003053	0	0	0	0	0	0	1	1	0	0	2	6
ENSMUSG00000003062	508	294	379	287	565	325	395	523	456	272	133	218
ENSMUSG00000003068	1799.52	1412.93	642.63	422.64	759.59	365.98	451.01	597.7	374.35	229.2	102.31	205.45
ENSMUSG00000003070	35	119	17	34	19	31	40	56	34	38	38	37
ENSMUSG00000003072	4214	3766	3581	2095	3672	1684	1822	2033	1793	1144	518	1006
ENSMUSG00000003099	1743	2853	423	805	607	461	376	469	346	321	156	241
ENSMUSG00000003119	1097	1589	626	1130	1010	884	933	807	656	426	321	436
ENSMUSG00000003123	429.47	178.25	46.87	31	95	27.62	182.14	218.59	171.9	97.3	70.33	132.13
ENSMUSG00000003131	2826	2986	2797	3341	3670	2403	2378	2396	2063	1271	795	1266
ENSMUSG00000003134	186.8	280.52	35.12	188.84	65.29	137.94	78.44	115.8	92.48	37.29	27.21	30.13
ENSMUSG00000003135	1013	913	358	421	558	348	248	282	265	133	92	156
ENSMUSG00000003153	449	243	459	124	636	87.54	144	178	100	61	37	65
ENSMUSG00000003154	1123.29	428	309	197.97	474	143	274	341.88	213	150	122.97	211.97
ENSMUSG00000003161	4121	1657	1871	986	2388	710	1031	1070	989	572	300	456
ENSMUSG00000003166	2831.27	2909.27	481.44	683.41	693.86	453.73	583.78	657.51	453.77	253.37	161.33	260.9
ENSMUSG00000003184	994.73	610.61	307	318	421	243	292	361	245	232	110	230
ENSMUSG00000003190	115.5	334.39	75.87	84.38	90.83	88.88	90.44	104.83	66.96	28.5	12	48.55
ENSMUSG00000003198	144.96	88.86	36.84	62.97	26.85	52.91	45.03	50.11	38.1	39.91	14.38	25.99
ENSMUSG00000003199	1265	1519	743	746	903	411	478	638	404	216	112	241
ENSMUSG00000003200	1054	1425	364	396	420	306	389	411	263	94	94	122
ENSMUSG00000003206	0	0	1.11	0	9	0	4	4	0	1	2	5.6
ENSMUSG00000003208	197	248	31	32	38	23	14	33	17	22	22	21
ENSMUSG00000003226	4087	3399	2349	2395	3282	1804	1901	1552	1463	1170	745	1086
ENSMUSG00000003227	7	3	2	2	1	1	8	6	0	3	11	13
ENSMUSG00000003228	223	296	76	127	113.63	64	251.3	249	150.18	71	43.94	62.66
ENSMUSG00000003233	1982	1682	520	485	596	336	275	326	216	146	78	121
ENSMUSG00000003234	1652	949	721	378	857	211	353	442	340	378	139	224
ENSMUSG00000003235	1882	1874	461	410	531	282	289	310	253	82	83	130
ENSMUSG00000003269	1819.93	1776.94	486	479	623.97	395	344.84	410.96	292	222	114	176.94
ENSMUSG00000003271	7	5.56	0	11	5	6	11	13	3	2	3	4
ENSMUSG00000003273	646	183	159	62	184	46	56	63	32	92	51	94
ENSMUSG00000003279	708	29	52	7	81	14	805	876	796	844	511	899
ENSMUSG00000003282	0	1	0	1	1	0	65	66	47	20	14	24
ENSMUSG00000003283	4	1	0	0	0	0	9	11	1	0	4	6
ENSMUSG00000003299	1285	1076	409	289	539	242	228	343	240	163	89	143
ENSMUSG00000003308	1033.09	1094.51	266.83	309.71	287.67	179.5	205.08	260.45	174.81	130.6	46.5	128.04
ENSMUSG00000003309	0	0	0	0	0	0	3	1	0	0	1	0
ENSMUSG00000003316	7040	6030	1601	2210	2623	1776	2039	1987	1424	930	608	872
ENSMUSG00000003341	5	3	0	0	0	3	4	1	0	0	1	3
ENSMUSG00000003344	1109	704	202	156	280	125	211	243	173	70	83	99
ENSMUSG00000003345	1542	2393	368	611	519	399	469	496	313	123	90	160
ENSMUSG00000003346	877	833	393	324	389	283	491	611	426	153	108	216
ENSMUSG00000003348	300.27	471.11	84.13	94.55	69.47	81.7	161.82	152.95	188.23	48.36	42.17	28.92
ENSMUSG00000003352	1777	437	207	92	371	98	88	80	48	21	26	52
ENSMUSG00000003354	192	12	157	6	284	5	6	14	6	3	3	8
ENSMUSG00000003355	110	78	72	56	95	34	29	36	39	11	5	7
ENSMUSG00000003360	1739	2335	326	549	540	416	438	474	288	110	89	141
ENSMUSG00000003363	3041	909	1024	367	1230	254	639	767	653	531	275	654
ENSMUSG00000003378	2394	1394	229	135	323	107	367	377	248	151	114	198
ENSMUSG00000003379	2	3	0	1	0	2	16	9	3	0	15	12
ENSMUSG00000003380	1531	528	1318	368	1794	278	719	910	804	917	378	805
ENSMUSG00000003382	678	475	206	184	278.32	99	188	167.59	131.45	113.31	66	113
ENSMUSG00000003402	3680	3194	726	738	853	533	469	528	424	426	197	372
ENSMUSG00000003410	36	69	17	7	4	5	159	221	80	306	255	353
ENSMUSG00000003411	5	43	3	63	0	11	33	25	16	9	14	12
ENSMUSG00000003418	11	1	8	2	6	2	34	52	12	52	40	78
ENSMUSG00000003420	1072	34	315	41	631	18	571	520	331	418	278	543
ENSMUSG00000003421	824	659	171	144	288	103	159	226	147	113	101	124
ENSMUSG00000003423	926.89	775.17	311.84	299.87	501.41	228.82	182.71	256.7	182.59	76	37	66
ENSMUSG00000003429	3257	8243.25	2076.25	4513.15	2570.7	3183.66	2395	2980.61	2820.42	642.82	283.95	645.64
ENSMUSG00000003435	4778	3331	681.82	443.11	785.53	404.7	323.38	453.02	287.3	147.32	81.59	145.7
ENSMUSG00000003436	11	42	1	13	10	12	9	15	2	0	7	7
ENSMUSG00000003437	2370	1559	849	527	1169	356	436	535	386	255	123	243
ENSMUSG00000003438	745	1002	365	309	370	286	200	321	216	106	60	128
ENSMUSG00000003444	585	697	167	209	145	127	54	81	67	48	33	32
ENSMUSG00000003452	511	473	364	549	631	514	573	442	490	986	682	953
ENSMUSG00000003458	2311.28	2691.51	570.24	827.62	762.36	576	815.38	753.67	638.73	303	227	350.57
ENSMUSG00000003464	3197	1930	601	433	755	350	560	649	509	307	192	305
ENSMUSG00000003469	300	22	82	2	130	4	7	9	0	23	22	53
ENSMUSG00000003476	0	3	0	2	0	0	5	4	0	0	6	2
ENSMUSG00000003477	1	0	0	0	0	0	1	1	0	17	7	21
ENSMUSG00000003484	0	0	0	0	0	0	0	1	0	1	1	6
ENSMUSG00000003500	130	570	35	114	37	91	91	126	82	20	28	37
ENSMUSG00000003505	0	0	0	0	0	0	12	2	0	0	7	4
ENSMUSG00000003518	4452.2	1241.68	1985.17	414.29	2299.01	312.02	756.8	817.19	703.61	386.93	239.88	440.54
ENSMUSG00000003526	176	65	11	12	31	18	73	83	61	840	383	662
ENSMUSG00000003527	594	627	274	313	268	143	217.89	252.94	162	75	52	107
ENSMUSG00000003528	3536	2666	948	583	1116	336	385	477	426	306	187	374
ENSMUSG00000003531	846.22	498.76	323.76	157	467	138.9	215	258.69	203	113.78	72.93	155
ENSMUSG00000003534	55828.83	8096.99	3137	713	4887	618	335	302	240	249	238	404
ENSMUSG00000003541	279	113	595	221	631	205	276	396	207	145	41	66
ENSMUSG00000003545	10	31	13	1	12	0	1203	2007	781	44	68	73
ENSMUSG00000003546	1109	279	203	83	257	34	90	126	62	53	28	41
ENSMUSG00000003549	708.21	2993.26	159.58	233.75	199.02	126.58	120.42	140.71	123	76.76	55.81	94.71
ENSMUSG00000003555	7	1	0	0	0	0	6	5	1	0	4	5
ENSMUSG00000003559	60	27	9	9	1	3	190	172	174	195	122	133
ENSMUSG00000003573	1932.79	792.84	250.1	141.68	271.48	91.18	135.11	172.39	116.31	51.23	24.79	50.73
ENSMUSG00000003575	1207	967	292	338	463	219	317	347	215	90	97	156
ENSMUSG00000003581	966	434	189	131	196	61	419	436	518	315	157	305
ENSMUSG00000003585	559	303	113	43	174	44	158	150	182	255	126	179
ENSMUSG00000003604	390.24	373.07	99.32	186.69	152.09	126.5	54.98	50.87	47.98	35.99	22.67	44.99
ENSMUSG00000003617	5674.16	2776.2	4229.71	601.39	4811.15	640	604	235.23	124.24	382	292	390.31
ENSMUSG00000003623	2576.78	1295.01	887	999	1216	797	1198	1171	1222	1761	795	1397.43
ENSMUSG00000003644	348	425	38	111	39	78	116	133	78	35	27	36
ENSMUSG00000003657	1	19	0	34	0	9	19	39	19	7	8	4
ENSMUSG00000003660	6449	5666	1603	2389.99	2189	1732	1561	1550	1101	621	374.04	680
ENSMUSG00000003662	1256	597	457	262	671	177	268	321	301	266	148	223
ENSMUSG00000003665	1	2	2	0	5	0	8	5	0	0	3	6
ENSMUSG00000003680	922	604	474	259	583	207	249	253	261	213	89	196
ENSMUSG00000003721	1247	400	941	490	1285	306	360	347	322	342	174	259
ENSMUSG00000003731	3491	2718	1599	1102	1782	768	668	695	600	402	244	322
ENSMUSG00000003746	1601	217	1537	161	1590	82	345	297	182	300	277	344
ENSMUSG00000003752	220.83	111.47	32.79	13	57.17	2.56	38.44	17.68	8.92	6.5	8.24	20.39
ENSMUSG00000003762	1692.16	308.43	423.66	104.69	795.64	68.97	101.95	137.47	89.97	94.93	73	85.45
ENSMUSG00000003778	2284	2483	811	1197.88	1040.99	918.67	906	924.97	759	479.99	285	456.97
ENSMUSG00000003779	29.66	1822.16	10.3	506.17	4.1	430.11	252.69	230.32	208.71	3.85	1.24	4
ENSMUSG00000003808	857	1347	282	459	331	277	252	272	221	118	54	110
ENSMUSG00000003809	873	420	252	123	296	94	235	227	197	128	87	134
ENSMUSG00000003810	1597	3860	422	941	451	566	559	525	364	142	127	196
ENSMUSG00000003812	299.03	182	31	15	42	16	39.02	38.94	29.78	30.78	14	24
ENSMUSG00000003813	1208.14	1823.03	580.2	636.4	596.37	416.65	378.5	374.87	277.23	199.85	102.01	181.99
ENSMUSG00000003814	18020	26106	2187	4946	4206	2774	3095	3351	3210	2770	812	1627
ENSMUSG00000003824	8	68	11	91	9	47	85	100	86	18	11	13
ENSMUSG00000003847	7978	2293	4000	1800	5260	1275	1982	1447	1481	1578	1392	1679
ENSMUSG00000003848	439	816	138	260	184	153	97	178	84	85	30	57
ENSMUSG00000003849	371	174	37	75	49	83	91	159	158	48	25	45
ENSMUSG00000003863	120	50	26	9	36	16	48	61	28	51	41	123
ENSMUSG00000003865	2272.38	1412.3	544.74	292.67	569.06	168.93	287.69	323.65	248.65	204.55	118.58	238.53
ENSMUSG00000003868	634.62	1545.7	354.26	831.33	501.94	606.07	411.31	527.35	341.35	157.45	96.42	147.47
ENSMUSG00000003872	9	5.48	17.63	3	13.22	3.79	0.94	12	9	8	4.11	21.52
ENSMUSG00000003873	3008	4223	1287	2176	1576	1631	436	427	369	160	108.81	177
ENSMUSG00000003882	1	0	0	0	0	0	0	3	0	0	1	6
ENSMUSG00000003923	739	773	446	550	672	494	379	402	393	249	96	205
ENSMUSG00000003929	260	404	208	464.12	280	362	341	273	306	144	111	168
ENSMUSG00000003934	33	38	9	11	7	11	203	203	124	556	513	688
ENSMUSG00000003948	1101.72	347.79	118	204.91	143	161.69	780.92	815.98	710.84	131	102.96	160
ENSMUSG00000003949	630	151	50	304	57	204	941	574	537	1606	1069	1643
ENSMUSG00000003955	1314	867	538	653	639	483	269	304	303	254	86	257
ENSMUSG00000003970	5022	12004	4186.94	7625.88	4795.14	5519.15	4113.72	4952.14	4340.42	1263.31	538.11	1301.49
ENSMUSG00000003974	26	212	1	81	12	64	4549	4354	5151	3885	1998	3618
ENSMUSG00000003992	2153.35	437.98	642.88	315.75	1106.68	263.67	775.64	739.05	710.22	479.87	277.35	426.78
ENSMUSG00000004018	101.38	141.5	73.71	174.36	145.39	130.77	178.26	189.95	165.07	50.06	29.6	50.16
ENSMUSG00000004031	2592	384	859	252	519	257	75	97	52	40	33	59
ENSMUSG00000004032	1051.9	888.19	674.7	834.94	935.87	607.22	1336.53	1647.12	1738.09	5140.91	2111.89	4320.24
ENSMUSG00000004035	72	354	37	282	38	177	279	351	369	223	104	234
ENSMUSG00000004038	5.2	0	0	3.26	1.03	0	14.42	4.3	1.07	0	14.36	13.29
ENSMUSG00000004040	8581	4363	3004	1564	4121	1122	1107	1287.8	942	452	281	471
ENSMUSG00000004043	17.58	59.31	16.52	17.4	16	9	38.08	38.64	25.76	47.27	45.38	69.67
ENSMUSG00000004044	1651	3759	898	709	1249	444	652	690	372	204	171	280
ENSMUSG00000004054	871	1002	310	378	413	241	463	545	268	135	136	185
ENSMUSG00000004056	3290.95	2816.49	589	532.36	758.16	405	942.93	1041.49	1081.2	1159.39	728.2	1347.24
ENSMUSG00000004069	1624.12	1212	590.35	477	778	375	309	352	276	313	154	229
ENSMUSG00000004070	1069.74	706.13	231.31	177.88	300.35	140.25	167.91	173.94	172.14	151.91	126.62	187.7
ENSMUSG00000004071	4248.25	1887.72	651.69	726.12	952.65	461.75	1049.09	1186.06	983.86	860.09	504.38	774.3
ENSMUSG00000004085	1332	1232	1658	2530	1948	1994	932	779	655	300	260	304
ENSMUSG00000004096	3729	2080	2036	1450	2385	914	822	970	823	549	298	545
ENSMUSG00000004098	1218	424	92	42	129	43	35	22	30	29	19	30
ENSMUSG00000004099	2008	8093	551	1834	777	1645	888	933	608	84	60	154
ENSMUSG00000004100	285	1202	68	183	62	135	72	97	101	34	15	41
ENSMUSG00000004105	123	29	40	7	39	17	585	247	111	61	73	138
ENSMUSG00000004110	98	13	19	18	53	9	508	546	315	36	75	95
ENSMUSG00000004113	30	77	5	69	17	83	97	102	87	20	14	41
ENSMUSG00000004127	320.27	381.74	149.37	265.6	220.21	242.4	135	134	85	36	70	60.21
ENSMUSG00000004151	26	1460.07	144	1807.55	66.28	1428.21	997.11	922.84	844.45	677.4	376.61	579.17
ENSMUSG00000004187	339	15	25	11	35	10	59	62	25	96	69	154
ENSMUSG00000004207	74521	13763	7691	3636	12252	2813	4675	5695	4951	6042	2698	5291
ENSMUSG00000004221	3149.93	791.4	971.04	385.4	1408	288.3	453	352	289.85	271	150.34	238.02
ENSMUSG00000004231	0	0	0	1	0	2	22	17	0	0	11	17
ENSMUSG00000004233	326	272	122	170	210	137	125	131	102	54	69	64
ENSMUSG00000004263	4890.28	3116.64	1492	612	1524	545	437	562	361	204	195	267.24
ENSMUSG00000004264	2059	4107.96	822.51	1182.29	986.6	862.55	552.94	704.77	595.76	275.94	133.57	207.5
ENSMUSG00000004266	23.95	18.91	3	3	7	2	30	17.63	11	3	6	11
ENSMUSG00000004267	449	145	330	58	356	32	90	93	48	45	40	86
ENSMUSG00000004268	1071.66	1405.14	659.96	932.66	826.35	700.78	547.61	633.03	539.83	325.08	133.29	223.57
ENSMUSG00000004270	7295.34	2132.86	1136.04	549.34	2236.65	377.22	549.39	559.97	513.17	478.92	235.71	400.43
ENSMUSG00000004285	2047	818	1211	328	1583	240	301	323	276	250	101	236
ENSMUSG00000004296	0	0	0	0	0	0	6	1	0	0	0	2
ENSMUSG00000004317	179	905	181	1045	202	669	392	383	271	208	189	299
ENSMUSG00000004319	5449.15	2559.1	1630	1454.07	2513.07	1083	1959	1640	1645.08	1385	867	1336
ENSMUSG00000004328	0	3	0	3	0	0	105	85	34	822	139	211
ENSMUSG00000004341	0	0	0	0	0	0	5	7	0	1	3	2
ENSMUSG00000004344	0	0	0	0	0	0	4	8	0	0	5	3
ENSMUSG00000004347	23	508	35	944	42	322	201	169	171	111	94	158
ENSMUSG00000004356	1088	2108	417	841	514	720	367	284	303	181	119	174
ENSMUSG00000004359	0	0	0	1	0	0	7	2	1	0	2	4
ENSMUSG00000004360	688	281	233	230	295	191	255	303	241	1200	336	464
ENSMUSG00000004364	3678	3350	2366	3198	3363	2136	2489	2257	1916	1138	718	1139
ENSMUSG00000004366	0	0	0	0	0	0	7	4	2	2	2	11
ENSMUSG00000004371	0	1	0	0	0	0	2	3	1	0	3	2
ENSMUSG00000004383	1230	1441	423	480	534	356	420	373	381	215	164	211
ENSMUSG00000004393	679	1181	261	295	375	222	189	160	163	106	63	86
ENSMUSG00000004394	1327	1702	923	1113	1333	807	783	736	755	742	325	622
ENSMUSG00000004415	3	210	9	41	7	14	567	261	111	0	10	18
ENSMUSG00000004446	147.5	248.17	87.86	100.64	71.56	72.03	34.78	60.34	47.65	15.9	4.52	15.43
ENSMUSG00000004451	1265	931	468	561	691	342	636	715	471	204	87	164
ENSMUSG00000004455	2636.9	3020.28	1391.75	2370.55	1959.75	1862.47	2354.96	2368.65	2188.09	943.64	415.86	688.31
ENSMUSG00000004460	2263	2393	2164	1868	2809	1201	1212	1243	1242	890	341	617
ENSMUSG00000004462	785	310	268	128	406	123	128	155	152	112	54	91
ENSMUSG00000004473	57	14	62	18	78	18	33	6	16	9	7	17
ENSMUSG00000004500	362	243	87	139	213	72	108	106	65	59	52	50
ENSMUSG00000004508	938	1901	326	642	493	427	429	344	215	118	118	185
ENSMUSG00000004530	1836.37	5825	499.04	1449.85	530.99	1028.38	783.11	751	505.15	170.06	138.58	222.04
ENSMUSG00000004535	5964.34	2256	2751	1729	4299	1350	2340	2167	1944	1523	835	1259
ENSMUSG00000004540	0	1	0	0	0	1	9	8	0	0	7	8
ENSMUSG00000004542	0	1	0	0	0	0	7	5	0	0	6	7
ENSMUSG00000004552	0	0	0	0	0	0	14	12	2	0	8	8
ENSMUSG00000004558	16262	148	1617	14	3982	16	7915	9248	9060	16899	5965	10834
ENSMUSG00000004561	353	261	94	130.35	164.29	90	54.49	107	88.27	84	59	62.63
ENSMUSG00000004562	1744.89	1749.96	209.55	309.81	221.12	226.36	373.85	408.23	279.78	151.74	106.69	211.13
ENSMUSG00000004565	1419	421	158	87	230	76	280	337	192	194	143	198
ENSMUSG00000004567	1783	1001	653	397	779	248	329	352	207	267	201	316
ENSMUSG00000004568	2487	896	551	349	614	226	267	273	139	252	151	188
ENSMUSG00000004591	1710	2179	998	1402	1441	1052	1109	973	896	512	340	472
ENSMUSG00000004609	0	0	0	1	0	0	56	43	12	13	21	45
ENSMUSG00000004610	1416.47	1052.07	1545.22	1415.3	1861.93	1096.93	1040.91	1166.32	1069	797.87	337.89	720.86
ENSMUSG00000004612	13	0	0	0	11	0	0	0	0	0	1	1
ENSMUSG00000004613	0	0	0	0	0	0	0	1.48	0	0	0	0
ENSMUSG00000004626	803	8	184	2.02	226	1	29.15	20.15	1	24	27	35.19
ENSMUSG00000004630	6.91	0	1.02	3.74	0	1	12.88	8.72	0	1.93	15.45	12.07
ENSMUSG00000004631	721	423	222	279	428	183	409	366	360	394	252	332
ENSMUSG00000004633	450	3950	121.87	1848.03	214	1911.45	88.28	95.11	80.89	519.51	312.35	431.56
ENSMUSG00000004637	631	298	230	126	423	116	179	113	108	88	60	114
ENSMUSG00000004642	518	1387	390	908.87	548	796	602	533	428	141	69	121
ENSMUSG00000004651	1	2	0	2	1	1	2	2	0	0	8	1
ENSMUSG00000004654	0	0	0	0	0	0	12	5	0	3	3	5
ENSMUSG00000004655	15	6	2	1	0	0	49	37	16	2	2	3
ENSMUSG00000004661	85	50	10	37	35	22	76.72	77	54	27	33	39.75
ENSMUSG00000004665	173	163	170	68	106	120	755	623	468	75	42	68
ENSMUSG00000004667	1144	1423	458	410	513	293	310	338	294	138	79	139
ENSMUSG00000004668	26	4	3	2	1	3	16	36	6	8	16	9
ENSMUSG00000004677	3114.77	2625	602	615	765	453	367	438	232	209	147	170
ENSMUSG00000004698	519	483	117	243	142	38	430	348	414	191	145	201
ENSMUSG00000004707	0	0	1	0	0	0	3	7	0	4	8	20
ENSMUSG00000004709	0	0	0	1	0	0	7	6	0	0	8	7
ENSMUSG00000004730	1	0	4	0	0	0	35	40	8	3	8	9
ENSMUSG00000004748	97	102	69	34	111	28	36	22	53	192	37	117
ENSMUSG00000004768	1301	535	882	491	1222	452	464	443	396	305	169	276
ENSMUSG00000004771	2157	1659	1199.64	981.59	1525.71	827.47	1167.67	1066.77	933.73	467.16	287.21	491.75
ENSMUSG00000004788	1415	1043	576	552	793	341	391	374	350	191	125	186
ENSMUSG00000004789	5111	4473	1817	1122	2009	845	870	961	828	445	233	398
ENSMUSG00000004791	163	30	8	22	7	8	52	78	46	15	8	23
ENSMUSG00000004798	3582	887	916	352	1542	285	1116	889	764	378	292	398
ENSMUSG00000004814	0	0	0	0	0	0	17	15	1	3	0	6
ENSMUSG00000004815	653.64	322.65	61.68	42.95	69.83	42.95	65.54	39.5	36.14	35.9	27.91	61.42
ENSMUSG00000004821	0	0	0	0	0	0	0	0	0	0	0	0
ENSMUSG00000004837	0	9	0	7	0	1	172	272	140	15	17	28
ENSMUSG00000004842	0	0	0	0	3	0	13	5	0	0	6	4
ENSMUSG00000004843	1179	451	721	284	1051	242	448	429	385	226	161	266
ENSMUSG00000004846	2180	1889.22	480.35	331	602.98	235.41	376	426.01	352	179	113.91	171
ENSMUSG00000004849	1697	1652	785	646	1038	465	445	430	360	127	99	168
ENSMUSG00000004864	11	0	1	0	2	0	2	1	2	0	0	0
ENSMUSG00000004865	1055	1621	922	1599	1299	1120	1161.01	1196.53	895	324.33	183.05	351
ENSMUSG00000004872	0	0	0	0	0	0	15	12	7	0	7	8
ENSMUSG00000004880	96.3	931.03	178.72	940.23	191.08	864.18	889.09	873.98	739.12	242.54	124.22	238.86
ENSMUSG00000004885	2	6	0	1	3	2	171	75	14	30	20	47
ENSMUSG00000004891	14564	33825	6106	5642	5143	4146	2403	2773	1716	146	169	218
ENSMUSG00000004892	17016	4374	786	915	972	799	4376	5339	4652	3795	2288	3806
ENSMUSG00000004894	1	0	0	1	2	0	3	6	0	142	52	72
ENSMUSG00000004895	1128	1226	126	180	176	115	199	189	129	76	32	74
ENSMUSG00000004896	491.36	336.76	164.38	183.39	264.83	123.82	126.22	170.9	115.47	141.75	76.55	130.11
ENSMUSG00000004897	8153	6894	2103	1609	2664	1066	866	929	727	377	202	388
ENSMUSG00000004902	16997	3368	693	714	1178	501	579	761	830	1401	722	1237
ENSMUSG00000004929	848	1536	137	221	199	205	114	118	107	28	21	32
ENSMUSG00000004931	693	365	77	69	121	38	89	101	72	55	33	67
ENSMUSG00000004933	38	41	9	16	6	19	30	35	21	12	16	17
ENSMUSG00000004934	313	403	150	169	166	99	103	117	87	62	42	58
ENSMUSG00000004936	8093	3811	3967.87	1957.59	5318.88	1257	503	468	415	484	317	484
ENSMUSG00000004937	3132	2740	805	661	1030	461	520	598	445	304	168	292
ENSMUSG00000004939	8	0	7	0	5	0	7	6	0	0	3	2.17
ENSMUSG00000004945	1174	712	530	418	589	297	243	205	263	168	79	135
ENSMUSG00000004947	297	216	115	141	177	77	128	133	83	61	36	57
ENSMUSG00000004948	6	0	3	0	14	0	5	5	0	0	1	3
ENSMUSG00000004951	1941.34	10.88	1558.6	4	1217.78	8	106.74	102.14	79.71	324.82	130.87	203.36
ENSMUSG00000004952	32	7	10	1	9	4	14	27	2	12	10	19
ENSMUSG00000004961	54	6	13	2	2	2	39	55	36	8	24	38
ENSMUSG00000004980	19557	20544	9285	15261	12663	13294	9677	9584.99	8058	3593	2040.99	2956
ENSMUSG00000004988	0	0	1	2	9	9	5	9	2	5	2	8
ENSMUSG00000004994	336	249	68	51	117	49	42	43	33	57	30	22
ENSMUSG00000004996	215	391	137	275	136	182	77	113	85	42	32	63
ENSMUSG00000005034	2806	2543	1210	1217	1747	1029	1326	1436	1068	946	543	817
ENSMUSG00000005043	662.8	357.72	114	99.87	173	70	110.65	117.82	88	76	75.98	102.29
ENSMUSG00000005045	369	47	45	6	44	7	70	93	18	23.46	16	36
ENSMUSG00000005054	532	195	1267	285	1367	181	415	491	366	377	174	415
ENSMUSG00000005057	88	157	47	36	34	25	45	62	40	12	15	27
ENSMUSG00000005069	1151	520	160	89	209	68	99	137	107	60	57	107
ENSMUSG00000005078	1306.47	1341.91	667.9	813.94	823.61	655.95	467.98	432.99	449.98	378	192	397.99
ENSMUSG00000005087	8455	1852	8279	471	8661	496	730	852	968	129	104	174
ENSMUSG00000005089	16073.9	325.96	4864	222	4882.98	267	34258.63	31545.89	39173.64	112073.01	60111.34	100877.83
ENSMUSG00000005102	665	592	94	192	200	147	170	226	148	95	83	112
ENSMUSG00000005103	4999	2567.35	1808	673.08	2489	560	1278	1358	1049	456	272	492
ENSMUSG00000005107	229	533	135	553	173	431	67	54	47	2	8	25
ENSMUSG00000005124	5	9	3	2	1	1	44	32	7	4	8	18
ENSMUSG00000005125	96.64	30	219.55	12.54	277	7	80	49	37	1663	1059.95	1557.96
ENSMUSG00000005131	38	1	21	3	34	9	7	17	7	8	0	12
ENSMUSG00000005142	1898	551	303	288	502	274	584	529	354	229	171	288
ENSMUSG00000005148	153	231	225	25	630	24	40	19	31	7	17	40
ENSMUSG00000005150	579.23	381.25	192.41	125.31	182.16	99.45	99.8	126.91	88.07	102.81	52.89	78.16
ENSMUSG00000005161	9524.41	4812.94	5182.79	3022.99	6972.94	2300	2239.39	2758.96	2496.27	1297	507.65	944.64
ENSMUSG00000005198	5987	8629	1520	2702	2300	2175	1085	1095	653	330	362	474
ENSMUSG00000005202	12	1	5	0	16	1	3	2	0	1	0	0
ENSMUSG00000005204	1181.94	1938	343	508.98	451	407	277	357.93	224	230	145	195
ENSMUSG00000005220	2	6	1	4	0	5	10	2	0	0	2	0
ENSMUSG00000005225	390.31	459.26	211.22	382.27	289.09	275.23	228.54	204.43	168.14	100	92	120.66
ENSMUSG00000005232	0	0	0	0	0	0	1	0	0	0	3	0
ENSMUSG00000005233	92	808	46	796	53	715	416	362	406	1	4	15
ENSMUSG00000005237	38	11.28	19	2	51	2	26.12	37	4.07	1	16	14
ENSMUSG00000005251	7	0	0	0	0	0	31	25	12	2	5	6
ENSMUSG00000005262	1111.74	1052	657	891	821	585	653	698	576	485	266	494
ENSMUSG00000005267	346	182	98	133	174	80	163	164	177	154	99	132
ENSMUSG00000005268	1	0	0	2	0	0	42	18	1	0	30	43
ENSMUSG00000005299	2724	1258	669	297	997	172	312	353	291	310	173	248
ENSMUSG00000005312	4764	4854	2033	2084	2256	1558	1314	1279	1118	666	375	660
ENSMUSG00000005320	17	0	4	0	1	1	9	18	1	0	4	5
ENSMUSG00000005338	578	204.44	55.99	30	90	26	324.93	364.55	276.39	76.55	92.3	121.51
ENSMUSG00000005339	0	0	0	0	0	0	0	0	0	0	0	0
ENSMUSG00000005354	2597	3057	745	645	796	594	473	519	477	308	216	365
ENSMUSG00000005355	0	2	0	2	0	1	11	3	0	0	19	8
ENSMUSG00000005357	2	4	0	4	1	3	10	10	0	3	5	5
ENSMUSG00000005360	49157	15278	6220	3707	9043	3584	24062	25271	25898	24041	11740	21177
ENSMUSG00000005362	1021.06	536.7	332.92	223.53	433.45	167.7	244.42	230.59	242.25	224.44	158.26	241.1
ENSMUSG00000005364	0	0	0	2	0	0	4	4	0	0	5	2
ENSMUSG00000005370	1696	2519	620	1265	986	1026	525	486.96	376	140	63	124
ENSMUSG00000005371	2413	1893	1090	1106	1574	822	1113	1061	877	424	272	345
ENSMUSG00000005373	4	1	1	0	0	0	21	21	8	24	12	23
ENSMUSG00000005374	1070	756	279	357	510	336	422	370	371.39	193	124	202
ENSMUSG00000005378	560.76	826.53	266.36	315.7	390.47	196.54	236.21	217.68	208.61	126.95	69.57	93.95
ENSMUSG00000005397	107	324	10	42	6	7	9301.09	7259.46	5241.71	391	451	668
ENSMUSG00000005410	117	3350	17	674	31	570	253	381	230	2	5	9
ENSMUSG00000005413	12080	2703	2420	1580	2702	652	224	343	134	63	54	68
ENSMUSG00000005417	8611.65	6768.56	2204.81	1705.04	3145.73	1135.77	2837.25	3018.58	2055.31	879.5	661.75	964.7
ENSMUSG00000005442	3677	3590	793	537	932	383	583	676	420	179	163	239
ENSMUSG00000005447	55	243	145	120	118	124	106	157	119	11	5	8
ENSMUSG00000005465	1	0	0	4	0	0	19	10	14	1	3	1
ENSMUSG00000005469	3181	3455	1142	1124	1154	888	587	613	468	309	169	262
ENSMUSG00000005470	29	530	26	176	15	152	81	83	67	7	4	9
ENSMUSG00000005474	0	0	0	0	0	0	0	0	0	0	3	0
ENSMUSG00000005481	329.54	936.97	434	947.51	463	741.35	536.23	575.87	407.87	72.72	52.07	110.37
ENSMUSG00000005483	879	835	702	795	1154	517	730	867	726	529	103	213
ENSMUSG00000005493	0	4	3	7	5	9	15	11	3	0	9	14
ENSMUSG00000005501	1079	1053	603	708	848	502	605	555	396	378	255	360
ENSMUSG00000005503	0	0	0	0	0	0	3	2	0	0	0	4
ENSMUSG00000005505	989	656.86	227.2	230.47	291.12	126.63	219.96	246.2	167.69	95.44	60.58	110.42
ENSMUSG00000005506	4527	5645	1653	2712	2188	2079	1252	1276	993	520	357	484
ENSMUSG00000005510	2457.25	1461.53	2078.03	1323.94	2509.16	862.07	771.67	787.42	748.3	622.32	259	588
ENSMUSG00000005514	2483	2495	389	397	439	204	357	403	352	617	418	703
ENSMUSG00000005533	399	1859	525	1553	521	1024	2226	2142	1311	639	522	768
ENSMUSG00000005534	1044	1162	736	992	915	888	2534	2139	1842	1112	702	1071
ENSMUSG00000005540	2	0	3	3	1	4	3	5	1	1	8	15
ENSMUSG00000005547	0	0	1	0	0	0	8	1.47	0	0	3.58	4
ENSMUSG00000005553	12	48	4	26	2	32	11	14	7	1	7	7
ENSMUSG00000005566	3693	7795	685	1357	836	1033	870	871	583	235	132	182
ENSMUSG00000005575	1986	2912	310	214	275	136	121	155	108	52	43	58
ENSMUSG00000005580	327	142	107	40	82	22	65	64	54	89	97	88
ENSMUSG00000005583	1233	936	1008	1503	1361	723	1079	880	843	323	344	476
ENSMUSG00000005609	2838	2230	624	518	809	438	414	389	317	163	147	240
ENSMUSG00000005610	27684	30927	13266.61	18208.38	16716.21	14245.46	16298.17	16796.31	14718.11	5532.94	3485.5	5397.81
ENSMUSG00000005611	22	1	12	0	2	2	150	142	132	53	54	111
ENSMUSG00000005615	3438	2573	1583	1105	1996	791	1084	1099	869	401	222	470
ENSMUSG00000005621	1266	808	416	330	534	257	710	788	528	319	182	325
ENSMUSG00000005625	2002	2346	727	919	1054	610	576	619	460	299	161	283
ENSMUSG00000005628	6	1	2	2	10	0	4	2	0	1	2	4
ENSMUSG00000005640	0	0	0	0	0	0	10	12	1	0	8	13
ENSMUSG00000005649	0	6	0	0	0	0	1	5	3	0	3	1
ENSMUSG00000005656	1433	933	925	782	1171	680	863	811	762	406	232	422
ENSMUSG00000005667	141	931	44	209	31	203	48	76	80	49	10	25
ENSMUSG00000005672	440	260	31	121	41	67	582	502	189	108	66	88
ENSMUSG00000005674	953.71	877.81	459.03	332.93	531.97	232	255.05	312.42	318.34	213.36	95.72	264.56
ENSMUSG00000005677	2.29	3.19	1.97	6.07	2.03	0	16.95	7.58	9.66	2.64	8.28	9.44
ENSMUSG00000005681	2	0	0	1	1	0	8	19	18	7	3	1
ENSMUSG00000005682	885	544	247	217	253	200	269	289	241	115	68	105
ENSMUSG00000005683	12806.92	15966.94	4961	5391	5678	4241	3454.99	3857.99	3513	3055	1718	2782
ENSMUSG00000005686	173	235.68	8	25.04	12	31	400.85	397.99	298.12	226.22	137.02	188.24
ENSMUSG00000005687	898	1018	470	898.97	835	635.99	568	623	507	384.95	199	282
ENSMUSG00000005696	1.95	0	0	1	0	8	9.49	18.22	2.02	2	1.84	0
ENSMUSG00000005698	2492	2788	1255.18	1627.51	1563.88	1249	1089.75	1129.98	838.54	401	267	415
ENSMUSG00000005699	310	174	136	95	154	72	96	86	76	67	27	44
ENSMUSG00000005705	12.06	5.23	0	0	1	1	4	0	0	0	2	1
ENSMUSG00000005716	1104	3	4106	3	7003	1	2	4	0	6	3	9
ENSMUSG00000005718	16	136	2	38	8	26	29	21	25	2	6	11
ENSMUSG00000005732	1363	4981	525	1703	713	1408	740	766	694	176	84	165
ENSMUSG00000005763	11.84	28.07	31.53	66.39	69.37	30.06	95.58	82.34	54.73	86.77	51.12	114.4
ENSMUSG00000005774	990.04	529.08	161.25	266.33	253.29	112.09	181.1	226.43	146.81	78.32	91.39	139.58
ENSMUSG00000005779	1792	1946	2686	3742	3651	2360	2140	2155	1983	1130	453	1047
ENSMUSG00000005800	0	0	0	0	0	0	1	1	0	0	2	0
ENSMUSG00000005802	1059	1062	382	391	581	315	596	476	451	244	191	272
ENSMUSG00000005803	640	102	318	107	410	62	201	182	166	205	104	168
ENSMUSG00000005804	921	736	382	371	487	266	234	176.02	175	129	58	113
ENSMUSG00000005813	828	923	504	582	806	467	452	457	374	267	145	255
ENSMUSG00000005823	1655	444	613	162	786	133	236	282	248	320	169	344
ENSMUSG00000005824	0	0	0	0	0	0	4	0	0	0	1	3
ENSMUSG00000005836	1	0	0	0	0	0	3	6	0	0	3	1
ENSMUSG00000005846	1494	3292	1853	3635	2190	2989	1185	1348	1349	692	292	506
ENSMUSG00000005864	0	28	0	5	0	15	2	2	1	0	1	2
ENSMUSG00000005871	9954	11913	5239	8648	7248	6537	3944	3643	2998	2852	2396.99	4595
ENSMUSG00000005873	7125	1602	4250	1180	4705	951	1633	1622	1583	2244	978	1898
ENSMUSG00000005881	3780	2686	1775	1494	2531	1006	1383	1449	1234	825	379	735
ENSMUSG00000005882	1321	947	381	298	503	279	194	240	173	183	100	173
ENSMUSG00000005883	1	8	0	6	0	4	24	18	2	1	0	13
ENSMUSG00000005886	2032	1211	895	562	1236	455	920	991	779	700	478	663
ENSMUSG00000005891	0	0	0	0	0	0	0	0	0	0	1	0
ENSMUSG00000005892	7	0	0	0	0	0	4	6	6	0	7	0
ENSMUSG00000005893	1911.57	798.19	581.88	679.21	1134.71	494.92	1358.2	1319.56	1104.95	521.77	335.25	577.06
ENSMUSG00000005897	608	343	152	152	286	118	165	120	109	101	72	91
ENSMUSG00000005899	1653	1383	395	425.01	566	301	383.01	358	297.01	193.01	112	233
ENSMUSG00000005907	895.91	348.09	346.14	252.07	614.34	195	224.34	258.37	164.49	209.49	152.25	236.11
ENSMUSG00000005917	67	69	410	169	514	113	294	337	319	162	121	218
ENSMUSG00000005936	1593	1267	412	479	519	310	584	526	455	147	110	124
ENSMUSG00000005947	6	5	0	13	5	8	39	5	0	2	13	15
ENSMUSG00000005949	1368	352	383	168	625	66	249	196	191	234	136	277
ENSMUSG00000005950	6	18	2	6	0	1	29	30	30	0	1	1
ENSMUSG00000005951	690	25	104	16	117	10	36	24	22	22	12	17
ENSMUSG00000005952	3	0	1	0	0	0	4	1	0	0	3	5
ENSMUSG00000005958	288	432	88	141	135	69	288	310	250	155	96	158
ENSMUSG00000005968	27.91	34	18	4	18	5	20	14	3	0	4	0
ENSMUSG00000005973	2466	3177	1314	1916	1657	1264	1051	1017	904	111	69	82
ENSMUSG00000005980	86.83	107.26	24	25.19	25	29.34	17.62	14.95	15.94	14	4.12	11
ENSMUSG00000005981	2964	2690	668	750	961	578	402	470	358	305	140	262
ENSMUSG00000005982	2472.49	1593.87	437.48	340.5	477.61	287.84	365.5	473.11	330.65	213.07	80.68	186.73
ENSMUSG00000005983	108.71	88.45	31.52	31.5	65.39	21.73	13.5	20.1	7.35	4.93	25.32	27.24
ENSMUSG00000005986	272	176	78	31	73	46	48	56	26	56	24	31
ENSMUSG00000005994	0	0	0	0	0	0	2	1	0	0	5	3
ENSMUSG00000006005	5496.04	6053.55	4402.68	6041.27	6503.5	4321.61	4018.64	3604.15	2994.18	1356.07	996.96	1454.84
ENSMUSG00000006007	0	0	0	0	0	0	8	3	3	0	5	3
ENSMUSG00000006010	2216.79	734.38	977.7	583.96	1299.09	444.39	533.29	465.96	465.18	387.88	246	364.33
ENSMUSG00000006014	8.17	4.07	12.62	12.77	5.41	9	114.07	72.88	12.64	208.04	172.04	281.84
ENSMUSG00000006019	454	168	46	42	63	39	81	72	45	64	40	58
ENSMUSG00000006021	359	172	112	84	82	64	85	77	59	86	37	76
ENSMUSG00000006024	2658	2204	463	416	632	327	335	400	301	254	173	350
ENSMUSG00000006050	1556.89	781.76	784	441.62	1209.65	309	337	310	230	206	109	198
ENSMUSG00000006056	0	0	1.2	0	0	0	2	1.24	0	0	0	1
ENSMUSG00000006057	2469.58	1859.31	5703.83	2997.58	5707.47	2144.26	861.95	1197.38	1012.31	683.03	325.12	763.67
ENSMUSG00000006058	1068	559	572	323	705	247	265	287	166	173	87	153
ENSMUSG00000006095	1341	1114.4	1455.94	1000.29	1626.1	630.9	706.19	814.64	846.45	423.66	180.35	364.85
ENSMUSG00000006127	2893	230	560	73	814	69	273	298	225	194	112	193
ENSMUSG00000006134	2261	1721	836	1021	1355	723	971	1007	747	391	223	413
ENSMUSG00000006143	4	0	6	0	9	0	1	0	0	0	4	2
ENSMUSG00000006154	9	7	1	4	8	3	63	58	23	23	21	43
ENSMUSG00000006169	1815	2276	955	1723	1450	1193	1333	1330	1209	441	265	420
ENSMUSG00000006179	11	2	2	3	0	2	6	3	0	0	6	5
ENSMUSG00000006191	361	406	251	259	293	228	236	237	248	235	126	201
ENSMUSG00000006200	0	0	0	0	0	0	1	0	0	0	0	0
ENSMUSG00000006204	8	0	0	0	0	0	5	3	0	0	3	7
ENSMUSG00000006205	2627	685	45	135	27	103	1804	2087	2540	10075	4325	7437
ENSMUSG00000006215	491	511	77	87	75	51	54	105	47	20	17	34
ENSMUSG00000006216	0	0	0	0	0	0	0	1	0	0	2	2
ENSMUSG00000006218	6	3	0	0	0	1	1	2	0	0	0	3
ENSMUSG00000006219	4	147	8	127	5	55	152	125	98	29	6	23
ENSMUSG00000006221	42	1	5	1	3	0	5	7	6	0	1	5
ENSMUSG00000006235	3	26	4	8	6	3	31	42	23	3	2	7
ENSMUSG00000006241	162	46	27	8	26	9	5	5	5	11	9	8
ENSMUSG00000006262	1978	1235	2173	1741	2682	1293	1273	1189	1074	411	265	455
ENSMUSG00000006269	0	0	0	0	1	1	4	1	3	1	6	2
ENSMUSG00000006270	0	0	0	0	0	0	1	1	1	0	0	1
ENSMUSG00000006273	5209	1715	3190	993	3972	758	897	991	860	569	347	587
ENSMUSG00000006276	1471	1667	475	645	629	497	727	768	648	389	202	448
ENSMUSG00000006281	159.66	12	27.29	1	27.19	8	46.71	39.43	14.07	34.69	22	46.63
ENSMUSG00000006288	812	756	215	340	364	220	245	272	175	138	86.98	141
ENSMUSG00000006289	665	570	132	174	232	154	259	304	229	175	151	178
ENSMUSG00000006299	4894	3267	691	578	838.51	317	470	572	391	271.98	113	228
ENSMUSG00000006301	1806	1076.99	984.55	842.96	1414.57	494.91	513.95	518.46	376.3	1992.05	1308.1	2138.14
ENSMUSG00000006304	4287	5819	2845	4188	3559	2949	2338	2411	2070	701	431	683
ENSMUSG00000006307	1481	1500	239	292	337	211	247	329	174	101	110	153
ENSMUSG00000006310	30	5	2	0	0	2	4	3	1	0	0	1
ENSMUSG00000006311	0	1	0	2	0	0	0	1	0	0	1	0
ENSMUSG00000006313	27	23	4	4	8	1	1	2	3	3	0	0
ENSMUSG00000006315	1337	1067	748	509	828	404	399	546	495	336	149	263
ENSMUSG00000006333	6351.36	10806.52	5720.64	9924.98	7227.03	7740.96	5123.93	6521.1	5485.99	1539.32	660.36	1628.33
ENSMUSG00000006335	363	187	209	84	267	70	97	151	116	47	45	76
ENSMUSG00000006342	3354	12	134	4	167	2	65	30	16	6	6	21
ENSMUSG00000006344	149	21	14	26	60	22	106	117	94	96	53	65
ENSMUSG00000006345	54	3	0	0	0	1	26	29	24	69	41	88
ENSMUSG00000006356	9054	5507	3074	2631	3652	1676	1284	1543	1145	745	402	707
ENSMUSG00000006360	4	0	4	0	8	0	220	262	187	191	73	217
ENSMUSG00000006362	8	3	4	0	4	0	157	158.9	101	47	53	86
ENSMUSG00000006369	473	384	24	145	37	106	458	402	354	198	101	178
ENSMUSG00000006373	3719	1755	871	471	1186	285	721	458	388	233	124	220
ENSMUSG00000006378	53	178	22	55	13	53	47	62	73	65	25	76
ENSMUSG00000006386	2	26	0	9	3	2	1534	1445	888	205	305	519
ENSMUSG00000006389	2	0	1	0	0	0	17	8	0	0	9	20
ENSMUSG00000006390	2196	1383	734	387	786	275	382	463	377	351	233	473
ENSMUSG00000006392	564	439	300	221	335	175	218	242	189	112	69	114
ENSMUSG00000006395	79	139	81	93	86	75	54	84	39	74	48	58
ENSMUSG00000006398	67	1854	29	804	40	681	324	360	295	1	2	7
ENSMUSG00000006403	68.87	1504	13	431	54	263	136	96	52	262	269	401
ENSMUSG00000006411	5	11	0	1	0	0	13	18	6	1	7	11
ENSMUSG00000006412	855.11	982	599	737.75	724.84	462	367.44	383.35	243.91	190	110.76	195.07
ENSMUSG00000006418	1715.5	803	1003	784	1408.01	547	532	734	585	372	205	362
ENSMUSG00000006423	3394.7	1706.87	885	900	1125	651	657.63	664	512	252	195	299
ENSMUSG00000006435	38	369	13	209	31	142	17	17	9	11	5	30
ENSMUSG00000006442	515	1972	181	558	150	572	287	420	318	161	72	141
ENSMUSG00000006445	206	512	130	69	99	57	140	122	66	25	13	16
ENSMUSG00000006456	869.86	1379.67	212.81	345.61	279.83	256.07	253.73	250.29	203.45	166.25	44.66	100.79
ENSMUSG00000006457	6	10	10	6	6	0	8	10	5	2	3	6
ENSMUSG00000006462	1	0	6	0	0	0	30	11	2	1	6	4
ENSMUSG00000006463	740	133	868	200	1183	166	273	329	280	418	207	407
ENSMUSG00000006464	1520	375	712	143	1156	107	189	242	188	125	85	111
ENSMUSG00000006469	0	0	0	0	2	1	1	0	0	0	3	5
ENSMUSG00000006471	723	403.15	183.4	107	229.62	92.23	157	178	124	123	83.28	111
ENSMUSG00000006476	4561	1754	510	341	752	309	548	715	450	530	275	659
ENSMUSG00000006488	3	0	0	1	0	0	0	0	0	0	0	0
ENSMUSG00000006490	0	0	0	0	0	0	0	0	0	0	0	0
ENSMUSG00000006494	773	56	121	32	223	32	377	279	168	145	86	102
ENSMUSG00000006498	6312.35	8385.58	2701.04	3689.32	3724.3	2533.63	2436.37	2991.53	1841.55	581.49	323.63	586.71
ENSMUSG00000006517	472	1457	176	307	202	248	449	703	709	285	179	404
ENSMUSG00000006519	0	0	0	1	0	0	120	160	86	26	22	35
ENSMUSG00000006522	497	6	32	3	214	0	195	182	209	820	444	705
ENSMUSG00000006526	307	313	86	98	128	84	88	86	61	99	61	126
ENSMUSG00000006527	388	407	255	275	402	187	299	221	208	103	84	125
ENSMUSG00000006529	0	0	0	0	0	0	3	7	0	0	6	4
ENSMUSG00000006538	9	1	3	2	1	0	1	2	0	0	6	9
ENSMUSG00000006542	13	2	0	0	0	0	2	1	0	0	2	14
ENSMUSG00000006546	7	0	6	0	27	0	2	2	0	0	0	0
ENSMUSG00000006567	896	301	63	92	133	34	46	41	28	26	17	25
ENSMUSG00000006570	0	0	0	0	0	0	0	0	0	0	0	0
ENSMUSG00000006574	0	0	1	1	0	0	33	56	32	0	7	6
ENSMUSG00000006575	1281	987	280	161	347	190	181	243	165	134	95	200
ENSMUSG00000006576	2242	581	450	51	477	58	215	172	105	83	76	91
ENSMUSG00000006585	68	791	89	162	51	186	125	106	75	0	4	5
ENSMUSG00000006586	115	30	41	39	108	18	191	133	49	37	46	57
ENSMUSG00000006587	0	1	0	0	0	0	0	1	0	1	0	0
ENSMUSG00000006589	458	802	398	332	431	208	285	366	256	57	39	71
ENSMUSG00000006599	795	649	203	248	270	188	330	280	273	100	104	100
ENSMUSG00000006611	724	124	131	43	395	34	134	136	91	57	44	64
ENSMUSG00000006638	111	31.47	27.69	5.28	27.79	12.68	19.5	29.02	60.53	54.25	27.6	38.7
ENSMUSG00000006641	313	226	89.64	79.56	135.07	59	162.98	152.2	112.49	104.68	70.84	120.31
ENSMUSG00000006642	3	0	0	0	0	0	13	10	4	8	6	14
ENSMUSG00000006649	1	1	5.07	8.1	3.05	9.12	17.07	3.05	3.04	42.36	34.66	39.39
ENSMUSG00000006651	3531	848	815	401	968	248	346	441	379	4816	3095	5446
ENSMUSG00000006673	2334.66	2776	1080.92	1229.66	1480.75	938.28	884.72	1122.79	783.2	396.51	265.26	461.96
ENSMUSG00000006675	481	91	171	50	259	23	51	88	47	107	57	157
ENSMUSG00000006676	7264	3323	1008	714	1276	444	429	532	346	430	175	337
ENSMUSG00000006678	384	1328	135	583	246	666	338	327	321	37	44	52
ENSMUSG00000006699	10576	8212.99	6382	6185.98	8449	4266	5386	5046	4735	1890	1117	1903
ENSMUSG00000006705	413	523	163	389	255	282	288	244	238	107	75	103
ENSMUSG00000006711	1	2	1	2	1	2	8	8	12	5	0	4
ENSMUSG00000006715	23	312	14	163	9	139	175	187	149	14	11	17
ENSMUSG00000006717	791	239	586	208	646	191	271	315	323	410	162	347
ENSMUSG00000006720	101	140	48	100	108	90	87	98	67	8	11	11
ENSMUSG00000006724	3	3	0	0	0	0	8	10	0	0	8	5
ENSMUSG00000006728	2817.1	8815.05	1566.64	4008.6	2031.94	2910.29	1658.6	1846.97	1583.91	354.41	196.78	405.71
ENSMUSG00000006731	367	201	111	27	198	22	22	39	11	12	11	23
ENSMUSG00000006732	133	364	44	102	49	69	62	58	50	29	14	22
ENSMUSG00000006736	3524.9	2446.95	1727.36	990.4	2095.06	699.71	632.4	849.03	649.09	839.59	387.22	586.29
ENSMUSG00000006740	9730	6103	6613	4817	7457	3897.8	3767	3207.91	2983	1517	765	2086
ENSMUSG00000006763	285	339	97	210	214	192	147	178	158	107	66	111
ENSMUSG00000006764	39	8	21	4	42	7	6	0	0	13	15	21
ENSMUSG00000006777	0	0	0	0	0	0	0	0	0	0	0	1
ENSMUSG00000006782	3609.27	852.35	631.75	388.33	1318.65	343.21	720.98	942.14	872.18	5789.26	4709.55	8515.5
ENSMUSG00000006784	164	23.15	78	15	184	7	16	20	3	5	7	12
ENSMUSG00000006800	34931.84	14219.36	7706.83	4430.11	9283.51	3730.66	628.71	683.06	241.99	285.56	217.2	277.32
ENSMUSG00000006818	3178	1823	2407	1812	3116	1256	966	1066	967	914	363	634
ENSMUSG00000006850	270	93	63	42	147	41	54	75	79	54	43	62
ENSMUSG00000006906	854	314	255	125	368.97	106	178.91	170	148	177	117	167
ENSMUSG00000006920	1111	114	317	78	523	56	260	211	177	317	198	268
ENSMUSG00000006930	254	429	29	70	53	78	44	64	25	4	6	10
ENSMUSG00000006931	150	145	73	184	100	82	202	184	163	179	77	181
ENSMUSG00000006932	29259.77	16614	9982.15	10684.1	14293.47	8346.87	10232.54	10023.15	7807.8	1931.66	1408.6	2472.31
ENSMUSG00000006941	1409	1052	981	1009	1243	736	843	994	1032	519	213	469
ENSMUSG00000006948	0	0	1	1	0	0	6	6	0	0	6	3
ENSMUSG00000006958	43	16	9	2	11	1	37	27	13	20	14	36
ENSMUSG00000006998	6734.35	6949	1950.94	2181	2642.84	1325.78	1412.79	1479.47	1106.73	532.85	273.88	538.31
ENSMUSG00000007021	187	26	35	3	29	3	36	48	19	2	5	7
ENSMUSG00000007029	1038	2587	190	388	198	319	262	276	157	53	45	59
ENSMUSG00000007030	56.91	10.48	0	1.03	9.39	3.52	6	1	1.16	0	1	7
ENSMUSG00000007033	106.68	36.17	36.08	19.93	66.03	19.4	11.35	17.55	0	13.33	19.08	6.17
ENSMUSG00000007034	0	1	0	0	7	0	3	0	0	0	2	1
ENSMUSG00000007035	61	31	8	21	19	20	20	33	4	1	2	10
ENSMUSG00000007036	1580	755	349	170	461	133	237	235	175	211	95	224
ENSMUSG00000007038	1020	438	223	120	316	80	103	110	78	134	67	141
ENSMUSG00000007039	2778	1575	1901	863	2046	590	956	1176	847	175	95	187
ENSMUSG00000007041	4325	3964	2491	1157	3091	850	710	833	612	120	83	136
ENSMUSG00000007050	188	913	210	588	266	577	334	444	334	49	24	52
ENSMUSG00000007080	82	1681	15	354	40	387	340	357	217	15	23	22
ENSMUSG00000007097	269.6	78.9	24.89	23	22	12	16935.85	15443.87	15645.95	38392.14	20708.21	35133.25
ENSMUSG00000007107	8.18	1.03	2	0	0	0	8.01	12.01	3	0	3	7
ENSMUSG00000007122	961.72	96	345.99	14	315	10	41	62.99	51	9	9	19
ENSMUSG00000007207	74	60	22	15	15	13	76	118	68	17	14	45
ENSMUSG00000007209	0	0	0	0	0	0	2	4	0	0	0	1
ENSMUSG00000007216	176	111.8	81	82.32	97.76	58.77	85	97.55	82	81	34	65
ENSMUSG00000007279	36	2	2	2	0	2	31	22	6	10	8	14
ENSMUSG00000007338	1147	991	650	824	697	472	376	388	424	228	109	192
ENSMUSG00000007379	42	107	19	53	28	33	97	125	49	3	9	15
ENSMUSG00000007411	3094	2560	1225	1452	1646.91	1013	1279	1387	1155	584	325	516
ENSMUSG00000007415	2077.47	1960.97	2052.44	1826.67	2489.44	1475.75	1180.3	1493.46	1359.61	952.25	425.27	766.44
ENSMUSG00000007440	14.7	2.88	13.78	29.3	51.62	3.2	17.56	6.11	21.1	2.01	0	2.43
ENSMUSG00000007457	0	0	0	0	0	0	2	0	0	6	0	4
ENSMUSG00000007458	4798	2433.68	1467	1032.95	2282	817	1435.9	1453	1326.88	993	556	937.97
ENSMUSG00000007476	4019.01	1449	1402.6	693	1804.6	535	1141.27	1101	941.71	1128.46	455.97	822.14
ENSMUSG00000007480	2	4	1	3	0	1	21	15	2	2	3	4
ENSMUSG00000007564	11269	7450	2256	1888	2995	1330	1782	1951	1412	902	546	875
ENSMUSG00000007570	352	481	112	209	172	168	119	151	87	45	48	67
ENSMUSG00000007589	275	672	129	255	191	199	158	178	133	72	40	51
ENSMUSG00000007591	28	13	4	1	13	4	7	8	2	0	1	1
ENSMUSG00000007594	74	198	118	64	34	48	85	62	76	3	13	10
ENSMUSG00000007603	733	525	211	203	235	145	158	175	121	120	76	135
ENSMUSG00000007610	273	596	86	231	112	134	80	67	88	23	21	42
ENSMUSG00000007613	237	626	202	476	347	403	648	508	371	211	151	168
ENSMUSG00000007617	621	1229	205	909	246	654	405	352	386	175	119	169
ENSMUSG00000007646	44	242	37	192	22	189	71	65	54	10	12	23
ENSMUSG00000007653	11	7	2	6	1	1	123	147	104	18	19	28
ENSMUSG00000007655	56	142	65	11	124	18	897	1007	769	231	184	316
ENSMUSG00000007656	2072	2358	1677	2285	2047	2165	1453	1427	1096	604	330	616
ENSMUSG00000007659	3534	2595	1296	415	1350	218	216	251	206	317	127	203
ENSMUSG00000007670	1051	1866	508	1053	679	733	567	695	472	236	156	183
ENSMUSG00000007682	102	8	30	55	35	37	4014	4113	5669	6891.99	3405	5321
ENSMUSG00000007721	1046	1644	426	453	525	255	284	364	252	128	72	173
ENSMUSG00000007739	2314	3683	1904	2784	2411	2233	1637	1564	1510	816	323	639
ENSMUSG00000007777	524.01	227	920	792	1531	643	500	462	547	385	204	332
ENSMUSG00000007783	8998.74	1716	1018	477	1416.99	356	197.98	157	140	95	66	111
ENSMUSG00000007805	0	0	0	0	0	0	8.9	2.4	3	0	0	1
ENSMUSG00000007812	608	482	480	382	765	348	389	308	295	217	155	240
ENSMUSG00000007815	10270.3	8776.81	4202.78	3938.14	5862.02	3140.96	4760.73	4433.46	3513.82	1819.56	987.72	1817.8
ENSMUSG00000007817	5802.94	6147.99	2076.8	2606.87	2611.83	1996.9	2328.81	2517.12	1564.74	660.7	572.91	866.62
ENSMUSG00000007827	553	581	325	494	476	380	396	420	388	190	163	220
ENSMUSG00000007833	392.11	381.83	145.16	94.13	186.59	63.18	68.29	72.3	61.41	22	12	21
ENSMUSG00000007836	1801	2923	2610	4986	3961	4051	3430	3586	2694	748	496	720
ENSMUSG00000007837	352	175	152	78	154	49	97	128	78	72	46	66
ENSMUSG00000007850	7024.9	9639.84	3077.8	6454.45	3936.42	4083.65	3365.61	3462.1	2860.93	1823.22	953.33	1327.71
ENSMUSG00000007867	333	190	314	140	409	99	147	149	123	77	51	92
ENSMUSG00000007872	12360	1203	11577	1435	14501	1034	4522	5677	6110	834	426	873
ENSMUSG00000007877	4	2	2	0	0	0	0	0	0	0	1	1
ENSMUSG00000007880	4017	4901	1561	1848	2096	1435	1569	1645	1017	620	546	769
ENSMUSG00000007888	143	13	5	6	19	6	3	6	4	3	5	2
ENSMUSG00000007891	62318.89	9591.45	13461	2483	18655	1803	2114	2278	2025.42	3114.91	1484	2878
ENSMUSG00000007892	5154.93	12711.41	7674.39	12088.06	7644.08	9454.65	5687.43	7466.76	6915.83	1862.53	658.93	2206
ENSMUSG00000007907	0	0	0	0	0	0	2	1	0	0	2	1
ENSMUSG00000007908	5	8	11	7	13	12	57.65	73.64	61	77.85	49	49
ENSMUSG00000007944	6.23	4.56	0	0	1	1.2	43	37.68	44.69	8	4	19
ENSMUSG00000007946	0	0	1	0	0	0	3.61	3.23	3	1	3	2
ENSMUSG00000007950	1328	817	345.03	349	429.04	184	261	310.02	228.02	234	101	201.04
ENSMUSG00000007987	1245	574	781	348	1263	276	288	273	253	208	84	220
ENSMUSG00000007989	5316	1308	3390	1468	6359	1161	1131	943	861	202	93	197
ENSMUSG00000008028	42.37	2.88	6.7	3	13.55	2	21	14	3.95	0	17.1	27
ENSMUSG00000008035	9814	1552	1317	592	2029	490	1226	1665	1490	2007	1082	1765
ENSMUSG00000008036	1791	1582	657	511	737	377	373	588	391	176	79	212
ENSMUSG00000008090	2487	2382	656	694	842	577	655	790	683	562	361	574
ENSMUSG00000008129	45	35	9	4	16	6	7	12	6	1	4	3
ENSMUSG00000008136	3	7	6	3	1	2	102	41	26	13	10	17
ENSMUSG00000008140	3012	3238	1419	1342	1797	1068	982	1384	1035	722	386	728
ENSMUSG00000008153	14	11	1	1	2	0	34	36	19	4	17	23
ENSMUSG00000008167	970.3	678.38	450	317	634	161	124	156	71	32	26	55.97
ENSMUSG00000008193	1	0	0	2	0	0	8	4	1	1	4	5
ENSMUSG00000008200	1644	2011	517	929	822	610	629	677	659	357	236	378
ENSMUSG00000008206	119	25.4	90	9	63.7	3.12	271.71	304	187.46	205.47	165	254
ENSMUSG00000008226	1175	614	492	339	677	286	99	91	96	208	110	154
ENSMUSG00000008301	1295.64	1130.58	473.2	634	599	426	430.32	448.01	427.45	209.51	89.25	149.66
ENSMUSG00000008305	298	370.77	73	135	107.35	104.09	606	622.23	492.56	453.95	295	424.85
ENSMUSG00000008307	62.95	72.13	37.1	73.34	75.25	53	96.46	66.09	44.48	74	33.97	74.13
ENSMUSG00000008318	1251	293	307	47	314	37	29	37	22	85	71	86
ENSMUSG00000008333	384	535	508.96	973	699	702	555	516	560	236	154	223
ENSMUSG00000008348	61120.67	26017.03	13970.94	6134.36	14827.02	4571.14	5774.96	6591.32	5264.73	5705.53	3758.97	6660
ENSMUSG00000008373	1021.21	1773.41	380.91	575.88	419.15	378.42	370.12	426.67	283.59	130.88	79.9	156.17
ENSMUSG00000008384	414	374	188	87	193	71	61	69	31	18	15	25
ENSMUSG00000008393	4021.83	1784	1831	1110.31	3960.13	875	798	954	773	935	474	816.33
ENSMUSG00000008398	2236	1954	289	950	351	656	1066	1008	716	86	97	177
ENSMUSG00000008429	1492	891	399	363	579	265	496	506	501	389	244	386
ENSMUSG00000008435	585	414	437	250	506	189	206	210	206	174	98	124
ENSMUSG00000008438	28	2	1	4	13	3	13	9	0	2	14	12
ENSMUSG00000008450	479.58	788.71	308.17	641.12	309.74	459.28	210.32	200.35	95.21	74.23	26.84	64.79
ENSMUSG00000008461	0	0	0	0	0	0	3	1	0	0	3	3
ENSMUSG00000008475	1525	2014	1249	2039	1922	1379	1472	1658.99	1473	561	394	557.98
ENSMUSG00000008482	3	5	4	4	5	3	12	14	3	1	7	4
ENSMUSG00000008489	17	77	10	110	13	92	158	144	121	10	12	16
ENSMUSG00000008496	5	13	3	2	1	9	23	19	6	5	19	15
ENSMUSG00000008540	5651	1251	2718	835	4720	519	507	488	659	294	111	239
ENSMUSG00000008575	2673	4292	2557	5772	3329	5267	4909	4555	3957	1748	1046	1568
ENSMUSG00000008590	0	0	0	0	0	0	5	2	0	0	8	2
ENSMUSG00000008601	4	8	0	4	0	0	0	9	1	0	1	0
ENSMUSG00000008604	1371	2506	350	505	367	429	340	413	281	166	77	137
ENSMUSG00000008658	25	17	1	4	8	0	33	16	17	26	19	42
ENSMUSG00000008668	1883.02	5844.65	3293.69	8089.49	3980.72	6063.19	3568.07	4658.33	4077.46	940.18	345.59	812.73
ENSMUSG00000008682	505.13	1013.02	3713.61	7954.16	4414.66	5747.68	5029.54	5301.47	4545.28	1487.71	529.12	1219.56
ENSMUSG00000008683	2480.69	4730.68	2542.35	5202.06	2914.13	4171.24	5385.45	5978.56	6747.62	1455.34	508.36	1285.93
ENSMUSG00000008690	2166.16	2210.01	343.44	326.26	363.29	297.23	309.95	358.34	267.44	133.38	77.27	116.28
ENSMUSG00000008730	6826	2925	7649.27	2274.43	14969.87	1932.67	2157.18	2000.15	1549.72	1004.65	567.36	980.64
ENSMUSG00000008734	11522.75	2825.53	1501.94	634.18	2376.24	470.33	328.13	433.46	307.56	1554.09	815.2	1374.9
ENSMUSG00000008763	1718	1655	1022	1575	1904	1147	1260	1128	870	363	223	356
ENSMUSG00000008789	0	0	0	0	0	0	0	0	0	0	6	4
ENSMUSG00000008813	0	0	0	0	1	0	0	0	0	0	0	2
ENSMUSG00000008822	346	82	878	296	1013	262	207	229	257	174	86	127
ENSMUSG00000008843	0	0	0	0	0	0	0	3	0	0	0	2
ENSMUSG00000008845	88	120	0	27	10	22	37	34	3	4	10	20
ENSMUSG00000008855	2395	2630	390	477	628	219	228	220	152	254	188	347
ENSMUSG00000008859	2443	1806	792	748	1229	646	829	963	696	327	206	276
ENSMUSG00000008874	0	0	0	0	0	0	3	0	0	0	0	2
ENSMUSG00000008892	2625.21	2614.6	2268.25	3389.82	3049.18	2173.19	1595.52	1743.31	1703.61	917.08	447	874.38
ENSMUSG00000008932	0	1	1	1	1	0	5	8	0	0	2	1
ENSMUSG00000008958	837	800	379	327	504	234	357.99	375	281	118	79	137
ENSMUSG00000008976	2095.55	1961.69	1555.32	1621.4	2032.52	1384.56	1972.86	1692.12	1597.15	760	473.22	714.76
ENSMUSG00000008999	20	1070	9	373	7	321	709	433	280	272	150	285
ENSMUSG00000009013	3709	4499	3820	5342.33	5754	4312	3088.49	3297.42	3865	1616	489.99	1064
ENSMUSG00000009030	1697	1873	264	468	388	279	316	271	273	160	121	144
ENSMUSG00000009035	2311	1565	401	350	351	213	554	586	361	262	190	240
ENSMUSG00000009047	0	0	0	0	0	0	0	0	0	0	0	0
ENSMUSG00000009070	5	2	0	0	3	0	5	3	0	1	2	6
ENSMUSG00000009073	3849	3188	470	500	652	360	543	555	417	245	153	179
ENSMUSG00000009075	20.18	5.58	1.13	1.11	6.9	2.3	6.7	10.03	5.66	5.68	4.47	17.18
ENSMUSG00000009076	294.82	163.42	122.87	53.89	137.1	64.7	70.3	102.97	85.34	72.32	42.53	44.82
ENSMUSG00000009079	6264.46	8000.98	1533.86	2423.97	2180	1656	1596.99	1730	1335	649	406	598
ENSMUSG00000009090	4106	935	511	242	641	156	347	364	213	250	133	243
ENSMUSG00000009092	4	0	2	8	3	0	2	5	6	12	6	15
ENSMUSG00000009093	0	0	0	0	0	2	2	0	0	0	1	6
ENSMUSG00000009097	0	0	0	0	0	0	14	18	5	8	8	10
ENSMUSG00000009108	10	5	1	5	15	7	9	5	11	2	6	3
ENSMUSG00000009112	2000.5	1734.83	572.14	559.36	795.44	432.97	599.22	616.66	529.35	170.1	132.48	246.57
ENSMUSG00000009114	0	0	0	0	2.65	0	0	0	1.2	0	0	0
ENSMUSG00000009115	1	2	0	0	0	1	9	0	3	2	2	3
ENSMUSG00000009145	22	3	4	1	9	7	7	4	0	3	9	8
ENSMUSG00000009185	2	0	0	0	0	0	0	2	0	0	0	0
ENSMUSG00000009207	202	334	128	213	174	229	306	243	261	144	132	188
ENSMUSG00000009210	1	0	0	0	0	0	4	1	0	0	0	1
ENSMUSG00000009214	14	0	0	0	0	0	1	2	0	0	1	1
ENSMUSG00000009216	72	3	2	1	0	0	12	10	3	7	20	32
ENSMUSG00000009246	52.15	45.79	5.44	3.31	5.7	3.54	26.72	7	0	2	6	10
ENSMUSG00000009248	3	3	4	4	2	2	4	4	0	2	2	0
ENSMUSG00000009281	143.38	54.9	46.25	61.78	65.21	30.53	182.75	245.08	146.67	277.63	135.34	259.39
ENSMUSG00000009291	7985	1532	2496	827	3063	494	1547	1635	1341	1467	743	1324
ENSMUSG00000009292	191	58	1	6	5	5	47	49	4	10	44	20
ENSMUSG00000009293	601.12	762.07	458	248	490	146	314	292	220	121	44	93
ENSMUSG00000009350	0	7	0	1	0	2	3	6	0	0	3	4
ENSMUSG00000009356	28	1380	0	181	0	302	10	16	15	27	12	26
ENSMUSG00000009376	424	101	500	14	1072	8	30	13	11	12	11	24
ENSMUSG00000009378	5	6	0	3	1	0	274	184	159	47	42	52
ENSMUSG00000009394	5598.77	810.78	1249	297	1412.74	159	242	287	197	224	166	246
ENSMUSG00000009406	942	897	244	308	305	215	243	251	174	160	103	172
ENSMUSG00000009418	2603.1	2887	1873.22	1782.74	2744.11	1625.54	2962.74	3153.84	2513.17	159.37	252.82	367.87
ENSMUSG00000009470	6947.55	9477.69	3115	7963.01	4328.57	5789.11	3074	2479.83	2397.81	1420.12	842	1184
ENSMUSG00000009471	2	0	0	0	0	1	1	3	0	0	0	2
ENSMUSG00000009487	0	1	0	0	4	0	5	15	0	0	18	34
ENSMUSG00000009535	765	719	544	669	735	551	481	470	406	264	149	238
ENSMUSG00000009545	0	0	1.12	0	4	0	64.6	64.7	52	8.26	4	7
ENSMUSG00000009549	2749	1874	2487	1789	3048	1141	842	908	877	598	256	522
ENSMUSG00000009551	0	0	0	0	0	0	7.4	12	3.16	2	5.77	7
ENSMUSG00000009555	1249	1412	403	536	505	400	285	395	281	136	88	130
ENSMUSG00000009563	791	675	223	193	308	197	203	257	220	165	83	121
ENSMUSG00000009566	381	467	51	57	42	45	59	58	34	14	14	16
ENSMUSG00000009569	1848.95	3078	1157	2601	1493	1783	1316	1323	803	510.94	423	589
ENSMUSG00000009575	20091	9049	9510	7886	12981	7459	5458	4676	3950	1296	876	1269
ENSMUSG00000009580	0	0	0	0	0	0	0	0	0	0	2	1
ENSMUSG00000009585	666	398.71	331.75	308.93	468	224.54	149.58	185.47	130.14	130.86	68	100.84
ENSMUSG00000009588	0	1.59	0	0	2	0	4	1.75	0	0	1	0
ENSMUSG00000009596	0	1	0	1	0	0	8	2	0	5	2	4
ENSMUSG00000009614	2615	2569	152.62	363.78	192.81	255.32	242	313.17	232	98.23	111	189
ENSMUSG00000009621	1069	411	231	133	228	92	104	156	113	32	45	46
ENSMUSG00000009628	333	109	140	96	215	85	78	48	21	1	5	4
ENSMUSG00000009630	3114	2016	902	709	1181	652	609	649	581	279	133	258
ENSMUSG00000009633	25	70	16	37	14	32	39	36	28	106	38	92
ENSMUSG00000009640	553	434	397	285	468	173	213	311	220	151	99	177
ENSMUSG00000009646	0	0	0	0	0	0	0	0	0	0	1	0
ENSMUSG00000009647	904	452	246	191	317	181	196	265	212	120	78	125
ENSMUSG00000009654	6	5	4	2	8	0	5	4	2	4	1	4
ENSMUSG00000009670	36	0	12	0	12	0	0	0	0	5	0	12
ENSMUSG00000009681	2948	1756	830	485	1151	312	458	628	415	254	178	259
ENSMUSG00000009687	1	0	0	0	3	1	293	287	258	244	169	317
ENSMUSG00000009731	260	107	65	38	99	32	114	84	69	65	72	94
ENSMUSG00000009733	1025	404	141	104	197	93	135	155	153	96	76	94
ENSMUSG00000009734	3	11	0	0	0	5	39	26	2	3	24	15
ENSMUSG00000009739	1245	1694	263	318.02	265.57	210.97	285.89	311.44	270.71	119.03	92	127.72
ENSMUSG00000009741	2228.57	1579.15	518.23	654.98	612.53	446.12	574.88	632.46	456.9	295.82	190.11	263.96
ENSMUSG00000009772	176	151	107	51	202	45	23	42	16	7	11	18
ENSMUSG00000009828	784	966	495	704	545	593	665	512	373	438	437	651
ENSMUSG00000009863	3420	2912	2099	913	2107	708	596	654	626	599	242	464
ENSMUSG00000009876	6	0	6	5	2	1	91	126	78	45	40	45
ENSMUSG00000009894	3491.85	1369	792	305	823	235	233	325	261	242	152.34	232
ENSMUSG00000009900	0	0	0	0	0	0	0	0	0	0	2	0
ENSMUSG00000009905	819	355	440	329	657	258	351	386	314	657	281	496
ENSMUSG00000009907	2159	1163	720	592	1111	472	493	516	365	247	192	255
ENSMUSG00000009927	1600.53	3845.98	4809.05	9813.92	5604.46	7916.61	4661.64	5502.26	5553.15	1442.64	601.57	1547.03
ENSMUSG00000009941	3	0	0	2	2	4	5	0	0	0	2	2
ENSMUSG00000009995	983	397	338	269	425	195	203	214	191	270	126	221
ENSMUSG00000010021	40	22	6	9	27	2	14	12	9	27	19	23
ENSMUSG00000010025	2128	388	897	212	1089	213	547	533	457	418	309	510
ENSMUSG00000010044	64	2	38	3	104	0	1	4	6	1	0	4
ENSMUSG00000010045	1366	534	191	122	262	61	151	211	172	168	92	165
ENSMUSG00000010047	550	909	213	382	222	275	239	300	176	116	50	108
ENSMUSG00000010048	257	311	86	138	124	110	63	91	62	27	11	21
ENSMUSG00000010051	1125.51	128.79	165.03	87.65	263.49	66.29	148.3	150.55	81.17	130.17	53.15	161.05
ENSMUSG00000010054	1085.39	541.55	268.71	107.33	274.41	80.25	122.13	93.95	115.2	57.01	38.05	52.14
ENSMUSG00000010057	752	251	166	79	266	47	71	95	96	87	42	105
ENSMUSG00000010064	4205	1434	316	368	414	438	2885	3484	3110	2328	1484	2551
ENSMUSG00000010066	556	10	21	4	36	7	293	288	258	158	123	176
ENSMUSG00000010067	377.06	223.63	253.36	138.78	293.07	97.99	246.13	263.28	182.12	100.31	33.54	108.54
ENSMUSG00000010080	0	0	1	1	0	0	7	0	1	1	3	5
ENSMUSG00000010086	7	0	0	0	0	1	15	10	8	8	16	50
ENSMUSG00000010095	11494	5482	3400	1111	3841	921	3317	3822	2632	1902	912	1699
ENSMUSG00000010097	3912	4635	1999	2418	2204	1406	1302	1473	1389	1156	604	942
ENSMUSG00000010110	1857	926	633.09	490	735.31	269	555.17	598	492.14	323	203	329.26
ENSMUSG00000010122	0	2	0	1	1	0	20	5	2	24	45	80
ENSMUSG00000010136	1	0	0	0	8	0	5	5	2	0	0	0
ENSMUSG00000010142	2	1	1	0	2	0	18	20	7	5	7	19
ENSMUSG00000010154	39	14	17	5	17	1	7	2	2	0	2	3
ENSMUSG00000010175	494.92	924.25	504	736	867	488	145	105.68	84	345	331	405
ENSMUSG00000010205	1746.89	3245.51	936.39	1541	1170.14	1170.8	989.77	965.79	620.51	264.65	203	333.66
ENSMUSG00000010277	10382	10109	3923	4648	5094	3616	3562	3769	3283	1493	837	1442
ENSMUSG00000010290	1286	409	922	659	1313	585	464	535	450	268	148	266
ENSMUSG00000010307	727	253	115	139	127	78	269	282	235	92	78	139
ENSMUSG00000010311	7	18	5	3	4	0	22	30	17	28	16	25
ENSMUSG00000010342	7	15	1	4	8	7	21	20	4	6	3	10
ENSMUSG00000010358	82	5	41	10	54	8	40	38	22	22	9	19
ENSMUSG00000010362	57	49	59	21	61	36	87	135	116	88	53	94
ENSMUSG00000010376	2253	1867	2495	1589	3092	1240	830	995	948	347	149	336
ENSMUSG00000010392	1726	1359	632	508	800	362	388	398	303	249	192	273
ENSMUSG00000010406	431	632	707	826	880	577	406	533	559	227	89	210
ENSMUSG00000010435	0	0	0	0	0	0	1	1	0	0	0	1
ENSMUSG00000010453	2181	1316	500	372	767	267	333	356	280	303	161	271
ENSMUSG00000010461	22	84	18	50	128	57	50	64	56	35	10	36
ENSMUSG00000010476	59.67	146.74	34	335.98	87	314.97	219	230.92	129	1	15	22
ENSMUSG00000010492	33.28	25	13.85	10.49	19.9	11.66	22.16	12.01	12.67	8.03	10.71	10.77
ENSMUSG00000010505	4	33	0	67	0	90	86	80	44	2	16	18
ENSMUSG00000010517	943	1044	654	777	879	558	537	478	448	257	176	228
ENSMUSG00000010529	2	0	0	0	0	0	131	129	173	152	97	128
ENSMUSG00000010538	77.5	23.92	49.99	34	70.98	25	11.86	18	21	5	3	10
ENSMUSG00000010554	1621	974	889	1094	1247	741	487	438	395	236	193	250
ENSMUSG00000010592	0	0	0	0	0	0	0	0	3	0	0	1
ENSMUSG00000010601	0	0	0	0	0	0	3	4	0	0	1	2
ENSMUSG00000010607	230	138	307	158	379	145	185	235	243	179	82	189
ENSMUSG00000010608	3037.9	4376.77	1630.31	2625.2	2236.42	1842.13	1770.85	1635.48	1559.74	940.44	623.76	805.38
ENSMUSG00000010609	619	130	112	21	136	13	53	73	66	53	46	87
ENSMUSG00000010651	0.58	5.69	8.87	21.22	0	4.43	14.53	2.79	2.99	0	0	2.6
ENSMUSG00000010660	484	272	141	33	182	19	63	42	47	130	63	88
ENSMUSG00000010663	17521	8425	5090	4499	9518	2597	4674	5043	4571	2552	1110	2075
ENSMUSG00000010721	415	262	273	301	494	226	497	548	452	175	116	201
ENSMUSG00000010751	298.89	469.87	105.2	183.21	122.92	174.19	154.75	143.15	119.37	40.66	42.42	56.83
ENSMUSG00000010755	697	867	237	290	276	122	212	275	239	95	67	76
ENSMUSG00000010760	0	0	0	0	0	0	5	2	0	0	0	0
ENSMUSG00000010796	0	0	2	0	0	0	1	1	0	0	0	0
ENSMUSG00000010797	0	12	0	0	0	0	3	1	0	0	2	1
ENSMUSG00000010803	0	1	0	0	0	0	3	15	13	13	10	25
ENSMUSG00000010825	17.46	36.65	2	3.35	2	5	33.44	22.35	10.22	15	7.5	25.9
ENSMUSG00000010830	272	201	83	140	82	81	85	42	47	16	11	27
ENSMUSG00000010841	0	0	0	0	2	0	1	0	0	0	0	0
ENSMUSG00000010911	506	224	428	327	605	210	207	246	225	189	78	148
ENSMUSG00000010914	1971	1086	868	729	1115	540	464	409	486	391	206	322
ENSMUSG00000010936	1036	1923	514	733	592	540	432	481	331	144	90	180
ENSMUSG00000011008	0	0	0	0	0	0	5	2	0	2	3	7
ENSMUSG00000011034	2	0	0	0	0	0	6	2	0	0	2	6
ENSMUSG00000011052	0	1	0	1	0	0	0	0	0	0	1	0
ENSMUSG00000011096	1723	1750	308	262	324	198	149	177	127	73	58	82
ENSMUSG00000011114	1393	1455	605	613	770	329	429	489	365	219	117	194
ENSMUSG00000011118	0	0	0	0	0	0	5	2	0	0	2	2
ENSMUSG00000011148	10	17	1	0	3	0	4	1	6	111	83	155
ENSMUSG00000011154	2	1	2	3	9	5	8	17	2	2	4	14
ENSMUSG00000011158	1029.84	605.98	221.85	167	275.37	114.93	214.51	188.81	112	102.45	55	83
ENSMUSG00000011171	35	16	12	4	23	3	65	77	53	6	5	4
ENSMUSG00000011179	8883.39	3856.24	5347.41	1881.77	5854.89	1601.67	1611.45	1615.8	1385.64	383.12	173.23	303.33
ENSMUSG00000011254	209	480	101	261	109	152	91	133	79	29	12	25
ENSMUSG00000011256	30	2723	13	1079	2	724	236	240	129	70	93	109
ENSMUSG00000011257	1312.67	2474.84	349.46	617.58	365.85	493.91	273.34	275.57	189.54	61.62	44.12	74.38
ENSMUSG00000011263	9	2	0	5	1	0	1	3	0	0	0	4
ENSMUSG00000011267	19.78	5.85	6	0	2.26	4	7	4.95	0	5.44	3.14	1
ENSMUSG00000011305	26	0	6	4	16	2	3	4	2	1	2	5
ENSMUSG00000011306	1183	849	389	300	560	209	306	351	236	202	130	209
ENSMUSG00000011349	0	1	0	0	0	0	0	1	0	0	0	5
ENSMUSG00000011350	0	0	0	0	0	0	9	4	0	0	6	5
ENSMUSG00000011382	29	28	8	27	10	23	164.33	146.95	60	88	74.77	107.85
ENSMUSG00000011427	399	196	98	158.8	176	106.74	95	134	134	56	42	54
ENSMUSG00000011463	0	0	0	1	0	0	3	2	0	0	1	9
ENSMUSG00000011486	0	0	1	0	1	1	2	1	0	0	4	3
ENSMUSG00000011589	487	233	166	44	111	40	45	53	34	37	21	27
ENSMUSG00000011632	0	1	0	0	0	0	0	4	0	0	0	2
ENSMUSG00000011658	1412.14	543.11	215.7	160.91	312.11	124.54	48.36	87.17	63.1	144.54	49.98	133.49
ENSMUSG00000011751	23	13.03	9	1	0	6	15.14	23	2	6	18	21
ENSMUSG00000011752	8459.92	7903.6	12075.63	9115.62	12027.61	6117	4458.86	4702	4402.03	3120.63	1523.65	2733
ENSMUSG00000011831	6972.33	2148.86	2798.06	2278.9	3933.56	1795.9	2335.66	2213.86	1936.89	475.43	375.31	552.86
ENSMUSG00000011832	1419.91	564.76	261.59	187.54	327.31	146.73	267.09	310.63	173.85	180.5	136.84	186.94
ENSMUSG00000011837	1518	1423	441	472	582	353	268	397	229	113	78	101
ENSMUSG00000011877	2526	2299	487	352	625	321	446	621	356	362	231	356
ENSMUSG00000011884	1309	815	496	306	795	261	273	338	151	370	274	524
ENSMUSG00000011958	1514.98	1906.98	1400.69	2596.65	1930.67	1786	1578.88	1592.88	1363.68	633.81	362.96	591.92
ENSMUSG00000011960	825.33	1084.77	1055.76	1370.14	1528.34	997.88	931.87	759.81	783.69	498.65	348.16	529.9
ENSMUSG00000012017	11	19	4	8	4	11	60	42	19	5	10	27
ENSMUSG00000012042	0	0	0	0	0	0	3	1	2	0	2	0
ENSMUSG00000012076	940	1119	345	493	606	328	386	427	363	149	103	161
ENSMUSG00000012114	1718	1110	852	437	966	323	468	473	288	313	217	372
ENSMUSG00000012117	1590	559	407	158	570.31	122	206	239	181	136	77	111
ENSMUSG00000012123	1	2	1	0	1	3	12	20	0	2	6.69	18
ENSMUSG00000012126	226.17	47	153.63	15	332.56	8	12	32	20.05	18	8	27.31
ENSMUSG00000012187	0	0	0	0	0	0	0	0	6	1	2	4
ENSMUSG00000012211	1	1	0	0	1	0	0	0	0	0	0	1
ENSMUSG00000012282	0	0	1	0	0	0	5	0	0	0	1	0
ENSMUSG00000012296	1634	845	462	118	469	75	110	140	107	77	45	69
ENSMUSG00000012350	4	0	2	0	0	0	7	8	2	3	4	9
ENSMUSG00000012396	50	9	7	1	11	1	15	7	6	0	4	3
ENSMUSG00000012405	2786.85	4239.01	1872.77	3845.99	2271.48	3201.93	1986.88	2125.07	2270.41	551.27	185.84	573.57
ENSMUSG00000012422	1290	1404	942	1616	1339	1431	1183	1123	1129	386	314.43	404
ENSMUSG00000012428	8	47	230	25	499	3	50	30	46	39	46	49
ENSMUSG00000012429	401	183	288	195	393	192	194.92	187.88	175.98	123	68	105.93
ENSMUSG00000012443	91	2246.98	89.66	2467	127	2027	1595	1551	1505	4	17	21
ENSMUSG00000012483	112	242.61	144	459.6	175	485.5	310	307.13	391	93.83	62	101
ENSMUSG00000012519	0	34	3	20	1	11	33	29	21	3	2	2
ENSMUSG00000012520	0	0	0	0	0	1	14	7	0	0	6	10
ENSMUSG00000012535	2315.37	3047	1011	1410	1476.52	1121	862	795.82	737.93	387	219	384.35
ENSMUSG00000012609	1040	547	491	213	719	191	312	396	271	306	261	437
ENSMUSG00000012640	1016	435	203	190	353	120	288	205	286	126	99	166
ENSMUSG00000012705	0	1	0	0	0	1	5	7	0	0	4	1
ENSMUSG00000012777	1	1.03	1.23	3.99	1.32	2.7	3.69	5.11	2.53	1.3	0	2.37
ENSMUSG00000012819	19	3	1	8	6	3	16	18	2	5	11	19
ENSMUSG00000012848	2585	8762	4658	13796	5810	10581	6567	8059	7460	2078	788	2039
ENSMUSG00000012889	0	0	0	2	1	2	3	0	0	0	7	14
ENSMUSG00000013033	4885.86	3137.51	1253.12	1049.81	1667.79	758.87	1367.25	1485.11	1014.97	843.24	573.67	988.61
ENSMUSG00000013076	5095	5392	4546	3865	3567	3023	1585	1303	1093	519	310	471
ENSMUSG00000013083	0	0	1	1	0	0	2	3	0	0	3	5
ENSMUSG00000013089	735	18069	1036	11635	356	6065	1683	2088	1887	979	566	908
ENSMUSG00000013091	1	3	0	0	0	0	2	2	1	2	5	1
ENSMUSG00000013150	468	374	62	84	85	84	70	98	69	15	14	23
ENSMUSG00000013155	122	252.58	79	115	129	121	99	75.54	43	30.01	18	26
ENSMUSG00000013158	11	2.42	0	2	5	0	2	2.46	0	2	0	0
ENSMUSG00000013160	4176	1649	1798	903	2474	577	902	882	802	727	377	774
ENSMUSG00000013236	7802	7612	1971	2663	2947	2097	2679	3134	2181	658	416	760
ENSMUSG00000013275	6451	1455	2152	924	2879	623	1981	1261	906	1918	1111	1894
ENSMUSG00000013338	2	0	0	0	0	0	6	3	1	0	7	11
ENSMUSG00000013353	0	0	0	0	0	0	23	20	0	1	12	8
ENSMUSG00000013367	456	641	76	107	52	100	225	222	186	101	61	107
ENSMUSG00000013415	0	2	1	2	0	0	74	34	17	1	10	19
ENSMUSG00000013418	5	4	0	0	0	1	2.13	4.26	0	0	2	2.29
ENSMUSG00000013419	3158	1072	339	157	437	90	131	203	121	103	66	130
ENSMUSG00000013465	1111	844	326	249	393	152	217	214	184	102	66	122
ENSMUSG00000013483	1.2	1.28	0	1.13	0	0	3.35	1.18	0	0	1.02	8.71
ENSMUSG00000013495	1198.36	425.35	516.32	328.05	673.17	261.05	283.46	323.5	258.86	381.1	237.09	331.58
ENSMUSG00000013523	168.9	4739.71	67.83	2415.92	202.17	1714.14	43	89.52	27	1268.7	518.02	1967.8
ENSMUSG00000013539	565	110	174	27	223	30	46	46	44	78	39	72
ENSMUSG00000013562	0	0	0	1	0	0	1	0	1	0	1	0
ENSMUSG00000013584	0	0	0	0	0	1	868	298	69	101	57	82
ENSMUSG00000013593	5362.13	4499	3025	2282	3704	1765	1431	1645	1291	1097	576	954
ENSMUSG00000013611	1	0	2	1	0	0	3	0	1	0	2	3
ENSMUSG00000013622	3002	807	1394.36	709.44	1867.93	561	937.02	845.79	908.51	1071.32	473.16	908.69
ENSMUSG00000013629	1149	2862	166	701	264	576	255	353	235	77	67	95
ENSMUSG00000013643	0	0	0	0	0	0	6	6	0	0	8	4
ENSMUSG00000013646	1918	423	391	134	512	95	150	147	122	113	68	90
ENSMUSG00000013653	0	0	0	0	0	0	2	1	0	0	3	0
ENSMUSG00000013662	3403	3033	3517	3098	4194	2430	2678	2400	2838	1775	849	1499
ENSMUSG00000013663	3623.82	3651.09	3620.83	5909.73	3968.76	4106.5	4218.15	3466.82	3309.18	1595.51	978.58	1566.69
ENSMUSG00000013668	0	0	0	0	0	0	6	6	0	0	3	4
ENSMUSG00000013698	291214	28391	70679	5269	70789.43	3781	10121	13366	10628	2536	1386	2463
ENSMUSG00000013701	1729.14	1988.44	505.11	609.01	746.33	524.36	404.13	480.1	540.39	214.01	135.25	180.61
ENSMUSG00000013707	3	0	0	2	1	0	8	13	2	0	4	11
ENSMUSG00000013736	907.94	815.3	580.08	603.63	784.55	549.3	418.58	375.41	335.75	294.56	233.74	331.9
ENSMUSG00000013766	3.15	2.27	0	0	0	1	5.2	3	1	0	1	4
ENSMUSG00000013787	4146	3005	459	420	559	327	359	442	299	107	105	147
ENSMUSG00000013822	1124	1134	743	401	1091	365	295	414	326	151	55	112
ENSMUSG00000013833	808	674	258	234	329	159	290	341	179	104	75	163
ENSMUSG00000013846	625	205	227	51	587	47	132	159	96	35	75	88
ENSMUSG00000013858	2934.56	2490.72	444	405	638	242.32	375	444	325.35	291	135	279
ENSMUSG00000013878	1066.54	419	471	478	835.57	385	425.18	384	415	193	195	237
ENSMUSG00000013921	8631	2625	2720	779	3757	571	1248	1382	942	1210	897	1529
ENSMUSG00000013928	21.78	2	3	6	10	2	2	6	0	2.79	2	6
ENSMUSG00000013936	0	2	2	0	0	0	0	4	5	11	5	10
ENSMUSG00000013973	478.74	433.49	146.39	193.72	247.66	190.96	140.28	174.94	137.03	111.98	50.77	115.82
ENSMUSG00000013974	0	1	0	0	0	0	4	0	2	5	2	1
ENSMUSG00000013997	1118.26	419.51	401.61	257.28	567.34	208.04	256.72	288.06	241.97	183.02	106.23	201.18
ENSMUSG00000014030	2	1	0	3	0	1	40	18	0	2	23	37
ENSMUSG00000014039	301	373	87	176	89	145	102	124	109	49	42	57
ENSMUSG00000014074	687	855	432	670	623	573	446	479	412	179	115	214.7
ENSMUSG00000014075	251	176	559	395	777	297	181	147	110	85	48	97
ENSMUSG00000014077	3374.45	2583.12	1335	1161.64	1862.66	904	946	869.88	763.93	471	281.91	498.93
ENSMUSG00000014104	0	0	0	0	0	0	0	0	0	0	0	1
ENSMUSG00000014158	14	4	0	2	6	0	11	6	0	14	13	14
ENSMUSG00000014164	110	76	5	15	25	21	35	40	7	2	5	12
ENSMUSG00000014177	1636	520	941	744	1300	503	515	409	447	480	160	297
ENSMUSG00000014195	3940.42	3714.32	1826.25	1804.64	2375.32	1295.74	1174.93	1171.86	1010.82	628.74	310.39	555.45
ENSMUSG00000014198	8	0	1	1	2	2	3	8	1	0	8	2
ENSMUSG00000014226	1907	2427	625	1164	703	912	635.95	651	588	282	96	199
ENSMUSG00000014232	601.61	277.72	410	314	642.25	237.17	193	201.24	181	178	96	139.58
ENSMUSG00000014243	248	149	92	127	127	112	24	25	59	35	18	29
ENSMUSG00000014245	248	191	223	157	315	125	149	153	120	142	92	209
ENSMUSG00000014294	1146	845	1950	1520	2458	774	603	715	705	500	158	368
ENSMUSG00000014301	331	234	478.87	365.79	528.52	283.85	202.06	284	186.91	162.01	87.57	164.54
ENSMUSG00000014303	769	859	242	267	252	192	344	266	242	96	68	136
ENSMUSG00000014313	3716.24	2079.97	4388.79	2615.87	4979.59	1737.17	1403.49	1629.33	1890.7	1181.91	421.58	961.88
ENSMUSG00000014329	327	631.9	200.83	207.92	472.8	114.44	406.66	183	71	66	60.66	99
ENSMUSG00000014349	2483	2236	977	941	1074	594	438	494	421	186	122	216
ENSMUSG00000014351	0	0	0	0	0	0	0	1	0	0	0	0
ENSMUSG00000014353	709	438	392	329	631	212	331	333	220	247	192	236
ENSMUSG00000014355	5056	5777	1711	2489	2483	1625	1788	1746	1366	619	441	661
ENSMUSG00000014361	270	305	122	102	102	68	417	363	426	4436	1978	3150
ENSMUSG00000014402	2182.82	2225.66	790.82	819	980.59	689	507.94	504.85	475.41	301	137.58	306.26
ENSMUSG00000014418	1179	534	242	157	303	123	218	299	191	191	134	200
ENSMUSG00000014426	1033	918.67	402	388	351	296	344	363	258	166	79	163
ENSMUSG00000014444	1381.07	1855.03	382.75	340.64	347.69	306.63	304.69	366.31	182.4	23.63	60.02	85.02
ENSMUSG00000014453	0	0	0	0	0	0	0	2	0	0	0	2
ENSMUSG00000014470	661	237	290	129	385	86	174	197	155	107	40	110
ENSMUSG00000014496	930	1476	874	902	1368	676	927	788	624	711	547	694
ENSMUSG00000014498	4328.91	2731.92	1596.74	747.94	2096.89	604.74	494.26	455.46	337.92	201	175.52	249.49
ENSMUSG00000014503	86.19	62.13	49.35	36.67	77.33	45.83	17.17	13.69	17.74	15.79	10.72	21.65
ENSMUSG00000014504	644	753	452	565	565	465	503	482	520	296	128	268
ENSMUSG00000014529	1	0	1	1	2	0	4	3	4	1	3	4
ENSMUSG00000014542	0	0	0	0	0	0	6	7	0	0	4	6
ENSMUSG00000014543	0	0	0	0	0	0	1	0	0	0	0	0
ENSMUSG00000014547	386.92	192	70.33	53.58	56.81	43	48.05	57.8	34	44.95	8	35.74
ENSMUSG00000014550	1609	890	476	257	636	173	504	505	391	229	151	280
ENSMUSG00000014551	2266.87	1524.88	1049.7	925.13	1260.11	627.88	647.15	603.8	575.05	338.23	265.22	410.45
ENSMUSG00000014554	289	129	133	94	170	72	124	103	103	111	73	135
ENSMUSG00000014592	700	602	395	590	659	490	477	467	433	361	219	355
ENSMUSG00000014599	9365	1570	2148	290	3143	237	382	339	233	223	135	303
ENSMUSG00000014601	1676	2495	426	735	640	464	630	736	565	290	153	261
ENSMUSG00000014602	20452	6982	6822	2039	7592	1262	2713	2988	2055	3078	1861	3613
ENSMUSG00000014603	0	0	0	0	0	0	41	20	5	4	5	9
ENSMUSG00000014606	2479.36	2312	1382.36	1131	1532	797	531	590	533	433	233	437.12
ENSMUSG00000014609	1	0	1	0	1	0	5	1	1	6	2	2
ENSMUSG00000014633	311	307	304	443	388	381	199	268	257	80	42	72
ENSMUSG00000014668	748.75	729.76	346.29	458.83	486.37	366.67	355.85	425.83	323.93	122.95	80	171.68
ENSMUSG00000014686	0	0	0	0	1.22	0	0	0	0	0	0	1
ENSMUSG00000014704	27	33	13	31	19	31	0	2.47	0	0	3	8
ENSMUSG00000014725	0	0	3	2	3	4	12	8	1	2	4	11
ENSMUSG00000014747	2.58	6	1	1	1	0	4	2	1	1	3	5
ENSMUSG00000014748	2545	1613	624	453	779	344	610	625	512	407	180	310
ENSMUSG00000014763	1507	884	520	524	750	346	329	275	268	279	165	235
ENSMUSG00000014767	799.08	875.91	641.42	767.29	887.35	604.93	431.48	436.64	441.83	388.09	229.5	321.8
ENSMUSG00000014769	2708	2744	1527	2075	2019	1391	1065	1187	1176	619	285	548
ENSMUSG00000014771	240.92	267.09	248.58	250.71	292.65	193.07	127.52	138.36	136.17	88.91	60.5	67.2
ENSMUSG00000014773	66.94	1080.17	4.07	161	10.1	93.68	47.24	48.68	19.08	11	12.13	10
ENSMUSG00000014776	213.86	163.78	185.34	97.49	230.99	68.28	29.58	34.88	9.33	73.67	59.3	90.61
ENSMUSG00000014778	530.86	336.81	95	70	85	49	70	77.73	21	26	20	29
ENSMUSG00000014782	2	44	5	9	0	16	31	10	6	0	10	9
ENSMUSG00000014786	146	314	32	43	49	25	73	59	26	6	10	16
ENSMUSG00000014791	68.29	22	11	9	13	14	17	4	15	28	13	20
ENSMUSG00000014813	100	575	74	365	135	256	113	114	100	8	9	26
ENSMUSG00000014837	158.14	271.22	14.66	56.51	37.01	46.72	29.42	43.12	17.67	9.33	2.7	14.39
ENSMUSG00000014846	919	17	426	0	540	1	84	115	67	251	134	250
ENSMUSG00000014850	356.69	526	58	241.3	110	246	299.98	279.48	226.49	90	114	156
ENSMUSG00000014852	3	0	1	3	0	1	2	1	0	0	3	2
ENSMUSG00000014856	973.14	532.19	846	634	1245	445	366	404.27	408	257	121	223
ENSMUSG00000014859	710	1282	128	200	146	147	175	192	136	71	62	67
ENSMUSG00000014867	4541.62	3645.36	1255.5	1278.39	1624.9	882.56	1147.16	1212.33	1031.69	753.1	329.86	643.77
ENSMUSG00000014873	622.7	892.16	205.14	263.42	211.63	184.01	174.84	200.83	139.89	119.9	71.14	110.23
ENSMUSG00000014905	3218	703	721.16	177.64	1066.19	171.03	398	337	401	744	302	485
ENSMUSG00000014907	658	595	104	105	212	127	146	157	116	44	40	50
ENSMUSG00000014932	1474.19	762.76	593.42	560.83	1006.46	419.41	1085.04	910.35	810.1	220	146	220.84
ENSMUSG00000014956	9155	3394	3781.33	2201.58	7187.76	1772.82	2334.98	2284.78	2199.65	1274.15	827.99	1391.96
ENSMUSG00000014959	3563.46	4734.14	722.64	943.59	932.88	810.76	566.56	591.92	465.89	286.47	184.96	299.58
ENSMUSG00000014980	407.58	426.31	310.66	463.6	426.61	307.2	258	284	297	132	76	118
ENSMUSG00000015001	0	0	0	7	1	1	2	2	1	2	5	1
ENSMUSG00000015002	3408	1837	1330	1196	1597	823	839	728	653	408	289	432
ENSMUSG00000015013	542	262	308	180	423	86	85	132	139	98	53	97
ENSMUSG00000015016	704	212	123	53	206	41	59	61	40	41	29	51
ENSMUSG00000015023	1177.49	1883.74	342.25	453.01	506.95	375.19	358.4	462.62	359.23	159.89	112.08	154.26
ENSMUSG00000015027	298	168	39	10	73	23	39	35	30	8	8	7
ENSMUSG00000015053	91	3	101	2	67	1	154	149	79	73	63	80
ENSMUSG00000015083	42	9	17	9	30	14	9	12	13	6	9	9
ENSMUSG00000015085	113	0	56	0	159.54	0	259	328	240	849	429.01	853
ENSMUSG00000015087	2366	2169	978	876	1056	671	495	639	467	292	190	292
ENSMUSG00000015090	280	230	128	272	216	188	16672	5659	1264	26406	12218	24385
ENSMUSG00000015092	2105.37	1645.63	1898.79	913	2076.24	661.81	657.22	808	683	525	260	489.24
ENSMUSG00000015093	10	6	2	1	1	3	0	6	2	3	5	13
ENSMUSG00000015094	3412	992	622	224	1008.46	194	336	503	361	178	106.99	236
ENSMUSG00000015095	1990	1348	464	313	640	234	369	456	341	200	126	245
ENSMUSG00000015112	43	155	11	29	6	38	44	39	21	17	8	16
ENSMUSG00000015120	2288.6	3216.05	1553.61	3073.44	1937.02	2272.05	1491.63	1559.28	1171.31	437.95	305	448.36
ENSMUSG00000015126	506.84	385	302.67	273.4	380.6	187.92	143.31	209.63	205.28	143.44	59.38	100.13
ENSMUSG00000015127	610.92	199.42	75.48	61.11	101.5	60.67	99.97	99.43	72.67	61.94	52	69.91
ENSMUSG00000015133	1621	2136	242	553.94	234	311	320	140	74	43	61	73
ENSMUSG00000015134	33	383	5	91	2	65	16	7	2	0	1	10
ENSMUSG00000015143	9085	469	1489.4	102.12	1702	44	446	553	385	68	42	54
ENSMUSG00000015149	7298	1769	2554	671	4011	595	1119	1347	1069	1622	996	1911
ENSMUSG00000015165	4130	7686	644	1059	994	840	792	984	665	435	267	446
ENSMUSG00000015176	1319	4374	315	910	322	718	372	392	290	138	71	139
ENSMUSG00000015189	1178	763	423	415	659	400	508	477	406	267	200	292
ENSMUSG00000015202	788	361	128	99	203	55	102	94	70	42	46	32
ENSMUSG00000015214	1140	622	555	398	745	294	401	384	299	325	191	274
ENSMUSG00000015217	844	2017.3	718	1313.92	896	906.49	820.56	859.98	707.81	109.82	46	122.55
ENSMUSG00000015222	14259	17756	1984	8887.81	3020	7512	2558	2449	2359	2035	1393	2307
ENSMUSG00000015224	1333	103	93	50	178	42	535	557	634	1545	498	943
ENSMUSG00000015242	0	0	0	0	0	0	2	6	0	0	0	0
ENSMUSG00000015243	52571	2747	9091	995	13676	749	5601	4880	4252	1212	890	1347
ENSMUSG00000015247	716	559	457	370	552	332	245	281	268	76	59	92
ENSMUSG00000015289	792.95	697	797	689	872	514	361	406.9	403	131	74	159
ENSMUSG00000015290	1384.15	1148.11	535	589	618	340	441	540	405	228	143	256
ENSMUSG00000015291	10243	5672	6735	3257	7754	2148	2367	2723	2384	2322	1293	2141
ENSMUSG00000015305	8210.51	1596	1792.54	682	2695.86	535	2065.66	1799.74	1617.58	1567.64	915.29	1483.39
ENSMUSG00000015312	1197	81	592	18	429	11	129	212	148	24	14	13
ENSMUSG00000015314	0	0	0	0	0	0	21	15	0	1	16	14
ENSMUSG00000015316	1	2	2	7	2	0	20	17	2	0	19	18
ENSMUSG00000015335	306	214.88	131	68	160	71	64	80	46	96	62	67
ENSMUSG00000015337	199.83	95.67	64.09	42.57	65.3	19.71	44.28	55.83	26.64	56.31	12.2	61.72
ENSMUSG00000015340	0	0	0	0	0	0	29	15	13	2	5	8
ENSMUSG00000015341	2544.79	1642.29	1406.58	1354.01	2070.29	1066.13	1779.46	1797.08	1753.91	1853.4	1215.87	2216.45
ENSMUSG00000015342	127	81	91	96	71	100	123	113	158	67	41	56
ENSMUSG00000015354	0	43	2	33	0	28	14	29	10	120	36	90
ENSMUSG00000015355	0	0	0	0	0	0	5	2	2	3	0	0
ENSMUSG00000015357	1456	550	744	492	1148	314	476	431	395	269	181	285
ENSMUSG00000015363	607.26	593	196	252	320	149	151	213	176	82	58	70
ENSMUSG00000015365	0	1	0	3	2	0	14	0	0	0	2	16
ENSMUSG00000015377	250	126	81	68	75	35	56	96	49	76	42	79
ENSMUSG00000015396	1	2	0	4	0	0	103	143	90	8	20	41
ENSMUSG00000015401	1	1	0	0	0	0	1	0	2	0	3	0
ENSMUSG00000015405	40	0	9	0	10	0	47	60	44	143	113	210
ENSMUSG00000015437	0	0	0	0	0	0	0	2	1	0	0	1
ENSMUSG00000015441	1	0	0	0	0	0	0	0	0	0	1	1
ENSMUSG00000015443	0	0	0	0	0	0	2	0	0	0	0	0
ENSMUSG00000015451	176.78	11.08	14.99	7.72	3.97	6.34	9.09	5.25	2.29	5.62	3.36	6.51
ENSMUSG00000015452	35	22	3	10	11	1	10	26	18	6	11	11
ENSMUSG00000015461	1206	1114	195	215	256	162	235	355	273	222	110	176
ENSMUSG00000015467	44.65	5	1.02	4.07	9.04	6.09	192.7	210	141.95	26.62	20	47.92
ENSMUSG00000015468	116	24	22	13	46	13	334	384	189	78	48	86
ENSMUSG00000015474	1110.38	1111	232	200	317	134	139	125	143	130	63	121
ENSMUSG00000015476	262	35	29	5	48	3	25	35	14	95	95	87
ENSMUSG00000015478	3041.64	942.6	2210.59	604.61	2816.21	594.69	860.94	831.3	755.1	658.08	300.08	620.71
ENSMUSG00000015484	2	0	0	0	1	2	111	144	190	436	242	442
ENSMUSG00000015488	868	1192	702	1097	913	711	615	647	516	326	146	287
ENSMUSG00000015501	1530	736.11	614.99	268	1076	224	470	447	427	450	258	468.36
ENSMUSG00000015519	8	0	0	0	0	0	0	0	0	0	0	0
ENSMUSG00000015522	1229	1062	801	785	933	577	646	622	473	356	231	333
ENSMUSG00000015533	599	17	21	21	21	18	110	84	111	3	0	6
ENSMUSG00000015536	1891	660	1499	1102	1872	636	1001	1114	1199	1077	505	719
ENSMUSG00000015542	378	206	139	125	220	99	73	67	51	42	21	49
ENSMUSG00000015568	1603	522	27	170	21	135	115	131	81	6	15	27
ENSMUSG00000015575	2083	658	2265	594	2633	420	524	527	578	769	295	540
ENSMUSG00000015579	0	0	0	0	0	0	1	1	0	0	2	1
ENSMUSG00000015597	2117	779	776	487	1046	374	696	686	579	321	207	312
ENSMUSG00000015599	258	150	18	5	52	8	31	42	16	11	22	27
ENSMUSG00000015605	569	865	314	197	388	204	199	296	187	64	46	63
ENSMUSG00000015619	4	1	2	1	1	0	15	13	9	0	4	2
ENSMUSG00000015627	0	0	0	0	0	0	2	3	0	0	2	6
ENSMUSG00000015647	3977	4132	135	666	286	584	235	251	168	64	84	94
ENSMUSG00000015652	10	54	0	16	11	10	3	15	11	3	2	3
ENSMUSG00000015653	183	336	97	107	170	136	194	226	153	110	78	112
ENSMUSG00000015656	15123.68	17351.2	3337.85	3556.65	3971.3	3577.55	15622.26	16162.73	16111.36	16340.01	4629.48	8758.17
ENSMUSG00000015659	259	169.45	109.95	128.93	176	63.67	100	100	95	111.35	77.87	102.49
ENSMUSG00000015665	0	0	0	0	0	0	0	0	0	0	0	0
ENSMUSG00000015668	1845.5	1156.1	1042.6	688.12	1374.59	507.56	467.42	496.34	463.96	317.98	149.78	283.49
ENSMUSG00000015671	2232	2472	1715	2067	2109	1345	1023	1173	1204	586	292	528
ENSMUSG00000015672	505	477	353	394	503	325	198	257	259	139	58	135
ENSMUSG00000015697	1642.08	2390.8	619.38	882.26	713.42	716.71	668.54	632.87	553.72	258.37	144.04	292.82
ENSMUSG00000015702	212	18	15	4	25.15	1	4	13	6.08	10	8	10
ENSMUSG00000015709	16796.95	3117	3436.22	727.81	4388.58	613.58	1075.83	1081.6	756.95	1002.32	536.14	886.2
ENSMUSG00000015711	795	466	225	113	229	86	230	177	127	65	74	106
ENSMUSG00000015714	2910.66	2886	1382	1081	1635	918	887	940	773	1204	953	1409
ENSMUSG00000015721	0	0	0	0	0	0	1.04	2	0	0	6	1.02
ENSMUSG00000015733	7082	3490	3992	2766	6334	2105	2218	2105	2092	1207	770	1430
ENSMUSG00000015745	181	447	147	97	139	76	195	329	228	69	29	55
ENSMUSG00000015747	941	433	547	281	762	237	300	296	260	162	92	136
ENSMUSG00000015748	791	1012	502	798	640	557	334.98	420	339	229	116	169
ENSMUSG00000015749	1582	6559	1338	5440	1664	4037	2848	2962	2511	731	383	648
ENSMUSG00000015750	1920	1813.05	154.53	133.5	208.05	78.54	219.62	213	178.1	155.74	79.71	101.95
ENSMUSG00000015755	10941	2720	5303	1895	9402	1097	1907	1997	1763	778	495	860
ENSMUSG00000015757	880	856	662	647	878	410	429	474	304	271	136	261
ENSMUSG00000015759	1699	2078	978	1285	1148	982	831	877	831	578	252	543
ENSMUSG00000015766	1039	1945	188	736	318	616	212	245	201	1144	749	1071
ENSMUSG00000015776	1305	972	192	236	230	166	221	258	238	131	45	92
ENSMUSG00000015787	0	0	0	0	0	0	0	0	0	0	1	4
ENSMUSG00000015790	990.68	315.48	443.36	216.19	566.47	197.44	241	221.83	253.42	234	112	197
ENSMUSG00000015804	788	594	891	698	1125	597	550	523	553	323	187	320
ENSMUSG00000015806	1860	672	534	488	780	339	440	489	403	2661	1438.66	2558
ENSMUSG00000015812	3	7	3	6	8	6	0	3	1	0	0	3
ENSMUSG00000015829	15500.95	255	890.23	126.1	1573.88	117.73	377.61	458	127.84	39	62	116.32
ENSMUSG00000015837	12836.84	2838.42	2922.9	1082.2	4492.81	545.33	995.91	962.2	797.66	1239.29	673.03	1204.77
ENSMUSG00000015839	10738	3236	6826	3095	7597	2570	1054	1019	958	1160	523	895
ENSMUSG00000015843	57	0	1	0	1	0	46	39	32	2	3	1
ENSMUSG00000015846	1567	931	145	282	166	158	202	166	109	143	61	90
ENSMUSG00000015850	307	25	161	6	100	5	34	20	4	78	91	79
ENSMUSG00000015852	0	0	0	0	0	0	83	61	25	37	23	68
ENSMUSG00000015854	0	0	0	0	0	0	1	0	0	0	1	1
ENSMUSG00000015869	1484	639	773	530	805	412	497	676	408	313	176	309
ENSMUSG00000015879	12	6.56	12	8.46	20.59	26.37	97.72	111.73	63	78.64	100.72	151.14
ENSMUSG00000015880	4	829.85	11.76	987.96	4.65	883.89	426.9	480.4	421.53	5.03	7.06	16.25
ENSMUSG00000015882	763	532.15	431.24	656.04	729.35	647.11	920.1	736.6	704.47	319.97	279.94	443.75
ENSMUSG00000015889	2148	1229	372	255	506	212	296	272	239	137	90	111
ENSMUSG00000015890	0	1	0	0	0	0	1	1	2	0	3	2
ENSMUSG00000015932	7117	3192	3682	2056	5287	1834	2823	2795	2731	1252	696	1286
ENSMUSG00000015937	2612	2740	548	697	904	447	756	902	661	231	153	263
ENSMUSG00000015942	261	226	36	59	55	34	56	59.04	55	11	18	25.37
ENSMUSG00000015943	115	197	180	296	271	215	90	143	113	71	20	66
ENSMUSG00000015944	4091	873	645	221	1029	162	456	424	254	193	131	225
ENSMUSG00000015947	9	0	0	0	0	2	20	23	2	2	4	7
ENSMUSG00000015950	4	1	0	2	3	1	30	16	5	11	7	22.63
ENSMUSG00000015957	8	1	6	0	23	0	6.23	4	0	0	3	7
ENSMUSG00000015961	1564	1635	1560	1805	2141	1563	1233	1157	1063	563	275	592
ENSMUSG00000015962	4	0	0	1	0	1	0	0	0	0	0	0
ENSMUSG00000015966	158	0	8	1	13	1	16	10	5	32	18	17
ENSMUSG00000015968	317.34	47.76	154.92	13	267.76	22	88.12	96.61	78.39	55.87	48.59	100.56
ENSMUSG00000015970	278.66	3.24	24.08	2	17.24	0	19.88	11.39	5.61	88.13	49.41	78.44
ENSMUSG00000015971	829	756	294	342	401	230	249	232	251	194	95	166
ENSMUSG00000015980	445.9	127.83	54.16	23	99.37	22	31	24.43	18	27	17	26
ENSMUSG00000015981	2276	487	49	11	78	6	2	2	2	0	0	2
ENSMUSG00000015994	2893	990	1357	615	1597	470	690	669	679	573	317	509
ENSMUSG00000016018	1761.9	2088.37	1012.36	1296.65	1308.17	1040.64	769.65	756.08	667.29	443.69	243	366
ENSMUSG00000016024	400	0	194	1	1331	0	51	24	10	18	21	65
ENSMUSG00000016028	1639	38	295	5	593	23	288	308	201	112	66	171
ENSMUSG00000016087	21	22	10	7	5	7	937	881	555	108	61	137
ENSMUSG00000016128	1234	762	1012	487.87	1370	395	639	657	437.37	494	291	403
ENSMUSG00000016150	1.05	5	0	1	2	0	61.51	60.78	25.98	2	9.16	11
ENSMUSG00000016179	12	316	29	177	30	112	29	24	27	1	5	4
ENSMUSG00000016181	300	345	135	249	189	188	235	210	195	106	59	105
ENSMUSG00000016194	48	2	14	0	9	0	39	25	51	1052	465	1162
ENSMUSG00000016200	80	30	33	13	9	11	107	73	51	38	60	52
ENSMUSG00000016206	2	5	5	3	2	3	17	35	10	14	16	15
ENSMUSG00000016239	794	291	121	90	120	128	210	196	167	257	116	173
ENSMUSG00000016252	1260	895	3550	3135	4224	2141	1467	1715	1988	982	330	872
ENSMUSG00000016253	1407	1467	353	491	527	309	314	351	250	120	72	139
ENSMUSG00000016255	1	1	0	2	0	0	1	1	0	0	1	0
ENSMUSG00000016256	664	284	79	49	123	48	268	304	210	305	129	263
ENSMUSG00000016257	1583	2216	1266	1791	1377	1280	795	856	916	602	223	518
ENSMUSG00000016262	365	113	66	39	30	40	48	28	19	11	17	47
ENSMUSG00000016283	0	0	0	0	0	0	11	10	0	0	14	3
ENSMUSG00000016308	1324	904	689	907	770	657	569	563	488	226	117	201
ENSMUSG00000016319	13420.69	15497.57	8260.48	9891.06	8590.43	8066.63	3747.36	4601.61	4411.19	2192.97	1133.85	2041.48
ENSMUSG00000016327	2	1	1	0	2	1	6	6	0	3	0	5
ENSMUSG00000016344	1110	1385.01	696.31	639.25	794.21	430	409.86	586	398.75	207	128	277
ENSMUSG00000016346	16	16	3	27	2	14	90	83	30	23	32	61
ENSMUSG00000016349	10	0	0	0	0	0	15	34	19	14	6	25
ENSMUSG00000016356	89	44	12	5	12	5	5	4	0	2	1	8
ENSMUSG00000016382	5924	1628	1817	1084	1695	802	1845	1584	1470	857	523	794
ENSMUSG00000016386	253	123	53	153	66	139	309	258	271	78	53	117
ENSMUSG00000016409	473	433	541	560	828	369	388	366	354	199	146	191
ENSMUSG00000016427	1517	613	1004	732	1402	454	461	486	570	240	101	187
ENSMUSG00000016458	0	0	0	0	1	0	14	8	0	0	6	5
ENSMUSG00000016477	572	1235	225	765	305	568	340	314	268	144	110	152
ENSMUSG00000016481	778.59	714.63	588.86	742.58	778	552.45	1056.09	925.16	1062.75	632.3	391.27	613.38
ENSMUSG00000016487	1889.88	840	767	565	655.86	351	1201.68	1107.68	682.85	253.75	165	296.93
ENSMUSG00000016493	216.26	64.1	66.55	52.08	126.01	44.27	106.72	109.01	103.44	150.01	119.42	133.37
ENSMUSG00000016494	9	2.24	1.22	4.44	2	6	1807.47	2054.25	1671.81	235.7	213.88	335.3
ENSMUSG00000016495	537	375	413	290	500	238	338	336	368	191	115	181
ENSMUSG00000016496	100	10	36	3	49	5	97	110	63	31	20	30
ENSMUSG00000016498	0	0	0	0	0	2	2	1	6	0	1	5
ENSMUSG00000016503	546.6	646.04	192.33	291.25	221.21	235.93	152.68	209.83	144.74	91.88	48.55	64.21
ENSMUSG00000016510	441.4	282.96	249.67	222.75	353.79	119.07	144.32	104.17	117.26	104.12	81.45	99.79
ENSMUSG00000016520	443	237	143	153	163	117	238	261	195	78	61	85
ENSMUSG00000016524	3	1	0	0	2	0	3	1	4	0	1	1
ENSMUSG00000016526	293	642	123	204	219	162	38	60	41	9	9	18
ENSMUSG00000016528	1598	1994	453	466	593	442	311	396	287	151	80	152
ENSMUSG00000016529	0	0	0	0	0	0	4	3	1	0	1	2
ENSMUSG00000016534	15027	3555	7562	2335	14771	2101	2800	2361	2632	2980	1714	2837
ENSMUSG00000016541	7394	4769	2106	1645	2635	1267	1613	1649	1486	736	443	691
ENSMUSG00000016552	358	660	121	206	205	192	99	165	113	203	127	235
ENSMUSG00000016554	2288.24	3852.63	1016.32	1310.42	1220.02	920.46	692.45	838.5	664.53	432.09	192.57	317.56
ENSMUSG00000016559	9259.45	11541.46	2486.96	4060	3536.97	3108.77	3263	3388.93	2884.77	811.8	540	854
ENSMUSG00000016619	1730	2887	1041	1805	1332	1237	737	775.9	660	410	214.85	393
ENSMUSG00000016624	382	383	87	117	93	42	105	175	77	40	55	67
ENSMUSG00000016626	0	0	0	0	0	0	1	0	0	0	4	1
ENSMUSG00000016637	743	583	185	83	256	119	129	163	127	180	101	176
ENSMUSG00000016664	2904	2378	1188	944	1467	683	708	781	531	269	137	200
ENSMUSG00000016756	179	3	7	4	10	1	51	17	3	1	18	25
ENSMUSG00000016757	1325	1975	374	421	481	238	311	317	264	85	52	91
ENSMUSG00000016758	0	1	0	0	0	0	0	2	0	1	0	3
ENSMUSG00000016763	44	39	1	11	14	7	108	108	81	45	55	59
ENSMUSG00000016831	2271.67	1433.36	1024.95	804.01	1430.9	638.54	680	708.35	501.39	375.67	223.27	348.02
ENSMUSG00000016833	372	341.23	335.94	474.98	517	262.96	175.95	151.92	213.95	120.96	52	109.98
ENSMUSG00000016918	113	186	0	16	3	30	101	34	10	33	25	35
ENSMUSG00000016921	5188	7058	2072	3672	2767	3394	2427	2373	2282	923	482	749
ENSMUSG00000016933	2162.48	2388.49	374.83	568.57	382.58	406.44	793.57	841.81	540	323.46	227.62	331.36
ENSMUSG00000016940	666	394	415	266	562	169	297	371	209	233	103	197
ENSMUSG00000016942	4	1	3	2	7	2	5	3	1	0	2	1
ENSMUSG00000016946	3007	993	415	363	670	236	1149	1226	1112	262	131	245
ENSMUSG00000016982	0	0	0	0	0	2	14	7	0	0	8	10
ENSMUSG00000016984	151	279	75	202	170	181	334.98	286	310	62	39	90
ENSMUSG00000016995	95	1	26	0	16	2	15	23	6	5	4	4
ENSMUSG00000016998	0	0	0	0	1	0	1	0	0	0	0	0
ENSMUSG00000017000	0	0	0	0	0	0	1	0	0	0	0	5
ENSMUSG00000017002	6	0	5	1	11	6	5	7	0	9	2	2
ENSMUSG00000017003	0	0	0	0	0	0	0	2	0	0	1	0
ENSMUSG00000017004	0	0	0	0	0	0	2	1	0	0	1	0
ENSMUSG00000017007	8	0	6	5	5	0	25	29	4	4	43	41
ENSMUSG00000017009	4725	3711	6983	2407	9997	1824	617	650	682	3766	1020	1989
ENSMUSG00000017049	0	0	0	0	2	0	0	1	0	0	0	2
ENSMUSG00000017057	102	22	122	0	277	4	464	309	283	132	98	117
ENSMUSG00000017064	0	0	0	0	0	0	0	0	0	0	1	5
ENSMUSG00000017119	7863	3535	2187	1252	2861	920	1249	1188	1014	916	542	836
ENSMUSG00000017132	449	483	91	131	90	74	113	102	113	228	160	209
ENSMUSG00000017144	2228	1540	2409	1190	2370	1090	805	703	593	300	139	197
ENSMUSG00000017146	108	1311	43	561	75	545	350	290	260	14	5	10
ENSMUSG00000017165	8	0	0	2	0	0	2	0	0	0	0	1
ENSMUSG00000017167	247.56	25	36	26	79	8.22	30	30	5	17	19	44
ENSMUSG00000017176	530.32	908.94	131.33	182.38	177	162	201.05	262.05	215.1	86.08	39	116
ENSMUSG00000017188	805	762	757	530	847	420	318	388	346	249	102	210
ENSMUSG00000017195	3	0	0	0	0	0	0	1	0	1	3	0
ENSMUSG00000017204	0	0	0	0	1	0	1	0	0	0	8.33	4
ENSMUSG00000017210	1822	1312	464	308	586	264	295	317	242	173	90	168
ENSMUSG00000017211	0	1	0	0	0	0	6	1	0	0	2.67	4
ENSMUSG00000017221	2622	4166	278	438	359	264	251	333	244	134	78	143
ENSMUSG00000017264	1625	2250	614	640	697	492	490	523	427	211	144	244
ENSMUSG00000017286	2266.25	1265.98	1094.34	496	1717	419	698	603	614.54	499.99	301.34	435
ENSMUSG00000017288	1562	813	755	527	1065	304	382	439	380	268.92	165	299
ENSMUSG00000017291	5161.94	3869.99	6683	6939.99	9664	5502	5483	4335.95	4047.99	1860	1343	1928.96
ENSMUSG00000017299	660.57	483.77	260	219.83	322	135	204	253.97	145	93.96	51	116
ENSMUSG00000017300	3.8	0	0	0	1	0	0	0	0	0	0.05	1.8
ENSMUSG00000017307	194.11	75.61	89.9	45.19	56.17	34.93	50.8	61.69	57.86	49.19	28.25	58.72
ENSMUSG00000017309	0	0	0	0	0	1	6	4	0	1	5	3
ENSMUSG00000017310	0	0	0	0	0	0	0	1	0	0	0	0
ENSMUSG00000017311	0	1	0	0	0	0	0	3	0	0	0	1
ENSMUSG00000017314	524	228	96	43	141	29	217	260	204	146	143	222
ENSMUSG00000017316	0	0	0	0	0	0	0	0	0	0	0	4
ENSMUSG00000017344	7	1	5	2	15	3	3718	2768	2128	2211	1682	2951
ENSMUSG00000017376	686	816	750	1368	824	959	897	854.99	674	330	273	413
ENSMUSG00000017386	792	5686	178	1220	236	873	288	398	352	89	28	64
ENSMUSG00000017390	80833	9769	12013	6256	21791	5239	9087	10862	10944	34326	14448	26829
ENSMUSG00000017400	5	12	1	1	1	0	7	8	2	15	5	26
ENSMUSG00000017404	4748.81	8896.12	5999.32	9476.7	6357.34	7062.45	4392.53	5557.45	4814.44	1489.7	626.06	1498.33
ENSMUSG00000017405	409	290	86	108	125	88	107	77	63	58	31	86
ENSMUSG00000017412	977.99	36	1021.83	33.36	1482.28	14.93	107.83	79.6	66.51	214.02	212.31	318.03
ENSMUSG00000017417	5	6	0	0	9	0	93	116	79	47	36	49
ENSMUSG00000017418	444	439	418	708	534	495	921	643	605	284	211	298
ENSMUSG00000017421	4803	4762	3247	5416	4568	3656	3322	3290	3063	2020	1088	1729
ENSMUSG00000017428	1989.57	2638.84	584.01	799.64	753.21	559.26	561.44	671.14	476.99	359.95	208.18	235.96
ENSMUSG00000017446	487	9	13	0	41	1	76.87	88	44	8	11.8	17
ENSMUSG00000017453	2089	1151	398	354	862	219	54	56	42	16	31	27
ENSMUSG00000017466	22906	2947	5077	900	10112	766	851	773	468	655	383	786
ENSMUSG00000017478	1431	2624	378	421	393	352	300.95	267.89	171.92	116	67.95	113.1
ENSMUSG00000017485	2895	5208	1569	4686	2169	3574	3807	2964	2725	1155	733	1170
ENSMUSG00000017491	146	100	36	40	63	46	111	44	28	51	22	39
ENSMUSG00000017493	165	11805	15	7035	29	5189	1646	1451	941	70	50	81
ENSMUSG00000017499	58	1218	9	302	5	281	113.98	136	79	0	6.69	15
ENSMUSG00000017548	902.85	1911.51	557.44	1696.2	761.14	1301.13	1114.76	915.39	729.23	335.45	215.5	314.5
ENSMUSG00000017550	230	1261	149	941	239	876	514	489	440	98	83	129
ENSMUSG00000017561	213	300	107	214	122	167	160	211	137	311	143	274
ENSMUSG00000017588	0	0	0	0	0	0	3	0	0	0	3	0
ENSMUSG00000017607	0	0	0	1	0	0	9	13	0	0	7	6
ENSMUSG00000017615	3714	2950	2410	1048	2833	761	1929	2199	1616	461	306	618
ENSMUSG00000017631	1163	1478	325	731	413	399	1117	1151	1217	2015	1147	1912
ENSMUSG00000017639	599	92	29	17	60	16	133	174	76	562	288	507
ENSMUSG00000017652	6	4	8	1	11	1	194	217	138	4	8	16
ENSMUSG00000017664	804	1240	374	503	360	274	235	224	192	157	100	175
ENSMUSG00000017667	664	948	526	772	694	495	445	449	383	193	140	205
ENSMUSG00000017670	4167	3145	836	699	767	367	383	465	345	832	612	875
ENSMUSG00000017677	3126	3277	1214	1087	1375	892	1418	1390	1276	798	567	915
ENSMUSG00000017679	825	719	231	242	339	192	267	221	188	124	78	100
ENSMUSG00000017686	1732	1566	838	915	1106	706	649	609	594	416	302	435
ENSMUSG00000017688	0	0	0	0	0	0	3	2	0	0	1	2
ENSMUSG00000017692	332	67	32	14	70	20	51	52	34	19	29	24
ENSMUSG00000017697	2	54	2	11	1	12	9	6	9	8	3	8
ENSMUSG00000017707	9689.99	4109	3758.95	2554.97	5675	1898.99	4576.94	4436.96	3971.98	3686.98	2020.99	3333.98
ENSMUSG00000017713	40	72	10	40	17	24	28	27	16	20	10	28
ENSMUSG00000017715	954	1051.99	265	256	310	162	136.86	121.98	134	77	35	80.89
ENSMUSG00000017716	23	1311	35	1341	17	1190	528	613	517	6	5	21
ENSMUSG00000017718	14.93	48.44	4.07	11	16.98	23.55	27.93	24.67	16.36	1	2	5
ENSMUSG00000017720	2	0	0	0	1	0	1	0	0	0	0	1
ENSMUSG00000017721	8236.91	4090.59	1709	1047	2756	924	1391.74	1550	1188.8	541	346	596.71
ENSMUSG00000017723	0	0	0	0	0	1	3	2	0	0	1	2
ENSMUSG00000017724	81	2841	32	371	0	282	267	251	274	92	48	63
ENSMUSG00000017733	0	0	0	0	0	0	4	3	0	0	0	3
ENSMUSG00000017734	1714.6	465	1110	233	1438	245	537	623	824	1011	533.97	1197.02
ENSMUSG00000017737	4	3	0	0	0	1	371	269	109	2	8	3
ENSMUSG00000017740	250	61	35	25	52	18	26	21	7	16	21	40
ENSMUSG00000017747	578	242	159	84	235	35	73	90	92	71	54	41
ENSMUSG00000017754	6979.57	75.86	724.75	32.51	2204.08	23.89	2186.3	1850.8	1097.18	621.09	772.16	1256.99
ENSMUSG00000017756	262	270	82	51	79	18	340	333	150	45	34	78
ENSMUSG00000017760	7732.2	2449.69	2591.81	736.98	3730.7	514.94	994.91	1025.95	812.78	1146.75	770.74	1407.76
ENSMUSG00000017764	396	284	94.48	98	149.81	54.52	84.6	129	68.27	55.87	45.45	43
ENSMUSG00000017765	3834.11	3182.06	687.74	504	692	411	413	435.86	425	378	164.51	330
ENSMUSG00000017767	4	0	2.52	1	9.19	4.48	2.4	3	2.73	2.13	5.55	2
ENSMUSG00000017774	816	711	313	114	262	94	310	278	245	77	84.33	109
ENSMUSG00000017776	4436	3533	2447	2201	3298	1635	2064	1843	1566	841	489	669
ENSMUSG00000017778	524.97	469.81	5401.08	5519.7	6242.37	3856.35	2027.11	2166.95	2888.54	1586.66	548.8	1344.19
ENSMUSG00000017781	5806	4050	2355	1678	2989	1180	1908	1892	1528	533	309	524
ENSMUSG00000017801	680.6	834.56	148.58	206.31	184.64	149.98	77.27	93.73	59.36	83.55	32.65	64.03
ENSMUSG00000017802	2225	1066	232	168	240	133	173	181	123	124	68	99
ENSMUSG00000017817	24	1	1	0	1	1	26	11	6	9	7	22
ENSMUSG00000017830	10	15	12	10	14	9	5.22	6.49	7	3	10.68	15
ENSMUSG00000017831	3927.77	1769.65	1020.43	605.16	1314.54	485.96	932.85	950.22	719.36	437.78	283.56	463.16
ENSMUSG00000017832	1	10	3	1	2	2	2	7	0	0	1	3
ENSMUSG00000017837	949.31	719.32	146	106.03	159.02	80.05	106.09	130	97.01	23	30.07	41.05
ENSMUSG00000017843	3212	2285	1048	1198	1427	904	958	1041	800	461	255	459
ENSMUSG00000017858	1603	557	396	206	606	156	170	208	157	109	54	79
ENSMUSG00000017861	50	1089	17	199	13	225	111	165	89	5	11	19
ENSMUSG00000017868	0	1	0	0	0	2	11	4	0	34	39	63
ENSMUSG00000017897	7	328	6	51	0	20	98	45	17	13	14	20
ENSMUSG00000017922	0	0	0	0	0	0	0	0	0	0	0	0
ENSMUSG00000017929	845	840	538	370	1218	236	254	293	229	150	71	123
ENSMUSG00000017943	842	46	222	12	303	8	57	92	92	35	28	50
ENSMUSG00000017950	0	0	0	1	0	3	7	7	0	0	10	6
ENSMUSG00000017969	4	2	0	0	4.04	0	115	105	60	26	20	54
ENSMUSG00000017978	24	57	3	41	11	14	282	253	178	45	29	45
ENSMUSG00000017999	837	1404	226	345	288	292	137	218	129	63	56	56
ENSMUSG00000018001	1101	642	285	304	459	223	690	623	452	321	203	313
ENSMUSG00000018008	0	1	0	0	0	0	20	38	11	8	6	9
ENSMUSG00000018012	153	62	50	8	36	9	21	20	17	2	2	9
ENSMUSG00000018040	1488.3	1735.54	473.23	435.31	656.79	311.54	206.2	262.54	164.47	159.76	62.51	112.36
ENSMUSG00000018042	22246	4978	9675	2285	13567	1457	1717	2170	1387	400	292	491
ENSMUSG00000018068	809.69	994.22	377.75	790.87	470.56	491.66	364.57	361.33	310.63	211.38	140.44	194.38
ENSMUSG00000018076	1825	1117	506	494	667	339	418	541	355	293	198	259
ENSMUSG00000018102	3750.02	265.49	2286.87	649.2	2931.57	480.96	589.52	590.17	719.23	1489.22	527.24	1141.7
ENSMUSG00000018126	1	0	0	3	1	1	1	8	1	0	1	0
ENSMUSG00000018143	413.92	123	159	10	124.95	30	75.74	103.72	53.95	40.98	23	74.88
ENSMUSG00000018160	2246	2524	1589	1910	2038	1231	1330	1305	905	634	372	524
ENSMUSG00000018166	25	2	14	0	14	2	13	9	2	255	203	221
ENSMUSG00000018167	1401	906	171	209	245	148	116	147	103	106	58	99
ENSMUSG00000018168	0	0	0	0	0	0	9	14	1	0	9	7
ENSMUSG00000018169	2	32	0	7	0	8	258	310	199	29	15	29
ENSMUSG00000018171	1502	1140	5119	1171	8966	1083	943.98	876	854	1363	862	1186
ENSMUSG00000018189	502	710	391	681	653	529	316	297	233	109	67	111
ENSMUSG00000018196	977	529	769	669	1016	531	717	699	608	789	467	677
ENSMUSG00000018199	2484	1111	1702	1342	2797.11	1064	1876	1477	1378	694	505	763
ENSMUSG00000018209	1842	1292	829	643	1168	544	523	517	408	246	183	252
ENSMUSG00000018211	1	0	0	0	0	0	0	0	0	0	0	0
ENSMUSG00000018217	2570	670	933	639	1476	497	1252	1143	934	2521	1466	2605
ENSMUSG00000018238	58	24	9	18	10	13	24	23	16	19	12	14
ENSMUSG00000018239	138	155	94	183	115	90	86	70	71	33	16	26
ENSMUSG00000018259	0	0	0	0	0	0	0	0	0	0	0	0
ENSMUSG00000018263	0	0	2	0	0	0	9	8	0	0	8	12
ENSMUSG00000018286	2754	4125	2373	2466	3017	1492	1179	1569	1352	621	322	651
ENSMUSG00000018287	1356	1862	280	388	354	261	218	240	204	110	48	136
ENSMUSG00000018293	3398	10062	1919	3588	2156	2561	1718	2356	1599	476	257	524
ENSMUSG00000018322	1180	544	532	239	744	275	307	335	228	200	101	174
ENSMUSG00000018326	6581	5999	2811	3550	3845	2584	2852	3018	2578	1078	641	1057
ENSMUSG00000018334	1241.92	1055	149	148.92	198	114.82	90	109.76	68	89	52	74.7
ENSMUSG00000018339	24	21	22	43	33	43	169	196	182	5	5	12
ENSMUSG00000018340	2704	3782	522	889	538	499	1573	1535	1253	475	254	480
ENSMUSG00000018341	5.3	0	1.02	0	1.19	1.14	0	0	0	1.19	3.36	1.21
ENSMUSG00000018347	251	122	92	71	136	36	61	62	65	25	21	38
ENSMUSG00000018362	111.01	452.36	322.02	1874.96	418.08	1723.4	2071.34	2249.13	2371.23	240.88	135.11	238.72
ENSMUSG00000018363	1783	1119	983	1319	1163	928	1566	1363	1213	782	486	777
ENSMUSG00000018372	318	328	117	250	215	171	135	146	131	167	79	109
ENSMUSG00000018377	1938	1930	1001	915	1415	709	1059	1089	908	631	425	659
ENSMUSG00000018378	1050	1114	207	232	297	154	183	249	197	148	94	156
ENSMUSG00000018379	3869	6778	2069	4578.99	3255.99	3560	2900	2646	2471	1331	790	1160
ENSMUSG00000018381	63.94	30.11	5.41	10	1.91	3.02	10.87	4.78	6	15.89	1	17.58
ENSMUSG00000018387	12	9	12	1	16	3	127	138.71	44	28	23	36
ENSMUSG00000018395	2043	1327	844	580	1355	421	667	727	634	408	267	366
ENSMUSG00000018398	4075	2150	563	444	866	402	947	1063	771	954	613	906
ENSMUSG00000018401	1058	768	383	432	332	310	351	430	326	413	194	248
ENSMUSG00000018405	231	87	114	32	101	37	69	84	48	82	60	88
ENSMUSG00000018411	3186	112	329	10	585	18	194	261	168	713	449	680
ENSMUSG00000018412	2400	1581	1110	1070	1618.17	795	912	1026	788	456.97	289.59	475
ENSMUSG00000018415	1401	508	417	246	468	218	351	437	319	300	115	298
ENSMUSG00000018417	58	1453	43	1265	43	725	3637	3148	2453	452	319	480
ENSMUSG00000018425	1941	1011	1241	598	1932	413	499	490	402	263	220	327
ENSMUSG00000018427	168	20	164	61	271	28	118	137	98	515	380	544
ENSMUSG00000018428	1377	1470	158	162	170	141	135	127	121	65	66	72
ENSMUSG00000018433	749	1506	456	763	648	692	459	408	413.93	199.88	108.47	135.49
ENSMUSG00000018442	1547.59	647.21	1304.51	792.93	1828	685.1	626.53	676.84	613.48	721.35	256	590
ENSMUSG00000018446	1554	3127	671	1382	811	1142	550	576	504	229	112	204
ENSMUSG00000018449	392	236	228	138	329	109	195	171	164	113	52	84
ENSMUSG00000018451	1598	87	57	121	168	127	604	670	557	138	26	91
ENSMUSG00000018459	439	317	55	83	19	46	950	744	516	496	285	585
ENSMUSG00000018470	3	40	10	36	13	17	31	38	15	9	15	24
ENSMUSG00000018474	62	172	67	45	60	19.01	565	502.3	314.35	99.71	114	234
ENSMUSG00000018476	776.52	1143.9	275.94	518	344	312.97	358.6	386	312	95	95.97	102
ENSMUSG00000018479	7	0	0	0	1	0	3	4	0	0	0	3
ENSMUSG00000018481	2869	2959.99	1877	2337	2337.97	1988	1966.99	1716	1527.99	709	477	725
ENSMUSG00000018486	0	0	0	0	0	0	6	5	1	0	2	3
ENSMUSG00000018500	38	13	1	3	3	3	131	137	146	301	130	255
ENSMUSG00000018501	5321	5540	2696	3168	3740	2307	2634.97	2589.98	2230	1359	957	1463
ENSMUSG00000018507	0	0	1	0	2	1	66	74	37	19	19	31
ENSMUSG00000018509	105	295	93	121	123	128	55	101	82	40	17	38
ENSMUSG00000018537	618	94	109	19	146	8	181	198	143	4	8	14
ENSMUSG00000018541	787	469	274	156	426	117	196	223	105	66	81	119
ENSMUSG00000018543	5	12	4	9	0	4	4	1	0	0	2	2
ENSMUSG00000018547	1368	2851	289	853	341	564	595	784	593	202	145	189
ENSMUSG00000018548	2770	2130	887	846	1300	646	886	915	784	340	232	397
ENSMUSG00000018554	22	5	1	1	5	3	3	8	1	0	3	9
ENSMUSG00000018559	1465	1599	460	451	580	348	391	398	299	145	137	181
ENSMUSG00000018565	1115	1243	603	573	840	402	477	507	570	247	114	205
ENSMUSG00000018566	66	8	9	0	2	0	43	49	51	13	12	20
ENSMUSG00000018567	7123	2824	3450	1375	4200	837	1127	1211	1265	766	337	752
ENSMUSG00000018569	1	0	0	0	0	0	1	2	0	0	0	1
ENSMUSG00000018570	73	30	14	44	25	26	20	58	31	2	4	15
ENSMUSG00000018572	916	847	207	304	335	188	198	300	217	86	71	85
ENSMUSG00000018574	4435.64	1817.38	2245.01	1219.15	2824.05	732.31	844.24	937.33	721.34	811.55	385.86	769.58
ENSMUSG00000018581	9.12	1.07	3.09	2.22	17.43	0	8.2	9.16	7.21	0	10.27	11.16
ENSMUSG00000018583	2242.9	5849.17	901	2289	1147	1998	1322.79	1299	1064	430	191.87	371.96
ENSMUSG00000018585	1925	567	1469	451	1660	357	514	674	557	239	107	187
ENSMUSG00000018589	0	0	0	0	0	0	2	2	0	1	0	2
ENSMUSG00000018593	156117	23551	37468	19740	50258	12229	26707	25047	18836	2391	1971	3489
ENSMUSG00000018595	5	1	1	3	1	8	4	5	0	1	1	2
ENSMUSG00000018599	588	266	219	115	283	58	84	119	85	115	43	69
ENSMUSG00000018604	27	10	37	21	20	4	377.89	339.93	234	83.76	80.72	139
ENSMUSG00000018620	0	0	0	0	0	0	2	235	0	0	1	0
ENSMUSG00000018623	0	0	0	0	0	0	0	0	0	0	2	0
ENSMUSG00000018634	0	0	0	0	0	0	3	0	0	1	2	3
ENSMUSG00000018648	105	101	122	39	145	31	32	47	26	7	3	13
ENSMUSG00000018651	468	416	132	168	128	151	135	150	131	81	50	63
ENSMUSG00000018654	1	0	0	0	0	0	29	32	3	4	24	24
ENSMUSG00000018656	0	0	0	0	0	0	5	2	0	0	9	3
ENSMUSG00000018659	34.9	1	79.96	6	71	2	14	37.88	12	22	11	16.41
ENSMUSG00000018661	1053.05	872.24	266.2	180.85	456.46	140.62	208.69	217.46	160.39	134.54	71.34	149.95
ENSMUSG00000018666	1300	1173	693	829	1030	652	699	722	646	255	144	263
ENSMUSG00000018669	1438	720	418.99	277	603.99	166.36	196.02	243.48	163	144	65	175
ENSMUSG00000018672	445	91	418	91	545	42	201	158	121	125	66	100
ENSMUSG00000018677	6890	5043	2128	651	2277	606	332	414	328	119	82	150
ENSMUSG00000018678	702.99	888	277.97	188.97	377.95	146.96	161	183.96	123	90.99	70.97	130
ENSMUSG00000018697	344	613	246	378	354	297	248	217	168	123	67	109
ENSMUSG00000018698	0	1	0	0	4	0	29	36	7	0	9	12
ENSMUSG00000018707	17881	10236	4474	4598	6114	3025	4083	4116	2840	1552	1286	1817
ENSMUSG00000018727	24	15	5	4	9	7	2	3	3	3	2	4
ENSMUSG00000018733	639	201	138	163	220	105	109	113	99	86	49	71
ENSMUSG00000018736	1290	655	307	173	342	102	181	213	185	111	68	113
ENSMUSG00000018740	232.12	51.45	164.21	84.06	295.15	58.03	96.75	100.31	70.78	251.28	218.86	352.22
ENSMUSG00000018750	2030	276	675	102	679	88	527	493	431	401	314	459
ENSMUSG00000018752	10.84	25.44	0	17.26	4.11	11.49	37.78	21.68	9.06	76.04	25.12	83.65
ENSMUSG00000018761	2073	1644	712	518	875	482	346	395	297	252	143	312
ENSMUSG00000018765	1803	2188	259	277	285	176	141	157	127	99	48	72
ENSMUSG00000018770	4862	5269	6653	5177	7478	3898	2547	2652	2501	1555	797	1458
ENSMUSG00000018774	114	79	254	38	291	14	70	80	14	29	25	46
ENSMUSG00000018776	10	3	2	2	2	2	9	10	4	0	4	11
ENSMUSG00000018796	579	314	154	95.17	247	73	395.27	394.14	252.93	250.28	248	355.81
ENSMUSG00000018800	1421	141	600	77	925	92	303	279	309	530	388	585
[truncated: 46,796 more rows]
