# Supplementary material for: Extensive transcriptional and chromatin changes underlie astrocyte maturation in vivo and in culture
Source: Nat Commun. 2021 Jul 15;12:4335. doi: 10.1038/s41467-021-24624-5 (PMC8282848; doi:10.1038/s41467-021-24624-5)
Supplement: Supplementary file 4 — Supplementary Software [file 41467_2021_24624_MOESM4_ESM.zip › github/FigureS6C_RNA-Seq_BMP_vs_published_in_vitro_astrocytes/00_input/group_tab.csv]

sample	group
X9_B14d_4	Astr_BMP
X8_B14d_5	Astr_BMP
X6_B14d_1	Astr_BMP
lA_2_1	Astr_mESC_CNTF
lA_2_2	Astr_mESC_CNTF
lA_2_3	Astr_mESC_CNTF
PA_1A1	Astr_prim
PA_2A1	Astr_prim
PA_3A1	Astr_prim
PA_A1	Astr_prim
PA_A2	Astr_prim
PA_A3	Astr_prim
iA3	Astr_P4
iA4	Astr_P4
iA7	Astr_P4
mA5	Astr_2m
mA7	Astr_2m
mA10	Astr_2m
