# Supplementary material for: Extensive transcriptional and chromatin changes underlie astrocyte maturation in vivo and in culture
Source: Nat Commun. 2021 Jul 15;12:4335. doi: 10.1038/s41467-021-24624-5 (PMC8282848; doi:10.1038/s41467-021-24624-5)
Supplement: Supplementary file 4 — Supplementary Software [file 41467_2021_24624_MOESM4_ESM.zip › github/FigureS6C_RNA-Seq_BMP_vs_published_in_vitro_astrocytes/00_input/Gene of interest table 21-02-05.csv]

cell_type_markers_ext	TFs_Fantom5_mouse	mature_sel_volcano	immature_sel_volcano	mature_immature_sel_IF	Homeo_TFs_mouse	immature_ETS_TFs	mature_ROR_HOX_TFs	Astr_markers	mature_sel_BMP_reg	immature_sel_BMP_reg	mature_TFs_sel	main_cand_TFs
Slc1a3	Zfx	Acsl6	Ccna2	Glul	Barhl1	Etv4	Rora	Slc1a3	Ank2	Fabp7	Rora	Rorb
Aldh1l1	Zfp423	Clmn	Ccnb1	Slc1a2	Barhl2	Etv5	Rorb	Aldh1l1	Plcd4	Marcks	Rorb	Dbx2
Sox9	Zeb1	Fam107a	Cdk1	Gjb6	Barx1	Etv1	Rorc	Sox9	Mfap3l	Marcksl1	Dbx2	Lhx2
Gfap	Vdr	Gjb6	Fabp7	S100b	Barx2	Elf4	Dbx2	Gfap	Gas6	Nes	Hopx	Fezf2
Aqp4	Usf1	Grin2c	Grm5	Fabp7	Bsx	Elk3	Pou3f3	Aqp4		Sox4
Aldoc	Tlx1	Htra1	Mki67	Mki67	Cdx1	Erg	Lhx2	Aldoc	Mt2	Sparc	Pou3f3
Gja1	Tfap2a	Mertk	Nes	Nes	Cdx2	Ets1	Nkx6-2	Gja1	Prnp	Vim	Lhx2
Slc1a2	Tead1	Slc1a2	Sox11	Id1	Cdx4	Ets2	Onecut2	Slc1a2	Grina	Ccnd2
Elavl4	Tcf3	Syne1	Sox4	Id3	Dbx1	Fli1	Pou3f1		Hepacam	Cdk1	Fezf2
Dcx	Tbp	Glul	Tnc		Dbx2		Prox1		Ntrk2		Tef
Tubb3	Tal1	S100b	Top2a		Dlx1		Zfhx2		Pdk2	Id1	Hivep3
Mbp	T		Id1		Dlx2				Atp1b2	Id3	Nr1d1
Mog	Stat3		Id3		Dlx3				Ldhb	Ncan
Opalin	Stat1				Dlx4				Ezr	Socs3
Plp1	Srf				Dlx5					Tgfb2
Sox10	Spz1				Dlx6				Gabrg1
Olig2	Spib				Emx1				Kcna2	Cacng4
Olig1	Sp1				Emx2					Ccna2
Cspg4	Sox9				En1					Ccnb1
Pdgfra	Sox5				En2				Fam107a	Cenpa
Cx3cr1	Sox2				Evx1				Gjb6	Cenpe
Itgam	Sox17				Evx2				Gpc5	Mcm3
Aif1	Rxra				Gbx1				Cldn10	Mki67
Pecam1	Runx1				Gbx2				Maob	Itgb1
Cd34	Rreb1				Gsx1				Slc1a2	Ezh2
Cldn5	Rest				Gsx2				Gabrb1	Hdac2
Des	Rela				Hhex				Kcnk1	Pcna
Mcam	Rel				Hlx				Mertk	Rpl10
Pdgfrb	Pparg				Hmx1				Clmn	Rps11
Mki67	Pou5f1				Hmx2				Acsl6	Sema6a
Top2a	Plag1				Hmx3				Gk	Vcan
Cdk1	Pbx1				Hoxa1				Acsl3	Sox11
Mcm2	Pax6				Hoxa10				F3
	Pax5				Hoxa11				Cntfr	Fos
	Pax2				Hoxa13				S1pr1	Hes5
	Nr4a2				Hoxa2					Mmp14
	Nr3c1				Hoxa3					Notch3
	Nr2f1				Hoxa4
	Nr2e3				Hoxa5
	Nr1h2				Hoxa6
	Nkx3-2				Hoxa7
	Nkx3-1				Hoxa9
	Nhlh1				Hoxb1
	Nfya				Hoxb13
	Nfkb1				Hoxb2
	Nfil3				Hoxb3
	Nfic				Hoxb4
	Nfe2l2				Hoxb5
	Nfatc2				Hoxb6
	Mycn				Hoxb7
	Myc				Hoxb8
	Myb				Hoxb9
	Mef2a				Hoxc10
	Max				Hoxc11
	Mafb				Hoxc12
	Lhx3				Hoxc13
	Klf4				Hoxc4
	Irf2				Hoxc5
	Irf1				Hoxc6
	Insm1				Hoxc8
	Hnf4a				Hoxc9
	Hnf1b				Hoxd1
	Hnf1a				Hoxd10
	Hlf				Hoxd11
	Hif1a				Hoxd12
	Hand1				Hoxd13
	Gata1				Hoxd3
	Gabpa				Hoxd4
	Foxq1				Hoxd8
	Foxo3				Hoxd9
	Foxi1				Lbx1
	Foxf2				Lbx2
	Foxd3				Meox1
	Foxd1				Meox2
	Foxa2				Mnx1
	Foxa1				Msx1
	Esrrb				Msx2
	Esr2				Msx3
	Esr1				Nanog
	En1				NanogPa
	Elk4				NanogPb
	Elk1				Nkx1-1
	Elf5				Nkx1-2
	Egr1				Nkx2-1
	Ebf1				Nkx2-2
	E2f1				Nkx2-3
	Ddit3				Nkx2-4
	Ctcf				Nkx2-5
	Creb1				Nkx2-6
	Cebpa				Nkx2-9
	Arnt				Nkx3-1
	Ar				Nkx3-2
	Ahr				Nkx6-1
	Zzz3				Nkx6-2
	Zxdc				Nkx6-3
	Zufsp				Noto
	Zscan30				Pdx1
	Zscan29				Tlx1
	Zscan22				Tlx2
	Zscan21				Tlx3
	Zscan2				Vax1
	Zscan12				Vax2
	Znfx1				Alx1
	Znf512b				Alx3
	Zmat5				Alx4
	Zmat4				Arx
	Zmat3				Crx
	Zmat2				Dmbx1
	Zmat1				Dux
	Zkscan6				Duxbl
	Zkscan5				Esx1
	Zkscan3				Gm10391
	Zkscan2				Gm10394
	Zkscan17				Gm10678
	Zkscan16				Gm10679
	Zkscan14				Gm14543
	Zkscan1				Gm14544
	Zim2				Gm3959
	Zim1				Gm3965
	Zik1				Gm3968
	Zic5				Gm3977
	Zic4				Gm3980
	Zic3				Gm3981
	Zic2				Gm3984
	Zic1				Gm3987
	Zhx3				Gm3989
	Zhx2				Gm3994
	Zhx1				Gm3996
	Zgpat				Gm3998
	Zfyve26				Gm4001
	Zfy2				Gm4003
	Zfpm2				Gm4014
	Zfpm1				Gm4016
	Zfp961				Gm4018
	Zfp958				Gm4023
	Zfp953				Gm4745
	Zfp945				Gm4830
	Zfp941				Gm4897
	Zfp940				Gm4981
	Zfp94				Gm5496
	Zfp92				Gm5889
	Zfp91				Gm6310
	Zfp90				Gm7590
	Zfp9				Gm8040
	Zfp874b				Gm8053
	Zfp874a				Gm8057
	Zfp872				Gm8064
	Zfp87				Gm8072
	Zfp867				Gsc
	Zfp846				Gsc2
	Zfp84				Hesx1
	Zfp839				Hopx
	Zfp830				Isx
	Zfp828				LOC100417000
	Zfp827				LOC100504180
	Zfp821				Mixl1
	Zfp82				Nobox
	Zfp810				Obox1
	Zfp804a				Obox2
	Zfp800				Obox3
	Zfp799				Obox5
	Zfp791				Obox6
	Zfp790				Otp
	Zfp788				Otx1
	Zfp787				Otx2
	Zfp786				Pax2
	Zfp784				Pax3
	Zfp780b				Pax4
	Zfp78				Pax5
	Zfp777				Pax6
	Zfp775				Pax7
	Zfp771				Pax8
	Zfp770				Phox2a
	Zfp768				Phox2b
	Zfp764				Pitx1
	Zfp759				Pitx2
	Zfp750				Pitx3
	Zfp748				Prop1
	Zfp747				Prrx1
	Zfp746				Prrx2
	Zfp740				Prrxl1
	Zfp74				Rax
	Zfp738				Rhox1
	Zfp719				Rhox10
	Zfp715				Rhox11
	Zfp712				Rhox12
	Zfp711				Rhox13
	Zfp710				Rhox2a
	Zfp71-rs1				Rhox2b
	Zfp709				Rhox2c
	Zfp708				Rhox2d
	Zfp707				Rhox2e
	Zfp706				Rhox2f
	Zfp704				Rhox2g
	Zfp703				Rhox2h
	Zfp7				Rhox3-ps
	Zfp697				Rhox3a
	Zfp691				Rhox3b
	Zfp69				Rhox3c
	Zfp689				Rhox3e
	Zfp688				Rhox3f
	Zfp687				Rhox3g
	Zfp68				Rhox3h
	Zfp677				Rhox4a
	Zfp672				Rhox4b
	Zfp668				Rhox4c
	Zfp667				Rhox4d
	Zfp664				Rhox4e
	Zfp661				Rhox4f
	Zfp658				Rhox4g
	Zfp655				Rhox6
	Zfp653				Rhox7
	Zfp652				Rhox8
	Zfp651				Rhox9
	Zfp647				Sebox
	Zfp646				Shox2
	Zfp644				Uncx
	Zfp641				Vsx1
	Zfp64				Vsx2
	Zfp639				Isl1
	Zfp637				Isl2
	Zfp629				Lhx1
	Zfp628				Lhx2
	Zfp623				Lhx3
	Zfp622				Lhx4
	Zfp62				Lhx5
	Zfp619				Lhx6
	Zfp618				Lhx8
	Zfp612				Lhx9
	Zfp609				Lmx1a
	Zfp608				Lmx1b
	Zfp607				Hdx
	Zfp606				Pou1f1
	Zfp605				Pou2f1
	Zfp60				Pou2f2
	Zfp598				Pou2f3
	Zfp597				Pou3f1
	Zfp595				Pou3f2
	Zfp593				Pou3f3
	Zfp592				Pou3f4
	Zfp59				Pou4f1
	Zfp583				Pou4f2
	Zfp580				Pou4f3
	Zfp58				Pou5f1
	Zfp579				Pou5f2
	Zfp575				Pou6f1
	Zfp574				Pou6f2
	Zfp57				Hmbox1
	Zfp566				Hnf1a
	Zfp563				Hnf1b
	Zfp560				Six1
	Zfp558				Six2
	Zfp553				Six3
	Zfp536				Six4
	Zfp532				Six5
	Zfp53				Six6
	Zfp526				Gm12605
	Zfp524				Gm7148
	Zfp523				Irx1
	Zfp521				Irx2
	Zfp518b				Irx3
	Zfp518a				Irx4
	Zfp516				Irx5
	Zfp513				Irx6
	Zfp512				Meis1
	Zfp511				Meis2
	Zfp51				Meis3
	Zfp507				Mkx
	Zfp503				Pbx1
	Zfp498				Pbx2
	Zfp488				Pbx3
	Zfp474				Pbx4
	Zfp467				Pknox1
	Zfp462				Pknox2
	Zfp46				Tgif1
	Zfp458				Tgif1p1
	Zfp456				Tgif2
	Zfp455				Tgif2lx1
	Zfp454				Tgif2lx2
	Zfp451				Cux1
	Zfp449				Cux2
	Zfp446				Onecut1
	Zfp445				Onecut2
	Zfp444				Onecut3
	Zfp438				Satb1
	Zfp429				Satb2
	Zfp428				Prox1
	Zfp426				Prox2
	Zfp422				Adnp
	Zfp420				Adnp2
	Zfp42				Homez
	Zfp418				Tshz1
	Zfp414				Tshz2
	Zfp410				Tshz3
	Zfp41				Zeb1
	Zfp408				Zeb2
	Zfp407				Zfhx2
	Zfp398				Zfhx3
	Zfp397				Zfhx4
	Zfp395				Zhx1
	Zfp39				Zhx2
	Zfp386				Zhx3
	Zfp385c				Lass2
	Zfp385b				Lass3
	Zfp385a				Lass4
	Zfp384				Lass5
	Zfp382				Lass6
	Zfp37				Cphx
	Zfp36l2				Crxos1
	Zfp36l1				E530001F21Rik
	Zfp369				Gm2104
	Zfp367				Gm2135
	Zfp366				Gm2559
	Zfp365				Gm3761
	Zfp362				Gm4222
	Zfp358				Gm4412
	Zfp354c				Gm5585
	Zfp354b				Gm5585p1
	Zfp354a				Gm5585p2
	Zfp346				Gm5585p3
	Zfp341				Gm7235
	Zfp335				Gm8282
	Zfp334				Gm8743
	Zfp329				Gm9376
	Zfp326
	Zfp324
	Zfp322a
	Zfp319
	Zfp318
	Zfp317
	Zfp30
	Zfp3
	Zfp296
	Zfp295
	Zfp292
	Zfp287
	Zfp286
	Zfp282
	Zfp281
	Zfp280d
	Zfp280c
	Zfp280b
	Zfp28
	Zfp277
	Zfp276
	Zfp275
	Zfp273
	Zfp27
	Zfp263
	Zfp260
	Zfp26
	Zfp251
	Zfp248
	Zfp239
	Zfp238
	Zfp236
	Zfp235
	Zfp219
	Zfp217
	Zfp213
	Zfp212
	Zfp207
	Zfp202
	Zfp2
	Zfp192
	Zfp191
	Zfp189
	Zfp187
	Zfp184
	Zfp182
	Zfp180
	Zfp174
	Zfp167
	Zfp161
	Zfp160
	Zfp148
	Zfp146
	Zfp143
	Zfp142
	Zfp141
	Zfp14
	Zfp13
	Zfp128
	Zfp12
	Zfp113
	Zfp111
	Zfp110
	Zfp11
	Zfp108
	Zfp106
	Zfp105
	Zfp1
	Zfhx4
	Zfhx3
	Zfhx2
	Zfat
	Zeb2
	Zcchc6
	Zcchc11
	Zc3h8
	Zc3h7b
	Zc3h7a
	Zc3h6
	Zc3h4
	Zc3h3
	Zc3h18
	Zc3h15
	Zc3h14
	Zc3h13
	Zc3h12b
	Zc3h12a
	Zc3h11a
	Zc3h10
	Zbtb9
	Zbtb8b
	Zbtb8a
	Zbtb7c
	Zbtb7b
	Zbtb7a
	Zbtb6
	Zbtb5
	Zbtb49
	Zbtb48
	Zbtb46
	Zbtb45
	Zbtb44
	Zbtb43
	Zbtb42
	Zbtb41
	Zbtb40
	Zbtb4
	Zbtb39
	Zbtb38
	Zbtb37
	Zbtb33
	Zbtb32
	Zbtb3
	Zbtb26
	Zbtb25
	Zbtb24
	Zbtb22
	Zbtb20
	Zbtb2
	Zbtb17
	Zbtb16
	Zbtb12
	Zbtb11
	Zbtb10
	Zbtb1
	Zbp1
	Zbed6
	Zbed4
	Zbed3
	Yy2
	Yy1
	Yeats4
	Yeats2
	Ybx2
	Ybx1
	Xbp1
	Wt1
	Wiz
	Whsc1
	Wdhd1
	Vsx2
	Vsx1
	Vezf1
	Vax2
	Vax1
	Utf1
	Usf2
	Unkl
	Unk
	Uncx
	Ubtf
	Ubp1
	Twist2
	Twist1
	Tub
	Ttf2
	Ttf1
	Tshz3
	Tshz2
	Tshz1
	Tsc22d4
	Tsc22d3
	Tsc22d2
	Tsc22d1
	Trps1
	Trp73
	Trp63
	Trp53
	Trerf1
	Tox4
	Tox3
	Tox2
	Tox
	Topors
	Toe1
	Tlx3
	Tlx2
	Thrb
	Thra
	Thap8
	Thap7
	Thap6
	Thap4
	Thap3
	Thap2
	Thap11
	Thap1
	Tgif2
	Tgif1
	Tfec
	Tfeb
	Tfe3
	Tfdp2
	Tfdp1
	Tfcp2l1
	Tfcp2
	Tfb2m
	Tfb1m
	Tfap4
	Tfap2e
	Tfap2d
	Tfap2c
	Tfap2b
	Tfam
	Tet3
	Tet2
	Tet1
	Terf2
	Terf1
	Tef
	Tead4
	Tead3
	Tead2
	Tcfl5
	Tcf7l2
	Tcf7l1
	Tcf7
	Tcf4
	Tcf25
	Tcf23
	Tcf21
	Tcf20
	Tcf19
	Tcf15
	Tcf12
	Tbx5
	Tbx4
	Tbx3
	Tbx22
	Tbx21
	Tbx20
	Tbx2
	Tbx19
	Tbx18
	Tbx15
	Tbx1
	Tbr1
	Tbpl1
	Tax1bp3
	Tax1bp1
	Tal2
	Taf1
	Tada2b
	Tada2a
	Stat6
	Stat5b
	Stat5a
	Stat4
	Stat2
	St18
	Ssrp1
	Srebf2
	Srebf1
	Spic
	Spdef
	Sp9
	Sp8
	Sp7
	Sp6
	Sp5
	Sp4
	Sp3
	Sp2
	Sp140
	Sp110
	Sp100
	Sox8
	Sox7
	Sox6
	Sox4
	Sox30
	Sox3
	Sox21
	Sox18
	Sox15
	Sox14
	Sox13
	Sox12
	Sox11
	Sox10
	Sox1
	Sohlh2
	Sohlh1
	Snapc4
	Snai3
	Snai2
	Snai1
	Smarce1
	Smarcd3
	Smarcd2
	Smarcd1
	Smarcc2
	Smarcc1
	Smarcb1
	Smarcal1
	Smarcad1
	Smarca5
	Smarca4
	Smarca2
	Smarca1
	Smad9
	Smad7
	Smad6
	Smad5
	Smad4
	Smad3
	Smad2
	Smad1
	Slc30a9
	Skor2
	Skor1
	Skil
	Ski
	Six6
	Six5
	Six4
	Six3
	Six2
	Six1
	Sim2
	Sim1
	Shox2
	Sfpq
	Sfpi1
	Setbp1
	Sebox
	Scx
	Scrt2
	Scrt1
	Scaper
	Satb2
	Satb1
	Sall4
	Sall3
	Sall2
	Sall1
	Rxrg
	Rxrb
	Runx3
	Runx2
	Runx1t1
	Rsl1
	Rorc
	Rorb
	Rora
	Rlf
	Rhox8
	Rhox6
	Rhox13
	Rhox12
	Rhox10
	Rfxap
	Rfxank
	Rfx8
	Rfx7
	Rfx6
	Rfx5
	Rfx4
	Rfx3
	Rfx2
	Rfx1
	Rere
	Relb
	Rcor3
	Rcor2
	Rcor1
	Rc3h2
	Rc3h1
	Rbpjl
	Rbpj
	Rbm22
	Rbak
	Rax
	Rarg
	Rarb
	Rara
	Purg
	Purb
	Pura
	Ptf1a
	Pspc1
	Prrxl1
	Prrx2
	Prrx1
	Prox2
	Prox1
	Prop1
	Prkrir
	Preb
	Prdm9
	Prdm8
	Prdm6
	Prdm5
	Prdm4
	Prdm2
	Prdm16
	Prdm15
	Prdm13
	Prdm12
	Prdm11
	Prdm10
	Prdm1
	Ppp1r13l
	Ppard
	Ppara
	Pou6f1
	Pou5f2
	Pou4f3
	Pou4f2
	Pou4f1
	Pou3f4
	Pou3f3
	Pou3f2
	Pou3f1
	Pou2f3
	Pou2f2
	Pou2f1
	Pou2af1
	Pou1f1
	Pogz
	Plek
	Plagl2
	Plagl1
	Pknox2
	Pknox1
	Pitx3
	Pitx2
	Pitx1
	Phtf2
	Phtf1
	Phox2b
	Phox2a
	Phf5a
	Phf20
	Phb2
	Phb
	Pgr
	Peg3
	Pdx1
	Pcgf6
	Pcbp4
	Pcbp3
	Pcbp2
	Pcbp1
	Pbx4
	Pbx3
	Pbx2
	Pbrm1
	Pax9
	Pax8
	Pax7
	Pax3
	Pax1
	Pawr
	Patz1
	Parp12
	Parp1
	Ovol2
	Ovol1
	Otx2
	Otx1
	Otp
	Osr2
	Osr1
	Onecut3
	Onecut2
	Onecut1
	Olig3
	Olig2
	Olig1
	Nrl
	Nrf1
	Nr6a1
	Nr5a2
	Nr5a1
	Nr4a3
	Nr4a1
	Nr3c2
	Nr2f6
	Nr2f2
	Nr2e1
	Nr2c2
	Nr2c1
	Nr1i3
	Nr1i2
	Nr1h5
	Nr1h4
	Nr1h3
	Nr1d2
	Nr1d1
	Nr0b2
	Nr0b1
	Npas4
	Npas3
	Npas2
	Npas1
	Nono
	Noc4l
	Noc3l
	Nkx6-2
	Nkx6-1
	Nkx2-9
	Nkx2-6
	Nkx2-5
	Nkx2-4
	Nkx2-3
	Nkx2-2
	Nkx2-1
	Nkrf
	Nhlh2
	Nfyc
	Nfyb
	Nfxl1
	Nfx1
	Nfrkb
	Nfkbiz
	Nfkbil1
	Nfkbie
	Nfkbid
	Nfkbib
	Nfkbia
	Nfkb2
	Nfix
	Nfib
	Nfia
	Nfe2l3
	Nfe2l1
	Nfe2
	Nfatc4
	Nfatc3
	Nfatc1
	Nfat5
	Neurog3
	Neurog2
	Neurog1
	Neurod6
	Neurod4
	Neurod2
	Neurod1
	Ncor2
	Ncor1
	Ncoa7
	Ncoa6
	Ncoa5
	Ncoa4
	Ncoa3
	Ncoa2
	Ncoa1
	Nanog
	Myt1l
	Myt1
	Myst4
	Myst3
	Myst2
	Myst1
	Mysm1
	Myog
	Myod1
	Mynn
	Myf6
	Myf5
	Mycl1
	Mybl2
	Mybl1
	Mxi1
	Mxd4
	Mxd3
	Mxd1
	Mtf2
	Mtf1
	Mta3
	Mta2
	Mta1
	Msx3
	Msx2
	Msx1
	Msc
	Mnx1
	Mnt
	Mlxipl
	Mlxip
	Mlx
	Mllt6
	Mllt4
	Mllt3
	Mllt11
	Mllt10
	Mllt1
	Mll5
	Mll3
	Mll2
	Mll1
	Mkx
	Mitf
	Mier3
	Mier2
	Mier1
	Mga
	Mesp2
	Mesp1
	Meox2
	Meox1
	Meis3
	Meis2
	Meis1
	Mef2d
	Mef2c
	Mef2b
	Mecp2
	Mecom
	Mbnl3
	Mbd6
	Mbd5
	Mbd4
	Mbd3l1
	Mbd3
	Mbd2
	Mbd1
	Maz
	Matr3
	Mafk
	Mafg
	Maff
	Mafa
	Maf1
	Maf
	Mael
	Lyl1
	Lyar
	Lrrfip2
	Lrrfip1
	Lmx1b
	Lmx1a
	Lhx9
	Lhx8
	Lhx6
	Lhx5
	Lhx4
	Lhx2
	Lhx1
	Lef1
	Lcorl
	Lcor
	L3mbtl4
	L3mbtl3
	L3mbtl2
	L3mbtl1
	Klf9
	Klf7
	Klf6
	Klf5
	Klf3
	Klf2
	Klf17
	Klf16
	Klf15
	Klf14
	Klf13
	Klf12
	Klf11
	Klf10
	Klf1
	Khsrp
	Kdm5d
	Kdm5c
	Kdm5b
	Kdm5a
	Kdm2a
	Kcnip3
	Kcmf1
	Kat5
	Jund
	Junb
	Jun
	Jdp2
	Jazf1
	Jarid2
	Isx
	Isl2
	Isl1
	Irx5
	Irx4
	Irx3
	Irx2
	Irx1
	Irf9
	Irf8
	Irf7
	Irf6
	Irf5
	Irf4
	Irf3
	Insm2
	Ikzf5
	Ikzf4
	Ikzf3
	Ikzf2
	Ikzf1
	Id4
	Id3
	Id2
	Id1
	Hsfy2
	Hsf5
	Hsf4
	Hsf2
	Hsf1
	Hoxd9
	Hoxd8
	Hoxd4
	Hoxd3
	Hoxd13
	Hoxd12
	Hoxd11
	Hoxd10
	Hoxc8
	Hoxc6
	Hoxc5
	Hoxc4
	Hoxc13
	Hoxc12
	Hoxc10
	Hoxb9
	Hoxb8
	Hoxb7
	Hoxb6
	Hoxb5
	Hoxb4
	Hoxb3
	Hoxb2
	Hoxb13
	Hoxa9
	Hoxa7
	Hoxa6
	Hoxa5
	Hoxa4
	Hoxa3
	Hoxa2
	Hoxa13
	Hoxa11
	Hoxa10
	Hoxa1
	Hopx
	Homez
	Hnrnpk
	Hnf4g
	Hmx2
	Hmx1
	Hmgxb4
	Hmgxb3
	Hmga2
	Hmga1
	Hmg20b
	Hmg20a
	Hmbox1
	Hlx
	Hltf
	Hkr1
	Hivep3
	Hivep2
	Hivep1
	Hinfp
	Hif3a
	Hic2
	Hic1
	Hhex
	Heyl
	Hey2
	Hey1
	Hesx1
	Hes6
	Hes5
	Hes3
	Hes2
	Hes1
	Helt
	Hdx
	Hbp1
	Hand2
	Gzf1
	Gtf3a
	Gtf2i
	Gsx2
	Gsx1
	Gsc
	Grlf1
	Grhl3
	Grhl2
	Grhl1
	Gmeb2
	Gmeb1
	Gm98
	Gm8008
	Gm608
	Gm4944
	Glis3
	Glis2
	Glis1
	Gli3
	Gli2
	Gli1
	Gfi1b
	Gfi1
	Gcm1
	Gcfc1
	Gbx2
	Gbx1
	Gatad2b
	Gatad2a
	Gatad1
	Gata6
	Gata5
	Gata4
	Gata3
	Gata2
	Gabpb2
	Gabpb1
	Fubp3
	Fubp1
	Foxs1
	Foxr1
	Foxp4
	Foxp3
	Foxp2
	Foxp1
	Foxo6
	Foxo4
	Foxo1
	Foxn4
	Foxn3
	Foxn2
	Foxn1
	Foxm1
	Foxl2
	Foxl1
	Foxk2
	Foxk1
	Foxj3
	Foxj2
	Foxj1
	Foxi3
	Foxh1
	Foxg1
	Foxf1a
	Foxe3
	Foxe1
	Foxd2
	Foxc2
	Foxc1
	Foxb1
	Foxa3
	Fosl2
	Fosl1
	Fosb
	Fos
	Fli1
	Fiz1
	Figla
	Fezf2
	Fezf1
	Ferd3l
	Fam170a
	Ezh2
	Ezh1
	Evx2
	Etv6
	Etv5
	Etv4
	Etv3
	Etv2
	Etv1
	Ets2
	Ets1
	Esx1
	Esrrg
	Esrra
	Erg
	Erf
	Epas1
	Eomes
	Eno1
	En2
	Emx2
	Emx1
	Elk3
	Elf4
	Elf3
	Elf2
	Elf1
	Ehf
	Egr4
	Egr3
	Egr2
	Ebf4
	Ebf3
	Ebf2
	E4f1
	E2f8
	E2f7
	E2f6
	E2f5
	E2f4
	E2f3
	E2f2
	Drap1
	Dr1
	Dpf3
	Dpf2
	Dpf1
	Dnmt3l
	Dnmt3b
	Dnmt3a
	Dnmt1
	Dnajc21
	Dnajc2
	Dnajc1
	Dmtf1
	Dmrtc2
	Dmrtb1
	Dmrta2
	Dmrta1
	Dmrt3
	Dmrt2
	Dmrt1
	Dmbx1
	Dmap1
	Dlx6
	Dlx5
	Dlx3
	Dlx2
	Dlx1
	Deaf1
	Ddb2
	Dbx2
	Dbx1
	Dbp
	Dach2
	Dach1
	D630045J12Rik
	Cxxc1
	Cux2
	Cux1
	Ctcfl
	Csrnp3
	Csrnp2
	Csrnp1
	Csda
	Crx
	Crem
	Crebzf
	Crebl2
	Crebbp
	Creb5
	Creb3l4
	Creb3l3
	Creb3l2
	Creb3l1
	Creb3
	Cramp1l
	Cpxcr1
	Cnot4
	Clock
	Ciz1
	Cic
	Cenpt
	Cebpz
	Cebpg
	Cebpe
	Cebpd
	Cebpb
	Cdx2
	Cdx1
	Cdc5l
	Ccdc79
	Cbfb
	Casz1
	Carhsp1
	Camta2
	Camta1
	C330006K01Rik
	C130039O16Rik
	Bsx
	Brca1
	Bptf
	Bola3
	Bola2
	Bola1
	Bnc2
	Bnc1
	Bmyc
	Bmp2
	Bhlhe41
	Bhlhe40
	Bhlhe22
	Bhlhb9
	Bhlha9
	Bhlha15
	Bclaf1
	Bcl6b
	Bcl6
	Bcl3
	Bcl11b
	Bcl11a
	Bbx
	Batf2
	Batf
	Barx2
	Barx1
	Barhl2
	Barhl1
	Bach2
	Bach1
	Atxn7
	Atrx
	Atoh8
	Atoh7
	Atoh1
	Atf7
	Atf6b
	Atf6
	Atf5
	Atf4
	Atf3
	Atf2
	Atf1
	Ash2l
	Ash1l
	Ascl3
	Ascl2
	Ascl1
	Arx
	Arntl2
	Arntl
	Arnt2
	Arid5b
	Arid5a
	Arid4b
	Arid4a
	Arid3c
	Arid3b
	Arid3a
	Arid2
	Arid1b
	Arid1a
	Ankzf1
	Alx4
	Alx3
	Alx1
	Akna
	Aire
	Ahctf1
	Aff4
	Aff3
	Aff2
	Aff1
	Aebp2
	Aebp1
	Adnp2
	Adnp
	AW146020
	9130023H24Rik
