# Supplementary material for: Extensive transcriptional and chromatin changes underlie astrocyte maturation in vivo and in culture
Source: Nat Commun. 2021 Jul 15;12:4335. doi: 10.1038/s41467-021-24624-5 (PMC8282848; doi:10.1038/s41467-021-24624-5)
Supplement: Supplementary file 4 — Supplementary Software [file 41467_2021_24624_MOESM4_ESM.zip › github/Figure3_ATAC-Seq_in_vivo/00_input/mCO.enh.1e-2_mm10.bed]

1	4409919	4449919	Sox17:-80Kb:0.002:4.2e-05:5:13
1	4809919	4849919	Atp6v1h:-240Kb:0.0098:0.0011:3.2:9.3
1	4809919	4849919	Rgs20:-240Kb:0.0098:0.0011:3.2:9.3
1	4849919	4889919	Atp6v1h:-200Kb:0.00064:4.4e-05:3.4:11
1	4849919	4889919	Rgs20:-200Kb:0.00064:4.4e-05:3.4:11
1	4969919	5009919	Atp6v1h:-80Kb:0.0052:0.00048:4.8:11
1	4969919	5009919	Rgs20:-80Kb:0.0052:0.00048:4.8:11
1	5009919	5049919	Atp6v1h:-40Kb:3.9e-05:8.9e-07:6.3:16
1	5009919	5049919	Rgs20:-40Kb:3.9e-05:8.9e-07:6.3:16
1	5049919	5089919	Tcea1:200Kb:0.0019:4e-05:3.4:11
1	5089919	5129919	Atp6v1h:40Kb:0.00064:2.9e-05:6.3:14
1	5089919	5129919	Npbwr1:-800Kb:0.0064:0.00013:2:7.4
1	5089919	5129919	Rgs20:40Kb:0.00064:2.9e-05:6.3:14
1	6249919	6289919	Rb1cc1:40Kb:5.6e-06:1.3e-07:6.7:13
1	6729919	6769919	St18:280Kb:0.00061:1.3e-05:3.6:8.9
1	7129919	7169919	Pcmtd1:80Kb:2.9e-10:6e-12:5.9:15
1	9569919	9609919	Mybl1:-120Kb:2.9e-08:5.9e-10:8.5:18
1	9649919	9689919	3110035E14Rik:80Kb:0.0012:5e-05:9.8:16
1	9689919	9729919	3110035E14Rik:120Kb:4.5e-08:9.4e-10:8.5:18
1	9769919	9809919	Arfgef1:-440Kb:0.0029:6.9e-05:2.1:8.4
1	9769919	9809919	Cops5:-240Kb:6.3e-09:1.3e-10:5.5:16
1	9769919	9809919	Cspp1:-240Kb:6.3e-09:1.3e-10:5.5:16
1	9769919	9809919	Snhg6:-160Kb:0.00024:5.1e-06:7.7:15
1	9769919	9809919	Snord87:-160Kb:0.00024:5.1e-06:7.7:15
1	9809919	9849919	Sgk3:40Kb:8.2e-05:9.7e-06:12:19
1	9849919	9889919	Sgk3:80Kb:7.4e-07:3.5e-08:9.8:19
1	9889919	9929919	Sgk3:120Kb:0.0092:0.0015:8.5:13
1	9929919	9969919	Sgk3:160Kb:6.4e-05:6e-06:7.7:15
1	10009919	10049919	Sgk3:240Kb:4e-09:9.5e-11:5.5:16
1	10089919	10129919	Sgk3:320Kb:3.1e-06:2.2e-07:4.3:12
1	10209919	10249919	Sgk3:440Kb:0.00034:4.8e-05:2.1:8.4
1	10849919	10889919	Prex2:-120Kb:0.004:0.00018:5.2:11
1	11049919	11089919	Prex2:80Kb:2.2e-07:5.1e-09:6.6:15
1	11169919	11209919	A830018L16Rik:-240Kb:0.00055:2.1e-05:3.6:9.3
1	11569919	11609919	A830018L16Rik:160Kb:0.00055:2.6e-05:4.2:9.9
1	11609919	11649919	A830018L16Rik:200Kb:0.0073:0.00052:3.6:8.2
1	13049919	13089919	Prdm14:-40Kb:9.7e-06:2e-07:8.9:16
1	13169919	13209919	Tram1:-400Kb:0.0018:8.5e-05:3.8:9.2
1	13609919	13649919	Tram1:40Kb:1.7e-05:4.1e-07:9.1:16
1	16569919	16609919	D030040B21Rik:-80Kb:7.9e-05:4e-06:6.3:14
1	16569919	16609919	Jph1:-520Kb:0.0038:0.00041:2.6:8.3
1	16569919	16609919	Ly96:-80Kb:7.9e-05:4e-06:6.3:14
1	16569919	16609919	Stau2:80Kb:2.9e-09:6.6e-11:6.3:16
1	16569919	16609919	Tceb1:-80Kb:7.9e-05:4e-06:6.3:14
1	16569919	16609919	Tmem70:-80Kb:7.9e-05:4e-06:6.3:14
1	16609919	16649919	Stau2:120Kb:0.0064:0.0003:5.2:11
1	16649919	16689919	Jph1:-440Kb:7.6e-07:2e-08:2.8:12
1	16769919	16809919	Jph1:-320Kb:0.0051:0.00068:3.2:8.8
1	16809919	16849919	Jph1:-280Kb:9e-05:5.3e-06:3.5:11
1	16929919	16969919	Jph1:-160Kb:9e-05:7.2e-06:4.5:12
1	17089919	17129919	D030040B21Rik:440Kb:2.2e-07:5.5e-09:2.8:12
1	17089919	17129919	Ly96:440Kb:2.2e-07:5.5e-09:2.8:12
1	17089919	17129919	Tceb1:440Kb:2.2e-07:5.5e-09:2.8:12
1	17089919	17129919	Tmem70:440Kb:2.2e-07:5.5e-09:2.8:12
1	20929919	20969919	Tram2:-120Kb:0.0019:3.8e-05:6.4:13
1	21049919	21089919	Efhc1:120Kb:0.0013:2.7e-05:6.4:13
1	21409919	21449919	Kcnq5:-520Kb:1.4e-05:3.9e-07:3.1:14
1	21449919	21489919	Kcnq5:-480Kb:6.4e-05:7e-06:3.3:13
1	21489919	21529919	Kcnq5:-440Kb:0.0049:0.0011:3.5:10
1	21569919	21609919	Kcnq5:-360Kb:2.7e-05:1.5e-06:4.1:14
1	21649919	21689919	Kcnq5:-280Kb:0.0049:0.001:4.9:12
1	21769919	21809919	Kcnq5:-160Kb:0.0049:0.00081:5.7:13
1	21849919	21889919	Kcnq5:-80Kb:3.2e-05:2.6e-06:7.4:17
1	22249919	22289919	Kcnq5:320Kb:0.00011:1.5e-05:4.4:13
1	23953161	23993161	Lmbrd1:-720Kb:0.0089:0.0016:1.6:10
1	23993161	24033161	Lmbrd1:-680Kb:0.0057:0.00086:1.6:11
1	24353161	24393161	Lmbrd1:-320Kb:1.2e-09:1.1e-10:4.8:23
1	24513161	24553161	Lmbrd1:-160Kb:3.9e-09:4.9e-10:7.3:25
1	24593161	24633161	Lmbrd1:-80Kb:3.5e-14:1.8e-15:11:34
1	24679799	24703155	Lmbrd1:40Kb:0:0:16:69
1	24703155	24743155	Lmbrd1:80Kb:1.2e-09:1.2e-10:11:29
1	30663155	30703155	Gm13363:-280Kb:0.0059:0.0011:3.3:8.6
1	30663155	30703155	Phf3:-200Kb:0.0036:0.00044:4.1:9.8
1	30663155	30703155	Ptp4a1:-280Kb:0.0059:0.0011:3.3:8.6
1	30703155	30743155	Gm13363:-240Kb:1.3e-14:6.7e-16:3.6:18
1	30703155	30743155	Ptp4a1:-240Kb:1.3e-14:6.7e-16:3.6:18
1	30743155	30783155	Gm13363:-200Kb:0.00029:4.4e-05:4.1:11
1	30743155	30783155	Ptp4a1:-200Kb:0.00029:4.4e-05:4.1:11
1	30783155	30823155	Gm13363:-160Kb:2.1e-11:1.6e-12:4.4:17
1	30783155	30823155	Phf3:-80Kb:0.0023:0.00017:5.5:12
1	30783155	30823155	Ptp4a1:-160Kb:2.1e-11:1.6e-12:4.4:17
1	30823155	30863155	Gm13363:-120Kb:7.5e-07:9.5e-08:4.8:14
1	30823155	30863155	Phf3:-40Kb:0.0023:0.00013:6.8:13
1	30823155	30863155	Ptp4a1:-120Kb:7.5e-07:9.5e-08:4.8:14
1	30863155	30903155	Gm13363:-80Kb:0:0:5.5:25
1	30863155	30903155	Ptp4a1:-80Kb:0:0:5.5:25
1	30903155	30943155	Gm13363:-40Kb:0.0069:0.0016:6.8:12
1	30903155	30943155	Ptp4a1:-40Kb:0.0069:0.0016:6.8:12
1	30943155	30983155	Phf3:80Kb:0:0:5.5:25
1	31063155	31103155	Gm13363:120Kb:5.9e-07:5.9e-08:4.8:14
1	31063155	31103155	Ptp4a1:120Kb:5.9e-07:5.9e-08:4.8:14
1	31143155	31183155	Gm13363:200Kb:0.0059:0.0012:4.1:9.4
1	31143155	31183155	Phf3:280Kb:0.0036:0.0004:3.3:9.1
1	31143155	31183155	Ptp4a1:200Kb:0.0059:0.0012:4.1:9.4
1	31183155	31223155	Gm13363:240Kb:0.0095:0.0024:3.6:8.6
1	31183155	31223155	Ptp4a1:240Kb:0.0095:0.0024:3.6:8.6
1	31263155	31303155	Phf3:400Kb:0.0051:0.00075:2.6:8.1
1	32423155	32463155	Gm9839:-80Kb:0.0021:4.4e-05:5.5:14
1	33943155	33983155	Bend6:40Kb:0.0092:0.00019:13:20
1	34063155	34103155	Bag2:320Kb:9.9e-05:2e-06:3.7:12
1	34063155	34103155	Ccdc115:-360Kb:0.002:4e-05:3.2:11
1	34063155	34103155	Dst:80Kb:2.4e-06:5.3e-08:10:20
1	34063155	34103155	Imp4:-360Kb:0.002:4e-05:3.2:11
1	34063155	34103155	Mir5103:-360Kb:0.002:4e-05:3.2:11
1	34063155	34103155	Ptpn18:-360Kb:0.002:4e-05:3.2:11
1	34103155	34143155	Dst:120Kb:0.0014:6.3e-05:8.5:15
1	34623155	34663155	Fam168b:-200Kb:0.0052:0.00033:4.2:10
1	34623155	34663155	Plekhb2:-200Kb:0.0052:0.00033:4.2:10
1	34703155	34743155	Fam168b:-120Kb:0.0035:0.00011:6.1:13
1	34703155	34743155	Plekhb2:-120Kb:0.0035:0.00011:6.1:13
1	34783155	34823155	Fam168b:-40Kb:0.0035:0.00015:9.3:16
1	34783155	34823155	Plekhb2:-40Kb:0.0035:0.00015:9.3:16
1	34823155	34863155	Arhgef4:40Kb:0.0082:0.00016:9.3:16
1	36143155	36183155	Uggt1:-80Kb:0.0083:0.00017:7.1:14
1	36783155	36823155	Inpp4a:-480Kb:0.0088:0.00037:4.9:13
1	36823155	36863155	Tmem131:-80Kb:0.003:0.00013:10:19
1	37063155	37103155	Tmem131:160Kb:0.0028:5.9e-05:7.4:16
1	37223155	37263155	4933424G06Rik:520Kb:0.00064:1.4e-05:4.5:14
1	37223155	37263155	Actr1b:520Kb:0.00064:1.4e-05:4.5:14
1	37223155	37263155	Tmem131:320Kb:0.0049:0.00031:5.4:13
1	37343155	37383155	Inpp4a:80Kb:0.00057:1.2e-05:10:20
1	37383155	37423155	Inpp4a:120Kb:0.0096:0.0006:8.5:16
1	37663155	37703155	2010300C02Rik:-40Kb:3.2e-05:7.1e-07:14:25
1	37703155	37743155	Lipt1:-160Kb:0.0003:6e-06:7.4:17
1	37703155	37743155	Mitd1:-160Kb:0.0003:6e-06:7.4:17
1	37703155	37743155	Mrpl30:-160Kb:0.0003:6e-06:7.4:17
1	37703155	37743155	Tsga10:-160Kb:0.0003:6e-06:7.4:17
1	37823155	37863155	2010300C02Rik:120Kb:0.00024:1.6e-05:8.5:18
1	37863155	37903155	2010300C02Rik:160Kb:0.00024:1.4e-05:7.4:17
1	38983155	39023155	Cnot11:-520Kb:0.0036:0.00015:3.4:12
1	38983155	39023155	Npas2:-200Kb:0.00017:8.1e-06:6.6:17
1	38983155	39023155	Rpl31:-360Kb:0.00014:2.8e-06:4.9:15
1	39023155	39063155	Npas2:-160Kb:0.0013:0.00012:7.1:16
1	39063155	39103155	Npas2:-120Kb:1.2e-06:2.9e-08:8:21
1	39183155	39223155	Pdcl3:200Kb:0.00026:1.2e-05:6.6:17
1	39303155	39343155	Npas2:120Kb:0.0011:8.1e-05:8:17
1	39303155	39343155	Pdcl3:320Kb:0.0023:0.00016:5.5:14
1	39343155	39383155	Pdcl3:360Kb:0.00026:6.9e-06:4.9:15
1	39383155	39423155	Cnot11:-120Kb:0.00072:1.4e-05:8:17
1	39423155	39463155	Pdcl3:440Kb:0.0079:0.00092:4:12
1	39503155	39543155	Pdcl3:520Kb:0.004:0.00037:3.4:12
1	39543155	39583155	Creg2:-80Kb:0.0024:5.3e-05:8.7:18
1	39623155	39663155	Rnf149:80Kb:0.0025:5.4e-05:8.7:18
1	39623155	39663155	Snord89:80Kb:0.0025:5.4e-05:8.7:18
1	39663155	39703155	Map4k4:-200Kb:0.00058:5.1e-05:5.6:14
1	39743155	39783155	Map4k4:-120Kb:0.0004:2.6e-05:6.8:16
1	39903155	39943155	Map4k4:40Kb:0.00016:7e-06:10:20
1	39943155	39983155	Creg2:320Kb:0.004:0.00017:4.8:13
1	39943155	39983155	Map4k4:80Kb:1e-05:2.3e-07:7.9:19
1	41783155	41823155	2610017I09Rik:-880Kb:9.6e-10:1.2e-10:2.7:17
1	41783155	41823155	2900092D14Rik:-880Kb:9.6e-10:1.2e-10:2.7:17
1	41783155	41823155	Pou3f3:-880Kb:9.6e-10:1.2e-10:2.7:17
1	41823155	41863155	2610017I09Rik:-840Kb:3.4e-05:7.3e-06:2.7:12
1	41823155	41863155	2900092D14Rik:-840Kb:3.4e-05:7.3e-06:2.7:12
1	41823155	41863155	Pou3f3:-840Kb:3.4e-05:7.3e-06:2.7:12
1	41863155	41903155	2610017I09Rik:-800Kb:4.8e-13:4.5e-14:2.7:19
1	41863155	41903155	2900092D14Rik:-800Kb:4.8e-13:4.5e-14:2.7:19
1	41863155	41903155	Pou3f3:-800Kb:4.8e-13:4.5e-14:2.7:19
1	41903155	41943155	2610017I09Rik:-760Kb:0.00085:0.00027:2.7:10
1	41903155	41943155	2900092D14Rik:-760Kb:0.00085:0.00027:2.7:10
1	41903155	41943155	Pou3f3:-760Kb:0.00085:0.00027:2.7:10
1	42023155	42063155	2610017I09Rik:-640Kb:0.0013:0.00046:2.9:10
1	42023155	42063155	2900092D14Rik:-640Kb:0.0013:0.00046:2.9:10
1	42023155	42063155	Pou3f3:-640Kb:0.0013:0.00046:2.9:10
1	42223155	42263155	2610017I09Rik:-440Kb:0:0:3.4:24
1	42223155	42263155	2900092D14Rik:-440Kb:0:0:3.4:24
1	42223155	42263155	Pou3f3:-440Kb:0:0:3.4:24
1	42263155	42303155	2610017I09Rik:-400Kb:0.00026:7.4e-05:3.5:12
1	42263155	42303155	2900092D14Rik:-400Kb:0.00026:7.4e-05:3.5:12
1	42263155	42303155	Pou3f3:-400Kb:0.00026:7.4e-05:3.5:12
1	42303155	42343155	2610017I09Rik:-360Kb:0.0015:0.00058:3.6:11
1	42303155	42343155	2900092D14Rik:-360Kb:0.0015:0.00058:3.6:11
1	42303155	42343155	Pou3f3:-360Kb:0.0015:0.00058:3.6:11
1	42463155	42503155	2610017I09Rik:-200Kb:4.4e-09:6.8e-10:4.5:18
1	42463155	42503155	2900092D14Rik:-200Kb:4.4e-09:6.8e-10:4.5:18
1	42463155	42503155	Pou3f3:-200Kb:4.4e-09:6.8e-10:4.5:18
1	42503155	42543155	2610017I09Rik:-160Kb:0.00026:6.5e-05:4.9:13
1	42503155	42543155	2900092D14Rik:-160Kb:0.00026:6.5e-05:4.9:13
1	42503155	42543155	Pou3f3:-160Kb:0.00026:6.5e-05:4.9:13
1	42543155	42583155	2610017I09Rik:-120Kb:0.0025:0.001:5.4:12
1	42543155	42583155	2900092D14Rik:-120Kb:0.0025:0.001:5.4:12
1	42543155	42583155	Pou3f3:-120Kb:0.0025:0.001:5.4:12
1	42623155	42663155	2610017I09Rik:-40Kb:2.3e-06:4.2e-07:8.2:19
1	42623155	42663155	2900092D14Rik:-40Kb:2.3e-06:4.2e-07:8.2:19
1	42623155	42663155	Pou3f3:-40Kb:2.3e-06:4.2e-07:8.2:19
1	42703155	42743155	2610017I09Rik:40Kb:1.3e-13:8.1e-15:8.2:25
1	42703155	42743155	2900092D14Rik:40Kb:1.3e-13:8.1e-15:8.2:25
1	42703155	42743155	Pou3f3:40Kb:1.3e-13:8.1e-15:8.2:25
1	43103155	43143155	Fhl2:-40Kb:4.9e-05:3.1e-06:9.9:19
1	43183155	43223155	Fhl2:40Kb:3.9e-12:8.2e-14:9.9:24
1	43223155	43263155	Fhl2:80Kb:5.5e-08:2.3e-09:7.5:19
1	43463155	43503155	Nck2:40Kb:7.6e-06:1.7e-07:9.9:19
1	44103155	44143155	Mettl21e:-80Kb:0.0013:5.3e-05:4.5:9.9
1	44143155	44183155	Mettl21e:-40Kb:0.0013:2.9e-05:4.7:10
1	44183155	44223155	Ercc5:40Kb:0.0044:9.3e-05:4.7:10
1	44223155	44263155	4930521E06Rik:-520Kb:6.8e-07:1.5e-08:2.3:10
1	44463155	44503155	Gulp1:-80Kb:0.00012:2.6e-06:3.9:10
1	44503155	44543155	Gulp1:-40Kb:0.0079:0.00035:4.7:9.3
1	44863155	44903155	4930521E06Rik:120Kb:0.00077:3.4e-05:3.5:9.2
1	45023155	45063155	4930521E06Rik:280Kb:0.0014:9.2e-05:2.7:8.1
1	45063155	45103155	Col3a1:-240Kb:0.00019:3.9e-06:2.9:8.9
1	45863155	45903155	Slc40a1:-40Kb:0.0094:0.00019:6.1:11
1	46303155	46343155	Dnahc7b:240Kb:0.0049:0.00033:3:8.8
1	46383155	46423155	Dnahc7b:320Kb:0.00066:1.5e-05:2.5:9.6
1	46503155	46543155	Dnahc7b:440Kb:0.0011:4.7e-05:0.97:7.6
1	46903155	46943155	Slc39a10:80Kb:7.7e-07:3.6e-08:6.4:17
1	46943155	46983155	Slc39a10:120Kb:5.4e-12:1.3e-13:5:19
1	46983155	47023155	Slc39a10:160Kb:0.00063:4.4e-05:4.2:12
1	47063155	47103155	Slc39a10:240Kb:0.00083:7.7e-05:3.3:11
1	50903156	50943156	9330175M20Rik:-400Kb:1.9e-09:4.4e-11:3.9:15
1	50903156	50943156	Nabp1:-560Kb:0.0018:3.7e-05:3.1:9.8
1	50943156	50983156	9330175M20Rik:-360Kb:5.1e-06:2.4e-07:4.2:12
1	51023156	51063156	Tmeff2:120Kb:0.0072:0.00085:7.7:13
1	51303156	51343156	Tmeff2:400Kb:1.9e-10:5.6e-12:3.9:15
1	51463156	51503156	Tmeff2:560Kb:0.00018:1.1e-05:3.1:9.8
1	51583156	51623156	Nabp1:120Kb:0.002:8.1e-05:7.7:14
1	51583156	51623156	Tmeff2:680Kb:0.0028:0.00024:2.8:8.2
1	51623156	51663156	Stat4:-360Kb:0.0039:7.8e-05:4.2:11
1	51663156	51703156	Myo1b:-240Kb:0.0039:0.00024:5.5:12
1	51783156	51823156	Myo1b:-120Kb:0.00019:8e-06:7.7:16
1	51823156	51863156	Myo1b:-80Kb:0.00019:7.5e-06:9:17
1	52143156	52183156	Tmem194b:-480Kb:0.003:0.00072:3.5:9.5
1	52183156	52223156	Tmem194b:-440Kb:0.0081:0.0024:3.8:9
1	52223156	52263156	Tmem194b:-400Kb:5.4e-06:8e-07:4.1:13
1	52263156	52303156	Inpp1:-520Kb:0.0034:0.00014:3.3:10
1	52303156	52343156	Tmem194b:-320Kb:0.00015:3.1e-05:4.9:12
1	52463156	52503156	Tmem194b:-160Kb:4.1e-11:1.2e-12:6.2:19
1	52503156	52543156	Tmem194b:-120Kb:3.6e-05:6.3e-06:6.9:15
1	52583156	52623156	Nab1:120Kb:1.8e-05:7.8e-07:6.9:16
1	52623156	52663156	Gls:400Kb:3.5e-05:7.1e-07:4.1:13
1	52623156	52663156	Inpp1:-160Kb:3.2e-06:6.7e-08:6.2:16
1	52623156	52663156	Mfsd6:-80Kb:6.9e-08:1.5e-09:8:19
1	52623156	52663156	Nab1:160Kb:5.8e-11:1.3e-12:6.2:19
1	52703156	52743156	Tmem194b:80Kb:4.7e-08:2.8e-09:8:19
1	52743156	52783156	Tmem194b:120Kb:7.7e-07:9.1e-08:6.9:17
1	52783156	52823156	Tmem194b:160Kb:7.7e-07:7.1e-08:6.2:16
1	53023156	53063156	Tmem194b:400Kb:0.0078:0.0021:4.1:9.4
1	53743156	53783156	Dnahc7a:40Kb:1.8e-05:3.9e-07:9.7:19
1	54023156	54063156	Hecw2:-160Kb:3.2e-05:6.9e-07:5.6:15
1	54783156	54823156	Ankrd44:-120Kb:0.0069:0.00015:7:14
1	54983156	55023156	Hspd1:-80Kb:6.7e-05:1.3e-06:8.2:17
1	54983156	55023156	Hspe1:-80Kb:6.7e-05:1.3e-06:8.2:17
1	55423156	55463156	Plcl1:40Kb:1.6e-05:8e-07:11:19
1	55463156	55503156	Plcl1:80Kb:3.4e-05:2.6e-06:8.2:16
1	55663156	55703156	Plcl1:280Kb:0.002:0.00039:4.8:11
1	55703156	55743156	Plcl1:320Kb:6.4e-09:1.6e-10:4.2:15
1	55743156	55783156	Plcl1:360Kb:0.0019:0.00034:3.7:9.6
1	55783156	55823156	Plcl1:400Kb:0.001:0.00013:3.3:9.6
1	55823156	55863156	Plcl1:440Kb:0.0016:0.00024:3:9
1	55863156	55903156	Plcl1:480Kb:0.00048:4.8e-05:2.2:9
1	55943156	55983156	9130024F11Rik:-1000Kb:2e-11:2.6e-12:3.6:17
1	55943156	55983156	Satb2:-1000Kb:2e-11:2.6e-12:3.6:17
1	56063156	56103156	9130024F11Rik:-880Kb:1.8e-05:3.5e-06:3.7:12
1	56063156	56103156	Satb2:-880Kb:1.8e-05:3.5e-06:3.7:12
1	56223156	56263156	9130024F11Rik:-720Kb:0:0:3.8:20
1	56223156	56263156	Satb2:-720Kb:0:0:3.8:20
1	56343156	56383156	9130024F11Rik:-600Kb:0.0078:0.0023:3.9:9.3
1	56343156	56383156	Satb2:-600Kb:0.0078:0.0023:3.9:9.3
1	56783156	56823156	9130024F11Rik:-160Kb:0.00047:0.00012:4.8:12
1	56783156	56823156	Satb2:-160Kb:0.00047:0.00012:4.8:12
1	56823156	56863156	9130024F11Rik:-120Kb:2.3e-10:3.8e-11:5.1:17
1	56823156	56863156	Satb2:-120Kb:2.3e-10:3.8e-11:5.1:17
1	56863156	56903156	9130024F11Rik:-80Kb:1.1e-15:1.1e-16:5.4:21
1	56863156	56903156	Satb2:-80Kb:1.1e-15:1.1e-16:5.4:21
1	56903156	56943156	9130024F11Rik:-40Kb:1.1e-15:1.1e-16:6.1:22
1	56903156	56943156	9130227L01Rik:1000Kb:0.002:4.3e-05:3.6:11
1	56903156	56943156	Satb2:-40Kb:1.1e-15:1.1e-16:6.1:22
1	56943156	56983156	BC055402:-240Kb:0.00073:1.5e-05:4.5:12
1	57183156	57223156	9130024F11Rik:240Kb:0.00016:3.7e-05:4.5:12
1	57183156	57223156	Satb2:240Kb:0.00016:3.7e-05:4.5:12
1	57423156	57463156	Kctd18:-520Kb:0.00033:7e-06:4.1:12
1	58383156	58423156	Cflar:-320Kb:0.0035:0.00064:3.1:9.1
1	58423156	58463156	Cflar:-280Kb:0.0053:0.0011:4.6:10
1	58463156	58503156	Cflar:-240Kb:5.3e-05:4.1e-06:5:13
1	58463156	58503156	Gm20257:-160Kb:3.4e-05:1.4e-06:6.2:15
1	58503156	58543156	Cflar:-200Kb:0.0071:0.0019:5.5:11
1	58543156	58583156	Cflar:-160Kb:0.00045:7.2e-05:6.2:13
1	58583156	58623156	Cflar:-120Kb:0.00013:1.4e-05:7.2:15
1	58623156	58663156	Cflar:-80Kb:2.4e-05:1.2e-06:8.8:18
1	58703156	58743156	Fam126b:120Kb:0.00023:4.9e-06:7.2:15
1	58703156	58743156	Gm20257:80Kb:3.4e-05:9.9e-07:8.8:18
1	58703156	58743156	Ndufb3:120Kb:0.00023:4.9e-06:7.2:15
1	58703156	58743156	Stradb:-240Kb:0.0047:9.3e-05:5:12
1	58703156	58743156	Trak2:-240Kb:0.0047:9.3e-05:5:12
1	58743156	58783156	Cflar:40Kb:0.0071:0.0018:13:18
1	58863156	58903156	Cflar:160Kb:4.8e-08:1.3e-09:6.2:17
1	58943156	58983156	Cflar:240Kb:0.00031:4.1e-05:5:12
1	59583156	59623156	Als2:360Kb:2.7e-06:6.1e-08:4.1:15
1	59583156	59623156	Cdk15:360Kb:2.7e-06:6.1e-08:4.1:15
1	59623156	59663156	Als2:400Kb:0.0015:6.9e-05:3.9:12
1	59623156	59663156	Cdk15:400Kb:0.0015:6.9e-05:3.9:12
1	59863156	59903156	Fam117b:-40Kb:9.3e-05:3.9e-06:12:21
1	59983156	60023156	Fam117b:80Kb:3e-05:6.4e-07:9.3:19
1	60783156	60823156	Raph1:240Kb:0.0012:5.6e-05:6.6:13
1	60823156	60863156	Abi2:440Kb:0.0079:0.00021:4.1:10
1	60823156	60863156	Raph1:280Kb:2.7e-09:6.1e-11:5.9:17
1	60863156	60903156	Abi2:480Kb:0.0079:0.00034:3.8:9.8
1	62593426	62633426	Nrp2:-80Kb:0.0014:7.2e-05:5.2:12
1	62633426	62673426	Nrp2:-40Kb:0.0023:0.00018:6:12
1	62753426	62793426	4930487H11Rik:-40Kb:3.6e-06:8.2e-08:6:15
1	62753426	62793426	Nrp2:80Kb:3.7e-06:9.3e-08:5.2:14
1	62833426	62873426	4930487H11Rik:40Kb:0.0023:0.0001:6:12
1	63033426	63073426	Gm11602:-80Kb:0.0092:0.00037:2.7:9.5
1	63033426	63073426	Ino80d:-80Kb:0.0092:0.00037:2.7:9.5
1	63073426	63113426	Eef1b2:-80Kb:0.00056:1.2e-05:2.7:11
1	63073426	63113426	Gm11602:-40Kb:5e-06:1e-07:3.5:14
1	63073426	63113426	Ino80d:-40Kb:5e-06:1e-07:3.5:14
1	63073426	63113426	Ndufs1:-80Kb:0.00056:1.2e-05:2.7:11
1	63073426	63113426	Snora41:-80Kb:0.00056:1.2e-05:2.7:11
1	63753426	63793426	Gm13749:-200Kb:0.0028:0.00018:6.2:15
1	63953426	63993426	4933402D24Rik:200Kb:0.0011:0.0001:6.2:15
1	63993426	64033426	4933402D24Rik:240Kb:0.0011:0.00011:5.7:15
1	64033426	64073426	4933402D24Rik:280Kb:6.2e-05:3e-06:5.3:16
1	64073426	64113426	4933402D24Rik:320Kb:0.0014:0.00017:5:14
1	64073426	64113426	Gm13749:120Kb:0.00079:1.7e-05:8:18
1	64433426	64473426	4933402D24Rik:680Kb:6.9e-08:1.7e-09:3.5:18
1	64433426	64473426	Gm13749:480Kb:0.0028:0.00017:4.1:13
1	64673426	64713426	Plekhm3:-280Kb:0.0034:0.00025:5.3:12
1	64713426	64753426	Plekhm3:-240Kb:1.1e-10:2.6e-12:5.7:20
1	64913426	64953426	Fzd5:200Kb:1.6e-06:6.6e-08:6.2:18
1	64913426	64953426	Plekhm3:-40Kb:6.3e-09:3.1e-10:14:26
1	64953426	64993426	Fzd5:240Kb:3.1e-08:6.3e-10:5.7:20
1	66073426	66113426	Pth2r:800Kb:5.7e-07:1.3e-08:2.6:13
1	66113426	66153426	Map2:-40Kb:0.0065:0.0011:10:17
1	66233426	66273426	Map2:80Kb:0.00014:1.1e-05:7.4:16
1	66273426	66313426	Map2:120Kb:0.00067:7.8e-05:6.2:14
1	66313426	66353426	Map2:160Kb:9.7e-09:2.3e-10:5.4:18
1	66353426	66393426	Map2:200Kb:3.8e-07:1.8e-08:4.9:16
1	66393426	66433426	Map2:240Kb:0.00014:1.3e-05:4.5:13
1	66473426	66513426	Map2:320Kb:0.0065:0.00096:3.9:10
1	66873426	66913426	Myl1:-40Kb:1.5e-10:3.1e-12:0:13
1	66953426	66993426	Myl1:40Kb:0.0034:0.00014:0:6.8
1	66993426	67033426	Myl1:80Kb:0.0081:0.0005:0:6.2
1	68113426	68153426	Erbb4:-960Kb:0.00057:2.7e-05:2.2:7
1	68873426	68913426	Erbb4:-200Kb:0.002:0.00014:3.5:7.8
1	69033426	69073426	Erbb4:-40Kb:1.6e-08:3.7e-10:5.7:13
1	69113426	69153426	Erbb4:40Kb:0.0071:0.00068:5.7:9.4
1	69753426	69793426	Ikzf2:80Kb:0.0087:0.0002:4.9:8.7
1	71713426	71753426	Atic:160Kb:0.0086:0.00018:4.3:9.3
1	71913426	71953426	Gm8883:40Kb:0.0056:0.00025:7.3:12
1	71953426	71993426	Gm8883:80Kb:2.4e-05:5.5e-07:5.6:13
1	72433426	72473426	March4:-80Kb:0.00049:2.1e-05:8:15
1	72473426	72513426	March4:-40Kb:0.00018:3.9e-06:11:19
1	73073426	73113426	Igfbp5:200Kb:0.0023:0.00036:5:11
1	73273426	73313426	D530049I02Rik:-120Kb:0.0013:2.7e-05:6.5:15
1	73273426	73313426	Igfbp5:400Kb:1.6e-06:8e-08:3.5:13
1	73273426	73313426	Pinc:-120Kb:0.0013:2.7e-05:6.5:15
1	73553426	73593426	Igfbp5:680Kb:1.2e-05:9.2e-07:2.6:11
1	73593426	73633426	Igfbp5:720Kb:1.2e-06:3e-08:2.6:13
1	73633426	73673426	Igfbp5:760Kb:0.0023:0.00031:2.5:8.8
1	73793426	73833426	Igfbp5:920Kb:0.0073:0.0013:2.3:7.8
1	73833426	73873426	Igfbp5:960Kb:5.4e-05:5.6e-06:2.2:10
1	74273426	74313426	Ctdsp1:-80Kb:4.2e-08:8.7e-10:13:29
1	74273426	74313426	Gm216:-80Kb:4.2e-08:8.7e-10:13:29
1	74273426	74313426	Slc11a1:-80Kb:4.2e-08:8.7e-10:13:29
1	74353426	74393426	Aamp:80Kb:5.6e-08:1.1e-09:13:29
1	74353426	74393426	Gpbar1:80Kb:5.6e-08:1.1e-09:13:29
1	74353426	74393426	Pnkd:80Kb:5.6e-08:1.1e-09:13:29
1	74353426	74393426	Tmbim1:80Kb:5.6e-08:1.1e-09:13:29
1	75243425	75283425	Asic4:-200Kb:1.7e-05:3.8e-07:5.6:18
1	75243425	75283425	Chpf:-200Kb:1.7e-05:3.8e-07:5.6:18
1	75243425	75283425	Tmem198:-200Kb:1.7e-05:3.8e-07:5.6:18
1	75443425	75483425	Ptprn:200Kb:5.3e-05:1.2e-06:5.6:18
1	75443425	75483425	Resp18:200Kb:5.3e-05:1.2e-06:5.6:18
1	75563425	75603425	Asic4:120Kb:6.1e-05:2.7e-06:5.2:17
1	75563425	75603425	Chpf:120Kb:6.1e-05:2.7e-06:5.2:17
1	75563425	75603425	Gmppa:160Kb:0.00027:5.8e-06:4.2:16
1	75563425	75603425	Inha:80Kb:2.7e-05:5.3e-07:7:20
1	75563425	75603425	Obsl1:80Kb:2.7e-05:5.3e-07:7:20
1	75563425	75603425	Slc4a3:40Kb:0.002:4.2e-05:9.7:20
1	75563425	75603425	Stk11ip:80Kb:2.7e-05:5.3e-07:7:20
1	75563425	75603425	Tmem198:120Kb:6.1e-05:2.7e-06:5.2:17
1	75643425	75683425	Gm17751:-840Kb:1.5e-06:4.3e-08:3.3:14
1	75843425	75883425	Gm17751:-640Kb:0.00021:1.2e-05:3.4:12
1	76123425	76163425	Gm17751:-360Kb:0.0099:0.002:4:10
1	76483425	76523425	Epha4:-1000Kb:0.00015:7.6e-06:3.2:11
1	76563425	76603425	Gm17751:80Kb:0.00059:8.6e-05:7.4:15
1	76603425	76643425	Gm17751:120Kb:0.0066:0.0012:6.2:13
1	77083425	77123425	Epha4:-400Kb:0.00015:1.1e-05:3.8:12
1	77083425	77123425	Gm17751:600Kb:0.00022:2.4e-05:3.4:12
1	77363425	77403425	Epha4:-120Kb:0.00031:3e-05:6.2:14
1	77403425	77443425	Epha4:-80Kb:8.5e-05:2.1e-06:7.4:16
1	77443425	77483425	Epha4:-40Kb:0.0056:0.00068:9.7:16
1	77483425	77523425	Gm17751:1000Kb:0.00022:2.6e-05:3.2:11
1	78203425	78243425	Sgpp2:-80Kb:0.0066:0.00013:6.8:14
1	78523425	78563425	Acsl3:-120Kb:2.5e-12:1.6e-13:5.1:20
1	78523425	78563425	Utp14b:-120Kb:2.5e-12:1.6e-13:5.1:20
1	78563425	78603425	Acsl3:-80Kb:0:0:5.5:28
1	78563425	78603425	Utp14b:-80Kb:0:0:5.5:28
1	78603425	78606965	Acsl3:-40Kb:0.00013:1.1e-05:6.3:15
1	78607065	78608149	Acsl3:-40Kb:0.00013:1.1e-05:6.3:15
1	78609094	78610150	Acsl3:-40Kb:0.00013:1.1e-05:6.3:15
1	78610785	78613879	Acsl3:-40Kb:0.00013:1.1e-05:6.3:15
1	78614162	78643425	Acsl3:-40Kb:0.00013:1.1e-05:6.3:15
1	78603425	78606965	Utp14b:-40Kb:0.00013:1.1e-05:6.3:15
1	78607065	78608149	Utp14b:-40Kb:0.00013:1.1e-05:6.3:15
1	78609094	78610150	Utp14b:-40Kb:0.00013:1.1e-05:6.3:15
1	78610785	78613879	Utp14b:-40Kb:0.00013:1.1e-05:6.3:15
1	78614162	78643425	Utp14b:-40Kb:0.00013:1.1e-05:6.3:15
1	78683425	78723425	Acsl3:40Kb:7.5e-13:3.2e-14:6.3:21
1	78683425	78723425	Utp14b:40Kb:7.5e-13:3.2e-14:6.3:21
1	80083425	80123425	Mrpl44:320Kb:0.001:2.1e-05:4.1:10
1	80843425	80883425	Nyap2:-200Kb:1.2e-05:5.7e-07:3.9:11
1	80883425	80923425	Nyap2:-160Kb:0.0054:0.00065:4.3:9.2
1	81003425	81043425	Nyap2:-40Kb:9.4e-05:6.7e-06:7.2:14
1	81163425	81203425	Nyap2:120Kb:0.007:0.001:4.8:9.4
1	81203425	81243425	Nyap2:160Kb:0.0043:0.00041:4.3:9.4
1	81283425	81323425	Nyap2:240Kb:1.2e-05:5.5e-07:3.7:11
1	82803425	82843425	Slc19a3:-200Kb:5.9e-08:1.2e-09:4.9:16
1	83003425	83043425	Agfg1:200Kb:3.9e-08:8.3e-10:4.9:16
1	84523425	84563425	A530032D15Rik:-560Kb:2.7e-05:2.3e-06:2.5:12
1	84683425	84723425	A530032D15Rik:-400Kb:8.9e-05:9.8e-06:3:12
1	84763425	84803425	A530032D15Rik:-320Kb:5.9e-09:3.9e-10:3.4:17
1	84923425	84963425	A530032D15Rik:-160Kb:0:0:5:25
1	85083425	85123425	C130026I21Rik:-160Kb:0:0:5:33
1	85083425	85123425	Dner:400Kb:0.0027:5.9e-05:3:12
1	85083425	85123425	Mir5126:400Kb:0.0027:5.9e-05:3:12
1	85083425	85123425	Slc16a14:160Kb:0:0:5:25
1	85243425	85283425	A530032D15Rik:160Kb:0:0:5:33
1	85583425	85623425	Itm2c:-280Kb:1.9e-07:8.3e-09:3.2:17
1	85823425	85863425	Sp110:240Kb:0.007:0.00032:3.6:11
1	85823425	85863425	Sp140:240Kb:0.007:0.00032:3.6:11
1	85863425	85903425	2810459M11Rik:-160Kb:1.2e-05:2.4e-07:5:17
1	85863425	85903425	Sp110:280Kb:9.7e-08:2.2e-09:3.2:17
1	85863425	85903425	Sp140:280Kb:9.7e-08:2.2e-09:3.2:17
1	85863425	85903425	Spata3:-120Kb:2.5e-07:5.4e-09:6.3:20
1	85903425	85943425	2810459M11Rik:-120Kb:6.6e-05:2.8e-06:6.3:17
1	85983425	86023425	Itm2c:120Kb:1.4e-07:2.9e-09:6.3:20
1	85983425	86023425	Sp110:400Kb:0.0097:0.0009:2.4:9.5
1	85983425	86023425	Sp140:400Kb:0.0097:0.0009:2.4:9.5
1	86023425	86063425	4933407L21Rik:120Kb:7.3e-05:1.6e-06:6.3:17
1	86023425	86063425	Itm2c:160Kb:1.6e-06:1e-07:5:17
1	86343425	86383425	Ptma:-160Kb:0.00035:2.4e-05:1.3:12
1	86423425	86463425	Ptma:-80Kb:0:0:1.9:29
1	86423425	86463425	Sp110:840Kb:0.0097:0.00078:0.24:7.4
1	86423425	86463425	Sp140:840Kb:0.0097:0.00078:0.24:7.4
1	86463425	86503425	Cops7b:-120Kb:0.00033:7.2e-06:1.5:14
1	86463425	86503425	Ptma:-40Kb:0:0:2.7:40
1	86503425	86543425	1700019O17Rik:80Kb:0:0:1.9:29
1	86503425	86543425	C130036L24Rik:160Kb:0.00073:1.5e-05:1.3:12
1	86503425	86543425	Ncl:160Kb:0.00073:1.5e-05:1.3:12
1	86503425	86543425	Snora75:160Kb:0.00073:1.5e-05:1.3:12
1	86503425	86543425	Snord82:160Kb:0.00073:1.5e-05:1.3:12
1	87383425	87423425	Atg16l1:-360Kb:0.0016:3.7e-05:4.4:13
1	87503425	87543425	Inpp5d:-80Kb:2.4e-06:5e-08:9.8:21
1	87663425	87703425	3110079O15Rik:200Kb:0.0041:0.00017:6.9:16
1	87663425	87703425	Inpp5d:80Kb:0.00084:3.5e-05:9.8:18
1	87703425	87743425	3110079O15Rik:240Kb:8.8e-06:1.8e-07:6.3:19
1	87903425	87943425	Atg16l1:160Kb:0.0069:0.00031:7.5:15
1	88903425	88943425	2410088K16Rik:160Kb:0.0077:0.00037:6.5:13
1	88943425	88983425	2410088K16Rik:200Kb:0.0077:0.00035:5.7:12
1	90023425	90063425	Cops8:-560Kb:1.6e-07:9.2e-09:3.2:13
1	90063425	90103425	Cops8:-520Kb:0.003:0.00035:3.4:9.4
1	90103425	90143425	Cops8:-480Kb:0.0039:0.00065:3.6:9.3
1	90143425	90183425	Cops8:-440Kb:0.003:0.00042:3.8:9.8
1	90183425	90223425	Cops8:-400Kb:1e-11:2.8e-13:4.1:17
1	90223425	90263425	Cops8:-360Kb:0.003:0.00037:4.5:10
1	90303425	90343425	Cops8:-280Kb:0.0074:0.0015:5.4:11
1	90543425	90583425	Cxcr7:360Kb:2.1e-05:1e-06:4.5:13
1	90583425	90623425	Cxcr7:400Kb:1.2e-12:3e-14:4.1:17
1	91263423	91303423	1700020N18Rik:-120Kb:0.0048:0.00015:7.7:15
1	91263423	91303423	Hes6:-120Kb:0.0048:0.00015:7.7:15
1	91263423	91303423	Ilkap:-120Kb:0.0048:0.00015:7.7:15
1	91383423	91423423	Scly:120Kb:0.0033:6.5e-05:7.7:15
1	91463423	91503423	1700020N18Rik:80Kb:0.0048:0.00022:9.5:16
1	91463423	91503423	Hes6:80Kb:0.0048:0.00022:9.5:16
1	91463423	91503423	Ilkap:80Kb:0.0048:0.00022:9.5:16
1	91503423	91543423	Hdac4:-640Kb:0.0098:0.0032:3.3:9.1
1	91983423	92023423	Hdac4:-160Kb:0.0017:0.00045:7.2:14
1	92023423	92063423	Hdac4:-120Kb:0.00069:0.00016:8.1:16
1	92063423	92103423	Hdac4:-80Kb:0:0:9.5:28
1	92103423	92143423	Hdac4:-40Kb:4.1e-05:4.9e-06:12:22
1	92263423	92303423	Hdac4:120Kb:6.8e-05:1.2e-05:8.1:17
1	92303423	92343423	Hdac4:160Kb:0.00065:0.00013:7.2:15
1	92343423	92383423	Hdac4:200Kb:5.9e-05:8.7e-06:6.6:16
1	92383423	92423423	Hdac4:240Kb:2.5e-13:1.5e-14:6.1:22
1	92423423	92463423	Hdac4:280Kb:1.6e-06:1.4e-07:5.4:16
1	92663423	92703423	Hdac4:520Kb:0.0098:0.0032:3.7:9.5
1	93103423	93143423	Ano7:-240Kb:0.0039:0.00016:5.5:12
1	93103423	93143423	Ppp1r7:-240Kb:0.0039:0.00016:5.5:12
1	93343423	93383423	Stk25:-280Kb:0.00044:4e-05:5.2:12
1	93463423	93503423	D2hgdh:-360Kb:0.009:0.00058:0.73:6.6
1	93463423	93503423	Gal3st2:-360Kb:0.009:0.00058:0.73:6.6
1	93623423	93663423	Ano7:280Kb:0.0021:4.4e-05:5.2:12
1	93623423	93663423	Bok:-40Kb:9.9e-09:2e-10:12:23
1	93623423	93663423	D2hgdh:-200Kb:8.1e-06:3.5e-07:1.1:10
1	93623423	93663423	Gal3st2:-200Kb:8.1e-06:3.5e-07:1.1:10
1	93623423	93663423	Ppp1r7:280Kb:0.0021:4.4e-05:5.2:12
1	93663423	93703423	Stk25:40Kb:1.2e-08:2.8e-10:12:23
1	93703423	93743423	Stk25:80Kb:9.2e-06:5.3e-07:8.9:18
1	93823423	93863423	Stk25:200Kb:9.2e-06:6.2e-07:1.1:10
1	93943423	93983423	Pdcd1:-80Kb:0:0:3.9:24
1	94063423	94103423	Pdcd1:40Kb:1.6e-09:6.7e-11:4.8:16
1	94223423	94263423	D2hgdh:400Kb:7.1e-10:1.5e-11:2.4:14
1	94223423	94263423	Gal3st2:400Kb:7.1e-10:1.5e-11:2.4:14
1	94343423	94383423	Gm9994:440Kb:0:0:2.3:18
1	95223423	95263423	St8sia4:-440Kb:0.00041:3.6e-05:2.3:7
1	95303423	95343423	St8sia4:-360Kb:5.5e-11:1.6e-12:2.5:11
1	95583423	95623423	St8sia4:-80Kb:0.00041:3.1e-05:3.9:8.7
1	95663423	95703423	Fam174a:360Kb:3.1e-10:7e-12:2.5:11
1	96663423	96703423	St8sia4:1000Kb:0.0034:0.0004:1.6:5.6
1	96823423	96863423	Slco6b1:-160Kb:8.1e-06:1.7e-07:4.6:13
1	97543423	97583423	D1Ertd622e:-80Kb:0.0082:0.00036:6.8:15
1	97623423	97663423	Slco6d1:-760Kb:0.00018:4.2e-05:2:10
1	97743423	97783423	Slco6d1:-640Kb:2e-08:1.3e-09:2.1:15
1	97783423	97823423	Slco6d1:-600Kb:0:0:2.2:25
1	97823423	97863423	Slco6d1:-560Kb:0.00029:7.7e-05:2.3:10
1	97863423	97903423	Slco6d1:-520Kb:6.4e-05:1.3e-05:2.4:11
1	97943423	97983423	B230216N24Rik:-80Kb:2.9e-06:6.8e-08:6.8:19
1	97943423	97983423	Pam:-120Kb:4.7e-07:1e-08:5.4:18
1	97943423	97983423	Slco6d1:-440Kb:3e-06:2.9e-07:2.6:13
1	98023423	98063423	Slco6d1:-360Kb:0.0061:0.0026:2.9:9
1	98063423	98103423	Slco6d1:-320Kb:5.9e-05:9.8e-06:3.1:12
1	98103423	98143423	Slco6d1:-280Kb:0.0037:0.0013:3.4:9.9
1	98143423	98183423	Slco6d1:-240Kb:0.0016:0.00051:3.7:11
1	98183423	98223423	Slco6d1:-200Kb:0.0011:0.00033:4.1:11
1	98263423	98303423	Pam:200Kb:0.0025:0.00016:4.1:12
1	98303423	98343423	Slco6d1:-80Kb:0.0044:0.0017:6.8:13
1	98343423	98383423	Slco6d1:-40Kb:5.9e-05:9.4e-06:9.9:19
1	98383423	98423423	D1Ertd622e:760Kb:0.0082:0.00026:2:10
1	98383423	98423423	Gin1:640Kb:3.5e-06:7e-08:2.1:15
1	98383423	98423423	Pam:320Kb:0.00066:2.9e-05:3.1:12
1	98383423	98423423	Ppip5k2:640Kb:3.5e-06:7e-08:2.1:15
1	104783423	104823423	Cdh20:40Kb:0.0029:6.4e-05:5.4:11
1	106063423	106103423	Bcl2:-640Kb:0.00023:4.9e-05:2.7:11
1	106143423	106183423	Bcl2:-560Kb:0.003:0.00099:3:9.3
1	106223423	106263423	Bcl2:-480Kb:0.0027:0.00083:3.3:9.7
1	106223423	106263423	Gm20753:80Kb:2.9e-10:6.6e-12:10:24
1	106223423	106263423	Phlpp1:80Kb:2.9e-10:6.6e-12:10:24
1	106303423	106343423	Bcl2:-400Kb:0.0077:0.0028:3.7:9.3
1	106343423	106383423	Bcl2:-360Kb:0.00028:6.7e-05:3.9:12
1	106343423	106383423	Gm20753:200Kb:4e-06:1.8e-07:5.7:16
1	106343423	106383423	Phlpp1:200Kb:4e-06:1.8e-07:5.7:16
1	106383423	106423423	Bcl2:-320Kb:1.7e-05:1.5e-06:4.2:14
1	106383423	106423423	Gm20753:240Kb:0.00029:2e-05:5.1:14
1	106383423	106423423	Phlpp1:240Kb:0.00029:2e-05:5.1:14
1	106423423	106463423	Bcl2:-280Kb:3.8e-05:4.6e-06:4.6:14
1	106503423	106543423	Bcl2:-200Kb:6.2e-05:1.1e-05:5.7:14
1	106543423	106583423	Bcl2:-160Kb:5.7e-07:1.7e-08:6.5:18
1	106583423	106623423	Bcl2:-120Kb:7.7e-06:4.6e-07:7.8:18
1	106623423	106663423	Bcl2:-80Kb:5.2e-05:7.8e-06:10:19
1	106863423	106903423	Bcl2:160Kb:0.00071:0.00019:2.5:9.7
1	107103423	107143423	Serpinb10:-400Kb:2.4e-11:4.7e-13:2.5:13
1	107103423	107143423	Serpinb2:-400Kb:2.4e-11:4.7e-13:2.5:13
1	110063423	110103423	Cdh7:80Kb:0.0011:2.6e-05:3.6:7.6
1	110103423	110143423	Cdh7:120Kb:0.0065:0.00032:3.1:6.4
1	111703423	111743423	Dsel:-160Kb:0.0022:4.8e-05:2.6:6.6
1	115903423	115943423	Cntnap5a:240Kb:0.0076:0.00018:3.4:7
1	118463423	118503423	Mki67ip:160Kb:0.007:0.00015:3.6:9.1
1	118463423	118503423	Tsn:160Kb:0.007:0.00015:3.6:9.1
1	119463423	119503423	Epb4.1l5:-160Kb:0.0074:0.00017:5.6:11
1	119783423	119823423	Tmem177:-120Kb:1e-14:2.2e-16:6.1:18
1	120543423	120583423	Insig2:-760Kb:0.00098:0.00012:2.6:7.5
1	120583423	120623423	Insig2:-720Kb:1.9e-05:1.4e-06:2.6:8.9
1	120703423	120743423	Insig2:-600Kb:0.0093:0.0014:2.8:6.8
1	121143423	121183423	En1:560Kb:3.7e-05:8.6e-07:2.9:11
1	121183423	121223423	En1:600Kb:0.002:0.00014:2.8:8.7
1	121223423	121263423	Insig2:-80Kb:2.9e-05:2.9e-06:5.7:12
1	121263423	121303423	Insig2:-40Kb:2e-11:4.9e-13:7.3:17
1	121303423	121343423	En1:720Kb:0.0012:5.6e-05:2.6:8.9
1	121343423	121383423	Insig2:40Kb:1.8e-05:8.9e-07:7.3:14
1	123903423	123943423	Dpp10:-120Kb:2.6e-05:1.9e-06:4.2:10
1	123943423	123983423	Dpp10:-80Kb:2.7e-10:6.5e-12:4.7:14
1	123983423	124023423	Dpp10:-40Kb:9.8e-06:4.7e-07:5.8:12
1	126303423	126343423	Lypd1:400Kb:0.0042:0.0002:4:9.4
1	126383423	126423423	Lypd1:480Kb:4.9e-06:1.2e-07:3.8:12
1	127463423	127503423	Tmem163:-200Kb:0.0046:9.4e-05:7.2:16
1	127783423	127823423	Ubxn4:-440Kb:0.001:2.1e-05:3.5:12
1	127863423	127903423	R3hdm1:-200Kb:2.8e-07:1.2e-08:7.2:19
1	127863423	127903423	Zranb3:-200Kb:2.8e-07:1.2e-08:7.2:19
1	127903423	127943423	R3hdm1:-160Kb:1.9e-06:1.7e-07:7.8:19
1	127903423	127943423	Zranb3:-160Kb:1.9e-06:1.7e-07:7.8:19
1	127943423	127983423	R3hdm1:-120Kb:7.9e-07:5.2e-08:8.6:20
1	127943423	127983423	Zranb3:-120Kb:7.9e-07:5.2e-08:8.6:20
1	127983423	128023423	R3hdm1:-80Kb:9.9e-06:1.1e-06:10:20
1	127983423	128023423	Zranb3:-80Kb:9.9e-06:1.1e-06:10:20
1	128023423	128063423	R3hdm1:-40Kb:2.5e-11:5.5e-13:13:28
1	128023423	128063423	Rab3gap1:160Kb:0.00011:4.4e-06:7.8:18
1	128023423	128063423	Zranb3:-40Kb:2.5e-11:5.5e-13:13:28
1	128063423	128103423	Rab3gap1:200Kb:5.3e-06:1.1e-07:7.2:19
1	128103423	128143423	R3hdm1:40Kb:0.0014:0.00018:13:21
1	128103423	128143423	Rab3gap1:240Kb:0.00013:8.1e-06:5.9:16
1	128103423	128143423	Zranb3:40Kb:0.0014:0.00018:13:21
1	128143423	128183423	Rab3gap1:280Kb:0.0016:0.00013:5.2:14
1	128783423	128823423	Mcm6:440Kb:0.00082:3.7e-05:3.1:12
1	128823423	128863423	Mcm6:480Kb:2.6e-05:5.9e-07:3:13
1	131063423	131103423	Dyrk3:-40Kb:2.8e-13:6.2e-15:10:24
1	131063423	131103423	Eif2d:-80Kb:6.2e-07:4.5e-08:6.8:17
1	131103423	131143423	Eif2d:-40Kb:6.2e-07:4.4e-08:10:20
1	131103423	131143423	Mapkapk2:40Kb:2.1e-13:4.8e-15:10:24
1	131103423	131143423	Rassf5:-120Kb:0.001:4.3e-05:5.4:13
1	131143423	131183423	Dyrk3:40Kb:9.5e-07:4.2e-08:10:20
1	131143423	131183423	Mapkapk2:80Kb:8.1e-07:3.7e-08:6.8:17
1	131143423	131183423	Rassf5:-80Kb:2.9e-08:6e-10:6.8:18
1	131183423	131223423	Eif2d:40Kb:0.00088:8.6e-05:10:17
1	131223423	131263423	Dyrk3:120Kb:0.00055:3.7e-05:5.4:13
1	131223423	131263423	Eif2d:80Kb:1.9e-08:4.6e-10:6.8:18
1	131263423	131303423	Fam72a:-240Kb:0.0017:3.6e-05:4.3:12
1	131263423	131303423	Srgap2:-240Kb:0.0017:3.6e-05:4.3:12
1	131303423	131343423	Fam72a:-200Kb:0.0063:0.00028:6.9:13
1	131303423	131343423	Srgap2:-200Kb:0.0063:0.00028:6.9:13
1	131343423	131383423	Fam72a:-160Kb:0.0077:0.00068:7.6:14
1	131343423	131383423	Srgap2:-160Kb:0.0077:0.00068:7.6:14
1	131383423	131423423	Fam72a:-120Kb:0.0084:0.00092:8.6:14
1	131383423	131423423	Srgap2:-120Kb:0.0084:0.00092:8.6:14
1	131463423	131503423	Fam72a:-40Kb:0.0077:0.00063:14:20
1	131463423	131503423	Srgap2:-40Kb:0.0077:0.00063:14:20
1	131503423	131543423	Ikbke:240Kb:0.00085:2.3e-05:4.3:12
1	131543423	131583423	Eif2d:400Kb:0.0017:0.0002:2.5:8.9
1	131543423	131583423	Ikbke:280Kb:0.00085:3.5e-05:3.6:11
1	131583423	131623423	Eif2d:440Kb:0.0069:0.001:2.3:7.9
1	132423423	132463423	Dstyk:40Kb:0.0075:0.00016:14:21
1	132423423	132463423	Tmcc2:40Kb:0.0075:0.00016:14:21
1	132983423	133023423	Gm10538:280Kb:1.9e-10:4e-12:6.3:20
1	132983423	133023423	Lrrn2:120Kb:0.0011:2.3e-05:8.9:18
1	132983423	133023423	Nfasc:280Kb:1.9e-10:4e-12:6.3:20
1	133023423	133063423	Etnk2:-320Kb:0.0024:0.00015:5.5:14
1	133023423	133063423	Ren1:-320Kb:0.0024:0.00015:5.5:14
1	133023423	133063423	Ren2:-320Kb:0.0024:0.00015:5.5:14
1	133023423	133063423	Snrpe:-560Kb:0.00011:7.4e-06:3.1:14
1	133063423	133103423	Mdm4:40Kb:0.00027:1.2e-05:14:24
1	133063423	133103423	Pik3c2b:40Kb:0.00027:1.2e-05:14:24
1	133143423	133183423	Etnk2:-200Kb:4e-05:1.6e-06:7.2:19
1	133143423	133183423	Plekha6:-80Kb:0.00011:2.2e-06:11:22
1	133143423	133183423	Ren1:-200Kb:4e-05:1.6e-06:7.2:19
1	133143423	133183423	Ren2:-200Kb:4e-05:1.6e-06:7.2:19
1	133143423	133183423	Snrpe:-440Kb:0.0036:0.00031:4:12
1	133343423	133383423	Mdm4:320Kb:0.00048:3.2e-05:5.5:14
1	133343423	133383423	Pik3c2b:320Kb:0.00048:3.2e-05:5.5:14
1	133343423	133383423	Snrpe:-240Kb:7.7e-06:1.7e-07:6.7:19
1	133383423	133423423	Snrpe:-200Kb:2.5e-05:1.1e-06:7.2:19
1	133583423	133623423	Etnk2:240Kb:8.8e-06:1.8e-07:6.7:19
1	133583423	133623423	Mdm4:560Kb:4.4e-05:9.9e-07:3.1:14
1	133583423	133623423	Pik3c2b:560Kb:4.4e-05:9.9e-07:3.1:14
1	133583423	133623423	Ren1:240Kb:8.8e-06:1.8e-07:6.7:19
1	133583423	133623423	Ren2:240Kb:8.8e-06:1.8e-07:6.7:19
1	133903423	133943423	Fmod:-120Kb:6.8e-05:1.5e-06:8.9:20
1	134023423	134063423	Optc:120Kb:0.00011:2.1e-06:8.9:20
1	134023423	134063423	Prelp:120Kb:0.00011:2.1e-06:8.9:20
1	134223423	134263423	Ppfia4:-80Kb:6.2e-05:1.3e-06:10:20
1	134303423	134343423	Adora1:80Kb:7e-05:1.4e-06:10:20
1	134503423	134543423	4931440L10Rik:-40Kb:0.0021:4.4e-05:13:21
1	134503423	134543423	Kdm5b:-40Kb:0.0021:4.4e-05:13:21
1	134823423	134863423	Syt2:200Kb:0.003:6.1e-05:7.3:16
1	135143423	135183423	Shisa4:-200Kb:0.00016:3.4e-06:7.3:16
1	135343423	135383423	Arl8a:200Kb:0.0004:8.6e-06:7.3:16
1	135343423	135383423	Gpr37l1:200Kb:0.0004:8.6e-06:7.3:16
1	135543423	135583423	Ipo9:120Kb:0.0024:0.00011:9:16
1	135543423	135583423	Nav1:-40Kb:0.00059:1.3e-05:14:22
1	135663423	135703423	Ipo9:240Kb:0.00056:1.3e-05:5.8:14
1	136223423	136263423	Kif14:-240Kb:0.00083:1.7e-05:5.8:14
1	136463423	136503423	5730559C18Rik:240Kb:0.003:6.2e-05:5.8:14
1	136463423	136503423	Gpr25:240Kb:0.003:6.2e-05:5.8:14
1	136623423	136663423	Gm16880:-40Kb:2.6e-08:1.1e-09:9.8:21
1	136623423	136663423	Gm19705:-40Kb:2.6e-08:1.1e-09:9.8:21
1	136663423	136703423	Zfp281:40Kb:1.3e-08:6e-10:9.8:21
1	136703423	136743423	Gm16880:40Kb:5.5e-09:1.1e-10:9.8:22
1	136703423	136743423	Gm19705:40Kb:5.5e-09:1.1e-10:9.8:22
1	136703423	136743423	Zfp281:80Kb:0:0:7.4:26
1	137023423	137063423	Zfp281:400Kb:0.009:0.00061:3.9:10
1	137303423	137343423	Mir181a-1:-640Kb:0.00012:6e-06:3.2:13
1	137303423	137343423	Mir181b-1:-640Kb:0.00012:6e-06:3.2:13
1	137863423	137903423	Mir181a-1:-80Kb:0.0019:0.00014:7.4:15
1	137863423	137903423	Mir181b-1:-80Kb:0.0019:0.00014:7.4:15
1	137903423	137943423	Mir181a-1:-40Kb:1.3e-06:3.2e-08:9.8:21
1	137903423	137943423	Mir181b-1:-40Kb:1.3e-06:3.2e-08:9.8:21
1	138303423	138343423	2310009B15Rik:-520Kb:0.00017:9.7e-06:3.2:11
1	138303423	138343423	Lhx9:-520Kb:0.00017:9.7e-06:3.2:11
1	138543423	138583423	Nek7:-40Kb:0.00024:5.2e-06:9.4:18
1	138823423	138863423	Dennd1b:-120Kb:3.9e-06:8.3e-08:6:16
1	138903423	138943423	2310009B15Rik:80Kb:0.0092:0.0016:7.1:13
1	138903423	138943423	Lhx9:80Kb:0.0092:0.0016:7.1:13
1	138943423	138983423	2310009B15Rik:120Kb:3.9e-06:1.1e-07:6:16
1	138943423	138983423	Lhx9:120Kb:3.9e-06:1.1e-07:6:16
1	138983423	139023423	2310009B15Rik:160Kb:0.0079:0.00093:5.3:11
1	138983423	139023423	Lhx9:160Kb:0.0079:0.00093:5.3:11
1	139023423	139063423	2310009B15Rik:200Kb:0.0097:0.0023:4.8:10
1	139023423	139063423	Lhx9:200Kb:0.0097:0.0023:4.8:10
1	139063423	139103423	2310009B15Rik:240Kb:0.0092:0.0014:4.5:10
1	139063423	139103423	Lhx9:240Kb:0.0092:0.0014:4.5:10
1	139103423	139143423	2310009B15Rik:280Kb:0.0097:0.0021:4.2:9.6
1	139103423	139143423	Lhx9:280Kb:0.0097:0.0021:4.2:9.6
1	139143423	139183423	2310009B15Rik:320Kb:0.001:9.1e-05:4:11
1	139143423	139183423	Lhx9:320Kb:0.001:9.1e-05:4:11
1	140263423	140303423	Cfh:120Kb:0.0013:0.0001:4.6:12
1	140303423	140343423	Cfh:160Kb:0.0013:0.00013:3.9:11
1	140303423	140343423	Kcnt2:80Kb:0.0021:0.00019:5.7:13
1	140343423	140383423	Cfh:200Kb:0.00047:2.3e-05:3.4:11
1	140383423	140423423	Kcnt2:160Kb:0.00019:4.3e-06:3.9:13
1	140423423	140463423	Cfh:280Kb:0.0054:0.0011:2.9:8.7
1	140423423	140463423	Kcnt2:200Kb:0.0018:0.00012:3.4:11
1	140463423	140503423	Cfh:320Kb:0.0041:0.00072:2.7:8.7
1	140463423	140503423	Kcnt2:240Kb:0.00098:4.5e-05:3.1:11
1	140503423	140543423	Cfh:360Kb:9.2e-06:2.3e-07:2.5:12
1	140543423	140583423	Cfh:400Kb:0.0022:0.00032:2.4:8.9
1	140583423	140623423	Cfh:440Kb:0.0016:0.00021:2.2:9
1	140623423	140663423	Cfh:480Kb:0.0054:0.0012:2.1:7.9
1	142943423	142983423	B3galt2:-640Kb:0.00036:1.9e-05:2.8:9
1	142983423	143023423	B3galt2:-600Kb:0.0042:0.00034:2.8:8
1	143472870	143512870	B3galt2:-160Kb:0.00026:6.9e-06:4.1:11
1	143672870	143712870	Glrx2:-40Kb:7.2e-06:1.6e-07:8.7:16
1	143712870	143752870	Cdc73:40Kb:7.2e-06:1.5e-07:8.7:16
1	143752870	143792870	Rgs2:-240Kb:0.00047:5.5e-05:4.9:11
1	143792870	143832870	Rgs2:-200Kb:9.5e-09:2.2e-10:5.9:15
1	143832870	143872870	Rgs2:-160Kb:0.00041:3.8e-05:5.1:11
1	143872870	143912870	Rgs2:-120Kb:8.7e-05:6e-06:5.7:12
1	143992870	144032870	Rgs13:-160Kb:6.1e-05:1.3e-06:5.1:12
1	143992870	144032870	Trove2:240Kb:0.0021:4.5e-05:4.9:11
1	143992870	144032870	Uchl5:240Kb:0.0021:4.5e-05:4.9:11
1	144152870	144192870	Rgs2:160Kb:6.8e-05:3.2e-06:5.1:12
1	145952870	145992870	Fam5c:-520Kb:0.0081:0.0023:2.5:6.3
1	146272870	146312870	Fam5c:-200Kb:4.4e-07:2.8e-08:3.1:10
1	146432870	146472870	Fam5c:-40Kb:1.5e-09:4.9e-11:4.5:13
1	146672870	146712870	Fam5c:200Kb:0.0015:0.00029:4.5:9.1
1	146712870	146752870	Fam5c:240Kb:2.9e-05:2.8e-06:3.9:10
1	146792870	146832870	Fam5c:320Kb:0.0025:0.00056:3.1:7.4
1	146832870	146872870	Fam5c:360Kb:4.4e-05:5.6e-06:2.8:8.7
1	146872870	146912870	Fam5c:400Kb:0.0067:0.0017:2.6:6.5
1	147032870	147072870	Fam5c:560Kb:0.00039:6.2e-05:2:7.1
1	149832870	149872870	7530420F21Rik:-240Kb:1.2e-14:5.6e-16:2.9:14
1	149832870	149872870	Ptgs2:-240Kb:1.2e-14:5.6e-16:2.9:14
1	149872870	149912870	7530420F21Rik:-200Kb:0:0:3.2:16
1	149872870	149912870	Ptgs2:-200Kb:0:0:3.2:16
1	150152870	150192870	7530420F21Rik:80Kb:4.2e-07:3e-08:5.3:13
1	150152870	150192870	Ptgs2:80Kb:4.2e-07:3e-08:5.3:13
1	151072870	151112870	Ivns1abp:-240Kb:8.6e-07:1.8e-08:4.3:14
1	151472870	151512870	Fam129a:-80Kb:1.4e-07:6.1e-09:7.3:18
1	151552870	151592870	Rnf2:80Kb:2.5e-07:5.5e-09:7.3:18
1	151592870	151632870	Fam129a:40Kb:8.7e-06:7.8e-07:10:19
1	151632870	151672870	Fam129a:80Kb:1.6e-06:1.1e-07:7.3:17
1	151672870	151712870	Fam129a:120Kb:5.1e-10:1.1e-11:6:19
1	151712870	151752870	Rnf2:240Kb:0.0033:0.00015:4.3:11
1	151792870	151832870	Tsen15:-560Kb:0.00024:5.2e-06:3.3:13
1	152512870	152552870	Apobec4:-200Kb:0.0051:0.0001:7:16
1	152512870	152552870	Rgl1:-80Kb:0.00032:6.6e-06:10:21
1	152752870	152792870	Ncf2:-40Kb:0.0028:5.8e-05:13:22
1	152792870	152832870	Arpc5:40Kb:0.0033:6.8e-05:13:22
1	153272870	153312870	Lamc2:120Kb:8.6e-06:1.8e-07:8.6:22
1	153512870	153552870	C230024C17Rik:-200Kb:0.0064:0.00027:8.2:18
1	153512870	153552870	Rgs16:-200Kb:0.0064:0.00027:8.2:18
1	153512870	153552870	Rnasel:-200Kb:0.0064:0.00027:8.2:18
1	153552870	153592870	C230024C17Rik:-160Kb:0.00033:7e-06:8.9:21
1	153552870	153592870	Rgs16:-160Kb:0.00033:7e-06:8.9:21
1	153552870	153592870	Rnasel:-160Kb:0.00033:7e-06:8.9:21
1	153712870	153752870	Npl:200Kb:0.0087:0.00017:8.2:18
1	154032870	154072870	Glul:160Kb:0.0096:0.00094:8.9:18
1	154032870	154072870	Gm5531:160Kb:0.0096:0.00094:8.9:18
1	154032870	154072870	Teddm1:160Kb:0.0096:0.00094:8.9:18
1	154072870	154112870	Glul:200Kb:0.0034:0.00025:8.2:18
1	154072870	154112870	Gm5531:200Kb:0.0034:0.00025:8.2:18
1	154072870	154112870	Teddm1:200Kb:0.0034:0.00025:8.2:18
1	154112870	154152870	Glul:240Kb:3.9e-06:9.4e-08:7.7:22
1	154112870	154152870	Gm5531:240Kb:3.9e-06:9.4e-08:7.7:22
1	154112870	154152870	Teddm1:240Kb:3.9e-06:9.4e-08:7.7:22
1	154152870	154192870	Glul:280Kb:1e-05:5e-07:7.2:21
1	154152870	154192870	Gm5531:280Kb:1e-05:5e-07:7.2:21
1	154152870	154192870	Teddm1:280Kb:1e-05:5e-07:7.2:21
1	156112870	156118743	Fam163a:-160Kb:2.6e-05:5.3e-07:7:19
1	156709869	156749869	Angptl1:-120Kb:0.003:5.9e-05:7.9:19
1	156829869	156869869	Fam20b:120Kb:0.0029:6.7e-05:7.9:19
1	157189869	157229869	Sec16b:-280Kb:0.0038:0.00026:5.7:15
1	157269869	157309869	2810025M15Rik:-120Kb:3e-05:2.1e-06:7.9:20
1	157269869	157309869	Rasal2:-120Kb:3e-05:2.1e-06:7.9:20
1	157309869	157349869	BC026585:-120Kb:0.0028:0.00019:7.9:17
1	157349869	157389869	BC026585:-80Kb:0.0049:0.00045:9.1:18
1	157389869	157429869	BC026585:-40Kb:2.9e-14:6.7e-16:12:33
1	157389869	157429869	Sec16b:-80Kb:5.5e-10:1.2e-11:9.1:27
1	157429869	157469869	2810025M15Rik:40Kb:1.9e-14:4.4e-16:12:33
1	157429869	157469869	Rasal2:40Kb:1.9e-14:4.4e-16:12:33
1	157429869	157469869	Sec16b:-40Kb:0.0038:0.0002:12:22
1	157469869	157509869	2810025M15Rik:80Kb:9.9e-11:4.6e-12:9.1:27
1	157469869	157509869	BC026585:40Kb:0.0028:0.00016:12:22
1	157469869	157509869	Rasal2:80Kb:9.9e-11:4.6e-12:9.1:27
1	157709869	157749869	Astn1:-640Kb:0.0075:0.00035:3.2:13
1	157709869	157749869	Fam5b:-640Kb:0.0075:0.00035:3.2:13
1	158389869	158429869	Mir488:-80Kb:0.007:0.00015:8.2:17
1	158509869	158549869	Astn1:160Kb:0.0021:5e-05:6:17
1	158509869	158549869	Fam5b:160Kb:0.0021:5e-05:6:17
1	159589869	159629869	Tnr:80Kb:0.00058:4.2e-05:9.4:18
1	159629869	159669869	Tnr:120Kb:0.0024:0.00023:8.2:16
1	159669869	159709869	Tnr:160Kb:0.00041:9.7e-06:7.4:17
1	159749869	159789869	Tnr:240Kb:0.00058:3.7e-05:6.5:15
1	160349869	160389869	Cacybp:160Kb:0.0093:0.0004:7.4:14
1	160349869	160389869	Mrps14:160Kb:0.0093:0.0004:7.4:14
1	160709869	160749869	Cacybp:520Kb:0.00058:1.2e-05:2.2:11
1	160709869	160749869	Mrps14:520Kb:0.00058:1.2e-05:2.2:11
1	162269869	162309869	2810442N19Rik:280Kb:0.00075:3.3e-05:4.1:10
1	162269869	162309869	4930558K02Rik:320Kb:0.002:8.2e-05:3.7:9.5
1	162269869	162309869	Pigc:320Kb:0.002:8.2e-05:3.7:9.5
1	162309869	162349869	2810442N19Rik:320Kb:3.4e-05:7.5e-07:3.7:11
1	162309869	162349869	4930558K02Rik:360Kb:0.0014:2.9e-05:3.3:9.6
1	162309869	162349869	Pigc:360Kb:0.0014:2.9e-05:3.3:9.6
1	162389869	162429869	Dnm3:-80Kb:0.00088:1.9e-05:7.3:14
1	162389869	162429869	Vamp4:-160Kb:0.0009:0.00011:5.7:11
1	162549869	162589869	7420461P10Rik:-80Kb:1.2e-06:2.3e-08:7.3:16
1	162549869	162589869	Myoc:-80Kb:1.2e-06:2.3e-08:7.3:16
1	162549869	162589869	Prrc2c:-160Kb:0.00036:1.5e-05:5.1:11
1	162589869	162629869	Vamp4:40Kb:5.3e-07:2.7e-08:9.5:18
1	162629869	162669869	Vamp4:80Kb:5.2e-07:1.3e-08:7.3:16
1	162669869	162709869	Prrc2c:-40Kb:2e-06:4.2e-08:7.6:16
1	162669869	162709869	Vamp4:120Kb:4.6e-06:3.5e-07:6.5:14
1	162709869	162749869	Vamp4:160Kb:0.00011:1.1e-05:5.1:11
1	163269869	163309869	Prrx1:-40Kb:6.5e-05:1.5e-06:7.6:15
1	164349869	164389869	4930568G15Rik:-720Kb:0.0021:5.1e-05:4.2:13
1	164349869	164389869	Atp1b1:-80Kb:0.00045:7.1e-05:11:19
1	164429869	164469869	4930568G15Rik:-640Kb:0.0023:0.00011:4.5:13
1	164549869	164589869	Atp1b1:120Kb:0.00048:8.9e-05:9:17
1	164629869	164669869	Atp1b1:200Kb:1.1e-07:5.9e-09:7.2:20
1	164669869	164709869	Atp1b1:240Kb:0.00022:1.7e-05:6.7:16
1	164709869	164749869	Atp1b1:280Kb:0.0031:0.00074:6.3:13
1	164749869	164789869	4930568G15Rik:-320Kb:0.0062:0.0006:5.9:13
1	164869869	164909869	4930568G15Rik:-200Kb:0.0024:0.00017:7.2:15
1	164869869	164909869	Atp1b1:440Kb:4.2e-15:1.1e-16:5.2:23
1	164909869	164949869	4930568G15Rik:-160Kb:0.0079:0.00096:7.9:15
1	165029869	165069869	Atp1b1:600Kb:0.00045:4.7e-05:4.6:13
1	165069869	165109869	Atp1b1:640Kb:0.00045:6e-05:4.5:13
1	165109869	165149869	Atp1b1:680Kb:0.0012:0.00026:4.3:12
1	166149869	166189869	Tada1:-200Kb:0.009:0.00021:6.3:14
1	166309869	166349869	Ildr2:80Kb:0.0059:0.00012:9.9:17
1	166309869	166349869	Mael:80Kb:0.0059:0.00012:9.9:17
1	166349869	166389869	Ildr2:120Kb:0.0093:0.00039:8.1:15
1	166349869	166389869	Mael:120Kb:0.0093:0.00039:8.1:15
1	167189869	167229869	Tmco1:-80Kb:7.3e-05:1.7e-06:7.2:16
1	167189869	167229869	Uck2:-80Kb:7.3e-05:1.7e-06:7.2:16
1	167309869	167349869	Tmco1:40Kb:0.00025:1.1e-05:10:18
1	167309869	167349869	Uck2:40Kb:0.00025:1.1e-05:10:18
1	167349869	167389869	Lmx1a:-320Kb:0.0092:0.00039:3.6:10
1	167389869	167429869	Rxrg:-200Kb:0.0089:0.0004:4.5:11
1	167549869	167589869	Mgst3:160Kb:0.0017:7e-05:5.1:13
1	167549869	167589869	Rxrg:-40Kb:0.00011:2.5e-06:10:19
1	167629869	167669869	Aldh9a1:280Kb:0.0057:0.00013:3.8:11
1	167629869	167669869	Mgst3:240Kb:4.3e-05:9e-07:4.1:14
1	167669869	167709869	Aldh9a1:320Kb:0.0057:0.00024:3.6:10
1	167909869	167949869	Lmx1a:240Kb:0.00013:2.7e-06:4.6:14
1	169509869	169549869	1700084C01Rik:-400Kb:4.4e-05:9.7e-07:4.1:16
1	169789869	169829869	Rgs4:80Kb:5.1e-06:2.2e-07:7.3:19
1	169829869	169869869	Rgs4:120Kb:2.5e-07:5.3e-09:6.3:19
1	169869869	169909869	Rgs4:160Kb:0.00061:4e-05:5.7:15
1	169909869	169949869	Nuf2:400Kb:3.7e-07:8.3e-09:4.1:16
1	170269869	170309869	Nos1ap:-280Kb:0.0035:0.0004:6.1:16
1	170309869	170349869	Nos1ap:-240Kb:0.00068:6.3e-05:7.1:19
1	170349869	170389869	Nos1ap:-200Kb:2.6e-05:1.5e-06:7.7:22
1	170389869	170429869	Nos1ap:-160Kb:2.5e-05:5.8e-07:8.3:23
1	170429869	170469869	Nos1ap:-120Kb:0.0039:0.00055:9.3:19
1	170469869	170509869	Nos1ap:-80Kb:2.6e-05:1.8e-06:11:25
1	170869869	170909869	Fcgr3:-160Kb:0.00077:3.4e-05:8.3:20
1	170869869	170909869	Fcgr4:-120Kb:0.00093:4e-05:9.3:21
1	170989869	171029869	Dusp12:120Kb:0.00054:3.8e-05:9.3:21
1	171029869	171069869	Dedd:-280Kb:0.0044:0.00029:1:11
1	171029869	171069869	Dusp12:160Kb:0.00054:3.2e-05:8.3:20
1	171029869	171069869	Nit1:-280Kb:0.0044:0.00029:1:11
1	171029869	171069869	Pfdn2:-280Kb:0.0044:0.00029:1:11
1	171069869	171109869	Adamts4:-160Kb:0.00016:7.5e-06:6.3:19
1	171069869	171109869	Dedd:-240Kb:0.0041:9.2e-05:4.8:16
1	171069869	171109869	Dusp12:200Kb:9.4e-07:2.2e-08:1.2:17
1	171069869	171109869	Fcer1g:-160Kb:0.00016:7.5e-06:6.3:19
1	171069869	171109869	Fcgr3:40Kb:9.5e-13:2.1e-14:2.7:24
1	171069869	171109869	Fcgr4:80Kb:0.00037:8.1e-06:1.9:14
1	171069869	171109869	Ndufs2:-160Kb:0.00016:7.5e-06:6.3:19
1	171069869	171109869	Nit1:-240Kb:0.0041:9.2e-05:4.8:16
1	171069869	171109869	Pfdn2:-240Kb:0.0041:9.2e-05:4.8:16
1	171109869	171149869	Adamts4:-120Kb:5.1e-10:1.2e-11:7.6:26
1	171109869	171149869	Fcer1g:-120Kb:5.1e-10:1.2e-11:7.6:26
1	171109869	171149869	Fcgr3:80Kb:0.0062:0.00055:1.9:11
1	171109869	171149869	Ndufs2:-120Kb:5.1e-10:1.2e-11:7.6:26
1	171229869	171269869	1700009P17Rik:120Kb:1e-09:2.1e-11:7.6:26
1	171269869	171309869	Dedd:-40Kb:0.0044:0.00027:16:26
1	171269869	171309869	Nit1:-40Kb:0.0044:0.00027:16:26
1	171269869	171309869	Pfdn2:-40Kb:0.0044:0.00027:16:26
1	171309869	171349869	Fcgr3:280Kb:0.0042:0.00028:1:11
1	171469869	171509869	Atp1a2:-800Kb:0.00075:3.4e-05:2.2:9.5
1	171789869	171829869	Vangl2:-200Kb:0.00014:2.9e-06:5.5:16
1	172149869	172189869	Atp1a2:-120Kb:0.0021:0.00014:7.6:14
1	172149869	172189869	Igsf8:-160Kb:1.9e-06:4.4e-08:6.3:16
1	172149869	172189869	Kcnj10:-160Kb:1.9e-06:4.4e-08:6.3:16
1	172149869	172189869	Kcnj9:-160Kb:1.9e-06:4.4e-08:6.3:16
1	172189869	172229869	Atp1a2:-80Kb:0:0:10:27
1	172189869	172229869	Igsf8:-120Kb:4.4e-05:2e-06:7.6:16
1	172189869	172229869	Kcnj10:-120Kb:4.4e-05:2e-06:7.6:16
1	172189869	172229869	Kcnj9:-120Kb:4.4e-05:2e-06:7.6:16
1	172269869	172309869	Casq1:80Kb:0:0:10:27
1	172269869	172309869	Pea15a:80Kb:0:0:10:27
1	172309869	172349869	Casq1:120Kb:6.2e-05:2.7e-06:7.6:16
1	172309869	172349869	Pea15a:120Kb:6.2e-05:2.7e-06:7.6:16
1	172509869	172549869	Cadm3:-840Kb:0.0011:5.1e-05:3.6:10
1	173309869	173349869	Cadm3:-40Kb:6.2e-11:1.4e-12:5.5:17
1	173349869	173389869	Aim2:-40Kb:0.0061:0.00013:5.5:12
1	173349869	173389869	Darc:40Kb:8.2e-11:1.8e-12:5.5:17
1	173389869	173429869	Cadm3:40Kb:0.002:0.00014:5.5:12
1	173429869	173469869	Ifi204:-320Kb:0.0076:0.00034:3.1:8.5
1	173429869	173469869	Olfr220:-1000Kb:2.3e-05:4.5e-07:2.5:11
1	173429869	173469869	Olfr414:-1000Kb:2.3e-05:4.5e-07:2.5:11
1	173789869	173829869	Ifi202b:-160Kb:2.2e-05:4.5e-07:3.4:11
1	173789869	173829869	Ifi204:40Kb:0.00024:5.2e-06:4.4:11
1	173829869	173869869	Ifi202b:-120Kb:5.2e-05:2.1e-06:3.6:11
1	173869869	173909869	Ifi203:-40Kb:0.0013:2.7e-05:4.4:11
1	173869869	173909869	Mnda:-40Kb:0.0013:2.7e-05:4.4:11
1	173909869	173949869	Mndal:40Kb:0.0014:2.9e-05:4.4:11
1	175029869	175069869	Fh1:-560Kb:0.0036:7.4e-05:3.4:9.3
1	175069869	175109869	Rgs7:-400Kb:0.0028:0.00057:4:9.2
1	175109869	175149869	Rgs7:-360Kb:0.0017:0.00028:4.2:9.7
1	175149869	175189869	Rgs7:-320Kb:0.0089:0.0022:4.5:9
1	175189869	175229869	Rgs7:-280Kb:0.0017:0.00031:4.7:10
1	175229869	175269869	Rgs7:-240Kb:0.0013:0.00013:5.1:11
1	175269869	175309869	Rgs7:-200Kb:0.0017:0.00026:5.6:11
1	175309869	175349869	Rgs7:-160Kb:0.0013:9.9e-05:6.2:12
1	175349869	175389869	Rgs7:-120Kb:0.0059:0.0013:7.2:12
1	175389869	175429869	Rgs7:-80Kb:0.00025:1.2e-05:8.7:15
1	175429869	175469869	Rgs7:-40Kb:0.00018:4.7e-06:12:19
1	175669869	175709869	Exo1:-200Kb:0.0038:7.6e-05:4.4:11
1	175869869	175909869	Chml:200Kb:0.0018:4e-05:4.4:11
1	175869869	175909869	Opn3:200Kb:0.0018:4e-05:4.4:11
1	175869869	175909869	Wdr64:200Kb:0.0018:4e-05:4.4:11
1	176869869	176909869	Zbtb18:-560Kb:0.00082:0.00016:5.2:15
1	176909869	176949869	Zbtb18:-520Kb:2e-09:1.2e-10:5.4:22
1	176989869	177029869	Zbtb18:-440Kb:0.0091:0.0029:5.7:13
1	177189869	177229869	Zbtb18:-240Kb:0.00071:0.00012:7.3:17
1	177229869	177269869	Zbtb18:-200Kb:0.0042:0.0012:7.8:16
1	177269869	177309869	Zbtb18:-160Kb:0.0013:0.00029:8.5:18
1	177349869	177389869	Zbtb18:-80Kb:0.0025:0.00064:11:20
1	177429869	177469869	2310043L19Rik:-200Kb:0.0058:0.00011:7.8:18
1	177549869	177589869	Zbtb18:120Kb:2e-09:1.1e-10:9.5:26
1	177589869	177629869	Zbtb18:160Kb:0.00019:2.2e-05:8.5:19
1	177629869	177669869	Zbtb18:200Kb:0.00064:9.1e-05:7.8:18
1	177669869	177709869	Zbtb18:240Kb:3.7e-08:3.1e-09:7.3:23
1	178309869	178349869	Efcab2:-80Kb:9.4e-06:3.8e-07:8.3:19
1	178349869	178389869	Cox20:40Kb:5.4e-13:1.3e-14:12:29
1	178349869	178389869	Efcab2:-40Kb:1.6e-09:3.2e-11:12:26
1	178349869	178389869	Hnrnpu:40Kb:5.4e-13:1.3e-14:12:29
1	178389869	178429869	Cox20:80Kb:1e-05:4.9e-07:8.3:19
1	178389869	178429869	Hnrnpu:80Kb:1e-05:4.9e-07:8.3:19
1	178429869	178469869	Cox20:120Kb:2.3e-05:1.7e-06:6.7:17
1	178429869	178469869	Hnrnpu:120Kb:2.3e-05:1.7e-06:6.7:17
1	179509869	179549869	Sccpdh:-120Kb:0.0046:0.00019:6.7:14
1	179589869	179629869	Cnst:80Kb:0.0035:7.3e-05:8.3:17
1	179589869	179629869	Smyd3:80Kb:0.0035:7.3e-05:8.3:17
1	179589869	179629869	Tfb2m:80Kb:0.0035:7.3e-05:8.3:17
1	179629869	179669869	Cnst:120Kb:0.0055:0.00023:6.7:14
1	179629869	179669869	Smyd3:120Kb:0.0055:0.00023:6.7:14
1	179629869	179669869	Tfb2m:120Kb:0.0055:0.00023:6.7:14
1	179829869	179869869	Adck3:-360Kb:0.0008:1.6e-05:4.8:14
1	179869869	179909869	Sccpdh:240Kb:6.2e-06:1.3e-07:5.3:17
1	180269869	180309869	Gm5069:-40Kb:0.0003:6.5e-06:14:25
1	180269869	180309869	Itpkb:-40Kb:0.0003:6.5e-06:14:25
1	180389869	180429869	Psen2:160Kb:4e-07:8.5e-09:7.7:21
1	180429869	180469869	Acbd3:-280Kb:0.0013:6.2e-05:6:15
1	180749869	180789869	Acbd3:40Kb:2.3e-08:5.3e-10:14:28
1	181309869	181349869	Ccdc121:-200Kb:0.00074:3.4e-05:4.5:14
1	181349869	181389869	Ccdc121:-160Kb:2.7e-05:6.4e-07:5.2:17
1	181509869	181549869	Cnih3:160Kb:2e-05:4.1e-07:5.2:17
1	181869869	181909869	Enah:-120Kb:0.0018:0.00015:6.4:15
1	181869869	181909869	Srp9:-240Kb:0.0045:0.00029:3.9:13
1	181909869	181949869	Enah:-80Kb:0.0018:0.00015:8.6:17
1	181909869	181949869	Srp9:-200Kb:0.0018:7.8e-05:4.5:14
1	181949869	181989869	Srp9:-160Kb:0.0074:0.00064:5.2:14
1	181989869	182029869	Srp9:-120Kb:0.0018:5.5e-05:6.4:17
1	182069869	182109869	Enah:80Kb:2.6e-09:5.6e-11:8.6:24
1	182109869	182149869	Enah:120Kb:0.00032:1.4e-05:6.4:17
1	184016121	184056121	Marc1:-760Kb:0.00062:1.3e-05:2.4:12
1	184776121	184816121	1700056E22Rik:760Kb:0.00035:8.7e-06:2.4:12
1	184776121	184816121	Dusp10:760Kb:0.00035:8.7e-06:2.4:12
1	184776121	184816121	Marc2:-40Kb:0.005:0.00022:12:20
1	184776121	184816121	Mir1981:-40Kb:0.005:0.00022:12:20
1	184816121	184856121	Marc1:40Kb:0.0053:0.00023:12:20
1	184816121	184856121	Mir664:-400Kb:0.0089:0.00079:3.5:10
1	184816121	184856121	Rab3gap2:-360Kb:1.1e-13:7.7e-15:3.7:20
1	184816121	184856121	Snora36b:-400Kb:0.0089:0.00079:3.5:10
1	184896121	184936121	Rab3gap2:-280Kb:7e-15:3.3e-16:4.2:22
1	184936121	184976121	Mark1:-40Kb:7.3e-05:3e-06:12:22
1	184936121	184976121	Mir664:-280Kb:1.1e-12:2.5e-14:4.2:21
1	184936121	184976121	Rab3gap2:-240Kb:0:0:4.5:30
1	184936121	184976121	Snora36b:-280Kb:1.1e-12:2.5e-14:4.2:21
1	184976121	185016121	Rab3gap2:-200Kb:3.6e-10:3.5e-11:5:19
1	185096121	185136121	Rab3gap2:-80Kb:0.00038:4.5e-05:8.2:17
1	185176121	185216121	Marc2:360Kb:3.3e-12:7.4e-14:3.7:20
1	185176121	185216121	Mark1:200Kb:6.8e-09:1.4e-10:5:19
1	185176121	185216121	Mir1981:360Kb:3.3e-12:7.4e-14:3.7:20
1	185296121	185336121	Mir664:80Kb:0.0089:0.00062:7.8:15
1	185296121	185336121	Snora36b:80Kb:0.0089:0.00062:7.8:15
1	185336121	185376121	Mir664:120Kb:0.0089:0.00056:5.5:13
1	185336121	185376121	Snora36b:120Kb:0.0089:0.00056:5.5:13
1	185376121	185416121	5033404E19Rik:-120Kb:0.0055:0.00012:5.4:13
1	185416121	185456121	5033404E19Rik:-80Kb:0.0055:0.00022:6.2:14
1	186176121	186216121	Tgfb2:-520Kb:0.0071:0.00041:3.3:7.7
1	186216121	186256121	Tgfb2:-480Kb:0.0071:0.00066:3.4:7.6
1	186256121	186296121	Tgfb2:-440Kb:0.0067:0.00015:3.5:8.2
1	186576121	186616121	Tgfb2:-120Kb:0.0071:0.00064:5.4:9.6
1	186776121	186816121	1700007P06Rik:-320Kb:0.00026:1.3e-05:2.1:7.2
1	187056121	187096121	1700007P06Rik:-40Kb:0.0029:0.00021:6.1:10
1	187136121	187176121	1700007P06Rik:40Kb:0.00026:1.1e-05:6.1:11
1	188976121	189016121	Cenpf:-680Kb:2e-05:9.4e-07:2.9:11
1	189016121	189056121	Cenpf:-640Kb:2e-06:4.7e-08:3:12
1	189016121	189056121	Kcnk2:-320Kb:0.0046:0.0002:4.5:11
1	189216121	189256121	Kcnk2:-120Kb:0.0046:0.00021:6.3:12
1	189256121	189296121	Kcnk2:-80Kb:0.0082:0.00056:7.3:13
1	189656121	189696121	Kctd3:680Kb:2.6e-05:5.5e-07:2.9:11
1	189856121	189896121	Ptpn14:160Kb:0.007:0.00014:5.7:12
1	190656121	190696121	Prox1:520Kb:0.0025:5.8e-05:3.5:10
1	191296121	191336121	Ppp2r5a:-80Kb:1.4e-05:1e-06:12:26
1	191376121	191416121	Dtl:-160Kb:0:0:9.7:38
1	191376121	191416121	Ints7:-160Kb:0:0:9.7:38
1	191376121	191416121	Nenf:80Kb:4e-05:8.9e-07:12:26
1	191376121	191416121	Tmem206:80Kb:4e-05:8.9e-07:12:26
1	191456121	191496121	Dtl:-80Kb:2.1e-06:9.1e-08:12:27
1	191456121	191496121	Ints7:-80Kb:2.1e-06:9.1e-08:12:27
1	191456121	191496121	Ppp2r5a:80Kb:6.4e-11:3e-12:12:32
1	191536121	191576121	Ppp2r5a:160Kb:0:0:9.7:38
1	191576121	191616121	Nek2:-240Kb:0.0025:0.00011:8.1:20
1	191696121	191736121	Nek2:-120Kb:0.0052:0.00035:11:22
1	192051776	192054039	Mir3473c:40Kb:2.7e-10:5.3e-12:16:37
1	192054139	192056119	Mir3473c:40Kb:2.7e-10:5.3e-12:16:37
1	192051776	192054039	Nek2:200Kb:5.5e-08:1.2e-09:9:28
1	192054139	192056119	Nek2:200Kb:5.5e-08:1.2e-09:9:28
1	192051776	192054039	Rd3:40Kb:2.7e-10:5.3e-12:16:37
1	192054139	192056119	Rd3:40Kb:2.7e-10:5.3e-12:16:37
1	192051776	192054039	Traf5:-40Kb:3.2e-08:6.7e-10:16:35
1	192054139	192056119	Traf5:-40Kb:3.2e-08:6.7e-10:16:35
1	192576118	192616118	Kcnh1:400Kb:0.0011:2.3e-05:5.2:18
1	193213806	193253806	Camk1g:-120Kb:1.1e-05:2.3e-07:7.2:17
1	193213806	193253806	Lamb3:-80Kb:1.8e-07:1.1e-08:8.3:19
1	193253806	193293806	Lamb3:-40Kb:1.9e-08:4e-10:11:23
1	193293806	193333806	G0s2:40Kb:4.4e-08:8.8e-10:11:23
1	193293806	193333806	Hsd11b1:40Kb:4.4e-08:8.8e-10:11:23
1	193373806	193413806	Camk1g:40Kb:0.0047:0.00019:11:17
1	193373806	193413806	G0s2:120Kb:0.00016:6.3e-06:7.2:16
1	193373806	193413806	Hsd11b1:120Kb:0.00016:6.3e-06:7.2:16
1	193373806	193413806	Lamb3:80Kb:8.2e-08:3.4e-09:8.3:20
1	194613806	194653806	A330023F24Rik:-400Kb:0.00039:1.2e-05:11:19
1	194613806	194653806	Cd46:-440Kb:2.7e-05:8.8e-07:8.3:18
1	194613806	194653806	Cr1l:-480Kb:3.8e-05:1.3e-06:8.3:18
1	194613806	194653806	Cr2:-560Kb:0.00028:1e-05:7.2:16
1	194613806	194653806	Gm16897:-360Kb:0.00027:8.3e-06:11:19
1	194613806	194653806	Mir29b-2:-400Kb:0.00039:1.2e-05:11:19
1	194613806	194653806	Mir29c:-400Kb:0.00039:1.2e-05:11:19
1	194653806	194693806	Cd34:-280Kb:5.7e-05:5.8e-06:11:19
1	194653806	194693806	Cr2:-520Kb:0.0029:0.00021:8.3:16
1	194693806	194733806	Cd34:-240Kb:6.8e-06:2.3e-07:8.3:18
1	194733806	194773806	A330023F24Rik:-280Kb:0.0013:8.2e-05:8.3:16
1	194733806	194773806	Cd34:-200Kb:1.6e-05:1.1e-06:7.2:16
1	194733806	194773806	Gm16897:-240Kb:0.00094:5.8e-05:8.3:16
1	194733806	194773806	Mir29b-2:-280Kb:0.0013:8.2e-05:8.3:16
1	194733806	194773806	Mir29c:-280Kb:0.0013:8.2e-05:8.3:16
10	7026540	7066540	Ipcef1:-40Kb:0.0019:0.00016:6.9:11
10	6946540	6986540	Ipcef1:40Kb:0.0012:4.8e-05:6.9:11
10	6906540	6946540	Ipcef1:80Kb:1.8e-09:3.9e-11:5.5:13
10	6906540	6946540	Oprm1:-120Kb:0.00019:4.5e-06:4.8:11
10	6866540	6906540	Ipcef1:120Kb:0.0014:8.5e-05:4.8:9.1
10	6866540	6906540	Oprm1:-80Kb:0.009:0.00064:5.5:9.7
10	6146540	6186540	Oprm1:640Kb:0.007:0.00034:2.7:7.2
10	4306540	4346540	Mthfd1l:-360Kb:2.5e-05:5.2e-07:3.5:12
10	3986540	4026540	Akap12:240Kb:2e-09:4.2e-11:4.1:16
10	3986540	4026540	Zbtb2:400Kb:4.1e-05:8.9e-07:3.4:12
10	3906540	3946540	Iyd:-400Kb:7e-06:1.5e-07:3.4:13
10	7576744	7580078	Mir684-1:-40Kb:5.2e-09:1e-10:10:21
10	7580178	7583760	Mir684-1:-40Kb:5.2e-09:1e-10:10:21
10	7583860	7585029	Mir684-1:-40Kb:5.2e-09:1e-10:10:21
10	7585542	7600202	Mir684-1:-40Kb:5.2e-09:1e-10:10:21
10	7600202	7640202	Lrp11:40Kb:5e-09:9.8e-11:10:21
10	7880202	7920202	Tab2:-40Kb:0.00013:3e-06:10:18
10	8000202	8040202	Tab2:80Kb:0.0054:0.00025:7.5:14
10	8760202	8800202	Samd5:-880Kb:0.0039:0.00098:3.7:9.5
10	8960202	9000202	Samd5:-680Kb:0.0024:0.00043:4:10
10	9000202	9040202	Samd5:-640Kb:0.0024:0.00047:4.1:10
10	9040202	9080202	Samd5:-600Kb:0.0017:0.00019:4.2:11
10	9200202	9240202	Samd5:-440Kb:0.00014:7.9e-06:4.7:13
10	9360202	9400202	Samd5:-280Kb:0.0017:0.00017:5.4:12
10	9480202	9520202	Samd5:-160Kb:0.0038:0.00086:6.6:12
10	9560202	9600202	Samd5:-80Kb:2.1e-06:6e-08:8.3:18
10	9600202	9640202	Samd5:-40Kb:0.0019:0.00027:10:17
10	10320202	10360202	Stxbp5:440Kb:0.0001:2.3e-06:3.6:11
10	10560202	10600202	Grm1:-520Kb:0.00079:2.5e-05:3.4:11
10	10600202	10640202	Grm1:-480Kb:0.00079:4.1e-05:3.5:10
10	10960202	11000202	Grm1:-120Kb:0.0011:8.6e-05:6.7:13
10	11080202	11120202	Gm5177:480Kb:0.0028:6.1e-05:3.5:10
10	12720202	12760202	Utrn:-120Kb:0.0026:0.00017:5.9:12
10	12800202	12840202	Utrn:-40Kb:0.00059:2.6e-05:8.7:16
10	12880202	12920202	Utrn:40Kb:6.5e-06:1.4e-07:8.7:18
10	13560194	13600194	Hivep2:-400Kb:2.9e-06:1.5e-07:4.3:18
10	14000194	14040194	Hivep2:40Kb:0.0011:0.00023:11:21
10	14040194	14080194	Hivep2:80Kb:7.9e-13:2.1e-14:9.1:29
10	14080194	14120194	Hivep2:120Kb:8.3e-06:7.8e-07:8:21
10	14120194	14160194	Hivep2:160Kb:0.00056:8.8e-05:7.3:17
10	14160194	14200194	Hivep2:200Kb:8.3e-06:8.7e-07:6.8:19
10	14200194	14240194	Hivep2:240Kb:0.00037:4.9e-05:6.3:16
10	14320194	14360194	Hivep2:360Kb:0.00062:0.00011:4.7:14
10	14360194	14400194	Hivep2:400Kb:0.0015:0.00034:4.3:13
10	17080194	17120194	Cited2:-640Kb:0.0099:0.001:2.7:8.1
10	17320194	17360194	Cited2:-400Kb:0.006:0.00032:3.3:9.2
10	17360194	17400194	Cited2:-360Kb:0.0063:0.0005:3.4:9.2
10	17720194	17760194	Gm20125:640Kb:0.006:0.00012:2.7:8.1
10	17920194	17960194	Reps1:-120Kb:0.0075:0.00033:5.4:11
10	18080194	18120194	Reps1:40Kb:0.0068:0.00015:8.7:15
10	18200194	18240194	Cited2:480Kb:0.006:0.00028:3:9
10	18360194	18400194	Hebp2:-160Kb:0.0014:0.00011:5.4:12
10	18440194	18480194	Hebp2:-80Kb:2.3e-08:1.2e-09:7.8:18
10	18480194	18520194	Hebp2:-40Kb:1.5e-09:3.9e-11:11:22
10	18480194	18520194	Nhsl1:80Kb:0.0064:0.00013:7.8:14
10	18600194	18640194	Hebp2:80Kb:0.0017:0.00017:7.8:14
10	19160194	19200194	Tnfaip3:160Kb:0.00015:2.9e-06:5.4:13
10	19200194	19240194	Pex7:-680Kb:0.0046:0.0001:2.5:9
10	19760194	19800194	Il20ra:80Kb:0.0037:7.5e-05:7.8:14
10	19920194	19960194	Map7:-200Kb:0.0082:0.00019:4.8:11
10	20040194	20080194	Map3k5:120Kb:0.00017:7.1e-06:6.3:14
10	20080194	20120194	Map3k5:160Kb:7.1e-05:1.5e-06:5.4:14
10	20120194	20160194	Map3k5:200Kb:0.0034:0.00021:4.8:11
10	20280194	20320194	Ahi1:-640Kb:0.0088:0.001:3.3:11
10	20320194	20360194	Ahi1:-600Kb:2e-05:4.6e-07:3.4:15
10	20360194	20400194	Ahi1:-560Kb:6e-05:2.8e-06:3.5:15
10	20400194	20440194	Ahi1:-520Kb:0.0017:0.00012:3.6:13
10	20480194	20520194	Ahi1:-440Kb:0.0088:0.00091:3.9:12
10	20640194	20680194	Mtfr2:320Kb:0.0027:0.0002:4.5:12
10	20840194	20880194	Mtfr2:520Kb:0.0087:0.00085:3.6:10
10	20920194	20960194	Bclaf1:640Kb:0.0048:0.0001:3.3:11
10	20920194	20960194	Mtfr2:600Kb:4.7e-08:2.3e-09:3.4:15
10	20960194	21000194	Mtfr2:640Kb:4.7e-08:1.2e-09:3.3:16
10	22200194	22240194	H60b:-40Kb:0:0:14:1.4e+02
10	22240194	22280194	Raet1d:-120Kb:0:0:7.8:58
10	22360194	22400194	H60b:120Kb:0:0:7.8:58
10	22760194	22800194	Rps12:-1000Kb:0.0089:0.00062:2.2:6.7
10	22760194	22800194	Slc18b1:-1000Kb:0.0089:0.00062:2.2:6.7
10	22760194	22800194	Snora33:-1000Kb:0.0089:0.00062:2.2:6.7
10	22760194	22800194	Snord100:-1000Kb:0.0089:0.00062:2.2:6.7
10	23080194	23120194	Rps12:-680Kb:8.1e-07:1.9e-08:2.5:10
10	23080194	23120194	Slc18b1:-680Kb:8.1e-07:1.9e-08:2.5:10
10	23080194	23120194	Snora33:-680Kb:8.1e-07:1.9e-08:2.5:10
10	23080194	23120194	Snord100:-680Kb:8.1e-07:1.9e-08:2.5:10
10	23120194	23160194	Rps12:-640Kb:0.0013:6e-05:2.6:7.9
10	23120194	23160194	Slc18b1:-640Kb:0.0013:6e-05:2.6:7.9
10	23120194	23160194	Snora33:-640Kb:0.0013:6e-05:2.6:7.9
10	23120194	23160194	Snord100:-640Kb:0.0013:6e-05:2.6:7.9
10	23800194	23840194	Stx7:-320Kb:3.1e-08:6.5e-10:3.3:12
10	24400194	24440194	Ctgf:-160Kb:5.1e-06:2.1e-07:5.4:14
10	24480194	24520194	Ctgf:-80Kb:1.2e-07:2.5e-09:7.2:17
10	25360194	25400194	Akap7:80Kb:3.8e-05:1.6e-06:8.4:18
10	25440194	25480194	Akap7:160Kb:4.8e-10:1e-11:6.6:20
10	26120194	26160194	Smlr1:600Kb:0.0017:3.4e-05:3.5:11
10	26680194	26720194	L3mbtl3:320Kb:1.2e-05:5.9e-07:2.8:10
10	26840194	26880194	L3mbtl3:480Kb:0.00078:5.7e-05:2.4:8.4
10	26880194	26920194	L3mbtl3:520Kb:8.1e-06:2e-07:2.3:10
10	26920194	26960194	L3mbtl3:560Kb:0.0027:0.00027:2.2:7.6
10	27080194	27120194	Gm8709:440Kb:0.00079:1.6e-05:2.3:8.4
10	28120194	28160194	Ptprk:80Kb:0.0075:0.00017:7:13
10	28280194	28320194	Ptprk:240Kb:0.0079:0.00036:4.4:9.7
10	29080194	29120194	Soga3:-40Kb:0.00077:7e-05:7.7:13
10	29120194	29160194	9330159F19Rik:-80Kb:1.9e-12:4.1e-14:5.7:16
10	29120194	29160194	Echdc1:-160Kb:0.0075:0.00016:4.2:9.1
10	29160194	29200194	9330159F19Rik:-40Kb:0.00027:1.1e-05:7.7:13
10	29160194	29200194	Soga3:40Kb:3.9e-14:8.9e-16:7.7:19
10	29200194	29240194	Soga3:80Kb:3.4e-12:1.5e-13:5.7:16
10	29280194	29320194	Soga3:160Kb:0.0017:0.0002:4.2:9.1
10	29320194	29360194	Soga3:200Kb:1.6e-09:1e-10:3.8:13
10	29840194	29880194	Rspo3:320Kb:0.008:0.00044:3.1:8
10	29960194	30000194	Rnf146:600Kb:2e-05:4.2e-07:2.4:9.3
10	30400194	30440194	Rspo3:880Kb:0.0041:0.00011:2:7.4
10	30560194	30600194	Hddc2:-720Kb:0.0031:0.00021:1.3:7.2
10	30800194	30840194	Hddc2:-480Kb:3.7e-05:8.3e-07:3.2:11
10	30840194	30880194	Hddc2:-440Kb:0.00048:2.2e-05:3.3:10
10	31200194	31240194	Ncoa7:400Kb:0.00029:1.5e-05:3.4:9.7
10	31240194	31280194	Ncoa7:440Kb:0.0013:9.6e-05:3.3:8.9
10	31280194	31320194	Hey2:440Kb:7.8e-05:1.8e-06:3.3:10
10	31280194	31320194	Ncoa7:480Kb:2.1e-06:5.5e-08:3.2:11
10	31400194	31440194	Hddc2:120Kb:0.0099:0.00088:5:10
10	33560194	33600194	Clvs2:-40Kb:0.0069:0.00015:7.8:13
10	33920194	33960194	Tspyl1:-360Kb:1e-05:1.7e-06:2.1:8.6
10	33920194	33960194	Tspyl4:-360Kb:1e-05:1.7e-06:2.1:8.6
10	33960194	34000194	Tspyl1:-320Kb:1e-07:1.3e-08:2.4:10
10	33960194	34000194	Tspyl4:-320Kb:1e-07:1.3e-08:2.4:10
10	34000194	34040194	Fam26e:-80Kb:2.7e-13:1.2e-14:5.6:16
10	34000194	34040194	Tspyl1:-280Kb:0:0:2.7:16
10	34000194	34040194	Tspyl4:-280Kb:0:0:2.7:16
10	34040194	34080194	Tspyl1:-240Kb:0.00071:0.00016:3.2:8.3
10	34040194	34080194	Tspyl4:-240Kb:0.00071:0.00016:3.2:8.3
10	34080194	34120194	Bet3l:80Kb:6.7e-13:3.1e-14:5.6:16
10	34080194	34120194	Rwdd1:80Kb:6.7e-13:3.1e-14:5.6:16
10	34080194	34120194	Tspyl1:-200Kb:1.8e-13:9.4e-15:4:15
10	34080194	34120194	Tspyl4:-200Kb:1.8e-13:9.4e-15:4:15
10	34120194	34160194	Tspyl1:-160Kb:0.0036:0.00092:4:8.4
10	34120194	34160194	Tspyl4:-160Kb:0.0036:0.00092:4:8.4
10	34160194	34200194	Tspyl1:-120Kb:1.7e-09:1.3e-10:4.6:14
10	34160194	34200194	Tspyl4:-120Kb:1.7e-09:1.3e-10:4.6:14
10	34200194	34240194	Tspyl1:-80Kb:2.8e-08:2.9e-09:5.6:14
10	34200194	34240194	Tspyl4:-80Kb:2.8e-08:2.9e-09:5.6:14
10	34240194	34280194	Bet3l:240Kb:0.0082:0.00058:3.2:7.8
10	34240194	34280194	Rwdd1:240Kb:0.0082:0.00058:3.2:7.8
10	34240194	34280194	Tspyl1:-40Kb:0.00016:3.3e-05:7.8:13
10	34240194	34280194	Tspyl4:-40Kb:0.00016:3.3e-05:7.8:13
10	34280194	34320194	A830082N09Rik:320Kb:6e-07:1.2e-08:2.4:10
10	34280194	34320194	Bet3l:280Kb:0:0:2.7:16
10	34280194	34320194	Dse:80Kb:1.2e-07:2.6e-09:5.6:14
10	34280194	34320194	Fam26d:240Kb:0.0061:0.00012:3.2:8.3
10	34280194	34320194	Fam26e:200Kb:1.6e-13:3.4e-15:4:15
10	34280194	34320194	Rwdd1:280Kb:0:0:2.7:16
10	34280194	34320194	Zufsp:360Kb:0.00012:2.5e-06:2.1:8.6
10	34320194	34360194	Tspyl1:40Kb:1e-05:1.9e-06:7.8:14
10	34320194	34360194	Tspyl4:40Kb:1e-05:1.9e-06:7.8:14
10	34520194	34560194	Frk:40Kb:0.004:7.9e-05:4.9:11
10	37080194	37120194	Marcks:-40Kb:0.0089:0.0027:5.1:8.6
10	37160194	37200194	Marcks:40Kb:0.005:0.0012:5.1:8.9
10	37240194	37280194	Marcks:120Kb:0.00047:7.9e-05:4.1:8.8
10	37280194	37320194	Marcks:160Kb:1.2e-06:3.9e-08:3.9:10
10	37320194	37360194	Marcks:200Kb:3.3e-06:2.2e-07:3.7:9.9
10	37360194	37400194	Marcks:240Kb:0.0029:0.00057:3.6:7.6
10	37400194	37440194	Marcks:280Kb:0.0053:0.0014:3.5:7.2
10	37680194	37720194	Marcks:560Kb:0.00013:1.7e-05:3.1:8.2
10	37720194	37760194	Marcks:600Kb:1.8e-05:1.8e-06:3:8.7
10	38880194	38920194	Lama4:-80Kb:8.5e-06:3.3e-07:4.5:12
10	39000194	39040194	Lama4:40Kb:8.5e-06:3.6e-07:5.1:13
10	39160194	39200194	E130307A14Rik:-560Kb:4.9e-05:1.1e-06:2.8:12
10	39160194	39200194	Rev3l:-560Kb:4.9e-05:1.1e-06:2.8:12
10	39240194	39280194	Fyn:-120Kb:0.0014:3.1e-05:6.6:13
10	39520194	39560194	E130307A14Rik:-200Kb:0.0075:0.00069:5.5:12
10	39520194	39560194	Fyn:160Kb:0.0074:0.00033:6:11
10	39520194	39560194	Rev3l:-200Kb:0.0075:0.00069:5.5:12
10	39520194	39560194	Wisp3:360Kb:1.8e-05:8.7e-07:3.9:12
10	39600194	39640194	E130307A14Rik:-120Kb:0.0015:6.9e-05:6.6:14
10	39600194	39640194	Rev3l:-120Kb:0.0015:6.9e-05:6.6:14
10	39640194	39680194	E130307A14Rik:-80Kb:0.0047:0.00032:7.6:14
10	39640194	39680194	Rev3l:-80Kb:0.0047:0.00032:7.6:14
10	39720194	39760194	Traf3ip2:120Kb:0.002:3.9e-05:6.6:14
10	39720194	39760194	Wisp3:560Kb:5.1e-07:1.2e-08:2.8:12
10	40520194	40560194	Amd1:240Kb:0.00027:5.6e-06:6.8:17
10	40520194	40560194	Amd2:240Kb:0.00027:5.6e-06:6.8:17
10	40520194	40560194	Gtf3c6:280Kb:0.0034:7.4e-05:6.1:15
10	40520194	40560194	Rpf2:280Kb:0.0034:7.4e-05:6.1:15
10	40600194	40640194	Cdc40:-280Kb:0.00038:5.3e-05:6.1:15
10	40600194	40640194	Wasf1:-280Kb:0.00038:5.3e-05:6.1:15
10	40640194	40680194	Cdc40:-240Kb:7.5e-06:1.8e-07:6.8:19
10	40640194	40680194	Wasf1:-240Kb:7.5e-06:1.8e-07:6.8:19
10	40680194	40720194	Cdc40:-200Kb:9.8e-06:6.9e-07:7.6:19
10	40680194	40720194	Wasf1:-200Kb:9.8e-06:6.9e-07:7.6:19
10	40720194	40760194	Cdc40:-160Kb:0.00036:4.2e-05:8.9:18
10	40720194	40760194	Mettl24:40Kb:0.0001:1.2e-05:14:24
10	40720194	40760194	Wasf1:-160Kb:0.00036:4.2e-05:8.9:18
10	40760194	40800194	Cdc40:-120Kb:4.1e-05:3.8e-06:9.8:21
10	40760194	40800194	Mettl24:80Kb:3.7e-05:2.5e-06:11:22
10	40760194	40800194	Wasf1:-120Kb:4.1e-05:3.8e-06:9.8:21
10	40840194	40880194	Cdc40:-40Kb:0.0035:0.00057:14:22
10	40840194	40880194	Mettl24:160Kb:8e-07:1.8e-08:8.9:22
10	40840194	40880194	Wasf1:-40Kb:0.0035:0.00057:14:22
10	40880194	40920194	Ddo:280Kb:0.0015:3e-05:6.1:15
10	40880194	40920194	Mettl24:200Kb:1e-05:4.7e-07:7.6:19
10	40920194	40960194	Cdc40:40Kb:7.8e-06:3.7e-07:14:26
10	40920194	40960194	Wasf1:40Kb:7.8e-06:3.7e-07:14:26
10	40960194	41000194	Gtf3c6:720Kb:0.0078:0.00034:3.3:11
10	40960194	41000194	Mettl24:280Kb:4.3e-05:3.9e-06:6.1:17
10	40960194	41000194	Rpf2:720Kb:0.0078:0.00034:3.3:11
10	41800194	41840194	Armc2:-200Kb:0.0076:0.00035:6.2:13
10	41880194	41920194	Cep57l1:80Kb:6.8e-06:1.4e-07:9:19
10	41880194	41920194	Foxo3:-360Kb:0.0012:8.3e-05:4.8:12
10	41880194	41920194	Sesn1:80Kb:6.8e-06:1.4e-07:9:19
10	42000194	42040194	Foxo3:-240Kb:0.00051:2.4e-05:6.5:15
10	42040194	42080194	Foxo3:-200Kb:9.8e-05:2.3e-06:6.2:16
10	42240194	42280194	Armc2:240Kb:0.00029:6.7e-06:6.5:15
10	43000194	43040194	9030612E09Rik:-160Kb:0.00022:1.1e-05:5.8:13
10	43000194	43040194	Sobp:-160Kb:0.00022:1.1e-05:5.8:13
10	43040194	43080194	9030612E09Rik:-120Kb:0.0021:0.00019:6.5:13
10	43040194	43080194	Sobp:-120Kb:0.0021:0.00019:6.5:13
10	43080194	43120194	9030612E09Rik:-80Kb:5.9e-12:1.5e-13:7.5:21
10	43080194	43120194	Sobp:-80Kb:5.9e-12:1.5e-13:7.5:21
10	43240194	43280194	9030612E09Rik:80Kb:0.0033:0.00051:7.5:13
10	43240194	43280194	Sobp:80Kb:0.0033:0.00051:7.5:13
10	43280194	43320194	9030612E09Rik:120Kb:0.0027:0.00035:6.5:12
10	43280194	43320194	Sobp:120Kb:0.0027:0.00035:6.5:12
10	43360194	43400194	9030612E09Rik:200Kb:0.0021:0.00022:5.4:12
10	43360194	43400194	Sobp:200Kb:0.0021:0.00022:5.4:12
10	43560194	43600194	Qrsl1:-320Kb:0.0028:5.5e-05:4.1:12
10	43560194	43600194	Rtn4ip1:-320Kb:0.0028:5.5e-05:4.1:12
10	43880194	43920194	Cd24a:320Kb:0.003:6.1e-05:4.1:12
10	43880194	43920194	F830002L21Rik:320Kb:0.003:6.1e-05:4.1:12
10	44040194	44080194	Aim1:40Kb:0.0015:6.2e-05:9.5:17
10	44200194	44240194	Aim1:200Kb:0.00063:1.3e-05:5.4:14
10	45040194	45080194	Bves:-280Kb:2.1e-05:4.2e-07:2.6:9
10	45320194	45360194	Prep:280Kb:0.0032:6.5e-05:2.6:9
10	45560194	45600194	D030045P18Rik:-240Kb:0.0058:0.00026:3.9:8.1
10	45800194	45840194	Hace1:240Kb:0.0031:0.00013:3.9:8.1
10	45880194	45920194	D030045P18Rik:80Kb:0.00077:1.7e-05:5.9:11
10	45880194	45920194	Hace1:320Kb:1.8e-10:3.8e-12:3.2:11
10	49080194	49120194	Grik2:-680Kb:0.00066:0.00021:1.9:6.8
10	49240194	49280194	Grik2:-520Kb:8.9e-05:1.8e-05:2.2:7.9
10	49360194	49400194	Grik2:-400Kb:0.00064:0.00018:2.5:7.5
10	49400194	49440194	Grik2:-360Kb:8.9e-05:2e-05:2.6:8.3
10	49480194	49520194	C130030K03Rik:400Kb:0.0082:0.00033:2.5:7.1
10	49480194	49520194	Grik2:-280Kb:9.8e-05:2.5e-05:3:8.6
10	49520194	49560194	Grik2:-240Kb:7.6e-08:4.8e-09:3.2:11
10	49560194	49600194	Grik2:-200Kb:0.0015:0.00051:3.5:8.1
10	49600194	49640194	Grik2:-160Kb:0.003:0.0012:3.9:8.1
10	49640194	49680194	Grik2:-120Kb:8e-07:7.5e-08:4.5:12
10	49680194	49720194	Grik2:-80Kb:9.8e-06:1.2e-06:5.5:12
10	49720194	49760194	Grik2:-40Kb:2.8e-14:8.9e-16:7.7:19
10	49760194	49800194	C130030K03Rik:680Kb:0.0075:0.00015:1.9:6.8
10	50160194	50200194	Grik2:400Kb:1.3e-05:2.1e-06:2.2:8.6
10	50200194	50240194	Grik2:440Kb:0.0017:0.00063:2.1:6.6
10	50840194	50880194	Sim1:-40Kb:0.00071:0.00011:5.9:9.9
10	50920194	50960194	Sim1:40Kb:0.00044:5.9e-05:5.9:10
10	50960194	51000194	Sim1:80Kb:0.00043:4.6e-05:4.6:8.8
10	51240194	51280194	Sim1:360Kb:9.4e-06:2.5e-07:2.6:8.1
10	51280194	51320194	Sim1:400Kb:0.00021:1.7e-05:2.6:7
10	51400194	51440194	Sim1:520Kb:5.1e-05:2.7e-06:2.3:7.2
10	52320194	52360194	Dcbld1:120Kb:3.8e-11:7.7e-13:3.9:15
10	52520194	52560194	Gm19395:-760Kb:6.3e-05:1.5e-06:2.3:12
10	52600194	52640194	Zfa-ps:80Kb:1.6e-12:3.6e-14:8.8:23
10	52680194	52720194	Pln:-640Kb:0.0074:0.00052:2.6:9.1
10	52760194	52800194	Slc35f1:80Kb:3.5e-07:8.1e-09:8.8:20
10	52920194	52960194	Slc35f1:240Kb:0.00014:6.4e-06:4.6:13
10	53280194	53320194	Zfa-ps:760Kb:7.2e-06:3.2e-07:2.3:12
10	53320194	53360194	Gm20597:-160Kb:3.2e-06:6.7e-08:5.8:16
10	53320194	53360194	Slc35f1:640Kb:0.0052:0.00037:2.6:9.1
10	53360194	53400194	Gm20597:-120Kb:1.9e-05:8.2e-07:6.9:16
10	53480194	53520194	Cep85l:120Kb:4.2e-05:9.2e-07:6.9:16
10	53480194	53520194	Pln:160Kb:3.3e-06:7.8e-08:5.8:16
10	53520194	53560194	Pln:200Kb:0.0074:0.00045:5.1:12
10	53600194	53640194	Gm16998:-440Kb:0.0087:0.0033:1.8:6.2
10	53600194	53640194	Man1a:-440Kb:0.0087:0.0033:1.8:6.2
10	53840194	53880194	Gm16998:-200Kb:0.0006:9.3e-05:3.1:9.1
10	53840194	53880194	Man1a:-200Kb:0.0006:9.3e-05:3.1:9.1
10	53880194	53920194	Gm16998:-160Kb:9e-05:5.6e-06:3.3:10
10	53880194	53920194	Man1a:-160Kb:9e-05:5.6e-06:3.3:10
10	53920194	53960194	Gm16998:-120Kb:0.00015:1.4e-05:3.5:10
10	53920194	53960194	Man1a:-120Kb:0.00015:1.4e-05:3.5:10
10	53960194	54000194	Gm16998:-80Kb:0.00024:3e-05:3.9:10
10	53960194	54000194	Man1a:-80Kb:0.00024:3e-05:3.9:10
10	54000194	54040194	Gm16998:-40Kb:6.4e-14:2e-15:4.6:17
10	54000194	54040194	Man1a:-40Kb:6.4e-14:2e-15:4.6:17
10	54080194	54120194	Gm16998:40Kb:0.004:0.00087:4.6:9.6
10	54080194	54120194	Man1a:40Kb:0.004:0.00087:4.6:9.6
10	54120194	54160194	Gm16998:80Kb:0.004:0.00087:3.9:8.9
10	54120194	54160194	Man1a:80Kb:0.004:0.00087:3.9:8.9
10	54160194	54200194	Gm16998:120Kb:0.0078:0.0027:3.5:8
10	54160194	54200194	Man1a:120Kb:0.0078:0.0027:3.5:8
10	54320194	54360194	Gm16998:280Kb:0.0055:0.0015:2.9:7.6
10	54320194	54360194	Man1a:280Kb:0.0055:0.0015:2.9:7.6
10	54920194	54960194	Gm16998:880Kb:0.0062:0.0019:2.2:6.9
10	54920194	54960194	Man1a:880Kb:0.0062:0.0019:2.2:6.9
10	54960194	55000194	Gm16998:920Kb:0.0044:0.0011:2.2:7.1
10	54960194	55000194	Man1a:920Kb:0.0044:0.0011:2.2:7.1
10	56040194	56080194	Msl3l2:-40Kb:0.0028:0.00012:6.2:11
10	56080194	56120194	D630037F22Rik:-120Kb:0.0003:6e-06:4.2:9.6
10	56160194	56200194	Msl3l2:80Kb:0.0038:0.00024:4.9:9.3
10	56200194	56240194	Msl3l2:120Kb:0.00047:9.9e-06:4.2:9.6
10	56480194	56520194	Gja1:120Kb:3.8e-05:3.1e-06:4.2:9.9
10	56760194	56800194	Gja1:400Kb:0.0018:0.00019:2.7:7.2
10	56880194	56920194	Gja1:520Kb:8.6e-09:2.3e-10:2.5:10
10	56920194	56960194	Gja1:560Kb:0.0026:0.00035:2.4:6.7
10	56960194	57000194	Gja1:600Kb:3.4e-07:1.8e-08:2.4:9.4
10	57000194	57040194	Gja1:640Kb:0.0048:0.0009:2.3:6.3
10	57280194	57320194	Gja1:920Kb:0.0044:0.00071:2:6.1
10	57840194	57843724	Fabp7:80Kb:1.3e-07:2.9e-09:5.7:15
10	57843824	57847670	Fabp7:80Kb:1.3e-07:2.9e-09:5.7:15
10	57847952	57862807	Fabp7:80Kb:1.3e-07:2.9e-09:5.7:15
10	57840194	57843724	Smpdl3a:80Kb:1.3e-07:2.9e-09:5.7:15
10	57843824	57847670	Smpdl3a:80Kb:1.3e-07:2.9e-09:5.7:15
10	57847952	57862807	Smpdl3a:80Kb:1.3e-07:2.9e-09:5.7:15
10	58337252	58377252	Ranbp2:-80Kb:0.004:0.00016:9.9:16
10	58377252	58417252	Ranbp2:-40Kb:1.5e-08:3e-10:14:25
10	58697252	58737252	Sh3rf3:-80Kb:0.00015:1.8e-05:9.9:18
10	58857252	58897252	Sh3rf3:80Kb:3.5e-05:1.6e-06:9.9:19
10	58897252	58937252	Sh3rf3:120Kb:5.7e-10:1.3e-11:8.2:21
10	58977252	59017252	Sh3rf3:200Kb:0.0011:0.00015:6.4:13
10	59017252	59057252	Sh3rf3:240Kb:8.7e-05:8e-06:5.9:14
10	59097252	59137252	Sh3rf3:320Kb:8.7e-05:6.8e-06:5.1:13
10	59297252	59337252	Ddit4:-640Kb:0.0002:9.7e-06:3:13
10	59497252	59537252	Mcu:-80Kb:0.0039:0.00016:9.9:18
10	59817252	59857252	Mcu:240Kb:0.0039:0.00016:5.9:14
10	59897252	59937252	Ddit4:-40Kb:0:0:14:38
10	59937252	59977252	Anapc16:-40Kb:0.0088:0.00018:14:22
10	59937252	59977252	Ascc1:-40Kb:0.0088:0.00018:14:22
10	59937252	59977252	P4ha1:640Kb:0.0019:4.5e-05:3:13
10	59977252	60017252	Ddit4:40Kb:0.0024:0.00017:14:22
10	60057252	60097252	Spock2:-40Kb:0.00067:1.4e-05:9.1:19
10	60137252	60177252	Chst3:-80Kb:2.7e-10:5.5e-12:7:22
10	60177252	60217252	Chst3:-40Kb:0.0094:0.00038:9.1:17
10	60377252	60417252	Cdh23:-280Kb:7.3e-05:1.6e-06:4.2:14
10	60657252	60697252	Gm17455:280Kb:0.00012:2.5e-06:4.2:14
10	60817252	60857252	Gm20611:-200Kb:0.0035:6.8e-05:4.9:12
10	61617252	61657252	Eif4ebp2:200Kb:0.0097:0.00019:5.4:11
10	61617252	61657252	Nodal:200Kb:0.0097:0.00019:5.4:11
10	62177252	62217252	2010107G23Rik:80Kb:1.5e-05:3.1e-07:7.5:18
10	62177252	62217252	Neurog3:80Kb:1.5e-05:3.1e-07:7.5:18
10	62177252	62217252	Tacr2:-40Kb:3.8e-11:7.8e-13:9.8:25
10	62177252	62217252	Tspan15:-40Kb:3.8e-11:7.8e-13:9.8:25
10	62177252	62217252	Vps26a:-280Kb:0.0002:4.3e-06:4.2:15
10	62737252	62777252	Ddx50:120Kb:0.00012:2.7e-06:7.9:19
10	63137252	63177252	Herc4:-80Kb:0.0031:6.1e-05:9.2:18
10	63417252	63457252	Lrrtm3:-640Kb:0.0078:0.00039:2.6:8.9
10	63577252	63617252	Lrrtm3:-480Kb:0.0078:0.00077:3:8.9
10	63697252	63737252	Lrrtm3:-360Kb:0.0078:0.00086:3.3:9.2
10	63937252	63977252	Lrrtm3:-120Kb:0.0078:0.00088:5.3:11
10	64297252	64337252	Lrrtm3:240Kb:0.0056:0.00013:3.9:11
10	66817252	66857252	Jmjd1c:-280Kb:8.7e-06:1.5e-06:5.5:17
10	66857252	66897252	Jmjd1c:-240Kb:1.1e-10:7.9e-12:5.9:22
10	66897252	66937252	Jmjd1c:-200Kb:3.7e-06:5.4e-07:6.5:18
10	66897252	66937252	Reep3:-160Kb:0.00098:4.2e-05:7.2:16
10	66937252	66977252	Jmjd1c:-160Kb:1.8e-05:3.5e-06:7.2:18
10	66977252	67017252	Jmjd1c:-120Kb:1.3e-07:1.4e-08:8.3:22
10	67017252	67057252	Jmjd1c:-80Kb:4.5e-15:1.1e-16:10:30
10	67057252	67097252	Jmjd1c:-40Kb:1.3e-07:1.7e-08:14:27
10	67097252	67137252	Reep3:40Kb:5.7e-07:1.2e-08:14:27
10	67177252	67217252	Jmjd1c:80Kb:4.5e-15:2.2e-16:10:29
10	67177252	67217252	Reep3:120Kb:0.0013:8.6e-05:8.3:17
10	67217252	67257252	Jmjd1c:120Kb:0.00033:7.3e-05:8.3:17
10	67697252	67737252	Ado:160Kb:0.0055:0.00011:7.2:17
10	67697252	67737252	Egr2:160Kb:0.0055:0.00011:7.2:17
10	67857252	67897252	Arid5b:-400Kb:0.0053:0.00079:3.6:10
10	67857252	67897252	Rtkn2:-120Kb:5.5e-08:2.4e-09:8.3:22
10	67897252	67937252	Rtkn2:-80Kb:1.4e-08:3e-10:10:25
10	67937252	67977252	Zfp365:40Kb:0.00081:3.6e-05:14:24
10	67977252	68017252	Zfp365:80Kb:1.2e-07:2.6e-09:10:25
10	68097252	68137252	Arid5b:-160Kb:0.0029:0.00024:7.5:15
10	68137252	68177252	Arid5b:-120Kb:4.4e-09:1.2e-10:6.3:19
10	68137252	68177252	Zfp365:240Kb:0.0036:0.00024:5.4:14
10	68177252	68217252	Arid5b:-80Kb:0.0067:0.0013:7.4:14
10	68217252	68257252	Arid5b:-40Kb:0.0053:0.00087:9.7:16
10	68257252	68297252	4930545H06Rik:-40Kb:6.9e-05:1.4e-06:9.7:19
10	68297252	68337252	Arid5b:40Kb:2.4e-05:1.3e-06:9.7:19
10	68337252	68377252	Arid5b:80Kb:0.0073:0.0018:7.4:13
10	68537252	68577252	Arid5b:280Kb:0.0033:0.00036:4.6:11
10	68857252	68897252	Arid5b:600Kb:0.0073:0.0017:3.4:9.4
10	69617252	69657252	Ank3:120Kb:7.9e-06:1.6e-07:10:23
10	70337252	70377252	Fam13c:-80Kb:3.7e-05:1.6e-06:12:25
10	70377252	70417252	Fam13c:-40Kb:0.0067:0.00043:16:26
10	70497252	70537252	Fam13c:80Kb:1.1e-06:2.5e-08:12:28
10	70697252	70737252	Phyhipl:120Kb:8.7e-06:1.8e-07:10:23
10	70777252	70817252	Phyhipl:200Kb:0.0014:6e-05:8.1:18
10	71497252	71537252	Ube2d1:240Kb:0.0079:0.00016:2.5:10
10	72017252	72057252	1700049L16Rik:40Kb:0.00029:6.1e-06:5.5:12
10	73017252	73057252	A330049N07Rik:-40Kb:1.7e-08:3.7e-10:5.5:14
10	73577252	73617252	Pcdh15:-240Kb:2.9e-05:6.1e-07:3.5:11
10	74897255	74937255	Bcr:-160Kb:7.1e-07:4.5e-08:2.3:12
10	74897255	74937255	Rab36:-120Kb:8.5e-13:1.8e-14:2.7:16
10	74897255	74937255	Rtdr1:-120Kb:8.5e-13:1.8e-14:2.7:16
10	75097255	75137255	Bcr:40Kb:7e-08:1.7e-09:11:22
10	75097255	75137255	Rab36:80Kb:0.0085:0.00036:9.1:15
10	75097255	75137255	Rtdr1:80Kb:0.0085:0.00036:9.1:15
10	75137255	75177255	Bcr:80Kb:7e-08:3e-09:9.1:20
10	75257255	75297255	4933407G14Rik:-160Kb:0.0091:0.00019:7.3:15
10	75377255	75417255	Adora2a:80Kb:0.0095:0.00039:9.1:16
10	75457255	75497255	Adora2a:160Kb:0.0046:9.3e-05:7.3:15
10	75457255	75497255	Gm5134:-480Kb:0.009:0.0004:2.9:9.8
10	75457255	75497255	Vpreb3:-480Kb:0.009:0.0004:2.9:9.8
10	75857255	75897255	Gm5134:-80Kb:9.9e-15:2.2e-16:9.1:26
10	75857255	75897255	Vpreb3:-80Kb:9.9e-15:2.2e-16:9.1:26
10	75937255	75977255	Derl3:80Kb:8.8e-14:1.8e-15:9.1:26
10	75937255	75977255	Mif:80Kb:8.8e-14:1.8e-15:9.1:26
10	76297255	76337255	Dip2a:-40Kb:1.4e-06:2.8e-08:11:22
10	76817255	76857255	Slc19a1:-200Kb:0.0005:2.1e-05:5.9:15
10	76857255	76897255	Slc19a1:-160Kb:0.0004:8.4e-06:6.5:16
10	77257255	77297255	Adarb1:-160Kb:0.0053:0.00011:6.5:15
10	77257255	77297255	Gm17769:-160Kb:0.0053:0.00011:6.5:15
10	77297255	77337255	Fam207a:-200Kb:0.0018:4e-05:5.9:15
10	77297255	77337255	Gm10941:40Kb:0.0023:0.0001:11:20
10	77297255	77337255	Itgb2:-200Kb:0.0018:4e-05:5.9:15
10	77297255	77337255	Pofut2:40Kb:0.0023:0.0001:11:20
10	77417255	77457255	Gm10941:160Kb:0.0019:4.1e-05:6.5:15
10	77417255	77457255	Pofut2:160Kb:0.0019:4.1e-05:6.5:15
10	78017255	78057255	D10Jhu81e:-120Kb:0.0021:8.9e-05:11:19
10	78057255	78097255	D10Jhu81e:-80Kb:0.0021:9.1e-05:5:14
10	78137255	78177255	Aire:120Kb:0.0039:8e-05:11:19
10	78137255	78177255	Dnmt3l:120Kb:0.0039:8e-05:11:19
10	78137255	78177255	Icosl:80Kb:0.0042:8.8e-05:5:14
10	78177255	78217255	Agpat3:-160Kb:3.8e-08:1.7e-09:3.6:17
10	78217255	78257255	Rrp1:-160Kb:1.8e-08:1.3e-09:3.6:17
10	78257255	78297255	Agpat3:-80Kb:1.2e-05:1.1e-06:5:15
10	78257255	78297255	Rrp1:-120Kb:2.2e-11:1.1e-12:4.2:20
10	78297255	78337255	Agpat3:-40Kb:6e-07:4.1e-08:6.9:19
10	78337255	78377255	Pwp2:160Kb:2.4e-07:5e-09:3.6:17
10	78337255	78377255	Rrp1:-40Kb:0:0:6.9:29
10	78377255	78417255	Agpat3:40Kb:0:0:6.9:29
10	78377255	78417255	Trappc10:160Kb:2.6e-07:5.3e-09:3.6:17
10	79097255	79137255	Ccdc105:360Kb:0.0006:1.3e-05:2.5:12
10	79737255	79777255	9130017N09Rik:-80Kb:1e-07:4.5e-09:12:28
10	79737255	79777255	Arid3a:-160Kb:7e-15:3.3e-16:7.5:31
10	79737255	79777255	E130317F20Rik:-80Kb:1e-07:4.5e-09:12:28
10	79737255	79777255	Fstl3:-40Kb:0:0:19:45
10	79737255	79777255	Kiss1r:-160Kb:7e-15:3.3e-16:7.5:31
10	79737255	79777255	Med16:-160Kb:7e-15:3.3e-16:7.5:31
10	79737255	79777255	Palm:-40Kb:0:0:19:45
10	79737255	79777255	Prss57:-40Kb:0:0:19:45
10	79737255	79777255	Ptbp1:-80Kb:1e-07:4.5e-09:12:28
10	79737255	79777255	R3hdm4:-160Kb:7e-15:3.3e-16:7.5:31
10	79777255	79817255	Arid3a:-120Kb:0:0:9.1:36
10	79777255	79817255	Fgf22:40Kb:0:0:19:45
10	79777255	79817255	Kiss1r:-120Kb:0:0:9.1:36
10	79777255	79817255	Med16:-120Kb:0:0:9.1:36
10	79777255	79817255	Polrmt:40Kb:0:0:19:45
10	79777255	79817255	R3hdm4:-120Kb:0:0:9.1:36
10	79777255	79817255	Rnf126:40Kb:0:0:19:45
10	79817255	79857255	Arid3a:-80Kb:2.3e-12:1.7e-13:12:33
10	79817255	79857255	Fgf22:80Kb:6.7e-08:4.3e-09:12:28
10	79817255	79857255	Kiss1r:-80Kb:2.3e-12:1.7e-13:12:33
10	79817255	79857255	Med16:-80Kb:2.3e-12:1.7e-13:12:33
10	79817255	79857255	Polrmt:80Kb:6.7e-08:4.3e-09:12:28
10	79817255	79857255	R3hdm4:-80Kb:2.3e-12:1.7e-13:12:33
10	79817255	79857255	Rnf126:80Kb:6.7e-08:4.3e-09:12:28
10	79857255	79897255	Arid3a:-40Kb:2e-07:2.9e-08:19:35
10	79857255	79897255	Kiss1r:-40Kb:2e-07:2.9e-08:19:35
10	79857255	79897255	Med16:-40Kb:2e-07:2.9e-08:19:35
10	79857255	79897255	R3hdm4:-40Kb:2e-07:2.9e-08:19:35
10	79897255	79937255	1600002K03Rik:-240Kb:2.2e-06:1e-07:5.7:23
10	79897255	79937255	9130017N09Rik:80Kb:3.5e-12:7.7e-14:12:33
10	79897255	79937255	Abca7:-80Kb:6.7e-10:2.9e-11:12:32
10	79897255	79937255	Atp5d:-240Kb:2.2e-06:1e-07:5.7:23
10	79897255	79937255	BC005764:40Kb:1.1e-06:2.3e-08:19:35
10	79897255	79937255	Cfd:40Kb:1.1e-06:2.3e-08:19:35
10	79897255	79937255	Cirbp:-240Kb:2.2e-06:1e-07:5.7:23
10	79897255	79937255	Cnn2:-80Kb:6.7e-10:2.9e-11:12:32
10	79897255	79937255	Dos:-240Kb:2.2e-06:1e-07:5.7:23
10	79897255	79937255	E130317F20Rik:80Kb:3.5e-12:7.7e-14:12:33
10	79897255	79937255	Elane:40Kb:1.1e-06:2.3e-08:19:35
10	79897255	79937255	Fgf22:160Kb:2.6e-15:1.1e-16:7.5:31
10	79897255	79937255	Fstl3:120Kb:0:0:9.1:36
10	79897255	79937255	Hmha1:-80Kb:6.7e-10:2.9e-11:12:32
10	79897255	79937255	Midn:-240Kb:2.2e-06:1e-07:5.7:23
10	79897255	79937255	Palm:120Kb:0:0:9.1:36
10	79897255	79937255	Polrmt:160Kb:2.6e-15:1.1e-16:7.5:31
10	79897255	79937255	Prss57:120Kb:0:0:9.1:36
10	79897255	79937255	Prtn3:40Kb:1.1e-06:2.3e-08:19:35
10	79897255	79937255	Ptbp1:80Kb:3.5e-12:7.7e-14:12:33
10	79897255	79937255	Rnf126:160Kb:2.6e-15:1.1e-16:7.5:31
10	79897255	79937255	Tmem259:-80Kb:6.7e-10:2.9e-11:12:32
10	79977255	80017255	1600002K03Rik:-160Kb:8e-11:1.8e-12:7.5:30
10	79977255	80017255	Arid3a:80Kb:3.1e-11:2.9e-12:12:32
10	79977255	80017255	Atp5d:-160Kb:8e-11:1.8e-12:7.5:30
10	79977255	80017255	Cirbp:-160Kb:8e-11:1.8e-12:7.5:30
10	79977255	80017255	Dos:-160Kb:8e-11:1.8e-12:7.5:30
10	79977255	80017255	Gpx4:-40Kb:0.0027:5.3e-05:19:31
10	79977255	80017255	Kiss1r:80Kb:3.1e-11:2.9e-12:12:32
10	79977255	80017255	Med16:80Kb:3.1e-11:2.9e-12:12:32
10	79977255	80017255	Midn:-160Kb:8e-11:1.8e-12:7.5:30
10	79977255	80017255	Polr2e:-40Kb:0.0027:5.3e-05:19:31
10	79977255	80017255	R3hdm4:80Kb:3.1e-11:2.9e-12:12:32
10	79977255	80017255	Sbno2:-120Kb:2e-05:4e-07:9.1:25
10	79977255	80017255	Stk11:-120Kb:2e-05:4e-07:9.1:25
10	80017255	80057255	Abca7:40Kb:0.00058:5.1e-05:19:31
10	80017255	80057255	Cnn2:40Kb:0.00058:5.1e-05:19:31
10	80017255	80057255	Hmha1:40Kb:0.00058:5.1e-05:19:31
10	80017255	80057255	Tmem259:40Kb:0.00058:5.1e-05:19:31
10	80097255	80137255	Abca7:120Kb:3e-06:2e-07:9.1:25
10	80097255	80137255	Cnn2:120Kb:3e-06:2e-07:9.1:25
10	80097255	80137255	Hmha1:120Kb:3e-06:2e-07:9.1:25
10	80097255	80137255	Tmem259:120Kb:3e-06:2e-07:9.1:25
10	80137255	80177255	Abca7:160Kb:3.6e-12:7.8e-14:7.5:30
10	80137255	80177255	Arid3a:240Kb:2.6e-08:3.1e-09:5.7:23
10	80137255	80177255	Cnn2:160Kb:3.6e-12:7.8e-14:7.5:30
10	80137255	80177255	Hmha1:160Kb:3.6e-12:7.8e-14:7.5:30
10	80137255	80177255	Kiss1r:240Kb:2.6e-08:3.1e-09:5.7:23
10	80137255	80177255	Med16:240Kb:2.6e-08:3.1e-09:5.7:23
10	80137255	80177255	R3hdm4:240Kb:2.6e-08:3.1e-09:5.7:23
10	80137255	80177255	Tmem259:160Kb:3.6e-12:7.8e-14:7.5:30
10	80617255	80657255	Gng7:-360Kb:0.0091:0.0012:4.3:13
10	80617255	80657255	Mknk2:-40Kb:1.6e-05:3.4e-07:19:37
10	80657255	80697255	Btbd2:40Kb:1.7e-05:3.6e-07:19:37
10	80657255	80697255	Csnk1g2:40Kb:1.7e-05:3.6e-07:19:37
10	80737255	80777255	2310050B05Rik:-440Kb:9.3e-08:4.7e-09:3.8:20
10	80737255	80777255	Dapk3:-440Kb:9.3e-08:4.7e-09:3.8:20
10	80737255	80777255	Lingo3:-80Kb:0.0098:0.00081:12:22
10	80737255	80777255	Lsm7:-80Kb:0.0098:0.00081:12:22
10	80737255	80777255	Mir1982:-80Kb:0.0098:0.00081:12:22
10	80737255	80777255	Nmrk2:-440Kb:9.3e-08:4.7e-09:3.8:20
10	80737255	80777255	Oaz1:-80Kb:0.0098:0.00081:12:22
10	80737255	80777255	Oaz1-ps:-80Kb:0.0098:0.00081:12:22
10	80737255	80777255	Snord37:-440Kb:9.3e-08:4.7e-09:3.8:20
10	80737255	80777255	Sppl2b:-80Kb:0.0098:0.00081:12:22
10	80817255	80857255	Eef2:-320Kb:0.00069:1.7e-05:4.7:17
10	80817255	80857255	Gng7:-160Kb:0.00021:9.7e-06:7.5:20
10	80817255	80857255	Pias4:-320Kb:0.00069:1.7e-05:4.7:17
10	80857255	80897255	Gng7:-120Kb:0.00026:1.8e-05:9.1:21
10	80857255	80897255	Lingo3:40Kb:0.0098:0.00087:19:29
10	80857255	80897255	Lsm7:40Kb:0.0098:0.00087:19:29
10	80857255	80897255	Mir1982:40Kb:0.0098:0.00087:19:29
10	80857255	80897255	Oaz1:40Kb:0.0098:0.00087:19:29
10	80857255	80897255	Oaz1-ps:40Kb:0.0098:0.00087:19:29
10	80857255	80897255	Sppl2b:40Kb:0.0098:0.00087:19:29
10	80897255	80937255	Eef2:-240Kb:0.0036:0.00026:5.7:16
10	80897255	80937255	Gng7:-80Kb:4.9e-15:1.1e-16:12:37
10	80897255	80937255	Pias4:-240Kb:0.0036:0.00026:5.7:16
10	80977255	81017255	2310050B05Rik:-200Kb:0.0086:0.00087:6.4:15
10	80977255	81017255	Dapk3:-200Kb:0.0086:0.00087:6.4:15
10	80977255	81017255	Eef2:-160Kb:0.0046:0.00056:7.5:17
10	80977255	81017255	Gadd45b:80Kb:1.2e-13:2.7e-15:12:37
10	80977255	81017255	Lingo3:160Kb:0.0025:5.6e-05:7.5:20
10	80977255	81017255	Lmnb2:80Kb:1.2e-13:2.7e-15:12:37
10	80977255	81017255	Lsm7:160Kb:0.0025:5.6e-05:7.5:20
10	80977255	81017255	Mir1982:160Kb:0.0025:5.6e-05:7.5:20
10	80977255	81017255	Nmrk2:-200Kb:0.0086:0.00087:6.4:15
10	80977255	81017255	Oaz1:160Kb:0.0025:5.6e-05:7.5:20
10	80977255	81017255	Oaz1-ps:160Kb:0.0025:5.6e-05:7.5:20
10	80977255	81017255	Pias4:-160Kb:0.0046:0.00056:7.5:17
10	80977255	81017255	Snord37:-200Kb:0.0086:0.00087:6.4:15
10	80977255	81017255	Sppl2b:160Kb:0.0025:5.6e-05:7.5:20
10	80977255	81017255	Timm13:80Kb:1.2e-13:2.7e-15:12:37
10	80977255	81017255	Tmprss9:120Kb:0.0031:6.4e-05:9.1:21
10	81137255	81177255	Atcay:-80Kb:0.0019:3.8e-05:12:23
10	81137255	81177255	Gng7:160Kb:0.0073:0.00066:7.5:17
10	81137255	81177255	Lingo3:320Kb:0.0025:0.00011:4.7:17
10	81137255	81177255	Lsm7:320Kb:0.0025:0.00011:4.7:17
10	81137255	81177255	Mir1982:320Kb:0.0025:0.00011:4.7:17
10	81137255	81177255	Oaz1:320Kb:0.0025:0.00011:4.7:17
10	81137255	81177255	Oaz1-ps:320Kb:0.0025:0.00011:4.7:17
10	81137255	81177255	Sppl2b:320Kb:0.0025:0.00011:4.7:17
10	81137255	81177255	Zfr2:-80Kb:0.0019:3.8e-05:12:23
10	81177255	81217255	Ap3d1:440Kb:0.00013:2.7e-06:3.8:20
10	81177255	81217255	Cactin:-120Kb:4.1e-08:8.1e-10:9.1:26
10	81177255	81217255	Dot1l:440Kb:0.00013:2.7e-06:3.8:20
10	81177255	81217255	Gng7:200Kb:0.0091:0.0012:6.4:15
10	81177255	81217255	Tbxa2r:-120Kb:4.1e-08:8.1e-10:9.1:26
10	81217255	81257255	Eef2:80Kb:0.001:4.9e-05:12:23
10	81217255	81257255	Pias4:80Kb:0.001:4.9e-05:12:23
10	81257255	81297255	2310050B05Rik:80Kb:0.0072:0.00054:12:21
10	81257255	81297255	Dapk3:80Kb:0.0072:0.00054:12:21
10	81257255	81297255	Nmrk2:80Kb:0.0072:0.00054:12:21
10	81257255	81297255	Snord37:80Kb:0.0072:0.00054:12:21
10	81297255	81337255	2310050B05Rik:120Kb:4.4e-08:1.1e-09:9.1:26
10	81297255	81337255	Dapk3:120Kb:4.4e-08:1.1e-09:9.1:26
10	81297255	81337255	Nmrk2:120Kb:4.4e-08:1.1e-09:9.1:26
10	81297255	81337255	Snord37:120Kb:4.4e-08:1.1e-09:9.1:26
10	81417255	81457255	Eef2:280Kb:0.004:0.00039:5.1:15
10	81417255	81457255	Pias4:280Kb:0.004:0.00039:5.1:15
10	81537255	81577255	Ankrd24:-80Kb:0.009:0.0004:2.5:12
10	81537255	81577255	BC025920:-40Kb:4e-08:1.6e-09:19:37
10	81537255	81577255	Gm10778:-80Kb:0.009:0.0004:2.5:12
10	81537255	81577255	Sirt6:-80Kb:0.009:0.0004:2.5:12
10	81537255	81577255	Tle6:-40Kb:4e-08:1.6e-09:19:37
10	81577255	81617255	Aes:40Kb:8.3e-08:1.7e-09:19:37
10	81577255	81617255	Ankrd24:-40Kb:5.4e-12:1.2e-13:4.2:26
10	81577255	81617255	Gm10778:-40Kb:5.4e-12:1.2e-13:4.2:26
10	81577255	81617255	Gna11:40Kb:8.3e-08:1.7e-09:19:37
10	81577255	81617255	Sirt6:-40Kb:5.4e-12:1.2e-13:4.2:26
10	81577255	81617255	Tle2:40Kb:8.3e-08:1.7e-09:19:37
10	81617255	81657255	Aes:80Kb:0.0095:0.00038:2.5:12
10	81617255	81657255	BC025920:40Kb:5e-12:1e-13:4.2:26
10	81617255	81657255	Gna11:80Kb:0.0095:0.00038:2.5:12
10	81617255	81657255	Tle2:80Kb:0.0095:0.00038:2.5:12
10	81617255	81657255	Tle6:40Kb:5e-12:1e-13:4.2:26
10	81977255	82017255	Glt8d2:-680Kb:2.5e-05:5.1e-07:0.96:12
10	81977255	82017255	Zfp873:-40Kb:0:0:4:26
10	83057255	83097255	Chst11:80Kb:0.0029:0.00013:8.9:18
10	83097255	83137255	Eid3:240Kb:0.0054:0.00025:5.1:13
10	83177255	83217255	Chst11:200Kb:0.00012:2.8e-06:5.6:16
10	83177255	83217255	Eid3:320Kb:0.0054:0.00013:4.4:13
10	83817255	83857255	Nuak1:-600Kb:1.1e-05:2.8e-07:3:14
10	83977255	84017255	Nuak1:-440Kb:0.0057:0.00073:4.1:11
10	84057255	84097255	Nuak1:-360Kb:9e-05:8.5e-06:4.9:14
10	84337255	84377255	Nuak1:-80Kb:9e-05:9.3e-06:9.2:18
10	84377255	84417255	Nuak1:-40Kb:6.8e-05:3.5e-06:12:22
10	86017255	86057255	Timp3:-280Kb:0.0026:0.00018:3.6:11
10	86137255	86177255	Timp3:-160Kb:0.0018:8.3e-05:5.1:13
10	86297255	86337255	Fbxo7:280Kb:0.0094:0.0004:3.6:11
10	86417255	86457255	Timp3:120Kb:2.7e-06:6.3e-08:6.1:17
10	86457255	86497255	Fbxo7:440Kb:0.0076:0.00016:2.8:11
10	86537255	86577255	1810014B01Rik:-120Kb:3.2e-06:7e-08:6.1:17
10	86657255	86697255	Nt5dc3:-120Kb:0.00087:1.9e-05:6.5:15
10	86697255	86737255	Nt5dc3:-80Kb:0.0039:0.00017:8.9:16
10	86777255	86817255	1810014B01Rik:120Kb:0.001:4.5e-05:6.5:15
10	86937255	86977255	Pah:-560Kb:0.00016:1.2e-05:2.7:9.9
10	86977255	87017255	Pah:-520Kb:5e-05:2.6e-06:2.8:11
10	87057255	87097255	Pah:-440Kb:1.6e-06:4.2e-08:3:12
10	87497255	87537255	1700113H08Rik:440Kb:6.9e-06:1.5e-07:3:12
10	87497255	87537255	Stab2:520Kb:0.00053:1.1e-05:2.8:11
10	88977255	89017255	Utp20:160Kb:0.0006:1.3e-05:4.8:11
10	89177255	89217255	Slc5a8:320Kb:0.0096:0.00021:3.2:8
10	91537255	91577255	Rmst:-600Kb:0.0072:0.0007:3.2:8.7
10	92057255	92097255	Rmst:-80Kb:0.0013:9.7e-05:4.8:11
10	92097255	92137255	Rmst:-40Kb:0.00012:6e-06:5.5:13
10	92137255	92177255	Mir1251:40Kb:0.00013:2.8e-06:5.5:13
10	92137255	92177255	Mir135a-2:80Kb:0.0021:4.2e-05:4.8:11
10	92177255	92217255	Rmst:40Kb:1.9e-05:4.6e-07:5.5:14
10	93017255	93057255	Hal:-440Kb:0.001:2.1e-05:3.4:13
10	93017255	93057255	Lta4h:-400Kb:0.0036:0.00016:3.7:12
10	93057255	93097255	Cdk17:-80Kb:3.1e-10:1.4e-11:11:26
10	93057255	93097255	Lta4h:-360Kb:0.0096:0.00064:4.2:11
10	93057255	93097255	Mir1931:-80Kb:3.1e-10:1.4e-11:11:26
10	93257255	93297255	Cdk17:120Kb:1.6e-10:3.5e-12:8.4:24
10	93257255	93297255	Hal:-200Kb:0.0044:0.00018:6.1:14
10	93257255	93297255	Lta4h:-160Kb:0.0036:0.00013:7:15
10	93257255	93297255	Mir1931:120Kb:1.6e-10:3.5e-12:8.4:24
10	93777255	93817255	4933408J17Rik:200Kb:3.7e-05:7.6e-07:6.1:18
10	93777255	93817255	Snrpf:200Kb:3.7e-05:7.6e-07:6.1:18
10	94777255	94817255	Plxnc1:-160Kb:0.0095:0.00042:7.4:14
10	94897366	94937366	Plxnc1:-40Kb:0.0033:7.1e-05:12:20
10	95257366	95297366	2310039L15Rik:-40Kb:0.0072:0.00015:12:20
10	95257366	95297366	Cradd:-40Kb:0.0072:0.00015:12:20
10	95697366	95737366	Mir3058:160Kb:0.0082:0.0006:7.4:14
10	95697366	95737366	Nudt4:160Kb:0.0082:0.0006:7.4:14
10	95777366	95817366	Mir3058:240Kb:0.0094:0.00091:6.3:12
10	95777366	95817366	Nudt4:240Kb:0.0094:0.00091:6.3:12
10	95817366	95857366	Mir3058:280Kb:0.00011:5.4e-06:6.9:15
10	95817366	95857366	Nudt4:280Kb:0.00011:5.4e-06:6.9:15
10	95857366	95897366	Mir3058:320Kb:7e-08:1.7e-09:6:18
10	95857366	95897366	Nudt4:320Kb:7e-08:1.7e-09:6:18
10	97337366	97377366	Epyc:-280Kb:0.0014:2.8e-05:3.9:10
10	98697366	98737366	Atp2b1:-200Kb:0.0027:0.00013:6.5:15
10	98937366	98977366	Atp2b1:40Kb:2.2e-08:5.4e-10:9.6:24
10	98977366	99017366	Atp2b1:80Kb:0.005:0.00037:8.1:16
10	99097366	99137366	Gm20110:-480Kb:0.0089:0.00059:2.8:11
10	99137366	99177366	Gm20110:-440Kb:0.00075:3.3e-05:3.4:14
10	99257366	99297366	Gm20110:-320Kb:0.00075:3.3e-05:4.1:14
10	99337366	99377366	Dusp6:80Kb:0.00036:3.2e-05:8.8:19
10	99417366	99457366	Dusp6:160Kb:0.0033:0.00037:6:14
10	99457366	99497366	Dusp6:200Kb:2.6e-06:1.2e-07:5.3:18
10	99537366	99577366	Dusp6:280Kb:1.2e-11:2.8e-13:4.4:22
10	99577366	99617366	Dusp6:320Kb:0.00019:1.3e-05:4.1:14
10	101697366	101737366	Mir3059:-40Kb:0.0031:0.00014:5.1:10
10	101817366	101857366	Mir3059:80Kb:0.0021:5.1e-05:4.3:9.6
10	102657366	102697366	Rassf9:160Kb:0.00033:6.7e-06:3.6:9.2
10	102737366	102777366	Nts:280Kb:0.0034:0.00015:2.9:7.6
10	102817366	102857366	Nts:360Kb:2.6e-14:5.6e-16:2.6:13
10	103337366	103377366	Gm20765:-800Kb:0.00036:5e-05:1.3:6.5
10	103337366	103377366	Gm21293:-800Kb:0.00036:5e-05:1.3:6.5
10	103337366	103377366	Gm21304:-800Kb:0.00036:5e-05:1.3:6.5
10	103337366	103377366	Gm21312:-800Kb:0.00036:5e-05:1.3:6.5
10	103337366	103377366	Gm4340:-800Kb:0.00036:5e-05:1.3:6.5
10	103337366	103377366	Gm6763:-800Kb:0.00036:5e-05:1.3:6.5
10	103337366	103377366	Gm8764:-800Kb:0.00036:5e-05:1.3:6.5
10	103377366	103417366	Lrriq1:160Kb:0.0082:0.00017:3.2:7.6
10	103377366	103417366	Slc6a15:40Kb:0.00079:3.5e-05:6.8:12
10	103457366	103497366	Gm20765:-680Kb:1.4e-05:1.3e-06:1.4:7.7
10	103457366	103497366	Gm21293:-680Kb:1.4e-05:1.3e-06:1.4:7.7
10	103457366	103497366	Gm21304:-680Kb:1.4e-05:1.3e-06:1.4:7.7
10	103457366	103497366	Gm21312:-680Kb:1.4e-05:1.3e-06:1.4:7.7
10	103457366	103497366	Gm4340:-680Kb:1.4e-05:1.3e-06:1.4:7.7
10	103457366	103497366	Gm6763:-680Kb:1.4e-05:1.3e-06:1.4:7.7
10	103457366	103497366	Gm8764:-680Kb:1.4e-05:1.3e-06:1.4:7.7
10	103737366	103777366	Slc6a15:400Kb:0.007:0.00047:1.8:5.9
10	103937366	103977366	Gm20765:-200Kb:2.8e-09:1.9e-10:3.5:12
10	103937366	103977366	Gm21293:-200Kb:2.8e-09:1.9e-10:3.5:12
10	103937366	103977366	Gm21304:-200Kb:2.8e-09:1.9e-10:3.5:12
10	103937366	103977366	Gm21312:-200Kb:2.8e-09:1.9e-10:3.5:12
10	103937366	103977366	Gm4340:-200Kb:2.8e-09:1.9e-10:3.5:12
10	103937366	103977366	Gm6763:-200Kb:2.8e-09:1.9e-10:3.5:12
10	103937366	103977366	Gm8764:-200Kb:2.8e-09:1.9e-10:3.5:12
10	103977366	104017366	Gm20765:-160Kb:6e-05:7.1e-06:3.7:9.6
10	103977366	104017366	Gm21293:-160Kb:6e-05:7.1e-06:3.7:9.6
10	103977366	104017366	Gm21304:-160Kb:6e-05:7.1e-06:3.7:9.6
10	103977366	104017366	Gm21312:-160Kb:6e-05:7.1e-06:3.7:9.6
10	103977366	104017366	Gm4340:-160Kb:6e-05:7.1e-06:3.7:9.6
10	103977366	104017366	Gm6763:-160Kb:6e-05:7.1e-06:3.7:9.6
10	103977366	104017366	Gm8764:-160Kb:6e-05:7.1e-06:3.7:9.6
10	104097373	104118123	Gm20765:-40Kb:0:0:5.4:20
10	104118168	104137418	Gm20765:-40Kb:0:0:5.4:20
10	104097373	104118123	Gm21293:-40Kb:0:0:5.4:20
10	104118168	104137418	Gm21293:-40Kb:0:0:5.4:20
10	104097373	104118123	Gm21304:-40Kb:0:0:5.4:20
10	104118168	104137418	Gm21304:-40Kb:0:0:5.4:20
10	104097373	104118123	Gm21312:-40Kb:0:0:5.4:20
10	104118168	104137418	Gm21312:-40Kb:0:0:5.4:20
10	104097373	104118123	Gm4340:-40Kb:0:0:5.4:20
10	104118168	104137418	Gm4340:-40Kb:0:0:5.4:20
10	104097373	104118123	Gm6763:-40Kb:0:0:5.4:20
10	104118168	104137418	Gm6763:-40Kb:0:0:5.4:20
10	104097373	104118123	Gm8764:-40Kb:0:0:5.4:20
10	104118168	104137418	Gm8764:-40Kb:0:0:5.4:20
10	104137418	104139347	Slc6a15:800Kb:0.00069:1.5e-05:1.3:6.5
10	104147850	104147854	Slc6a15:800Kb:0.00069:1.5e-05:1.3:6.5
10	104147854	104147860	Slc6a15:800Kb:0.00069:1.5e-05:1.3:6.5
10	104147861	104147865	Slc6a15:800Kb:0.00069:1.5e-05:1.3:6.5
10	104147866	104147872	Slc6a15:800Kb:0.00069:1.5e-05:1.3:6.5
10	104147873	104147928	Slc6a15:800Kb:0.00069:1.5e-05:1.3:6.5
10	104164945	104164947	Slc6a15:800Kb:0.00069:1.5e-05:1.3:6.5
10	104164947	104164950	Slc6a15:800Kb:0.00069:1.5e-05:1.3:6.5
10	104164950	104164955	Slc6a15:800Kb:0.00069:1.5e-05:1.3:6.5
10	104147939	104147960	Slc6a15:800Kb:0.00069:1.5e-05:1.3:6.5
10	104147960	104147988	Slc6a15:800Kb:0.00069:1.5e-05:1.3:6.5
10	104147988	104148112	Slc6a15:800Kb:0.00069:1.5e-05:1.3:6.5
10	104148112	104148114	Slc6a15:800Kb:0.00069:1.5e-05:1.3:6.5
10	104148115	104148247	Slc6a15:800Kb:0.00069:1.5e-05:1.3:6.5
10	104165265	104165303	Slc6a15:800Kb:0.00069:1.5e-05:1.3:6.5
10	104165307	104165377	Slc6a15:800Kb:0.00069:1.5e-05:1.3:6.5
10	104165381	104165691	Slc6a15:800Kb:0.00069:1.5e-05:1.3:6.5
10	104148674	104148960	Slc6a15:800Kb:0.00069:1.5e-05:1.3:6.5
10	104148960	104148961	Slc6a15:800Kb:0.00069:1.5e-05:1.3:6.5
10	104140453	104144026	Slc6a15:800Kb:0.00069:1.5e-05:1.3:6.5
10	104169554	104173377	Slc6a15:800Kb:0.00069:1.5e-05:1.3:6.5
10	104147850	104152536	Slc6a15:800Kb:0.00069:1.5e-05:1.3:6.5
10	104144027	104152536	Slc6a15:800Kb:0.00069:1.5e-05:1.3:6.5
10	104161045	104164867	Slc6a15:800Kb:0.00069:1.5e-05:1.3:6.5
10	104156359	104157588	Slc6a15:800Kb:0.00069:1.5e-05:1.3:6.5
10	104191623	104195081	Slc6a15:800Kb:0.00069:1.5e-05:1.3:6.5
10	104161045	104162088	Slc6a15:800Kb:0.00069:1.5e-05:1.3:6.5
10	104196125	104198914	Slc6a15:800Kb:0.00069:1.5e-05:1.3:6.5
10	104156359	104156380	Slc6a15:800Kb:0.00069:1.5e-05:1.3:6.5
10	104198935	104202946	Slc6a15:800Kb:0.00069:1.5e-05:1.3:6.5
10	104522944	104562944	Gm20765:360Kb:0:0:3:15
10	104522944	104562944	Gm21293:360Kb:0:0:3:15
10	104522944	104562944	Gm21304:360Kb:0:0:3:15
10	104522944	104562944	Gm21312:360Kb:0:0:3:15
10	104522944	104562944	Gm4340:360Kb:0:0:3:15
10	104522944	104562944	Gm6763:360Kb:0:0:3:15
10	104522944	104562944	Gm8764:360Kb:0:0:3:15
10	105402944	105442944	Gm15663:-160Kb:0.0043:0.0004:3.7:8.5
10	105402944	105442944	Tmtc2:-160Kb:0.0043:0.0004:3.7:8.5
10	105442944	105482944	Gm15663:-120Kb:7.8e-05:3.7e-06:4:10
10	105442944	105482944	Tmtc2:-120Kb:7.8e-05:3.7e-06:4:10
10	105482944	105522944	Gm15663:-80Kb:7.4e-06:1.8e-07:4.5:12
10	105482944	105522944	Tmtc2:-80Kb:7.4e-06:1.8e-07:4.5:12
10	105522944	105562944	Gm15663:-40Kb:0.00026:1.8e-05:5.4:11
10	105522944	105562944	Tmtc2:-40Kb:0.00026:1.8e-05:5.4:11
10	109322944	109362944	Syt1:320Kb:1.3e-09:2.9e-11:5.7:20
10	109482944	109522944	Syt1:480Kb:2.9e-05:2e-06:4.7:15
10	109522944	109562944	Syt1:520Kb:2e-07:9e-09:4.5:17
10	110322944	110362944	9230102K24Rik:-240Kb:0.002:9.9e-05:6.6:16
10	110362944	110402944	9230102K24Rik:-200Kb:0.002:0.00014:7.5:16
10	110402944	110442944	9230102K24Rik:-160Kb:0.0035:0.00032:8.2:17
10	110442944	110482944	9230102K24Rik:-120Kb:0:0:9.1:31
10	110962944	111002944	Osbpl8:-200Kb:0.0092:0.00039:7.5:16
10	111082944	111122944	Zdhhc17:80Kb:0.0078:0.00016:11:20
10	111122944	111162944	Osbpl8:-40Kb:0.0073:0.00016:14:23
10	111162944	111202944	Gm5176:-320Kb:0.003:0.00031:4.7:12
10	111162944	111202944	Phlda1:-320Kb:0.003:0.00031:4.7:12
10	111282944	111322944	Gm5176:-200Kb:2.5e-05:6.3e-07:6.5:17
10	111282944	111322944	Phlda1:-200Kb:2.5e-05:6.3e-07:6.5:17
10	111482944	111522944	Bbs10:200Kb:0.00028:6e-06:6.5:17
10	111882944	111922944	Gm5176:400Kb:0.00046:3.5e-05:4.7:13
10	111882944	111922944	Phlda1:400Kb:0.00046:3.5e-05:4.7:13
10	111922944	111962944	Gm5176:440Kb:4.1e-05:2.1e-06:4.5:15
10	111922944	111962944	Phlda1:440Kb:4.1e-05:2.1e-06:4.5:15
10	114722944	114762944	Trhde:-40Kb:0.00032:7.5e-06:5.4:11
10	115202944	115242944	Tbc1d15:-40Kb:0.00012:2.5e-06:0:6.7
10	116202944	116242944	Ptprb:-80Kb:0.0004:8.4e-06:8.4:17
10	116242944	116282944	Ptprb:-40Kb:0.0018:7.3e-05:12:20
10	116322944	116362944	1700058G18Rik:-80Kb:1.3e-06:2.8e-08:8.4:19
10	117322944	117362944	Cpsf6:-40Kb:0.0004:2.7e-05:11:19
10	117362944	117402944	Mdm2:-320Kb:0.00063:4.4e-05:5.2:13
10	117402944	117442944	Cpsf6:40Kb:0.0004:2.7e-05:11:19
10	117402944	117442944	Mdm2:-280Kb:0.00063:3.4e-05:5.5:14
10	117442944	117482944	Mdm2:-240Kb:0.0047:0.00055:5.8:12
10	117482944	117522944	Mdm2:-200Kb:3.1e-05:7.2e-07:6.2:16
10	117642944	117682944	Cpsf6:280Kb:4.6e-08:1e-09:5.5:18
10	117682944	117722944	Cpsf6:320Kb:0.00054:4.9e-05:5.2:13
10	118082944	118122944	Cpsf6:720Kb:0.0059:0.0008:1.6:8
10	118082944	118122944	Mdm2:400Kb:0.002:0.00019:2.5:9.8
10	118082944	118122944	Rap1b:240Kb:6.1e-05:1.2e-06:4.7:15
10	118322944	118362944	Cpsf6:960Kb:0.0059:0.00075:1.2:7.7
10	118322944	118362944	Iltifb:40Kb:1.2e-06:2.3e-08:11:23
10	119042944	119082944	Dyrk2:200Kb:0.00092:2.1e-05:5.1:14
10	119762944	119802944	Helb:-320Kb:0.0065:0.00013:4.1:9
10	120882944	120922944	Irak3:720Kb:0.0042:8.7e-05:1.6:6.8
10	121242944	121282944	Msrb3:360Kb:0.00048:1.1e-05:3.6:12
10	121242944	121282944	Tbc1d30:-40Kb:0.002:0.00014:11:18
10	121242944	121282944	Wif1:240Kb:8.3e-05:1.7e-06:4.4:13
10	121282944	121322944	Rassf3:-160Kb:0.0024:0.00015:5.4:13
10	121402944	121442944	Rassf3:-40Kb:1.7e-12:6.9e-14:11:26
10	121442944	121482944	Tbc1d30:160Kb:0.002:0.00011:5.4:13
10	121482944	121522944	Gns:120Kb:0:0:6.2:24
10	121482944	121522944	Rassf3:40Kb:0:0:11:29
10	121482944	121522944	Tbc1d30:200Kb:5.6e-05:1.4e-06:4.9:14
10	122522944	122562944	Gm4489:440Kb:0.0094:0.00021:3.8:13
10	122522944	122562944	Tmem5:440Kb:0.0094:0.00021:3.8:13
10	122802944	122842944	Mirlet7i:-160Kb:0:0:6.4:30
10	122802944	122842944	Mon2:-240Kb:0.00026:5.2e-06:5.2:15
10	122882944	122922944	Gm4489:800Kb:0.0097:0.00045:2.8:11
10	122882944	122922944	Mirlet7i:-80Kb:9.8e-08:4.6e-09:9.1:21
10	122882944	122922944	Tmem5:800Kb:0.0097:0.00045:2.8:11
10	126922944	126962944	Agap2:-120Kb:5.6e-07:1.1e-08:4.5:19
10	126922944	126962944	Avil:-40Kb:4.3e-12:9.1e-14:9:27
10	126922944	126962944	Cdk4:-120Kb:5.6e-07:1.1e-08:4.5:19
10	126922944	126962944	Ctdsp2:-40Kb:4.3e-12:9.1e-14:9:27
10	126922944	126962944	Cyp27b1:-120Kb:5.6e-07:1.1e-08:4.5:19
10	126922944	126962944	LOC100504703:-120Kb:5.6e-07:1.1e-08:4.5:19
10	126922944	126962944	March9:-120Kb:5.6e-07:1.1e-08:4.5:19
10	126922944	126962944	Mir26a-2:-40Kb:4.3e-12:9.1e-14:9:27
10	126922944	126962944	Mir546:-40Kb:4.3e-12:9.1e-14:9:27
10	126922944	126962944	Tspan31:-120Kb:5.6e-07:1.1e-08:4.5:19
10	126962944	127002944	Agap2:-80Kb:0.0073:0.0003:6.7:15
10	126962944	127002944	Cdk4:-80Kb:0.0073:0.0003:6.7:15
10	126962944	127002944	Cyp27b1:-80Kb:0.0073:0.0003:6.7:15
10	126962944	127002944	LOC100504608:-40Kb:0.00039:7.9e-06:9:20
10	126962944	127002944	LOC100504703:-80Kb:0.0073:0.0003:6.7:15
10	126962944	127002944	March9:-80Kb:0.0073:0.0003:6.7:15
10	126962944	127002944	Mettl1:-40Kb:0.00039:7.9e-06:9:20
10	126962944	127002944	Os9:-120Kb:0.0096:0.0013:4.5:12
10	126962944	127002944	Tsfm:-40Kb:0.00039:7.9e-06:9:20
10	126962944	127002944	Tspan31:-80Kb:0.0073:0.0003:6.7:15
10	127002944	127042944	Avil:40Kb:0.00013:5.4e-06:9:20
10	127002944	127042944	Ctdsp2:40Kb:0.00013:5.4e-06:9:20
10	127002944	127042944	Mir26a-2:40Kb:0.00013:5.4e-06:9:20
10	127002944	127042944	Mir546:40Kb:0.00013:5.4e-06:9:20
10	127042944	127082944	Avil:80Kb:0.0029:0.00018:6.7:15
10	127042944	127082944	Ctdsp2:80Kb:0.0029:0.00018:6.7:15
10	127042944	127082944	Mir26a-2:80Kb:0.0029:0.00018:6.7:15
10	127042944	127082944	Mir546:80Kb:0.0029:0.00018:6.7:15
10	127082944	127122944	Arhgef25:-80Kb:0:0:14:45
10	127082944	127122944	Avil:120Kb:0.0094:0.00079:4.5:12
10	127082944	127122944	B4galnt1:-80Kb:0:0:14:45
10	127082944	127122944	Ctdsp2:120Kb:0.0094:0.00079:4.5:12
10	127082944	127122944	Dtx3:-80Kb:0:0:14:45
10	127082944	127122944	F420014N23Rik:-80Kb:0:0:14:45
10	127082944	127122944	Mir26a-2:120Kb:0.0094:0.00079:4.5:12
10	127082944	127122944	Mir546:120Kb:0.0094:0.00079:4.5:12
10	127082944	127122944	Slc26a10:-80Kb:0:0:14:45
10	127122944	127162944	Pip4k2c:-80Kb:0.0039:0.00016:14:24
10	127162944	127202944	Os9:80Kb:0:0:14:45
10	127162944	127202944	Pip4k2c:-40Kb:0.0001:2.1e-06:25:38
10	127202944	127242944	Arhgef25:40Kb:4.2e-05:1.9e-06:25:38
10	127202944	127242944	B4galnt1:40Kb:4.2e-05:1.9e-06:25:38
10	127202944	127242944	Dtx3:40Kb:4.2e-05:1.9e-06:25:38
10	127202944	127242944	F420014N23Rik:40Kb:4.2e-05:1.9e-06:25:38
10	127202944	127242944	Os9:120Kb:0.0088:0.00091:11:19
10	127202944	127242944	Slc26a10:40Kb:4.2e-05:1.9e-06:25:38
10	127242944	127282944	Os9:160Kb:0.0088:0.00082:8.4:17
10	127282944	127322944	Arhgef25:120Kb:0.0034:0.00023:11:20
10	127282944	127322944	B4galnt1:120Kb:0.0034:0.00023:11:20
10	127282944	127322944	Dtx3:120Kb:0.0034:0.00023:11:20
10	127282944	127322944	F420014N23Rik:120Kb:0.0034:0.00023:11:20
10	127282944	127322944	Os9:200Kb:0.0088:0.00056:7:15
10	127282944	127322944	Slc26a10:120Kb:0.0034:0.00023:11:20
10	127402944	127442944	Os9:320Kb:0.0088:0.001:4.9:13
10	127922944	127962944	Gpr182:200Kb:0.00022:4.4e-06:7:21
10	127922944	127962944	Rdh1:200Kb:0.00022:4.4e-06:7:21
10	127922944	127962944	Tac2:200Kb:0.00022:4.4e-06:7:21
10	127922944	127962944	Zbtb39:200Kb:0.00022:4.4e-06:7:21
10	128082944	128122944	Gls2:-80Kb:4.9e-06:1e-07:14:30
10	128082944	128122944	Rbms2:-80Kb:4.9e-06:1e-07:14:30
10	128162944	128202944	Atp5b:80Kb:3.4e-05:6.6e-07:14:30
10	128162944	128202944	Baz2a:80Kb:3.4e-05:6.6e-07:14:30
10	128162944	128202944	Mir677:80Kb:3.4e-05:6.6e-07:14:30
10	128202944	128242944	Apof:-40Kb:0.0055:0.00012:25:35
10	128202944	128242944	Apon:-40Kb:0.0055:0.00012:25:35
10	128202944	128242944	Stat2:-40Kb:0.0055:0.00012:25:35
10	128242944	128282944	Mip:40Kb:0.0064:0.00013:25:35
10	128242944	128282944	Spryd4:40Kb:0.0064:0.00013:25:35
10	128242944	128282944	Timeless:40Kb:0.0064:0.00013:25:35
10	128722944	128762944	Cd63:-160Kb:0.0045:0.00027:3:11
10	128722944	128762944	Dnajc14:-80Kb:9.6e-05:2.1e-06:4:15
10	128722944	128762944	Gdf11:-160Kb:0.0045:0.00027:3:11
10	128722944	128762944	Ormdl2:-80Kb:9.6e-05:2.1e-06:4:15
10	128722944	128762944	Rdh5:-160Kb:0.0045:0.00027:3:11
10	128722944	128762944	Sarnp:-80Kb:9.6e-05:2.1e-06:4:15
10	128722944	128762944	Tmem198b:-80Kb:9.6e-05:2.1e-06:4:15
10	128802944	128842944	Cd63:-80Kb:9.2e-05:2e-06:4:14
10	128802944	128842944	Dgka:80Kb:0.00027:5.7e-06:4:15
10	128802944	128842944	Gdf11:-80Kb:9.2e-05:2e-06:4:14
10	128802944	128842944	Rdh5:-80Kb:9.2e-05:2e-06:4:14
10	128802944	128842944	Wibg:80Kb:0.00027:5.7e-06:4:15
10	128842944	128882944	Cd63:-40Kb:0.0045:0.0003:5.3:13
10	128842944	128882944	Cdk2:160Kb:0.0064:0.00014:3:12
10	128842944	128882944	Dnajc14:40Kb:0.0018:0.00012:5.3:14
10	128842944	128882944	Gdf11:-40Kb:0.0045:0.0003:5.3:13
10	128842944	128882944	Ormdl2:40Kb:0.0018:0.00012:5.3:14
10	128842944	128882944	Pmel:160Kb:0.0064:0.00014:3:12
10	128842944	128882944	Rab5b:160Kb:0.0064:0.00014:3:12
10	128842944	128882944	Rdh5:-40Kb:0.0045:0.0003:5.3:13
10	128842944	128882944	Sarnp:40Kb:0.0018:0.00012:5.3:14
10	128842944	128882944	Tmem198b:40Kb:0.0018:0.00012:5.3:14
10	128882944	128922944	Dnajc14:80Kb:0.00012:5.2e-06:4:14
10	128882944	128922944	Ormdl2:80Kb:0.00012:5.2e-06:4:14
10	128882944	128922944	Sarnp:80Kb:0.00012:5.2e-06:4:14
10	128882944	128922944	Tmem198b:80Kb:0.00012:5.2e-06:4:14
10	129162944	129202944	Olfr774:-40Kb:0.0031:0.00019:5.3:13
10	129202944	129242944	Olfr796:-400Kb:0.0073:0.00016:2.1:9.7
10	129202944	129242944	Olfr798:-400Kb:0.0073:0.00016:2.1:9.7
10	129202944	129242944	Olfr799:-440Kb:0.0045:0.0001:2.1:9.7
10	129202944	129242944	Olfr800:-440Kb:0.0045:0.0001:2.1:9.7
10	129202944	129242944	Olfr801:-440Kb:0.0045:0.0001:2.1:9.7
10	129202944	129242944	Olfr802:-440Kb:0.0045:0.0001:2.1:9.7
10	129562944	129602944	Olfr774:360Kb:0.0031:0.00017:2.1:9.7
10	129882944	129922944	Vmn2r85:-520Kb:2.6e-05:9.8e-07:4:12
10	129882944	129922944	Vmn2r86:-560Kb:4.1e-05:1.6e-06:4:12
10	129962944	130002944	Neurod4:-280Kb:7.7e-06:2.4e-07:4:12
10	129962944	130002944	Tespa1:-320Kb:8.7e-06:2.8e-07:4:12
10	130042944	130082944	Olfr774:840Kb:0.00023:4.8e-06:1.5:11
10	130042944	130082944	Vmn2r87:-440Kb:0.0041:0.00016:5.3:12
11	3100001	3139997	Eif4enif1:-80Kb:0:0:2.6:62
11	3100001	3139997	Sfi1:-80Kb:0:0:2.6:62
11	3139997	3179997	Eif4enif1:-40Kb:0:0:16:84
11	3139997	3179997	Pisd-ps1:40Kb:0:0:3.8:1.6e+02
11	3139997	3179997	Pisd-ps3:40Kb:0:0:3.8:1.6e+02
11	3139997	3179997	Sfi1:-40Kb:0:0:16:84
11	3179997	3219997	Pisd-ps1:80Kb:0:0:2.6:62
11	3179997	3219997	Pisd-ps3:80Kb:0:0:2.6:62
11	4419997	4459997	Nf2:-400Kb:0.0052:0.00021:4.3:14
11	4739997	4779997	Nf2:-80Kb:0.0052:0.00011:12:21
11	4819997	4859997	Cabp7:80Kb:0.0062:0.00013:12:21
11	5259997	5299997	Znrf3:-160Kb:0.00028:1.2e-05:8.9:21
11	5299997	5339997	Znrf3:-120Kb:0.0002:4.3e-06:10:23
11	5339997	5379997	Znrf3:-80Kb:0.00057:3.7e-05:13:24
11	5419997	5459997	Kremen1:160Kb:0.00052:1.1e-05:8.9:21
11	5979997	6019997	Nudcd3:-200Kb:0.00082:3.5e-05:8:19
11	6019997	6059997	Nudcd3:-160Kb:0.0013:0.00011:8.9:19
11	6019997	6059997	Rps15a-ps6:-120Kb:0.0014:6e-05:10:21
11	6059997	6099997	Nudcd3:-120Kb:0.00046:9.8e-06:10:22
11	6059997	6099997	Rps15a-ps6:-80Kb:1.5e-05:3.1e-07:13:27
11	6099997	6139997	Camk2b:40Kb:2.9e-10:6.2e-12:18:37
11	6139997	6179997	Camk2b:80Kb:3.8e-06:1.6e-07:13:27
11	6179997	6219997	Camk2b:120Kb:0.00012:7.8e-06:10:22
11	6179997	6219997	Ddx56:-80Kb:0.0037:8.5e-05:13:23
11	6179997	6219997	Ogdh:-80Kb:0.0037:8.5e-05:13:23
11	6179997	6219997	Tmed4:-80Kb:0.0037:8.5e-05:13:23
11	6259997	6299997	Nudcd3:80Kb:0.0013:0.00011:13:23
11	6739997	6779997	Adcy1:-320Kb:0.0017:0.00012:3.4:12
11	6739997	6779997	Ramp3:120Kb:0.0066:0.00031:5.5:14
11	6739997	6779997	Snora5c:120Kb:0.0066:0.00031:5.5:14
11	6739997	6779997	Tbrg4:120Kb:0.0066:0.00031:5.5:14
11	6739997	6779997	Wap:120Kb:0.0066:0.00031:5.5:14
11	6819997	6859997	Adcy1:-240Kb:0.0087:0.0011:3.9:12
11	6939997	6979997	Adcy1:-120Kb:5.8e-09:1.4e-10:5.5:21
11	6979997	7019997	Adcy1:-80Kb:0.0017:0.00011:6.7:16
11	7099997	7139997	Adcy1:40Kb:0.0042:0.0004:9.5:18
11	7099997	7139997	Gm11978:440Kb:0.0011:2.4e-05:2.9:14
11	7099997	7139997	Ramp3:480Kb:0.0034:8.2e-05:2.8:13
11	7099997	7139997	Snora5c:480Kb:0.0034:8.2e-05:2.8:13
[truncated: 17,558 more rows]
