# Supplementary material for: Extensive transcriptional and chromatin changes underlie astrocyte maturation in vivo and in culture
Source: Nat Commun. 2021 Jul 15;12:4335. doi: 10.1038/s41467-021-24624-5 (PMC8282848; doi:10.1038/s41467-021-24624-5)
Supplement: Supplementary file 4 — Supplementary Software [file 41467_2021_24624_MOESM4_ESM.zip › github/Figure3_ATAC-Seq_in_vivo/00_input/Shen12_brainE14_mm10.bed]

1	3095319	3671498	Xkr4	NM_001011874
1	3649219	3671498	Xkr4	NM_001011874
1	4766719	4807892	Lypla1	NM_008866
1	4970669	5019426	Rgs20	NM_021374
1	9578919	9631092	2610203C22Rik	NR_015470
1	9619719	9700209	Mybl1	NM_008651
1	9622819	9700209	Mybl1	NM_008651
1	9649119	9700209	Mybl1	NM_008651
1	10877519	10993464	Prex2	NM_029525
1	12970619	12991135	Slco5a1	NM_172841
1	13561519	13589864	Tram1	NM_028173
1	14163919	14310199	Eya1	NM_010164
1	14185419	14310199	Eya1	NM_010164
1	14268319	14310199	Eya1	NM_010164
1	14288519	14310199	Eya1	NM_010164
1	14293369	14310199	Eya1	NM_010164
1	17657519	17727416	Crispld1	NM_031402
1	20934919	20951625	Efhc1	NM_027974
1	20996819	21079209	Tram2	NM_133252
1	21002919	21079209	Tram2	NM_133252
1	21014519	21079209	Tram2	NM_133252
1	21052319	21079209	Tram2	NM_133252
1	21075619	21079209	Tram2	NM_133252
1	20996819	21079225	Tram2	NM_177409
1	21002919	21079225	Tram2	NM_177409
1	21014519	21079225	Tram2	NM_177409
1	21052319	21079225	Tram2	NM_177409
1	21075619	21079225	Tram2	NM_177409
1	22596361	22805724	Rims1	NM_183018
1	23834461	23922289	Smap1	NM_028534
1	23846061	23922289	Smap1	NM_028534
1	33595355	33669758	Prim2	NM_008922
1	33595355	33669823	1700001G17Rik	NR_033199
1	33714755	33719895	Rab23	NM_008999
1	33714755	33720418	Rab23	NM_001159729
1	33714755	33757750	Bag2	NM_145392
1	33945255	34011824	Dst	NM_134448
1	33970355	34011824	Dst	NM_134448
1	34784355	34801721	Arhgef4	NM_183019
1	34793555	34801721	Arhgef4	NM_183019
1	34793555	34843050	Fam168b	NM_174997
1	36401855	36445239	Lman2l	NM_001013374
1	36492555	36511875	Cnnm3	NM_053186
1	36523455	36547201	Ankrd39	NM_026241
1	36492555	36558381	Sema4c	NM_001126047
1	36523455	36558381	Sema4c	NM_001126047
1	36529005	36558381	Sema4c	NM_001126047
1	36831255	36939527	Tmem131	NM_018872
1	37288355	37299892	Inpp4a	NM_030266
1	37601255	37719811	2010300C02Rik	NM_028096
1	37615655	37719811	2010300C02Rik	NM_028096
1	37639055	37719811	2010300C02Rik	NM_028096
1	37665655	37719811	2010300C02Rik	NM_028096
1	37687855	37719811	2010300C02Rik	NM_028096
1	37696705	37719811	2010300C02Rik	NM_028096
1	38876955	38898160	Chst10	NM_145142
1	38887255	38898160	Chst10	NM_145142
1	38893955	38898160	Chst10	NM_145142
1	39313155	39367850	Rpl31	NM_053257
1	39335655	39367850	Rpl31	NM_053257
1	39442355	39478747	Tbc1d8	NM_018775
1	39444955	39478747	Tbc1d8	NM_018775
1	39450155	39478747	Tbc1d8	NM_018775
1	39695355	39720989	Rfx8	NM_001145660
1	39839805	39900912	Map4k4	NM_008696
1	39884655	39900912	Map4k4	NM_008696
1	42630655	42694825	2610017I09Rik	NR_027826
1	42678655	42694825	2610017I09Rik	NR_027826
1	42687255	42694825	2610017I09Rik	NR_027826
1	42689055	42694825	2610017I09Rik	NR_027826
1	42627255	42697145	Pou3f3	NM_008900
1	42630655	42697145	Pou3f3	NM_008900
1	42678655	42697145	Pou3f3	NM_008900
1	42681555	42697145	Pou3f3	NM_008900
1	42687255	42697145	Pou3f3	NM_008900
1	42689055	42697145	Pou3f3	NM_008900
1	42627255	42700335	2900092D14Rik	NR_027891
1	42678655	42700335	2900092D14Rik	NR_027891
1	42681555	42700335	2900092D14Rik	NR_027891
1	42687255	42700335	2900092D14Rik	NR_027891
1	42689055	42700335	2900092D14Rik	NR_027891
1	42764205	42851232	Mrps9	NM_023514
1	42782005	42851232	Mrps9	NM_023514
1	43426855	43445750	Nck2	NM_010879
1	44585055	45311537	Col3a1	NM_009930
1	44591755	45311537	Col3a1	NM_009930
1	44585055	45503282	Col5a2	NM_007737
1	44591755	45503282	Col5a2	NM_007737
1	45864655	45925594	Slc40a1	NM_016917
1	45905355	45925594	Slc40a1	NM_016917
1	51747356	51915974	Myo1b	NM_010863
1	51796856	51915974	Myo1b	NM_010863
1	51804856	51915974	Myo1b	NM_010863
1	51837106	51915974	Myo1b	NM_010863
1	51852256	51915974	Myo1b	NM_010863
1	51855856	51915974	Myo1b	NM_010863
1	51866856	51915974	Myo1b	NM_010863
1	51874456	51915974	Myo1b	NM_010863
1	51879256	51915974	Myo1b	NM_010863
1	51887956	51915974	Myo1b	NM_010863
1	51893156	51915974	Myo1b	NM_010863
1	51895756	51915974	Myo1b	NM_010863
1	51909056	51915974	Myo1b	NM_010863
1	52039756	52119437	Stat1	NM_009283
1	52713356	52727318	Mfsd6	NM_178081
1	52718256	52727318	Mfsd6	NM_178081
1	52799656	52817688	Inpp1	NM_008384
1	54012456	54195034	Hecw2	NM_172655
1	54119956	54195034	Hecw2	NM_172655
1	54133756	54195034	Hecw2	NM_172655
1	54762656	54926387	Ankrd44	NM_177835
1	54788656	54926387	Ankrd44	NM_177835
1	54852156	54926387	Ankrd44	NM_177835
1	54861606	54926387	Ankrd44	NM_177835
1	54866606	54926387	Ankrd44	NM_177835
1	54877556	54926387	Ankrd44	NM_177835
1	54888656	54926387	Ankrd44	NM_177835
1	54896756	54926387	Ankrd44	NM_177835
1	54899156	54926387	Ankrd44	NM_177835
1	54907706	54926387	Ankrd44	NM_177835
1	54912756	54926387	Ankrd44	NM_177835
1	55211056	55226782	Rftn2	NM_028713
1	56844806	56971468	9130024F11Rik	NR_024326
1	56898956	56971468	9130024F11Rik	NR_024326
1	56929456	56971468	9130024F11Rik	NR_024326
1	57948056	57969524	Kctd18	NR_027630
1	57952856	57969524	Kctd18	NR_027630
1	57948056	57970084	Kctd18	NM_030211
1	57952856	57970084	Kctd18	NM_030211
1	57948056	57995973	Sgol2	NM_199007
1	57952856	57995973	Sgol2	NM_199007
1	58952756	58973482	Trak2	NM_172406
1	58952756	58973570	Stradb	NM_172656
1	59464306	59482146	Fzd7	NM_008057
1	59471456	59482146	Fzd7	NM_008057
1	59464306	59516263	Gm973	NM_001013771
1	59471456	59516263	Gm973	NM_001013771
1	59508556	59516263	Gm973	NM_001013771
1	59511856	59516263	Gm973	NM_001013771
1	62696926	62703316	Nrp2	NM_010939
1	63107626	63114267	Ino80d	NM_001114609
1	63107626	63176822	Ndufs1	NM_145518
1	63107626	63176830	Eef1b2	NM_018796
1	63203926	63214209	Gpr1	NM_146250
1	63994826	64121389	Klf7	NM_033563
1	64003626	64121389	Klf7	NM_033563
1	64008426	64121389	Klf7	NM_033563
1	64019876	64121389	Klf7	NM_033563
1	64031726	64121389	Klf7	NM_033563
1	64045476	64121389	Klf7	NM_033563
1	64055626	64121389	Klf7	NM_033563
1	64062726	64121389	Klf7	NM_033563
1	64066726	64121389	Klf7	NM_033563
1	64071726	64121389	Klf7	NM_033563
1	64074426	64121389	Klf7	NM_033563
1	64079926	64121389	Klf7	NM_033563
1	64086526	64121389	Klf7	NM_033563
1	64090326	64121389	Klf7	NM_033563
1	64098226	64121389	Klf7	NM_033563
1	64106826	64121389	Klf7	NM_033563
1	64110626	64121389	Klf7	NM_033563
1	64733126	64737750	Fzd5	NM_022721
1	65113026	65179142	Idh1	NM_010497
1	65171826	65179142	Idh1	NM_010497
1	67028526	67038865	Lancl1	NM_021295
1	68178726	69108059	Erbb4	NM_010154
1	68749126	69108059	Erbb4	NM_010154
1	68961626	69108059	Erbb4	NM_010154
1	69025126	69108059	Erbb4	NM_010154
1	71614426	71653171	Fn1	NM_010233
1	71638226	71653171	Fn1	NM_010233
1	72171326	72212307	Mreg	NM_001005423
1	72183526	72212307	Mreg	NM_001005423
1	72188026	72212307	Mreg	NM_001005423
1	72455526	72536564	04-Mar	NM_001045533
1	72465226	72536564	04-Mar	NM_001045533
1	72490626	72536564	04-Mar	NM_001045533
1	72499926	72536564	04-Mar	NM_001045533
1	72505626	72536564	04-Mar	NM_001045533
1	72606226	72711259	Rpl37a	NM_009084
1	72606226	72824502	Igfbp2	NM_008342
1	72673126	72824502	Igfbp2	NM_008342
1	72720426	72824502	Igfbp2	NM_008342
1	72730376	72824502	Igfbp2	NM_008342
1	72751026	72824502	Igfbp2	NM_008342
1	72755726	72824502	Igfbp2	NM_008342
1	72765226	72824502	Igfbp2	NM_008342
1	72805626	72824502	Igfbp2	NM_008342
1	72814926	72824502	Igfbp2	NM_008342
1	72858726	72874865	Igfbp5	NM_010518
1	72868226	72874865	Igfbp5	NM_010518
1	73902226	74124447	Tns1	NM_027884
1	73906126	74124447	Tns1	NM_027884
1	73914576	74124447	Tns1	NM_027884
1	73932426	74124447	Tns1	NM_027884
1	73947926	74124447	Tns1	NM_027884
1	73956576	74124447	Tns1	NM_027884
1	73963526	74124447	Tns1	NM_027884
1	73968576	74124447	Tns1	NM_027884
1	74008126	74124447	Tns1	NM_027884
1	74024626	74124447	Tns1	NM_027884
1	74029526	74124447	Tns1	NM_027884
1	74032826	74124447	Tns1	NM_027884
1	74042426	74124447	Tns1	NM_027884
1	74051526	74124447	Tns1	NM_027884
1	74054126	74124447	Tns1	NM_027884
1	74083076	74124447	Tns1	NM_027884
1	74105126	74124447	Tns1	NM_027884
1	74107226	74124447	Tns1	NM_027884
1	74112826	74124447	Tns1	NM_027884
1	74120426	74124447	Tns1	NM_027884
1	74290426	74304336	Tmbim1	NM_027154
1	74296326	74304336	Tmbim1	NM_027154
1	74798826	74855028	Cdk5r2	NM_009872
1	74824826	74855028	Cdk5r2	NM_009872
1	75365625	75382113	Speg	NM_001085371
1	75365625	75400084	Speg	NM_001173477
1	75370925	75400084	Speg	NM_001173477
1	75393525	75400084	Speg	NM_001173477
1	75442425	75450509	Accn4	NM_183022
1	75442425	75479471	Chpf	NM_001001566
1	75465925	75479471	Chpf	NM_001001566
1	75442425	75479531	Tmem198	NM_177056
1	75465925	75479531	Tmem198	NM_177056
1	77385675	77515088	Epha4	NM_007936
1	77394075	77515088	Epha4	NM_007936
1	77403625	77515088	Epha4	NM_007936
1	77408925	77515088	Epha4	NM_007936
1	77411625	77515088	Epha4	NM_007936
1	77416625	77515088	Epha4	NM_007936
1	77419125	77515088	Epha4	NM_007936
1	77422525	77515088	Epha4	NM_007936
1	77437175	77515088	Epha4	NM_007936
1	77442925	77515088	Epha4	NM_007936
1	77443925	77515088	Epha4	NM_007936
1	77457625	77515088	Epha4	NM_007936
1	77464425	77515088	Epha4	NM_007936
1	77470625	77515088	Epha4	NM_007936
1	77473525	77515088	Epha4	NM_007936
1	77487925	77515088	Epha4	NM_007936
1	77493325	77515088	Epha4	NM_007936
1	77498225	77515088	Epha4	NM_007936
1	77509825	77515088	Epha4	NM_007936
1	78140675	78197136	Pax3	NM_008781
1	78167325	78197136	Pax3	NM_008781
1	78171575	78197136	Pax3	NM_008781
1	78182225	78197136	Pax3	NM_008781
1	78191325	78197136	Pax3	NM_008781
1	79824175	79858665	Serpine2	NM_009255
1	79833325	79858665	Serpine2	NM_009255
1	82200475	82291439	Irs1	NM_010570
1	82221425	82291439	Irs1	NM_010570
1	82243525	82291439	Irs1	NM_010570
1	82258525	82291439	Irs1	NM_010570
1	82261775	82291439	Irs1	NM_010570
1	82274425	82291439	Irs1	NM_010570
1	82286625	82291439	Irs1	NM_010570
1	82286625	82316578	Rhbdd1	NM_029777
1	82688025	82724917	Mff	NM_029409
1	82801625	82839482	Agfg1	NM_010472
1	82816025	82839482	Agfg1	NM_010472
1	84057225	84284645	Pid1	NM_001003948
1	84079825	84284645	Pid1	NM_001003948
1	84107125	84284645	Pid1	NM_001003948
1	84155725	84284645	Pid1	NM_001003948
1	84172825	84284645	Pid1	NM_001003948
1	84177775	84284645	Pid1	NM_001003948
1	84182625	84284645	Pid1	NM_001003948
1	84212175	84284645	Pid1	NM_001003948
1	84217925	84284645	Pid1	NM_001003948
1	84536225	84696221	Dner	NM_152915
1	84557325	84696221	Dner	NM_152915
1	84561425	84696221	Dner	NM_152915
1	84587225	84696221	Dner	NM_152915
1	84588125	84696221	Dner	NM_152915
1	84592925	84696221	Dner	NM_152915
1	84612625	84696221	Dner	NM_152915
1	84618225	84696221	Dner	NM_152915
1	84620625	84696221	Dner	NM_152915
1	84637325	84696221	Dner	NM_152915
1	84678225	84696221	Dner	NM_152915
1	85716725	85793446	Cab39	NM_133781
1	85720225	85793446	Cab39	NM_133781
1	85742925	85793446	Cab39	NM_133781
1	85751175	85793446	Cab39	NM_133781
1	86054175	86064618	Psmd1	NM_027357
1	86236425	86303220	B3gnt7	NM_145222
1	86263725	86303220	B3gnt7	NM_145222
1	86294525	86303220	B3gnt7	NM_145222
1	87258125	87326997	Gigyf2	NM_146112
1	87292825	87326997	Gigyf2	NM_146112
1	87258125	87327028	Gigyf2	NM_001110212
1	87292825	87327028	Gigyf2	NM_001110212
1	87503225	87510362	Ngef	NM_019867
1	87829225	87853286	Dgkd	NM_177646
1	87848325	87853286	Dgkd	NM_177646
1	88259825	88277557	A730008H23Rik	NM_172505
1	88259825	88277579	Hjurp	NM_198652
1	88613125	88702191	Arl4c	NM_177305
1	88623725	88702191	Arl4c	NM_177305
1	88639725	88702191	Arl4c	NM_177305
1	88657925	88702191	Arl4c	NM_177305
1	88668925	88702191	Arl4c	NM_177305
1	88680125	88702191	Arl4c	NM_177305
1	89749625	89931176	Gbx2	NM_010262
1	89754925	89931176	Gbx2	NM_010262
1	89765325	89931176	Gbx2	NM_010262
1	89770325	89931176	Gbx2	NM_010262
1	89781925	89931176	Gbx2	NM_010262
1	89784825	89931176	Gbx2	NM_010262
1	89798275	89931176	Gbx2	NM_010262
1	89824325	89931176	Gbx2	NM_010262
1	89848125	89931176	Gbx2	NM_010262
1	89860125	89931176	Gbx2	NM_010262
1	89866625	89931176	Gbx2	NM_010262
1	89872125	89931176	Gbx2	NM_010262
1	89878325	89931176	Gbx2	NM_010262
1	89884225	89931176	Gbx2	NM_010262
1	89889025	89931176	Gbx2	NM_010262
1	89892625	89931176	Gbx2	NM_010262
1	89899325	89931176	Gbx2	NM_010262
1	89912325	89931176	Gbx2	NM_010262
1	89924425	89931176	Gbx2	NM_010262
1	90163425	90204002	Cxcr7	NM_007722
1	90974123	90998726	Lrrfip1	NM_001111312
1	91012223	91053443	Lrrfip1	NM_008515
1	91016323	91053443	Lrrfip1	NM_008515
1	91038923	91053443	Lrrfip1	NM_008515
1	91043223	91053443	Lrrfip1	NM_008515
1	91313523	91366429	Fam132b	NM_173395
1	91328623	91366429	Fam132b	NM_173395
1	91435923	91459328	Per2	NM_011066
1	92634923	92641948	Myeov2	NR_028108
1	92634923	92641985	Myeov2	NM_001163425
1	92686623	92831685	Gpc1	NM_016696
1	92698323	92831685	Gpc1	NM_016696
1	92710023	92831685	Gpc1	NM_016696
1	92713123	92831685	Gpc1	NM_016696
1	92720323	92831685	Gpc1	NM_016696
1	92729723	92831685	Gpc1	NM_016696
1	92732523	92831685	Gpc1	NM_016696
1	92737823	92831685	Gpc1	NM_016696
1	92744623	92831685	Gpc1	NM_016696
1	92753123	92831685	Gpc1	NM_016696
1	92764223	92831685	Gpc1	NM_016696
1	92771823	92831685	Gpc1	NM_016696
1	92775823	92831685	Gpc1	NM_016696
1	92782623	92831685	Gpc1	NM_016696
1	92789173	92831685	Gpc1	NM_016696
1	93064423	93101865	Kif1a	NM_008440
1	93071023	93101865	Kif1a	NM_008440
1	93097223	93101865	Kif1a	NM_008440
1	93209823	93235896	Sned1	NM_172463
1	93220823	93235896	Sned1	NM_172463
1	93224723	93235896	Sned1	NM_172463
1	93228023	93235896	Sned1	NM_172463
1	95268323	95313627	Fam174a	NM_026321
1	95268323	95667594	St8sia4	NM_009183
1	97616923	97662018	D1Ertd622e	NM_133825
1	97624223	97662018	D1Ertd622e	NM_133825
1	97654323	97662018	D1Ertd622e	NM_133825
1	97834073	98095632	Pam	NM_013626
1	97863023	98095632	Pam	NM_013626
1	97916523	98095632	Pam	NM_013626
1	97930673	98095632	Pam	NM_013626
1	97938523	98095632	Pam	NM_013626
1	97944123	98095632	Pam	NM_013626
1	98004523	98095632	Pam	NM_013626
1	98015173	98095632	Pam	NM_013626
1	98055373	98095632	Pam	NM_013626
1	98072373	98095632	Pam	NM_013626
1	98083023	98095632	Pam	NM_013626
1	98085723	98095632	Pam	NM_013626
1	105302223	105356710	Rnf152	NM_178779
1	105332423	105356710	Rnf152	NM_178779
1	109972323	109983736	Cdh7	NM_172853
1	118445523	118459265	2900060B14Rik	NR_027901
1	118981423	119053619	Gli2	NM_001081125
1	118987223	119053619	Gli2	NM_001081125
1	119002523	119053619	Gli2	NM_001081125
1	119005823	119053619	Gli2	NM_001081125
1	119024973	119053619	Gli2	NM_001081125
1	119035223	119053619	Gli2	NM_001081125
1	119255523	119422248	Inhbb	NM_008381
1	119265723	119422248	Inhbb	NM_008381
1	119308723	119422248	Inhbb	NM_008381
1	119348623	119422248	Inhbb	NM_008381
1	119383823	119422248	Inhbb	NM_008381
1	119390223	119422248	Inhbb	NM_008381
1	119404823	119422248	Inhbb	NM_008381
1	119409173	119422248	Inhbb	NM_008381
1	119487523	119504782	Ralb	NM_022327
1	119492223	119504782	Ralb	NM_022327
1	119457123	119526166	Tmem185b	NM_146103
1	119472023	119526166	Tmem185b	NM_146103
1	119487523	119526166	Tmem185b	NM_146103
1	119492223	119526166	Tmem185b	NM_146103
1	119508023	119526166	Tmem185b	NM_146103
1	119634723	119649000	Epb4.1l5	NM_145506
1	119643023	119649000	Epb4.1l5	NM_145506
1	120116823	120120919	Dbi	NM_001037999
1	120116823	120121096	Dbi	NM_007830
1	121297023	121327762	Insig2	NM_133748
1	121314823	121327762	Insig2	NM_133748
1	126431323	126492927	Nckap5	NM_172484
1	126450823	126492927	Nckap5	NM_172484
1	126454723	126492927	Nckap5	NM_172484
1	126461823	126492927	Nckap5	NM_172484
1	126470223	126492927	Nckap5	NM_172484
1	127661123	127678021	Tmem163	NM_028135
1	127667573	127678021	Tmem163	NM_028135
1	128532623	128592299	Cxcr4	NM_009911
1	128535723	128592299	Cxcr4	NM_009911
1	128539223	128592299	Cxcr4	NM_009911
1	128546323	128592299	Cxcr4	NM_009911
1	128552123	128592299	Cxcr4	NM_009911
1	128560823	128592299	Cxcr4	NM_009911
1	128568023	128592299	Cxcr4	NM_009911
1	128577823	128592299	Cxcr4	NM_009911
1	128584723	128592299	Cxcr4	NM_009911
1	128588423	128592299	Cxcr4	NM_009911
1	129208123	129273303	Thsd7b	NM_172485
1	131060423	131097543	Mapkapk2	NM_008551
1	131063323	131097543	Mapkapk2	NM_008551
1	131072623	131097543	Mapkapk2	NM_008551
1	131078423	131097543	Mapkapk2	NM_008551
1	131081023	131097543	Mapkapk2	NM_008551
1	131085723	131097543	Mapkapk2	NM_008551
1	131090223	131097543	Mapkapk2	NM_008551
1	131092923	131097543	Mapkapk2	NM_008551
1	131116473	131138234	Dyrk3	NM_145508
1	131120623	131138234	Dyrk3	NM_145508
1	131116473	131153206	Lgtn	NM_010709
1	131120623	131153206	Lgtn	NM_010709
1	131240323	131245178	Rassf5	NM_018750
1	131351423	131527361	Srgap2	NM_001081011
1	131418973	131527361	Srgap2	NM_001081011
1	131427973	131527361	Srgap2	NM_001081011
1	131431823	131527361	Srgap2	NM_001081011
1	131438423	131527361	Srgap2	NM_001081011
1	131453223	131527361	Srgap2	NM_001081011
1	131466123	131527361	Srgap2	NM_001081011
1	131471623	131527361	Srgap2	NM_001081011
1	131487423	131527361	Srgap2	NM_001081011
1	131493523	131527361	Srgap2	NM_001081011
1	131505773	131527361	Srgap2	NM_001081011
1	131418973	131527988	Fam72a	NM_175382
1	131427973	131527988	Fam72a	NM_175382
1	131431823	131527988	Fam72a	NM_175382
1	131453223	131527988	Fam72a	NM_175382
1	131466123	131527988	Fam72a	NM_175382
1	131471623	131527988	Fam72a	NM_175382
1	131487423	131527988	Fam72a	NM_175382
1	131493523	131527988	Fam72a	NM_175382
1	131505773	131527988	Fam72a	NM_175382
1	132144123	132191435	Lemd1	NM_001033250
1	132164423	132191435	Lemd1	NM_001033250
1	132144123	132198087	Mir135b	NR_029777
1	132158623	132198087	Mir135b	NR_029777
1	132164423	132198087	Mir135b	NR_029777
1	132194923	132198087	Mir135b	NR_029777
1	132302723	132316137	Nuak2	NM_028778
1	132311573	132316137	Nuak2	NM_028778
1	132372123	132391281	Tmcc2	NM_178874
1	132376223	132391281	Tmcc2	NM_178874
1	132381723	132391281	Tmcc2	NM_178874
1	132387223	132391281	Tmcc2	NM_178874
1	132512223	132542940	Cntn2	NM_177129
1	132531923	132542940	Cntn2	NM_177129
1	132536223	132542940	Cntn2	NM_177129
1	132538923	132542940	Cntn2	NM_177129
1	132512223	132707326	Nfasc	NM_001160318
1	132531923	132707326	Nfasc	NM_001160318
1	132536223	132707326	Nfasc	NM_001160318
1	132538923	132707326	Nfasc	NM_001160318
1	132560123	132707326	Nfasc	NM_001160318
1	132563423	132707326	Nfasc	NM_001160318
1	132566823	132707326	Nfasc	NM_001160318
1	132568523	132707326	Nfasc	NM_001160318
1	132579123	132707326	Nfasc	NM_001160318
1	132584123	132707326	Nfasc	NM_001160318
1	132587323	132707326	Nfasc	NM_001160318
1	132594523	132707326	Nfasc	NM_001160318
1	132625323	132707326	Nfasc	NM_001160318
1	132628923	132707326	Nfasc	NM_001160318
1	132640223	132707326	Nfasc	NM_001160318
1	132651923	132707326	Nfasc	NM_001160318
1	132656523	132707326	Nfasc	NM_001160318
1	132658623	132707326	Nfasc	NM_001160318
1	132679423	132707326	Nfasc	NM_001160318
1	132689173	132707326	Nfasc	NM_001160318
1	132695823	132707326	Nfasc	NM_001160318
1	132512223	132741797	Nfasc	NM_182716
1	132531923	132741797	Nfasc	NM_182716
1	132536223	132741797	Nfasc	NM_182716
1	132538923	132741797	Nfasc	NM_182716
1	132560123	132741797	Nfasc	NM_182716
1	132563423	132741797	Nfasc	NM_182716
1	132566823	132741797	Nfasc	NM_182716
1	132568523	132741797	Nfasc	NM_182716
1	132579123	132741797	Nfasc	NM_182716
1	132584123	132741797	Nfasc	NM_182716
1	132587323	132741797	Nfasc	NM_182716
1	132594523	132741797	Nfasc	NM_182716
1	132625323	132741797	Nfasc	NM_182716
1	132628923	132741797	Nfasc	NM_182716
1	132640223	132741797	Nfasc	NM_182716
1	132651923	132741797	Nfasc	NM_182716
1	132656523	132741797	Nfasc	NM_182716
1	132658623	132741797	Nfasc	NM_182716
1	132679423	132741797	Nfasc	NM_182716
1	132689173	132741797	Nfasc	NM_182716
1	132695823	132741797	Nfasc	NM_182716
1	132717523	132741797	Nfasc	NM_182716
1	132723623	132741797	Nfasc	NM_182716
1	132726723	132741797	Nfasc	NM_182716
1	132731123	132741797	Nfasc	NM_182716
1	132735323	132741797	Nfasc	NM_182716
1	132804923	132880354	Lrrn2	NM_010732
1	132816523	132880354	Lrrn2	NM_010732
1	132821323	132880354	Lrrn2	NM_010732
1	132843623	132880354	Lrrn2	NM_010732
1	132852423	132880354	Lrrn2	NM_010732
1	132858823	132880354	Lrrn2	NM_010732
1	133051323	133131165	Ppp1r15b	NM_133819
1	133058973	133131165	Ppp1r15b	NM_133819
1	133158423	133246096	Plekha6	NM_182930
1	133199123	133246096	Plekha6	NM_182930
1	133204923	133246096	Plekha6	NM_182930
1	133208823	133246096	Plekha6	NM_182930
1	133213523	133246096	Plekha6	NM_182930
1	133216023	133246096	Plekha6	NM_182930
1	133224423	133246096	Plekha6	NM_182930
1	133228323	133246096	Plekha6	NM_182930
1	133233023	133246096	Plekha6	NM_182930
1	133238223	133246096	Plekha6	NM_182930
1	133376523	133424212	Sox13	NM_011439
1	133381523	133424212	Sox13	NM_011439
1	133399423	133424212	Sox13	NM_011439
1	133410823	133424212	Sox13	NM_011439
1	133413523	133424212	Sox13	NM_011439
1	133744123	133907173	Optc	NM_054076
1	133771923	133907173	Optc	NM_054076
1	133826023	133907173	Optc	NM_054076
1	133829223	133907173	Optc	NM_054076
1	133833123	133907173	Optc	NM_054076
1	133842773	133907173	Optc	NM_054076
1	133858423	133907173	Optc	NM_054076
1	133863623	133907173	Optc	NM_054076
1	133879123	133907173	Optc	NM_054076
1	133884123	133907173	Optc	NM_054076
1	133888023	133907173	Optc	NM_054076
1	133892223	133907173	Optc	NM_054076
1	133896023	133907173	Optc	NM_054076
1	133901023	133907173	Optc	NM_054076
1	133903423	133907173	Optc	NM_054076
1	133744123	133907999	Optc	NM_001160420
1	133826023	133907999	Optc	NM_001160420
1	133829223	133907999	Optc	NM_001160420
1	133833123	133907999	Optc	NM_001160420
1	133842773	133907999	Optc	NM_001160420
1	133858423	133907999	Optc	NM_001160420
1	133863623	133907999	Optc	NM_001160420
1	133879123	133907999	Optc	NM_001160420
1	133884123	133907999	Optc	NM_001160420
1	133888023	133907999	Optc	NM_001160420
1	133892223	133907999	Optc	NM_001160420
1	133896023	133907999	Optc	NM_001160420
1	133901023	133907999	Optc	NM_001160420
1	133903423	133907999	Optc	NM_001160420
1	133916823	133921401	Prelp	NM_054077
1	134787373	134803598	9530009M10Rik	NR_015606
1	134787373	134955940	Ppp1r12b	NM_001081307
1	134796123	134955940	Ppp1r12b	NM_001081307
1	134816623	134955940	Ppp1r12b	NM_001081307
1	134837223	134955940	Ppp1r12b	NM_001081307
1	134996923	135105276	Lgr6	NM_001033409
1	135003323	135105276	Lgr6	NM_001033409
1	135015323	135105276	Lgr6	NM_001033409
1	135020123	135105276	Lgr6	NM_001033409
1	135051323	135105276	Lgr6	NM_001033409
1	135077723	135105276	Lgr6	NM_001033409
1	135084923	135105276	Lgr6	NM_001033409
1	135089523	135105276	Lgr6	NM_001033409
1	135098373	135105276	Lgr6	NM_001033409
1	135347723	135375063	Shisa4	NM_175259
1	135475323	135585355	Nav1	NM_173437
1	135490873	135585355	Nav1	NM_173437
1	135498923	135585355	Nav1	NM_173437
1	135516823	135585355	Nav1	NM_173437
1	135535223	135585355	Nav1	NM_173437
1	135539523	135585355	Nav1	NM_173437
1	135544823	135585355	Nav1	NM_173437
1	135550323	135585355	Nav1	NM_173437
1	135553923	135585355	Nav1	NM_173437
1	135557323	135585355	Nav1	NM_173437
1	135562923	135585355	Nav1	NM_173437
1	135566923	135585355	Nav1	NM_173437
1	135574323	135585355	Nav1	NM_173437
1	135577623	135585355	Nav1	NM_173437
1	135581523	135585355	Nav1	NM_173437
1	135659523	135729196	Csrp1	NM_007791
1	135666123	135729196	Csrp1	NM_007791
1	135668523	135729196	Csrp1	NM_007791
1	135676473	135729196	Csrp1	NM_007791
1	135681323	135729196	Csrp1	NM_007791
1	135720023	135729196	Csrp1	NM_007791
1	135659523	135766084	Phlda3	NM_013750
1	135666123	135766084	Phlda3	NM_013750
1	135668523	135766084	Phlda3	NM_013750
1	135676473	135766084	Phlda3	NM_013750
1	135733423	135766084	Phlda3	NM_013750
1	135740523	135766084	Phlda3	NM_013750
1	135659523	135818597	Lad1	NM_133664
1	135666123	135818597	Lad1	NM_133664
1	135668523	135818597	Lad1	NM_133664
1	135676473	135818597	Lad1	NM_133664
1	135720023	135818597	Lad1	NM_133664
1	135789523	135818597	Lad1	NM_133664
1	135807423	135818597	Lad1	NM_133664
1	135813423	135818597	Lad1	NM_133664
1	135789523	136018000	Tmem9	NM_025439
1	135807423	136018000	Tmem9	NM_025439
1	135840723	136018000	Tmem9	NM_025439
1	135892323	136018000	Tmem9	NM_025439
1	135909623	136018000	Tmem9	NM_025439
1	135930123	136018000	Tmem9	NM_025439
1	135789523	136018155	Tmem9	NM_001160146
1	135840723	136018155	Tmem9	NM_001160146
1	135892323	136018155	Tmem9	NM_001160146
1	135909623	136018155	Tmem9	NM_001160146
1	135930123	136018155	Tmem9	NM_001160146
1	136117123	136131400	Kif21b	NM_001039472
1	136120623	136131400	Kif21b	NM_001039472
1	136127723	136131400	Kif21b	NM_001039472
1	136103223	136234264	5730559C18Rik	NM_028872
1	136117123	136234264	5730559C18Rik	NM_028872
1	136120623	136234264	5730559C18Rik	NM_028872
1	136136123	136234264	5730559C18Rik	NM_028872
1	136174523	136234264	5730559C18Rik	NM_028872
1	136103223	136260873	Gpr25	NM_001101516
1	136117123	136260873	Gpr25	NM_001101516
1	136120623	136260873	Gpr25	NM_001101516
1	136144223	136260873	Gpr25	NM_001101516
1	136334723	136346104	Camsap1l1	NM_001081360
1	137914423	137966454	Mir181a-1	NR_029795
1	137920223	137966454	Mir181a-1	NR_029795
1	137927373	137966454	Mir181a-1	NR_029795
1	137952923	137966454	Mir181a-1	NR_029795
1	137914423	137966638	Mir181b-1	NR_029820
1	137920223	137966638	Mir181b-1	NR_029820
1	137927373	137966638	Mir181b-1	NR_029820
1	137952923	137966638	Mir181b-1	NR_029820
1	138492923	138619696	Nek7	NM_021605
1	138496123	138619696	Nek7	NM_021605
1	138506173	138619696	Nek7	NM_021605
1	138516973	138619696	Nek7	NM_021605
1	138524423	138619696	Nek7	NM_021605
1	138547723	138619696	Nek7	NM_021605
1	138571523	138619696	Nek7	NM_021605
1	138580023	138619696	Nek7	NM_021605
1	138588523	138619696	Nek7	NM_021605
1	138595673	138619696	Nek7	NM_021605
1	138785823	138842444	Lhx9	NM_001042577
1	138838023	138842444	Lhx9	NM_001042577
1	138785823	138847579	Lhx9	NM_010714
1	138838023	138847579	Lhx9	NM_010714
1	138785823	138856854	2310009B15Rik	NM_001081226
1	139346523	139377076	Crb1	NM_133239
1	143982770	144004149	Rgs2	NM_009061
1	144151970	144177372	Rgs13	NM_153171
1	150898070	150993435	Hmcn1	NM_001024720
1	150950470	150993435	Hmcn1	NM_001024720
1	151339270	151344497	Ivns1abp	NM_054102
1	151311470	151428435	1200016B10Rik	NM_025819
1	151339270	151428435	1200016B10Rik	NM_025819
1	151339270	151428647	1190005F20Rik	NM_026876
1	151494970	151500823	Rnf2	NM_011277
1	151880470	152090320	1700025G04Rik	NM_197990
1	151887670	152090320	1700025G04Rik	NM_197990
1	151888970	152090320	1700025G04Rik	NM_197990
1	151901570	152090320	1700025G04Rik	NM_197990
1	151918120	152090320	1700025G04Rik	NM_197990
1	151924970	152090320	1700025G04Rik	NM_197990
1	151929570	152090320	1700025G04Rik	NM_197990
1	151940670	152090320	1700025G04Rik	NM_197990
1	151946170	152090320	1700025G04Rik	NM_197990
1	151953170	152090320	1700025G04Rik	NM_197990
1	151976670	152090320	1700025G04Rik	NM_197990
1	151979570	152090320	1700025G04Rik	NM_197990
1	151985570	152090320	1700025G04Rik	NM_197990
1	151988570	152090320	1700025G04Rik	NM_197990
1	151995470	152090320	1700025G04Rik	NM_197990
1	151999270	152090320	1700025G04Rik	NM_197990
1	152004220	152090320	1700025G04Rik	NM_197990
1	152010370	152090320	1700025G04Rik	NM_197990
1	152030470	152090320	1700025G04Rik	NM_197990
1	152039170	152090320	1700025G04Rik	NM_197990
1	152060170	152090320	1700025G04Rik	NM_197990
1	152070570	152090320	1700025G04Rik	NM_197990
1	152084070	152090320	1700025G04Rik	NM_197990
1	152537070	152625111	Rgl1	NM_016846
1	152556120	152625111	Rgl1	NM_016846
1	152561220	152625111	Rgl1	NM_016846
1	152567770	152625111	Rgl1	NM_016846
1	152574870	152625111	Rgl1	NM_016846
1	152577270	152625111	Rgl1	NM_016846
1	152582320	152625111	Rgl1	NM_016846
1	152591270	152625111	Rgl1	NM_016846
1	152613570	152625111	Rgl1	NM_016846
1	152617170	152625111	Rgl1	NM_016846
1	152936570	152955100	Nmnat2	NM_175460
1	153173670	153332786	Lamc1	NM_010683
1	153191870	153332786	Lamc1	NM_010683
1	153201220	153332786	Lamc1	NM_010683
1	153265470	153332786	Lamc1	NM_010683
1	153274670	153332786	Lamc1	NM_010683
1	153294170	153332786	Lamc1	NM_010683
1	153317870	153332786	Lamc1	NM_010683
1	153322420	153332786	Lamc1	NM_010683
1	153540220	153549714	Npl	NM_028749
1	153657070	153740352	Rgs16	NM_011267
1	153670970	153740352	Rgs16	NM_011267
1	153679620	153740352	Rgs16	NM_011267
1	153691470	153740352	Rgs16	NM_011267
1	153698070	153740352	Rgs16	NM_011267
1	153704670	153740352	Rgs16	NM_011267
1	153726770	153740352	Rgs16	NM_011267
1	153731920	153740352	Rgs16	NM_011267
1	155028170	155099636	Ier5	NM_010500
1	155041370	155099636	Ier5	NM_010500
1	155061570	155099636	Ier5	NM_010500
1	155064270	155099636	Ier5	NM_010500
1	155072370	155099636	Ier5	NM_010500
1	155078470	155099636	Ier5	NM_010500
1	155088370	155099636	Ier5	NM_010500
1	155094270	155099636	Ier5	NM_010500
1	155096470	155099636	Ier5	NM_010500
1	155778070	155812899	Qsox1	NM_023268
1	155797070	155812899	Qsox1	NM_023268
1	156114970	156118743	Fam163a	NM_177838
1	156168743	156205026	Fam163a	NM_177838
1	156182220	156205026	Fam163a	NM_177838
1	156615869	156674339	Tor3a	NM_023141
1	156668119	156674339	Tor3a	NM_023141
1	156921469	156939387	Ralgps2	NM_001159966
1	156932219	156939387	Ralgps2	NM_001159966
1	156921469	156939626	Ralgps2	NR_027640
1	156932219	156939626	Ralgps2	NR_027640
1	157180769	157412351	2810025M15Rik	NR_027984
1	157334769	157412351	2810025M15Rik	NR_027984
1	157388069	157412351	2810025M15Rik	NR_027984
1	157180769	157412595	Rasal2	NM_177644
1	157334769	157412595	Rasal2	NM_177644
1	157388069	157412595	Rasal2	NM_177644
1	157257369	157458581	BC026585	NM_001033284
1	157334769	157458581	BC026585	NM_001033284
1	157388069	157458581	BC026585	NM_001033284
1	157417869	157458581	BC026585	NM_001033284
1	157445669	157458581	BC026585	NM_001033284
1	158258669	158356260	Fam5b	NM_207583
1	158267169	158356260	Fam5b	NM_207583
1	158296119	158356260	Fam5b	NM_207583
1	158343569	158356260	Fam5b	NM_207583
1	158258669	158362339	Astn1	NM_007495
1	158267169	158362339	Astn1	NM_007495
1	158296119	158362339	Astn1	NM_007495
1	158343569	158362339	Astn1	NM_007495
1	159494669	159523768	Tnr	NM_022312
1	161916169	161969187	Pigc	NM_026078
1	161916169	162217622	Dnm3os	NR_002870
1	161976569	162217622	Dnm3os	NR_002870
1	162000669	162217622	Dnm3os	NR_002870
1	162009069	162217622	Dnm3os	NR_002870
1	162016269	162217622	Dnm3os	NR_002870
1	162022019	162217622	Dnm3os	NR_002870
1	162037069	162217622	Dnm3os	NR_002870
1	162043969	162217622	Dnm3os	NR_002870
1	162052969	162217622	Dnm3os	NR_002870
1	162076469	162217622	Dnm3os	NR_002870
1	162081769	162217622	Dnm3os	NR_002870
1	162084369	162217622	Dnm3os	NR_002870
1	162109169	162217622	Dnm3os	NR_002870
1	162122769	162217622	Dnm3os	NR_002870
1	162162469	162217622	Dnm3os	NR_002870
1	162181569	162217622	Dnm3os	NR_002870
1	162185969	162217622	Dnm3os	NR_002870
1	162197069	162217622	Dnm3os	NR_002870
1	162203169	162217622	Dnm3os	NR_002870
1	162208969	162217622	Dnm3os	NR_002870
1	161916169	162217813	Mir199a-2	NR_029810
1	161976569	162217813	Mir199a-2	NR_029810
1	162000669	162217813	Mir199a-2	NR_029810
1	162009069	162217813	Mir199a-2	NR_029810
1	162016269	162217813	Mir199a-2	NR_029810
1	162022019	162217813	Mir199a-2	NR_029810
1	162037069	162217813	Mir199a-2	NR_029810
1	162043969	162217813	Mir199a-2	NR_029810
1	162052969	162217813	Mir199a-2	NR_029810
1	162076469	162217813	Mir199a-2	NR_029810
1	162081769	162217813	Mir199a-2	NR_029810
1	162084369	162217813	Mir199a-2	NR_029810
1	162109169	162217813	Mir199a-2	NR_029810
1	162122769	162217813	Mir199a-2	NR_029810
1	162162469	162217813	Mir199a-2	NR_029810
1	162181569	162217813	Mir199a-2	NR_029810
1	162185969	162217813	Mir199a-2	NR_029810
1	162197069	162217813	Mir199a-2	NR_029810
1	162203169	162217813	Mir199a-2	NR_029810
1	162208969	162217813	Mir199a-2	NR_029810
1	162362369	162478030	Dnm3	NM_001038619
1	162394869	162478030	Dnm3	NM_001038619
1	162411719	162478030	Dnm3	NM_001038619
1	162425969	162478030	Dnm3	NM_001038619
1	162453469	162478030	Dnm3	NM_001038619
1	162362369	162478034	Dnm3	NM_172646
1	162394869	162478034	Dnm3	NM_172646
1	162411719	162478034	Dnm3	NM_172646
1	162425969	162478034	Dnm3	NM_172646
1	162453469	162478034	Dnm3	NM_172646
1	163282169	163313650	Prrx1	NM_175686
1	164268469	164275597	4930455F23Rik	NM_029115
1	164391769	164458355	Atp1b1	NM_009721
1	164395269	164458355	Atp1b1	NM_009721
1	164407819	164458355	Atp1b1	NM_009721
1	164434169	164458355	Atp1b1	NM_009721
1	165609969	165634541	Mpzl1	NM_001083897
1	165652769	165708094	Rcsd1	NM_178593
1	165663469	165708094	Rcsd1	NM_178593
1	165668819	165708094	Rcsd1	NM_178593
1	165693219	165708094	Rcsd1	NM_178593
1	165701769	165708094	Rcsd1	NM_178593
1	165617469	165763779	Creg1	NM_011804
1	165652769	165763779	Creg1	NM_011804
1	165663469	165763779	Creg1	NM_011804
1	165668819	165763779	Creg1	NM_011804
1	165693219	165763779	Creg1	NM_011804
1	165701769	165763779	Creg1	NM_011804
1	165652769	165934900	Pou2f1	NM_198934
1	165725619	165934900	Pou2f1	NM_198934
1	165801469	165934900	Pou2f1	NM_198934
1	165835619	165934900	Pou2f1	NM_198934
1	166401669	166409828	Pogk	NM_175170
1	167239369	167285127	Uck2	NM_030724
1	167244269	167285127	Uck2	NM_030724
1	167246569	167285127	Uck2	NM_030724
1	167250269	167285127	Uck2	NM_030724
1	167254269	167285127	Uck2	NM_030724
1	167289569	167308669	Tmco1	NM_001039483
1	167296469	167308669	Tmco1	NM_001039483
1	167374669	167393797	Mgst3	NM_025569
1	167382619	167393797	Mgst3	NM_025569
1	167672869	167689557	Lmx1a	NM_033652
1	168128069	168432258	Pbx1	NM_183355
1	168165169	168432258	Pbx1	NM_183355
1	168169869	168432258	Pbx1	NM_183355
1	168188019	168432258	Pbx1	NM_183355
1	168213369	168432258	Pbx1	NM_183355
1	168218569	168432258	Pbx1	NM_183355
1	168222569	168432258	Pbx1	NM_183355
1	168224769	168432258	Pbx1	NM_183355
1	168230519	168432258	Pbx1	NM_183355
1	168236969	168432258	Pbx1	NM_183355
1	168239669	168432258	Pbx1	NM_183355
1	168244369	168432258	Pbx1	NM_183355
1	168246869	168432258	Pbx1	NM_183355
1	168259269	168432258	Pbx1	NM_183355
1	168266969	168432258	Pbx1	NM_183355
1	168267569	168432258	Pbx1	NM_183355
1	168276769	168432258	Pbx1	NM_183355
1	168282769	168432258	Pbx1	NM_183355
1	168286469	168432258	Pbx1	NM_183355
1	168290469	168432258	Pbx1	NM_183355
1	168296669	168432258	Pbx1	NM_183355
1	168301219	168432258	Pbx1	NM_183355
1	168309869	168432258	Pbx1	NM_183355
1	168319569	168432258	Pbx1	NM_183355
1	168325469	168432258	Pbx1	NM_183355
1	168329469	168432258	Pbx1	NM_183355
1	168331169	168432258	Pbx1	NM_183355
1	168344069	168432258	Pbx1	NM_183355
1	168347669	168432258	Pbx1	NM_183355
1	168351669	168432258	Pbx1	NM_183355
1	168354169	168432258	Pbx1	NM_183355
1	168362269	168432258	Pbx1	NM_183355
1	168366869	168432258	Pbx1	NM_183355
1	168368969	168432258	Pbx1	NM_183355
1	168374869	168432258	Pbx1	NM_183355
1	168380069	168432258	Pbx1	NM_183355
1	168385269	168432258	Pbx1	NM_183355
1	168388169	168432258	Pbx1	NM_183355
1	168392169	168432258	Pbx1	NM_183355
1	168404669	168432258	Pbx1	NM_183355
1	168408369	168432258	Pbx1	NM_183355
1	168409769	168432258	Pbx1	NM_183355
1	168416569	168432258	Pbx1	NM_183355
1	168424369	168432258	Pbx1	NM_183355
1	169659569	169747642	Rgs4	NM_009062
1	169692869	169747642	Rgs4	NM_009062
1	169910219	169928938	1700084C01Rik	NM_001033185
1	169917169	169928938	1700084C01Rik	NM_001033185
1	170367369	170589849	Nos1ap	NM_001109985
1	170375569	170589849	Nos1ap	NM_001109985
1	170382269	170589849	Nos1ap	NM_001109985
1	170384869	170589849	Nos1ap	NM_001109985
1	170392869	170589849	Nos1ap	NM_001109985
1	170409569	170589849	Nos1ap	NM_001109985
1	170425569	170589849	Nos1ap	NM_001109985
1	170430619	170589849	Nos1ap	NM_001109985
1	170445869	170589849	Nos1ap	NM_001109985
1	170453669	170589849	Nos1ap	NM_001109985
1	170459469	170589849	Nos1ap	NM_001109985
1	170466569	170589849	Nos1ap	NM_001109985
1	170479069	170589849	Nos1ap	NM_001109985
1	170480269	170589849	Nos1ap	NM_001109985
1	170487569	170589849	Nos1ap	NM_001109985
1	170491569	170589849	Nos1ap	NM_001109985
1	170496069	170589849	Nos1ap	NM_001109985
1	170504019	170589849	Nos1ap	NM_001109985
1	170513269	170589849	Nos1ap	NM_001109985
1	170522769	170589849	Nos1ap	NM_001109985
1	170535469	170589849	Nos1ap	NM_001109985
1	170548569	170589849	Nos1ap	NM_001109985
1	170551369	170589849	Nos1ap	NM_001109985
1	170576469	170589849	Nos1ap	NM_001109985
1	172001569	172027268	Vangl2	NM_033509
1	172010969	172027268	Vangl2	NM_033509
1	172019569	172027268	Vangl2	NM_033509
1	172023069	172027268	Vangl2	NM_033509
1	172001569	172057596	Nhlh1	NM_010916
1	172019569	172057596	Nhlh1	NM_010916
1	172023069	172057596	Nhlh1	NM_010916
1	172173269	172206781	Pea15a	NM_011063
1	172201769	172206781	Pea15a	NM_011063
1	172271569	172298064	Atp1a2	NM_178405
1	172294369	172298064	Atp1a2	NM_178405
1	172279319	172329263	Kcnj9	NM_008429
1	172294369	172329263	Kcnj9	NM_008429
1	172304069	172329263	Kcnj9	NM_008429
1	172306169	172329263	Kcnj9	NM_008429
1	172315969	172329263	Kcnj9	NM_008429
1	172279319	172341209	Kcnj10	NM_001039484
1	172294369	172341209	Kcnj10	NM_001039484
1	172304069	172341209	Kcnj10	NM_001039484
1	172306169	172341209	Kcnj10	NM_001039484
1	172315969	172341209	Kcnj10	NM_001039484
1	172333669	172341209	Kcnj10	NM_001039484
1	172451069	172482212	Igsf9	NM_001145800
1	172451069	172482316	Igsf9	NM_033608
1	172451069	172500245	Tagln2	NM_178598
1	175129069	175492545	Rgs7	NM_011880
1	175258969	175492545	Rgs7	NM_011880
1	175360069	175492545	Rgs7	NM_011880
1	175386169	175492545	Rgs7	NM_011880
1	175415369	175492545	Rgs7	NM_011880
1	175426869	175492545	Rgs7	NM_011880
1	175431269	175492545	Rgs7	NM_011880
1	178489469	178529124	Kif26b	NM_001161665
1	178513269	178529124	Kif26b	NM_001161665
1	178522769	178529124	Kif26b	NM_001161665
1	180249869	180256300	Psen2	NM_001128605
1	180303169	180330475	Itpkb	NM_001081175
1	180307969	180330475	Itpkb	NM_001081175
1	180317069	180330475	Itpkb	NM_001081175
1	180303169	180330549	Gm5069	NR_003623
1	180307969	180330549	Gm5069	NR_003623
1	180317069	180330549	Gm5069	NR_003623
1	180421869	180483504	6330403A02Rik	NM_001081227
1	180448469	180483504	6330403A02Rik	NM_001081227
1	180460269	180483504	6330403A02Rik	NM_001081227
1	180830469	180851150	BC031781	NM_145943
1	181893969	182019980	Enah	NM_010135
1	181995369	182019980	Enah	NM_010135
1	181999169	182019980	Enah	NM_010135
1	182268469	182282759	Degs1	NM_007853
1	182425569	182517483	Capn2	NM_009794
1	182461469	182517483	Capn2	NM_009794
1	182504269	182517483	Capn2	NM_009794
1	184019721	184034460	Dusp10	NM_022019
1	184590721	184732493	Hlx	NM_008250
1	184664021	184732493	Hlx	NM_008250
1	184718021	184732493	Hlx	NM_008250
1	184590721	184845847	Mosc2	NM_133684
1	184664021	184845847	Mosc2	NM_133684
1	184675521	184845847	Mosc2	NM_133684
1	184718021	184845847	Mosc2	NM_133684
1	184755621	184845847	Mosc2	NM_133684
1	184807521	184845847	Mosc2	NM_133684
1	184823821	184845847	Mosc2	NM_133684
1	184590721	184883036	C130074G19Rik	NM_178692
1	184675521	184883036	C130074G19Rik	NM_178692
1	184755621	184883036	C130074G19Rik	NM_178692
1	184823821	184883036	C130074G19Rik	NM_178692
1	184864721	184883036	C130074G19Rik	NM_178692
1	184870871	184883036	C130074G19Rik	NM_178692
1	184879321	184883036	C130074G19Rik	NM_178692
1	184987371	184999549	Mark1	NM_145515
1	185437221	185454847	Slc30a10	NM_001033286
1	186609621	186705992	Tgfb2	NM_009367
1	186635121	186705992	Tgfb2	NM_009367
1	186655321	186705992	Tgfb2	NM_009367
1	186659721	186705992	Tgfb2	NM_009367
1	186682621	186705992	Tgfb2	NM_009367
1	186692121	186705992	Tgfb2	NM_009367
1	186601871	186749358	Rrp15	NM_026041
1	186609621	186749358	Rrp15	NM_026041
1	186721821	186749358	Rrp15	NM_026041
1	189880621	189922288	Smyd2	NM_026796
1	189884121	189922288	Smyd2	NM_026796
1	189894321	189922288	Smyd2	NM_026796
1	189898621	189922288	Smyd2	NM_026796
1	189914621	189922288	Smyd2	NM_026796
1	189917321	189922288	Smyd2	NM_026796
1	190129671	190170680	Prox1	NM_008937
1	190139421	190170680	Prox1	NM_008937
1	190148321	190170680	Prox1	NM_008937
1	190154671	190170680	Prox1	NM_008937
1	190160971	190170680	Prox1	NM_008937
1	190974221	190978998	Vash2	NM_144879
1	190974221	190979296	Vash2	NR_027352
1	191178921	191183333	Atf3	NM_007498
1	191216221	191318118	Nenf	NM_025424
1	191242421	191318118	Nenf	NM_025424
1	191275521	191318118	Nenf	NM_025424
1	191275521	191325964	Tmem206	NM_025864
1	191409921	191575534	Dtl	NM_029766
1	191409921	191575733	Ints7	NM_178632
1	191946971	191951584	Rd3	NM_023727
1	191951585	191957243	Rd3	NM_023727
1	191957343	191962095	Rd3	NM_023727
1	191962203	191966018	Rd3	NM_023727
1	191966018	191968842	Rd3	NM_023727
1	191968842	191969265	Rd3	NM_023727
1	191969265	191977372	Rd3	NM_023727
1	191946971	191951584	Traf5	NM_011633
1	191951585	191957243	Traf5	NM_011633
1	191957343	191962095	Traf5	NM_011633
1	191962203	191966018	Traf5	NM_011633
1	191966018	191968842	Traf5	NM_011633
1	191968842	191969265	Traf5	NM_011633
1	191969265	192001776	Traf5	NM_011633
1	192051776	192054039	Traf5	NM_011633
1	192054139	192059602	Traf5	NM_011633
1	192059702	192092564	Traf5	NM_011633
1	192070719	192092564	Traf5	NM_011633
1	192075019	192092564	Traf5	NM_011633
1	192078519	192092564	Traf5	NM_011633
1	192696506	192771219	Hhat	NM_144881
1	192736506	192771219	Hhat	NM_144881
1	192750006	192771219	Hhat	NM_144881
1	192753206	192771219	Hhat	NM_144881
1	192756256	192771219	Hhat	NM_144881
1	192763706	192771219	Hhat	NM_144881
1	192948006	193035698	Syt14	NM_181546
1	193082906	193130251	AA408296	NM_145415
1	193088906	193130251	AA408296	NM_145415
1	193190256	193273188	G0s2	NM_008059
1	193305006	193370282	Camk1g	NM_144817
1	193316856	193370282	Camk1g	NM_144817
1	193327106	193370282	Camk1g	NM_144817
1	193330806	193370282	Camk1g	NM_144817
1	193336006	193370282	Camk1g	NM_144817
1	193336906	193370282	Camk1g	NM_144817
1	193361406	193370282	Camk1g	NM_144817
1	194573906	194619828	Plxna2	NM_008882
1	194578506	194619828	Plxna2	NM_008882
1	194588006	194619828	Plxna2	NM_008882
1	194612556	194619828	Plxna2	NM_008882
1	194879806	194976959	C030002c11rik	NR_033564
1	194885706	194976959	C030002c11rik	NR_033564
1	194879806	195017398	A330023F24Rik	NR_015566
1	194885706	195017398	A330023F24Rik	NR_015566
10	5194707	5204140	Syne1	NM_001079686
10	4432604	4482740	1700052N19Rik	NM_024261
10	4432352	4482740	Rmnd1	NM_025343
10	4266328	4339240	Akap12	NM_031185
10	4266328	4304340	Akap12	NM_031185
10	3740376	3941640	Plekhg1	NM_001159942
10	3740376	3893540	Plekhg1	NM_001159942
10	3740376	3860240	Plekhg1	NM_001159942
10	3740376	3851690	Plekhg1	NM_001159942
10	3740376	3829790	Plekhg1	NM_001159942
10	3740376	3819240	Plekhg1	NM_001159942
10	3366149	3428240	Ppp1r14c	NM_133485
10	3366149	3412040	Ppp1r14c	NM_133485
10	3366149	3408540	Ppp1r14c	NM_133485
10	3366149	3395440	Ppp1r14c	NM_133485
10	7582602	7583760	Lrp11	NM_172784
10	7583860	7585029	Lrp11	NM_172784
10	7585542	7589799	Lrp11	NM_172784
10	8496102	8518825	Ust	NM_177387
10	8785702	8886070	Sash1	NM_175155
10	8803102	8886070	Sash1	NM_175155
10	8810702	8886070	Sash1	NM_175155
10	8813402	8886070	Sash1	NM_175155
10	8825502	8886070	Sash1	NM_175155
10	8840102	8886070	Sash1	NM_175155
10	8848202	8886070	Sash1	NM_175155
10	8861002	8886070	Sash1	NM_175155
10	8880802	8886070	Sash1	NM_175155
10	9878902	9901040	Stxbp5	NM_001081344
10	12817702	12929373	Stx11	NM_029075
10	12929373	12929374	Stx11	NM_029075
10	12929374	12929376	Stx11	NM_029075
10	12929376	12929377	Stx11	NM_029075
10	12929377	12943405	Stx11	NM_029075
10	12943405	12943407	Stx11	NM_029075
10	12943407	12964259	Stx11	NM_029075
10	12852902	12929373	Stx11	NM_029075
10	12929373	12929374	Stx11	NM_029075
10	12929374	12929376	Stx11	NM_029075
10	12929376	12929377	Stx11	NM_029075
10	12929377	12943405	Stx11	NM_029075
10	12943405	12943407	Stx11	NM_029075
10	12943407	12964259	Stx11	NM_029075
10	12879302	12929373	Stx11	NM_029075
10	12929373	12929374	Stx11	NM_029075
10	12929374	12929376	Stx11	NM_029075
10	12929376	12929377	Stx11	NM_029075
10	12929377	12943405	Stx11	NM_029075
10	12943405	12943407	Stx11	NM_029075
10	12943407	12964259	Stx11	NM_029075
10	12932396	12943405	Stx11	NM_029075
10	12943405	12943407	Stx11	NM_029075
10	12943407	12964259	Stx11	NM_029075
10	13233544	13324160	Phactr2	NM_001033257
10	13289694	13324160	Phactr2	NM_001033257
10	13292194	13324160	Phactr2	NM_001033257
10	13305094	13324160	Phactr2	NM_001033257
10	13311994	13324160	Phactr2	NM_001033257
10	13446894	13501027	Fuca2	NM_025799
10	13674994	13868830	Aig1	NM_025446
10	13687294	13868830	Aig1	NM_025446
10	13714844	13868830	Aig1	NM_025446
10	13753594	13868830	Aig1	NM_025446
10	13837794	13868830	Aig1	NM_025446
10	13850294	13868830	Aig1	NM_025446
10	14512394	14545036	Gpr126	NM_001002268
10	14517994	14545036	Gpr126	NM_001002268
10	18418844	18469980	Nhsl1	NM_001163592
10	18436794	18469980	Nhsl1	NM_001163592
10	18457994	18469980	Nhsl1	NM_001163592
10	18463394	18469980	Nhsl1	NM_001163592
10	18696294	18743758	D10Bwg1379e	NM_001033258
10	18704394	18743758	D10Bwg1379e	NM_001033258
10	18987494	19015410	Tnfaip3	NM_009397
10	19309494	19356538	Olig3	NM_053008
10	19317494	19356538	Olig3	NM_053008
10	19339294	19356538	Olig3	NM_053008
10	20657694	20725068	Pde7b	NM_013875
10	20721394	20725068	Pde7b	NM_013875
10	20935294	20952584	Ahi1	NM_026203
10	20944994	20952584	Ahi1	NM_026203
10	21055994	21160984	Myb	NM_010848
10	21063494	21160984	Myb	NM_010848
10	21084094	21160984	Myb	NM_010848
10	21087694	21160984	Myb	NM_010848
10	21091794	21160984	Myb	NM_010848
10	21101394	21160984	Myb	NM_010848
10	21109694	21160984	Myb	NM_010848
10	21091794	21295978	Hbs1l	NM_019702
10	21101394	21295978	Hbs1l	NM_019702
10	21109694	21295978	Hbs1l	NM_019702
10	21194444	21295978	Hbs1l	NM_019702
10	21251994	21295978	Hbs1l	NM_019702
10	22718594	22731447	Tbpl1	NM_011603
10	24132394	24149316	Stx7	NM_016797
10	24573244	24595441	Ctgf	NM_010217
10	24782894	24836195	Enpp3	NM_134005
10	24825894	24836195	Enpp3	NM_134005
10	26759494	26772511	Arhgap18	NM_176837
10	27990694	28074819	Ptprk	NM_008983
10	28345394	29143995	6330407J23Rik	NM_026138
10	28464994	29143995	6330407J23Rik	NM_026138
10	28493494	29143995	6330407J23Rik	NM_026138
10	29217494	29313165	Echdc1	NM_001110195
10	31528694	31609725	Rnf217	NM_001146349
10	31551294	31609725	Rnf217	NM_001146349
10	31593794	31609725	Rnf217	NM_001146349
10	40059494	40142254	Slc16a10	NM_028247
10	40064744	40142254	Slc16a10	NM_028247
10	40103194	40142254	Slc16a10	NM_028247
10	41866594	41887438	Sesn1	NM_001013370
10	41881444	41887438	Sesn1	NM_001013370
10	42188994	42276742	Foxo3	NM_019740
10	42192694	42276742	Foxo3	NM_019740
10	42199894	42276742	Foxo3	NM_019740
10	42204244	42276742	Foxo3	NM_019740
10	42210394	42276742	Foxo3	NM_019740
10	42214394	42276742	Foxo3	NM_019740
10	42220894	42276742	Foxo3	NM_019740
10	42228194	42276742	Foxo3	NM_019740
10	42232594	42276742	Foxo3	NM_019740
10	42238594	42276742	Foxo3	NM_019740
10	42241994	42276742	Foxo3	NM_019740
10	42249794	42276742	Foxo3	NM_019740
10	42448994	42478565	Lace1	NM_145743
10	42555694	42583588	Nr2e1	NM_152229
10	42578694	42583588	Nr2e1	NM_152229
10	42618994	42678916	Ostm1	NM_172416
10	42834394	42860511	Scml4	NM_172938
10	42842694	42860511	Scml4	NM_172938
10	43154594	43174530	Sobp	NM_175407
10	43159394	43174530	Sobp	NM_175407
10	43162194	43174530	Sobp	NM_175407
10	43154594	43174703	9030612E09Rik	NM_172419
10	43159394	43174703	9030612E09Rik	NM_172419
10	43162194	43174703	9030612E09Rik	NM_172419
10	43440694	43479139	Bend3	NM_199028
10	43452494	43479139	Bend3	NM_199028
10	45324194	45335761	Bves	NM_024285
10	45410694	45470201	Lin28b	NM_001031772
10	52217694	52233618	Dcbld1	NM_025705
10	52671394	52690500	Slc35f1	NM_178675
10	54013944	54075796	Man1a	NM_008548
10	58371202	58446851	Ranbp2	NM_011240
10	58383052	58446851	Ranbp2	NM_011240
10	59605152	59616692	Ccdc109a	NM_001033259
10	59859552	59879590	Dnajb12	NM_019965
10	59864752	59879590	Dnajb12	NM_019965
10	60080002	60106256	Spock2	NM_052994
10	60080002	60219260	Chst3	NM_016803
10	60110352	60219260	Chst3	NM_016803
10	60151452	60219260	Chst3	NM_016803
10	60173252	60219260	Chst3	NM_016803
10	60196752	60219260	Chst3	NM_016803
10	60203602	60219260	Chst3	NM_016803
10	60210452	60219260	Chst3	NM_016803
10	60214152	60219260	Chst3	NM_016803
10	60080002	60277627	Psap	NM_011179
10	60110352	60277627	Psap	NM_011179
10	60125852	60277627	Psap	NM_011179
10	60173252	60277627	Psap	NM_011179
10	60196752	60277627	Psap	NM_011179
10	60080002	60284460	Psap	NM_001146124
10	60110352	60284460	Psap	NM_001146124
10	60151452	60284460	Psap	NM_001146124
10	60173252	60284460	Psap	NM_001146124
10	60246752	60284460	Psap	NM_001146124
10	60262052	60284460	Psap	NM_001146124
10	60110352	60399725	LOC100302688	NM_001164374
10	60151452	60399725	LOC100302688	NM_001164374
10	60196752	60399725	LOC100302688	NM_001164374
10	60329552	60399725	LOC100302688	NM_001164374
10	60396552	60399725	LOC100302688	NM_001164374
10	60398752	60399725	LOC100302688	NM_001164374
10	60722252	60752782	Slc29a3	NM_023596
10	60736952	60752782	Slc29a3	NM_023596
10	60780052	60831581	Unc5b	NM_029770
10	60783852	60831581	Unc5b	NM_029770
10	60787652	60831581	Unc5b	NM_029770
10	60793452	60831581	Unc5b	NM_029770
10	60799352	60831581	Unc5b	NM_029770
10	60803852	60831581	Unc5b	NM_029770
10	60806952	60831581	Unc5b	NM_029770
10	60810952	60831581	Unc5b	NM_029770
10	60815652	60831581	Unc5b	NM_029770
10	60780052	61147665	Sgpl1	NM_009163
10	60834752	61147665	Sgpl1	NM_009163
10	60859252	61147665	Sgpl1	NM_009163
10	60863352	61147665	Sgpl1	NM_009163
10	60894952	61147665	Sgpl1	NM_009163
10	60916202	61147665	Sgpl1	NM_009163
10	60926352	61147665	Sgpl1	NM_009163
10	60948352	61147665	Sgpl1	NM_009163
10	60957252	61147665	Sgpl1	NM_009163
10	60965052	61147665	Sgpl1	NM_009163
10	60980402	61147665	Sgpl1	NM_009163
10	60985452	61147665	Sgpl1	NM_009163
10	61034352	61147665	Sgpl1	NM_009163
10	61040352	61147665	Sgpl1	NM_009163
10	61060152	61147665	Sgpl1	NM_009163
10	61065552	61147665	Sgpl1	NM_009163
10	61068752	61147665	Sgpl1	NM_009163
10	61080952	61147665	Sgpl1	NM_009163
10	60780052	61273438	Adamts14	NM_001081127
10	60783852	61273438	Adamts14	NM_001081127
10	60787652	61273438	Adamts14	NM_001081127
10	60793452	61273438	Adamts14	NM_001081127
10	60799352	61273438	Adamts14	NM_001081127
10	60803852	61273438	Adamts14	NM_001081127
10	60806952	61273438	Adamts14	NM_001081127
10	60810952	61273438	Adamts14	NM_001081127
10	60815652	61273438	Adamts14	NM_001081127
10	60834752	61273438	Adamts14	NM_001081127
10	60859252	61273438	Adamts14	NM_001081127
10	60948352	61273438	Adamts14	NM_001081127
10	60954452	61273438	Adamts14	NM_001081127
10	60957252	61273438	Adamts14	NM_001081127
10	60980402	61273438	Adamts14	NM_001081127
10	61023552	61273438	Adamts14	NM_001081127
10	61040352	61273438	Adamts14	NM_001081127
10	61065552	61273438	Adamts14	NM_001081127
10	61068752	61273438	Adamts14	NM_001081127
10	61080952	61273438	Adamts14	NM_001081127
10	61200352	61273438	Adamts14	NM_001081127
10	61249852	61273438	Adamts14	NM_001081127
10	61262052	61273438	Adamts14	NM_001081127
10	61308752	61383523	X99384	NM_013753
10	61316052	61383523	X99384	NM_013753
10	61329352	61383523	X99384	NM_013753
10	61346852	61383523	X99384	NM_013753
10	61358352	61383523	X99384	NM_013753
10	61362652	61383523	X99384	NM_013753
10	61370952	61383523	X99384	NM_013753
10	61373352	61383523	X99384	NM_013753
10	61446302	61452669	Eif4ebp2	NM_010124
10	61766552	61783864	H2afy2	NM_207000
10	62060002	62111013	2010107G23Rik	NM_027251
10	62076252	62111013	2010107G23Rik	NM_027251
10	62101652	62111013	2010107G23Rik	NM_027251
10	62193352	62231218	Tspan15	NM_197996
10	62209852	62231218	Tspan15	NM_197996
10	62216952	62231218	Tspan15	NM_197996
10	62312902	62340421	Hk1	NM_001146100
10	62316752	62340421	Hk1	NM_001146100
10	62327752	62340421	Hk1	NM_001146100
10	62336152	62340421	Hk1	NM_001146100
10	63093152	63100155	Atoh7	NM_016864
10	63810152	64090255	Lrrtm3	NM_178678
10	63941152	64090255	Lrrtm3	NM_178678
10	63951252	64090255	Lrrtm3	NM_178678
10	63954352	64090255	Lrrtm3	NM_178678
10	64040152	64090255	Lrrtm3	NM_178678
10	64076052	64090255	Lrrtm3	NM_178678
10	67057252	67096857	Reep3	NM_178606
10	67061752	67096857	Reep3	NM_178606
10	67065852	67096857	Reep3	NM_178606
10	67077702	67096857	Reep3	NM_178606
10	67085452	67096857	Reep3	NM_178606
10	67057252	67127257	Jmjd1c	NM_207221
10	67526652	67548955	Ado	NM_001005419
10	67894052	67912662	Zfp365	NM_178679
10	68105952	68278726	Arid5b	NM_023598
10	68110752	68278726	Arid5b	NM_023598
10	68113652	68278726	Arid5b	NM_023598
10	68143602	68278726	Arid5b	NM_023598
10	68167302	68278726	Arid5b	NM_023598
10	68192652	68278726	Arid5b	NM_023598
10	70077052	70097120	Ccdc6	NM_001111121
10	70419652	70440667	Fam13c	NM_001143777
10	70419652	70440909	Fam13c	NM_024244
10	70419652	70599291	Phyhipl	NM_178621
10	70484952	70599291	Phyhipl	NM_178621
10	70498852	70599291	Phyhipl	NM_178621
10	70506052	70599291	Phyhipl	NM_178621
10	70533452	70599291	Phyhipl	NM_178621
10	70555552	70599291	Phyhipl	NM_178621
10	70562652	70599291	Phyhipl	NM_178621
10	70594252	70599291	Phyhipl	NM_178621
10	71052752	71159634	Bicc1	NM_031397
10	71058552	71159634	Bicc1	NM_031397
10	71101152	71159634	Bicc1	NM_031397
10	71218552	71238044	Tfam	NM_009360
10	71264752	71285262	Ube2d1	NM_145420
10	71267652	71285262	Ube2d1	NM_145420
10	71272952	71285262	Ube2d1	NM_145420
10	71339202	71344849	Cisd1	NM_134007
10	71339202	71347792	Ipmk	NM_027184
10	74920955	74967230	Gnaz	NM_010311
10	74953055	74967230	Gnaz	NM_010311
10	74920955	75037088	Rab36	NM_029781
10	74973155	75037088	Rab36	NM_029781
10	74975755	75037088	Rab36	NM_029781
10	74978555	75037088	Rab36	NM_029781
10	74999355	75037088	Rab36	NM_029781
10	75006355	75037088	Rab36	NM_029781
10	75012055	75037088	Rab36	NM_029781
10	75015755	75037088	Rab36	NM_029781
10	75026555	75037088	Rab36	NM_029781
10	75303855	75316942	Adora2a	NM_009630
10	75397355	75517322	1110038D17Rik	NM_175133
10	75412105	75517322	1110038D17Rik	NM_175133
10	75446155	75517322	1110038D17Rik	NM_175133
10	75474755	75517322	1110038D17Rik	NM_175133
10	75412105	75518041	Snrpd3	NM_026095
10	75446155	75518041	Snrpd3	NM_026095
10	75474755	75518041	Snrpd3	NM_026095
10	75586355	75589380	Ggt5	NM_011820
10	75661755	75764357	Cabin1	NM_172549
10	75684055	75764357	Cabin1	NM_172549
10	75704355	75764357	Cabin1	NM_172549
10	75708655	75764357	Cabin1	NM_172549
10	75889255	75893397	Derl3	NM_024440
10	75918055	75921614	Smarcb1	NM_011418
10	76001855	76032611	Zfp280b	NM_177475
10	76247555	76345262	Dip2a	NM_001081419
10	76790555	76961947	Pcbp3	NM_021568
10	76802155	76961947	Pcbp3	NM_021568
10	76809355	76961947	Pcbp3	NM_021568
10	76816055	76961947	Pcbp3	NM_021568
10	76844855	76961947	Pcbp3	NM_021568
10	76859955	76961947	Pcbp3	NM_021568
10	76874055	76961947	Pcbp3	NM_021568
10	76882455	76961947	Pcbp3	NM_021568
10	76904505	76961947	Pcbp3	NM_021568
10	76956355	76961947	Pcbp3	NM_021568
10	76790555	77033258	Slc19a1	NM_031196
10	76809355	77033258	Slc19a1	NM_031196
10	76816055	77033258	Slc19a1	NM_031196
10	76844855	77033258	Slc19a1	NM_031196
10	76859955	77033258	Slc19a1	NM_031196
10	76874055	77033258	Slc19a1	NM_031196
10	76882455	77033258	Slc19a1	NM_031196
10	76956355	77033258	Slc19a1	NM_031196
10	76998255	77033258	Slc19a1	NM_031196
10	77008455	77033258	Slc19a1	NM_031196
10	77016655	77033258	Slc19a1	NM_031196
10	77021655	77033258	Slc19a1	NM_031196
10	76974555	77166530	Col18a1	NM_009929
10	77005055	77166530	Col18a1	NM_009929
10	77016655	77166530	Col18a1	NM_009929
10	77057255	77166530	Col18a1	NM_009929
10	77117605	77166530	Col18a1	NM_009929
10	77124655	77166530	Col18a1	NM_009929
10	77132655	77166530	Col18a1	NM_009929
10	77145905	77166530	Col18a1	NM_009929
10	77151055	77166530	Col18a1	NM_009929
10	77158455	77166530	Col18a1	NM_009929
10	77191855	77259223	Gm10941	NR_026944
10	77201955	77259223	Gm10941	NR_026944
10	77205855	77259223	Gm10941	NR_026944
10	77209955	77259223	Gm10941	NR_026944
10	77215655	77259223	Gm10941	NR_026944
10	77227355	77259223	Gm10941	NR_026944
10	77252055	77259223	Gm10941	NR_026944
10	77255255	77259223	Gm10941	NR_026944
10	77191855	77259299	Pofut2	NM_030262
10	77201955	77259299	Pofut2	NM_030262
10	77205855	77259299	Pofut2	NM_030262
10	77209955	77259299	Pofut2	NM_030262
10	77215655	77259299	Pofut2	NM_030262
10	77227355	77259299	Pofut2	NM_030262
10	77252055	77259299	Pofut2	NM_030262
10	77255255	77259299	Pofut2	NM_030262
10	77305155	77418273	Adarb1	NR_021486
10	77324755	77418273	Adarb1	NR_021486
10	77330555	77418273	Adarb1	NR_021486
10	77383155	77418273	Adarb1	NR_021486
10	77399255	77418273	Adarb1	NR_021486
10	77305155	77418375	LOC100045653	NR_027377
10	77324755	77418375	LOC100045653	NR_027377
10	77330555	77418375	LOC100045653	NR_027377
10	77383155	77418375	LOC100045653	NR_027377
10	77399255	77418375	LOC100045653	NR_027377
10	77509355	77515813	1810008A18Rik	NM_133998
10	78237355	78244642	Trappc10	NM_001081055
10	78237355	78351700	Agpat3	NM_053014
10	78320055	78351700	Agpat3	NM_053014
10	78324055	78351700	Agpat3	NM_053014
10	78452555	78464948	Pdxk	NM_172134
10	78458555	78464948	Pdxk	NM_172134
10	79632605	79637918	Shc2	NM_001024539
10	79632605	79669409	Gm16517	NM_148934
10	79654455	79669409	Gm16517	NM_148934
10	79870655	79874634	BC005764	NR_033210
10	79900955	79916930	C030046I01Rik	NM_177994
10	79913455	79916930	C030046I01Rik	NM_177994
10	79900955	79916970	Kiss1r	NM_053244
10	79913455	79916970	Kiss1r	NM_053244
10	79913455	79927071	Arid3a	NM_007880
10	79900955	79960151	Wdr18	NM_175450
10	79913455	79960151	Wdr18	NM_175450
10	79931455	79960151	Wdr18	NM_175450
10	79936355	79960151	Wdr18	NM_175450
10	80003805	80039659	Polr2e	NM_025554
10	80071255	80102702	Sbno2	NM_183426
10	80097655	80102702	Sbno2	NM_183426
10	80071255	80116535	Stk11	NM_011492
10	80097655	80116535	Stk11	NM_011492
10	80155955	80172943	1600002K03Rik	NM_027207
10	80186255	80226597	Mum1	NM_023431
10	80195455	80226597	Mum1	NM_023431
10	80200155	80226597	Mum1	NM_023431
10	80204255	80226597	Mum1	NM_023431
10	80215055	80226597	Mum1	NM_023431
10	80221555	80226597	Mum1	NM_023431
10	80256355	80260968	Gamt	NM_010255
10	80256355	80264990	Dazap1	NM_133188
10	80363955	80387651	Mex3d	NM_198615
10	80382655	80387651	Mex3d	NM_198615
10	80363955	80399479	Mbd3	NM_013595
10	80382655	80399479	Mbd3	NM_013595
10	80418255	80433653	Tcf3	NM_011548
10	80422855	80433653	Tcf3	NM_011548
10	80418255	80494905	Onecut3	NM_139226
10	80446555	80494905	Onecut3	NM_139226
10	80464655	80494905	Onecut3	NM_139226
10	80471555	80494905	Onecut3	NM_139226
10	80482855	80494905	Onecut3	NM_139226
10	80572355	80577296	Klf16	NM_078477
10	80664755	80701820	Mobkl2a	NM_172457
10	80751955	80755205	Dot1l	NM_199322
10	80751955	80798626	Plekhj1	NM_023900
10	80751955	80798734	Sf3a2	NM_013651
10	80834155	80844039	Lingo3	NM_001013758
10	80839955	80844039	Lingo3	NM_001013758
10	80834155	80855209	Lsm7	NM_025349
10	80839955	80855209	Lsm7	NM_025349
10	80834155	80855274	3110056O03Rik	NM_175195
10	80839955	80855274	3110056O03Rik	NM_175195
10	80834155	80918245	Lmnb2	NM_010722
10	80839955	80918245	Lmnb2	NM_010722
10	80876655	80918245	Lmnb2	NM_010722
10	80834155	80930090	Gadd45b	NM_008655
10	80839955	80930090	Gadd45b	NM_008655
10	81011055	81014925	Gng7	NM_010319
10	80994305	81025377	Diras1	NM_145217
10	81011055	81025377	Diras1	NM_145217
10	80985855	81060154	Sgta	NM_024499
10	80988055	81060154	Sgta	NM_024499
10	80994305	81060154	Sgta	NM_024499
10	80994305	81070082	Thop1	NM_022653
10	81011055	81070082	Thop1	NM_022653
10	81029555	81070082	Thop1	NM_022653
10	80994305	81105946	Map2k2	NM_023138
10	81089255	81105946	Map2k2	NM_023138
10	80985855	81136270	Zbtb7a	NM_010731
10	80988055	81136270	Zbtb7a	NM_010731
10	81089255	81136270	Zbtb7a	NM_010731
10	81245155	81266926	Mrpl54	NM_025317
10	81318055	81321102	2510012J08Rik	NM_027381
10	81318055	81343266	Gipc3	NM_148951
10	81332355	81343266	Gipc3	NM_148951
10	81335755	81343266	Gipc3	NM_148951
10	81318055	81350426	Hmg20b	NM_001163165
10	81332355	81350426	Hmg20b	NM_001163165
10	81335755	81350426	Hmg20b	NM_001163165
10	81318055	81350427	Hmg20b	NM_010440
10	81332355	81350427	Hmg20b	NM_010440
10	81335755	81350427	Hmg20b	NM_010440
10	81318055	81350457	Hmg20b	NM_001163166
10	81332355	81350457	Hmg20b	NM_001163166
10	81335755	81350457	Hmg20b	NM_001163166
10	81361855	81378370	Fzr1	NM_019757
10	81373055	81378370	Fzr1	NM_019757
10	81361855	81384427	Dohh	NM_133964
10	81409955	81427173	Nfic	NM_026756
10	81479455	81482709	Celf5	NM_176954
10	81552255	81559559	Aes	NM_010347
10	81565755	81575531	Tle2	NM_019725
10	81568055	81575531	Tle2	NM_019725
10	81552255	81649068	Gm10778	NM_001142963
10	81568055	81649068	Gm10778	NM_001142963
10	81581955	81649068	Gm10778	NM_001142963
10	82759455	82764141	Nfyb	NM_010914
10	83321555	83337817	Slc41a2	NM_177388
10	83632855	83648664	Appl2	NM_145220
10	83640605	83648664	Appl2	NM_145220
10	84357655	84440471	Nuak1	NM_001004363
10	84372755	84440471	Nuak1	NM_001004363
10	84384155	84440471	Nuak1	NM_001004363
10	84386655	84440471	Nuak1	NM_001004363
10	84390755	84440471	Nuak1	NM_001004363
10	84395555	84440471	Nuak1	NM_001004363
10	84400855	84440471	Nuak1	NM_001004363
10	84405755	84440471	Nuak1	NM_001004363
10	84412155	84440471	Nuak1	NM_001004363
10	84414555	84440471	Nuak1	NM_001004363
10	84426005	84440471	Nuak1	NM_001004363
10	84433255	84440471	Nuak1	NM_001004363
10	84372755	84533888	Ckap4	NM_175451
10	84384155	84533888	Ckap4	NM_175451
10	84386655	84533888	Ckap4	NM_175451
10	84390755	84533888	Ckap4	NM_175451
10	84395555	84533888	Ckap4	NM_175451
10	84400855	84533888	Ckap4	NM_175451
10	84405755	84533888	Ckap4	NM_175451
10	84412155	84533888	Ckap4	NM_175451
10	84414555	84533888	Ckap4	NM_175451
10	84426005	84533888	Ckap4	NM_175451
10	84433255	84533888	Ckap4	NM_175451
10	84447755	84533888	Ckap4	NM_175451
10	84450055	84533888	Ckap4	NM_175451
10	84478155	84533888	Ckap4	NM_175451
10	84481055	84533888	Ckap4	NM_175451
10	84497055	84533888	Ckap4	NM_175451
10	84526655	84533888	Ckap4	NM_175451
10	84722855	84756047	Rfx4	NM_001024918
10	84734055	84756047	Rfx4	NM_001024918
10	84740855	84756047	Rfx4	NM_001024918
10	84853705	84917615	Ric8b	NM_183172
10	84903255	84917615	Ric8b	NM_183172
10	84909405	84917615	Ric8b	NM_183172
10	84853705	84917655	Ric8b	NM_001013441
10	84903255	84917655	Ric8b	NM_001013441
10	84909405	84917655	Ric8b	NM_001013441
10	86194155	86300411	Timp3	NM_011595
10	86256555	86300411	Timp3	NM_011595
10	86273755	86300411	Timp3	NM_011595
10	86295605	86300411	Timp3	NM_011595
10	86479855	86498896	Syn3	NM_013722
10	86947155	87058045	1700113H08Rik	NM_029685
10	86961855	87058045	1700113H08Rik	NM_029685
10	86971955	87058045	1700113H08Rik	NM_029685
10	87045755	87058045	1700113H08Rik	NM_029685
10	87446755	87493660	Ascl1	NM_008553
10	88320955	88357075	Dram1	NM_027878
10	89433255	89443967	Gas2l3	NM_001079876
10	89437355	89443967	Gas2l3	NM_001079876
10	91881855	92165178	Rmst	NR_028262
10	91888755	92165178	Rmst	NR_028262
10	91968455	92165178	Rmst	NR_028262
10	91983955	92165178	Rmst	NR_028262
10	91990005	92165178	Rmst	NR_028262
10	92008505	92165178	Rmst	NR_028262
10	92024755	92165178	Rmst	NR_028262
10	92036455	92165178	Rmst	NR_028262
10	92078555	92165178	Rmst	NR_028262
10	92091455	92165178	Rmst	NR_028262
10	92112855	92165178	Rmst	NR_028262
10	92144205	92165178	Rmst	NR_028262
10	93143555	93160875	Cdk17	NM_146239
10	93249705	93311159	Elk3	NM_013508
10	93256355	93311159	Elk3	NM_013508
10	93260655	93311159	Elk3	NM_013508
10	93262955	93311159	Elk3	NM_013508
10	93270555	93311159	Elk3	NM_013508
10	93282955	93311159	Elk3	NM_013508
10	93291455	93311159	Elk3	NM_013508
10	93294855	93311159	Elk3	NM_013508
10	93298455	93311159	Elk3	NM_013508
10	93143555	93453395	Lta4h	NM_008517
10	93347755	93453395	Lta4h	NM_008517
10	93419055	93453395	Lta4h	NM_008517
10	93436955	93453395	Lta4h	NM_008517
10	93636505	93641048	Ntn4	NM_021320
10	94073055	94147930	Nr2c1	NM_011629
10	94077455	94147930	Nr2c1	NM_011629
10	94087755	94147930	Nr2c1	NM_011629
10	94129655	94147930	Nr2c1	NM_011629
10	94458755	94514856	Tmcc3	NM_172051
10	94480455	94514856	Tmcc3	NM_172051
10	94495755	94514856	Tmcc3	NM_172051
10	94500055	94514856	Tmcc3	NM_172051
10	94922666	94944578	Plxnc1	NM_018797
10	94927766	94944578	Plxnc1	NM_018797
10	94933566	94944578	Plxnc1	NM_018797
10	95297566	95324097	Cradd	NM_009950
10	95302266	95324097	Cradd	NM_009950
10	95309566	95324097	Cradd	NM_009950
10	95297566	95415283	Socs2	NM_001168657
10	95302266	95415283	Socs2	NM_001168657
10	95309566	95415283	Socs2	NM_001168657
10	95394966	95415283	Socs2	NM_001168657
10	95297566	95415484	Socs2	NM_001168656
10	95302266	95415484	Socs2	NM_001168656
10	95309566	95415484	Socs2	NM_001168656
10	95394966	95415484	Socs2	NM_001168656
10	95297566	95416212	Socs2	NM_001168655
10	95302266	95416212	Socs2	NM_001168655
10	95309566	95416212	Socs2	NM_001168655
10	95394966	95416212	Socs2	NM_001168655
10	95297566	95416857	Socs2	NM_007706
10	95302266	95416857	Socs2	NM_007706
10	95309566	95416857	Socs2	NM_007706
10	95394966	95416857	Socs2	NM_007706
10	95560166	95564167	Nudt4	NM_027722
10	96571066	96617000	Btg1	NM_007569
10	96581366	96617000	Btg1	NM_007569
10	99941466	100015823	Kitl	NM_013598
10	100010066	100015823	Kitl	NM_013598
10	105423444	105574479	Tmtc2	NM_177368
10	105479944	105574479	Tmtc2	NM_177368
10	105484744	105574479	Tmtc2	NM_177368
10	105489244	105574479	Tmtc2	NM_177368
10	105531894	105574479	Tmtc2	NM_177368
10	105540044	105574479	Tmtc2	NM_177368
10	106928844	107271830	Lin7a	NM_001039354
10	106975644	107271830	Lin7a	NM_001039354
10	108155144	108162399	Ppp1r12a	NM_027892
10	108173344	108332188	Pawr	NM_054056
10	108191444	108332188	Pawr	NM_054056
10	108307844	108332188	Pawr	NM_054056
10	108920444	109010619	Syt1	NM_009306
10	108979544	109010619	Syt1	NM_009306
10	116261444	116301373	Ptprb	NM_029928
10	116562844	116581511	Cnot2	NR_024327
10	117107044	117148474	Frs2	NM_177798
10	117717744	117746358	Slc35e3	NM_029875
10	117717744	117792705	Nup107	NM_134010
10	118112344	118141786	Mdm1	NM_148922
10	118122344	118141786	Mdm1	NM_148922
10	118793894	118868903	Dyrk2	NM_001014390
10	118804844	118868903	Dyrk2	NM_001014390
10	118811544	118868903	Dyrk2	NM_001014390
10	118820244	118868903	Dyrk2	NM_001014390
10	118847044	118868903	Dyrk2	NM_001014390
10	118853344	118868903	Dyrk2	NM_001014390
10	119232044	119240055	Cand1	NM_027994
10	120354544	120476935	Hmga2	NM_010441
10	120369444	120476935	Hmga2	NM_010441
10	120377494	120476935	Hmga2	NM_010441
10	120385444	120476935	Hmga2	NM_010441
10	120390244	120476935	Hmga2	NM_010441
10	120398244	120476935	Hmga2	NM_010441
10	120403544	120476935	Hmga2	NM_010441
10	120404844	120476935	Hmga2	NM_010441
10	120410744	120476935	Hmga2	NM_010441
10	120414344	120476935	Hmga2	NM_010441
10	120419644	120476935	Hmga2	NM_010441
10	120423244	120476935	Hmga2	NM_010441
10	120427744	120476935	Hmga2	NM_010441
10	120431044	120476935	Hmga2	NM_010441
10	120443194	120476935	Hmga2	NM_010441
10	120461944	120476935	Hmga2	NM_010441
10	120852544	120898971	Msrb3	NM_177092
10	120854144	120898971	Msrb3	NM_177092
10	120872244	120898971	Msrb3	NM_177092
10	120876194	120898971	Msrb3	NM_177092
10	121340544	121365089	Gns	NM_029364
10	121386444	121476250	Rassf3	NM_138956
10	121416744	121476250	Rassf3	NM_138956
10	121421844	121476250	Rassf3	NM_138956
10	121427544	121476250	Rassf3	NM_138956
10	121431744	121476250	Rassf3	NM_138956
10	121447344	121476250	Rassf3	NM_138956
10	121467544	121476250	Rassf3	NM_138956
10	122018344	122047193	Srgap1	NM_001081037
10	125912344	125966218	Lrig3	NM_177152
10	125917344	125966218	Lrig3	NM_177152
10	125933444	125966218	Lrig3	NM_177152
10	125943594	125966218	Lrig3	NM_177152
10	125949244	125966218	Lrig3	NM_177152
10	126972144	126978716	Ctdsp2	NM_001113470
10	127066944	127070261	Tspan31	NM_025982
10	127082644	127121160	Os9	NM_177614
10	127082644	127165224	B4galnt1	NM_008080
10	127082644	127165830	B4galnt1	NM_027739
10	127259844	127263363	Kif5a	NM_008447
10	127564044	127621148	Lrp1	NM_008512
10	127616744	127621148	Lrp1	NM_008512
10	127542644	127666703	Nab2	NM_008668
10	127616744	127677064	Tmem194	NM_173732
10	128149744	128176568	Rbms2	NM_019711
10	128149744	128180297	Rbms2	NM_001039080
10	128731144	128744056	Dgka	NM_016811
10	128737744	128744056	Dgka	NM_016811
10	128731144	128747878	Wibg	NM_030100
10	128737744	128747878	Wibg	NM_030100
10	128731144	128748521	Wibg	NR_033208
10	128737744	128748521	Wibg	NR_033208
10	128887444	128891718	Gdf11	NM_010272
10	128913844	128919297	Rdh5	NM_134006
10	128913844	128923524	Bloc1s1	NM_015740
11	3295197	3330730	Pik3ip1	NM_178149
11	3348197	3371392	Limk2	NM_173053
11	3348197	3409235	Limk2	NM_010718
11	3389997	3409235	Limk2	NM_010718
11	3396297	3409235	Limk2	NM_010718
11	3389997	3452325	Rnf185	NM_145355
11	3396297	3452325	Rnf185	NM_145355
11	3389997	3452436	8430429K09Rik	NR_028317
11	3396297	3452436	8430429K09Rik	NR_028317
11	3573597	3648808	Tug1	NR_002321
11	3573597	3649493	Morc2a	NM_001159288
11	3705297	3863903	Osbp2	NM_152818
11	3727197	3863903	Osbp2	NM_152818
11	3735197	3863903	Osbp2	NM_152818
11	3753497	3863903	Osbp2	NM_152818
11	3818497	3863903	Osbp2	NM_152818
11	3834197	3863903	Osbp2	NM_152818
11	3853797	3863903	Osbp2	NM_152818
11	3902597	3914664	Slc35e4	NM_153142
11	3908797	3914664	Slc35e4	NM_153142
11	4720797	4746778	Cabp7	NM_138948
11	4729697	4746778	Cabp7	NM_138948
11	4732997	4746778	Cabp7	NM_138948
11	4737097	4746778	Cabp7	NM_138948
11	4930897	4948064	Nefh	NM_010904
11	4973697	4986904	Ap1b1	NM_007454
11	5110697	5152222	Emid1	NM_080595
11	5140297	5152222	Emid1	NM_080595
11	5235197	5261610	Kremen1	NM_032396
11	5256097	5261610	Kremen1	NM_032396
11	5391197	5444847	Znrf3	NM_001080924
11	5394097	5444847	Znrf3	NM_001080924
11	5398697	5444847	Znrf3	NM_001080924
11	5412497	5444847	Znrf3	NM_001080924
11	5414497	5444847	Znrf3	NM_001080924
11	5849197	5861865	Aebp1	NM_009636
11	5856397	5861865	Aebp1	NM_009636
11	5972547	6065748	Camk2b	NM_007595
11	5991097	6065748	Camk2b	NM_007595
11	6015897	6065748	Camk2b	NM_007595
11	6020997	6065748	Camk2b	NM_007595
11	6024897	6065748	Camk2b	NM_007595
11	6030497	6065748	Camk2b	NM_007595
11	6038197	6065748	Camk2b	NM_007595
11	6366397	6389363	Zmiz2	NM_028601
11	6405397	6415869	Ppia	NM_008907
11	6568497	6606054	Nacad	NM_001081652
11	6602497	6606054	Nacad	NM_001081652
11	7056097	7063488	Adcy1	NM_009622
11	8482597	8664535	Tns3	NM_001083587
11	8488597	8664535	Tns3	NM_001083587
11	8496197	8664535	Tns3	NM_001083587
11	8503697	8664535	Tns3	NM_001083587
11	8514597	8664535	Tns3	NM_001083587
11	8541297	8664535	Tns3	NM_001083587
11	8557697	8664535	Tns3	NM_001083587
11	8568597	8664535	Tns3	NM_001083587
11	8575647	8664535	Tns3	NM_001083587
11	8585597	8664535	Tns3	NM_001083587
11	8601847	8664535	Tns3	NM_001083587
11	8610897	8664535	Tns3	NM_001083587
11	8616197	8664535	Tns3	NM_001083587
11	8640847	8664535	Tns3	NM_001083587
11	8649397	8664535	Tns3	NM_001083587
11	8652897	8664535	Tns3	NM_001083587
11	8658247	8664535	Tns3	NM_001083587
11	11830797	11890401	Ddc	NM_016672
11	11836697	11890401	Ddc	NM_016672
11	11844797	11890401	Ddc	NM_016672
11	11850397	11890401	Ddc	NM_016672
11	11855097	11890401	Ddc	NM_016672
11	11885197	11890401	Ddc	NM_016672
11	11812297	12037420	Grb10	NM_010345
11	11830797	12037420	Grb10	NM_010345
11	11836697	12037420	Grb10	NM_010345
11	11844797	12037420	Grb10	NM_010345
11	11850397	12037420	Grb10	NM_010345
11	11855097	12037420	Grb10	NM_010345
11	11872597	12037420	Grb10	NM_010345
11	11879747	12037420	Grb10	NM_010345
11	11885197	12037420	Grb10	NM_010345
11	11942197	12037420	Grb10	NM_010345
11	11948797	12037420	Grb10	NM_010345
11	11955497	12037420	Grb10	NM_010345
11	11960297	12037420	Grb10	NM_010345
11	11963997	12037420	Grb10	NM_010345
11	11969097	12037420	Grb10	NM_010345
11	12257297	12464960	Cobl	NM_172496
11	12310097	12464960	Cobl	NM_172496
11	12332197	12464960	Cobl	NM_172496
11	12373997	12464960	Cobl	NM_172496
11	12376897	12464960	Cobl	NM_172496
11	12416547	12464960	Cobl	NM_172496
11	12430597	12464960	Cobl	NM_172496
11	12459897	12464960	Cobl	NM_172496
11	16941897	16951093	2810442I21Rik	NR_015469
11	16941897	16951409	Fbxo48	NM_176982
11	17135797	17211589	Pno1	NM_025443
11	18885197	19018680	Meis1	NM_010789
11	18898097	19018680	Meis1	NM_010789
11	18913097	19018680	Meis1	NM_010789
11	18917697	19018680	Meis1	NM_010789
11	18927497	19018680	Meis1	NM_010789
11	18930997	19018680	Meis1	NM_010789
11	18935697	19018680	Meis1	NM_010789
11	18940297	19018680	Meis1	NM_010789
11	18944697	19018680	Meis1	NM_010789
11	18954697	19018680	Meis1	NM_010789
11	18958097	19018680	Meis1	NM_010789
11	18982347	19018680	Meis1	NM_010789
11	18990297	19018680	Meis1	NM_010789
11	19944997	20112951	Actr2	NM_146243
11	19947697	20112951	Actr2	NM_146243
11	19929697	20201601	Rab1	NM_008996
11	20035897	20249424	Cep68	NM_172260
11	20040447	20249424	Cep68	NM_172260
11	20054597	20249424	Cep68	NM_172260
11	20309497	20332713	Slc1a4	NM_018861
11	20329497	20332713	Slc1a4	NM_018861
11	20800397	20831108	1110067D22Rik	NM_173752
11	22694697	22818895	B3gnt2	NM_016888
11	22818898	22859735	B3gnt2	NM_016888
11	22698597	22818895	B3gnt2	NM_016888
11	22818898	22859735	B3gnt2	NM_016888
11	22741997	22818895	B3gnt2	NM_016888
11	22818898	22859735	B3gnt2	NM_016888
11	22800397	22818895	B3gnt2	NM_016888
11	22818898	22859735	B3gnt2	NM_016888
11	22830900	22859735	B3gnt2	NM_016888
11	22694697	22818895	Zrsr1	NM_011663
11	22818898	22972028	Zrsr1	NM_011663
11	22698597	22818895	Zrsr1	NM_011663
11	22818898	22972028	Zrsr1	NM_011663
11	22830900	22972028	Zrsr1	NM_011663
11	22864450	22972028	Zrsr1	NM_011663
11	25665100	26210576	5730522E02Rik	NR_027973
11	25697250	26210576	5730522E02Rik	NR_027973
11	25704600	26210576	5730522E02Rik	NR_027973
11	25736900	26210576	5730522E02Rik	NR_027973
11	25854900	26210576	5730522E02Rik	NR_027973
11	25866300	26210576	5730522E02Rik	NR_027973
11	25873100	26210576	5730522E02Rik	NR_027973
11	25903500	26210576	5730522E02Rik	NR_027973
11	26072000	26210576	5730522E02Rik	NR_027973
11	26120900	26210576	5730522E02Rik	NR_027973
11	26586200	26593920	Vrk2	NM_027260
11	30232050	30471829	4930505A04Rik	NM_001100394
11	30242950	30471829	4930505A04Rik	NM_001100394
11	30291600	30471829	4930505A04Rik	NM_001100394
11	30405400	30471829	4930505A04Rik	NM_001100394
11	32196300	32205414	Snrnp25	NM_030093
11	32234400	32267614	Nprl3	NM_181569
11	32423100	32455371	Ubtd2	NM_173784
11	33070900	33147400	Fgf18	NM_008005
11	33075200	33147400	Fgf18	NM_008005
11	33078500	33147400	Fgf18	NM_008005
11	33099600	33147400	Fgf18	NM_008005
11	33105200	33147400	Fgf18	NM_008005
11	33132700	33147400	Fgf18	NM_008005
11	33181300	33203588	Tlx3	NM_019916
11	33195000	33203588	Tlx3	NM_019916
11	33662400	33843527	Kcnip1	NM_027398
11	33665900	33843527	Kcnip1	NM_027398
11	33680200	33843527	Kcnip1	NM_027398
11	33685800	33843527	Kcnip1	NM_027398
11	33708000	33843527	Kcnip1	NM_027398
11	33737000	33843527	Kcnip1	NM_027398
11	33743250	33843527	Kcnip1	NM_027398
11	33748000	33843527	Kcnip1	NM_027398
11	33751700	33843527	Kcnip1	NM_027398
11	33757100	33843527	Kcnip1	NM_027398
11	33761600	33843527	Kcnip1	NM_027398
11	33767600	33843527	Kcnip1	NM_027398
11	33771650	33843527	Kcnip1	NM_027398
11	33780700	33843527	Kcnip1	NM_027398
11	33787150	33843527	Kcnip1	NM_027398
11	33799500	33843527	Kcnip1	NM_027398
11	33816000	33843527	Kcnip1	NM_027398
11	33825700	33843527	Kcnip1	NM_027398
11	33829200	33843527	Kcnip1	NM_027398
11	33836700	33843527	Kcnip1	NM_027398
11	34271700	34314821	Fam196b	NM_001025382
11	34276350	34314821	Fam196b	NM_001025382
11	34290100	34314821	Fam196b	NM_001025382
11	35756598	35769494	Pank3	NM_145962
11	35915048	35980089	Wwc1	NM_170779
11	35921898	35980089	Wwc1	NM_170779
11	35927198	35980089	Wwc1	NM_170779
11	35932698	35980089	Wwc1	NM_170779
11	35940248	35980089	Wwc1	NM_170779
11	35949598	35980089	Wwc1	NM_170779
11	35963398	35980089	Wwc1	NM_170779
11	35973998	35980089	Wwc1	NM_170779
11	40619998	40692613	Mat2b	NM_134017
11	42314998	42419756	Gabrb2	NM_008070
11	43520298	43528783	Ccnjl	NM_001045530
11	43644098	43681997	Pwwp2a	NM_027557
11	43653098	43681997	Pwwp2a	NM_027557
11	43666798	43681997	Pwwp2a	NM_027557
11	45795498	45851963	Clint1	NM_001045520
11	45922198	45944935	Lsm11	NM_028185
11	46039398	46055986	Adam19	NM_009616
11	46286898	46312350	Cyfip2	NM_133769
11	46290998	46312350	Cyfip2	NM_133769
11	46294498	46312350	Cyfip2	NM_133769
11	46301798	46312350	Cyfip2	NM_133769
11	46305398	46312350	Cyfip2	NM_133769
11	46361398	46436946	Med7	NM_001104557
11	46398998	46436946	Med7	NM_001104557
11	46361398	46436960	Med7	NM_025426
11	46398998	46436960	Med7	NM_025426
11	48774398	48800359	Gnb2l1	NM_008143
11	48774398	48817391	Trim41	NM_145377
11	49174598	49203499	Zfp62	NM_009562
11	49174598	49244190	Mgat1	NM_010794
11	49174598	49250551	Mgat1	NM_001110150
11	49876898	49901834	Rasgef1c	NM_029004
11	50031898	50131359	Tbc1d9b	NM_029745
11	50090998	50131359	Tbc1d9b	NM_029745
11	50216798	50225334	Mgat4b	NM_145926
11	50571298	50602084	Adamts2	NM_175643
11	51603348	51606881	Hnrnpab	NM_010448
11	51603348	51619772	Nhp2	NM_026631
11	51643698	51650953	D930048N14Rik	NR_027958
11	51643698	51651073	C330016O10Rik	NM_145974
11	51823798	51857481	Phf15	NM_199299
11	51832898	51857481	Phf15	NM_199299
11	51852698	51857481	Phf15	NM_199299
11	51883998	51967630	Cdkn2aipnl	NM_029976
11	51898798	51967630	Cdkn2aipnl	NM_029976
11	51937498	51967630	Cdkn2aipnl	NM_029976
11	51944498	51967630	Cdkn2aipnl	NM_029976
11	52220198	52231994	Skp1a	NM_011543
11	52752998	52764705	Fstl4	NM_177059
11	53525698	53567378	Kif3a	NM_008443
11	53527598	53567378	Kif3a	NM_008443
11	53539098	53567378	Kif3a	NM_008443
11	53797098	53891703	Slc22a5	NM_011396
11	54057098	54069017	Pdlim4	NM_019417
11	54061398	54069017	Pdlim4	NM_019417
11	54057098	54100923	P4ha2	NM_011031
11	54061398	54100923	P4ha2	NM_011031
11	54072498	54100923	P4ha2	NM_011031
11	54724898	54787703	Cdc42se2	NM_178626
11	54733998	54787703	Cdc42se2	NM_178626
11	54753298	54787703	Cdc42se2	NM_178626
11	54757898	54787703	Cdc42se2	NM_178626
11	54764098	54787703	Cdc42se2	NM_178626
11	54881948	54902852	Gpx3	NM_001083929
11	54881948	54902925	Gpx3	NM_008161
11	54881948	55033471	Anxa6	NM_013472
11	54973298	55033471	Anxa6	NM_013472
11	54997648	55033471	Anxa6	NM_013472
11	55024798	55033471	Anxa6	NM_013472
11	54881948	55078131	Ccdc69	NM_177471
[truncated: 17,835 more rows]
