# Supplementary material for: Extensive transcriptional and chromatin changes underlie astrocyte maturation in vivo and in culture
Source: Nat Commun. 2021 Jul 15;12:4335. doi: 10.1038/s41467-021-24624-5 (PMC8282848; doi:10.1038/s41467-021-24624-5)
Supplement: Supplementary file 4 — Supplementary Software [file 41467_2021_24624_MOESM4_ESM.zip › github/Figure3_ATAC-Seq_in_vivo/00_input/Shen12_cortex_mm10.bed]

1	4926819	5019426	Rgs20	NM_021374
1	4970819	5019426	Rgs20	NM_021374
1	9611819	9631092	2610203C22Rik	NR_015470
1	9812219	9848280	Sgk3	NM_001037759
1	9823519	9848280	Sgk3	NM_001037759
1	10228619	10232670	Arfgef1	NM_001102430
1	10877619	10993464	Prex2	NM_029525
1	10943419	10993464	Prex2	NM_029525
1	13575219	13589864	Tram1	NM_028173
1	14163319	14310199	Eya1	NM_010164
1	14202319	14310199	Eya1	NM_010164
1	16987719	17097798	Jph1	NM_020604
1	17010119	17097798	Jph1	NM_020604
1	17042019	17097798	Jph1	NM_020604
1	17054119	17097798	Jph1	NM_020604
1	16987719	17145372	Gdap1	NM_010267
1	17059119	17145372	Gdap1	NM_010267
1	17120519	17145372	Gdap1	NM_010267
1	20941719	20951625	Efhc1	NM_027974
1	21009519	21079209	Tram2	NM_133252
1	21014819	21079209	Tram2	NM_133252
1	21009519	21079225	Tram2	NM_177409
1	21014819	21079225	Tram2	NM_177409
1	21598219	21961942	Kcnq5	NM_023872
1	21675869	21961942	Kcnq5	NM_023872
1	21751219	21961942	Kcnq5	NM_023872
1	22345519	22424867	Rims1	NM_183018
1	22424967	22433268	Rims1	NM_183018
1	22466510	22805724	Rims1	NM_183018
1	22377819	22424867	Rims1	NM_183018
1	22424967	22433268	Rims1	NM_183018
1	22466510	22805724	Rims1	NM_183018
1	22515361	22805724	Rims1	NM_183018
1	22596361	22805724	Rims1	NM_183018
1	22613611	22805724	Rims1	NM_183018
1	22617861	22805724	Rims1	NM_183018
1	22620561	22805724	Rims1	NM_183018
1	22627361	22805724	Rims1	NM_183018
1	22632061	22805724	Rims1	NM_183018
1	22640461	22805724	Rims1	NM_183018
1	22656961	22805724	Rims1	NM_183018
1	22683661	22805724	Rims1	NM_183018
1	22689661	22805724	Rims1	NM_183018
1	22695461	22805724	Rims1	NM_183018
1	22709161	22805724	Rims1	NM_183018
1	22728861	22805724	Rims1	NM_183018
1	22732461	22805724	Rims1	NM_183018
1	22747861	22805724	Rims1	NM_183018
1	22759111	22805724	Rims1	NM_183018
1	22777561	22805724	Rims1	NM_183018
1	22783361	22805724	Rims1	NM_183018
1	22789111	22805724	Rims1	NM_183018
1	22796011	22805724	Rims1	NM_183018
1	23834861	23922289	Smap1	NM_028534
1	23844461	23922289	Smap1	NM_028534
1	23897861	23922289	Smap1	NM_028534
1	24090161	24100341	Fam135a	NM_026604
1	24557961	24587437	Col19a1	NM_007733
1	25757755	25829707	Bai3	NM_175642
1	25794355	25829707	Bai3	NM_175642
1	25818955	25829707	Bai3	NM_175642
1	33642255	33669758	Prim2	NM_008922
1	33642255	33669823	1700001G17Rik	NR_033199
1	33733155	33757750	Bag2	NM_145392
1	33739255	33757750	Bag2	NM_145392
1	33751255	33757750	Bag2	NM_145392
1	33929055	34011824	Dst	NM_134448
1	33946655	34011824	Dst	NM_134448
1	33966855	34011824	Dst	NM_134448
1	34571655	34579692	Fam123c	NM_213727
1	34779955	34801721	Arhgef4	NM_183019
1	34793655	34801721	Arhgef4	NM_183019
1	34793655	34843050	Fam168b	NM_174997
1	36235455	36244302	Uggt1	NM_198899
1	36239755	36244302	Uggt1	NM_198899
1	36357455	36369181	4632411B12Rik	NM_172652
1	36401905	36445239	Lman2l	NM_001013374
1	36492655	36511875	Cnnm3	NM_053186
1	36517855	36547201	Ankrd39	NM_026241
1	36492655	36558381	Sema4c	NM_001126047
1	36698055	36709925	Actr1b	NM_146107
1	36831155	36939527	Tmem131	NM_018872
1	36844855	36939527	Tmem131	NM_018872
1	37288005	37299892	Inpp4a	NM_030266
1	37288005	37369220	Inpp4a	NM_172971
1	37311955	37369220	Inpp4a	NM_172971
1	37315555	37369220	Inpp4a	NM_172971
1	37321755	37369220	Inpp4a	NM_172971
1	37342355	37369220	Inpp4a	NM_172971
1	37348155	37369220	Inpp4a	NM_172971
1	37352155	37369220	Inpp4a	NM_172971
1	37354555	37369220	Inpp4a	NM_172971
1	37358255	37369220	Inpp4a	NM_172971
1	37363455	37369220	Inpp4a	NM_172971
1	37595655	37719811	2010300C02Rik	NM_028096
1	37600505	37719811	2010300C02Rik	NM_028096
1	37607255	37719811	2010300C02Rik	NM_028096
1	37615105	37719811	2010300C02Rik	NM_028096
1	37621755	37719811	2010300C02Rik	NM_028096
1	37639255	37719811	2010300C02Rik	NM_028096
1	37644655	37719811	2010300C02Rik	NM_028096
1	37647255	37719811	2010300C02Rik	NM_028096
1	37657555	37719811	2010300C02Rik	NM_028096
1	37664455	37719811	2010300C02Rik	NM_028096
1	37672755	37719811	2010300C02Rik	NM_028096
1	37675755	37719811	2010300C02Rik	NM_028096
1	37687055	37719811	2010300C02Rik	NM_028096
1	37690955	37719811	2010300C02Rik	NM_028096
1	37695555	37719811	2010300C02Rik	NM_028096
1	37697955	37719811	2010300C02Rik	NM_028096
1	37702455	37719811	2010300C02Rik	NM_028096
1	37709355	37719811	2010300C02Rik	NM_028096
1	37715355	37719811	2010300C02Rik	NM_028096
1	38877055	38898160	Chst10	NM_145142
1	38894255	38898160	Chst10	NM_145142
1	38973555	38987813	Pdcl3	NM_026850
1	39313105	39367850	Rpl31	NM_053257
1	39318755	39367850	Rpl31	NM_053257
1	39328055	39367850	Rpl31	NM_053257
1	39331155	39367850	Rpl31	NM_053257
1	39338155	39367850	Rpl31	NM_053257
1	39349055	39367850	Rpl31	NM_053257
1	39441755	39478747	Tbc1d8	NM_018775
1	39444255	39478747	Tbc1d8	NM_018775
1	39448955	39478747	Tbc1d8	NM_018775
1	39454155	39478747	Tbc1d8	NM_018775
1	39461455	39478747	Tbc1d8	NM_018775
1	39637755	39651182	Creg2	NM_170597
1	39645455	39651182	Creg2	NM_170597
1	39857155	39900912	Map4k4	NM_008696
1	40139855	40225079	Il1r1	NM_008362
1	40139855	40266585	Il1r1	NM_001123382
1	40237055	40266585	Il1r1	NM_001123382
1	40660155	40681711	Slc9a2	NM_001033289
1	42650455	42694825	2610017I09Rik	NR_027826
1	42662455	42694825	2610017I09Rik	NR_027826
1	42676955	42694825	2610017I09Rik	NR_027826
1	42690055	42694825	2610017I09Rik	NR_027826
1	42662455	42697145	Pou3f3	NM_008900
1	42676955	42697145	Pou3f3	NM_008900
1	42690055	42697145	Pou3f3	NM_008900
1	42676955	42700335	2900092D14Rik	NR_027891
1	42690055	42700335	2900092D14Rik	NR_027891
1	42781005	42851232	Mrps9	NM_023514
1	43128955	43163961	Fhl2	NM_010212
1	43133355	43163961	Fhl2	NM_010212
1	43137555	43163961	Fhl2	NM_010212
1	43142755	43163961	Fhl2	NM_010212
1	43144655	43163961	Fhl2	NM_010212
1	43149155	43163961	Fhl2	NM_010212
1	43153255	43163961	Fhl2	NM_010212
1	43156605	43163961	Fhl2	NM_010212
1	43427555	43445750	Nck2	NM_010879
1	44135705	44147743	Ercc5	NM_011729
1	45837855	45925594	Slc40a1	NM_016917
1	50696956	51289125	Sdpr	NM_138741
1	50934506	51289125	Sdpr	NM_138741
1	50941056	51289125	Sdpr	NM_138741
1	50962856	51289125	Sdpr	NM_138741
1	50981006	51289125	Sdpr	NM_138741
1	51002256	51289125	Sdpr	NM_138741
1	51052656	51289125	Sdpr	NM_138741
1	51056456	51289125	Sdpr	NM_138741
1	51076256	51289125	Sdpr	NM_138741
1	51096056	51289125	Sdpr	NM_138741
1	51115556	51289125	Sdpr	NM_138741
1	51125756	51289125	Sdpr	NM_138741
1	51148656	51289125	Sdpr	NM_138741
1	51192156	51289125	Sdpr	NM_138741
1	51243756	51289125	Sdpr	NM_138741
1	51266556	51289125	Sdpr	NM_138741
1	51765056	51915974	Myo1b	NM_010863
1	51797206	51915974	Myo1b	NM_010863
1	51822156	51915974	Myo1b	NM_010863
1	51838906	51915974	Myo1b	NM_010863
1	51845256	51915974	Myo1b	NM_010863
1	51852556	51915974	Myo1b	NM_010863
1	51877906	51915974	Myo1b	NM_010863
1	51888056	51915974	Myo1b	NM_010863
1	51893556	51915974	Myo1b	NM_010863
1	51897756	51915974	Myo1b	NM_010863
1	51909956	51915974	Myo1b	NM_010863
1	51911056	51915974	Myo1b	NM_010863
1	52158406	52233232	Gls	NM_001113383
1	52165156	52233232	Gls	NM_001113383
1	52170456	52233232	Gls	NM_001113383
1	52465306	52500448	Nab1	NM_008667
1	52713556	52727318	Mfsd6	NM_178081
1	52718856	52727318	Mfsd6	NM_178081
1	52723406	52727318	Mfsd6	NM_178081
1	52799956	52817688	Inpp1	NM_008384
1	52904256	52952840	1700019D03Rik	NM_144953
1	53225956	53313662	Osgepl1	NM_028091
1	53945256	54195034	Hecw2	NM_172655
1	53970956	54195034	Hecw2	NM_172655
1	53978756	54195034	Hecw2	NM_172655
1	54048956	54195034	Hecw2	NM_172655
1	54067506	54195034	Hecw2	NM_172655
1	54076756	54195034	Hecw2	NM_172655
1	54093906	54195034	Hecw2	NM_172655
1	54118506	54195034	Hecw2	NM_172655
1	54125006	54195034	Hecw2	NM_172655
1	54135456	54195034	Hecw2	NM_172655
1	54145256	54195034	Hecw2	NM_172655
1	54169956	54195034	Hecw2	NM_172655
1	54838756	54926387	Ankrd44	NM_177835
1	54866356	54926387	Ankrd44	NM_177835
1	54888556	54926387	Ankrd44	NM_177835
1	54897756	54926387	Ankrd44	NM_177835
1	54906556	54926387	Ankrd44	NM_177835
1	54912456	54926387	Ankrd44	NM_177835
1	55057656	55088147	Hspe1	NM_008303
1	55217256	55226782	Rftn2	NM_028713
1	55222206	55226782	Rftn2	NM_028713
1	56849756	56971334	Satb2	NM_139146
1	56856356	56971334	Satb2	NM_139146
1	56892856	56971334	Satb2	NM_139146
1	56900256	56971334	Satb2	NM_139146
1	56921456	56971334	Satb2	NM_139146
1	56924256	56971334	Satb2	NM_139146
1	56934906	56971334	Satb2	NM_139146
1	56946356	56971334	Satb2	NM_139146
1	56952756	56971334	Satb2	NM_139146
1	56849756	56971468	9130024F11Rik	NR_024326
1	56856356	56971468	9130024F11Rik	NR_024326
1	56892856	56971468	9130024F11Rik	NR_024326
1	56900256	56971468	9130024F11Rik	NR_024326
1	56921456	56971468	9130024F11Rik	NR_024326
1	56924256	56971468	9130024F11Rik	NR_024326
1	56934906	56971468	9130024F11Rik	NR_024326
1	56952756	56971468	9130024F11Rik	NR_024326
1	58568456	58586333	Fam126b	NM_172513
1	58568456	58586598	Ndufb3	NM_025597
1	58937456	58973482	Trak2	NM_172406
1	58953056	58973482	Trak2	NM_172406
1	58957056	58973482	Trak2	NM_172406
1	58962856	58973482	Trak2	NM_172406
1	58937456	58973570	Stradb	NM_172656
1	58953056	58973570	Stradb	NM_172656
1	58957056	58973570	Stradb	NM_172656
1	58962856	58973570	Stradb	NM_172656
1	59469256	59482146	Fzd7	NM_008057
1	60515156	60566765	Raph1	NM_001045513
1	63081526	63176822	Ndufs1	NM_145518
1	63081526	63176830	Eef1b2	NM_018796
1	63182826	63214209	Gpr1	NM_146250
1	63204426	63214209	Gpr1	NM_146250
1	63719926	63730318	Mdh1b	NM_029696
1	63719926	63730624	Fastkd2	NM_172422
1	63993426	64121389	Klf7	NM_033563
1	64008426	64121389	Klf7	NM_033563
1	64020276	64121389	Klf7	NM_033563
1	64029376	64121389	Klf7	NM_033563
1	64041626	64121389	Klf7	NM_033563
1	64044126	64121389	Klf7	NM_033563
1	64048926	64121389	Klf7	NM_033563
1	64051126	64121389	Klf7	NM_033563
1	64057926	64121389	Klf7	NM_033563
1	64061526	64121389	Klf7	NM_033563
1	64064226	64121389	Klf7	NM_033563
1	64072126	64121389	Klf7	NM_033563
1	64076426	64121389	Klf7	NM_033563
1	64080126	64121389	Klf7	NM_033563
1	64087326	64121389	Klf7	NM_033563
1	64095926	64121389	Klf7	NM_033563
1	64099326	64121389	Klf7	NM_033563
1	64104426	64121389	Klf7	NM_033563
1	64107326	64121389	Klf7	NM_033563
1	64112726	64121389	Klf7	NM_033563
1	64116626	64121389	Klf7	NM_033563
1	64513776	64532803	Creb1	NM_133828
1	64522226	64532803	Creb1	NM_133828
1	67021776	67038865	Lancl1	NM_021295
1	67028526	67038865	Lancl1	NM_021295
1	72278126	72284314	Pecr	NM_023523
1	72278126	72284372	Tmem169	NM_175564
1	72450776	72536564	04-Mar	NM_001045533
1	72457026	72536564	04-Mar	NM_001045533
1	72463876	72536564	04-Mar	NM_001045533
1	72468726	72536564	04-Mar	NM_001045533
1	72490126	72536564	04-Mar	NM_001045533
1	72506326	72536564	04-Mar	NM_001045533
1	72514126	72536564	04-Mar	NM_001045533
1	72533076	72536564	04-Mar	NM_001045533
1	72858926	72874865	Igfbp5	NM_010518
1	72866326	72874865	Igfbp5	NM_010518
1	74240326	74278599	Gpbar1	NM_174985
1	74245376	74278599	Gpbar1	NM_174985
1	74249526	74278599	Gpbar1	NM_174985
1	74240326	74304336	Tmbim1	NM_027154
1	74245376	74304336	Tmbim1	NM_027154
1	74249526	74304336	Tmbim1	NM_027154
1	74291926	74304336	Tmbim1	NM_027154
1	74296926	74304336	Tmbim1	NM_027154
1	74300526	74304336	Tmbim1	NM_027154
1	74824976	74855028	Cdk5r2	NM_009872
1	74829976	74855028	Cdk5r2	NM_009872
1	74842476	74855028	Cdk5r2	NM_009872
1	74851576	74855028	Cdk5r2	NM_009872
1	75128976	75142368	1810031K17Rik	NM_026977
1	75128976	75142785	Fam134a	NM_170755
1	75128976	75180283	Abcb6	NM_023732
1	75128976	75192589	Glb1l	NM_029010
1	75192589	75210778	Glb1l	NM_029010
1	75128976	75192589	Stk16	NM_011494
1	75192589	75210828	Stk16	NM_011494
1	75214125	75219253	Tuba4a	NM_009447
1	75214125	75236422	Dnajb2	NM_178055
1	75214125	75236701	Dnajb2	NM_001159885
1	75244225	75264208	Ptprn	NM_008985
1	75250025	75264208	Ptprn	NM_008985
1	75253625	75264208	Ptprn	NM_008985
1	75244225	75278380	Resp18	NM_009049
1	75250025	75278380	Resp18	NM_009049
1	75253625	75278380	Resp18	NM_009049
1	75391325	75400084	Speg	NM_001173477
1	75395725	75400084	Speg	NM_001173477
1	75398525	75400084	Speg	NM_001173477
1	75446425	75450509	Accn4	NM_183022
1	75446425	75479471	Chpf	NM_001001566
1	75458275	75479471	Chpf	NM_001001566
1	75467825	75479471	Chpf	NM_001001566
1	75446425	75479531	Tmem198	NM_177056
1	75458275	75479531	Tmem198	NM_177056
1	75467825	75479531	Tmem198	NM_177056
1	77392225	77515088	Epha4	NM_007936
1	77402425	77515088	Epha4	NM_007936
1	77408225	77515088	Epha4	NM_007936
1	77411325	77515088	Epha4	NM_007936
1	77419075	77515088	Epha4	NM_007936
1	77425125	77515088	Epha4	NM_007936
1	77436125	77515088	Epha4	NM_007936
1	77440125	77515088	Epha4	NM_007936
1	77446025	77515088	Epha4	NM_007936
1	77453925	77515088	Epha4	NM_007936
1	77460125	77515088	Epha4	NM_007936
1	77464125	77515088	Epha4	NM_007936
1	77467525	77515088	Epha4	NM_007936
1	77472425	77515088	Epha4	NM_007936
1	77486725	77515088	Epha4	NM_007936
1	77495675	77515088	Epha4	NM_007936
1	78649525	78657824	Utp14b	NM_001001981
1	79741225	79761769	Wdfy1	NM_027057
1	79752425	79761769	Wdfy1	NM_027057
1	79756125	79761769	Wdfy1	NM_027057
1	79819325	79858665	Serpine2	NM_009255
1	79823925	79858665	Serpine2	NM_009255
1	79834125	79858665	Serpine2	NM_009255
1	80603525	80758553	Dock10	NM_175291
1	80618525	80758553	Dock10	NM_175291
1	80621725	80758553	Dock10	NM_175291
1	81063625	81077316	9430031J16Rik	NM_172849
1	82200025	82291439	Irs1	NM_010570
1	82254225	82291439	Irs1	NM_010570
1	82274825	82291439	Irs1	NM_010570
1	82282175	82291439	Irs1	NM_010570
1	82282175	82316578	Rhbdd1	NM_029777
1	82795325	82839482	Agfg1	NM_010472
1	83311625	83408200	Sphkap	NM_172430
1	83345525	83408200	Sphkap	NM_172430
1	83354725	83408200	Sphkap	NM_172430
1	83362125	83408200	Sphkap	NM_172430
1	83395875	83408200	Sphkap	NM_172430
1	84087525	84284645	Pid1	NM_001003948
1	84107225	84284645	Pid1	NM_001003948
1	84173025	84284645	Pid1	NM_001003948
1	84177125	84284645	Pid1	NM_001003948
1	84189425	84284645	Pid1	NM_001003948
1	84212025	84284645	Pid1	NM_001003948
1	84218425	84284645	Pid1	NM_001003948
1	84249725	84284645	Pid1	NM_001003948
1	84254125	84284645	Pid1	NM_001003948
1	85751625	85793446	Cab39	NM_133781
1	85870725	85894509	Itm2c	NM_022417
1	86038725	86045862	2810459M11Rik	NM_001144993
1	86038725	86064618	Psmd1	NM_027357
1	86571825	86587099	Cops7b	NM_172974
1	87292525	87326997	Gigyf2	NM_146112
1	87292525	87327028	Gigyf2	NM_001110212
1	87475025	87510362	Ngef	NM_019867
1	87487675	87510362	Ngef	NM_019867
1	87494725	87510362	Ngef	NM_019867
1	87533675	87594549	Neu2	NM_015750
1	87537225	87594549	Neu2	NM_015750
1	87588725	87594549	Neu2	NM_015750
1	87604725	87620311	Inpp5d	NM_010566
1	87606925	87620311	Inpp5d	NM_010566
1	87813275	87853286	Dgkd	NM_177646
1	87848325	87853286	Dgkd	NM_177646
1	88004925	88008551	Usp40	NM_001033291
1	88622925	88702191	Arl4c	NM_177305
1	88654325	88702191	Arl4c	NM_177305
1	88657325	88702191	Arl4c	NM_177305
1	89057025	89070461	Sh3bp4	NM_133816
1	90734375	90775747	Mlph	NM_053015
1	90775747	90775754	Mlph	NM_053015
1	90775754	90915099	Mlph	NM_053015
1	90975473	90998726	Lrrfip1	NM_001111312
1	90981023	90998726	Lrrfip1	NM_001111312
1	91004223	91053443	Lrrfip1	NM_008515
1	91011823	91053443	Lrrfip1	NM_008515
1	91016423	91053443	Lrrfip1	NM_008515
1	91022923	91053443	Lrrfip1	NM_008515
1	91032023	91053443	Lrrfip1	NM_008515
1	91038023	91053443	Lrrfip1	NM_008515
1	91042723	91053443	Lrrfip1	NM_008515
1	91436523	91459328	Per2	NM_011066
1	91446523	91459328	Per2	NM_011066
1	91454773	91459328	Per2	NM_011066
1	92634423	92641948	Myeov2	NR_028108
1	92634423	92641985	Myeov2	NM_001163425
1	92687023	92831685	Gpc1	NM_016696
1	92698823	92831685	Gpc1	NM_016696
1	92712473	92831685	Gpc1	NM_016696
1	92719473	92831685	Gpc1	NM_016696
1	92728023	92831685	Gpc1	NM_016696
1	92755123	92831685	Gpc1	NM_016696
1	92772723	92831685	Gpc1	NM_016696
1	92775223	92831685	Gpc1	NM_016696
1	92781923	92831685	Gpc1	NM_016696
1	92793923	92831685	Gpc1	NM_016696
1	93014573	93101865	Kif1a	NM_008440
1	93021373	93101865	Kif1a	NM_008440
1	93032023	93101865	Kif1a	NM_008440
1	93050373	93101865	Kif1a	NM_008440
1	93058323	93101865	Kif1a	NM_008440
1	93064673	93101865	Kif1a	NM_008440
1	93072723	93101865	Kif1a	NM_008440
1	93093423	93101865	Kif1a	NM_008440
1	93097223	93101865	Kif1a	NM_008440
1	93711923	93754838	Thap4	NM_025920
1	93726023	93754838	Thap4	NM_025920
1	93711923	93755032	Atg4b	NM_174874
1	93726023	93755032	Atg4b	NM_174874
1	93796223	93801934	Dtymk	NM_023136
1	97590023	97662018	D1Ertd622e	NM_133825
1	97616923	97662018	D1Ertd622e	NM_133825
1	97617523	97662018	D1Ertd622e	NM_133825
1	97625223	97662018	D1Ertd622e	NM_133825
1	97638223	97662018	D1Ertd622e	NM_133825
1	97642723	97662018	D1Ertd622e	NM_133825
1	97649223	97662018	D1Ertd622e	NM_133825
1	97654123	97662018	D1Ertd622e	NM_133825
1	97657623	97662018	D1Ertd622e	NM_133825
1	97827873	98095632	Pam	NM_013626
1	97834323	98095632	Pam	NM_013626
1	97863573	98095632	Pam	NM_013626
1	97873623	98095632	Pam	NM_013626
1	97917323	98095632	Pam	NM_013626
1	97930223	98095632	Pam	NM_013626
1	97938223	98095632	Pam	NM_013626
1	97944873	98095632	Pam	NM_013626
1	97962023	98095632	Pam	NM_013626
1	97966023	98095632	Pam	NM_013626
1	98018623	98095632	Pam	NM_013626
1	98055623	98095632	Pam	NM_013626
1	98078123	98095632	Pam	NM_013626
1	98084123	98095632	Pam	NM_013626
1	104754723	104768818	Cdh20	NM_011800
1	118398623	118459265	2900060B14Rik	NR_027901
1	118411123	118459265	2900060B14Rik	NR_027901
1	118422923	118459265	2900060B14Rik	NR_027901
1	118435423	118459265	2900060B14Rik	NR_027901
1	119384323	119422248	Inhbb	NM_008381
1	119389523	119422248	Inhbb	NM_008381
1	119457223	119526166	Tmem185b	NM_146103
1	120114923	120120919	Dbi	NM_001037999
1	120114923	120121096	Dbi	NM_007830
1	120246023	120265280	Steap3	NM_133186
1	121315823	121327762	Insig2	NM_133748
1	121320423	121327762	Insig2	NM_133748
1	123612873	124045559	Dpp10	NM_199021
1	123917823	124045559	Dpp10	NM_199021
1	123927823	124045559	Dpp10	NM_199021
1	123995623	124045559	Dpp10	NM_199021
1	124019323	124045559	Dpp10	NM_199021
1	124032523	124045559	Dpp10	NM_199021
1	124036823	124045559	Dpp10	NM_199021
1	125424423	125435490	Actr3	NM_023735
1	125431873	125435490	Actr3	NM_023735
1	127716923	127774163	Ccnt2	NM_028399
1	128561423	128592299	Cxcr4	NM_009911
1	131061373	131097543	Mapkapk2	NM_008551
1	131068923	131097543	Mapkapk2	NM_008551
1	131074423	131097543	Mapkapk2	NM_008551
1	131078423	131097543	Mapkapk2	NM_008551
1	131083123	131097543	Mapkapk2	NM_008551
1	131087723	131097543	Mapkapk2	NM_008551
1	131089123	131097543	Mapkapk2	NM_008551
1	131118523	131138234	Dyrk3	NM_145508
1	131126023	131138234	Dyrk3	NM_145508
1	131118523	131153206	Lgtn	NM_010709
1	131126023	131153206	Lgtn	NM_010709
1	131181723	131245178	Rassf5	NM_018750
1	131186123	131245178	Rassf5	NM_018750
1	131195523	131245178	Rassf5	NM_018750
1	131221423	131245178	Rassf5	NM_018750
1	131228323	131245178	Rassf5	NM_018750
1	131237523	131245178	Rassf5	NM_018750
1	131346723	131527361	Srgap2	NM_001081011
1	131351473	131527361	Srgap2	NM_001081011
1	131400623	131527361	Srgap2	NM_001081011
1	131418573	131527361	Srgap2	NM_001081011
1	131428323	131527361	Srgap2	NM_001081011
1	131432123	131527361	Srgap2	NM_001081011
1	131438573	131527361	Srgap2	NM_001081011
1	131444223	131527361	Srgap2	NM_001081011
1	131454723	131527361	Srgap2	NM_001081011
1	131461073	131527361	Srgap2	NM_001081011
1	131474623	131527361	Srgap2	NM_001081011
1	131483173	131527361	Srgap2	NM_001081011
1	131493923	131527361	Srgap2	NM_001081011
1	131495823	131527361	Srgap2	NM_001081011
1	131501323	131527361	Srgap2	NM_001081011
1	131505973	131527361	Srgap2	NM_001081011
1	131513523	131527361	Srgap2	NM_001081011
1	131522073	131527361	Srgap2	NM_001081011
1	131400623	131527988	Fam72a	NM_175382
1	131418573	131527988	Fam72a	NM_175382
1	131428323	131527988	Fam72a	NM_175382
1	131432123	131527988	Fam72a	NM_175382
1	131454723	131527988	Fam72a	NM_175382
1	131461073	131527988	Fam72a	NM_175382
1	131474623	131527988	Fam72a	NM_175382
1	131483173	131527988	Fam72a	NM_175382
1	131493923	131527988	Fam72a	NM_175382
1	131495823	131527988	Fam72a	NM_175382
1	131501323	131527988	Fam72a	NM_175382
1	131505973	131527988	Fam72a	NM_175382
1	131513523	131527988	Fam72a	NM_175382
1	131522073	131527988	Fam72a	NM_175382
1	132061723	132068062	Mfsd4	NM_172510
1	132064123	132068062	Mfsd4	NM_172510
1	132123023	132139685	Cdk18	NM_008795
1	132127323	132139685	Cdk18	NM_008795
1	132144823	132191435	Lemd1	NM_001033250
1	132168223	132191435	Lemd1	NM_001033250
1	132372223	132391281	Tmcc2	NM_178874
1	132374923	132391281	Tmcc2	NM_178874
1	132380423	132391281	Tmcc2	NM_178874
1	132383223	132391281	Tmcc2	NM_178874
1	132500523	132506229	Tmem81	NM_029025
1	132500523	132542940	Cntn2	NM_177129
1	132511523	132542940	Cntn2	NM_177129
1	132532623	132542940	Cntn2	NM_177129
1	132536473	132542940	Cntn2	NM_177129
1	132500523	132707326	Nfasc	NM_001160318
1	132511523	132707326	Nfasc	NM_001160318
1	132532623	132707326	Nfasc	NM_001160318
1	132536473	132707326	Nfasc	NM_001160318
1	132558023	132707326	Nfasc	NM_001160318
1	132561423	132707326	Nfasc	NM_001160318
1	132566723	132707326	Nfasc	NM_001160318
1	132569023	132707326	Nfasc	NM_001160318
1	132582523	132707326	Nfasc	NM_001160318
1	132587423	132707326	Nfasc	NM_001160318
1	132593273	132707326	Nfasc	NM_001160318
1	132623123	132707326	Nfasc	NM_001160318
1	132627923	132707326	Nfasc	NM_001160318
1	132639373	132707326	Nfasc	NM_001160318
1	132651723	132707326	Nfasc	NM_001160318
1	132656823	132707326	Nfasc	NM_001160318
1	132658823	132707326	Nfasc	NM_001160318
1	132678873	132707326	Nfasc	NM_001160318
1	132686723	132707326	Nfasc	NM_001160318
1	132688823	132707326	Nfasc	NM_001160318
1	132695223	132707326	Nfasc	NM_001160318
1	132702823	132707326	Nfasc	NM_001160318
1	132511523	132741797	Nfasc	NM_182716
1	132532623	132741797	Nfasc	NM_182716
1	132536473	132741797	Nfasc	NM_182716
1	132558023	132741797	Nfasc	NM_182716
1	132561423	132741797	Nfasc	NM_182716
1	132566723	132741797	Nfasc	NM_182716
1	132569023	132741797	Nfasc	NM_182716
1	132582523	132741797	Nfasc	NM_182716
1	132587423	132741797	Nfasc	NM_182716
1	132593273	132741797	Nfasc	NM_182716
1	132623123	132741797	Nfasc	NM_182716
1	132627923	132741797	Nfasc	NM_182716
1	132639373	132741797	Nfasc	NM_182716
1	132647523	132741797	Nfasc	NM_182716
1	132651723	132741797	Nfasc	NM_182716
1	132656823	132741797	Nfasc	NM_182716
1	132658823	132741797	Nfasc	NM_182716
1	132678873	132741797	Nfasc	NM_182716
1	132686723	132741797	Nfasc	NM_182716
1	132688823	132741797	Nfasc	NM_182716
1	132695223	132741797	Nfasc	NM_182716
1	132702823	132741797	Nfasc	NM_182716
1	132716323	132741797	Nfasc	NM_182716
1	132720623	132741797	Nfasc	NM_182716
1	132724623	132741797	Nfasc	NM_182716
1	132727623	132741797	Nfasc	NM_182716
1	132730723	132741797	Nfasc	NM_182716
1	132736323	132741797	Nfasc	NM_182716
1	132818323	132880354	Lrrn2	NM_010732
1	132837123	132880354	Lrrn2	NM_010732
1	132851923	132880354	Lrrn2	NM_010732
1	132858073	132880354	Lrrn2	NM_010732
1	132862523	132880354	Lrrn2	NM_010732
1	133054123	133131165	Ppp1r15b	NM_133819
1	133059123	133131165	Ppp1r15b	NM_133819
1	133375723	133424212	Sox13	NM_011439
1	133398523	133424212	Sox13	NM_011439
1	133414223	133424212	Sox13	NM_011439
1	133642273	133660885	Zbed6	NM_001166552
1	133648173	133660885	Zbed6	NM_001166552
1	133658123	133660885	Zbed6	NM_001166552
1	133642273	133661380	Zc3h11a	NM_144530
1	133648173	133661380	Zc3h11a	NM_144530
1	133658123	133661380	Zc3h11a	NM_144530
1	133686123	133921401	Prelp	NM_054077
1	133872123	133921401	Prelp	NM_054077
1	133915723	133921401	Prelp	NM_054077
1	134115623	134182403	Chi3l1	NM_007695
1	134123523	134182403	Chi3l1	NM_007695
1	134146723	134182403	Chi3l1	NM_007695
1	134168173	134182403	Chi3l1	NM_007695
1	134123523	134235427	Adora1	NM_001008533
1	134146723	134235427	Adora1	NM_001008533
1	134168173	134235427	Adora1	NM_001008533
1	134188023	134235427	Adora1	NM_001008533
1	134196623	134235427	Adora1	NM_001008533
1	134201423	134235427	Adora1	NM_001008533
1	134204423	134235427	Adora1	NM_001008533
1	134208823	134235427	Adora1	NM_001008533
1	134214023	134235427	Adora1	NM_001008533
1	134216823	134235427	Adora1	NM_001008533
1	134220923	134235427	Adora1	NM_001008533
1	134230423	134235427	Adora1	NM_001008533
1	134123523	134235431	Adora1	NM_001039510
1	134146723	134235431	Adora1	NM_001039510
1	134168173	134235431	Adora1	NM_001039510
1	134196623	134235431	Adora1	NM_001039510
1	134201423	134235431	Adora1	NM_001039510
1	134204423	134235431	Adora1	NM_001039510
1	134208823	134235431	Adora1	NM_001039510
1	134214023	134235431	Adora1	NM_001039510
1	134216823	134235431	Adora1	NM_001039510
1	134220923	134235431	Adora1	NM_001039510
1	134230423	134235431	Adora1	NM_001039510
1	134787123	134955940	Ppp1r12b	NM_001081307
1	134795623	134955940	Ppp1r12b	NM_001081307
1	134819223	134955940	Ppp1r12b	NM_001081307
1	134837223	134955940	Ppp1r12b	NM_001081307
1	134865523	134955940	Ppp1r12b	NM_001081307
1	134909673	134955940	Ppp1r12b	NM_001081307
1	134933023	134955940	Ppp1r12b	NM_001081307
1	134939523	134955940	Ppp1r12b	NM_001081307
1	135150223	135167681	Gpr37l1	NM_134438
1	135159223	135167681	Gpr37l1	NM_134438
1	135328623	135375063	Shisa4	NM_175259
1	135347773	135375063	Shisa4	NM_175259
1	135476123	135585355	Nav1	NM_173437
1	135478923	135585355	Nav1	NM_173437
1	135492873	135585355	Nav1	NM_173437
1	135496423	135585355	Nav1	NM_173437
1	135514723	135585355	Nav1	NM_173437
1	135518323	135585355	Nav1	NM_173437
1	135537373	135585355	Nav1	NM_173437
1	135544573	135585355	Nav1	NM_173437
1	135550723	135585355	Nav1	NM_173437
1	135553223	135585355	Nav1	NM_173437
1	135556023	135585355	Nav1	NM_173437
1	135562623	135585355	Nav1	NM_173437
1	135566623	135585355	Nav1	NM_173437
1	135573123	135585355	Nav1	NM_173437
1	135577723	135585355	Nav1	NM_173437
1	135659723	135729196	Csrp1	NM_007791
1	135664323	135729196	Csrp1	NM_007791
1	135670923	135729196	Csrp1	NM_007791
1	135694823	135729196	Csrp1	NM_007791
1	135659723	135766084	Phlda3	NM_013750
1	135664323	135766084	Phlda3	NM_013750
1	135670923	135766084	Phlda3	NM_013750
1	135694823	135766084	Phlda3	NM_013750
1	135734873	135766084	Phlda3	NM_013750
1	135739623	135766084	Phlda3	NM_013750
1	135742523	135766084	Phlda3	NM_013750
1	135756673	135766084	Phlda3	NM_013750
1	135873373	136018000	Tmem9	NM_025439
1	135892223	136018000	Tmem9	NM_025439
1	135925623	136018000	Tmem9	NM_025439
1	135929623	136018000	Tmem9	NM_025439
1	135942323	136018000	Tmem9	NM_025439
1	135947673	136018000	Tmem9	NM_025439
1	135873373	136018155	Tmem9	NM_001160146
1	135892223	136018155	Tmem9	NM_001160146
1	135925623	136018155	Tmem9	NM_001160146
1	135929623	136018155	Tmem9	NM_001160146
1	135942323	136018155	Tmem9	NM_001160146
1	135947673	136018155	Tmem9	NM_001160146
1	136109323	136131400	Kif21b	NM_001039472
1	136119323	136131400	Kif21b	NM_001039472
1	136124723	136131400	Kif21b	NM_001039472
1	136127823	136131400	Kif21b	NM_001039472
1	136103223	136260873	Gpr25	NM_001101516
1	136109323	136260873	Gpr25	NM_001101516
1	136119323	136260873	Gpr25	NM_001101516
1	136145223	136260873	Gpr25	NM_001101516
1	136149123	136260873	Gpr25	NM_001101516
1	136151723	136260873	Gpr25	NM_001101516
1	136159523	136260873	Gpr25	NM_001101516
1	136166573	136260873	Gpr25	NM_001101516
1	136278173	136346104	Camsap1l1	NM_001081360
1	136299623	136346104	Camsap1l1	NM_001081360
1	136316023	136346104	Camsap1l1	NM_001081360
1	136332423	136346104	Camsap1l1	NM_001081360
1	136333723	136346104	Camsap1l1	NM_001081360
1	136400523	136415270	Ddx59	NM_026500
1	137910423	137966454	Mir181a-1	NR_029795
1	137920323	137966454	Mir181a-1	NR_029795
1	137927323	137966454	Mir181a-1	NR_029795
1	137940623	137966454	Mir181a-1	NR_029795
1	137910423	137966638	Mir181b-1	NR_029820
1	137920323	137966638	Mir181b-1	NR_029820
1	137927323	137966638	Mir181b-1	NR_029820
1	137940623	137966638	Mir181b-1	NR_029820
1	138506473	138619696	Nek7	NM_021605
1	138571123	138619696	Nek7	NM_021605
1	138577523	138619696	Nek7	NM_021605
1	138589523	138619696	Nek7	NM_021605
1	138596023	138619696	Nek7	NM_021605
1	143503870	143640696	B3galt2	NM_020025
1	143524120	143640696	B3galt2	NM_020025
1	143675570	143702684	Cdc73	NM_145991
1	149857470	149961284	Pla2g4a	NM_008869
1	149882670	149961284	Pla2g4a	NM_008869
1	151359070	151428435	1200016B10Rik	NM_025819
1	151410070	151428435	1200016B10Rik	NM_025819
1	151359070	151428647	1190005F20Rik	NM_026876
1	151410070	151428647	1190005F20Rik	NM_026876
1	151410070	151500823	Rnf2	NM_011277
1	151497570	151500823	Rnf2	NM_011277
1	151880170	152090320	1700025G04Rik	NM_197990
1	151890270	152090320	1700025G04Rik	NM_197990
1	151900970	152090320	1700025G04Rik	NM_197990
1	151927170	152090320	1700025G04Rik	NM_197990
1	151941970	152090320	1700025G04Rik	NM_197990
1	151946170	152090320	1700025G04Rik	NM_197990
1	151955320	152090320	1700025G04Rik	NM_197990
1	151970120	152090320	1700025G04Rik	NM_197990
1	151974270	152090320	1700025G04Rik	NM_197990
1	151977770	152090320	1700025G04Rik	NM_197990
1	151980370	152090320	1700025G04Rik	NM_197990
1	151985420	152090320	1700025G04Rik	NM_197990
1	151998770	152090320	1700025G04Rik	NM_197990
1	152008670	152090320	1700025G04Rik	NM_197990
1	152023670	152090320	1700025G04Rik	NM_197990
1	152028870	152090320	1700025G04Rik	NM_197990
1	152038870	152090320	1700025G04Rik	NM_197990
1	152046070	152090320	1700025G04Rik	NM_197990
1	152051070	152090320	1700025G04Rik	NM_197990
1	152061770	152090320	1700025G04Rik	NM_197990
1	152080970	152090320	1700025G04Rik	NM_197990
1	152086370	152090320	1700025G04Rik	NM_197990
1	152936570	152955100	Nmnat2	NM_175460
1	153179970	153332786	Lamc1	NM_010683
1	153192370	153332786	Lamc1	NM_010683
1	153201870	153332786	Lamc1	NM_010683
1	153225270	153332786	Lamc1	NM_010683
1	153235970	153332786	Lamc1	NM_010683
1	153244470	153332786	Lamc1	NM_010683
1	153259070	153332786	Lamc1	NM_010683
1	153266370	153332786	Lamc1	NM_010683
1	153280570	153332786	Lamc1	NM_010683
1	153288170	153332786	Lamc1	NM_010683
1	153293320	153332786	Lamc1	NM_010683
1	153540870	153549714	Npl	NM_028749
1	153626870	153740352	Rgs16	NM_011267
1	153661470	153740352	Rgs16	NM_011267
1	153672170	153740352	Rgs16	NM_011267
1	153677170	153740352	Rgs16	NM_011267
1	153679270	153740352	Rgs16	NM_011267
1	153702670	153740352	Rgs16	NM_011267
1	153717970	153740352	Rgs16	NM_011267
1	153731970	153740352	Rgs16	NM_011267
1	154472370	154725920	Cacna1e	NM_009782
1	154476070	154725920	Cacna1e	NM_009782
1	154529370	154725920	Cacna1e	NM_009782
1	154534820	154725920	Cacna1e	NM_009782
1	154567220	154725920	Cacna1e	NM_009782
1	154602770	154725920	Cacna1e	NM_009782
1	154608770	154725920	Cacna1e	NM_009782
1	154615970	154725920	Cacna1e	NM_009782
1	154623870	154725920	Cacna1e	NM_009782
1	154636970	154725920	Cacna1e	NM_009782
1	154659370	154725920	Cacna1e	NM_009782
1	154670820	154725920	Cacna1e	NM_009782
1	154686570	154725920	Cacna1e	NM_009782
1	154701870	154725920	Cacna1e	NM_009782
1	154706270	154725920	Cacna1e	NM_009782
1	155039770	155099636	Ier5	NM_010500
1	155063070	155099636	Ier5	NM_010500
1	155065770	155099636	Ier5	NM_010500
1	155071370	155099636	Ier5	NM_010500
1	155087770	155099636	Ier5	NM_010500
1	155091370	155099636	Ier5	NM_010500
1	155095170	155099636	Ier5	NM_010500
1	155351020	155417444	Xpr1	NM_011273
1	155389370	155417444	Xpr1	NM_011273
1	155394220	155417444	Xpr1	NM_011273
1	155400970	155417444	Xpr1	NM_011273
1	156024670	156035663	Tor1aip2	NM_172843
1	156024670	156035726	Tor1aip2	NM_001160180
1	155951670	156036035	Tor1aip2	NM_001160182
1	155969470	156036035	Tor1aip2	NM_001160182
1	156024670	156036035	Tor1aip2	NM_001160182
1	155951670	156036480	Tor1aip1	NM_144791
1	155969470	156036480	Tor1aip1	NM_144791
1	156024670	156036480	Tor1aip1	NM_144791
1	155951670	156040860	Tor1aip2	NM_022329
1	155969470	156040860	Tor1aip2	NM_022329
1	156468269	156474328	Soat1	NM_009230
1	156470969	156474328	Soat1	NM_009230
1	156614969	156674339	Tor3a	NM_023141
1	156618269	156674339	Tor3a	NM_023141
1	156622869	156674339	Tor3a	NM_023141
1	156654619	156674339	Tor3a	NM_023141
1	156667269	156674339	Tor3a	NM_023141
1	156897269	156939387	Ralgps2	NM_001159966
1	156920969	156939387	Ralgps2	NM_001159966
1	156897269	156939626	Ralgps2	NR_027640
1	156920969	156939626	Ralgps2	NR_027640
1	157168519	157412351	2810025M15Rik	NR_027984
1	157179969	157412351	2810025M15Rik	NR_027984
1	157185869	157412351	2810025M15Rik	NR_027984
1	157205769	157412351	2810025M15Rik	NR_027984
1	157267969	157412351	2810025M15Rik	NR_027984
1	157276269	157412351	2810025M15Rik	NR_027984
1	157312169	157412351	2810025M15Rik	NR_027984
1	157168519	157412595	Rasal2	NM_177644
1	157179969	157412595	Rasal2	NM_177644
1	157185869	157412595	Rasal2	NM_177644
1	157205769	157412595	Rasal2	NM_177644
1	157267969	157412595	Rasal2	NM_177644
1	157276269	157412595	Rasal2	NM_177644
1	157312169	157412595	Rasal2	NM_177644
1	158252969	158356260	Fam5b	NM_207583
1	158260369	158356260	Fam5b	NM_207583
1	158267619	158356260	Fam5b	NM_207583
1	158285219	158356260	Fam5b	NM_207583
1	158296969	158356260	Fam5b	NM_207583
1	158305669	158356260	Fam5b	NM_207583
1	158314719	158356260	Fam5b	NM_207583
1	158323869	158356260	Fam5b	NM_207583
1	158328369	158356260	Fam5b	NM_207583
1	158345769	158356260	Fam5b	NM_207583
1	158348669	158356260	Fam5b	NM_207583
1	158252969	158362339	Astn1	NM_007495
1	158260369	158362339	Astn1	NM_007495
1	158267619	158362339	Astn1	NM_007495
1	158285219	158362339	Astn1	NM_007495
1	158296969	158362339	Astn1	NM_007495
1	158323869	158362339	Astn1	NM_007495
1	158328369	158362339	Astn1	NM_007495
1	158345769	158362339	Astn1	NM_007495
1	158348669	158362339	Astn1	NM_007495
1	159492569	159523768	Tnr	NM_022312
1	159500919	159523768	Tnr	NM_022312
1	159510669	159523768	Tnr	NM_022312
1	159518219	159523768	Tnr	NM_022312
1	160750769	160792938	Rabgap1l	NM_013862
1	162356719	162478030	Dnm3	NM_001038619
1	162362169	162478030	Dnm3	NM_001038619
1	162375019	162478030	Dnm3	NM_001038619
1	162388669	162478030	Dnm3	NM_001038619
1	162407269	162478030	Dnm3	NM_001038619
1	162413469	162478030	Dnm3	NM_001038619
1	162423569	162478030	Dnm3	NM_001038619
1	162453169	162478030	Dnm3	NM_001038619
1	162458469	162478030	Dnm3	NM_001038619
1	162362169	162478034	Dnm3	NM_172646
1	162375019	162478034	Dnm3	NM_172646
1	162388669	162478034	Dnm3	NM_172646
1	162407269	162478034	Dnm3	NM_172646
1	162413469	162478034	Dnm3	NM_172646
1	162423569	162478034	Dnm3	NM_172646
1	162453169	162478034	Dnm3	NM_172646
1	162458469	162478034	Dnm3	NM_172646
1	163282469	163313650	Prrx1	NM_175686
1	164373619	164458355	Atp1b1	NM_009721
1	164392069	164458355	Atp1b1	NM_009721
1	164396419	164458355	Atp1b1	NM_009721
1	164407069	164458355	Atp1b1	NM_009721
1	164437669	164458355	Atp1b1	NM_009721
1	164442569	164458355	Atp1b1	NM_009721
1	164445369	164458355	Atp1b1	NM_009721
1	164450569	164458355	Atp1b1	NM_009721
1	165386169	165460463	Dcaf6	NM_028759
1	165441669	165460463	Dcaf6	NM_028759
1	165457169	165460463	Dcaf6	NM_028759
1	165386169	165461207	Brp44	NM_027430
1	165441669	165461207	Brp44	NM_027430
1	165457169	165461207	Brp44	NM_027430
1	165612119	165634541	Mpzl1	NM_001083897
1	165631119	165634541	Mpzl1	NM_001083897
1	165589769	165708094	Rcsd1	NM_178593
1	165663419	165708094	Rcsd1	NM_178593
1	165691369	165708094	Rcsd1	NM_178593
1	165589769	165763779	Creg1	NM_011804
1	165617269	165763779	Creg1	NM_011804
1	165663419	165763779	Creg1	NM_011804
1	165691369	165763779	Creg1	NM_011804
1	165718869	165763779	Creg1	NM_011804
1	165771769	165934900	Pou2f1	NM_198934
1	166243669	166254138	Ildr2	NM_001164528
1	166385069	166409828	Pogk	NM_175170
1	166395369	166409828	Pogk	NM_175170
1	166402169	166409828	Pogk	NM_175170
1	166406169	166409828	Pogk	NM_175170
1	167239369	167285127	Uck2	NM_030724
1	167242469	167285127	Uck2	NM_030724
1	167246269	167285127	Uck2	NM_030724
1	167250869	167285127	Uck2	NM_030724
1	167253369	167285127	Uck2	NM_030724
1	167261019	167285127	Uck2	NM_030724
1	167268569	167285127	Uck2	NM_030724
1	167272569	167285127	Uck2	NM_030724
1	167279969	167285127	Uck2	NM_030724
1	167366369	167393797	Mgst3	NM_025569
1	167387669	167393797	Mgst3	NM_025569
1	168163619	168432258	Pbx1	NM_183355
1	168168569	168432258	Pbx1	NM_183355
1	168182769	168432258	Pbx1	NM_183355
1	168186469	168432258	Pbx1	NM_183355
1	168193169	168432258	Pbx1	NM_183355
1	168197869	168432258	Pbx1	NM_183355
1	168203769	168432258	Pbx1	NM_183355
1	168214269	168432258	Pbx1	NM_183355
1	168227969	168432258	Pbx1	NM_183355
1	168231369	168432258	Pbx1	NM_183355
1	168236569	168432258	Pbx1	NM_183355
1	168240169	168432258	Pbx1	NM_183355
1	168244269	168432258	Pbx1	NM_183355
1	168246469	168432258	Pbx1	NM_183355
1	168251369	168432258	Pbx1	NM_183355
1	168255419	168432258	Pbx1	NM_183355
1	168264469	168432258	Pbx1	NM_183355
1	168267769	168432258	Pbx1	NM_183355
1	168284369	168432258	Pbx1	NM_183355
1	168289669	168432258	Pbx1	NM_183355
1	168292869	168432258	Pbx1	NM_183355
1	168300469	168432258	Pbx1	NM_183355
1	168308269	168432258	Pbx1	NM_183355
1	168318769	168432258	Pbx1	NM_183355
1	168327269	168432258	Pbx1	NM_183355
1	168330869	168432258	Pbx1	NM_183355
1	168342569	168432258	Pbx1	NM_183355
1	168347669	168432258	Pbx1	NM_183355
1	168353869	168432258	Pbx1	NM_183355
1	168358169	168432258	Pbx1	NM_183355
1	168363569	168432258	Pbx1	NM_183355
1	168369169	168432258	Pbx1	NM_183355
1	168376869	168432258	Pbx1	NM_183355
1	168378969	168432258	Pbx1	NM_183355
1	168384169	168432258	Pbx1	NM_183355
1	168391669	168432258	Pbx1	NM_183355
1	168395069	168432258	Pbx1	NM_183355
1	168405069	168432258	Pbx1	NM_183355
1	168408969	168432258	Pbx1	NM_183355
1	168411169	168432258	Pbx1	NM_183355
1	168417969	168432258	Pbx1	NM_183355
1	169729669	169747642	Rgs4	NM_009062
1	169738869	169747642	Rgs4	NM_009062
1	170359669	170557110	Nos1ap	NM_027528
1	170375569	170557110	Nos1ap	NM_027528
1	170382169	170557110	Nos1ap	NM_027528
1	170385669	170557110	Nos1ap	NM_027528
1	170401569	170557110	Nos1ap	NM_027528
1	170440819	170557110	Nos1ap	NM_027528
1	170446519	170557110	Nos1ap	NM_027528
1	170467769	170557110	Nos1ap	NM_027528
1	170490719	170557110	Nos1ap	NM_027528
1	170508669	170557110	Nos1ap	NM_027528
1	170531369	170557110	Nos1ap	NM_027528
1	170535269	170557110	Nos1ap	NM_027528
1	170538669	170557110	Nos1ap	NM_027528
1	170542969	170557110	Nos1ap	NM_027528
1	170368669	170589849	Nos1ap	NM_001109985
1	170375569	170589849	Nos1ap	NM_001109985
1	170382169	170589849	Nos1ap	NM_001109985
1	170385669	170589849	Nos1ap	NM_001109985
1	170394819	170589849	Nos1ap	NM_001109985
1	170401569	170589849	Nos1ap	NM_001109985
1	170406069	170589849	Nos1ap	NM_001109985
1	170409969	170589849	Nos1ap	NM_001109985
1	170416869	170589849	Nos1ap	NM_001109985
1	170423369	170589849	Nos1ap	NM_001109985
1	170430269	170589849	Nos1ap	NM_001109985
1	170446519	170589849	Nos1ap	NM_001109985
1	170453469	170589849	Nos1ap	NM_001109985
1	170457369	170589849	Nos1ap	NM_001109985
1	170461469	170589849	Nos1ap	NM_001109985
1	170467769	170589849	Nos1ap	NM_001109985
1	170479069	170589849	Nos1ap	NM_001109985
1	170482369	170589849	Nos1ap	NM_001109985
1	170490719	170589849	Nos1ap	NM_001109985
1	170497519	170589849	Nos1ap	NM_001109985
1	170503469	170589849	Nos1ap	NM_001109985
1	170513319	170589849	Nos1ap	NM_001109985
1	170518169	170589849	Nos1ap	NM_001109985
1	170523669	170589849	Nos1ap	NM_001109985
1	170535269	170589849	Nos1ap	NM_001109985
1	170538669	170589849	Nos1ap	NM_001109985
1	170550119	170589849	Nos1ap	NM_001109985
1	170566019	170589849	Nos1ap	NM_001109985
1	170572669	170589849	Nos1ap	NM_001109985
1	170580969	170589849	Nos1ap	NM_001109985
1	170584669	170589849	Nos1ap	NM_001109985
1	170845769	170867771	Atf6	NM_001081304
1	170864219	170867771	Atf6	NM_001081304
1	171171969	171196268	Pcp4l1	NM_025557
1	171184069	171196268	Pcp4l1	NM_025557
1	171188969	171196268	Pcp4l1	NM_025557
1	172001569	172027268	Vangl2	NM_033509
1	172015369	172027268	Vangl2	NM_033509
1	172019169	172027268	Vangl2	NM_033509
1	172022969	172027268	Vangl2	NM_033509
1	172159369	172206781	Pea15a	NM_011063
1	172191369	172206781	Pea15a	NM_011063
1	172197069	172206781	Pea15a	NM_011063
1	172200869	172206781	Pea15a	NM_011063
1	172271319	172298064	Atp1a2	NM_178405
1	172282069	172298064	Atp1a2	NM_178405
1	172286469	172298064	Atp1a2	NM_178405
1	172294269	172298064	Atp1a2	NM_178405
1	172282069	172312406	Igsf8	NM_080419
1	172286469	172312406	Igsf8	NM_080419
1	172282069	172329263	Kcnj9	NM_008429
1	172286469	172329263	Kcnj9	NM_008429
1	172294269	172329263	Kcnj9	NM_008429
1	172303369	172329263	Kcnj9	NM_008429
1	172305469	172329263	Kcnj9	NM_008429
1	172316669	172329263	Kcnj9	NM_008429
1	172282069	172341209	Kcnj10	NM_001039484
1	172286469	172341209	Kcnj10	NM_001039484
1	172294269	172341209	Kcnj10	NM_001039484
1	172303369	172341209	Kcnj10	NM_001039484
1	172305469	172341209	Kcnj10	NM_001039484
1	172316669	172341209	Kcnj10	NM_001039484
1	173321969	173333503	Darc	NM_010045
1	173350519	173367695	Cadm3	NM_053199
1	173360169	173367695	Cadm3	NM_053199
1	173363669	173367695	Cadm3	NM_053199
1	174488669	174501824	Fmn2	NM_019445
1	174909869	174921819	Grem2	NM_011825
1	175128869	175492545	Rgs7	NM_011880
1	175175369	175492545	Rgs7	NM_011880
1	175185219	175492545	Rgs7	NM_011880
1	175241169	175492545	Rgs7	NM_011880
1	175256769	175492545	Rgs7	NM_011880
1	175295919	175492545	Rgs7	NM_011880
1	175300719	175492545	Rgs7	NM_011880
1	175309719	175492545	Rgs7	NM_011880
1	175322269	175492545	Rgs7	NM_011880
1	175333569	175492545	Rgs7	NM_011880
1	175355719	175492545	Rgs7	NM_011880
1	175360319	175492545	Rgs7	NM_011880
1	175386069	175492545	Rgs7	NM_011880
1	175390769	175492545	Rgs7	NM_011880
1	175415369	175492545	Rgs7	NM_011880
1	175421269	175492545	Rgs7	NM_011880
1	175428169	175492545	Rgs7	NM_011880
1	175432069	175492545	Rgs7	NM_011880
1	175438469	175492545	Rgs7	NM_011880
1	175443669	175492545	Rgs7	NM_011880
1	175455869	175492545	Rgs7	NM_011880
1	175468669	175492545	Rgs7	NM_011880
1	175476269	175492545	Rgs7	NM_011880
1	176795469	176814811	Sdccag8	NM_029756
1	178487219	178529124	Kif26b	NM_001161665
1	179512019	179518003	Smyd3	NM_027188
1	180186069	180196020	Cabc1	NM_023341
1	180249269	180256300	Psen2	NM_001128605
1	180312569	180330475	Itpkb	NM_001081175
1	180312569	180330549	Gm5069	NR_003623
1	180422469	180483504	6330403A02Rik	NM_001081227
1	180447569	180483504	6330403A02Rik	NM_001081227
1	180452569	180483504	6330403A02Rik	NM_001081227
1	180457469	180483504	6330403A02Rik	NM_001081227
1	180461869	180483504	6330403A02Rik	NM_001081227
1	180475869	180483504	6330403A02Rik	NM_001081227
1	180480319	180483504	6330403A02Rik	NM_001081227
1	180565669	180568974	Parp1	NM_007415
1	180565669	180641333	Lin9	NM_175186
1	180809369	180851150	BC031781	NM_145943
1	180829869	180851150	BC031781	NM_145943
1	181894469	182019980	Enah	NM_010135
1	181963269	182019980	Enah	NM_010135
1	181976669	182019980	Enah	NM_010135
1	181980869	182019980	Enah	NM_010135
1	181988919	182019980	Enah	NM_010135
1	181994269	182019980	Enah	NM_010135
1	181996169	182019980	Enah	NM_010135
1	182418569	182517483	Capn2	NM_009794
1	182420469	182517483	Capn2	NM_009794
1	182425469	182517483	Capn2	NM_009794
1	182461269	182517483	Capn2	NM_009794
1	182464869	182517483	Capn2	NM_009794
1	182496069	182517483	Capn2	NM_009794
1	182502769	182517483	Capn2	NM_009794
1	182506169	182517483	Capn2	NM_009794
1	184675721	184845847	Mosc2	NM_133684
1	184824221	184845847	Mosc2	NM_133684
1	184675721	184883036	C130074G19Rik	NM_178692
1	184824221	184883036	C130074G19Rik	NM_178692
1	184853271	184883036	C130074G19Rik	NM_178692
1	184857721	184883036	C130074G19Rik	NM_178692
1	184869871	184883036	C130074G19Rik	NM_178692
1	184878121	184883036	C130074G19Rik	NM_178692
1	184986271	184999549	Mark1	NM_145515
1	185341921	185363094	Eprs	NM_029735
1	186609921	186705992	Tgfb2	NM_009367
1	186623421	186705992	Tgfb2	NM_009367
1	186631721	186705992	Tgfb2	NM_009367
1	186653921	186705992	Tgfb2	NM_009367
1	186676021	186705992	Tgfb2	NM_009367
1	186682821	186705992	Tgfb2	NM_009367
1	186609921	186749358	Rrp15	NM_026041
1	186623421	186749358	Rrp15	NM_026041
1	186631721	186749358	Rrp15	NM_026041
1	186742721	186749358	Rrp15	NM_026041
1	188986621	189007840	Kctd3	NM_172650
1	189001321	189007840	Kctd3	NM_172650
1	189883321	189922288	Smyd2	NM_026796
1	189893821	189922288	Smyd2	NM_026796
1	189901471	189922288	Smyd2	NM_026796
1	190972521	190979296	Vash2	NR_027352
1	191093621	191183333	Atf3	NM_007498
1	191269521	191318118	Nenf	NM_025424
1	191292921	191318118	Nenf	NM_025424
1	191296821	191318118	Nenf	NM_025424
1	191299321	191318118	Nenf	NM_025424
1	191367021	191397041	Ppp2r5a	NM_144880
1	191375621	191397041	Ppp2r5a	NM_144880
1	191382771	191397041	Ppp2r5a	NM_144880
1	191392171	191397041	Ppp2r5a	NM_144880
1	191402621	191575534	Dtl	NM_029766
1	191484921	191575534	Dtl	NM_029766
1	191559821	191575534	Dtl	NM_029766
1	191402621	191575733	Ints7	NM_178632
1	191484921	191575733	Ints7	NM_178632
1	191559821	191575733	Ints7	NM_178632
1	192122119	192134032	Gm10516	NR_033536
1	192134032	192136897	Gm10516	NR_033536
1	192133419	192134032	Gm10516	NR_033536
1	192134032	192136897	Gm10516	NR_033536
1	192122119	192134032	Rcor3	NM_144814
1	192134032	192137787	Rcor3	NM_144814
1	192133419	192134032	Rcor3	NM_144814
1	192134032	192137787	Rcor3	NM_144814
1	192731106	192771219	Hhat	NM_144881
1	192735506	192771219	Hhat	NM_144881
1	192749706	192771219	Hhat	NM_144881
1	192754856	192771219	Hhat	NM_144881
1	192763906	192771219	Hhat	NM_144881
1	193003256	193035698	Syt14	NM_181546
1	193007306	193035698	Syt14	NM_181546
1	193026406	193035698	Syt14	NM_181546
1	193084206	193130251	AA408296	NM_145415
1	193088506	193130251	AA408296	NM_145415
1	193092006	193130251	AA408296	NM_145415
1	193102556	193130251	AA408296	NM_145415
1	193109906	193130251	AA408296	NM_145415
1	193122856	193130251	AA408296	NM_145415
1	193178206	193273188	G0s2	NM_008059
1	193190056	193273188	G0s2	NM_008059
1	193226606	193273188	G0s2	NM_008059
1	193238506	193273188	G0s2	NM_008059
1	193256406	193273188	G0s2	NM_008059
1	193305606	193370282	Camk1g	NM_144817
1	193315756	193370282	Camk1g	NM_144817
1	193320906	193370282	Camk1g	NM_144817
1	193331606	193370282	Camk1g	NM_144817
1	193336006	193370282	Camk1g	NM_144817
1	193337106	193370282	Camk1g	NM_144817
1	193351006	193370282	Camk1g	NM_144817
1	193363306	193370282	Camk1g	NM_144817
1	193366406	193370282	Camk1g	NM_144817
1	194564206	194619828	Plxna2	NM_008882
1	194579356	194619828	Plxna2	NM_008882
1	194587106	194619828	Plxna2	NM_008882
1	194607806	194619828	Plxna2	NM_008882
1	194613006	194619828	Plxna2	NM_008882
1	194880056	194938820	Cd34	NM_133654
1	194885656	194938820	Cd34	NM_133654
1	194930206	194938820	Cd34	NM_133654
1	194880056	194976959	C030002c11rik	NR_033564
1	194885656	194976959	C030002c11rik	NR_033564
1	194930206	194976959	C030002c11rik	NR_033564
1	194950906	194976959	C030002c11rik	NR_033564
1	194880056	195017398	A330023F24Rik	NR_015566
1	194885656	195017398	A330023F24Rik	NR_015566
1	194930206	195017398	A330023F24Rik	NR_015566
1	194945106	195017398	A330023F24Rik	NR_015566
1	194950906	195017398	A330023F24Rik	NR_015566
1	194981306	195017398	A330023F24Rik	NR_015566
1	194984706	195017398	A330023F24Rik	NR_015566
1	194993256	195017398	A330023F24Rik	NR_015566
1	195000206	195017398	A330023F24Rik	NR_015566
1	195002606	195017398	A330023F24Rik	NR_015566
1	195004706	195017398	A330023F24Rik	NR_015566
1	195010506	195017398	A330023F24Rik	NR_015566
1	194880056	195037039	Mir29b-2	NR_029809
1	194885656	195037039	Mir29b-2	NR_029809
1	194930206	195037039	Mir29b-2	NR_029809
1	194945106	195037039	Mir29b-2	NR_029809
1	194950906	195037039	Mir29b-2	NR_029809
1	194981306	195037039	Mir29b-2	NR_029809
1	194984706	195037039	Mir29b-2	NR_029809
1	194993256	195037039	Mir29b-2	NR_029809
1	195000206	195037039	Mir29b-2	NR_029809
1	195002606	195037039	Mir29b-2	NR_029809
1	195004706	195037039	Mir29b-2	NR_029809
1	195010506	195037039	Mir29b-2	NR_029809
1	195022506	195037039	Mir29b-2	NR_029809
1	195034306	195037039	Mir29b-2	NR_029809
1	195036306	195037039	Mir29b-2	NR_029809
1	194885656	195037546	Mir29c	NR_029745
1	194930206	195037546	Mir29c	NR_029745
1	194945106	195037546	Mir29c	NR_029745
1	194950906	195037546	Mir29c	NR_029745
1	194981306	195037546	Mir29c	NR_029745
1	194984706	195037546	Mir29c	NR_029745
1	194993256	195037546	Mir29c	NR_029745
1	195000206	195037546	Mir29c	NR_029745
1	195002606	195037546	Mir29c	NR_029745
1	195004706	195037546	Mir29c	NR_029745
1	195010506	195037546	Mir29c	NR_029745
1	195022506	195037546	Mir29c	NR_029745
1	195034306	195037546	Mir29c	NR_029745
1	195036306	195037546	Mir29c	NR_029745
10	6788600	6975040	Oprm1	NM_001039652
10	6788600	6970440	Oprm1	NM_001039652
10	6788600	6936240	Oprm1	NM_001039652
10	6788600	6916740	Oprm1	NM_001039652
10	6788600	6910940	Oprm1	NM_001039652
10	6788600	6895540	Oprm1	NM_001039652
10	5922400	6686140	Rgs17	NM_019958
10	5194707	5212640	Syne1	NM_001079686
10	5194707	5206940	Syne1	NM_001079686
10	5194707	5203940	Syne1	NM_001079686
10	4432604	4453140	1700052N19Rik	NM_024261
10	4432352	4453140	Rmnd1	NM_025343
10	3973074	3978190	Mthfd1l	NM_172308
10	3740376	3897540	Plekhg1	NM_001159942
10	3740376	3829090	Plekhg1	NM_001159942
10	3740376	3810340	Plekhg1	NM_001159942
10	3366149	3417140	Ppp1r14c	NM_133485
10	3366149	3411340	Ppp1r14c	NM_133485
10	3366149	3398840	Ppp1r14c	NM_133485
10	3366149	3395940	Ppp1r14c	NM_133485
10	3366149	3389390	Ppp1r14c	NM_133485
10	3366149	3370140	Ppp1r14c	NM_133485
10	7582402	7583760	Lrp11	NM_172784
10	7583860	7585029	Lrp11	NM_172784
10	7585542	7589799	Lrp11	NM_172784
10	8428752	8518825	Ust	NM_177387
10	8448302	8518825	Ust	NM_177387
10	8505402	8518825	Ust	NM_177387
10	8754502	8886070	Sash1	NM_175155
10	8757802	8886070	Sash1	NM_175155
10	8761802	8886070	Sash1	NM_175155
10	8807402	8886070	Sash1	NM_175155
10	8818052	8886070	Sash1	NM_175155
10	8834252	8886070	Sash1	NM_175155
10	8843402	8886070	Sash1	NM_175155
10	8858002	8886070	Sash1	NM_175155
10	8867402	8886070	Sash1	NM_175155
10	8874202	8886070	Sash1	NM_175155
10	9822202	9901040	Stxbp5	NM_001081344
10	9862002	9901040	Stxbp5	NM_001081344
10	9866702	9901040	Stxbp5	NM_001081344
10	9875502	9901040	Stxbp5	NM_001081344
10	9879502	9901040	Stxbp5	NM_001081344
10	9892702	9901040	Stxbp5	NM_001081344
10	10935102	11082331	Grm1	NM_016976
10	10964802	11082331	Grm1	NM_016976
10	11026802	11082331	Grm1	NM_016976
10	13289394	13324160	Phactr2	NM_001033257
10	13453294	13501027	Fuca2	NM_025799
10	13674844	13868830	Aig1	NM_025446
10	13686794	13868830	Aig1	NM_025446
10	13702594	13868830	Aig1	NM_025446
10	13715494	13868830	Aig1	NM_025446
10	13727794	13868830	Aig1	NM_025446
10	13740094	13868830	Aig1	NM_025446
10	13754544	13868830	Aig1	NM_025446
10	13760694	13868830	Aig1	NM_025446
10	13776294	13868830	Aig1	NM_025446
10	13781744	13868830	Aig1	NM_025446
10	13787194	13868830	Aig1	NM_025446
10	13834194	13868830	Aig1	NM_025446
10	13844344	13868830	Aig1	NM_025446
10	13848294	13868830	Aig1	NM_025446
10	18007594	18023252	3110003A17Rik	NM_028440
10	18627194	18743758	D10Bwg1379e	NM_001033258
10	18637894	18743758	D10Bwg1379e	NM_001033258
10	18645844	18743758	D10Bwg1379e	NM_001033258
10	18661144	18743758	D10Bwg1379e	NM_001033258
10	18666494	18743758	D10Bwg1379e	NM_001033258
10	18681694	18743758	D10Bwg1379e	NM_001033258
10	18696694	18743758	D10Bwg1379e	NM_001033258
10	18708194	18743758	D10Bwg1379e	NM_001033258
10	18710194	18743758	D10Bwg1379e	NM_001033258
10	18736294	18743758	D10Bwg1379e	NM_001033258
10	18960194	19015410	Tnfaip3	NM_009397
10	19001994	19015410	Tnfaip3	NM_009397
10	20658844	20725068	Pde7b	NM_013875
10	20673494	20725068	Pde7b	NM_013875
10	20691044	20725068	Pde7b	NM_013875
10	20700294	20725068	Pde7b	NM_013875
10	20943694	20952584	Ahi1	NM_026203
10	22709944	22731447	Tbpl1	NM_011603
10	22714994	22731447	Tbpl1	NM_011603
10	22720894	22731447	Tbpl1	NM_011603
10	22722894	22731447	Tbpl1	NM_011603
10	26359644	26375185	L3mbtl3	NM_172787
10	27991094	28074819	Ptprk	NM_008983
10	28068894	28074819	Ptprk	NM_008983
10	28186394	29143995	6330407J23Rik	NM_026138
10	28492494	29143995	6330407J23Rik	NM_026138
10	29217594	29313165	Echdc1	NM_001110195
10	29352294	29362442	Rnf146	NM_026518
10	29357294	29362442	Rnf146	NM_026518
10	31543094	31609725	Rnf217	NM_001146349
10	31552694	31609725	Rnf217	NM_001146349
10	31593794	31609725	Rnf217	NM_001146349
10	31605594	31609725	Rnf217	NM_001146349
10	34186394	34207551	Dse	NM_172508
10	34194394	34207551	Dse	NM_172508
10	34235494	34282189	Tspyl1	NM_009433
10	38908794	38965840	Lama4	NM_010681
10	38961994	38965840	Lama4	NM_010681
10	40054494	40142254	Slc16a10	NM_028247
10	40068594	40142254	Slc16a10	NM_028247
10	40071894	40142254	Slc16a10	NM_028247
10	40098094	40142254	Slc16a10	NM_028247
10	40108094	40142254	Slc16a10	NM_028247
10	40112994	40142254	Slc16a10	NM_028247
10	40128794	40142254	Slc16a10	NM_028247
10	40619294	40630010	Ddo	NM_027442
10	40669494	40683281	9030224M15Rik	NM_177793
10	40674094	40683281	9030224M15Rik	NM_177793
10	40827394	40883143	Cdc40	NM_027879
10	40831294	40883143	Cdc40	NM_027879
10	40842394	40883143	Cdc40	NM_027879
10	40844494	40883143	Cdc40	NM_027879
10	40847894	40883143	Cdc40	NM_027879
10	40851844	40883143	Cdc40	NM_027879
10	40869894	40883143	Cdc40	NM_027879
10	40872594	40883143	Cdc40	NM_027879
10	40827394	40883533	Wasf1	NM_031877
10	40831294	40883533	Wasf1	NM_031877
10	40842394	40883533	Wasf1	NM_031877
10	40844494	40883533	Wasf1	NM_031877
10	40847894	40883533	Wasf1	NM_031877
10	40869894	40883533	Wasf1	NM_031877
10	40872594	40883533	Wasf1	NM_031877
10	41514894	41519499	Cd164	NM_016898
10	41821344	41887438	Sesn1	NM_001013370
10	41839194	41887438	Sesn1	NM_001013370
10	41866294	41887438	Sesn1	NM_001013370
10	41872094	41887438	Sesn1	NM_001013370
10	41880794	41887438	Sesn1	NM_001013370
10	41883394	41887438	Sesn1	NM_001013370
10	42011594	42018382	Armc2	NM_001034858
10	42193394	42276742	Foxo3	NM_019740
10	42199894	42276742	Foxo3	NM_019740
10	42204794	42276742	Foxo3	NM_019740
10	42209294	42276742	Foxo3	NM_019740
10	42211994	42276742	Foxo3	NM_019740
10	42216994	42276742	Foxo3	NM_019740
10	42221344	42276742	Foxo3	NM_019740
10	42227094	42276742	Foxo3	NM_019740
10	42230894	42276742	Foxo3	NM_019740
10	42239594	42276742	Foxo3	NM_019740
10	42242994	42276742	Foxo3	NM_019740
10	42246994	42276742	Foxo3	NM_019740
10	42251494	42276742	Foxo3	NM_019740
10	42260344	42276742	Foxo3	NM_019740
10	42267894	42276742	Foxo3	NM_019740
10	42456694	42478565	Lace1	NM_145743
10	43140944	43174530	Sobp	NM_175407
10	43154694	43174530	Sobp	NM_175407
10	43159094	43174530	Sobp	NM_175407
10	43140944	43174703	9030612E09Rik	NM_172419
10	43154694	43174703	9030612E09Rik	NM_172419
10	43159094	43174703	9030612E09Rik	NM_172419
10	44381194	44458687	Prdm1	NM_007548
10	44434894	44458687	Prdm1	NM_007548
10	49731094	49788754	Grik2	NM_010349
10	52185694	52233618	Dcbld1	NM_025705
10	53732394	53750909	Fam184a	NM_001081428
10	53744994	53750909	Fam184a	NM_001081428
10	54040294	54075796	Man1a	NM_008548
10	54061094	54075796	Man1a	NM_008548
10	54070894	54075796	Man1a	NM_008548
10	58356252	58446851	Ranbp2	NM_011240
10	58363502	58446851	Ranbp2	NM_011240
10	58371052	58446851	Ranbp2	NM_011240
10	58380552	58446851	Ranbp2	NM_011240
10	58383552	58446851	Ranbp2	NM_011240
10	58802252	58813358	Sh3rf3	NM_172788
10	58807352	58813358	Sh3rf3	NM_172788
10	59589452	59616692	Ccdc109a	NM_001033259
10	59593352	59616692	Ccdc109a	NM_001033259
10	59601152	59616692	Ccdc109a	NM_001033259
10	59608852	59616692	Ccdc109a	NM_001033259
10	59836152	59879590	Dnajb12	NM_019965
10	59841052	59879590	Dnajb12	NM_019965
10	59859152	59879590	Dnajb12	NM_019965
10	59863202	59879590	Dnajb12	NM_019965
10	60079852	60106256	Spock2	NM_052994
10	60083352	60106256	Spock2	NM_052994
10	60092352	60106256	Spock2	NM_052994
10	60098002	60106256	Spock2	NM_052994
10	60079852	60219260	Chst3	NM_016803
10	60083352	60219260	Chst3	NM_016803
10	60092352	60219260	Chst3	NM_016803
10	60119552	60219260	Chst3	NM_016803
10	60172752	60219260	Chst3	NM_016803
10	60194752	60219260	Chst3	NM_016803
10	60203552	60219260	Chst3	NM_016803
10	60210752	60219260	Chst3	NM_016803
10	60214552	60219260	Chst3	NM_016803
10	60079852	60277627	Psap	NM_011179
10	60083352	60277627	Psap	NM_011179
10	60119552	60277627	Psap	NM_011179
10	60172752	60277627	Psap	NM_011179
10	60194752	60277627	Psap	NM_011179
10	60079852	60284460	Psap	NM_001146124
10	60083352	60284460	Psap	NM_001146124
10	60092352	60284460	Psap	NM_001146124
10	60172752	60284460	Psap	NM_001146124
10	60230852	60284460	Psap	NM_001146124
10	60263152	60284460	Psap	NM_001146124
10	60748002	60752782	Slc29a3	NM_023596
10	60793652	60831581	Unc5b	NM_029770
10	60801252	60831581	Unc5b	NM_029770
10	60808352	60831581	Unc5b	NM_029770
10	60817152	60831581	Unc5b	NM_029770
10	60913552	61147665	Sgpl1	NM_009163
10	60957952	61147665	Sgpl1	NM_009163
10	61059852	61147665	Sgpl1	NM_009163
10	61069152	61147665	Sgpl1	NM_009163
10	60793652	61175261	Tbata	NM_023064
10	60913552	61175261	Tbata	NM_023064
10	60941552	61175261	Tbata	NM_023064
10	61059852	61175261	Tbata	NM_023064
10	61444452	61452669	Eif4ebp2	NM_010124
10	61448152	61452669	Eif4ebp2	NM_010124
10	62077052	62111013	2010107G23Rik	NM_027251
10	62088952	62111013	2010107G23Rik	NM_027251
10	62100152	62111013	2010107G23Rik	NM_027251
10	62104552	62111013	2010107G23Rik	NM_027251
10	62191652	62231218	Tspan15	NM_197996
10	62196152	62231218	Tspan15	NM_197996
10	62208752	62231218	Tspan15	NM_197996
10	62314252	62340421	Hk1	NM_001146100
10	62319402	62340421	Hk1	NM_001146100
10	62326252	62340421	Hk1	NM_001146100
10	62335952	62340421	Hk1	NM_001146100
10	62336252	62340421	Hk1	NM_001146100
10	62739852	62792368	Ccar1	NM_026201
10	63880752	64090255	Lrrtm3	NM_178678
10	63947052	64090255	Lrrtm3	NM_178678
10	63950852	64090255	Lrrtm3	NM_178678
10	63954952	64090255	Lrrtm3	NM_178678
10	64040202	64090255	Lrrtm3	NM_178678
10	64048952	64090255	Lrrtm3	NM_178678
10	64053752	64090255	Lrrtm3	NM_178678
10	64066952	64090255	Lrrtm3	NM_178678
10	64077652	64090255	Lrrtm3	NM_178678
10	64080352	64090255	Lrrtm3	NM_178678
10	67057452	67096857	Reep3	NM_178606
10	67061852	67096857	Reep3	NM_178606
10	67066052	67096857	Reep3	NM_178606
10	67072452	67096857	Reep3	NM_178606
10	67076552	67096857	Reep3	NM_178606
10	67057452	67127257	Jmjd1c	NM_207221
10	67493152	67548955	Ado	NM_001005419
10	67892852	67912662	Zfp365	NM_178679
10	67896152	67912662	Zfp365	NM_178679
10	67908752	67912662	Zfp365	NM_178679
10	68102452	68278726	Arid5b	NM_023598
10	68106752	68278726	Arid5b	NM_023598
10	68110252	68278726	Arid5b	NM_023598
10	68124252	68278726	Arid5b	NM_023598
10	68131452	68278726	Arid5b	NM_023598
10	68145652	68278726	Arid5b	NM_023598
10	68150352	68278726	Arid5b	NM_023598
10	68166852	68278726	Arid5b	NM_023598
10	68168052	68278726	Arid5b	NM_023598
10	68220602	68278726	Arid5b	NM_023598
10	68268552	68278726	Arid5b	NM_023598
10	69155552	69212656	Rhobtb1	NM_001081347
10	69163052	69212656	Rhobtb1	NM_001081347
10	69185352	69212656	Rhobtb1	NM_001081347
10	70077352	70097120	Ccdc6	NM_001111121
10	70418852	70440667	Fam13c	NM_001143777
10	70428652	70440667	Fam13c	NM_001143777
10	70418852	70440909	Fam13c	NM_024244
10	70428652	70440909	Fam13c	NM_024244
10	70418852	70599291	Phyhipl	NM_178621
10	70444302	70599291	Phyhipl	NM_178621
10	70455652	70599291	Phyhipl	NM_178621
10	70465752	70599291	Phyhipl	NM_178621
10	70485252	70599291	Phyhipl	NM_178621
10	70494902	70599291	Phyhipl	NM_178621
10	70499102	70599291	Phyhipl	NM_178621
10	70506052	70599291	Phyhipl	NM_178621
10	70515652	70599291	Phyhipl	NM_178621
10	70531052	70599291	Phyhipl	NM_178621
10	70532952	70599291	Phyhipl	NM_178621
10	70538152	70599291	Phyhipl	NM_178621
10	70555452	70599291	Phyhipl	NM_178621
10	70573552	70599291	Phyhipl	NM_178621
10	70575152	70599291	Phyhipl	NM_178621
10	70583052	70599291	Phyhipl	NM_178621
10	70587852	70599291	Phyhipl	NM_178621
10	70595252	70599291	Phyhipl	NM_178621
10	71262952	71285262	Ube2d1	NM_145420
10	71267552	71285262	Ube2d1	NM_145420
10	71274152	71285262	Ube2d1	NM_145420
10	71276852	71285262	Ube2d1	NM_145420
10	71333152	71344849	Cisd1	NM_134007
10	71341802	71344849	Cisd1	NM_134007
10	71341802	71347792	Ipmk	NM_027184
10	74933755	74967230	Gnaz	NM_010311
10	74953655	74967230	Gnaz	NM_010311
10	74933755	75037088	Rab36	NM_029781
10	74971355	75037088	Rab36	NM_029781
10	74974655	75037088	Rab36	NM_029781
10	74977655	75037088	Rab36	NM_029781
10	74997055	75037088	Rab36	NM_029781
10	74999855	75037088	Rab36	NM_029781
10	75008155	75037088	Rab36	NM_029781
10	75010655	75037088	Rab36	NM_029781
10	75015255	75037088	Rab36	NM_029781
10	75657655	75764357	Cabin1	NM_172549
10	75660955	75764357	Cabin1	NM_172549
10	75675355	75764357	Cabin1	NM_172549
10	75679555	75764357	Cabin1	NM_172549
10	75683055	75764357	Cabin1	NM_172549
10	75695555	75764357	Cabin1	NM_172549
10	75705655	75764357	Cabin1	NM_172549
10	75714455	75764357	Cabin1	NM_172549
10	75718155	75764357	Cabin1	NM_172549
10	75720555	75764357	Cabin1	NM_172549
10	75743705	75764357	Cabin1	NM_172549
10	75828305	75834881	Gstt2	NM_010361
10	75897555	75921614	Smarcb1	NM_011418
10	75918455	75921614	Smarcb1	NM_011418
10	76002155	76032611	Zfp280b	NM_177475
10	76246555	76253835	S100b	NM_009115
10	76246555	76345262	Dip2a	NM_001081419
10	76259455	76345262	Dip2a	NM_001081419
10	76316655	76345262	Dip2a	NM_001081419
10	76328155	76345262	Dip2a	NM_001081419
10	76333655	76345262	Dip2a	NM_001081419
10	76335355	76345262	Dip2a	NM_001081419
10	76462455	76468970	Mcm3ap	NM_019434
10	76462455	76469114	A130042E20Rik	NM_172550
10	76634355	76726044	Col6a1	NM_009933
10	76642955	76726044	Col6a1	NM_009933
10	76668555	76726044	Col6a1	NM_009933
10	76678055	76726044	Col6a1	NM_009933
10	76686055	76726044	Col6a1	NM_009933
10	76714055	76726044	Col6a1	NM_009933
10	76762855	76961947	Pcbp3	NM_021568
10	76803005	76961947	Pcbp3	NM_021568
10	76809355	76961947	Pcbp3	NM_021568
10	76816055	76961947	Pcbp3	NM_021568
10	76828255	76961947	Pcbp3	NM_021568
10	76836255	76961947	Pcbp3	NM_021568
10	76841755	76961947	Pcbp3	NM_021568
10	76860255	76961947	Pcbp3	NM_021568
10	76866405	76961947	Pcbp3	NM_021568
10	76873705	76961947	Pcbp3	NM_021568
10	76903155	76961947	Pcbp3	NM_021568
10	76762855	77033258	Slc19a1	NM_031196
10	76809355	77033258	Slc19a1	NM_031196
10	76816055	77033258	Slc19a1	NM_031196
10	76828255	77033258	Slc19a1	NM_031196
10	76836255	77033258	Slc19a1	NM_031196
10	76841755	77033258	Slc19a1	NM_031196
10	76860255	77033258	Slc19a1	NM_031196
10	76866405	77033258	Slc19a1	NM_031196
10	76873705	77033258	Slc19a1	NM_031196
10	76983855	77033258	Slc19a1	NM_031196
10	77008555	77033258	Slc19a1	NM_031196
10	77206055	77259223	Gm10941	NR_026944
10	77211355	77259223	Gm10941	NR_026944
10	77215155	77259223	Gm10941	NR_026944
10	77237655	77259223	Gm10941	NR_026944
10	77251955	77259223	Gm10941	NR_026944
10	77206055	77259299	Pofut2	NM_030262
10	77211355	77259299	Pofut2	NM_030262
10	77215155	77259299	Pofut2	NM_030262
10	77237655	77259299	Pofut2	NM_030262
10	77251955	77259299	Pofut2	NM_030262
10	77316105	77418273	Adarb1	NR_021486
10	77324655	77418273	Adarb1	NR_021486
10	77330405	77418273	Adarb1	NR_021486
10	77335305	77418273	Adarb1	NR_021486
10	77360555	77418273	Adarb1	NR_021486
10	77365155	77418273	Adarb1	NR_021486
10	77371055	77418273	Adarb1	NR_021486
10	77374155	77418273	Adarb1	NR_021486
10	77385255	77418273	Adarb1	NR_021486
10	77386755	77418273	Adarb1	NR_021486
10	77399555	77418273	Adarb1	NR_021486
10	77406655	77418273	Adarb1	NR_021486
10	77414455	77418273	Adarb1	NR_021486
10	77316105	77418375	LOC100045653	NR_027377
10	77324655	77418375	LOC100045653	NR_027377
10	77330405	77418375	LOC100045653	NR_027377
10	77335305	77418375	LOC100045653	NR_027377
10	77360555	77418375	LOC100045653	NR_027377
10	77365155	77418375	LOC100045653	NR_027377
10	77371055	77418375	LOC100045653	NR_027377
10	77374155	77418375	LOC100045653	NR_027377
10	77385255	77418375	LOC100045653	NR_027377
10	77386755	77418375	LOC100045653	NR_027377
10	77399555	77418375	LOC100045653	NR_027377
10	77406655	77418375	LOC100045653	NR_027377
10	77414455	77418375	LOC100045653	NR_027377
10	77495855	77515813	1810008A18Rik	NM_133998
10	77501255	77515813	1810008A18Rik	NM_133998
10	77503755	77515813	1810008A18Rik	NM_133998
10	77509355	77515813	1810008A18Rik	NM_133998
10	77913355	77969872	Trpm2	NM_138301
10	77921755	77969872	Trpm2	NM_138301
10	78214255	78244642	Trappc10	NM_001081055
10	78219555	78244642	Trappc10	NM_001081055
10	78222655	78244642	Trappc10	NM_001081055
10	78229255	78244642	Trappc10	NM_001081055
10	78233455	78244642	Trappc10	NM_001081055
10	78236155	78244642	Trappc10	NM_001081055
10	78229255	78351700	Agpat3	NM_053014
10	78233455	78351700	Agpat3	NM_053014
10	78236155	78351700	Agpat3	NM_053014
10	78260255	78351700	Agpat3	NM_053014
10	78284605	78351700	Agpat3	NM_053014
10	78304555	78351700	Agpat3	NM_053014
10	78309955	78351700	Agpat3	NM_053014
10	78311455	78351700	Agpat3	NM_053014
10	78319055	78351700	Agpat3	NM_053014
10	78322255	78351700	Agpat3	NM_053014
10	78326555	78351700	Agpat3	NM_053014
10	78332855	78351700	Agpat3	NM_053014
10	78338455	78351700	Agpat3	NM_053014
10	78343655	78351700	Agpat3	NM_053014
10	78346955	78351700	Agpat3	NM_053014
10	78454355	78464948	Pdxk	NM_172134
10	78457755	78464948	Pdxk	NM_172134
10	78461055	78464948	Pdxk	NM_172134
10	78437755	78574499	Ilvbl	NM_173751
10	78756955	78780495	Slc1a6	NM_009200
10	79575855	79614018	C2cd4c	NM_198614
10	79609755	79614018	C2cd4c	NM_198614
10	79610755	79614018	C2cd4c	NM_198614
10	79575855	79614025	C2cd4c	NM_001168624
10	79609755	79614025	C2cd4c	NM_001168624
10	79610755	79614025	C2cd4c	NM_001168624
10	79609755	79637918	Shc2	NM_001024539
10	79610755	79637918	Shc2	NM_001024539
10	79625055	79637918	Shc2	NM_001024539
10	79634255	79637918	Shc2	NM_001024539
10	79609755	79669409	Gm16517	NM_148934
10	79610755	79669409	Gm16517	NM_148934
10	79625055	79669409	Gm16517	NM_148934
10	79634255	79669409	Gm16517	NM_148934
10	79654955	79669409	Gm16517	NM_148934
10	79625055	79689019	Gzmm	NM_008504
10	79634255	79689019	Gzmm	NM_008504
10	79708105	79716633	Hcn2	NM_008226
10	79900355	79916930	C030046I01Rik	NM_177994
10	79900355	79916970	Kiss1r	NM_053244
10	79900355	79960151	Wdr18	NM_175450
10	79935755	79960151	Wdr18	NM_175450
10	80033255	80039659	Polr2e	NM_025554
10	80070355	80102702	Sbno2	NM_183426
10	80084955	80102702	Sbno2	NM_183426
10	80096355	80102702	Sbno2	NM_183426
10	80070355	80116535	Stk11	NM_011492
10	80084955	80116535	Stk11	NM_011492
10	80096355	80116535	Stk11	NM_011492
10	80153655	80172943	1600002K03Rik	NM_027207
10	80156855	80172943	1600002K03Rik	NM_027207
10	80185755	80226597	Mum1	NM_023431
10	80209155	80226597	Mum1	NM_023431
10	80255955	80260968	Gamt	NM_010255
10	80255955	80264990	Dazap1	NM_133188
10	80372855	80387651	Mex3d	NM_198615
10	80372855	80399479	Mbd3	NM_013595
10	80412355	80433653	Tcf3	NM_011548
10	80570255	80577296	Klf16	NM_078477
10	80573955	80577296	Klf16	NM_078477
10	80584955	80590341	Fam108a	NM_145421
10	80652655	80657071	Btbd2	NM_145361
10	80665055	80701820	Mobkl2a	NM_172457
10	80750755	80755205	Dot1l	NM_199322
10	80750755	80798626	Plekhj1	NM_023900
10	80750755	80798734	Sf3a2	NM_013651
10	80762755	80805247	Amh	NM_007445
10	80765055	80805247	Amh	NM_007445
10	80784205	80805247	Amh	NM_007445
10	80838305	80844039	Lingo3	NM_001013758
10	80838305	80855209	Lsm7	NM_025349
10	80838305	80855274	3110056O03Rik	NM_175195
10	80848955	80900969	Timm13	NM_013895
10	80838305	80918245	Lmnb2	NM_010722
10	80876055	80918245	Lmnb2	NM_010722
10	80838305	80930090	Gadd45b	NM_008655
10	80992455	81001365	Gng7	NM_001038655
10	81005855	81014925	Gng7	NM_010319
10	81010755	81014925	Gng7	NM_010319
10	81005855	81025377	Diras1	NM_145217
10	81010755	81025377	Diras1	NM_145217
10	81005855	81070082	Thop1	NM_022653
10	81010755	81070082	Thop1	NM_022653
10	80992455	81105946	Map2k2	NM_023138
10	81005855	81105946	Map2k2	NM_023138
10	80992455	81136270	Zbtb7a	NM_010731
10	81162355	81167720	Pias4	NM_021501
10	81155555	81176630	Eef2	NM_007907
10	81162355	81176630	Eef2	NM_007907
10	81155555	81230779	Atcay	NM_178662
10	81155555	81233162	Zfr2	NM_001034895
10	81155555	81257544	Matk	NM_010768
10	81162355	81257544	Matk	NM_010768
10	81237655	81257544	Matk	NM_010768
10	81245055	81257544	Matk	NM_010768
10	81155555	81266926	Mrpl54	NM_025317
10	81245055	81266926	Mrpl54	NM_025317
10	81297055	81328730	Tbxa2r	NM_009325
10	81452455	81482709	Celf5	NM_176954
10	81457355	81482709	Celf5	NM_176954
10	81465555	81482709	Celf5	NM_176954
10	81536855	81545046	Gna11	NM_010301
10	81551455	81559559	Aes	NM_010347
10	81551455	81649068	Gm10778	NM_001142963
10	83322355	83337817	Slc41a2	NM_177388
10	83633605	83648664	Appl2	NM_145220
10	83641155	83648664	Appl2	NM_145220
10	84357955	84440471	Nuak1	NM_001004363
10	84372255	84440471	Nuak1	NM_001004363
10	84382755	84440471	Nuak1	NM_001004363
10	84386655	84440471	Nuak1	NM_001004363
10	84390355	84440471	Nuak1	NM_001004363
10	84395355	84440471	Nuak1	NM_001004363
10	84399055	84440471	Nuak1	NM_001004363
10	84403355	84440471	Nuak1	NM_001004363
10	84410055	84440471	Nuak1	NM_001004363
10	84414855	84440471	Nuak1	NM_001004363
10	84419855	84440471	Nuak1	NM_001004363
10	84422255	84440471	Nuak1	NM_001004363
10	84427455	84440471	Nuak1	NM_001004363
10	84432755	84440471	Nuak1	NM_001004363
10	84435555	84440471	Nuak1	NM_001004363
10	84372255	84533888	Ckap4	NM_175451
10	84382755	84533888	Ckap4	NM_175451
10	84386655	84533888	Ckap4	NM_175451
10	84390355	84533888	Ckap4	NM_175451
10	84395355	84533888	Ckap4	NM_175451
10	84399055	84533888	Ckap4	NM_175451
10	84403355	84533888	Ckap4	NM_175451
10	84410055	84533888	Ckap4	NM_175451
10	84414855	84533888	Ckap4	NM_175451
10	84422255	84533888	Ckap4	NM_175451
10	84427455	84533888	Ckap4	NM_175451
10	84432755	84533888	Ckap4	NM_175451
10	84435555	84533888	Ckap4	NM_175451
10	84582655	84622436	Polr3b	NM_027423
10	84852655	84917615	Ric8b	NM_183172
10	84905155	84917615	Ric8b	NM_183172
10	84908855	84917615	Ric8b	NM_183172
10	84852655	84917655	Ric8b	NM_001013441
10	84905155	84917655	Ric8b	NM_001013441
10	84908855	84917655	Ric8b	NM_001013441
10	85162555	85185054	Cry1	NM_007771
10	86183405	86300411	Timp3	NM_011595
10	86220555	86300411	Timp3	NM_011595
10	86245655	86300411	Timp3	NM_011595
10	86249405	86300411	Timp3	NM_011595
10	86257405	86300411	Timp3	NM_011595
10	86279555	86300411	Timp3	NM_011595
10	86480355	86498896	Syn3	NM_013722
10	86488555	86498896	Syn3	NM_013722
10	86700055	86705810	BC030307	NM_001003939
10	86702155	86705810	BC030307	NM_001003939
10	86969355	87058045	1700113H08Rik	NM_029685
10	86974155	87058045	1700113H08Rik	NM_029685
10	87446855	87493660	Ascl1	NM_008553
10	88494905	88503970	Chpt1	NR_027477
10	89714855	89732295	Actr6	NM_025914
10	89856455	89873508	Anks1b	NM_001128086
10	93144355	93160875	Cdk17	NM_146239
10	93227455	93311159	Elk3	NM_013508
10	93230055	93311159	Elk3	NM_013508
10	93249655	93311159	Elk3	NM_013508
10	93253755	93311159	Elk3	NM_013508
10	93256055	93311159	Elk3	NM_013508
10	93260855	93311159	Elk3	NM_013508
10	93264955	93311159	Elk3	NM_013508
10	93270255	93311159	Elk3	NM_013508
10	93281755	93311159	Elk3	NM_013508
10	93298405	93311159	Elk3	NM_013508
10	93144355	93453395	Lta4h	NM_008517
10	93169255	93453395	Lta4h	NM_008517
10	93213105	93453395	Lta4h	NM_008517
10	93419555	93453395	Lta4h	NM_008517
10	93438005	93453395	Lta4h	NM_008517
10	94056155	94147930	Nr2c1	NM_011629
10	94069055	94147930	Nr2c1	NM_011629
10	94077755	94147930	Nr2c1	NM_011629
10	94082455	94147930	Nr2c1	NM_011629
10	94086555	94147930	Nr2c1	NM_011629
10	94093655	94147930	Nr2c1	NM_011629
10	94112255	94147930	Nr2c1	NM_011629
10	94129855	94147930	Nr2c1	NM_011629
10	94134655	94147930	Nr2c1	NM_011629
10	94144755	94147930	Nr2c1	NM_011629
10	94458655	94514856	Tmcc3	NM_172051
10	94466505	94514856	Tmcc3	NM_172051
10	94494755	94514856	Tmcc3	NM_172051
10	94466505	94575256	Tmcc3	NM_001168684
10	94494755	94575256	Tmcc3	NM_001168684
10	94549955	94575256	Tmcc3	NM_001168684
10	94466505	94576262	Tmcc3	NM_177026
10	94474255	94576262	Tmcc3	NM_177026
10	94522355	94576262	Tmcc3	NM_177026
10	94526955	94576262	Tmcc3	NM_177026
10	94531255	94576262	Tmcc3	NM_177026
10	94549955	94576262	Tmcc3	NM_177026
10	94568655	94576262	Tmcc3	NM_177026
10	94572455	94576262	Tmcc3	NM_177026
10	94683555	94688613	4932415G12Rik	NR_015524
10	94683555	94688789	Ccdc41	NM_029852
10	94919766	94944578	Plxnc1	NM_018797
10	94932266	94944578	Plxnc1	NM_018797
10	94934566	94944578	Plxnc1	NM_018797
10	95298066	95324097	Cradd	NM_009950
10	95298066	95415283	Socs2	NM_001168657
10	95406066	95415283	Socs2	NM_001168657
10	95298066	95415484	Socs2	NM_001168656
10	95406066	95415484	Socs2	NM_001168656
10	95298066	95416212	Socs2	NM_001168655
10	95406066	95416212	Socs2	NM_001168655
10	95298066	95416857	Socs2	NM_007706
10	95406066	95416857	Socs2	NM_007706
10	95553616	95564167	Nudt4	NM_027722
10	95560366	95564167	Nudt4	NM_027722
10	99253566	99263230	Dusp6	NM_026268
10	105465744	105574479	Tmtc2	NM_177368
10	105557744	105574479	Tmtc2	NM_177368
10	106509444	107271830	Lin7a	NM_001039354
10	106681844	107271830	Lin7a	NM_001039354
10	106685244	107271830	Lin7a	NM_001039354
10	106762944	107271830	Lin7a	NM_001039354
10	108155944	108162399	Ppp1r12a	NM_027892
10	108904144	109010619	Syt1	NM_009306
10	108924044	109010619	Syt1	NM_009306
10	108929244	109010619	Syt1	NM_009306
10	108973544	109010619	Syt1	NM_009306
10	108989044	109010619	Syt1	NM_009306
10	108992644	109010619	Syt1	NM_009306
10	111135044	111164801	Osbpl8	NM_175489
10	111148244	111164801	Osbpl8	NM_175489
10	111237944	111298678	Bbs10	NM_027914
10	111243744	111298678	Bbs10	NM_027914
10	114735744	114801370	Trhde	NM_146241
10	115242544	115251493	Tbc1d15	NM_025706
10	115247844	115251493	Tbc1d15	NM_025706
10	115308444	115315591	Rab21	NM_024454
10	115312244	115315591	Rab21	NM_024454
10	116261344	116301373	Ptprb	NM_029928
10	116266244	116301373	Ptprb	NM_029928
10	116290044	116301373	Ptprb	NM_029928
10	116428144	116473523	Kcnmb4	NM_021452
10	116430444	116473523	Kcnmb4	NM_021452
10	116436444	116473523	Kcnmb4	NM_021452
10	116442844	116473523	Kcnmb4	NM_021452
10	116454044	116473523	Kcnmb4	NM_021452
10	116458344	116473523	Kcnmb4	NM_021452
10	116558144	116581511	Cnot2	NR_024327
10	116562494	116581511	Cnot2	NR_024327
10	116931444	116950380	Rab3ip	NM_001003950
10	117059494	117063814	Cct2	NM_007636
10	117059494	117148474	Frs2	NM_177798
10	117067344	117148474	Frs2	NM_177798
10	117105144	117148474	Frs2	NM_177798
10	117109344	117148474	Frs2	NM_177798
10	117119144	117148474	Frs2	NM_177798
10	117130244	117148474	Frs2	NM_177798
10	117133944	117148474	Frs2	NM_177798
10	117718844	117746358	Slc35e3	NM_029875
10	117718844	117792705	Nup107	NM_134010
10	118122444	118141786	Mdm1	NM_148922
10	118793144	118868903	Dyrk2	NM_001014390
10	118853444	118868903	Dyrk2	NM_001014390
10	118864594	118868903	Dyrk2	NM_001014390
10	119231694	119240055	Cand1	NM_027994
10	120197644	120201537	Irak3	NM_028679
10	120197644	120208825	Tmbim4	NM_026617
10	120197644	120227059	Llph	NM_025431
10	120851144	120898971	Msrb3	NM_177092
10	121280144	121311189	Tbc1d30	NM_029057
10	121285044	121311189	Tbc1d30	NM_029057
10	121290744	121311189	Tbc1d30	NM_029057
10	121342244	121365089	Gns	NM_029364
10	121374344	121476250	Rassf3	NM_138956
10	121422194	121476250	Rassf3	NM_138956
10	121428844	121476250	Rassf3	NM_138956
10	121431644	121476250	Rassf3	NM_138956
10	121440144	121476250	Rassf3	NM_138956
10	121453244	121476250	Rassf3	NM_138956
10	121468844	121476250	Rassf3	NM_138956
10	121472844	121476250	Rassf3	NM_138956
10	121581544	121586794	Tbk1	NM_019786
10	122665844	122678761	Ppm1h	NM_176919
10	122962794	122985724	Mirlet7i	NR_029527
10	126970644	126978716	Ctdsp2	NM_001113470
10	127095744	127121160	Os9	NM_177614
10	127087744	127165224	B4galnt1	NM_008080
10	127095744	127165224	B4galnt1	NM_008080
10	127160344	127165224	B4galnt1	NM_008080
10	127095744	127165830	B4galnt1	NM_027739
10	127160344	127165830	B4galnt1	NM_027739
10	127227044	127263363	Kif5a	NM_008447
10	127294744	127311786	Mars	NM_001171582
10	127565494	127621148	Lrp1	NM_008512
10	127579544	127621148	Lrp1	NM_008512
10	127608844	127621148	Lrp1	NM_008512
10	127614444	127621148	Lrp1	NM_008512
10	127618144	127621148	Lrp1	NM_008512
10	127579544	127642985	Stat6	NM_009284
10	127601744	127642985	Stat6	NM_009284
10	127604644	127642985	Stat6	NM_009284
10	127579544	127666703	Nab2	NM_008668
10	127588144	127677064	Tmem194	NM_173732
10	127601744	127677064	Tmem194	NM_173732
10	127604644	127677064	Tmem194	NM_173732
10	127608844	127677064	Tmem194	NM_173732
10	127614444	127677064	Tmem194	NM_173732
10	127618144	127677064	Tmem194	NM_173732
10	128038644	128085285	Mir677	NR_030442
10	128045244	128085285	Mir677	NR_030442
10	128062194	128085285	Mir677	NR_030442
10	128062194	128092782	Baz2a	NM_054078
10	128086794	128092782	Baz2a	NM_054078
10	128062194	128180297	Rbms2	NM_001039080
10	128086794	128180297	Rbms2	NM_001039080
10	128167344	128180297	Rbms2	NM_001039080
10	128395444	128409796	Obfc2b	NM_027257
10	128395444	128411615	Rnf41	NM_026259
10	128504194	128525859	Esyt1	NM_011843
10	128504194	128547744	Zc3h10	NM_134003
10	128779144	128805675	Dnajc14	NM_028873
11	3293797	3330730	Pik3ip1	NM_178149
11	3302497	3330730	Pik3ip1	NM_178149
11	3302497	3371392	Limk2	NM_173053
11	3348897	3371392	Limk2	NM_173053
11	3366997	3371392	Limk2	NM_173053
11	3348897	3409235	Limk2	NM_010718
11	3366997	3409235	Limk2	NM_010718
11	3396197	3409235	Limk2	NM_010718
11	3404597	3409235	Limk2	NM_010718
11	3302497	3452325	Rnf185	NM_145355
11	3396197	3452325	Rnf185	NM_145355
11	3416497	3452325	Rnf185	NM_145355
11	3442547	3452325	Rnf185	NM_145355
11	3302497	3452436	8430429K09Rik	NR_028317
11	3396197	3452436	8430429K09Rik	NR_028317
11	3416497	3452436	8430429K09Rik	NR_028317
11	3442547	3452436	8430429K09Rik	NR_028317
11	3484147	3504821	Inpp5j	NM_172439
11	3484147	3514701	Selm	NM_053267
11	3508397	3514701	Selm	NM_053267
11	3543397	3648808	Tug1	NR_002321
11	3543397	3649493	Morc2a	NM_001159288
11	3702197	3863903	Osbp2	NM_152818
11	3710997	3863903	Osbp2	NM_152818
11	3716897	3863903	Osbp2	NM_152818
11	3728897	3863903	Osbp2	NM_152818
11	3731197	3863903	Osbp2	NM_152818
11	3736697	3863903	Osbp2	NM_152818
11	3749497	3863903	Osbp2	NM_152818
11	3755397	3863903	Osbp2	NM_152818
11	3766397	3863903	Osbp2	NM_152818
11	3769697	3863903	Osbp2	NM_152818
11	3818497	3863903	Osbp2	NM_152818
11	3824797	3863903	Osbp2	NM_152818
11	3828297	3863903	Osbp2	NM_152818
11	3832297	3863903	Osbp2	NM_152818
11	3842597	3863903	Osbp2	NM_152818
[truncated: 22,468 more rows]
