# Supplementary material for: Extensive transcriptional and chromatin changes underlie astrocyte maturation in vivo and in culture
Source: Nat Commun. 2021 Jul 15;12:4335. doi: 10.1038/s41467-021-24624-5 (PMC8282848; doi:10.1038/s41467-021-24624-5)
Supplement: Supplementary file 4 — Supplementary Software [file 41467_2021_24624_MOESM4_ESM.zip › github/Figure3_ATAC-Seq_in_vivo/00_input/pombo_NPC_NcoI.enh_1e-2_mm10.bed]

1	5859919	5909919	Atp6v1h:800Kb:3.4e-05:9.3e-07:3.6e+02:1.4e+03
1	5859919	5909919	Rgs20:800Kb:3.4e-05:9.3e-07:3.6e+02:1.4e+03
1	10059919	10109919	1700034P13Rik:350Kb:0.0045:0.00012:6.4e+02:1.7e+03
1	10059919	10109919	Vcpip1:350Kb:0.0045:0.00012:6.4e+02:1.7e+03
1	12609919	12659919	Gm17644:-50Kb:0.0034:9.5e-05:1.2e+03:1.9e+03
1	12609919	12659919	Sulf1:-50Kb:0.0034:9.5e-05:1.2e+03:1.9e+03
1	16559919	16609919	Stau2:50Kb:0.0033:8.2e-05:1.7e+03:2.4e+03
1	16759919	16809919	Gdap1:-350Kb:0.0029:7.5e-05:5.2e+02:1.4e+03
1	18359919	18409919	Tfap2b:-800Kb:0.0013:3.5e-05:2.2e+02:1e+03
1	20809919	20859919	6720483E21Rik:-50Kb:0.0047:0.00011:1.3e+03:2e+03
1	20809919	20859919	Paqr8:-50Kb:0.0047:0.00011:1.3e+03:2e+03
1	20859919	20909919	Mcm3:50Kb:0.0047:0.00012:1.3e+03:2e+03
1	21109919	21159919	Efhc1:200Kb:4.2e-05:1.1e-06:5.5e+02:1.6e+03
1	21159919	21209919	Efhc1:250Kb:0.0023:0.00012:4.6e+02:1.2e+03
1	21409919	21459919	Kcnq5:-550Kb:0.0042:0.00024:4.7e+02:1.2e+03
1	21459919	21509919	Kcnq5:-500Kb:0.00014:4.1e-06:4.9e+02:1.4e+03
1	23293161	23343161	Ogfrl1:-50Kb:1.8e-05:4.7e-07:1.5e+03:2.5e+03
1	25743155	25793155	Bai3:-50Kb:1.9e-06:4.7e-08:1.4e+03:2.6e+03
1	37543155	37593155	Mgat4a:50Kb:2.3e-06:5.8e-08:1.6e+03:2.6e+03
1	37993155	38043155	Rev1:-100Kb:0.0018:4.7e-05:9.8e+02:1.7e+03
1	38043155	38093155	Eif5b:50Kb:6.9e-12:2.1e-13:1.4e+03:2.7e+03
1	38043155	38093155	Txndc9:50Kb:6.9e-12:2.1e-13:1.4e+03:2.7e+03
1	38093155	38143155	Eif5b:100Kb:0.00098:5.9e-05:9.8e+02:1.7e+03
1	38093155	38143155	Txndc9:100Kb:0.00098:5.9e-05:9.8e+02:1.7e+03
1	38893155	38943155	Cnot11:-600Kb:0.0091:0.00091:2.1e+02:7.4e+02
1	38993155	39043155	Cnot11:-500Kb:0.0091:0.0011:6.9e+02:1.2e+03
1	39343155	39393155	Cnot11:-150Kb:0.0005:1.5e-05:9.5e+02:1.7e+03
1	39393155	39443155	Rpl31:50Kb:0.0068:0.00039:1.3e+03:1.9e+03
1	39443155	39493155	Cnot11:-50Kb:0.0064:0.00038:1.3e+03:1.8e+03
1	39493155	39543155	Rpl31:150Kb:0.0008:2.3e-05:9.5e+02:1.7e+03
1	40643155	40693155	Mfsd9:-100Kb:0.0004:9.8e-06:1e+03:1.6e+03
1	40743155	40793155	Slc9a2:100Kb:0.00023:6.5e-06:1e+03:1.6e+03
1	41743155	41793155	4930448I06Rik:600Kb:0.0033:0.00019:4.5e+02:9.9e+02
1	41793155	41843155	4930448I06Rik:650Kb:0.0027:7.9e-05:4.4e+02:1e+03
1	51593156	51643156	Nabp1:150Kb:0.0026:6.6e-05:8.8e+02:1.8e+03
1	51643156	51693156	Myo1b:-250Kb:8e-06:2.1e-07:6.3e+02:1.7e+03
1	53243156	53293156	Mstn:200Kb:0.0073:0.00019:6.8e+02:1.5e+03
1	53843156	53893156	Dnahc7a:150Kb:0.0066:0.00018:8e+02:1.5e+03
1	56893156	56943156	9130024F11Rik:-50Kb:0.003:7.8e-05:1.1e+03:1.9e+03
1	56893156	56943156	Satb2:-50Kb:0.003:7.8e-05:1.1e+03:1.9e+03
1	57293156	57343156	1700066M21Rik:-50Kb:0.00018:4.9e-06:1.1e+03:2e+03
1	57293156	57343156	4930558J18Rik:-50Kb:0.00018:4.9e-06:1.1e+03:2e+03
1	57393156	57443156	Aox1:-600Kb:0.0021:5.6e-05:5.3e+02:1.3e+03
1	57393156	57443156	Kctd18:-550Kb:3.9e-14:1.1e-15:5.4e+02:2.2e+03
1	57393156	57443156	Sgol2:-550Kb:3.9e-14:1.1e-15:5.4e+02:2.2e+03
1	57393156	57443156	Spats2l:-350Kb:0.0081:0.00031:6.2e+02:1.3e+03
1	57443156	57493156	Spats2l:-300Kb:0.0081:0.00043:6.5e+02:1.3e+03
1	57743156	57793156	9430016H08Rik:350Kb:0.0026:0.00033:6.2e+02:1.3e+03
1	57743156	57793156	Tyw5:350Kb:0.0026:0.00033:6.2e+02:1.3e+03
1	57893156	57943156	9430016H08Rik:500Kb:0.0026:0.00037:5.6e+02:1.2e+03
1	57893156	57943156	Kctd18:-50Kb:0.00033:1.8e-05:1.5e+03:2.4e+03
1	57893156	57943156	Sgol2:-50Kb:0.00033:1.8e-05:1.5e+03:2.4e+03
1	57893156	57943156	Tyw5:500Kb:0.0026:0.00037:5.6e+02:1.2e+03
1	57943156	57993156	9430016H08Rik:550Kb:1.1e-14:3.3e-16:5.4e+02:2.2e+03
1	57943156	57993156	Tyw5:550Kb:1.1e-14:3.3e-16:5.4e+02:2.2e+03
1	57993156	58043156	9430016H08Rik:600Kb:0.00065:3.8e-05:5.3e+02:1.3e+03
1	57993156	58043156	Tyw5:600Kb:0.00065:3.8e-05:5.3e+02:1.3e+03
1	58043156	58093156	9430016H08Rik:650Kb:0.0026:0.00042:5.1e+02:1.2e+03
1	58043156	58093156	Tyw5:650Kb:0.0026:0.00042:5.1e+02:1.2e+03
1	58293156	58343156	9430016H08Rik:900Kb:0.0026:0.00047:4.6e+02:1.1e+03
1	58293156	58343156	Tyw5:900Kb:0.0026:0.00047:4.6e+02:1.1e+03
1	59293156	59343156	Fzd7:-150Kb:2.3e-05:6.5e-07:9.3e+02:2e+03
1	59343156	59393156	Fzd7:-100Kb:0.0074:0.00083:1.2e+03:1.9e+03
1	59393156	59443156	Fzd7:-50Kb:0.006:0.00034:1.9e+03:2.7e+03
1	59543156	59593156	Fzd7:100Kb:0.0074:0.00066:1.2e+03:1.9e+03
1	59593156	59643156	Als2:400Kb:4.4e-07:1.2e-08:4.8e+02:1.8e+03
1	59593156	59643156	Cdk15:350Kb:0.00017:4.8e-06:5.3e+02:1.6e+03
1	59843156	59893156	Fam117b:-50Kb:3.6e-06:8.9e-08:1.7e+03:2.8e+03
1	61753426	61803426	9530026F06Rik:400Kb:0.0099:0.00028:4.5e+02:1.1e+03
1	61903426	61953426	Nrp2:-750Kb:4.5e-07:1.4e-08:4e+02:1.3e+03
1	62253426	62303426	Nrp2:-400Kb:0.00081:0.0001:4.5e+02:1.1e+03
1	62353426	62403426	Nrp2:-300Kb:0.00054:5e-05:5.2e+02:1.2e+03
1	62403426	62453426	Nrp2:-250Kb:0.00054:5.1e-05:5.8e+02:1.2e+03
1	62903426	62953426	4930487H11Rik:150Kb:0.00089:2.2e-05:7.7e+02:1.5e+03
1	63153426	63203426	Gpr1:-50Kb:0.00067:1.9e-05:1.6e+03:2.2e+03
1	63203426	63253426	Eef1b2:50Kb:0.00081:2.4e-05:1.6e+03:2.2e+03
1	63203426	63253426	Ndufs1:50Kb:0.00081:2.4e-05:1.6e+03:2.2e+03
1	63203426	63253426	Snora41:50Kb:0.00081:2.4e-05:1.6e+03:2.2e+03
1	63203426	63253426	Zdbf2:-50Kb:0.00058:3.1e-05:1.6e+03:2.2e+03
1	63253426	63303426	Gpr1:50Kb:0.00067:3.8e-05:1.6e+03:2.2e+03
1	63303426	63353426	Zdbf2:50Kb:2.6e-05:6.9e-07:1.6e+03:2.3e+03
1	63403426	63453426	Eef1b2:250Kb:0.0056:0.00066:6.5e+02:1.2e+03
1	63403426	63453426	Ndufs1:250Kb:0.0056:0.00066:6.5e+02:1.2e+03
1	63403426	63453426	Snora41:250Kb:0.0056:0.00066:6.5e+02:1.2e+03
1	63453426	63503426	Eef1b2:300Kb:0.0056:0.00055:5.9e+02:1.1e+03
1	63453426	63503426	Ndufs1:300Kb:0.0056:0.00055:5.9e+02:1.1e+03
1	63453426	63503426	Snora41:300Kb:0.0056:0.00055:5.9e+02:1.1e+03
1	63553426	63603426	Eef1b2:400Kb:0.0056:0.00065:5e+02:1e+03
1	63553426	63603426	Ndufs1:400Kb:0.0056:0.00065:5e+02:1e+03
1	63553426	63603426	Snora41:400Kb:0.0056:0.00065:5e+02:1e+03
1	64403426	64453426	Dytn:750Kb:0.00067:1.8e-05:3.6e+02:1.1e+03
1	64403426	64453426	Fastkd2:700Kb:0.00039:1.2e-05:3.7e+02:1.2e+03
1	64403426	64453426	Mdh1b:700Kb:0.00039:1.2e-05:3.7e+02:1.2e+03
1	64453426	64503426	Dytn:800Kb:0.0037:0.0002:3.4e+02:1e+03
1	64453426	64503426	Fastkd2:750Kb:0.0067:0.0006:3.6e+02:9.8e+02
1	64453426	64503426	Mdh1b:750Kb:0.0067:0.0006:3.6e+02:9.8e+02
1	64503426	64553426	Fastkd2:800Kb:0.0067:0.0006:3.4e+02:9.7e+02
1	64503426	64553426	Mdh1b:800Kb:0.0067:0.0006:3.4e+02:9.7e+02
1	64553426	64603426	Creb1:50Kb:1e-05:3e-07:1.6e+03:2.6e+03
1	64553426	64603426	Plekhm3:-400Kb:0.0023:6.2e-05:4e+02:1.1e+03
1	64703426	64753426	Akr1cl:-300Kb:8.3e-09:2.3e-10:7.2e+02:1.8e+03
1	64703426	64753426	Cryge:-300Kb:8.3e-09:2.3e-10:7.2e+02:1.8e+03
1	64703426	64753426	Plekhm3:-250Kb:0.0058:0.00031:7.8e+02:1.4e+03
1	64903426	64953426	Fzd5:200Kb:8.6e-06:5e-07:8.6e+02:1.8e+03
1	64953426	65003426	Fzd5:250Kb:0.0089:0.00078:7.8e+02:1.4e+03
1	65003426	65053426	Fzd5:300Kb:1.2e-07:3.5e-09:7.2e+02:1.8e+03
1	66103426	66153426	Kansl1l:-700Kb:0.0087:0.0007:3.8e+02:1e+03
1	66703426	66753426	Kansl1l:-100Kb:0.0087:0.00055:1e+03:1.7e+03
1	66753426	66803426	Kansl1l:-50Kb:0.00016:4.3e-06:1.4e+03:2.3e+03
1	66953426	67003426	Myl1:50Kb:0.00016:4.1e-06:1.4e+03:2.3e+03
1	67053426	67103426	Lancl1:50Kb:7.6e-07:1.9e-08:0:1.1e+03
1	74453426	74503426	Cyp27a1:-250Kb:0.001:2.5e-05:8.2e+02:1.9e+03
1	74453426	74503426	Prkag3:-250Kb:0.001:2.5e-05:8.2e+02:1.9e+03
1	75053426	75055556	A630095N17Rik:-100Kb:0.00026:1.2e-05:1.4e+03:2.1e+03
1	75121556	75153426	A630095N17Rik:-100Kb:0.00026:1.2e-05:1.4e+03:2.1e+03
1	75053426	75055556	Dnajb2:-100Kb:0.00026:1.2e-05:1.4e+03:2.1e+03
1	75121556	75153426	Dnajb2:-100Kb:0.00026:1.2e-05:1.4e+03:2.1e+03
1	75053426	75055556	Glb1l:-100Kb:0.00026:1.2e-05:1.4e+03:2.1e+03
1	75121556	75153426	Glb1l:-100Kb:0.00026:1.2e-05:1.4e+03:2.1e+03
1	75053426	75055556	Stk16:-100Kb:0.00026:1.2e-05:1.4e+03:2.1e+03
1	75121556	75153426	Stk16:-100Kb:0.00026:1.2e-05:1.4e+03:2.1e+03
1	75053426	75055556	Tuba4a:-100Kb:0.00026:1.2e-05:1.4e+03:2.1e+03
1	75121556	75153426	Tuba4a:-100Kb:0.00026:1.2e-05:1.4e+03:2.1e+03
1	75153426	75192589	A630095N17Rik:-50Kb:0.00026:1.4e-05:2e+03:2.7e+03
1	75192589	75203425	A630095N17Rik:-50Kb:0.00026:1.4e-05:2e+03:2.7e+03
1	75153426	75192589	Dnajb2:-50Kb:0.00026:1.4e-05:2e+03:2.7e+03
1	75192589	75203425	Dnajb2:-50Kb:0.00026:1.4e-05:2e+03:2.7e+03
1	75153426	75192589	Glb1l:-50Kb:0.00026:1.4e-05:2e+03:2.7e+03
1	75192589	75203425	Glb1l:-50Kb:0.00026:1.4e-05:2e+03:2.7e+03
1	75153426	75192589	Stk16:-50Kb:0.00026:1.4e-05:2e+03:2.7e+03
1	75192589	75203425	Stk16:-50Kb:0.00026:1.4e-05:2e+03:2.7e+03
1	75153426	75192589	Tuba4a:-50Kb:0.00026:1.4e-05:2e+03:2.7e+03
1	75192589	75203425	Tuba4a:-50Kb:0.00026:1.4e-05:2e+03:2.7e+03
1	75303425	75353425	Chpf:-150Kb:0.0047:0.00026:1.1e+03:1.7e+03
1	75303425	75353425	Tmem198:-150Kb:0.0047:0.00026:1.1e+03:1.7e+03
1	75353425	75403425	Asic4:-50Kb:7.7e-13:2e-14:2e+03:3.3e+03
1	75353425	75403425	Gmppa:-50Kb:7.7e-13:2e-14:2e+03:3.3e+03
1	75403425	75453425	Des:50Kb:7.8e-13:2e-14:2e+03:3.3e+03
1	75403425	75453425	Gm15179:50Kb:7.8e-13:2e-14:2e+03:3.3e+03
1	75403425	75453425	Speg:50Kb:7.8e-13:2e-14:2e+03:3.3e+03
1	75553425	75603425	Chpf:100Kb:0.0017:4.6e-05:1.4e+03:2e+03
1	75553425	75603425	Tmem198:100Kb:0.0017:4.6e-05:1.4e+03:2e+03
1	77953425	78003425	Pax3:-200Kb:0.0038:0.00043:9.9e+02:1.8e+03
1	78103425	78153425	Pax3:-50Kb:1.2e-10:6.8e-12:2e+03:3.6e+03
1	78203425	78253425	Pax3:50Kb:2.5e-11:7.1e-13:2e+03:3.7e+03
1	78403425	78453425	Pax3:250Kb:0.0012:0.0001:8.4e+02:1.7e+03
1	80253425	80303425	Fam124b:50Kb:0.0049:0.00028:1.5e+03:2.1e+03
1	80353425	80403425	Fam124b:150Kb:9.4e-06:2.7e-07:8e+02:1.6e+03
1	84753425	84803425	Fbxo36:-50Kb:3.2e-05:8e-07:1.3e+03:2.4e+03
1	84753425	84803425	Trip12:-50Kb:3.2e-05:8e-07:1.3e+03:2.4e+03
1	84953425	85003425	A530032D15Rik:-150Kb:0:0:6.4e+02:3.3e+03
1	88703425	88753425	Spp2:300Kb:0.0029:7.5e-05:5.9e+02:2e+03
1	89603425	89653425	Gbx2:-300Kb:0.0095:0.00051:4.2e+02:1e+03
1	89653425	89703425	Gbx2:-250Kb:0.0017:4.7e-05:5.8e+02:1.3e+03
1	89903425	89953425	4933400F21Rik:250Kb:0.0046:0.00012:5.8e+02:1.3e+03
1	90053425	90103425	Cops8:-500Kb:0:0:3.7e+02:1.9e+03
1	91003423	91053423	Lrrfip1:50Kb:0.0026:0.00015:1.4e+03:2e+03
1	91003423	91053423	Rab17:50Kb:0.0026:0.00015:1.4e+03:2e+03
1	91053423	91103423	Lrrfip1:100Kb:5.1e-07:1.5e-08:9.5e+02:1.9e+03
1	91053423	91103423	Rab17:100Kb:5.1e-07:1.5e-08:9.5e+02:1.9e+03
1	91403423	91453423	Per2:-50Kb:5.6e-06:1.5e-07:1.4e+03:2.2e+03
1	91403423	91453423	Traf3ip1:-50Kb:5.6e-06:1.5e-07:1.4e+03:2.2e+03
1	91453423	91503423	1700020N18Rik:50Kb:1.3e-06:3.3e-08:1.4e+03:2.2e+03
1	91453423	91503423	Hes6:50Kb:1.3e-06:3.3e-08:1.4e+03:2.2e+03
1	91503423	91553423	Twist2:-250Kb:0.0015:3.6e-05:4.9e+02:1.1e+03
1	91753423	91803423	Asb1:250Kb:0.0015:4.7e-05:4.9e+02:1.1e+03
1	91853423	91903423	Asb1:350Kb:0.0043:0.00026:4e+02:9.2e+02
1	93753423	93803423	Gm9994:-150Kb:8.3e-05:4.4e-06:7.9e+02:2.6e+03
1	93803423	93853423	Gm9994:-100Kb:6.1e-06:1.6e-07:9.3e+02:3e+03
1	94053423	94103423	Gm9994:150Kb:0.0052:0.00042:7.9e+02:2.2e+03
1	95303423	95353423	St8sia4:-350Kb:0.0022:0.00012:5.8e+02:1.5e+03
1	95353423	95403423	Fam174a:50Kb:0.00022:6.1e-06:1.5e+03:2.5e+03
1	95653423	95703423	4930598F16Rik:-50Kb:1.1e-05:2.9e-07:1.5e+03:2.7e+03
1	95653423	95703423	Fam174a:350Kb:0.0016:8.5e-05:5.8e+02:1.5e+03
1	95703423	95753423	St8sia4:50Kb:9.5e-06:2.7e-07:1.5e+03:2.7e+03
1	112203423	112253423	Dsel:350Kb:0.0031:7.8e-05:6e+02:1.8e+03
1	118753423	118803423	Gli2:-300Kb:3e-06:9.2e-08:7e+02:1.7e+03
1	118803423	118853423	Gli2:-250Kb:0.00032:2.9e-05:5.8e+02:1.4e+03
1	119453423	119503423	Gli2:400Kb:0.00022:1.3e-05:5.1e+02:1.3e+03
1	119653423	119703423	Epb4.1l5:50Kb:0.002:5.3e-05:1.5e+03:2.2e+03
1	121153423	121203423	En1:600Kb:1.8e-06:5.5e-08:3.6e+02:1.5e+03
1	121353423	121403423	En1:800Kb:0.0059:0.00036:3e+02:1e+03
1	124053423	124103423	Dpp10:50Kb:0.0045:0.00012:1.5e+03:2.2e+03
1	127503423	127553423	Tmem163:-150Kb:2.6e-05:6.6e-07:9.2e+02:1.9e+03
1	130203423	130253423	Daf2:-200Kb:0.00023:6e-06:8.8e+02:1.9e+03
1	130453423	130503423	Zp3r:-150Kb:0.0036:0.00019:76:8.9e+02
1	130503423	130553423	Cd55:50Kb:1.1e-07:3.1e-09:2e+02:1.6e+03
1	130553423	130603423	Zp3r:-50Kb:4.5e-05:1.2e-06:1.6e+03:2.6e+03
1	130603423	130653423	Cd55:150Kb:0.0067:0.00037:76:8.9e+02
1	131903423	131953423	Slc45a3:-50Kb:6.8e-07:1.8e-08:2e+03:3.1e+03
1	131953423	132003423	Nucks1:50Kb:2.5e-07:6.4e-09:2e+03:3.1e+03
1	132153423	132203423	Nuak2:-150Kb:6.5e-06:1.8e-07:1.1e+03:2.3e+03
1	132203423	132253423	Lemd1:50Kb:6.8e-06:3.8e-07:2e+03:3.1e+03
1	132203423	132253423	Mir135b:50Kb:6.8e-06:3.8e-07:2e+03:3.1e+03
1	132303423	132353423	Lemd1:150Kb:4.8e-06:1.4e-07:1.1e+03:2.3e+03
1	132303423	132353423	Mir135b:150Kb:4.8e-06:1.4e-07:1.1e+03:2.3e+03
1	132753423	132803423	Mdm4:-250Kb:0.0011:3.3e-05:8.8e+02:1.8e+03
1	132753423	132803423	Pik3c2b:-250Kb:0.0011:3.3e-05:8.8e+02:1.8e+03
1	133153423	133203423	Snrpe:-450Kb:8.3e-05:2.4e-06:4.7e+02:1.6e+03
1	133353423	133403423	Snrpe:-250Kb:0.0001:5.9e-06:8.5e+02:2e+03
1	133553423	133603423	Etnk2:200Kb:0.00028:1.5e-05:8.7e+02:1.9e+03
1	133603423	133653423	Etnk2:250Kb:0.00019:5.2e-06:8.5e+02:2e+03
1	134103423	134153423	Adora1:-100Kb:0.0023:5.9e-05:1.3e+03:2.2e+03
1	134103423	134153423	Ppfia4:-200Kb:0.0031:8e-05:8.7e+02:1.7e+03
1	134203423	134253423	Chit1:100Kb:0.0033:0.00013:1.3e+03:2.2e+03
1	134303423	134353423	Chit1:200Kb:0.0033:0.00018:8.7e+02:1.7e+03
1	134603423	134653423	Kdm5b:50Kb:3e-05:8.4e-07:1.8e+03:2.8e+03
1	139653423	139703423	Gm4788:-100Kb:0.0018:4.7e-05:1.2e+03:2.2e+03
1	140003423	140053423	Cfhr1:450Kb:0.0021:6.1e-05:6e+02:1.5e+03
1	152752870	152802870	Smg7:-100Kb:0.0026:7.6e-05:1.2e+03:2e+03
1	152852870	152902870	Arpc5:100Kb:0.0047:0.00014:1.2e+03:2e+03
1	153052870	153102870	Lamc1:-250Kb:0.0043:0.00013:7.4e+02:1.6e+03
1	153252870	153302870	Lamc1:-50Kb:0.0043:0.00024:1.7e+03:2.5e+03
1	153402870	153452870	Dhx9:-50Kb:0.0042:0.00023:1.7e+03:2.5e+03
1	153452870	153502870	C230024C17Rik:-250Kb:0.00085:9.4e-05:5.6e+02:1.4e+03
1	153452870	153502870	E330020D12Rik:50Kb:0.0092:0.00024:1.7e+03:2.5e+03
1	153452870	153502870	Rgs16:-250Kb:0.00085:9.4e-05:5.6e+02:1.4e+03
1	153452870	153502870	Rnasel:-250Kb:0.00085:9.4e-05:5.6e+02:1.4e+03
1	153452870	153502870	Shcbp1l:50Kb:0.0092:0.00024:1.7e+03:2.5e+03
1	153502870	153552870	C230024C17Rik:-200Kb:0.0055:0.00076:7e+02:1.4e+03
1	153502870	153552870	Rgs16:-200Kb:0.0055:0.00076:7e+02:1.4e+03
1	153502870	153552870	Rgs8:-150Kb:0.0079:0.00042:8.3e+02:1.5e+03
1	153502870	153552870	Rnasel:-200Kb:0.0055:0.00076:7e+02:1.4e+03
1	153552870	153602870	C230024C17Rik:-150Kb:4.3e-08:2.4e-09:8.3e+02:2.1e+03
1	153552870	153602870	Rgs16:-150Kb:4.3e-08:2.4e-09:8.3e+02:2.1e+03
1	153552870	153602870	Rnasel:-150Kb:4.3e-08:2.4e-09:8.3e+02:2.1e+03
1	153602870	153652870	C230024C17Rik:-100Kb:0.00063:5.2e-05:1e+03:1.9e+03
1	153602870	153652870	Rgs16:-100Kb:0.00063:5.2e-05:1e+03:1.9e+03
1	153602870	153652870	Rnasel:-100Kb:0.00063:5.2e-05:1e+03:1.9e+03
1	153652870	153702870	C230024C17Rik:-50Kb:9.1e-10:2.5e-11:1.6e+03:3e+03
1	153652870	153702870	Rgs16:-50Kb:9.1e-10:2.5e-11:1.6e+03:3e+03
1	153652870	153702870	Rnasel:-50Kb:9.1e-10:2.5e-11:1.6e+03:3e+03
1	153702870	153752870	Dhx9:250Kb:0.0042:0.00013:5.6e+02:1.4e+03
1	153702870	153752870	Rgs8:50Kb:3.4e-10:9e-12:1.6e+03:3e+03
1	154252870	154302870	Cacna1e:-450Kb:0.0027:7.6e-05:4.1e+02:1.2e+03
1	154702870	154752870	4930452N14Rik:450Kb:0.0031:8.4e-05:4.1e+02:1.2e+03
1	155052870	155102870	Stx6:-100Kb:0.0073:0.00019:1.2e+03:2e+03
1	155152870	155202870	Ier5:100Kb:0.0031:8.5e-05:1.2e+03:2e+03
1	156052870	156102870	Fam163a:-200Kb:9.6e-05:4.9e-06:7.9e+02:1.9e+03
1	156102870	156118743	Fam163a:-150Kb:1.6e-07:4.2e-09:9e+02:2.4e+03
1	156919869	156969869	Tex35:-150Kb:0.0011:3e-05:9e+02:1.8e+03
1	157269869	157319869	2810025M15Rik:-100Kb:1.3e-05:3.3e-07:1.1e+03:2e+03
1	157269869	157319869	BC026585:-150Kb:3.3e-05:8.6e-07:9e+02:1.8e+03
1	157269869	157319869	Rasal2:-100Kb:1.3e-05:3.3e-07:1.1e+03:2e+03
1	157319869	157369869	2810025M15Rik:-50Kb:2e-05:1e-06:1.5e+03:2.4e+03
1	157319869	157369869	Rasal2:-50Kb:2e-05:1e-06:1.5e+03:2.4e+03
1	158669869	158719869	Pappa2:-250Kb:3.1e-05:8.2e-07:6.2e+02:1.5e+03
1	160969869	161019869	Gas5:-50Kb:0.0007:5.7e-05:1.8e+03:2.5e+03
1	160969869	161019869	Mir5117:-50Kb:0.0007:5.7e-05:1.8e+03:2.5e+03
1	160969869	161019869	Snord47:-50Kb:0.0007:5.7e-05:1.8e+03:2.5e+03
1	160969869	161019869	Zbtb37:-50Kb:0.0007:5.7e-05:1.8e+03:2.5e+03
1	161019869	161069869	4930469G21Rik:-100Kb:1.8e-09:4.8e-11:1.2e+03:2.4e+03
1	161019869	161069869	Ankrd45:-100Kb:1.8e-09:4.8e-11:1.2e+03:2.4e+03
1	161019869	161069869	Klhl20:-100Kb:1.8e-09:4.8e-11:1.2e+03:2.4e+03
1	161019869	161069869	Serpinc1:50Kb:0.0022:5.6e-05:1.8e+03:2.5e+03
1	161119869	161169869	Gas5:100Kb:9.5e-10:2.6e-11:1.2e+03:2.4e+03
1	161119869	161169869	Mir5117:100Kb:9.5e-10:2.6e-11:1.2e+03:2.4e+03
1	161119869	161169869	Snord47:100Kb:9.5e-10:2.6e-11:1.2e+03:2.4e+03
1	161119869	161169869	Zbtb37:100Kb:9.5e-10:2.6e-11:1.2e+03:2.4e+03
1	161169869	161219869	Gas5:150Kb:0.00024:1.3e-05:9.5e+02:1.7e+03
1	161169869	161219869	Mir5117:150Kb:0.00024:1.3e-05:9.5e+02:1.7e+03
1	161169869	161219869	Snord47:150Kb:0.00024:1.3e-05:9.5e+02:1.7e+03
1	161169869	161219869	Zbtb37:150Kb:0.00024:1.3e-05:9.5e+02:1.7e+03
1	161669869	161719869	Tnfsf4:300Kb:0.0041:0.00011:7.5e+02:1.5e+03
1	161719869	161769869	Tnfsf4:350Kb:0.0077:0.00041:6.6e+02:1.4e+03
1	162269869	162319869	2810442N19Rik:300Kb:3.5e-06:9e-08:6.6e+02:1.9e+03
1	162269869	162319869	4930558K02Rik:300Kb:3.5e-06:9e-08:6.6e+02:1.9e+03
1	162319869	162369869	2810442N19Rik:350Kb:0.0018:9.4e-05:6e+02:1.5e+03
1	162319869	162369869	4930558K02Rik:350Kb:0.0018:9.4e-05:6e+02:1.5e+03
1	162869869	162919869	Mroh9:-200Kb:0.004:9.8e-05:8.1e+02:1.7e+03
1	163019869	163069869	Fmo2:150Kb:3.5e-05:9.3e-07:9.4e+02:2.1e+03
1	163069869	163119869	Fmo2:200Kb:0.0035:0.00018:8.1e+02:1.7e+03
1	163369869	163419869	Kifap3:-400Kb:0.0016:4.3e-05:5.8e+02:1.4e+03
1	164319869	164369869	4930568G15Rik:-750Kb:0.00034:9.4e-06:3.9e+02:1.3e+03
1	164319869	164369869	Tbx19:-800Kb:0.0067:0.00017:3.8e+02:1.1e+03
1	164869869	164919869	4930568G15Rik:-200Kb:0.0086:0.00048:7.2e+02:1.4e+03
1	165219869	165269869	Gpr161:-50Kb:6.5e-05:1.6e-06:1.4e+03:2.3e+03
1	165269869	165319869	Tiprl:50Kb:5e-05:1.3e-06:1.4e+03:2.3e+03
1	165769869	165819869	Dusp27:-350Kb:0.00033:9.2e-06:6.7e+02:1.6e+03
1	165769869	165819869	Gpa33:-350Kb:0.00033:9.2e-06:6.7e+02:1.6e+03
1	165819869	165869869	Cd247:50Kb:0.0059:0.00033:1.8e+03:2.6e+03
1	165969869	166019869	Cd247:200Kb:0.0081:0.00068:8.6e+02:1.6e+03
1	166119869	166169869	Cd247:350Kb:0.00014:3.8e-06:6.7e+02:1.6e+03
1	167219869	167269869	Tmco1:-50Kb:0.0009:2.5e-05:1.9e+03:2.8e+03
1	167219869	167269869	Uck2:-50Kb:0.0009:2.5e-05:1.9e+03:2.8e+03
1	167419869	167469869	Rxrg:-150Kb:0.0071:0.00018:9.2e+02:1.6e+03
1	167619869	167669869	Mgst3:250Kb:9.6e-06:2.7e-07:7.4e+02:1.7e+03
1	167719869	167769869	Lmx1a:50Kb:0.0025:0.00014:1.5e+03:2.1e+03
1	167869869	167919869	Lmx1a:200Kb:0.0025:8.2e-05:8.2e+02:1.5e+03
1	169519869	169569869	1700084C01Rik:-400Kb:1.2e-05:3.4e-07:4.6e+02:1.7e+03
1	169519869	169569869	3110045C21Rik:-400Kb:1.2e-05:3.4e-07:4.6e+02:1.7e+03
1	169519869	169569869	Hsd17b7:-400Kb:1.2e-05:3.4e-07:4.6e+02:1.7e+03
1	169669869	169719869	Nuf2:150Kb:0.0045:0.00057:8.9e+02:1.6e+03
1	169869869	169919869	Nuf2:350Kb:3.1e-05:2e-06:5e+02:1.5e+03
1	169919869	169969869	Nuf2:400Kb:1.5e-08:4.9e-10:4.6e+02:1.7e+03
1	170119869	170169869	1700084C01Rik:200Kb:0.0048:0.00027:7.3e+02:1.6e+03
1	170119869	170169869	3110045C21Rik:200Kb:0.0048:0.00027:7.3e+02:1.6e+03
1	170119869	170169869	Hsd17b7:200Kb:0.0048:0.00027:7.3e+02:1.6e+03
1	170119869	170169869	Nuf2:600Kb:0.0026:0.00025:3.5e+02:1.1e+03
1	170269869	170319869	Nos1ap:-300Kb:0.00023:5.9e-06:5.6e+02:1.8e+03
1	170569869	170619869	1700015E13Rik:300Kb:0.00017:4.4e-06:5.6e+02:1.8e+03
1	170569869	170619869	Gm7694:300Kb:0.00017:4.4e-06:5.6e+02:1.8e+03
1	170569869	170619869	Sh2d1b1:300Kb:0.00017:4.4e-06:5.6e+02:1.8e+03
1	171069869	171119869	Adamts4:-150Kb:1.2e-09:3.4e-11:1.4e+03:3.4e+03
1	171069869	171119869	Apoa2:-150Kb:1.2e-09:3.4e-11:1.4e+03:3.4e+03
1	171069869	171119869	B4galt3:-200Kb:7.2e-09:1.9e-10:9.7e+02:2.9e+03
1	171069869	171119869	Fcer1g:-150Kb:1.2e-09:3.4e-11:1.4e+03:3.4e+03
1	171069869	171119869	Ndufs2:-150Kb:1.2e-09:3.4e-11:1.4e+03:3.4e+03
1	171069869	171119869	Ppox:-200Kb:7.2e-09:1.9e-10:9.7e+02:2.9e+03
1	171069869	171119869	Tomm40l:-150Kb:1.2e-09:3.4e-11:1.4e+03:3.4e+03
1	171069869	171119869	Ufc1:-200Kb:7.2e-09:1.9e-10:9.7e+02:2.9e+03
1	171069869	171119869	Usp21:-200Kb:7.2e-09:1.9e-10:9.7e+02:2.9e+03
1	171319869	171369869	Alyref2:-150Kb:0.00024:6.2e-06:1.4e+03:2.8e+03
1	171469869	171519869	Dedd:150Kb:0.00017:4.4e-06:1.4e+03:2.8e+03
1	171469869	171519869	Klhdc9:150Kb:0.00017:4.4e-06:1.4e+03:2.8e+03
1	171469869	171519869	Nit1:150Kb:0.00017:4.4e-06:1.4e+03:2.8e+03
1	171469869	171519869	Pfdn2:150Kb:0.00017:4.4e-06:1.4e+03:2.8e+03
1	172019869	172069869	Dcaf8:-100Kb:0.0012:7.1e-05:1.3e+03:2.4e+03
1	172019869	172069869	Pex19:-100Kb:0.0012:7.1e-05:1.3e+03:2.4e+03
1	172069869	172119869	Dcaf8:-50Kb:0.0018:0.0002:2.1e+03:3.1e+03
1	172069869	172119869	Pex19:-50Kb:0.0018:0.0002:2.1e+03:3.1e+03
1	172119869	172169869	Kcnj10:-200Kb:0.00082:2.2e-05:8.6e+02:2e+03
1	172119869	172169869	Kcnj9:-200Kb:0.00082:2.2e-05:8.6e+02:2e+03
1	172119869	172169869	Nhlh1:100Kb:0.0072:0.0002:1.3e+03:2.4e+03
1	172119869	172169869	Pea15a:-50Kb:0.0058:0.00016:2.1e+03:3.1e+03
1	172119869	172169869	Vangl2:100Kb:0.0072:0.0002:1.3e+03:2.4e+03
1	172169869	172219869	Dcaf8:50Kb:0.0018:0.00019:2.1e+03:3.1e+03
1	172169869	172219869	Pex19:50Kb:0.0018:0.00019:2.1e+03:3.1e+03
1	172269869	172319869	Dcaf8:150Kb:0.0039:0.00056:1e+03:1.9e+03
1	172269869	172319869	Pex19:150Kb:0.0039:0.00056:1e+03:1.9e+03
1	172319869	172369869	Dcaf8:200Kb:0.00049:1.4e-05:8.6e+02:2e+03
1	172319869	172369869	Pex19:200Kb:0.00049:1.4e-05:8.6e+02:2e+03
1	173469869	173519869	Pydc3:-200Kb:3e-06:7.8e-08:9.4e+02:3.2e+03
1	173519869	173569869	Pyhin1:-100Kb:0:0:1.5e+03:5.2e+03
1	173619869	173669869	BC094916:100Kb:0:0:1.5e+03:5.2e+03
1	173719869	173769869	Mnda:-150Kb:5.1e-07:1.3e-08:1.1e+03:3.5e+03
1	173719869	173769869	Mndal:-150Kb:5.1e-07:1.3e-08:1.1e+03:3.5e+03
1	173769869	173819869	Ifi203:-150Kb:1.6e-13:4e-15:1.1e+03:4.5e+03
1	173819869	173869869	Ifi203:-100Kb:2.6e-05:1.3e-06:1.5e+03:3.5e+03
1	173869869	173919869	AI607873:150Kb:7.1e-07:1.8e-08:1.1e+03:3.5e+03
1	173869869	173919869	Ifi204:150Kb:7.1e-07:1.8e-08:1.1e+03:3.5e+03
1	174269869	174319869	Mptx2:1000Kb:0:0:3.1e+02:4.6e+03
1	174269869	174319869	Olfr418-ps1:1000Kb:0:0:3.1e+02:4.6e+03
1	174569869	174619869	Grem2:-350Kb:0.00043:1.2e-05:6e+02:1.6e+03
1	175919869	175969869	Pld5:-350Kb:0.009:0.00023:6.4e+02:1.3e+03
1	179619869	179669869	Ahctf1:-150Kb:0.0097:0.00054:9.4e+02:1.6e+03
1	179719869	179769869	Ahctf1:-50Kb:0:0:1.9e+03:4.1e+03
1	179719869	179769869	Smyd3:250Kb:0.0054:0.00015:5.4e+02:1.2e+03
1	181119869	181169869	Wdr26:-50Kb:1e-13:2.7e-15:1.8e+03:4e+03
1	181169869	181219869	Cnih4:50Kb:6.7e-14:1.8e-15:1.8e+03:4e+03
1	181169869	181219869	Nvl:50Kb:6.7e-14:1.8e-15:1.8e+03:4e+03
1	181219869	181269869	Cnih4:100Kb:0.0084:0.00066:1.2e+03:2.1e+03
1	181219869	181269869	Nvl:100Kb:0.0084:0.00066:1.2e+03:2.1e+03
1	181519869	181569869	Cnih4:400Kb:0.00021:1.1e-05:5.1e+02:1.7e+03
1	181519869	181569869	Nvl:400Kb:0.00021:1.1e-05:5.1e+02:1.7e+03
1	181819869	181869869	Srp9:-300Kb:0.0021:7.1e-05:5.2e+02:1.6e+03
1	181819869	181869869	Vmn1r1:-300Kb:0.0021:7.1e-05:5.2e+02:1.6e+03
1	181869869	181919869	Enah:-150Kb:0.0015:4.1e-05:7e+02:1.7e+03
1	182069869	182119869	Enah:50Kb:0.0057:0.00031:1.4e+03:2.3e+03
1	182119869	182169869	Lbr:300Kb:0.00027:7.1e-06:5.2e+02:1.6e+03
1	191826121	191876121	Traf5:-250Kb:8.9e-06:2.6e-07:8.8e+02:2e+03
1	192773806	192823806	1700065J18Rik:-50Kb:0.00076:1.9e-05:1.6e+03:2.4e+03
1	192773806	192823806	Sertad4:-50Kb:0.00076:1.9e-05:1.6e+03:2.4e+03
1	192773806	192823806	Syt14:-250Kb:0.0002:5.4e-06:8.3e+02:1.7e+03
1	192873806	192923806	1700065J18Rik:50Kb:0.0057:0.00029:1.6e+03:2.3e+03
1	192873806	192923806	Sertad4:50Kb:0.0057:0.00029:1.6e+03:2.3e+03
1	193173806	193223806	A130010J15Rik:50Kb:0.0095:0.00025:1.6e+03:2.2e+03
1	193173806	193223806	Diexf:50Kb:0.0095:0.00025:1.6e+03:2.2e+03
1	193173806	193223806	Irf6:50Kb:0.0095:0.00025:1.6e+03:2.2e+03
1	193223806	193273806	Lamb3:-50Kb:0.0038:9.4e-05:1.4e+03:2e+03
1	193273806	193323806	G0s2:50Kb:0.0036:9.5e-05:1.4e+03:2e+03
1	193273806	193323806	Hsd11b1:50Kb:0.0036:9.5e-05:1.4e+03:2e+03
1	193673806	193723806	4930503O07Rik:-500Kb:0.007:0.00017:5.1e+02:1.2e+03
10	5746540	5796540	Vip:-150Kb:0.00017:4.6e-06:8.6e+02:1.7e+03
10	5146540	5196540	1700052N19Rik:-750Kb:0.0016:4.3e-05:3e+02:1.1e+03
10	5146540	5196540	Esr1:-550Kb:0.0011:2.7e-05:3.9e+02:1.1e+03
10	5146540	5196540	Gm5512:-750Kb:0.0016:4.3e-05:3e+02:1.1e+03
10	5146540	5196540	Rmnd1:-750Kb:0.0016:4.3e-05:3e+02:1.1e+03
10	4046540	4096540	Zbtb2:300Kb:0.0018:5.1e-05:6.3e+02:1.4e+03
10	3946540	3996540	Iyd:-450Kb:0.0076:0.00061:4.2e+02:1.1e+03
10	3896540	3946540	Iyd:-400Kb:0.0076:0.00062:4.7e+02:1.1e+03
10	3596540	3646540	Plekhg1:100Kb:0.0035:9.3e-05:1.1e+03:1.8e+03
10	3296540	3346540	Iyd:200Kb:0.0012:3.2e-05:7.2e+02:1.5e+03
10	7576744	7580078	A630066F11Rik:-100Kb:0:0:1e+03:3e+03
10	7580178	7580202	A630066F11Rik:-100Kb:0:0:1e+03:3e+03
10	7576744	7580078	Ginm1:-250Kb:7.3e-07:2.3e-08:7e+02:1.8e+03
10	7580178	7580202	Ginm1:-250Kb:7.3e-07:2.3e-08:7e+02:1.8e+03
10	7576744	7580078	Nup43:-100Kb:0:0:1e+03:3e+03
10	7580178	7580202	Nup43:-100Kb:0:0:1e+03:3e+03
10	7576744	7580078	Pcmt1:-100Kb:0:0:1e+03:3e+03
10	7580178	7580202	Pcmt1:-100Kb:0:0:1e+03:3e+03
10	7576744	7580078	Ppil4:-250Kb:7.3e-07:2.3e-08:7e+02:1.8e+03
10	7580178	7580202	Ppil4:-250Kb:7.3e-07:2.3e-08:7e+02:1.8e+03
10	7680202	7730202	Ginm1:-100Kb:0.0025:0.00031:1e+03:1.7e+03
10	7680202	7730202	Ppil4:-100Kb:0.0025:0.00031:1e+03:1.7e+03
10	7730202	7780202	Ginm1:-50Kb:0.00076:4.7e-05:1.6e+03:2.3e+03
10	7730202	7780202	Ppil4:-50Kb:0.00076:4.7e-05:1.6e+03:2.3e+03
10	7930202	7980202	Ginm1:150Kb:0.0075:0.0012:8.2e+02:1.4e+03
10	7930202	7980202	Ppil4:150Kb:0.0075:0.0012:8.2e+02:1.4e+03
10	8180202	8230202	Ginm1:400Kb:0.0021:0.0002:4.5e+02:1.1e+03
10	8180202	8230202	Mir5104:350Kb:0.0034:0.00018:5.1e+02:1.2e+03
10	8180202	8230202	Ppil4:400Kb:0.0021:0.0002:4.5e+02:1.1e+03
10	8180202	8230202	Zc3h12d:350Kb:0.0034:0.00018:5.1e+02:1.2e+03
10	8230202	8280202	Mir5104:400Kb:3.2e-05:8.5e-07:4.5e+02:1.4e+03
10	8230202	8280202	Zc3h12d:400Kb:3.2e-05:8.5e-07:4.5e+02:1.4e+03
10	10380202	10430202	Rab32:-150Kb:8.9e-05:2.4e-06:8.4e+02:1.7e+03
10	11180202	11230202	Fbxo30:-100Kb:2.1e-07:5.5e-09:7.4e+02:1.8e+03
10	12580202	12630202	Sf3b5:-400Kb:0.0018:0.00022:3.9e+02:1.1e+03
10	12630202	12680202	Sf3b5:-350Kb:0.00069:6.3e-05:4.3e+02:1.2e+03
10	12680202	12730202	Sf3b5:-300Kb:3.7e-05:1.1e-06:4.9e+02:1.5e+03
10	13230194	13280194	Plagl1:150Kb:0.0034:0.00031:8.4e+02:1.5e+03
10	13380194	13430194	Plagl1:300Kb:3.6e-05:2.1e-06:5.8e+02:1.5e+03
10	13430194	13480194	Plagl1:350Kb:3.6e-05:1.6e-06:5.4e+02:1.5e+03
10	13430194	13480194	Sf3b5:450Kb:9.3e-05:5.7e-06:4.7e+02:1.4e+03
10	19280194	19330194	Olig3:-50Kb:1.7e-05:4.4e-07:1.6e+03:2.7e+03
10	20330194	20380194	Ahi1:-600Kb:2.8e-08:7.5e-10:5.7e+02:1.7e+03
10	20880194	20930194	Mtfr2:550Kb:0.0033:0.00032:5.8e+02:1.2e+03
10	20930194	20980194	Mtfr2:600Kb:4.1e-08:1.3e-09:5.7e+02:1.7e+03
10	20980194	21030194	Mtfr2:650Kb:0.00025:1.6e-05:2.5e+02:1e+03
10	22180194	22230194	Gm10825:-200Kb:0.00018:4.4e-06:1.5e+03:4.6e+03
10	23080194	23130194	Rps12:-700Kb:0.00097:2.7e-05:3.9e+02:1.5e+03
10	23080194	23130194	Slc18b1:-700Kb:0.00097:2.7e-05:3.9e+02:1.5e+03
10	23080194	23130194	Snora33:-700Kb:0.00097:2.7e-05:3.9e+02:1.5e+03
10	23080194	23130194	Snord100:-700Kb:0.00097:2.7e-05:3.9e+02:1.5e+03
10	24280194	24330194	Ctgf:-300Kb:0.00058:5.2e-05:6.4e+02:1.6e+03
10	24280194	24330194	Moxd1:100Kb:0.0014:3.6e-05:1.1e+03:2.1e+03
10	24330194	24380194	Ctgf:-250Kb:5.2e-09:1.5e-10:7e+02:2.3e+03
10	24380194	24430194	Ctgf:-200Kb:4.1e-05:2.4e-06:7.9e+02:2e+03
10	30130194	30180194	Cenpw:-50Kb:1.5e-12:4.3e-14:1.6e+03:3.2e+03
10	30530194	30580194	Cenpw:350Kb:0.0017:9.9e-05:5.8e+02:1.4e+03
10	30680194	30730194	Hddc2:-600Kb:0.0039:0.00048:3.3e+02:8.8e+02
10	30780194	30830194	Hddc2:-500Kb:0.00046:4.2e-05:3.7e+02:1e+03
10	30830194	30880194	Hddc2:-450Kb:8.3e-05:3.7e-06:4e+02:1.1e+03
10	30880194	30930194	Hddc2:-400Kb:8.3e-05:5.1e-06:4.3e+02:1.2e+03
10	31280194	31330194	Hey2:450Kb:0.00053:1.4e-05:4e+02:1.1e+03
10	31280194	31330194	Ncoa7:500Kb:0.0054:0.00017:3.7e+02:1e+03
10	33030194	33080194	Trdn:-50Kb:0.00077:2e-05:1.3e+03:2.3e+03
10	33180194	33230194	D830005E20Rik:-50Kb:0.0033:8.9e-05:1.3e+03:2.1e+03
10	38880194	38930194	Lama4:-50Kb:0.0062:0.00016:1.2e+03:2e+03
10	39480194	39530194	Fam229b:350Kb:0.0066:0.00026:5.5e+02:1.2e+03
10	39480194	39530194	Tube1:350Kb:0.0066:0.00026:5.5e+02:1.2e+03
10	39480194	39530194	Wisp3:350Kb:0.0066:0.00026:5.5e+02:1.2e+03
10	39680194	39730194	Fam229b:550Kb:0.0066:0.00045:3.8e+02:1e+03
10	39680194	39730194	Tube1:550Kb:0.0066:0.00045:3.8e+02:1e+03
10	39680194	39730194	Wisp3:550Kb:0.0066:0.00045:3.8e+02:1e+03
10	39780194	39830194	Fam229b:650Kb:0.0085:0.00088:3.3e+02:9.6e+02
10	39780194	39830194	Tube1:650Kb:0.0085:0.00088:3.3e+02:9.6e+02
10	39780194	39830194	Wisp3:650Kb:0.0085:0.00088:3.3e+02:9.6e+02
10	39930194	39980194	Fam229b:800Kb:0.0086:0.0012:2.8e+02:8.9e+02
10	39930194	39980194	Tube1:800Kb:0.0086:0.0012:2.8e+02:8.9e+02
10	39930194	39980194	Wisp3:800Kb:0.0086:0.0012:2.8e+02:8.9e+02
10	39980194	40030194	Gtf3c6:-250Kb:3.7e-06:2.2e-07:6.8e+02:1.6e+03
10	39980194	40030194	Rpf2:-250Kb:3.7e-06:2.2e-07:6.8e+02:1.6e+03
10	40230194	40280194	AI317395:250Kb:9e-05:2.3e-06:6.8e+02:1.6e+03
10	40230194	40280194	BC021785:250Kb:9e-05:2.3e-06:6.8e+02:1.6e+03
10	40230194	40280194	Slc22a16:-300Kb:0.00015:3.9e-06:4.4e+02:1.3e+03
10	40480194	40530194	Amd1:200Kb:0.00085:2.2e-05:7.6e+02:1.5e+03
10	40480194	40530194	Amd2:200Kb:0.00085:2.2e-05:7.6e+02:1.5e+03
10	40480194	40530194	Gtf3c6:250Kb:1.5e-10:4.6e-12:6.8e+02:1.9e+03
10	40480194	40530194	Rpf2:250Kb:1.5e-10:4.6e-12:6.8e+02:1.9e+03
10	40530194	40580194	Gtf3c6:300Kb:1.1e-05:9.8e-07:4.4e+02:1.3e+03
10	40530194	40580194	Rpf2:300Kb:1.1e-05:9.8e-07:4.4e+02:1.3e+03
10	40630194	40680194	Fig4:-650Kb:0.00048:2.7e-05:3.3e+02:1.1e+03
10	40680194	40730194	Fig4:-600Kb:0.0019:0.00016:3.6e+02:1e+03
10	40980194	41030194	Fig4:-300Kb:1.6e-06:4.5e-08:6.5e+02:1.6e+03
10	41280194	41330194	Mettl24:600Kb:0.0098:0.00025:3.6e+02:1e+03
10	41430194	41480194	Cd164:-50Kb:0.00045:2.4e-05:1.5e+03:2.2e+03
10	41430194	41480194	Ppil6:-50Kb:0.00045:2.4e-05:1.5e+03:2.2e+03
10	41430194	41480194	Smpd2:-50Kb:0.00045:2.4e-05:1.5e+03:2.2e+03
10	41480194	41530194	Mical1:50Kb:0.00097:2.6e-05:1.5e+03:2.2e+03
10	41480194	41530194	Zbtb24:50Kb:0.00097:2.6e-05:1.5e+03:2.2e+03
10	41630194	41680194	Cd164:150Kb:0.0086:0.00069:8e+02:1.4e+03
10	41630194	41680194	Ppil6:150Kb:0.0086:0.00069:8e+02:1.4e+03
10	41630194	41680194	Smpd2:150Kb:0.0086:0.00069:8e+02:1.4e+03
10	41680194	41730194	Cd164:200Kb:0.00016:4.3e-06:6.8e+02:1.5e+03
10	41680194	41730194	Ppil6:200Kb:0.00016:4.3e-06:6.8e+02:1.5e+03
10	41680194	41730194	Smpd2:200Kb:0.00016:4.3e-06:6.8e+02:1.5e+03
10	41980194	42030194	Foxo3:-250Kb:0.0087:0.00076:7.2e+02:1.4e+03
10	42030194	42080194	Foxo3:-200Kb:0.0087:0.00056:8.1e+02:1.5e+03
10	42130194	42180194	Foxo3:-100Kb:0.0087:0.0007:1.2e+03:1.8e+03
10	42280194	42330194	Nr2e1:-300Kb:0.0021:5.8e-05:6.6e+02:1.4e+03
10	42280194	42330194	Ostm1:-350Kb:0.0012:3e-05:6e+02:1.4e+03
10	42280194	42330194	Sec63:-450Kb:2.2e-09:5.4e-11:5.3e+02:1.8e+03
10	42330194	42380194	Nr2e1:-250Kb:0.0072:0.0004:7.2e+02:1.4e+03
10	49830194	49880194	Grik2:50Kb:3.2e-05:9.6e-07:1.5e+03:2.5e+03
10	51230194	51280194	Sim1:350Kb:0.0018:5.4e-05:6.1e+02:1.7e+03
10	53330194	53380194	Asf1a:-250Kb:0.0073:0.00019:6.5e+02:1.3e+03
10	53330194	53380194	Gm20597:-150Kb:1.3e-05:3.3e-07:8.5e+02:1.7e+03
10	53780194	53830194	Mcm9:150Kb:0.0078:0.00019:8.2e+02:1.5e+03
10	59287252	59337252	Dnajb12:-550Kb:0.0079:0.00041:3.4e+02:9.9e+02
10	59337252	59387252	Dnajb12:-500Kb:0.0079:0.00042:3.7e+02:1e+03
10	59337252	59387252	Pla2g12b:-50Kb:5.9e-05:1.5e-06:1.4e+03:2.3e+03
10	59737252	59787252	Micu1:50Kb:0.0074:0.00018:1.4e+03:2.1e+03
10	59887252	59937252	Anapc16:-100Kb:0.0082:0.00055:1.1e+03:1.7e+03
10	59887252	59937252	Ascc1:-100Kb:0.0082:0.00055:1.1e+03:1.7e+03
10	59887252	59937252	Ddit4:-50Kb:0:0:1.6e+03:3.4e+03
10	59937252	59987252	Anapc16:-50Kb:0.00065:1.7e-05:1.6e+03:2.4e+03
10	59937252	59987252	Ascc1:-50Kb:0.00065:1.7e-05:1.6e+03:2.4e+03
10	59987252	60037252	Ddit4:50Kb:0.00028:1.5e-05:1.6e+03:2.4e+03
10	60037252	60087252	Anapc16:50Kb:0.0082:0.00065:1.6e+03:2.2e+03
10	60037252	60087252	Ascc1:50Kb:0.0082:0.00065:1.6e+03:2.2e+03
10	62237252	62287252	Hkdc1:-150Kb:6.3e-06:1.7e-07:9.3e+02:1.8e+03
10	62387252	62437252	Tacr2:150Kb:2.7e-06:7.3e-08:9.3e+02:1.8e+03
10	62487252	62537252	2510003E04Rik:-50Kb:2.1e-06:5.5e-08:2.2e+03:3.2e+03
10	62537252	62587252	Srgn:50Kb:1.1e-06:2.8e-08:2.2e+03:3.2e+03
10	62687252	62737252	Ddx21:100Kb:0.0074:0.00038:1.5e+03:2.1e+03
10	62737252	62787252	2510003E04Rik:200Kb:0.00032:1.6e-05:9.5e+02:1.7e+03
10	62737252	62787252	Ddx21:150Kb:0.00068:1.8e-05:1.1e+03:1.9e+03
10	63437252	63487252	Ctnna3:50Kb:4.8e-10:1.3e-11:79:1.4e+03
10	71837252	71887252	1700049L16Rik:-100Kb:0.0013:4.7e-05:1.3e+03:2.1e+03
10	71987252	72037252	1700049L16Rik:50Kb:0.0013:7.6e-05:1.9e+03:2.6e+03
10	76487255	76537255	4930483K19Rik:-50Kb:0.00032:8.3e-06:1.7e+03:2.5e+03
10	76487255	76537255	Ftcd:-50Kb:0.00032:8.3e-06:1.7e+03:2.5e+03
10	76487255	76537255	Spatc1l:-50Kb:0.00032:8.3e-06:1.7e+03:2.5e+03
10	80137255	80187255	2310011J03Rik:-150Kb:1.6e-09:9.9e-11:62:2.1e+03
10	80137255	80187255	Adamtsl5:-200Kb:0.00093:7.4e-05:49:1.3e+03
10	80137255	80187255	Apc2:-150Kb:1.6e-09:9.9e-11:62:2.1e+03
10	80137255	80187255	Dazap1:-100Kb:6.1e-07:5.4e-08:1.8e+03:3.6e+03
10	80137255	80187255	Gamt:-100Kb:6.1e-07:5.4e-08:1.8e+03:3.6e+03
10	80137255	80187255	Ndufs7:-100Kb:6.1e-07:5.4e-08:1.8e+03:3.6e+03
10	80137255	80187255	Pcsk4:-150Kb:1.6e-09:9.9e-11:62:2.1e+03
10	80137255	80187255	Plk5:-200Kb:0.00093:7.4e-05:49:1.3e+03
10	80137255	80187255	Reep6:-150Kb:1.6e-09:9.9e-11:62:2.1e+03
10	80137255	80187255	Rps15:-150Kb:1.6e-09:9.9e-11:62:2.1e+03
10	80187255	80237255	2310011J03Rik:-100Kb:3.5e-05:3.1e-06:88:1.6e+03
10	80187255	80237255	Adamtsl5:-150Kb:1.6e-05:8.4e-07:62:1.6e+03
10	80187255	80237255	Apc2:-100Kb:3.5e-05:3.1e-06:88:1.6e+03
10	80187255	80237255	Pcsk4:-100Kb:3.5e-05:3.1e-06:88:1.6e+03
10	80187255	80237255	Plk5:-150Kb:1.6e-05:8.4e-07:62:1.6e+03
10	80187255	80237255	Reep6:-100Kb:3.5e-05:3.1e-06:88:1.6e+03
10	80187255	80237255	Rps15:-100Kb:3.5e-05:3.1e-06:88:1.6e+03
10	80237255	80287255	1600002K03Rik:100Kb:5.5e-07:4e-08:1.8e+03:3.6e+03
10	80237255	80287255	2310011J03Rik:-50Kb:0:0:1.6e+02:3.3e+03
10	80237255	80287255	Adamtsl5:-100Kb:3.1e-08:8.4e-10:88:2e+03
10	80237255	80287255	Apc2:-50Kb:0:0:1.6e+02:3.3e+03
10	80237255	80287255	Atp5d:100Kb:5.5e-07:4e-08:1.8e+03:3.6e+03
10	80237255	80287255	Cirbp:100Kb:5.5e-07:4e-08:1.8e+03:3.6e+03
10	80237255	80287255	Dos:100Kb:5.5e-07:4e-08:1.8e+03:3.6e+03
10	80237255	80287255	Efna2:100Kb:5.5e-07:4e-08:1.8e+03:3.6e+03
10	80237255	80287255	Midn:100Kb:5.5e-07:4e-08:1.8e+03:3.6e+03
10	80237255	80287255	Pcsk4:-50Kb:0:0:1.6e+02:3.3e+03
10	80237255	80287255	Plk5:-100Kb:3.1e-08:8.4e-10:88:2e+03
10	80237255	80287255	Reep6:-50Kb:0:0:1.6e+02:3.3e+03
10	80237255	80287255	Rps15:-50Kb:0:0:1.6e+02:3.3e+03
10	80287255	80337255	1600002K03Rik:150Kb:1.4e-09:5.2e-11:62:2.1e+03
10	80287255	80337255	Atp5d:150Kb:1.4e-09:5.2e-11:62:2.1e+03
10	80287255	80337255	Cirbp:150Kb:1.4e-09:5.2e-11:62:2.1e+03
10	80287255	80337255	Dazap1:50Kb:0:0:1.6e+02:3.3e+03
10	80287255	80337255	Dos:150Kb:1.4e-09:5.2e-11:62:2.1e+03
10	80287255	80337255	Efna2:150Kb:1.4e-09:5.2e-11:62:2.1e+03
10	80287255	80337255	Gamt:50Kb:0:0:1.6e+02:3.3e+03
10	80287255	80337255	Midn:150Kb:1.4e-09:5.2e-11:62:2.1e+03
10	80287255	80337255	Mum1:100Kb:4.9e-05:2.7e-06:88:1.6e+03
10	80287255	80337255	Ndufs7:50Kb:0:0:1.6e+02:3.3e+03
10	80337255	80387255	1600002K03Rik:200Kb:0.00063:6.9e-05:49:1.3e+03
10	80337255	80387255	Atp5d:200Kb:0.00063:6.9e-05:49:1.3e+03
10	80337255	80387255	Cirbp:200Kb:0.00063:6.9e-05:49:1.3e+03
10	80337255	80387255	Dazap1:100Kb:1.8e-08:1.1e-09:88:2e+03
10	80337255	80387255	Dos:200Kb:0.00063:6.9e-05:49:1.3e+03
10	80337255	80387255	Efna2:200Kb:0.00063:6.9e-05:49:1.3e+03
10	80337255	80387255	Gamt:100Kb:1.8e-08:1.1e-09:88:2e+03
10	80337255	80387255	Midn:200Kb:0.00063:6.9e-05:49:1.3e+03
10	80337255	80387255	Mum1:150Kb:3.4e-05:9.4e-07:62:1.6e+03
10	80337255	80387255	Ndufs7:100Kb:1.8e-08:1.1e-09:88:2e+03
10	80387255	80437255	Dazap1:150Kb:0.007:0.001:62:1.1e+03
10	80387255	80437255	Gamt:150Kb:0.007:0.001:62:1.1e+03
10	80387255	80437255	Ndufs7:150Kb:0.007:0.001:62:1.1e+03
10	80487255	80537255	Dazap1:250Kb:0.0066:0.00079:41:1.1e+03
10	80487255	80537255	Gamt:250Kb:0.0066:0.00079:41:1.1e+03
10	80487255	80537255	Ndufs7:250Kb:0.0066:0.00079:41:1.1e+03
10	81487255	81537255	Aes:-50Kb:0.009:0.00048:1.2e+03:2.3e+03
10	81487255	81537255	Gna11:-50Kb:0.009:0.00048:1.2e+03:2.3e+03
10	81487255	81537255	Tle2:-50Kb:0.009:0.00048:1.2e+03:2.3e+03
10	81587255	81637255	Aes:50Kb:6.3e-10:1.7e-11:1.2e+03:3.4e+03
10	81587255	81637255	Gna11:50Kb:6.3e-10:1.7e-11:1.2e+03:3.4e+03
10	81587255	81637255	Tle2:50Kb:6.3e-10:1.7e-11:1.2e+03:3.4e+03
10	86037255	86087255	Timp3:-250Kb:0.00029:1.6e-05:5.7e+02:1.4e+03
10	86437255	86487255	Timp3:150Kb:2.7e-05:7.5e-07:7.5e+02:1.7e+03
10	86487255	86537255	1810014B01Rik:-150Kb:0.002:0.00011:7.5e+02:1.6e+03
10	86637255	86687255	1700113H08Rik:-400Kb:0.00077:4.5e-05:2.8e+02:1.1e+03
10	86637255	86687255	Syn3:150Kb:0.0038:0.0001:7.5e+02:1.6e+03
10	86987255	87037255	Ascl1:-500Kb:0.00063:1.8e-05:4.6e+02:1.4e+03
10	86987255	87037255	Pah:-500Kb:0.00063:1.8e-05:4.6e+02:1.4e+03
10	87037255	87087255	1810014B01Rik:400Kb:0.002:0.00011:2.8e+02:1.1e+03
10	87387255	87437255	1700113H08Rik:350Kb:1.4e-08:4.2e-10:5.7e+02:1.9e+03
10	87437255	87487255	Stab2:450Kb:0.0026:0.00014:4.9e+02:1.3e+03
10	87487255	87537255	1700113H08Rik:450Kb:0.0028:0.00025:4.9e+02:1.2e+03
10	87487255	87537255	Stab2:500Kb:0.00016:4.1e-06:4.6e+02:1.4e+03
10	88337255	88387255	Arl1:-350Kb:0.0015:4e-05:4e+02:1.1e+03
10	88337255	88387255	Gm4925:-350Kb:0.0015:4e-05:4e+02:1.1e+03
10	88387255	88437255	Arl1:-300Kb:0.0016:0.00012:5.4e+02:1.2e+03
10	88387255	88437255	Gm4925:-300Kb:0.0016:0.00012:5.4e+02:1.2e+03
10	88437255	88487255	Chpt1:-50Kb:0.0029:7.9e-05:1.7e+03:2.4e+03
10	88487255	88537255	Arl1:-200Kb:0.0015:8e-05:7.6e+02:1.4e+03
10	88487255	88537255	Gm4925:-200Kb:0.0015:8e-05:7.6e+02:1.4e+03
10	88487255	88537255	Sycp3:50Kb:0.0035:8.9e-05:1.7e+03:2.4e+03
10	88687255	88737255	Chpt1:200Kb:0.0039:0.00021:7.6e+02:1.4e+03
10	88687255	88737255	Dram1:350Kb:0.0046:0.00013:4e+02:1.1e+03
10	88687255	88737255	Gnptab:350Kb:0.0046:0.00013:4e+02:1.1e+03
10	88737255	88787255	Utp20:-50Kb:0.00081:2.2e-05:1.7e+03:2.4e+03
10	88887255	88937255	Slc5a8:50Kb:0.00018:4.7e-06:1.7e+03:2.4e+03
10	89437255	89487255	Scyl2:-200Kb:5.5e-06:1.4e-07:7.6e+02:1.7e+03
10	89437255	89487255	Slc17a8:-150Kb:6.7e-07:1.7e-08:8.9e+02:1.9e+03
10	89587255	89637255	Gas2l3:150Kb:5.2e-07:1.4e-08:8.9e+02:1.9e+03
10	89637255	89687255	Gas2l3:200Kb:1.1e-06:5.9e-08:7.6e+02:1.7e+03
10	90737255	90787255	Apaf1:-300Kb:0.0012:3.1e-05:7e+02:1.5e+03
10	90737255	90787255	Ikbip:-300Kb:0.0012:3.1e-05:7e+02:1.5e+03
10	90737255	90787255	Tmpo:-400Kb:0.00088:4.6e-05:3e+02:1e+03
10	91187255	91237255	Tmpo:50Kb:0.00069:1.8e-05:1.6e+03:2.3e+03
10	92187255	92237255	Rmst:50Kb:0.0078:0.00021:1.6e+03:2.4e+03
10	92537255	92587255	Rmst:400Kb:0.0078:0.00041:5.3e+02:1.3e+03
10	93087255	93137255	Lta4h:-350Kb:0.0011:3e-05:6.2e+02:1.4e+03
10	93587255	93637255	Usp44:-200Kb:2e-09:5.7e-11:8.4e+02:2e+03
10	93737255	93787255	4933408J17Rik:150Kb:0.00038:2e-05:9.6e+02:1.7e+03
10	93737255	93787255	Snrpf:150Kb:0.00038:2e-05:9.6e+02:1.7e+03
10	93787255	93837255	4933408J17Rik:200Kb:5.8e-09:1.5e-10:8.4e+02:2e+03
10	93787255	93837255	Snrpf:200Kb:5.8e-09:1.5e-10:8.4e+02:2e+03
10	94487255	94537255	Plxnc1:-450Kb:0.0098:0.0009:4.6e+02:1e+03
10	94587255	94637255	Plxnc1:-350Kb:0.00019:6.3e-06:5.6e+02:1.4e+03
10	94987366	95037366	5730420D15Rik:-400Kb:0.0055:0.00016:5.1e+02:1.2e+03
10	94987366	95037366	Socs2:-400Kb:0.0055:0.00016:5.1e+02:1.2e+03
10	95487366	95537366	Plxnc1:550Kb:0.0098:0.00099:4e+02:9.7e+02
10	95637366	95687366	Mir3058:100Kb:0.00036:3.4e-05:1.1e+03:1.8e+03
10	95637366	95687366	Nudt4:100Kb:0.00036:3.4e-05:1.1e+03:1.8e+03
10	95687366	95737366	Mir3058:150Kb:2.4e-07:7.4e-09:8.3e+02:1.9e+03
10	95687366	95737366	Nudt4:150Kb:2.4e-07:7.4e-09:8.3e+02:1.9e+03
10	95787366	95837366	Mir3058:250Kb:0.0082:0.001:7.4e+02:1.3e+03
10	95787366	95837366	Nudt4:250Kb:0.0082:0.001:7.4e+02:1.3e+03
10	95837366	95887366	Mir3058:300Kb:8.7e-06:5.4e-07:7.2e+02:1.6e+03
10	95837366	95887366	Mrpl42:350Kb:0.0012:7.2e-05:4.3e+02:1.1e+03
10	95837366	95887366	Nudt4:300Kb:8.7e-06:5.4e-07:7.2e+02:1.6e+03
10	95837366	95887366	Ube2n:350Kb:0.0012:7.2e-05:4.3e+02:1.1e+03
10	95937366	95987366	Mrpl42:450Kb:0.0026:0.00024:3.6e+02:1e+03
10	95937366	95987366	Ube2n:450Kb:0.0026:0.00024:3.6e+02:1e+03
10	95987366	96037366	Mrpl42:500Kb:0.0012:3.6e-05:3.4e+02:1.1e+03
10	95987366	96037366	Ube2n:500Kb:0.0012:3.6e-05:3.4e+02:1.1e+03
10	96887366	96937366	Btg1:300Kb:0.0067:0.00019:7.3e+02:1.5e+03
10	97337366	97387366	Ccer1:-350Kb:0.0014:3.5e-05:4.7e+02:1.4e+03
10	97337366	97387366	Epyc:-300Kb:4.4e-06:1.1e-07:7.3e+02:1.9e+03
10	98287366	98337366	Gm8633:-50Kb:0.0026:6.7e-05:1.6e+03:2.5e+03
10	99137366	99187366	Gm20110:-450Kb:2.5e-06:7e-08:5.3e+02:2.1e+03
10	99287366	99337366	Dusp6:50Kb:0.0054:0.00029:1.6e+03:2.4e+03
10	99437366	99487366	Dusp6:200Kb:0.0031:8.4e-05:8.1e+02:1.8e+03
10	100137366	100187366	Gm20110:550Kb:0.0043:0.00024:4.5e+02:1.5e+03
10	107412944	107462944	Ptprq:-300Kb:6.6e-06:1.9e-07:7.3e+02:1.8e+03
10	110762944	110812944	E2f7:50Kb:0.00036:9.8e-06:1.5e+03:2.3e+03
10	111262944	111312944	Gm5176:-200Kb:0.0032:0.00018:8.4e+02:2e+03
10	111262944	111312944	Nap1l1:-200Kb:0.0032:0.00018:8.4e+02:2e+03
10	111262944	111312944	Phlda1:-200Kb:0.0032:0.00018:8.4e+02:2e+03
10	111462944	111512944	Bbs10:200Kb:0.0068:0.00018:8.4e+02:2e+03
10	111912944	111962944	Gm5176:450Kb:2.1e-09:5.9e-11:5.3e+02:2.7e+03
10	111912944	111962944	Nap1l1:450Kb:2.1e-09:5.9e-11:5.3e+02:2.7e+03
10	111912944	111962944	Phlda1:450Kb:2.1e-09:5.9e-11:5.3e+02:2.7e+03
10	112112944	112162944	Glipr1l1:100Kb:4.1e-05:1e-06:1.2e+03:2.9e+03
10	115312944	115362944	Thap2:-50Kb:2e-05:5.7e-07:1.7e+03:2.8e+03
10	115312944	115362944	Tspan8:-500Kb:0.00063:1.7e-05:4.8e+02:1.3e+03
10	115312944	115362944	Zfc3h1:-50Kb:2e-05:5.7e-07:1.7e+03:2.8e+03
10	115362944	115412944	Rab21:50Kb:2e-05:5.9e-07:1.7e+03:2.8e+03
10	115362944	115412944	Tmem19:50Kb:2e-05:5.9e-07:1.7e+03:2.8e+03
10	115412944	115462944	Rab21:100Kb:0.005:0.00044:1.2e+03:1.9e+03
10	115412944	115462944	Thap2:50Kb:0.0072:0.00042:1.7e+03:2.5e+03
10	115412944	115462944	Tmem19:100Kb:0.005:0.00044:1.2e+03:1.9e+03
10	115412944	115462944	Zfc3h1:50Kb:0.0072:0.00042:1.7e+03:2.5e+03
10	115812944	115862944	Rab21:500Kb:0.0017:0.0001:4.8e+02:1.3e+03
10	115812944	115862944	Tmem19:500Kb:0.0017:0.0001:4.8e+02:1.3e+03
10	115862944	115912944	Tspan8:50Kb:0.0014:7.4e-05:1.7e+03:2.5e+03
10	117412944	117462944	Mdm2:-250Kb:2e-06:5.4e-08:8.1e+02:2.4e+03
10	117712944	117762944	Nup107:-50Kb:4.8e-07:1.4e-08:1.9e+03:3.6e+03
10	117762944	117812944	Slc35e3:50Kb:5e-07:1.4e-08:1.9e+03:3.6e+03
10	118162944	118212944	Iltifb:-100Kb:1.3e-05:7e-07:1.2e+03:2.5e+03
10	118212944	118262944	Iltifb:-50Kb:0:0:1.9e+03:4.5e+03
10	118262944	118312944	Il22:100Kb:2.4e-05:6.3e-07:1.2e+03:2.5e+03
10	118312944	118362944	Iltifb:50Kb:0.00026:2.1e-05:1.9e+03:3e+03
10	118562944	118612944	1700064J06Rik:-500Kb:0.0048:0.00013:4.5e+02:1.2e+03
10	120212944	120262944	Msrb3:-650Kb:7.1e-05:1.8e-06:3.7e+02:1.9e+03
10	120862944	120912944	Llph:650Kb:4.3e-05:1.3e-06:3.7e+02:1.9e+03
10	121512944	121562944	Gns:150Kb:0.00013:3.5e-06:1e+03:1.9e+03
10	121712944	121762944	Srgap1:-300Kb:0.00015:8.8e-06:5.5e+02:1.5e+03
10	121762944	121812944	Srgap1:-250Kb:4.5e-08:1.3e-09:6.2e+02:2e+03
10	122012944	122062944	BC048403:300Kb:9.7e-05:2.5e-06:5.5e+02:1.5e+03
10	122512944	122562944	Gm9079:450Kb:2.4e-06:7.6e-08:4.2e+02:1.6e+03
10	122512944	122562944	Tmem5:450Kb:2.4e-06:7.6e-08:4.2e+02:1.6e+03
10	122762944	122812944	Mirlet7i:-200Kb:0.0013:3.9e-05:7.1e+02:1.5e+03
10	123012944	123062944	Mon2:-50Kb:0.0034:0.00019:1.7e+03:2.5e+03
10	123112944	123162944	Mon2:50Kb:0.00045:1.3e-05:1.7e+03:2.6e+03
10	126862944	126912944	Avil:-100Kb:1e-09:8.4e-11:0:2e+03
10	126862944	126912944	Ctdsp2:-100Kb:1e-09:8.4e-11:0:2e+03
10	126862944	126912944	Cyp27b1:-150Kb:3.7e-05:2.9e-06:0:1.4e+03
10	126862944	126912944	LOC100504608:-150Kb:3.7e-05:2.9e-06:0:1.4e+03
10	126862944	126912944	March9:-150Kb:3.7e-05:2.9e-06:0:1.4e+03
10	126862944	126912944	Mettl1:-150Kb:3.7e-05:2.9e-06:0:1.4e+03
10	126862944	126912944	Mir26a-2:-100Kb:1e-09:8.4e-11:0:2e+03
10	126862944	126912944	Mir546:-100Kb:1e-09:8.4e-11:0:2e+03
10	126862944	126912944	Tsfm:-150Kb:3.7e-05:2.9e-06:0:1.4e+03
10	126912944	126962944	Avil:-50Kb:0:0:0:3.4e+03
10	126912944	126962944	Ctdsp2:-50Kb:0:0:0:3.4e+03
10	126912944	126962944	Cyp27b1:-100Kb:6.3e-12:3.4e-13:0:2.3e+03
10	126912944	126962944	LOC100504608:-100Kb:6.3e-12:3.4e-13:0:2.3e+03
10	126912944	126962944	March9:-100Kb:6.3e-12:3.4e-13:0:2.3e+03
10	126912944	126962944	Mettl1:-100Kb:6.3e-12:3.4e-13:0:2.3e+03
10	126912944	126962944	Mir26a-2:-50Kb:0:0:0:3.4e+03
10	126912944	126962944	Mir546:-50Kb:0:0:0:3.4e+03
10	126912944	126962944	Tsfm:-100Kb:6.3e-12:3.4e-13:0:2.3e+03
10	126912944	126962944	Xrcc6bp1:50Kb:8.3e-07:4.5e-08:0:1.7e+03
10	126962944	127012944	Cyp27b1:-50Kb:0:0:0:3.8e+03
10	126962944	127012944	LOC100504608:-50Kb:0:0:0:3.8e+03
10	126962944	127012944	March9:-50Kb:0:0:0:3.8e+03
10	126962944	127012944	Mettl1:-50Kb:0:0:0:3.8e+03
10	126962944	127012944	Tsfm:-50Kb:0:0:0:3.8e+03
10	126962944	127012944	Xrcc6bp1:100Kb:3e-09:8.1e-11:0:2e+03
10	127012944	127062944	Avil:50Kb:0:0:0:3.8e+03
10	127012944	127062944	Ctdsp2:50Kb:0:0:0:3.8e+03
10	127012944	127062944	Mir26a-2:50Kb:0:0:0:3.8e+03
10	127012944	127062944	Mir546:50Kb:0:0:0:3.8e+03
10	127012944	127062944	Xrcc6bp1:150Kb:3.1e-05:2.5e-06:0:1.4e+03
10	128062944	128112944	Gls2:-100Kb:6.8e-06:3.9e-07:1.7e+03:3e+03
10	128062944	128112944	Rbms2:-100Kb:6.8e-06:3.9e-07:1.7e+03:3e+03
10	128062944	128112944	Spryd4:-100Kb:6.8e-06:3.9e-07:1.7e+03:3e+03
10	128112944	128162944	Atp5b:50Kb:0.0031:0.00017:2.8e+03:3.7e+03
10	128112944	128162944	Baz2a:50Kb:0.0031:0.00017:2.8e+03:3.7e+03
10	128112944	128162944	Gls2:-50Kb:2e-06:5.7e-08:2.8e+03:4.1e+03
10	128112944	128162944	Mir677:50Kb:0.0031:0.00017:2.8e+03:3.7e+03
10	128112944	128162944	Rbms2:-50Kb:2e-06:5.7e-08:2.8e+03:4.1e+03
10	128112944	128162944	Spryd4:-50Kb:2e-06:5.7e-08:2.8e+03:4.1e+03
10	128162944	128212944	Atp5b:100Kb:1.9e-05:5.1e-07:1.7e+03:3e+03
10	128162944	128212944	Baz2a:100Kb:1.9e-05:5.1e-07:1.7e+03:3e+03
10	128162944	128212944	Mir677:100Kb:1.9e-05:5.1e-07:1.7e+03:3e+03
10	128312944	128362944	Smarcc2:-100Kb:0.00045:1.1e-05:1.7e+03:2.8e+03
10	128362944	128412944	Esyt1:-150Kb:9.6e-05:5.2e-06:1.3e+03:2.5e+03
10	128362944	128412944	Rpl41:-150Kb:9.6e-05:5.2e-06:1.3e+03:2.5e+03
10	128362944	128412944	Zc3h10:-150Kb:9.6e-05:5.2e-06:1.3e+03:2.5e+03
10	128412944	128462944	Cnpy2:100Kb:0.0003:8.1e-06:1.7e+03:2.8e+03
10	128412944	128462944	Cs:100Kb:0.0003:8.1e-06:1.7e+03:2.8e+03
10	128462944	128512944	Esyt1:-50Kb:9.6e-05:2.7e-06:2.8e+03:4e+03
10	128462944	128512944	Rpl41:-50Kb:9.6e-05:2.7e-06:2.8e+03:4e+03
10	128462944	128512944	Zc3h10:-50Kb:9.6e-05:2.7e-06:2.8e+03:4e+03
10	128512944	128562944	Ankrd52:150Kb:8.1e-05:2.1e-06:1.3e+03:2.5e+03
10	128512944	128562944	Coq10a:150Kb:8.1e-05:2.1e-06:1.3e+03:2.5e+03
10	128512944	128562944	Myl6:50Kb:8.2e-05:2.1e-06:2.8e+03:4e+03
10	128512944	128562944	Myl6b:50Kb:8.2e-05:2.1e-06:2.8e+03:4e+03
10	128512944	128562944	Nabp2:150Kb:8.1e-05:2.1e-06:1.3e+03:2.5e+03
10	128512944	128562944	Rnf41:150Kb:8.1e-05:2.1e-06:1.3e+03:2.5e+03
10	128512944	128562944	Slc39a5:150Kb:8.1e-05:2.1e-06:1.3e+03:2.5e+03
10	129162944	129212944	Olfr786:-250Kb:0.0013:3.3e-05:8e+02:1.9e+03
10	129162944	129212944	Olfr787:-250Kb:0.0013:3.3e-05:8e+02:1.9e+03
10	129412944	129462944	Olfr772:250Kb:0.0007:1.8e-05:8e+02:1.9e+03
10	129412944	129462944	Olfr773:250Kb:0.0007:1.8e-05:8e+02:1.9e+03
11	3199997	3249997	Drg1:-50Kb:0:0:2.2e+03:4.3e+03
11	3199997	3249997	Gm11944:-100Kb:0.0021:0.00011:1.4e+03:1.9e+03
11	3199997	3249997	Patz1:-50Kb:0:0:2.2e+03:4.3e+03
11	3199997	3249997	Pik3ip1:-100Kb:0.0021:0.00011:1.4e+03:1.9e+03
11	3249997	3299997	Eif4enif1:50Kb:0:0:2.2e+03:4.3e+03
11	3249997	3299997	Gm11944:-50Kb:2.5e-12:6.6e-14:2.2e+03:3.3e+03
11	3249997	3299997	Pik3ip1:-50Kb:2.5e-12:6.6e-14:2.2e+03:3.3e+03
11	3299997	3349997	Drg1:50Kb:6.3e-13:3.8e-14:2.2e+03:3.3e+03
11	3299997	3349997	Eif4enif1:100Kb:0.0014:7.5e-05:1.4e+03:1.9e+03
11	3299997	3349997	Patz1:50Kb:6.3e-13:3.8e-14:2.2e+03:3.3e+03
11	3649997	3699997	Slc35e4:-250Kb:0.0043:0.00011:8.6e+02:1.6e+03
11	3649997	3699997	Tcn2:-250Kb:0.0043:0.00011:8.6e+02:1.6e+03
11	3899997	3949997	Inpp5j:400Kb:0.0019:5.5e-05:5e+02:1.1e+03
11	3899997	3949997	Selm:400Kb:0.0019:5.5e-05:5e+02:1.1e+03
11	3899997	3949997	Smtn:400Kb:0.0019:5.5e-05:5e+02:1.1e+03
11	5249997	5299997	Znrf3:-150Kb:0.0045:0.00011:9.3e+02:2e+03
11	5399997	5449997	Kremen1:150Kb:1.4e-05:7.9e-07:9.3e+02:2e+03
11	5449997	5499997	Kremen1:200Kb:9.7e-07:2.8e-08:7.9e+02:2e+03
11	6399997	6449997	Purb:-50Kb:0.00024:6.1e-06:1.6e+03:2.7e+03
11	6449997	6499997	H2afv:50Kb:0.00025:6.5e-06:1.6e+03:2.7e+03
11	6449997	6499997	Ppia:50Kb:0.00025:6.5e-06:1.6e+03:2.7e+03
11	6549997	6599997	H2afv:150Kb:0.0079:0.00041:8.2e+02:1.7e+03
11	6549997	6599997	Ppia:150Kb:0.0079:0.00041:8.2e+02:1.7e+03
11	6749997	6799997	Gm11978:100Kb:0.0083:0.00022:1e+03:1.9e+03
11	6749997	6799997	Ramp3:100Kb:0.0083:0.00022:1e+03:1.9e+03
11	8949997	8999997	Upp1:-150Kb:0.0044:0.00012:8.2e+02:1.4e+03
11	11749997	11799997	4930415F15Rik:300Kb:3.6e-07:9.2e-09:6e+02:1.8e+03
11	11749997	11799997	Zpbp:300Kb:3.6e-07:9.2e-09:6e+02:1.8e+03
11	11799997	11849997	1700042O10Rik:-50Kb:2.8e-09:7.1e-11:1.7e+03:3.2e+03
11	11799997	11849997	Ddc:-50Kb:2.8e-09:7.1e-11:1.7e+03:3.2e+03
11	11849997	11899997	Fignl1:50Kb:2.8e-09:8.4e-11:1.7e+03:3.2e+03
11	11899997	11949997	1700042O10Rik:50Kb:0.0093:0.00048:1.7e+03:2.4e+03
11	11899997	11949997	Ddc:50Kb:0.0093:0.00048:1.7e+03:2.4e+03
11	11899997	11949997	Fignl1:100Kb:8.5e-05:7.5e-06:1.1e+03:2.1e+03
11	11949997	11999997	Fignl1:150Kb:2.9e-07:1.7e-08:9e+02:2.2e+03
11	12499997	12549997	Grb10:500Kb:0.0048:0.00013:4.5e+02:1.3e+03
11	16499997	16549997	2810442I21Rik:-450Kb:0.0082:0.00021:5.5e+02:1.1e+03
11	16499997	16549997	Fbxo48:-450Kb:0.0082:0.00021:5.5e+02:1.1e+03
11	16899997	16949997	Sec61g:400Kb:0.00018:5e-06:5.7e+02:1.3e+03
11	16949997	16999997	Sec61g:450Kb:0.0061:0.00034:5.5e+02:1.1e+03
11	17199997	17249997	C1d:-50Kb:0.0003:1e-05:1.1e+03:1.9e+03
11	17249997	17299997	Pno1:50Kb:0.00026:7.7e-06:1.1e+03:1.9e+03
11	17249997	17299997	Wdr92:50Kb:0.00026:7.7e-06:1.1e+03:1.9e+03
11	26600000	26650000	Vrk2:50Kb:0.00048:1.3e-05:1.5e+03:2.3e+03
11	29500000	29550000	Rtn4:-150Kb:2.6e-05:6.8e-07:8.2e+02:1.8e+03
11	29650000	29700000	1700034F02Rik:150Kb:2.4e-05:7e-07:8.2e+02:1.8e+03
11	29650000	29700000	Mtif2:150Kb:2.4e-05:7e-07:8.2e+02:1.8e+03
11	29650000	29700000	Prorsd1:150Kb:2.4e-05:7e-07:8.2e+02:1.8e+03
11	29650000	29700000	Rps27a:150Kb:2.4e-05:7e-07:8.2e+02:1.8e+03
11	31100000	31150000	Asb3:150Kb:0.0055:0.00018:7.9e+02:1.4e+03
11	31100000	31150000	Chac2:150Kb:0.0055:0.00018:7.9e+02:1.4e+03
11	31100000	31150000	Erlec1:150Kb:0.0055:0.00018:7.9e+02:1.4e+03
11	31550000	31600000	Asb3:600Kb:0.0055:0.00028:3.1e+02:9.3e+02
11	31550000	31600000	Chac2:600Kb:0.0055:0.00028:3.1e+02:9.3e+02
11	31550000	31600000	Erlec1:600Kb:0.0055:0.00028:3.1e+02:9.3e+02
11	31900000	31950000	Bod1:250Kb:4.8e-07:1.4e-08:5.9e+02:1.6e+03
11	32100000	32150000	4930524B15Rik:150Kb:0.0014:3.5e-05:7.9e+02:1.6e+03
11	32150000	32200000	Hbq1a:-150Kb:3.2e-09:8.2e-11:9.1e+02:2.1e+03
11	32150000	32200000	Sh3pxd2b:-150Kb:3.2e-09:8.2e-11:9.1e+02:2.1e+03
11	32650000	32700000	Fbxw11:50Kb:0.00043:2.4e-05:1.4e+03:2.1e+03
11	32700000	32750000	Fbxw11:100Kb:6.6e-09:1.8e-10:9.5e+02:2.1e+03
11	42236498	42286498	Gabra6:-50Kb:1.1e-05:2.9e-07:1.4e+03:2.5e+03
11	42336498	42386498	Gabrb2:-50Kb:5.2e-05:1.4e-06:1.4e+03:2.4e+03
11	53286498	53336498	Gdf9:-100Kb:5.4e-05:3.2e-06:1.1e+03:1.9e+03
11	53286498	53336498	Leap2:-100Kb:5.4e-05:3.2e-06:1.1e+03:1.9e+03
11	53286498	53336498	Uqcrq:-100Kb:5.4e-05:3.2e-06:1.1e+03:1.9e+03
11	53336498	53386498	Gdf9:-50Kb:9.2e-08:2.7e-09:1.6e+03:2.7e+03
11	53336498	53386498	Leap2:-50Kb:9.2e-08:2.7e-09:1.6e+03:2.7e+03
11	53336498	53386498	Uqcrq:-50Kb:9.2e-08:2.7e-09:1.6e+03:2.7e+03
11	53386498	53436498	Shroom1:-50Kb:0.00016:4.5e-06:1.6e+03:2.4e+03
11	53386498	53436498	Sowaha:-50Kb:0.00016:4.5e-06:1.6e+03:2.4e+03
11	53436498	53486498	Gdf9:50Kb:0.00018:1.6e-05:1.6e+03:2.4e+03
11	53436498	53486498	Il13:-150Kb:0.00022:5.8e-06:8.5e+02:1.6e+03
11	53436498	53486498	Il4:-150Kb:0.00022:5.8e-06:8.5e+02:1.6e+03
11	53436498	53486498	Leap2:50Kb:0.00018:1.6e-05:1.6e+03:2.4e+03
11	53436498	53486498	Uqcrq:50Kb:0.00018:1.6e-05:1.6e+03:2.4e+03
11	53586498	53636498	Shroom1:150Kb:0.00031:1.7e-05:8.5e+02:1.6e+03
11	53586498	53636498	Sowaha:150Kb:0.00031:1.7e-05:8.5e+02:1.6e+03
11	54536498	54586498	Rapgef6:50Kb:0.0015:3.8e-05:1.7e+03:2.3e+03
11	54636498	54686498	Hint1:-200Kb:0.004:0.00048:7.5e+02:1.3e+03
11	54636498	54686498	Lyrm7:-200Kb:0.004:0.00048:7.5e+02:1.3e+03
11	54686498	54736498	Hint1:-150Kb:3.2e-10:9.6e-12:8.8e+02:2e+03
11	54686498	54736498	Lyrm7:-150Kb:3.2e-10:9.6e-12:8.8e+02:2e+03
11	54736498	54786498	Hint1:-100Kb:2.3e-07:1.4e-08:1.1e+03:2e+03
11	54736498	54786498	Lyrm7:-100Kb:2.3e-07:1.4e-08:1.1e+03:2e+03
11	54786498	54836498	Hint1:-50Kb:1.1e-05:1e-06:1.7e+03:2.4e+03
11	54786498	54836498	Lyrm7:-50Kb:1.1e-05:1e-06:1.7e+03:2.4e+03
11	54836498	54886498	Cdc42se2:50Kb:8.3e-05:2.2e-06:1.7e+03:2.4e+03
11	54836498	54886498	Gm12228:50Kb:8.3e-05:2.2e-06:1.7e+03:2.4e+03
11	54886498	54936498	Ccdc69:-150Kb:0.0037:0.0002:8.8e+02:1.5e+03
11	54986498	55036498	Ccdc69:-50Kb:0.0037:0.00016:1.7e+03:2.3e+03
11	55036498	55086498	Anxa6:50Kb:0.0052:0.00013:1.7e+03:2.3e+03
11	55036498	55086498	Gpx3:150Kb:0.0043:0.00011:8.8e+02:1.5e+03
11	55186498	55236498	Atox1:-250Kb:0.003:8e-05:6.6e+02:1.3e+03
11	55186498	55236498	G3bp1:-250Kb:0.003:8e-05:6.6e+02:1.3e+03
11	55186498	55236498	Gm12238:-250Kb:0.003:8e-05:6.6e+02:1.3e+03
11	55436498	55486498	4921508A21Rik:250Kb:0.0031:8.1e-05:6.6e+02:1.3e+03
11	55436498	55486498	Slc36a1:250Kb:0.0031:8.1e-05:6.6e+02:1.3e+03
11	55486498	55536498	Nmur2:-550Kb:0.00019:5.3e-06:4.1e+02:1.1e+03
11	55786498	55836498	Glra1:200Kb:0.002:5.4e-05:7e+02:1.4e+03
11	57486498	57536498	Hand1:-300Kb:2.2e-08:6.7e-10:7.1e+02:1.8e+03
11	57486498	57536498	Sap30l:-300Kb:2.2e-08:6.7e-10:7.1e+02:1.8e+03
11	57536498	57586498	Hand1:-250Kb:0.00058:5.3e-05:7.2e+02:1.4e+03
11	57536498	57586498	Sap30l:-250Kb:0.00058:5.3e-05:7.2e+02:1.4e+03
11	57686498	57736498	Galnt10:50Kb:6.6e-08:1.6e-09:1.8e+03:2.9e+03
11	57736498	57786498	Fam114a2:250Kb:0.0033:0.00018:7.2e+02:1.3e+03
11	57736498	57786498	Mfap3:250Kb:0.0033:0.00018:7.2e+02:1.3e+03
11	57786498	57836498	Fam114a2:300Kb:1.2e-08:3.4e-10:7.1e+02:1.8e+03
11	57786498	57836498	Mfap3:300Kb:1.2e-08:3.4e-10:7.1e+02:1.8e+03
11	57886498	57936498	Hand1:100Kb:0.00082:0.0001:1.2e+03:1.9e+03
11	57886498	57936498	Sap30l:100Kb:0.00082:0.0001:1.2e+03:1.9e+03
11	57936498	57986498	Fam114a2:450Kb:0.0088:0.00074:4.1e+02:9.7e+02
11	57936498	57986498	Hand1:150Kb:0.00047:2.9e-05:9.6e+02:1.7e+03
11	57936498	57986498	Mfap3:450Kb:0.0088:0.00074:4.1e+02:9.7e+02
11	57936498	57986498	Sap30l:150Kb:0.00047:2.9e-05:9.6e+02:1.7e+03
11	60536498	60586498	Flii:-150Kb:7.4e-05:1.9e-06:8.5e+02:2.2e+03
11	60536498	60586498	Llgl1:-150Kb:7.4e-05:1.9e-06:8.5e+02:2.2e+03
11	60536498	60586498	Mir5100:-150Kb:7.4e-05:1.9e-06:8.5e+02:2.2e+03
11	60536498	60586498	Smcr7:-150Kb:7.4e-05:1.9e-06:8.5e+02:2.2e+03
11	60636498	60686498	Alkbh5:100Kb:0:0:1.1e+03:4.7e+03
11	60686498	60736498	Alkbh5:150Kb:4e-05:2.2e-06:8.5e+02:2.2e+03
11	62086498	62136498	Adora2b:-150Kb:0.00026:7.1e-06:1.1e+03:2e+03
11	62086498	62136498	Ttc19:-150Kb:0.00026:7.1e-06:1.1e+03:2e+03
11	62086498	62136498	Zswim7:-150Kb:0.00026:7.1e-06:1.1e+03:2e+03
11	62236498	62286498	Specc1:200Kb:0.0043:0.00023:1.1e+03:1.8e+03
11	62286498	62336498	Specc1:250Kb:0.0043:0.00013:8.9e+02:1.6e+03
11	62586498	62636498	Fam211a:-50Kb:1.4e-05:3.4e-07:1.9e+03:3e+03
11	62586498	62636498	Mmgt2:-50Kb:1.4e-05:3.4e-07:1.9e+03:3e+03
11	62636498	62686498	2410006H16Rik:50Kb:1.2e-05:3e-07:1.9e+03:3e+03
11	62636498	62686498	Snord49a:50Kb:1.2e-05:3e-07:1.9e+03:3e+03
11	62636498	62686498	Snord49b:50Kb:1.2e-05:3e-07:1.9e+03:3e+03
11	62636498	62686498	Snord65:50Kb:1.2e-05:3e-07:1.9e+03:3e+03
11	62886498	62936498	Pmp22:-200Kb:0.006:0.00017:5.9e+02:1.3e+03
11	62986498	63036498	Tekt3:-50Kb:0.0045:0.00011:1.3e+03:2e+03
11	63386498	63436498	Hs3st3b1:-500Kb:0.0065:0.00017:4.8e+02:1.2e+03
11	67136498	67186498	Myh13:-150Kb:0.0013:3.8e-05:8e+02:1.5e+03
11	67186498	67236498	Myh4:-50Kb:9.8e-06:2.6e-07:1.5e+03:2.3e+03
11	67186498	67236498	Myh8:-50Kb:9.8e-06:2.6e-07:1.5e+03:2.3e+03
11	67236498	67286498	Myh13:-50Kb:0.0033:0.00019:1.5e+03:2.1e+03
11	67236498	67286498	Myh1:50Kb:7.4e-06:2e-07:1.5e+03:2.3e+03
11	67286498	67336498	Myh2:150Kb:0.0012:3.2e-05:8e+02:1.5e+03
11	67286498	67336498	Myh4:50Kb:0.0035:0.00018:1.5e+03:2.1e+03
11	67286498	67336498	Myh8:50Kb:0.0035:0.00018:1.5e+03:2.1e+03
11	67336498	67386498	2310065F04Rik:250Kb:3.5e-07:1e-08:6e+02:1.6e+03
11	67936498	67986498	Ntn1:-450Kb:0.006:0.00032:4.8e+02:1.5e+03
11	67936498	67986498	Pik3r5:-450Kb:0.006:0.00032:4.8e+02:1.5e+03
11	67986498	68036498	Ntn1:-400Kb:0.005:0.00013:5.3e+02:1.6e+03
11	67986498	68036498	Pik3r5:-400Kb:0.005:0.00013:5.3e+02:1.6e+03
11	68386498	68436498	Stx8:450Kb:0.00017:4.7e-06:4.8e+02:1.5e+03
11	68386498	68436498	Wdr16:450Kb:0.00017:4.7e-06:4.8e+02:1.5e+03
11	68886498	68936498	Arhgef15:-50Kb:0.00094:2.4e-05:1.9e+03:3.2e+03
11	68886498	68936498	Rangrf:-50Kb:0.00094:2.4e-05:1.9e+03:3.2e+03
11	68886498	68936498	Slc25a35:-50Kb:0.00094:2.4e-05:1.9e+03:3.2e+03
11	68936498	68986498	Gm15772:50Kb:0.00093:2.4e-05:1.9e+03:3.2e+03
11	68936498	68986498	Odf4:50Kb:0.00093:2.4e-05:1.9e+03:3.2e+03
11	68936498	68986498	Rnf222:50Kb:0.00093:2.4e-05:1.9e+03:3.2e+03
11	68936498	68986498	Rpl26:50Kb:0.00093:2.4e-05:1.9e+03:3.2e+03
11	69036498	69086498	Aloxe3:-50Kb:4.7e-13:1.2e-14:3e+03:5.7e+03
11	69036498	69086498	Hes7:-50Kb:4.7e-13:1.2e-14:3e+03:5.7e+03
11	69036498	69086498	Per1:-50Kb:4.7e-13:1.2e-14:3e+03:5.7e+03
11	69036498	69086498	Vamp2:-50Kb:4.7e-13:1.2e-14:3e+03:5.7e+03
11	69086498	69136498	2310047M10Rik:50Kb:3.8e-13:9.5e-15:3e+03:5.7e+03
11	69086498	69136498	Aurkb:50Kb:3.8e-13:9.5e-15:3e+03:5.7e+03
11	69086498	69136498	Tmem107:50Kb:3.8e-13:9.5e-15:3e+03:5.7e+03
11	69236498	69286498	Cyb5d1:-150Kb:8e-08:2.5e-09:1.7e+03:3.8e+03
11	69236498	69286498	Kdm6b:-150Kb:8e-08:2.5e-09:1.7e+03:3.8e+03
11	69236498	69286498	Lsmd1:-150Kb:8e-08:2.5e-09:1.7e+03:3.8e+03
11	69236498	69286498	Tmem88:-150Kb:8e-08:2.5e-09:1.7e+03:3.8e+03
11	69336498	69386498	Cyb5d1:-50Kb:0.0021:0.00019:3e+03:4.3e+03
11	69336498	69386498	Kdm6b:-50Kb:0.0021:0.00019:3e+03:4.3e+03
11	69336498	69386498	Lsmd1:-50Kb:0.0021:0.00019:3e+03:4.3e+03
11	69336498	69386498	Tmem88:-50Kb:0.0021:0.00019:3e+03:4.3e+03
11	69386498	69436498	A030009H04Rik:50Kb:0.0076:0.00019:3e+03:4.3e+03
11	69386498	69436498	Chd3:50Kb:0.0076:0.00019:3e+03:4.3e+03
11	69386498	69436498	Dnahc2:-150Kb:0.0037:9.6e-05:1.7e+03:3.1e+03
11	69386498	69436498	Efnb3:-150Kb:0.0037:9.6e-05:1.7e+03:3.1e+03
11	69386498	69436498	Gucy2e:150Kb:9.2e-08:2.5e-09:1.7e+03:3.8e+03
11	69386498	69436498	Trp53:-150Kb:0.0037:9.6e-05:1.7e+03:3.1e+03
11	69386498	69436498	Wrap53:-150Kb:0.0037:9.6e-05:1.7e+03:3.1e+03
11	69486498	69536498	Cyb5d1:100Kb:0.0047:0.00058:2.1e+03:3.3e+03
11	69486498	69536498	Kdm6b:100Kb:0.0047:0.00058:2.1e+03:3.3e+03
11	69486498	69536498	Lsmd1:100Kb:0.0047:0.00058:2.1e+03:3.3e+03
11	69486498	69536498	Tmem88:100Kb:0.0047:0.00058:2.1e+03:3.3e+03
11	69536498	69586498	Cyb5d1:150Kb:0.0015:9.2e-05:1.7e+03:3.1e+03
11	69536498	69586498	Kdm6b:150Kb:0.0015:9.2e-05:1.7e+03:3.1e+03
11	69536498	69586498	Lsmd1:150Kb:0.0015:9.2e-05:1.7e+03:3.1e+03
11	69536498	69586498	Tmem88:150Kb:0.0015:9.2e-05:1.7e+03:3.1e+03
11	69636498	69686498	Acadvl:-350Kb:0.0048:0.0004:1.3e+02:1.4e+03
11	69636498	69686498	Dlg4:-350Kb:0.0048:0.0004:1.3e+02:1.4e+03
11	69636498	69686498	Dvl2:-350Kb:0.0048:0.0004:1.3e+02:1.4e+03
11	69636498	69686498	Gabarap:-350Kb:0.0048:0.0004:1.3e+02:1.4e+03
11	69636498	69686498	Mir324:-350Kb:0.0048:0.0004:1.3e+02:1.4e+03
11	69636498	69686498	Phf23:-350Kb:0.0048:0.0004:1.3e+02:1.4e+03
11	69886498	69936498	Acadvl:-100Kb:0.0023:0.00013:7.5e+02:2.1e+03
11	69886498	69936498	Dlg4:-100Kb:0.0023:0.00013:7.5e+02:2.1e+03
11	69886498	69936498	Dvl2:-100Kb:0.0023:0.00013:7.5e+02:2.1e+03
11	69886498	69936498	Gabarap:-100Kb:0.0023:0.00013:7.5e+02:2.1e+03
11	69886498	69936498	Mir324:-100Kb:0.0023:0.00013:7.5e+02:2.1e+03
11	69886498	69936498	Phf23:-100Kb:0.0023:0.00013:7.5e+02:2.1e+03
11	69936498	69986498	Acadvl:-50Kb:8.1e-05:2.3e-06:2e+03:3.7e+03
11	69936498	69986498	Dlg4:-50Kb:8.1e-05:2.3e-06:2e+03:3.7e+03
11	69936498	69986498	Dvl2:-50Kb:8.1e-05:2.3e-06:2e+03:3.7e+03
11	69936498	69986498	Gabarap:-50Kb:8.1e-05:2.3e-06:2e+03:3.7e+03
11	69936498	69986498	Mir324:-50Kb:8.1e-05:2.3e-06:2e+03:3.7e+03
11	69936498	69986498	Phf23:-50Kb:8.1e-05:2.3e-06:2e+03:3.7e+03
11	69986498	70036498	2810408A11Rik:100Kb:0.006:0.00016:7.5e+02:2.1e+03
11	69986498	70036498	Acap1:100Kb:0.006:0.00016:7.5e+02:2.1e+03
11	69986498	70036498	Cldn7:50Kb:8.8e-05:2.6e-06:2e+03:3.7e+03
11	69986498	70036498	Ctdnep1:50Kb:8.8e-05:2.6e-06:2e+03:3.7e+03
11	69986498	70036498	Eif5a:100Kb:0.006:0.00016:7.5e+02:2.1e+03
11	69986498	70036498	Elp5:50Kb:8.8e-05:2.6e-06:2e+03:3.7e+03
11	69986498	70036498	Gps2:100Kb:0.006:0.00016:7.5e+02:2.1e+03
11	69986498	70036498	Neurl4:100Kb:0.006:0.00016:7.5e+02:2.1e+03
11	69986498	70036498	Slc2a4:50Kb:8.8e-05:2.6e-06:2e+03:3.7e+03
11	69986498	70036498	Ybx2:100Kb:0.006:0.00016:7.5e+02:2.1e+03
11	70036498	70086498	Cldn7:100Kb:0.0089:0.00078:7.5e+02:1.9e+03
11	70036498	70086498	Ctdnep1:100Kb:0.0089:0.00078:7.5e+02:1.9e+03
11	70036498	70086498	Elp5:100Kb:0.0089:0.00078:7.5e+02:1.9e+03
11	70036498	70086498	Slc2a4:100Kb:0.0089:0.00078:7.5e+02:1.9e+03
11	70186498	70236498	Cldn7:250Kb:0.00092:5.3e-05:2.1e+02:1.7e+03
11	70186498	70236498	Ctdnep1:250Kb:0.00092:5.3e-05:2.1e+02:1.7e+03
11	70186498	70236498	Elp5:250Kb:0.00092:5.3e-05:2.1e+02:1.7e+03
11	70186498	70236498	Slc2a4:250Kb:0.00092:5.3e-05:2.1e+02:1.7e+03
11	71086498	71136498	Nlrp1c-ps:-150Kb:6.4e-15:3.3e-16:8.7e+02:5.6e+03
11	71136498	71186498	Nlrp1b:-50Kb:8e-10:4e-11:1.7e+03:5.6e+03
11	71136498	71186498	Nlrp1c-ps:-100Kb:3.5e-11:2.7e-12:1.1e+03:5.2e+03
11	71186498	71236498	Nlrp1a:50Kb:7.8e-10:3.9e-11:1.7e+03:5.6e+03
11	71186498	71236498	Nlrp1c-ps:-50Kb:0:0:1.7e+03:8.7e+03
11	71236498	71286498	Nlrp1a:100Kb:1e-10:2.5e-12:1.1e+03:5.2e+03
11	71236498	71286498	Nlrp1b:50Kb:0:0:1.7e+03:8.7e+03
11	72286498	72336498	Ggt6:-100Kb:0.0058:0.00015:1.1e+03:1.6e+03
11	72286498	72336498	Smtnl2:-100Kb:0.0058:0.00015:1.1e+03:1.6e+03
11	72336498	72386498	Ggt6:-50Kb:0.0086:0.00045:1.6e+03:2.1e+03
11	72336498	72386498	Smtnl2:-50Kb:0.0086:0.00045:1.6e+03:2.1e+03
11	72536498	72586498	Ankfy1:-150Kb:0.00017:4.5e-06:8.8e+02:1.6e+03
11	72686498	72736498	Spns3:150Kb:6.1e-05:1.8e-06:8.8e+02:1.6e+03
11	72736498	72786498	Spns3:200Kb:0.0023:0.00014:7.6e+02:1.3e+03
11	73986498	74036498	Olfr381:500Kb:0.00089:2.4e-05:4.7e+02:1.4e+03
11	73986498	74036498	Olfr382:500Kb:0.00089:2.4e-05:4.7e+02:1.4e+03
11	74286498	74336498	Olfr380:850Kb:0.0005:1.3e-05:3.6e+02:1.3e+03
11	76186498	76236498	Nxn:-200Kb:0.0033:0.00018:7.8e+02:1.5e+03
11	76186498	76236498	Timm22:-200Kb:0.0033:0.00018:7.8e+02:1.5e+03
11	76236498	76286498	Nxn:-150Kb:2.8e-08:8e-10:9.4e+02:2.2e+03
11	76236498	76286498	Timm22:-150Kb:2.8e-08:8e-10:9.4e+02:2.2e+03
11	76336498	76386498	Glod4:100Kb:2.6e-05:1.4e-06:1.2e+03:2.2e+03
11	76336498	76386498	Rnmtl1:100Kb:2.6e-05:1.4e-06:1.2e+03:2.2e+03
11	76386498	76436498	Dbil5:200Kb:0.0047:0.00012:7.8e+02:1.5e+03
11	76386498	76436498	Fam57a:200Kb:0.0047:0.00012:7.8e+02:1.5e+03
11	76386498	76436498	Gemin4:200Kb:0.0047:0.00012:7.8e+02:1.5e+03
11	76386498	76436498	Glod4:150Kb:5.6e-09:1.5e-10:9.4e+02:2.2e+03
11	76386498	76436498	Rnmtl1:150Kb:5.6e-09:1.5e-10:9.4e+02:2.2e+03
11	77486498	77536498	Taok1:-100Kb:0.0024:6e-05:1.4e+03:2.5e+03
11	77586498	77636498	Abhd15:100Kb:0.0023:5.8e-05:1.4e+03:2.5e+03
11	77586498	77636498	Ankrd13b:100Kb:0.0023:5.8e-05:1.4e+03:2.5e+03
11	77586498	77636498	Git1:100Kb:0.0023:5.8e-05:1.4e+03:2.5e+03
11	77586498	77636498	Trp53i13:100Kb:0.0023:5.8e-05:1.4e+03:2.5e+03
11	77786498	77836498	Phf12:-150Kb:0.0087:0.00022:1.1e+03:2e+03
11	77986498	78036498	2610507B11Rik:-250Kb:0.005:0.00058:8e+02:1.6e+03
11	77986498	78036498	Aldoc:-300Kb:0.0062:0.00051:2.3e+02:1.1e+03
11	77986498	78036498	Nek8:-150Kb:8.6e-05:6.9e-06:1.1e+03:2.2e+03
11	77986498	78036498	Pigs:-300Kb:0.0062:0.00051:2.3e+02:1.1e+03
11	77986498	78036498	Proca1:-200Kb:0.0074:0.00061:9.1e+02:1.8e+03
11	77986498	78036498	Rab34:-200Kb:0.0074:0.00061:9.1e+02:1.8e+03
11	77986498	78036498	Rpl23a:-150Kb:8.6e-05:6.9e-06:1.1e+03:2.2e+03
11	77986498	78036498	Sdf2:-250Kb:0.005:0.00058:8e+02:1.6e+03
11	77986498	78036498	Snord42a:-150Kb:8.6e-05:6.9e-06:1.1e+03:2.2e+03
11	77986498	78036498	Snord42b:-150Kb:8.6e-05:6.9e-06:1.1e+03:2.2e+03
11	77986498	78036498	Snord4a:-150Kb:8.6e-05:6.9e-06:1.1e+03:2.2e+03
11	77986498	78036498	Spag5:-300Kb:0.0062:0.00051:2.3e+02:1.1e+03
11	77986498	78036498	Supt6:-250Kb:0.005:0.00058:8e+02:1.6e+03
11	77986498	78036498	Tlcd1:-150Kb:8.6e-05:6.9e-06:1.1e+03:2.2e+03
11	77986498	78036498	Traf4:-150Kb:8.6e-05:6.9e-06:1.1e+03:2.2e+03
11	78036498	78086498	Nek8:-100Kb:3.5e-11:9.5e-13:1.4e+03:3.2e+03
11	78036498	78086498	Rpl23a:-100Kb:3.5e-11:9.5e-13:1.4e+03:3.2e+03
11	78036498	78086498	Snord42a:-100Kb:3.5e-11:9.5e-13:1.4e+03:3.2e+03
11	78036498	78086498	Snord42b:-100Kb:3.5e-11:9.5e-13:1.4e+03:3.2e+03
11	78036498	78086498	Snord4a:-100Kb:3.5e-11:9.5e-13:1.4e+03:3.2e+03
11	78036498	78086498	Tlcd1:-100Kb:3.5e-11:9.5e-13:1.4e+03:3.2e+03
11	78036498	78086498	Traf4:-100Kb:3.5e-11:9.5e-13:1.4e+03:3.2e+03
11	78086498	78136498	Nek8:-50Kb:7.4e-10:4e-11:2.2e+03:3.8e+03
11	78086498	78136498	Rpl23a:-50Kb:7.4e-10:4e-11:2.2e+03:3.8e+03
11	78086498	78136498	Snord42a:-50Kb:7.4e-10:4e-11:2.2e+03:3.8e+03
11	78086498	78136498	Snord42b:-50Kb:7.4e-10:4e-11:2.2e+03:3.8e+03
11	78086498	78136498	Snord4a:-50Kb:7.4e-10:4e-11:2.2e+03:3.8e+03
11	78086498	78136498	Tlcd1:-50Kb:7.4e-10:4e-11:2.2e+03:3.8e+03
11	78086498	78136498	Traf4:-50Kb:7.4e-10:4e-11:2.2e+03:3.8e+03
11	78136498	78186498	Dhrs13:150Kb:0.00032:8.8e-06:1.1e+03:2.2e+03
11	78136498	78186498	Eral1:100Kb:5.6e-11:1.5e-12:1.4e+03:3.2e+03
11	78136498	78186498	Fam222b:50Kb:1.8e-09:4.8e-11:2.2e+03:3.8e+03
11	78136498	78186498	Flot2:100Kb:5.6e-11:1.5e-12:1.4e+03:3.2e+03
11	78136498	78186498	Mir144:100Kb:5.6e-11:1.5e-12:1.4e+03:3.2e+03
11	78136498	78186498	Mir451:100Kb:5.6e-11:1.5e-12:1.4e+03:3.2e+03
11	78186498	78236498	2610507B11Rik:-50Kb:4.1e-12:1.2e-13:2.2e+03:4e+03
11	78186498	78236498	Aldoc:-100Kb:1.5e-07:4.1e-09:1.1e+03:2.6e+03
11	78186498	78236498	Dhrs13:200Kb:0.0055:0.00061:9.1e+02:1.8e+03
11	78186498	78236498	Pigs:-100Kb:1.5e-07:4.1e-09:1.1e+03:2.6e+03
11	78186498	78236498	Sdf2:-50Kb:4.1e-12:1.2e-13:2.2e+03:4e+03
11	78186498	78236498	Spag5:-100Kb:1.5e-07:4.1e-09:1.1e+03:2.6e+03
11	78186498	78236498	Supt6:-50Kb:4.1e-12:1.2e-13:2.2e+03:4e+03
11	78236498	78286498	Aldoc:-50Kb:0.00054:2.9e-05:3.1e+03:4.1e+03
11	78236498	78286498	Dhrs13:250Kb:0.0055:0.00055:8e+02:1.6e+03
11	78236498	78286498	Foxn1:-150Kb:0.0006:1.5e-05:6.3e+02:1.7e+03
11	78236498	78286498	Gm11194:-150Kb:0.0006:1.5e-05:6.3e+02:1.7e+03
11	78236498	78286498	Pigs:-50Kb:0.00054:2.9e-05:3.1e+03:4.1e+03
11	78236498	78286498	Proca1:50Kb:3.5e-12:9.6e-14:2.2e+03:4e+03
11	78236498	78286498	Rab34:50Kb:3.5e-12:9.6e-14:2.2e+03:4e+03
11	78236498	78286498	Slc13a2:-150Kb:0.0006:1.5e-05:6.3e+02:1.7e+03
11	78236498	78286498	Spag5:-50Kb:0.00054:2.9e-05:3.1e+03:4.1e+03
11	78286498	78336498	2610507B11Rik:50Kb:0.00037:3.3e-05:3.1e+03:4.1e+03
11	78286498	78336498	Dhrs13:300Kb:0.0055:0.00051:2.3e+02:1.1e+03
11	78286498	78336498	Proca1:100Kb:8.3e-08:4.6e-09:1.1e+03:2.6e+03
11	78286498	78336498	Rab34:100Kb:8.3e-08:4.6e-09:1.1e+03:2.6e+03
11	78286498	78336498	Sdf2:50Kb:0.00037:3.3e-05:3.1e+03:4.1e+03
11	78286498	78336498	Supt6:50Kb:0.00037:3.3e-05:3.1e+03:4.1e+03
11	78386498	78436498	2610507B11Rik:150Kb:0.00028:1.6e-05:6.3e+02:1.7e+03
11	78386498	78436498	Sdf2:150Kb:0.00028:1.6e-05:6.3e+02:1.7e+03
11	78386498	78436498	Supt6:150Kb:0.00028:1.6e-05:6.3e+02:1.7e+03
11	81986498	82036498	Ccl1:-150Kb:7.4e-05:2.1e-06:8.1e+02:1.7e+03
11	82036498	82086498	Ccl1:-100Kb:0.0055:0.00031:1.1e+03:1.7e+03
11	82136498	82186498	Ccl2:150Kb:7.1e-05:1.8e-06:8.1e+02:1.7e+03
11	82336498	82386498	Cct6b:-400Kb:0.0023:0.00014:4.1e+02:1.1e+03
11	82336498	82386498	Lig3:-400Kb:0.0023:0.00014:4.1e+02:1.1e+03
11	82336498	82386498	Zfp830:-400Kb:0.0023:0.00014:4.1e+02:1.1e+03
11	82736498	82786498	Fndc8:-150Kb:5.6e-05:1.6e-06:8.1e+02:1.8e+03
11	82736498	82786498	Nle1:-150Kb:5.6e-05:1.6e-06:8.1e+02:1.8e+03
11	82736498	82786498	Rad51d:-150Kb:5.6e-05:1.6e-06:8.1e+02:1.8e+03
11	82736498	82786498	Unc45b:-150Kb:5.6e-05:1.6e-06:8.1e+02:1.8e+03
11	82786498	82836498	Rffl:-50Kb:0.00026:7e-06:1.8e+03:2.6e+03
11	82886498	82936498	Cct6b:150Kb:3.6e-05:1.1e-06:8.1e+02:1.8e+03
11	82886498	82936498	Lig3:150Kb:3.6e-05:1.1e-06:8.1e+02:1.8e+03
11	82886498	82936498	Zfp830:150Kb:3.6e-05:1.1e-06:8.1e+02:1.8e+03
11	83336498	83386498	Gas2l2:-50Kb:0.00089:2.3e-05:1.8e+03:2.6e+03
11	83336498	83386498	Rasl10b:-50Kb:0.00089:2.3e-05:1.8e+03:2.6e+03
11	83536498	83586498	1100001G20Rik:-200Kb:0.0097:0.00025:8.5e+02:1.5e+03
11	83536498	83586498	Heatr6:-200Kb:0.0097:0.00025:8.5e+02:1.5e+03
11	83736498	83786498	Ccl9:200Kb:0.0032:8e-05:8.5e+02:1.5e+03
11	83736498	83786498	E230016K23Rik:200Kb:0.0032:8e-05:8.5e+02:1.5e+03
11	83886498	83936498	Hnf1b:50Kb:0.0014:3.4e-05:1.8e+03:2.6e+03
11	84186498	84236498	Ggnbp2:-650Kb:0.0084:0.00037:3e+02:1e+03
11	84186498	84236498	Myo19:-650Kb:0.0084:0.00037:3e+02:1e+03
11	84186498	84236498	Pigw:-650Kb:0.0084:0.00037:3e+02:1e+03
11	84286498	84336498	4930502E09Rik:-500Kb:0.0078:0.00048:4.2e+02:1.1e+03
11	84286498	84336498	Dhrs11:-500Kb:0.0078:0.00048:4.2e+02:1.1e+03
11	84286498	84336498	Mrm1:-500Kb:0.0078:0.00048:4.2e+02:1.1e+03
11	84386498	84436498	4930502E09Rik:-400Kb:0.0028:8.6e-05:5.5e+02:1.3e+03
11	84386498	84436498	Dhrs11:-400Kb:0.0028:8.6e-05:5.5e+02:1.3e+03
11	84386498	84436498	Mrm1:-400Kb:0.0028:8.6e-05:5.5e+02:1.3e+03
11	84486498	84536498	1700109G15Rik:-200Kb:0.0012:3e-05:8.5e+02:1.7e+03
11	84686498	84736498	1500016L03Rik:200Kb:0.00097:2.6e-05:8.5e+02:1.7e+03
11	84686498	84736498	Aatf:200Kb:0.00097:2.6e-05:8.5e+02:1.7e+03
11	84686498	84736498	Lhx1:200Kb:0.00097:2.6e-05:8.5e+02:1.7e+03
11	84736498	84786498	1500016L03Rik:250Kb:0.0025:0.00013:7.5e+02:1.5e+03
11	84736498	84786498	Aatf:250Kb:0.0025:0.00013:7.5e+02:1.5e+03
11	84736498	84786498	Lhx1:250Kb:0.0025:0.00013:7.5e+02:1.5e+03
11	85186498	85236498	Ggnbp2:350Kb:0.0084:0.00044:4e+02:1.1e+03
11	85186498	85236498	Myo19:350Kb:0.0084:0.00044:4e+02:1.1e+03
11	85186498	85236498	Pigw:350Kb:0.0084:0.00044:4e+02:1.1e+03
11	85236498	85286498	Ppm1d:-50Kb:1.3e-06:3.3e-08:1.8e+03:3e+03
11	85836498	85886498	Brip1:-350Kb:0.0013:3.4e-05:6.3e+02:1.6e+03
11	86686498	86736498	Gdpd1:-350Kb:0.0002:5.3e-06:6.7e+02:1.7e+03
11	86786498	86836498	Ypel2:-200Kb:1.2e-06:3.5e-08:9.7e+02:2.2e+03
11	86886498	86936498	Ypel2:-100Kb:0.0072:0.00043:1.5e+03:2.3e+03
11	86986498	87036498	Dhx40:200Kb:4.3e-06:1.1e-07:9.7e+02:2.2e+03
11	87186498	87236498	Rad51c:-200Kb:3.5e-06:1.9e-07:9.7e+02:2.3e+03
11	87186498	87236498	Tex14:-200Kb:3.5e-06:1.9e-07:9.7e+02:2.3e+03
11	87436498	87486498	Rad51c:50Kb:1.3e-13:3.6e-15:2.4e+03:4.4e+03
11	87436498	87486498	Tex14:50Kb:1.3e-13:3.6e-15:2.4e+03:4.4e+03
11	96138686	96188686	Gm53:-100Kb:0.0092:0.00057:1.8e+03:3.1e+03
11	96138686	96188686	Hoxb3:-150Kb:1.4e-06:6.2e-08:1.4e+03:3.4e+03
11	96138686	96188686	Hoxb4:-150Kb:1.4e-06:6.2e-08:1.4e+03:3.4e+03
11	96138686	96188686	Hoxb5:-150Kb:1.4e-06:6.2e-08:1.4e+03:3.4e+03
11	96138686	96188686	Hoxb6:-150Kb:1.4e-06:6.2e-08:1.4e+03:3.4e+03
11	96138686	96188686	Hoxb7:-100Kb:0.0092:0.00057:1.8e+03:3.1e+03
11	96138686	96188686	Hoxb8:-100Kb:0.0092:0.00057:1.8e+03:3.1e+03
11	96138686	96188686	Hoxb9:-100Kb:0.0092:0.00057:1.8e+03:3.1e+03
11	96138686	96188686	Mir10a:-150Kb:1.4e-06:6.2e-08:1.4e+03:3.4e+03
11	96138686	96188686	Mir196a-1:-100Kb:0.0092:0.00057:1.8e+03:3.1e+03
11	96238686	96288686	Hoxb3:-50Kb:1.4e-06:9.3e-08:2.8e+03:4.8e+03
11	96238686	96288686	Hoxb4:-50Kb:1.4e-06:9.3e-08:2.8e+03:4.8e+03
11	96238686	96288686	Hoxb5:-50Kb:1.4e-06:9.3e-08:2.8e+03:4.8e+03
11	96238686	96288686	Hoxb6:-50Kb:1.4e-06:9.3e-08:2.8e+03:4.8e+03
11	96238686	96288686	Mir10a:-50Kb:1.4e-06:9.3e-08:2.8e+03:4.8e+03
11	96288686	96338686	Gm53:50Kb:2.9e-06:8.9e-08:2.8e+03:4.8e+03
11	96288686	96338686	Hoxb7:50Kb:2.9e-06:8.9e-08:2.8e+03:4.8e+03
11	96288686	96338686	Hoxb8:50Kb:2.9e-06:8.9e-08:2.8e+03:4.8e+03
11	96288686	96338686	Hoxb9:50Kb:2.9e-06:8.9e-08:2.8e+03:4.8e+03
11	96288686	96338686	Mir196a-1:50Kb:2.9e-06:8.9e-08:2.8e+03:4.8e+03
11	96538686	96588686	Hoxb3:250Kb:3.9e-06:4.1e-07:1e+03:2.9e+03
11	96538686	96588686	Hoxb4:250Kb:3.9e-06:4.1e-07:1e+03:2.9e+03
11	96538686	96588686	Hoxb5:250Kb:3.9e-06:4.1e-07:1e+03:2.9e+03
11	96538686	96588686	Hoxb6:250Kb:3.9e-06:4.1e-07:1e+03:2.9e+03
11	96538686	96588686	Mir10a:250Kb:3.9e-06:4.1e-07:1e+03:2.9e+03
11	96588686	96638686	Hoxb3:300Kb:0.0023:0.00032:9e+02:2.2e+03
11	96588686	96638686	Hoxb4:300Kb:0.0023:0.00032:9e+02:2.2e+03
11	96588686	96638686	Hoxb5:300Kb:0.0023:0.00032:9e+02:2.2e+03
11	96588686	96638686	Hoxb6:300Kb:0.0023:0.00032:9e+02:2.2e+03
11	96588686	96638686	Mir10a:300Kb:0.0023:0.00032:9e+02:2.2e+03
11	96738686	96788686	Hoxb3:450Kb:0.0092:0.0019:8.8e+02:2e+03
11	96738686	96788686	Hoxb4:450Kb:0.0092:0.0019:8.8e+02:2e+03
11	96738686	96788686	Hoxb5:450Kb:0.0092:0.0019:8.8e+02:2e+03
11	96738686	96788686	Hoxb6:450Kb:0.0092:0.0019:8.8e+02:2e+03
11	96738686	96788686	Mir10a:450Kb:0.0092:0.0019:8.8e+02:2e+03
11	96838686	96888686	Hoxb3:550Kb:0.0031:0.00053:5.8e+02:1.8e+03
11	96838686	96888686	Hoxb4:550Kb:0.0031:0.00053:5.8e+02:1.8e+03
11	96838686	96888686	Hoxb5:550Kb:0.0031:0.00053:5.8e+02:1.8e+03
11	96838686	96888686	Hoxb6:550Kb:0.0031:0.00053:5.8e+02:1.8e+03
11	96838686	96888686	Mir10a:550Kb:0.0031:0.00053:5.8e+02:1.8e+03
11	100288686	100338686	Acly:-200Kb:0.008:0.00021:2.8e+02:1e+03
11	100288686	100338686	Fkbp10:-100Kb:0.003:8.3e-05:4.8e+02:1.3e+03
11	100288686	100338686	Hap1:-50Kb:0.00033:8.5e-06:8.4e+02:1.7e+03
11	100288686	100338686	Jup:-100Kb:0.003:8.3e-05:4.8e+02:1.3e+03
11	100288686	100338686	Leprel4:-100Kb:0.003:8.3e-05:4.8e+02:1.3e+03
11	100338686	100388686	Eif1:50Kb:0.00037:1.1e-05:8.4e+02:1.7e+03
11	100338686	100388686	Gast:50Kb:0.00037:1.1e-05:8.4e+02:1.7e+03
11	100388686	100438686	Eif1:100Kb:0.0012:7.1e-05:4.8e+02:1.3e+03
11	100388686	100438686	Gast:100Kb:0.0012:7.1e-05:4.8e+02:1.3e+03
11	100488686	100538686	Eif1:200Kb:0.0031:0.00026:2.8e+02:1e+03
11	100488686	100538686	Gast:200Kb:0.0031:0.00026:2.8e+02:1e+03
11	101638686	101688686	Dhx8:-50Kb:0.0067:0.00017:2.6e+03:4.1e+03
11	101688686	101738686	Arl4d:50Kb:0.0064:0.00016:2.6e+03:4.1e+03
11	101738686	101788686	Meox1:-150Kb:0.007:0.00018:1.3e+03:2.7e+03
11	101888686	101938686	Etv4:150Kb:0.0061:0.00015:1.3e+03:2.7e+03
11	102288686	102338686	Grn:-100Kb:9.1e-07:2.2e-08:1.7e+03:4e+03
11	102288686	102338686	Rundc3a:-100Kb:9.1e-07:2.2e-08:1.7e+03:4e+03
11	102288686	102338686	Slc25a39:-100Kb:9.1e-07:2.2e-08:1.7e+03:4e+03
11	102388686	102438686	Atxn7l3:100Kb:1.1e-06:2.7e-08:1.7e+03:4e+03
11	102388686	102438686	Ubtf:100Kb:1.1e-06:2.7e-08:1.7e+03:4e+03
11	102738686	102788686	Ccdc103:-100Kb:1.5e-05:4.1e-07:1.7e+03:2.9e+03
11	102738686	102788686	Eftud2:-100Kb:1.5e-05:4.1e-07:1.7e+03:2.9e+03
11	102738686	102788686	Fam187a:-100Kb:1.5e-05:4.1e-07:1.7e+03:2.9e+03
11	102838686	102888686	Adam11:100Kb:6.2e-05:1.5e-06:1.7e+03:2.9e+03
11	103088686	103138686	Fmnl1:-50Kb:5.7e-07:1.5e-08:1.7e+03:3.1e+03
11	103138686	103188686	Acbd4:50Kb:5.5e-07:1.4e-08:1.7e+03:3.1e+03
11	103138686	103188686	Hexim1:50Kb:5.5e-07:1.4e-08:1.7e+03:3.1e+03
11	103138686	103188686	Hexim2:50Kb:5.5e-07:1.4e-08:1.7e+03:3.1e+03
11	103138686	103188686	Plcd3:50Kb:5.5e-07:1.4e-08:1.7e+03:3.1e+03
11	106188686	106238686	Ftsj3:-50Kb:2e-05:5e-07:2e+03:3.3e+03
11	106188686	106238686	Psmc5:-50Kb:2e-05:5e-07:2e+03:3.3e+03
11	106188686	106238686	Smarcd2:-50Kb:2e-05:5e-07:2e+03:3.3e+03
11	106188686	106238686	Tcam1:-50Kb:2e-05:5e-07:2e+03:3.3e+03
11	106488686	106538686	Ddx5:-250Kb:0.00083:3.7e-05:7.9e+02:1.8e+03
11	106488686	106538686	Milr1:-250Kb:0.00083:3.7e-05:7.9e+02:1.8e+03
11	106488686	106538686	Mir3064:-250Kb:0.00083:3.7e-05:7.9e+02:1.8e+03
11	106488686	106538686	Polg2:-250Kb:0.00083:3.7e-05:7.9e+02:1.8e+03
11	106488686	106538686	Tex2:-100Kb:9.1e-05:2.4e-06:1.3e+03:2.5e+03
11	106588686	106638686	Snord104:100Kb:9.1e-05:2.5e-06:1.3e+03:2.5e+03
11	106638686	106688686	Ddx5:-100Kb:0.00083:4.6e-05:1.3e+03:2.3e+03
11	106638686	106688686	Milr1:-100Kb:0.00083:4.6e-05:1.3e+03:2.3e+03
11	106638686	106688686	Mir3064:-100Kb:0.00083:4.6e-05:1.3e+03:2.3e+03
11	106638686	106688686	Pecam1:-50Kb:0.00079:2.1e-05:2e+03:3e+03
11	106638686	106688686	Polg2:-100Kb:0.00083:4.6e-05:1.3e+03:2.3e+03
11	106738686	106788686	Snord104:250Kb:0.00075:4.2e-05:7.9e+02:1.8e+03
11	107988686	108038686	Prkca:-350Kb:2e-06:6.1e-08:5.7e+02:1.9e+03
11	108438686	108488686	Axin2:-450Kb:0.0086:0.00027:4.9e+02:1.4e+03
11	109288686	109338686	Amz2:-100Kb:0.00074:1.9e-05:1.2e+03:2.1e+03
11	109288686	109338686	Wipi1:-300Kb:0.00081:2.4e-05:6.2e+02:1.4e+03
11	109388686	109438686	Rgs9:100Kb:0.00084:2.3e-05:1.2e+03:2.1e+03
11	109438686	109488686	Wipi1:-150Kb:0.0042:0.00025:9.3e+02:1.6e+03
11	109538686	109588686	Arsg:100Kb:0.0031:8.3e-05:1.2e+03:2e+03
11	109538686	109588686	LOC100503496:100Kb:0.0031:8.3e-05:1.2e+03:2e+03
11	109538686	109588686	Slc16a6:100Kb:0.0031:8.3e-05:1.2e+03:2e+03
11	109588686	109638686	Rgs9:300Kb:0.0036:0.0002:6.2e+02:1.4e+03
11	109838686	109888686	Abca6:-400Kb:5.2e-10:1.4e-11:6e+02:2.1e+03
11	110238686	110288686	1700023C21Rik:400Kb:2.2e-12:6.2e-14:6e+02:2.1e+03
11	110488686	110538686	Kcnj2:-550Kb:0.0077:0.001:4.3e+02:1.2e+03
11	110538686	110588686	Kcnj2:-500Kb:0.0049:0.00048:4.8e+02:1.3e+03
11	110588686	110638686	Kcnj2:-450Kb:0.0029:0.00019:5.3e+02:1.4e+03
11	111488686	111538686	Kcnj2:450Kb:0.0008:2.6e-05:3.4e+02:1.4e+03
11	115538686	115588686	Gga3:-50Kb:0.00026:6.7e-06:2.7e+03:3.9e+03
11	115538686	115588686	Mif4gd:-50Kb:0.00026:6.7e-06:2.7e+03:3.9e+03
11	115538686	115588686	Mrps7:-50Kb:0.00026:6.7e-06:2.7e+03:3.9e+03
11	115538686	115588686	Slc25a19:-50Kb:0.00026:6.7e-06:2.7e+03:3.9e+03
11	115588686	115638686	Nup85:50Kb:0.00026:6.6e-06:2.7e+03:3.9e+03
11	116088686	116138686	Qrich2:-350Kb:0.0046:0.00026:7.2e+02:1.6e+03
11	116288686	116338686	Gm7367:-100Kb:0.0036:8.9e-05:1.8e+03:2.7e+03
11	116288686	116338686	Qrich2:-150Kb:0.00021:6e-06:1.4e+03:2.4e+03
11	116288686	116338686	Rnf157:-100Kb:0.0036:8.9e-05:1.8e+03:2.7e+03
11	116288686	116338686	Ubald2:-100Kb:0.0036:8.9e-05:1.8e+03:2.7e+03
11	116388686	116438686	Exoc7:100Kb:0.0015:7.8e-05:1.8e+03:2.7e+03
11	116388686	116438686	Foxj1:100Kb:0.0015:7.8e-05:1.8e+03:2.7e+03
11	116438686	116488686	Exoc7:150Kb:0.00021:5.4e-06:1.4e+03:2.4e+03
11	116438686	116488686	Foxj1:150Kb:0.00021:5.4e-06:1.4e+03:2.4e+03
11	116788686	116838686	2810008D09Rik:-250Kb:0.0056:0.0005:7.5e+02:1.6e+03
11	116838686	116888686	2810008D09Rik:-200Kb:0.0061:0.00072:8.5e+02:1.7e+03
11	116888686	116938686	2810008D09Rik:-150Kb:0.0005:2.9e-05:1e+03:2e+03
11	116988686	117038686	Jmjd6:150Kb:0.0057:0.00048:1e+03:1.8e+03
11	116988686	117038686	Mettl23:150Kb:0.0057:0.00048:1e+03:1.8e+03
11	116988686	117038686	Mfsd11:150Kb:0.0057:0.00048:1e+03:1.8e+03
11	116988686	117038686	Srsf2:150Kb:0.0057:0.00048:1e+03:1.8e+03
11	117038686	117088686	Jmjd6:200Kb:0.0057:0.0005:8.5e+02:1.7e+03
11	117038686	117088686	Mettl23:200Kb:0.0057:0.0005:8.5e+02:1.7e+03
11	117038686	117088686	Mfsd11:200Kb:0.0057:0.0005:8.5e+02:1.7e+03
11	117038686	117088686	Mgat5b:150Kb:0.00074:1.9e-05:1e+03:2e+03
11	117038686	117088686	Srsf2:200Kb:0.0057:0.0005:8.5e+02:1.7e+03
11	117088686	117138686	2810008D09Rik:50Kb:0.0092:0.0014:1.9e+03:2.7e+03
11	117138686	117188686	2810008D09Rik:100Kb:2.8e-11:8.2e-13:1.3e+03:3.1e+03
11	117138686	117188686	Jmjd6:300Kb:0.0026:7.7e-05:7.7e+02:1.7e+03
11	117138686	117188686	Mettl23:300Kb:0.0026:7.7e-05:7.7e+02:1.7e+03
11	117138686	117188686	Mfsd11:300Kb:0.0026:7.7e-05:7.7e+02:1.7e+03
11	117138686	117188686	Sec14l1:50Kb:9.8e-05:2.5e-06:1.9e+03:3.1e+03
11	117138686	117188686	Srsf2:300Kb:0.0026:7.7e-05:7.7e+02:1.7e+03
12	7293194	7343194	1700101O22Rik:-50Kb:0.0027:0.00015:2.2e+03:3.2e+03
12	7393194	7443194	1700101O22Rik:50Kb:3.4e-06:9.6e-08:2.2e+03:3.6e+03
12	8743194	8793194	Matn3:-200Kb:0.0011:2.8e-05:8.2e+02:1.7e+03
12	8743194	8793194	Ttc32:-250Kb:0.0011:3e-05:6.9e+02:1.5e+03
12	8743194	8793194	Wdr35:-200Kb:0.0011:2.8e-05:8.2e+02:1.7e+03
12	8943194	8993194	Sdc1:200Kb:0.00048:2.2e-05:8.2e+02:1.7e+03
12	8993194	9043194	Sdc1:250Kb:0.00048:2.6e-05:6.9e+02:1.5e+03
12	12593194	12643194	Mycn:-300Kb:0.0024:0.00036:7.1e+02:1.5e+03
12	12693194	12743194	Mycn:-200Kb:7.9e-05:7.2e-06:9.3e+02:1.9e+03
12	12743194	12793194	Mycn:-150Kb:4.8e-05:2.9e-06:1.1e+03:2.1e+03
12	12793194	12843194	Mycn:-100Kb:1.2e-05:3.5e-07:1.3e+03:2.4e+03
12	12843194	12893194	Mycn:-50Kb:0.00088:0.00011:1.7e+03:2.6e+03
12	15543194	15593194	Trib2:-250Kb:0.0085:0.00022:5.7e+02:1.3e+03
12	16693194	16743194	E2f6:-100Kb:2.5e-07:7.4e-09:1.1e+03:2.4e+03
12	16693194	16743194	Greb1:-100Kb:2.5e-07:7.4e-09:1.1e+03:2.4e+03
12	16793194	16843194	2410004P03Rik:-200Kb:0.0021:5.7e-05:8.4e+02:1.7e+03
12	16793194	16843194	Pdia6:-450Kb:0.0087:0.00022:6.3e+02:1.6e+03
12	16793194	16843194	Pqlc3:-200Kb:0.0021:5.7e-05:8.4e+02:1.7e+03
12	16793194	16843194	Rock2:-100Kb:9.1e-06:5.3e-07:1.1e+03:2.2e+03
12	16843194	16893194	Rock2:-50Kb:5.1e-06:1.5e-07:1.7e+03:2.8e+03
12	16893194	16943194	E2f6:100Kb:4.6e-06:2.7e-07:1.1e+03:2.2e+03
12	16893194	16943194	Greb1:100Kb:4.6e-06:2.7e-07:1.1e+03:2.2e+03
12	16943194	16993194	E2f6:150Kb:0.00029:4.3e-05:9e+02:1.8e+03
12	16943194	16993194	Greb1:150Kb:0.00029:4.3e-05:9e+02:1.8e+03
12	16993194	17043194	E2f6:200Kb:0.00022:2.6e-05:8.4e+02:1.7e+03
12	16993194	17043194	Greb1:200Kb:0.00022:2.6e-05:8.4e+02:1.7e+03
12	17243194	17293194	E2f6:450Kb:0.00014:1.2e-05:6.3e+02:1.6e+03
12	17243194	17293194	Greb1:450Kb:0.00014:1.2e-05:6.3e+02:1.6e+03
12	17793194	17843194	Mir3066:450Kb:0.0036:9.3e-05:2.2e+02:1.2e+03
12	17793194	17843194	Nol10:450Kb:0.0036:9.3e-05:2.2e+02:1.2e+03
12	20344139	20394139	1700030C10Rik:-450Kb:1.5e-05:3.9e-07:1.6e+02:3.2e+03
12	24465135	24515135	Grhl1:-100Kb:0.0018:0.00015:2.1e+02:1.3e+03
12	24565135	24615135	Cys1:-100Kb:0.00063:6.1e-05:2.1e+02:1.4e+03
12	24565135	24615135	Klf11:-50Kb:0.00067:1.9e-05:5.2e+02:1.8e+03
12	24565135	24615135	Rrm2:-100Kb:0.00063:6.1e-05:2.1e+02:1.4e+03
12	24565135	24615135	Taf1b:100Kb:0.005:0.00015:2.1e+02:1.3e+03
12	24615135	24665135	Cys1:-50Kb:0.00079:0.0001:5.2e+02:1.7e+03
12	24615135	24665135	Grhl1:50Kb:0.00062:1.7e-05:5.2e+02:1.8e+03
12	24615135	24665135	Mboat2:-200Kb:0.0041:0.00073:83:1.1e+03
12	24615135	24665135	Rrm2:-50Kb:0.00079:0.0001:5.2e+02:1.7e+03
12	24665135	24715135	Grhl1:100Kb:0.00094:5.3e-05:2.1e+02:1.4e+03
12	24665135	24715135	Klf11:50Kb:0.0017:9.5e-05:5.2e+02:1.7e+03
12	24665135	24715135	Mboat2:-150Kb:0.0013:0.0002:1.2e+02:1.2e+03
12	24715135	24765135	Cys1:50Kb:0.00025:1.6e-05:5.2e+02:1.8e+03
12	24715135	24765135	Mboat2:-100Kb:6.7e-05:6e-06:2.1e+02:1.6e+03
12	24715135	24765135	Rrm2:50Kb:0.00025:1.6e-05:5.2e+02:1.8e+03
12	24765135	24815135	Mboat2:-50Kb:0.0004:4.8e-05:5.2e+02:1.7e+03
12	24815135	24865135	Cys1:150Kb:0.0013:0.00021:1.2e+02:1.2e+03
12	24815135	24865135	Klf11:200Kb:0.0076:0.00072:83:1.1e+03
12	24815135	24865135	Rrm2:150Kb:0.0013:0.00021:1.2e+02:1.2e+03
12	24865135	24915135	Mboat2:50Kb:2.9e-07:8.6e-09:5.2e+02:2.2e+03
12	24915135	24965135	Cys1:250Kb:2.9e-06:9.3e-08:62:1.7e+03
12	24915135	24965135	Klf11:300Kb:0.0076:0.00086:49:1e+03
12	24915135	24965135	Mboat2:100Kb:2.9e-06:1.7e-07:2.1e+02:1.8e+03
12	24915135	24965135	Rrm2:250Kb:2.9e-06:9.3e-08:62:1.7e+03
12	29815135	29865135	C630031E19Rik:150Kb:0.00086:2.2e-05:6.9e+02:1.2e+03
12	29965135	30015135	Pxdn:50Kb:0.005:0.00013:1.5e+03:2e+03
12	30165135	30215135	Tmem18:-400Kb:0.0088:0.0005:4.4e+02:9.9e+02
12	30565135	30615135	Acp1:-300Kb:0.006:0.00016:5.2e+02:1.2e+03
12	30565135	30615135	Fam150b:-300Kb:0.006:0.00016:5.2e+02:1.2e+03
12	30565135	30615135	Sh3yl1:-300Kb:0.006:0.00016:5.2e+02:1.2e+03
12	30865135	30915135	Tmem18:300Kb:0.0013:3.8e-05:5.2e+02:1.2e+03
12	31115135	31165135	Dld:-200Kb:0.0031:0.00018:7.3e+02:1.4e+03
12	31265135	31315135	Dld:-50Kb:0.00021:5.8e-06:1.7e+03:2.6e+03
12	31315135	31365135	Cbll1:-150Kb:0.0091:0.00075:8.7e+02:1.5e+03
12	31315135	31365135	Lamb1:50Kb:0.00024:6.3e-06:1.7e+03:2.6e+03
12	31415135	31465135	Hbp1:-500Kb:0.0099:0.00096:4.2e+02:1e+03
12	31465135	31515135	Bcap29:-150Kb:0.00082:2.1e-05:8.7e+02:1.7e+03
12	31465135	31515135	Cog5:-150Kb:0.00082:2.1e-05:8.7e+02:1.7e+03
12	31465135	31515135	Dld:150Kb:0.008:0.00068:8.7e+02:1.5e+03
12	31465135	31515135	Dus4l:-150Kb:0.00082:2.1e-05:8.7e+02:1.7e+03
12	31465135	31515135	Hbp1:-450Kb:6.9e-07:2.2e-08:4.5e+02:1.5e+03
12	31615135	31665135	Cbll1:150Kb:0.00042:2.3e-05:8.7e+02:1.7e+03
12	31915135	31965135	Cbll1:450Kb:9.8e-07:2.7e-08:4.5e+02:1.5e+03
12	32115135	32165135	Hbp1:200Kb:0.0012:7.7e-05:7.3e+02:1.5e+03
12	33315135	33365135	4933406C10Rik:400Kb:0.002:5.4e-05:4.2e+02:1.1e+03
12	33315135	33365135	Sypl:400Kb:0.002:5.4e-05:4.2e+02:1.1e+03
12	34615135	34665135	Mir680-3:-550Kb:0.00087:2.3e-05:4.8e+02:1.3e+03
12	35065328	35115328	Snx13:50Kb:0.0069:0.00017:1.5e+03:2.2e+03
12	39473413	39523413	Arl4a:-550Kb:6.5e-05:3.9e-06:4.6e+02:1.6e+03
12	39523413	39573413	Gm7008:-650Kb:0.0044:0.00012:2.1e+02:1.1e+03
12	39523413	39573413	Gm889:-650Kb:0.0044:0.00012:2.1e+02:1.1e+03
12	39523413	39573413	Ifrd1:-650Kb:0.0044:0.00012:2.1e+02:1.1e+03
12	39523413	39573413	Mir1938:-650Kb:0.0044:0.00012:2.1e+02:1.1e+03
12	39623413	39673413	Arl4a:-400Kb:1.7e-05:5.1e-07:5.5e+02:1.8e+03
12	41599014	41611250	Lrrn3:500Kb:0.00087:2.6e-05:2.9e+02:1.7e+03
12	41611250	41649013	Lrrn3:500Kb:0.00087:2.6e-05:2.9e+02:1.7e+03
12	48949013	48999013	3110039M20Rik:-400Kb:0.0049:0.00042:3.4e+02:1.2e+03
12	48949013	48999013	Foxg1:-400Kb:0.0049:0.00042:3.4e+02:1.2e+03
12	49949013	49999013	3110039M20Rik:600Kb:0.0094:0.0011:4.5e+02:1.3e+03
12	49949013	49999013	Foxg1:600Kb:0.0094:0.0011:4.5e+02:1.3e+03
12	50249013	50299013	3110039M20Rik:900Kb:0.0011:3.3e-05:4e+02:1.5e+03
12	50249013	50299013	Foxg1:900Kb:0.0011:3.3e-05:4e+02:1.5e+03
12	50299013	50349013	3110039M20Rik:950Kb:0.0049:0.00042:3.9e+02:1.3e+03
12	50299013	50349013	Foxg1:950Kb:0.0049:0.00042:3.9e+02:1.3e+03
12	54799013	54849013	Cfl2:-50Kb:0.00051:1.3e-05:1.7e+03:3e+03
12	55399013	55449013	Nfkbia:-50Kb:0.00026:6.7e-06:1.7e+03:3e+03
12	55499013	55549013	1110008L16Rik:200Kb:0.0075:0.00022:6.7e+02:1.8e+03
12	55499013	55549013	Ppp2r3c:200Kb:0.0075:0.00022:6.7e+02:1.8e+03
12	55849013	55899013	C87198:-700Kb:0.0019:4.9e-05:4.1e+02:1.5e+03
12	55999013	56049013	E030019B13Rik:-500Kb:0.0054:0.00016:5e+02:1.5e+03
12	55999013	56049013	Nkx2-1:-500Kb:0.0054:0.00016:5e+02:1.5e+03
12	56649013	56699013	Slc25a21:-500Kb:0.0094:0.00026:5e+02:1.3e+03
12	57299013	57349013	Foxa1:-200Kb:0.00064:2.1e-05:7.7e+02:1.7e+03
12	57449013	57499013	Foxa1:-50Kb:0.0026:0.00016:1.6e+03:2.4e+03
12	58949013	58999013	Mia2:-100Kb:0.0026:0.00028:4.7e+02:1.3e+03
12	58949013	58999013	Pnn:-100Kb:0.0026:0.00028:4.7e+02:1.3e+03
12	58949013	58999013	Trappc6b:-100Kb:0.0026:0.00028:4.7e+02:1.3e+03
12	58999013	59049013	Mia2:-50Kb:0:0:6.3e+02:2.8e+03
12	58999013	59049013	Pnn:-50Kb:0:0:6.3e+02:2.8e+03
12	58999013	59049013	Trappc6b:-50Kb:0:0:6.3e+02:2.8e+03
12	59049013	59099013	Ctage5:-50Kb:0:0:0:2.3e+03
12	59049013	59099013	Gemin2:50Kb:0:0:6.3e+02:2.8e+03
12	59049013	59099013	Sec23a:50Kb:0:0:6.3e+02:2.8e+03
12	59099013	59149013	Mia2:50Kb:0:0:0:2.3e+03
12	59099013	59149013	Pnn:50Kb:0:0:0:2.3e+03
12	59099013	59149013	Trappc6b:50Kb:0:0:0:2.3e+03
12	59149013	59199013	Ctage5:50Kb:0:0:0:2.2e+03
12	59149013	59199013	Gemin2:150Kb:5.7e-07:3.1e-08:3.9e+02:1.6e+03
12	59149013	59199013	Mia2:100Kb:0.00034:2.7e-05:0:9.3e+02
12	59149013	59199013	Pnn:100Kb:0.00034:2.7e-05:0:9.3e+02
12	59149013	59199013	Sec23a:150Kb:5.7e-07:3.1e-08:3.9e+02:1.6e+03
12	59149013	59199013	Trappc6b:100Kb:0.00034:2.7e-05:0:9.3e+02
12	64899013	64949013	Fam179b:-50Kb:4.9e-05:2.7e-06:0:1.9e+03
12	64899013	64949013	Klhl28:-50Kb:4.9e-05:2.7e-06:0:1.9e+03
12	64949013	64999013	Fancm:-100Kb:0.002:0.00015:0:1.5e+03
12	64949013	64999013	Fkbp3:-100Kb:0.002:0.00015:0:1.5e+03
12	64949013	64999013	Gm527:50Kb:0.0001:2.7e-06:0:1.9e+03
12	64949013	64999013	Prpf39:-50Kb:2e-07:1.1e-08:0:2.4e+03
12	64999013	65049013	Fam179b:50Kb:4.1e-07:1.1e-08:0:2.4e+03
12	64999013	65049013	Fancm:-50Kb:2.8e-13:7.3e-15:0:3.3e+03
12	64999013	65049013	Fkbp3:-50Kb:2.8e-13:7.3e-15:0:3.3e+03
12	64999013	65049013	Klhl28:50Kb:4.1e-07:1.1e-08:0:2.4e+03
12	65049013	65099013	Fam179b:100Kb:0.0018:0.00015:0:1.5e+03
12	65049013	65099013	Klhl28:100Kb:0.0018:0.00015:0:1.5e+03
12	65049013	65099013	Prpf39:50Kb:2.2e-13:5.9e-15:0:3.3e+03
12	65099013	65149013	Fancm:50Kb:3.6e-05:1.9e-06:0:2e+03
12	65099013	65149013	Fkbp3:50Kb:3.6e-05:1.9e-06:0:2e+03
12	65099013	65149013	Prpf39:100Kb:0.0047:0.00037:0:1.4e+03
12	66199013	66249013	Rpl10l:-50Kb:0.0064:0.00033:1.6e+03:2.2e+03
12	66299013	66349013	Rpl10l:50Kb:7.3e-09:1.9e-10:1.6e+03:2.8e+03
12	70299013	70349013	Actr10:-600Kb:0.0038:0.00046:3.7e+02:1.1e+03
12	70399013	70449013	Actr10:-500Kb:0.0061:0.00094:4.6e+02:1.1e+03
12	70449013	70499013	Actr10:-450Kb:0:0:5.3e+02:2.4e+03
12	70499013	70549013	Actr10:-400Kb:0.00077:4.7e-05:6.1e+02:1.5e+03
12	70549013	70599013	Actr10:-350Kb:0.0038:0.00042:7.3e+02:1.5e+03
12	70849013	70899013	Tmx1:400Kb:8.6e-05:5.1e-06:6.1e+02:1.5e+03
12	70899013	70949013	Tmx1:450Kb:0:0:5.3e+02:2.4e+03
12	71149013	71199013	2700049A03Rik:50Kb:0.00034:9.3e-06:1.6e+03:2.6e+03
12	71149013	71199013	Timm9:50Kb:0.00034:9.3e-06:1.6e+03:2.6e+03
12	71149013	71199013	Tomm20l:50Kb:0.00034:9.3e-06:1.6e+03:2.6e+03
12	71699013	71749013	Dact1:400Kb:0.0032:8.3e-05:5.5e+02:1.4e+03
12	72049013	72099013	Lrrc9:-350Kb:0.0049:0.00041:6.3e+02:1.3e+03
12	72049013	72099013	Rtn1:-350Kb:0.0049:0.00041:6.3e+02:1.3e+03
12	72099013	72149013	Lrrc9:-300Kb:0.0014:8e-05:7.4e+02:1.5e+03
12	72099013	72149013	Rtn1:-300Kb:0.0014:8e-05:7.4e+02:1.5e+03
12	72199013	72249013	Lrrc9:-200Kb:0.0014:5.3e-05:7.7e+02:1.6e+03
12	72199013	72249013	Rtn1:-200Kb:0.0014:5.3e-05:7.7e+02:1.6e+03
12	72449013	72499013	Pcnxl4:-50Kb:0.0063:0.00034:1.6e+03:2.4e+03
12	72499013	72549013	Dhrs7:-150Kb:0.0079:0.00021:9e+02:1.7e+03
12	72649013	72699013	Pcnxl4:150Kb:0.0037:0.0001:9e+02:1.7e+03
12	73499013	73549013	Six1:500Kb:5.4e-06:1.5e-07:4.4e+02:1.7e+03
12	78849013	78899013	Plek2:-50Kb:0.00069:2.1e-05:1.5e+03:2.5e+03
12	78899013	78949013	Atp6v1d:50Kb:0.0005:1.3e-05:1.5e+03:2.5e+03
12	78899013	78949013	Eif2s1:50Kb:0.0005:1.3e-05:1.5e+03:2.5e+03
12	79349013	79399013	2310015A10Rik:-750Kb:4.3e-05:1.4e-06:3.7e+02:1.9e+03
12	79349013	79399013	Zfp36l1:-750Kb:4.3e-05:1.4e-06:3.7e+02:1.9e+03
12	79599013	79649013	2310015A10Rik:-500Kb:0.0031:0.0002:4.8e+02:1.6e+03
12	79599013	79649013	Zfp36l1:-500Kb:0.0031:0.0002:4.8e+02:1.6e+03
12	80149013	80199013	Mir1843:-200Kb:0.0044:0.00011:8.6e+02:2e+03
12	80149013	80199013	Scarna3b:-200Kb:0.0044:0.00011:8.6e+02:2e+03
12	80749013	80799013	1700052I22Rik:-150Kb:2.6e-05:6.3e-07:8.1e+02:2e+03
12	80749013	80799013	Gm20337:-150Kb:2.6e-05:6.3e-07:8.1e+02:2e+03
12	80749013	80799013	Srsf5:-150Kb:2.6e-05:6.3e-07:8.1e+02:2e+03
12	80849013	80899013	4933426M11Rik:100Kb:0.00048:2.5e-05:1e+03:2e+03
12	80849013	80899013	Ccdc177:100Kb:0.00048:2.5e-05:1e+03:2e+03
12	80899013	80949013	4933426M11Rik:150Kb:3.5e-05:9e-07:8.1e+02:2e+03
12	80899013	80949013	Ccdc177:150Kb:3.5e-05:9e-07:8.1e+02:2e+03
12	81999013	82049013	Adam21:450Kb:3.3e-06:8.5e-08:3.5e+02:1.6e+03
12	81999013	82049013	Med6:450Kb:3.3e-06:8.5e-08:3.5e+02:1.6e+03
12	84109050	84159050	Elmsan1:-100Kb:0.00015:4.1e-06:7.6e+02:1.9e+03
12	84109050	84159050	Ptgr2:-150Kb:0.0034:0.00027:5.9e+02:1.5e+03
12	84159050	84209050	Elmsan1:-50Kb:0.00016:8.7e-06:1.2e+03:2.3e+03
12	84159050	84209050	Ptgr2:-100Kb:0.0031:0.00016:7.6e+02:1.7e+03
12	84209050	84259050	Dnalc1:100Kb:0.00029:8.5e-06:7.6e+02:1.9e+03
12	84209050	84259050	Pnma1:100Kb:0.00029:8.5e-06:7.6e+02:1.9e+03
12	84209050	84259050	Ptgr2:-50Kb:0.0028:7.4e-05:1.2e+03:2.2e+03
12	84259050	84309050	Dnalc1:150Kb:0.0078:0.00045:5.9e+02:1.5e+03
12	84259050	84309050	Elmsan1:50Kb:0.0011:8.9e-05:1.2e+03:2.2e+03
12	84259050	84309050	Pnma1:150Kb:0.0078:0.00045:5.9e+02:1.5e+03
12	84309050	84359050	Coq6:-50Kb:0.0095:0.00023:1.2e+03:2.1e+03
12	84309050	84359050	Entpd5:-50Kb:0.0095:0.00023:1.2e+03:2.1e+03
12	84309050	84359050	Fam161b:-50Kb:0.0095:0.00023:1.2e+03:2.1e+03
12	85109050	85159050	Acyp1:-150Kb:0.0017:4.3e-05:9.9e+02:1.8e+03
12	85109050	85159050	Mlh3:-150Kb:0.0017:4.3e-05:9.9e+02:1.8e+03
12	85109050	85159050	Nek9:-200Kb:0.00092:5.3e-05:8.4e+02:1.7e+03
12	85109050	85159050	Zc2hc1c:-150Kb:0.0017:4.3e-05:9.9e+02:1.8e+03
12	85259050	85309050	Dlst:150Kb:0.0035:0.00015:9.9e+02:1.8e+03
12	85259050	85309050	Rps6kl1:150Kb:0.0035:0.00015:9.9e+02:1.8e+03
12	85309050	85359050	Dlst:200Kb:0.0035:0.0002:8.4e+02:1.7e+03
12	85309050	85359050	Fos:-150Kb:3e-09:8.3e-11:9.9e+02:2.3e+03
12	85309050	85359050	Rps6kl1:200Kb:0.0035:0.0002:8.4e+02:1.7e+03
12	85359050	85409050	Fos:-100Kb:0.002:0.00011:1.2e+03:2e+03
12	85459050	85509050	Nek9:150Kb:3.2e-09:9.1e-11:9.9e+02:2.3e+03
12	85459050	85509050	Tmed10:100Kb:0.004:0.0001:1.2e+03:2e+03
12	85509050	85559050	Nek9:200Kb:0.0064:0.00056:8.4e+02:1.5e+03
12	85759050	85809050	0610007P14Rik:-50Kb:2.7e-06:7.3e-08:1.5e+03:2.6e+03
12	85759050	85809050	Ttll5:-50Kb:2.7e-06:7.3e-08:1.5e+03:2.6e+03
12	85809050	85859050	Ift43:-250Kb:0.00044:1.1e-05:6.1e+02:1.6e+03
12	85809050	85859050	Tgfb3:-250Kb:0.00044:1.1e-05:6.1e+02:1.6e+03
12	85909050	85959050	0610007P14Rik:100Kb:0.0048:0.00039:1e+03:1.7e+03
12	85909050	85959050	Ttll5:100Kb:0.0048:0.00039:1e+03:1.7e+03
12	86059050	86109050	0610007P14Rik:250Kb:4.8e-06:2.6e-07:6.1e+02:1.6e+03
12	86059050	86109050	Ttll5:250Kb:4.8e-06:2.6e-07:6.1e+02:1.6e+03
12	86759050	86809050	2310044G17Rik:-150Kb:3.5e-08:8.9e-10:1e+03:3.4e+03
12	86759050	86809050	Irf2bpl:-100Kb:0.0017:8.7e-05:1.3e+03:2.6e+03
12	86809050	86859050	Irf2bpl:-50Kb:0.00066:1.7e-05:2.1e+03:3.5e+03
12	87811552	87861552	Gm2016:-50Kb:0.0023:0.00019:1.4e+03:4.1e+03
12	87811552	87861552	Gm2022:-50Kb:0.0023:0.00019:1.4e+03:4.1e+03
12	87811552	87861552	Gm5662:-450Kb:0.00049:2.5e-05:4.9e+02:3.6e+03
12	87811552	87861552	Gm7104:-450Kb:0.00049:2.5e-05:4.9e+02:3.6e+03
12	87861552	87888914	Gm16381:50Kb:0.0024:0.00019:1.4e+03:4.1e+03
12	87888915	87888916	Gm16381:50Kb:0.0024:0.00019:1.4e+03:4.1e+03
12	87888918	87888919	Gm16381:50Kb:0.0024:0.00019:1.4e+03:4.1e+03
12	87888920	87911556	Gm16381:50Kb:0.0024:0.00019:1.4e+03:4.1e+03
12	87861552	87888914	Gm1995:50Kb:0.0024:0.00019:1.4e+03:4.1e+03
12	87888915	87888916	Gm1995:50Kb:0.0024:0.00019:1.4e+03:4.1e+03
12	87888918	87888919	Gm1995:50Kb:0.0024:0.00019:1.4e+03:4.1e+03
12	87888920	87911556	Gm1995:50Kb:0.0024:0.00019:1.4e+03:4.1e+03
12	87861552	87888914	Gm5662:-400Kb:1.7e-06:4.3e-08:5.2e+02:4.6e+03
12	87888915	87888916	Gm5662:-400Kb:1.7e-06:4.3e-08:5.2e+02:4.6e+03
12	87888918	87888919	Gm5662:-400Kb:1.7e-06:4.3e-08:5.2e+02:4.6e+03
12	87888920	87911556	Gm5662:-400Kb:1.7e-06:4.3e-08:5.2e+02:4.6e+03
12	87861552	87888914	Gm7104:-400Kb:1.7e-06:4.3e-08:5.2e+02:4.6e+03
12	87888915	87888916	Gm7104:-400Kb:1.7e-06:4.3e-08:5.2e+02:4.6e+03
12	87888918	87888919	Gm7104:-400Kb:1.7e-06:4.3e-08:5.2e+02:4.6e+03
12	87888920	87911556	Gm7104:-400Kb:1.7e-06:4.3e-08:5.2e+02:4.6e+03
12	87961556	88011556	Gm16381:150Kb:4.9e-09:1.3e-10:8.3e+02:5.7e+03
12	87961556	88011556	Gm1995:150Kb:4.9e-09:1.3e-10:8.3e+02:5.7e+03
12	88011556	88061556	Gm2016:150Kb:1.9e-11:5e-13:8.3e+02:6.3e+03
12	88011556	88061556	Gm2022:150Kb:1.9e-11:5e-13:8.3e+02:6.3e+03
12	88011556	88061556	Gm21319:-50Kb:0:0:1.4e+03:9.6e+03
12	88111556	88161556	Gm21319:50Kb:0:0:1.4e+03:1.6e+04
12	88261556	88311556	Gm16381:450Kb:0.00048:2.6e-05:4.9e+02:3.6e+03
12	88261556	88311556	Gm1995:450Kb:0.00048:2.6e-05:4.9e+02:3.6e+03
12	88261556	88311556	Gm2016:400Kb:8.5e-07:4.6e-08:5.2e+02:4.6e+03
12	88261556	88311556	Gm2022:400Kb:8.5e-07:4.6e-08:5.2e+02:4.6e+03
12	101161790	101211790	Catsperb:-200Kb:0.00011:3e-06:6.7e+02:1.7e+03
12	101311790	101361790	Catsperb:-50Kb:0.0038:0.00021:1.8e+03:2.6e+03
12	101311790	101361790	Kif4-ps:200Kb:0.0039:0.0002:6.7e+02:1.5e+03
12	101511790	101561790	Kif4-ps:400Kb:0.0039:0.00013:4.2e+02:1.3e+03
12	102511790	102561790	AK010878:-200Kb:0.0062:0.00017:7e+02:1.4e+03
12	102511790	102561790	Gm20604:-200Kb:0.0062:0.00017:7e+02:1.4e+03
12	102511790	102561790	Moap1:-200Kb:0.0062:0.00017:7e+02:1.4e+03
12	102511790	102561790	Tmem251:-200Kb:0.0062:0.00017:7e+02:1.4e+03
12	102511790	102561790	Ubr7:-200Kb:0.0062:0.00017:7e+02:1.4e+03
12	102711790	102761790	Chga:200Kb:0.006:0.00015:7e+02:1.4e+03
12	103711790	103761790	Serpina1a:-150Kb:0.0044:0.00034:8.7e+02:2.5e+03
12	103711790	103761790	Serpina1c:-150Kb:0.0044:0.00034:8.7e+02:2.5e+03
12	103711790	103761790	Serpina1e:-200Kb:1.2e-14:1e-15:6.8e+02:4.4e+03
12	103811790	103861790	Serpina1a:-50Kb:3.2e-06:1.7e-07:2.3e+03:4.7e+03
12	103811790	103861790	Serpina1b:100Kb:7e-08:3.6e-09:1.3e+03:3.9e+03
12	103811790	103861790	Serpina1c:-50Kb:3.2e-06:1.7e-07:2.3e+03:4.7e+03
12	103811790	103861790	Serpina1d:50Kb:1.4e-07:3.5e-09:2.3e+03:5e+03
12	103811790	103861790	Serpina1e:-100Kb:0:0:1.3e+03:9.9e+03
12	103861790	103911790	Serpina1b:150Kb:0.0044:0.00034:8.7e+02:2.5e+03
12	103861790	103911790	Serpina1e:-50Kb:0:0:2.3e+03:6.4e+03
12	103911790	103961790	Serpina1a:50Kb:0:0:2.3e+03:6.4e+03
12	103911790	103961790	Serpina1b:200Kb:3.4e-14:8.9e-16:6.8e+02:4.4e+03
12	103911790	103961790	Serpina1c:50Kb:0:0:2.3e+03:6.4e+03
12	105011790	105061790	D430019H16Rik:-400Kb:0.0078:0.00021:4.6e+02:1.1e+03
12	105461790	105511790	Bdkrb1:-100Kb:0.003:7.7e-05:1e+03:1.7e+03
12	105461790	105511790	Bdkrb2:-100Kb:0.003:7.7e-05:1e+03:1.7e+03
12	105811790	105861790	Vrk1:-150Kb:0.0024:0.00013:7.2e+02:1.4e+03
12	106011790	106061790	Vrk1:50Kb:0.0004:1e-05:1.1e+03:1.9e+03
12	106361790	106411790	1700121N20Rik:-50Kb:0.0046:0.00011:1.1e+03:1.8e+03
12	108011790	108061790	Ccnk:-150Kb:0.005:0.00058:3.1e+02:8.8e+02
12	108011790	108061790	Setd3:-150Kb:0.005:0.00058:3.1e+02:8.8e+02
12	108111790	108161790	Ccnk:-50Kb:7.4e-07:2.1e-08:5.8e+02:1.5e+03
12	108111790	108161790	Setd3:-50Kb:7.4e-07:2.1e-08:5.8e+02:1.5e+03
12	108161790	108211790	Evl:-350Kb:0.0011:3.1e-05:4.9e+02:1.3e+03
12	108161790	108211790	Gm16596:-350Kb:0.0011:3.1e-05:4.9e+02:1.3e+03
12	108211790	108261790	Ccdc85c:-50Kb:2.5e-05:7.2e-07:1.8e+03:2.7e+03
12	108211790	108261790	Hhipl1:-50Kb:2.5e-05:7.2e-07:1.8e+03:2.7e+03
12	108261790	108311790	Evl:-250Kb:0.0072:0.00041:6.4e+02:1.3e+03
12	108261790	108311790	Gm16596:-250Kb:0.0072:0.00041:6.4e+02:1.3e+03
12	108461790	108511790	Ccdc85c:200Kb:0.00081:7e-05:7.6e+02:1.4e+03
12	108461790	108511790	Ccnk:300Kb:0.0015:0.00013:5.5e+02:1.2e+03
12	108461790	108511790	Cyp46a1:150Kb:5.5e-07:1.5e-08:9.7e+02:2e+03
12	108461790	108511790	Eml1:100Kb:0.00053:1.3e-05:1.2e+03:2e+03
12	108461790	108511790	Hhipl1:200Kb:0.00081:7e-05:7.6e+02:1.4e+03
12	108461790	108511790	Setd3:300Kb:0.0015:0.00013:5.5e+02:1.2e+03
12	108511790	108561790	Ccdc85c:250Kb:0.00081:6.1e-05:6.4e+02:1.3e+03
12	108511790	108561790	Ccnk:350Kb:3.7e-05:2.1e-06:4.9e+02:1.3e+03
12	108511790	108561790	Hhipl1:250Kb:0.00081:6.1e-05:6.4e+02:1.3e+03
12	108511790	108561790	Setd3:350Kb:3.7e-05:2.1e-06:4.9e+02:1.3e+03
12	116611527	116661527	Gm5441:-700Kb:0.00024:8.6e-06:2.3e+02:9.7e+02
12	116661527	116711527	Gm5441:-650Kb:0.0026:0.00046:2.5e+02:8.2e+02
12	116711527	116761527	Gm5441:-600Kb:0.0038:0.00084:2.7e+02:8.1e+02
12	116861527	116911527	Gm5441:-450Kb:0.0021:0.00022:3.5e+02:9.6e+02
12	117011527	117061527	Gm5441:-300Kb:0.00025:1.8e-05:5.3e+02:1.2e+03
12	117161527	117211527	Gm5441:-150Kb:0.0023:0.00033:7.5e+02:1.3e+03
12	117211527	117261527	Gm5441:-100Kb:0.0038:0.00095:9.5e+02:1.5e+03
12	118611527	118661527	Sp8:-200Kb:2.4e-05:7.6e-07:8e+02:2.1e+03
12	119261527	119311527	Macc1:-150Kb:0.0078:0.00025:1.4e+03:2.7e+03
13	3200754	3250754	1700024F13Rik:-250Kb:0.0011:2.8e-05:1.4e+02:1.2e+03
13	3200754	3250754	2810429I04Rik:-250Kb:0.0011:2.8e-05:1.4e+02:1.2e+03
13	3350754	3400754	Gdi2:-150Kb:2.6e-05:6.8e-07:9.1e+02:2.2e+03
13	6550754	6600754	Pfkp:-50Kb:1.1e-13:3.1e-15:7.3e+02:2.1e+03
13	8050754	8100754	Adarb2:-150Kb:0.0096:0.00027:9e+02:1.6e+03
13	9100754	9150754	Gtpbp4:150Kb:0.0021:5.8e-05:8.1e+02:1.6e+03
13	9100754	9150754	Idi2:150Kb:0.0021:5.8e-05:8.1e+02:1.6e+03
13	10200754	10250754	Chrm3:-150Kb:0.002:0.00011:8.3e+02:1.8e+03
13	10300754	10350754	Chrm3:-50Kb:7e-05:1.9e-06:1.4e+03:2.7e+03
13	12607733	12657733	Gpr137b:-750Kb:4.6e-06:1.1e-07:1.5e+02:3.1e+03
13	12657733	12707733	Gpr137b-ps:50Kb:0.00018:1.5e-05:1.8e+03:4.1e+03
13	13107733	13157733	Prl2c5:-50Kb:0.0062:0.00034:1.5e+03:3.4e+03
13	13207733	13257733	Prl2c5:50Kb:1.8e-05:4.8e-07:1.5e+03:4.2e+03
13	13307733	13357733	Ero1lb:750Kb:0.0094:0.00024:1.5e+02:2.1e+03
13	13307733	13357733	Gpr137b-ps:700Kb:0:0:1.6e+02:6.3e+03
13	13357733	13407733	Gpr137b-ps:750Kb:1.2e-06:6.7e-08:1.5e+02:3.1e+03
13	14207733	14257733	Hecw1:-300Kb:0.00025:6.4e-06:5.1e+02:1.3e+03
13	16758166	16808166	Inhba:750Kb:0.0072:0.0002:4.3e+02:1.1e+03
13	17908166	17958166	Yae1d1:-50Kb:0.0011:2.7e-05:1.6e+03:2.7e+03
13	17958166	18008166	Rala:50Kb:0.0011:2.6e-05:1.6e+03:2.7e+03
13	19308131	19358131	Nme8:-350Kb:6.8e-08:2.1e-09:5.3e+02:1.7e+03
13	20258131	20308131	Nme8:600Kb:2.4e-06:1.5e-07:4.1e+02:1.4e+03
13	21208131	21258131	Trim27:50Kb:1e-09:2.8e-11:2.7e+03:5.5e+03
13	21708131	21758131	Hist1h1b:-50Kb:5.5e-05:1.4e-06:2.7e+03:4.7e+03
13	21708131	21758131	Hist1h2an:-50Kb:5.5e-05:1.4e-06:2.7e+03:4.7e+03
13	21708131	21758131	Hist1h2bp:-50Kb:5.5e-05:1.4e-06:2.7e+03:4.7e+03
13	21708131	21758131	Hist1h3i:-50Kb:5.5e-05:1.4e-06:2.7e+03:4.7e+03
13	21758131	21808131	Hist1h2ai:50Kb:4.3e-05:1.1e-06:2.7e+03:4.7e+03
13	21758131	21808131	Hist1h2ak:50Kb:4.3e-05:1.1e-06:2.7e+03:4.7e+03
13	21758131	21808131	Hist1h2bl:50Kb:4.3e-05:1.1e-06:2.7e+03:4.7e+03
13	21758131	21808131	Hist1h2bm:50Kb:4.3e-05:1.1e-06:2.7e+03:4.7e+03
13	21758131	21808131	Hist1h2bn:50Kb:4.3e-05:1.1e-06:2.7e+03:4.7e+03
13	21758131	21808131	Hist1h3h:50Kb:4.3e-05:1.1e-06:2.7e+03:4.7e+03
13	21758131	21808131	Hist1h4j:50Kb:4.3e-05:1.1e-06:2.7e+03:4.7e+03
13	21758131	21808131	Hist1h4k:50Kb:4.3e-05:1.1e-06:2.7e+03:4.7e+03
13	21808131	21858131	Hist1h2ag:-200Kb:4.8e-05:2.6e-06:3.3e+02:2.4e+03
13	21808131	21858131	Hist1h2ah:-200Kb:4.8e-05:2.6e-06:3.3e+02:2.4e+03
13	21808131	21858131	Hist1h2bj:-200Kb:4.8e-05:2.6e-06:3.3e+02:2.4e+03
13	21808131	21858131	Hist1h2bk:-200Kb:4.8e-05:2.6e-06:3.3e+02:2.4e+03
13	21808131	21858131	Hist1h4i:-200Kb:4.8e-05:2.6e-06:3.3e+02:2.4e+03
13	21808131	21858131	Prss16:-200Kb:4.8e-05:2.6e-06:3.3e+02:2.4e+03
13	21858131	21908131	Hist1h2ag:-150Kb:0.0023:0.00025:3.9e+02:1.9e+03
13	21858131	21908131	Hist1h2ah:-150Kb:0.0023:0.00025:3.9e+02:1.9e+03
13	21858131	21908131	Hist1h2bj:-150Kb:0.0023:0.00025:3.9e+02:1.9e+03
13	21858131	21908131	Hist1h2bk:-150Kb:0.0023:0.00025:3.9e+02:1.9e+03
13	21858131	21908131	Hist1h4i:-150Kb:0.0023:0.00025:3.9e+02:1.9e+03
13	21858131	21908131	Prss16:-150Kb:0.0023:0.00025:3.9e+02:1.9e+03
13	21858131	21908131	Zfp184:-50Kb:0.0086:0.00068:2.7e+03:4.1e+03
13	21908131	21958131	Hist1h2ag:-100Kb:0.00011:8.7e-06:4.9e+02:2.4e+03
13	21908131	21958131	Hist1h2ah:-100Kb:0.00011:8.7e-06:4.9e+02:2.4e+03
13	21908131	21958131	Hist1h2bj:-100Kb:0.00011:8.7e-06:4.9e+02:2.4e+03
13	21908131	21958131	Hist1h2bk:-100Kb:0.00011:8.7e-06:4.9e+02:2.4e+03
13	21908131	21958131	Hist1h4i:-100Kb:0.00011:8.7e-06:4.9e+02:2.4e+03
13	21908131	21958131	Pom121l2:-50Kb:0.0013:6.9e-05:2.7e+03:4.4e+03
13	21908131	21958131	Prss16:-100Kb:0.00011:8.7e-06:4.9e+02:2.4e+03
13	21958131	22008131	Hist1h2ag:-50Kb:1.8e-08:5e-10:7e+02:3.4e+03
13	21958131	22008131	Hist1h2ah:-50Kb:1.8e-08:5e-10:7e+02:3.4e+03
13	21958131	22008131	Hist1h2bj:-50Kb:1.8e-08:5e-10:7e+02:3.4e+03
13	21958131	22008131	Hist1h2bk:-50Kb:1.8e-08:5e-10:7e+02:3.4e+03
13	21958131	22008131	Hist1h4i:-50Kb:1.8e-08:5e-10:7e+02:3.4e+03
13	21958131	22008131	Prss16:-50Kb:1.8e-08:5e-10:7e+02:3.4e+03
13	21958131	22008131	Zfp184:50Kb:0.0012:6.1e-05:2.7e+03:4.4e+03
13	22008131	22058131	Hist1h2ao:200Kb:6e-05:1.5e-06:3.3e+02:2.4e+03
13	22008131	22058131	Hist1h2ap:200Kb:6e-05:1.5e-06:3.3e+02:2.4e+03
13	22008131	22058131	Hist1h2bq:200Kb:6e-05:1.5e-06:3.3e+02:2.4e+03
13	22008131	22058131	Hist1h2br:200Kb:6e-05:1.5e-06:3.3e+02:2.4e+03
13	22008131	22058131	Hist1h4m:200Kb:6e-05:1.5e-06:3.3e+02:2.4e+03
13	22008131	22058131	Hist1h4n:200Kb:6e-05:1.5e-06:3.3e+02:2.4e+03
13	22008131	22058131	Mir1983:150Kb:0.0075:0.00019:3.9e+02:1.9e+03
13	22008131	22058131	Pom121l2:50Kb:1.8e-08:4.7e-10:7e+02:3.4e+03
13	22008131	22058131	Zfp184:100Kb:0.00027:7.3e-06:4.9e+02:2.4e+03
13	22058131	22108131	Vmn1r195:-200Kb:0.0087:0.00022:7.2e+02:1.9e+03
13	22058131	22108131	Vmn1r196:-200Kb:0.0087:0.00022:7.2e+02:1.9e+03
13	23408131	23458131	Btn1a1:-50Kb:2.9e-12:7.5e-14:1.1e+03:4.4e+03
13	23408131	23458131	Btn2a2:-50Kb:2.9e-12:7.5e-14:1.1e+03:4.4e+03
13	23408131	23458131	Hist1h1d:-100Kb:0:0:1.2e+02:5.2e+03
13	23408131	23458131	Hist1h2ad:-150Kb:2.9e-06:3.3e-07:89:2.3e+03
13	23408131	23458131	Hist1h2ae:-150Kb:2.9e-06:3.3e-07:89:2.3e+03
13	23408131	23458131	Hist1h2af:-100Kb:0:0:1.2e+02:5.2e+03
13	23408131	23458131	Hist1h2bf:-150Kb:2.9e-06:3.3e-07:89:2.3e+03
13	23408131	23458131	Hist1h2bg:-150Kb:2.9e-06:3.3e-07:89:2.3e+03
13	23408131	23458131	Hist1h2bh:-100Kb:0:0:1.2e+02:5.2e+03
13	23408131	23458131	Hist1h3d:-150Kb:2.9e-06:3.3e-07:89:2.3e+03
13	23408131	23458131	Hist1h3e:-150Kb:2.9e-06:3.3e-07:89:2.3e+03
13	23408131	23458131	Hist1h3f:-100Kb:0:0:1.2e+02:5.2e+03
13	23408131	23458131	Hist1h3g:-100Kb:0:0:1.2e+02:5.2e+03
13	23408131	23458131	Hist1h4d:-150Kb:2.9e-06:3.3e-07:89:2.3e+03
13	23408131	23458131	Hist1h4f:-100Kb:0:0:1.2e+02:5.2e+03
13	23408131	23458131	Hist1h4h:-100Kb:0:0:1.2e+02:5.2e+03
13	23458131	23508131	Abt1:50Kb:1.8e-12:9.8e-14:1.1e+03:4.4e+03
13	23458131	23508131	C230035I16Rik:50Kb:1.8e-12:9.8e-14:1.1e+03:4.4e+03
13	23458131	23508131	Hist1h1d:-50Kb:7.8e-12:6.6e-13:2.2e+02:3.3e+03
13	23458131	23508131	Hist1h2af:-50Kb:7.8e-12:6.6e-13:2.2e+02:3.3e+03
13	23458131	23508131	Hist1h2bh:-50Kb:7.8e-12:6.6e-13:2.2e+02:3.3e+03
13	23458131	23508131	Hist1h3f:-50Kb:7.8e-12:6.6e-13:2.2e+02:3.3e+03
13	23458131	23508131	Hist1h3g:-50Kb:7.8e-12:6.6e-13:2.2e+02:3.3e+03
13	23458131	23508131	Hist1h4f:-50Kb:7.8e-12:6.6e-13:2.2e+02:3.3e+03
13	23458131	23508131	Hist1h4h:-50Kb:7.8e-12:6.6e-13:2.2e+02:3.3e+03
13	23508131	23558131	Abt1:100Kb:0:0:1.2e+02:5.2e+03
13	23508131	23558131	Btn1a1:50Kb:1.6e-11:8.4e-13:2.2e+02:3.3e+03
13	23508131	23558131	Btn2a2:50Kb:1.6e-11:8.4e-13:2.2e+02:3.3e+03
13	23508131	23558131	C230035I16Rik:100Kb:0:0:1.2e+02:5.2e+03
13	23508131	23558131	Hist1h2ad:-50Kb:0:0:0:3.9e+03
13	23508131	23558131	Hist1h2ae:-50Kb:0:0:0:3.9e+03
13	23508131	23558131	Hist1h2bf:-50Kb:0:0:0:3.9e+03
13	23508131	23558131	Hist1h2bg:-50Kb:0:0:0:3.9e+03
13	23508131	23558131	Hist1h3d:-50Kb:0:0:0:3.9e+03
13	23508131	23558131	Hist1h3e:-50Kb:0:0:0:3.9e+03
13	23508131	23558131	Hist1h4d:-50Kb:0:0:0:3.9e+03
13	23558131	23608131	Abt1:150Kb:5.3e-06:4.2e-07:89:2.3e+03
13	23558131	23608131	C230035I16Rik:150Kb:5.3e-06:4.2e-07:89:2.3e+03
13	23558131	23608131	Hfe:-150Kb:5.9e-07:1.5e-08:2e+02:2.6e+03
13	23558131	23608131	Hist1h1c:-150Kb:5.9e-07:1.5e-08:2e+02:2.6e+03
13	23558131	23608131	Hist1h1d:50Kb:0:0:0:3.9e+03
13	23558131	23608131	Hist1h1e:-50Kb:1.2e-13:3.2e-15:0:3.4e+03
13	23558131	23608131	Hist1h1t:-100Kb:0.00024:1.9e-05:3.3e+02:2.2e+03
13	23558131	23608131	Hist1h2ab:-150Kb:5.9e-07:1.5e-08:2e+02:2.6e+03
13	23558131	23608131	Hist1h2ac:-100Kb:0.00024:1.9e-05:3.3e+02:2.2e+03
13	23558131	23608131	Hist1h2af:50Kb:0:0:0:3.9e+03
13	23558131	23608131	Hist1h2bb:-150Kb:5.9e-07:1.5e-08:2e+02:2.6e+03
13	23558131	23608131	Hist1h2bc:-100Kb:0.00024:1.9e-05:3.3e+02:2.2e+03
13	23558131	23608131	Hist1h2be:-50Kb:1.2e-13:3.2e-15:0:3.4e+03
13	23558131	23608131	Hist1h2bh:50Kb:0:0:0:3.9e+03
13	23558131	23608131	Hist1h3b:-150Kb:5.9e-07:1.5e-08:2e+02:2.6e+03
13	23558131	23608131	Hist1h3c:-150Kb:5.9e-07:1.5e-08:2e+02:2.6e+03
13	23558131	23608131	Hist1h3f:50Kb:0:0:0:3.9e+03
13	23558131	23608131	Hist1h3g:50Kb:0:0:0:3.9e+03
13	23558131	23608131	Hist1h4b:-150Kb:5.9e-07:1.5e-08:2e+02:2.6e+03
13	23558131	23608131	Hist1h4c:-100Kb:0.00024:1.9e-05:3.3e+02:2.2e+03
13	23558131	23608131	Hist1h4f:50Kb:0:0:0:3.9e+03
13	23558131	23608131	Hist1h4h:50Kb:0:0:0:3.9e+03
13	23608131	23658131	Hfe:-100Kb:0.0038:0.0003:3.3e+02:1.9e+03
13	23608131	23658131	Hist1h1c:-100Kb:0.0038:0.0003:3.3e+02:1.9e+03
13	23608131	23658131	Hist1h1t:-50Kb:4.8e-10:1.3e-11:7.4e+02:3.7e+03
13	23608131	23658131	Hist1h2ab:-100Kb:0.0038:0.0003:3.3e+02:1.9e+03
13	23608131	23658131	Hist1h2ac:-50Kb:4.8e-10:1.3e-11:7.4e+02:3.7e+03
13	23608131	23658131	Hist1h2ad:50Kb:6.8e-14:3.9e-15:0:3.4e+03
13	23608131	23658131	Hist1h2ae:50Kb:6.8e-14:3.9e-15:0:3.4e+03
13	23608131	23658131	Hist1h2bb:-100Kb:0.0038:0.0003:3.3e+02:1.9e+03
13	23608131	23658131	Hist1h2bc:-50Kb:4.8e-10:1.3e-11:7.4e+02:3.7e+03
13	23608131	23658131	Hist1h2bf:50Kb:6.8e-14:3.9e-15:0:3.4e+03
13	23608131	23658131	Hist1h2bg:50Kb:6.8e-14:3.9e-15:0:3.4e+03
13	23608131	23658131	Hist1h3b:-100Kb:0.0038:0.0003:3.3e+02:1.9e+03
13	23608131	23658131	Hist1h3c:-100Kb:0.0038:0.0003:3.3e+02:1.9e+03
13	23608131	23658131	Hist1h3d:50Kb:6.8e-14:3.9e-15:0:3.4e+03
13	23608131	23658131	Hist1h3e:50Kb:6.8e-14:3.9e-15:0:3.4e+03
13	23608131	23658131	Hist1h4b:-100Kb:0.0038:0.0003:3.3e+02:1.9e+03
13	23608131	23658131	Hist1h4c:-50Kb:4.8e-10:1.3e-11:7.4e+02:3.7e+03
13	23608131	23658131	Hist1h4d:50Kb:6.8e-14:3.9e-15:0:3.4e+03
13	23658131	23708131	Hfe:-50Kb:0.00022:1.2e-05:1.8e+03:3.7e+03
13	23658131	23708131	Hist1h1c:-50Kb:0.00022:1.2e-05:1.8e+03:3.7e+03
13	23658131	23708131	Hist1h1e:50Kb:1.8e-10:9.8e-12:7.4e+02:3.7e+03
13	23658131	23708131	Hist1h2ab:-50Kb:0.00022:1.2e-05:1.8e+03:3.7e+03
13	23658131	23708131	Hist1h2ad:100Kb:0.00012:1.7e-05:3.3e+02:2.2e+03
13	23658131	23708131	Hist1h2ae:100Kb:0.00012:1.7e-05:3.3e+02:2.2e+03
13	23658131	23708131	Hist1h2bb:-50Kb:0.00022:1.2e-05:1.8e+03:3.7e+03
13	23658131	23708131	Hist1h2be:50Kb:1.8e-10:9.8e-12:7.4e+02:3.7e+03
13	23658131	23708131	Hist1h2bf:100Kb:0.00012:1.7e-05:3.3e+02:2.2e+03
13	23658131	23708131	Hist1h2bg:100Kb:0.00012:1.7e-05:3.3e+02:2.2e+03
13	23658131	23708131	Hist1h3b:-50Kb:0.00022:1.2e-05:1.8e+03:3.7e+03
13	23658131	23708131	Hist1h3c:-50Kb:0.00022:1.2e-05:1.8e+03:3.7e+03
13	23658131	23708131	Hist1h3d:100Kb:0.00012:1.7e-05:3.3e+02:2.2e+03
13	23658131	23708131	Hist1h3e:100Kb:0.00012:1.7e-05:3.3e+02:2.2e+03
13	23658131	23708131	Hist1h4b:-50Kb:0.00022:1.2e-05:1.8e+03:3.7e+03
13	23658131	23708131	Hist1h4d:100Kb:0.00012:1.7e-05:3.3e+02:2.2e+03
13	23708131	23758131	Hist1h1e:100Kb:0.0035:0.00028:3.3e+02:1.9e+03
13	23708131	23758131	Hist1h1t:50Kb:0.00024:1.3e-05:1.8e+03:3.7e+03
13	23708131	23758131	Hist1h2ac:50Kb:0.00024:1.3e-05:1.8e+03:3.7e+03
13	23708131	23758131	Hist1h2ad:150Kb:1.8e-07:1.5e-08:2e+02:2.6e+03
13	23708131	23758131	Hist1h2ae:150Kb:1.8e-07:1.5e-08:2e+02:2.6e+03
13	23708131	23758131	Hist1h2bc:50Kb:0.00024:1.3e-05:1.8e+03:3.7e+03
13	23708131	23758131	Hist1h2be:100Kb:0.0035:0.00028:3.3e+02:1.9e+03
13	23708131	23758131	Hist1h2bf:150Kb:1.8e-07:1.5e-08:2e+02:2.6e+03
13	23708131	23758131	Hist1h2bg:150Kb:1.8e-07:1.5e-08:2e+02:2.6e+03
13	23708131	23758131	Hist1h3d:150Kb:1.8e-07:1.5e-08:2e+02:2.6e+03
13	23708131	23758131	Hist1h3e:150Kb:1.8e-07:1.5e-08:2e+02:2.6e+03
13	23708131	23758131	Hist1h4c:50Kb:0.00024:1.3e-05:1.8e+03:3.7e+03
13	23708131	23758131	Hist1h4d:150Kb:1.8e-07:1.5e-08:2e+02:2.6e+03
13	24558131	24608131	Fam65b:-50Kb:0.0062:0.00016:1.8e+03:2.7e+03
13	25108131	25158131	Dcdc2a:100Kb:0.00061:1.5e-05:9.6e+02:1.7e+03
13	25108131	25158131	Mrs2:100Kb:0.00061:1.5e-05:9.6e+02:1.7e+03
13	26008131	26058131	Gm11351:50Kb:5.2e-08:1.3e-09:1.3e+03:2.4e+03
13	27158131	27208131	Prl3b1:-50Kb:1.4e-06:3.7e-08:1.3e+03:2.5e+03
13	27208131	27258131	Prl3c1:50Kb:2.8e-06:7.5e-08:1.3e+03:2.5e+03
13	27258131	27308131	Prl6a1:-50Kb:0.00077:2e-05:1.3e+03:2.2e+03
13	27258131	27308131	Prl8a2:-50Kb:0.00077:2e-05:1.3e+03:2.2e+03
13	27308131	27358131	Prl3a1:50Kb:0.0006:1.5e-05:1.3e+03:2.2e+03
13	27308131	27358131	Prl8a1:-250Kb:0.0097:0.00026:6.6e+02:1.4e+03
13	27308131	27358131	Prl8a9:-250Kb:0.0097:0.00026:6.6e+02:1.4e+03
13	27558131	27608131	Prl6a1:250Kb:0.0079:0.00041:6.6e+02:1.4e+03
13	27558131	27608131	Prl8a2:250Kb:0.0079:0.00041:6.6e+02:1.4e+03
13	27608131	27658131	Prl7a2:-50Kb:0.0086:0.00072:1.3e+03:2e+03
13	27758131	27808131	Prl2c1:-50Kb:0.00059:1.5e-05:1.3e+03:2.2e+03
13	27808131	27858131	Prl2a1:50Kb:0.0005:1.3e-05:1.3e+03:2.2e+03
13	27808131	27858131	Prl7c1:50Kb:0.0005:1.3e-05:1.3e+03:2.2e+03
13	27858131	27908131	Prl2a1:100Kb:0.0017:9.2e-05:9.9e+02:1.7e+03
13	27858131	27908131	Prl7a2:200Kb:0.0074:0.00022:7.3e+02:1.4e+03
13	27858131	27908131	Prl7c1:100Kb:0.0017:9.2e-05:9.9e+02:1.7e+03
13	27908131	27958131	Prl7a2:250Kb:0.0086:0.00079:6.6e+02:1.3e+03
13	30858131	30908131	Exoc2:-100Kb:0.0033:8.6e-05:9.7e+02:1.6e+03
13	30858131	30908131	Foxf2:-750Kb:2.7e-05:7.4e-07:3.7e+02:1.1e+03
13	31058131	31108131	1700018A04Rik:-500Kb:2.1e-05:6e-07:4.4e+02:1.2e+03
13	31058131	31108131	Foxq1:-500Kb:2.1e-05:6e-07:4.4e+02:1.2e+03
13	32908131	32958131	Serpinb1b:-150Kb:0.0017:4.8e-05:6.6e+02:1.7e+03
13	33258131	33308131	Serpinb6c:-600Kb:0.0094:0.00074:4.1e+02:1.3e+03
13	33408131	33458131	Serpinb9e:200Kb:0.001:2.7e-05:6e+02:1.7e+03
13	33408131	33458131	Serpinb9f:100Kb:0:0:7.6e+02:3.6e+03
13	33458131	33508131	Serpinb6c:-400Kb:0.0075:0.00039:4.8e+02:1.4e+03
13	33708131	33758131	Serpinb6d:50Kb:0.0001:2.7e-06:9.6e+02:2.2e+03
13	33808131	33858131	Serpinb6c:-50Kb:0.0061:0.00016:9.6e+02:2e+03
13	33858131	33908131	Serpinb6e:50Kb:0.0063:0.00016:9.6e+02:2e+03
13	34608131	34658131	Prpf4b:-250Kb:2.9e-06:8.1e-08:6.9e+02:1.6e+03
13	34858131	34908131	Pxdc1:250Kb:8.8e-06:2.6e-07:6.9e+02:1.6e+03
13	35008131	35058131	1700011B04Rik:-150Kb:2.8e-11:7.8e-13:7.9e+02:1.9e+03
13	35608131	35658131	1700011B04Rik:450Kb:0.008:0.00067:4.8e+02:1e+03
13	35708131	35758131	1700011B04Rik:550Kb:0.008:0.00056:4.4e+02:9.7e+02
13	36258131	36308131	Nrn1:-450Kb:1.4e-08:4.4e-10:4.6e+02:1.4e+03
13	37058131	37108131	F13a1:50Kb:0.00037:9.7e-06:1.3e+03:2.1e+03
13	43304631	43354631	Tbc1d7:150Kb:0.0008:2.5e-05:7.6e+02:1.5e+03
13	43354631	43404631	Tbc1d7:200Kb:0.004:0.00025:6.1e+02:1.3e+03
13	43554631	43604631	Gm20751:-150Kb:1.2e-05:3.1e-07:8.8e+02:1.9e+03
13	43554631	43604631	Tbc1d7:400Kb:0.0054:0.0005:3.4e+02:9.5e+02
13	43704631	43754631	Ccdc90a:150Kb:2.6e-06:6.8e-08:8.8e+02:1.9e+03
13	46304631	46354631	C78339:-350Kb:0.0062:0.00019:5.5e+02:1.3e+03
13	46404631	46454631	C78339:-250Kb:0.0068:0.00042:6.4e+02:1.3e+03
13	46704631	46754631	C78339:50Kb:0.0083:0.00077:1.6e+03:2.3e+03
13	46754631	46804631	Kdm1b:-250Kb:0.0075:0.00062:6.4e+02:1.3e+03
13	46754631	46804631	Nhlrc1:-250Kb:0.0075:0.00062:6.4e+02:1.3e+03
13	46754631	46804631	Tpmt:-250Kb:0.0075:0.00062:6.4e+02:1.3e+03
13	46804631	46854631	Kdm1b:-200Kb:0.0019:0.00011:7.3e+02:1.5e+03
13	46804631	46854631	Nhlrc1:-200Kb:0.0019:0.00011:7.3e+02:1.5e+03
13	46804631	46854631	Tpmt:-200Kb:0.0019:0.00011:7.3e+02:1.5e+03
13	46854631	46904631	Kdm1b:-150Kb:0.0019:6.6e-05:8.6e+02:1.6e+03
13	46854631	46904631	Nhlrc1:-150Kb:0.0019:6.6e-05:8.6e+02:1.6e+03
13	46854631	46904631	Tpmt:-150Kb:0.0019:6.6e-05:8.6e+02:1.6e+03
13	47304631	47354631	A330048O09Rik:-950Kb:0.0057:0.00035:4.2e+02:1e+03
13	47304631	47354631	Id4:-950Kb:0.0057:0.00035:4.2e+02:1e+03
13	48304631	48354631	A330048O09Rik:50Kb:0.0035:0.00011:1.5e+03:2.2e+03
13	48304631	48354631	Id4:50Kb:0.0035:0.00011:1.5e+03:2.2e+03
13	48504631	48554631	Ptpdc1:-100Kb:0.0082:0.00021:1e+03:1.6e+03
13	48604631	48654631	Mirlet7a-1:100Kb:0.0031:0.00012:1e+03:1.6e+03
13	48604631	48654631	Mirlet7d:100Kb:0.0031:0.00012:1e+03:1.6e+03
13	48604631	48654631	Mirlet7f-1:100Kb:0.0031:0.00012:1e+03:1.6e+03
13	48604631	48654631	Zfp169:100Kb:0.0031:0.00012:1e+03:1.6e+03
13	48804631	48854631	Mirlet7a-1:300Kb:0.0031:0.00019:3.6e+02:9.4e+02
13	48804631	48854631	Mirlet7d:300Kb:0.0031:0.00019:3.6e+02:9.4e+02
13	48804631	48854631	Mirlet7f-1:300Kb:0.0031:0.00019:3.6e+02:9.4e+02
13	48804631	48854631	Zfp169:300Kb:0.0031:0.00019:3.6e+02:9.4e+02
13	48854631	48904631	Mirlet7a-1:350Kb:0.0082:0.00099:3.1e+02:8.1e+02
13	48854631	48904631	Mirlet7d:350Kb:0.0082:0.00099:3.1e+02:8.1e+02
13	48854631	48904631	Mirlet7f-1:350Kb:0.0082:0.00099:3.1e+02:8.1e+02
13	48854631	48904631	Zfp169:350Kb:0.0082:0.00099:3.1e+02:8.1e+02
13	48904631	48954631	Phf2:50Kb:0.0088:0.00049:1.7e+03:2.3e+03
13	48954631	49004631	Phf2:100Kb:0.0088:0.00032:1.1e+03:1.7e+03
13	49154631	49204631	Mirlet7a-1:650Kb:0.005:0.00045:1.7e+02:7.1e+02
13	49154631	49204631	Mirlet7d:650Kb:0.005:0.00045:1.7e+02:7.1e+02
13	49154631	49204631	Mirlet7f-1:650Kb:0.005:0.00045:1.7e+02:7.1e+02
13	49154631	49204631	Zfp169:650Kb:0.005:0.00045:1.7e+02:7.1e+02
13	49554631	49604631	Cenpp:-50Kb:0.00021:5.4e-06:1.7e+03:3e+03
13	49554631	49604631	Iars:-100Kb:0.0053:0.00013:1.1e+03:2.3e+03
13	49554631	49604631	Nol8:-50Kb:0.00021:5.4e-06:1.7e+03:3e+03
13	49554631	49604631	Ogn:-50Kb:0.00021:5.4e-06:1.7e+03:3e+03
13	49604631	49654631	Omd:50Kb:7.4e-05:1.9e-06:1.7e+03:3e+03
13	49654631	49704631	Omd:100Kb:0.00027:1.4e-05:1.1e+03:2.3e+03
13	50604631	50654631	Gm8765:-50Kb:0.0021:0.00011:1.2e+03:4.5e+03
13	50654631	50704631	Gm904:50Kb:0.0041:0.00011:1.2e+03:4.5e+03
13	50804631	50854631	Gm8765:150Kb:2.7e-11:6.9e-13:7.1e+02:6.9e+03
13	52254631	52304631	Diras2:-250Kb:6.5e-06:1.7e-07:6.5e+02:1.6e+03
13	52254631	52304631	Gm2848:-300Kb:0.0091:0.00024:6e+02:1.2e+03
13	52254631	52304631	Syk:-300Kb:0.0091:0.00024:6e+02:1.2e+03
13	52654631	52704631	Nfil3:-300Kb:0.0024:6.2e-05:5.8e+02:1.3e+03
13	52704631	52754631	Nfil3:-250Kb:0.0042:0.00021:6.3e+02:1.3e+03
13	53504631	53554631	Msx2:50Kb:5.2e-06:3e-07:1.5e+03:2.4e+03
13	53554631	53604631	Msx2:100Kb:0.0007:6.1e-05:1.1e+03:1.7e+03
13	53654631	53704631	Msx2:200Kb:4.6e-14:1.3e-15:7.7e+02:2.2e+03
13	53704631	53754631	Msx2:250Kb:0.007:0.00081:6.5e+02:1.2e+03
13	53754631	53804631	Drd1a:-300Kb:0.0036:0.00011:5.6e+02:1.2e+03
13	53754631	53804631	Msx2:300Kb:0.0077:0.0011:5.6e+02:1.1e+03
13	53754631	53804631	Sfxn1:-300Kb:0.0036:0.00011:5.6e+02:1.2e+03
13	54398639	54448639	Cplx2:50Kb:0.0095:0.00024:1.5e+03:2.2e+03
13	61648640	61698640	BC052688:-100Kb:0:0:1.1e+03:1e+04
13	61998640	62048640	Zfp808:-100Kb:3e-06:7.6e-08:1.1e+03:5.4e+03
13	62398640	62448640	BC052688:650Kb:0.00035:2e-05:3.8e+02:3.7e+03
13	62548640	62598640	Fbp1:-300Kb:0.0097:0.00024:3e+02:2.2e+03
13	62548640	62598640	Fbp2:-300Kb:0.0097:0.00024:3e+02:2.2e+03
13	63998692	64048692	Ptch1:450Kb:0.00087:2.7e-05:5.1e+02:2e+03
13	65599064	65649064	2410141K09Rik:-800Kb:8.8e-05:4.6e-06:1.8e+02:5.6e+03
13	66799064	66849064	2410141K09Rik:400Kb:0:0:4.3e+02:1.1e+04
13	67149064	67199064	Zfp456:-200Kb:0.00012:3.2e-06:7e+02:4.9e+03
13	67149064	67199064	Zfp953:-200Kb:0.00012:3.2e-06:7e+02:4.9e+03
13	67349064	67399064	Rsl1:200Kb:0.00029:7.3e-06:7e+02:4.9e+03
13	67349064	67399064	Zfp455:200Kb:0.00029:7.3e-06:7e+02:4.9e+03
13	69511122	69561122	Nsun2:-100Kb:0.007:0.00018:9.9e+02:1.6e+03
13	69511122	69561122	Srd5a1:-100Kb:0.007:0.00018:9.9e+02:1.6e+03
13	72962552	73012552	D730050B12Rik:150Kb:0.00099:2.8e-05:7.1e+02:1.3e+03
13	73012552	73062552	Gm20554:400Kb:0.0034:9.5e-05:3.8e+02:9.1e+02
13	73012552	73062552	Irx2:400Kb:0.0034:9.5e-05:3.8e+02:9.1e+02
13	75212552	75262552	Ell2:-450Kb:0.00014:4.1e-06:4.9e+02:1.5e+03
13	76162552	76212552	Mctp1:-200Kb:0.0049:0.00043:8.8e+02:1.5e+03
13	76212552	76262552	Mctp1:-150Kb:0.0049:0.00036:1e+03:1.7e+03
13	76560739	76610739	Mctp1:200Kb:9.5e-05:2.8e-06:8.8e+02:1.8e+03
13	77860739	77910739	A830082K12Rik:-300Kb:1.7e-12:1.3e-13:4e+02:2e+03
13	77860739	77910739	Nr2f1:-300Kb:1.7e-12:1.3e-13:4e+02:2e+03
13	77910739	77960739	A830082K12Rik:-250Kb:0.00056:8.1e-05:4.2e+02:1.2e+03
13	77910739	77960739	Nr2f1:-250Kb:0.00056:8.1e-05:4.2e+02:1.2e+03
13	77960739	78010739	A830082K12Rik:-200Kb:2.5e-14:8.9e-16:4.5e+02:2.2e+03
13	77960739	78010739	Nr2f1:-200Kb:2.5e-14:8.9e-16:4.5e+02:2.2e+03
13	78110739	78160739	A830082K12Rik:-50Kb:1.1e-10:1.2e-11:6.8e+02:2.2e+03
13	78110739	78160739	Nr2f1:-50Kb:1.1e-10:1.2e-11:6.8e+02:2.2e+03
13	84310395	84360395	Ccnh:-850Kb:0.0088:0.00022:2.3e+02:1e+03
13	89660395	89710395	Vcan:-50Kb:6.5e-11:1.9e-12:1.2e+03:2.6e+03
13	89760395	89810395	Vcan:50Kb:0.0056:0.00048:1.2e+03:1.9e+03
13	90010395	90060395	Vcan:300Kb:3.9e-10:2.3e-11:7.2e+02:2e+03
13	92080049	92123219	Rasgrf2:-50Kb:1.3e-06:3.9e-08:1.6e+02:1.6e+03
13	92123219	92123221	Rasgrf2:-50Kb:1.3e-06:3.9e-08:1.6e+02:1.6e+03
13	92123221	92123222	Rasgrf2:-50Kb:1.3e-06:3.9e-08:1.6e+02:1.6e+03
13	92123222	92130045	Rasgrf2:-50Kb:1.3e-06:3.9e-08:1.6e+02:1.6e+03
13	92180045	92230045	Rasgrf2:50Kb:4.1e-05:2.4e-06:1.6e+02:1.4e+03
13	92630045	92680045	Serinc5:50Kb:0.0047:0.00025:1.5e+03:2.3e+03
13	92730045	92780045	Serinc5:150Kb:9.7e-06:2.6e-07:8.3e+02:1.9e+03
13	94380045	94430045	Wdr41:-550Kb:0.0013:0.00017:3.8e+02:1e+03
13	94430045	94480045	Wdr41:-500Kb:0.00039:2.4e-05:4e+02:1.1e+03
13	94480045	94530045	Wdr41:-450Kb:0.0013:0.00021:4.3e+02:1e+03
13	94530045	94580045	Wdr41:-400Kb:0.00039:1.6e-05:4.6e+02:1.2e+03
13	94580045	94630045	Wdr41:-350Kb:0.0013:0.00014:5e+02:1.1e+03
13	94980045	95030045	Aggf1:-350Kb:0.00032:8.4e-06:4.5e+02:1.2e+03
13	94980045	95030045	Mir1940:-350Kb:0.00032:8.4e-06:4.5e+02:1.2e+03
13	94980045	95030045	Snora47:-350Kb:0.00032:8.4e-06:4.5e+02:1.2e+03
13	95030045	95080045	Zbed3:-250Kb:0.0059:0.00016:6.8e+02:1.3e+03
13	95630045	95680045	F2r:50Kb:0.00092:2.3e-05:1.6e+03:2.3e+03
13	96080045	96130045	Sv2c:-50Kb:0.0036:9.3e-05:1.5e+03:2.2e+03
13	96830045	96880045	1700029F12Rik:-200Kb:5.4e-05:1.5e-06:7.5e+02:1.8e+03
13	96830045	96880045	Fam169a:-200Kb:5.4e-05:1.5e-06:7.5e+02:1.8e+03
13	96880045	96930045	1700029F12Rik:-150Kb:0.0073:0.00042:8.7e+02:1.6e+03
13	96880045	96930045	Fam169a:-150Kb:0.0073:0.00042:8.7e+02:1.6e+03
13	97030045	97080045	Gcnt4:150Kb:0.0092:0.00023:8.7e+02:1.6e+03
13	97230045	97280045	Gm5086:-300Kb:0.00056:1.5e-05:7.8e+02:1.8e+03
13	97380045	97430045	Enc1:150Kb:0.0083:0.0022:1.1e+03:1.8e+03
13	97430045	97480045	Enc1:200Kb:0.0028:0.00028:9.4e+02:1.8e+03
13	97530045	97580045	Enc1:300Kb:0.00014:4.8e-06:7.8e+02:1.8e+03
13	97580045	97630045	Enc1:350Kb:0.0083:0.0021:7.2e+02:1.4e+03
13	97630045	97680045	Enc1:400Kb:0.0034:0.00045:6.8e+02:1.5e+03
13	97780045	97830045	Enc1:550Kb:0.0028:0.00028:5.8e+02:1.4e+03
13	97880045	97930045	Enc1:650Kb:0.0043:0.00072:5.4e+02:1.3e+03
13	97930045	97980045	Enc1:700Kb:0.0056:0.0011:5.2e+02:1.2e+03
13	97930045	97980045	Gfm2:800Kb:0.0047:0.00013:4.9e+02:1.3e+03
13	97930045	97980045	Nsa2:800Kb:0.0047:0.00013:4.9e+02:1.3e+03
13	98480045	98530045	Foxd1:150Kb:9.2e-05:7.7e-06:1e+03:2e+03
13	98530045	98580045	Foxd1:200Kb:3e-05:1.6e-06:8.6e+02:1.9e+03
13	98580045	98630045	Foxd1:250Kb:3e-05:1e-06:8.4e+02:1.9e+03
13	100230045	100280045	Naip6:-50Kb:9.3e-07:2.3e-08:1.7e+03:4.7e+03
13	100230045	100280045	Naip7:-50Kb:9.3e-07:2.3e-08:1.7e+03:4.7e+03
13	100280045	100330045	Naip5:50Kb:1.1e-06:2.8e-08:1.7e+03:4.7e+03
13	100330045	100380045	Naip5:100Kb:0.00075:3.8e-05:1.1e+03:3.2e+03
13	100680045	100730045	Cdk7:-50Kb:4.1e-05:1e-06:0:1.4e+03
13	100680045	100730045	Cenph:-50Kb:4.1e-05:1e-06:0:1.4e+03
13	100680045	100730045	Mrps36:-50Kb:4.1e-05:1e-06:0:1.4e+03
13	102615747	102659916	Pik3r1:900Kb:1.8e-10:5.9e-12:3.8e+02:2.1e+03
13	103809920	103859920	Erbb2ip:-100Kb:0.0051:0.00013:1.2e+03:2e+03
13	103809920	103859920	Nln:-250Kb:0.0016:4.3e-05:6.2e+02:1.5e+03
13	103809920	103859920	Sgtb:-250Kb:0.0016:4.3e-05:6.2e+02:1.5e+03
13	106959920	107009920	3830408C21Rik:-50Kb:9.5e-05:2.4e-06:1.6e+03:2.5e+03
13	106959920	107009920	Kif2a:-50Kb:9.5e-05:2.4e-06:1.6e+03:2.5e+03
13	107309920	107359920	Ercc8:-800Kb:0.0057:0.00036:3.8e+02:1e+03
13	107309920	107359920	Ndufaf2:-800Kb:0.0057:0.00036:3.8e+02:1e+03
13	108159806	108209806	Depdc1b:-150Kb:0.0028:7.7e-05:6.1e+02:1.4e+03
13	108309806	108359806	Ercc8:200Kb:0.0057:0.00031:5.1e+02:1.2e+03
13	108309806	108359806	Ndufaf2:200Kb:0.0057:0.00031:5.1e+02:1.2e+03
13	111759792	111809792	Ankrd55:-500Kb:4.9e-07:1.6e-08:5.3e+02:2e+03
13	111959792	112009792	Map3k1:200Kb:0.0044:0.0004:8.2e+02:1.7e+03
13	112209792	112259792	Map3k1:450Kb:0.00032:2e-05:5.6e+02:1.6e+03
13	112259792	112309792	Il6st:-200Kb:0.005:0.00012:8.2e+02:1.8e+03
13	112259792	112309792	Map3k1:500Kb:6.8e-08:2.1e-09:5.3e+02:2e+03
13	112409792	112459792	Ankrd55:150Kb:1.2e-05:7.6e-07:9.4e+02:2.3e+03
13	112459792	112509792	Ankrd55:200Kb:0.0012:0.00016:8.2e+02:1.8e+03
13	112509792	112559792	Ankrd55:250Kb:0.00011:1.1e-05:7.3e+02:1.9e+03
13	112859792	112909792	Slc38a9:200Kb:0.0021:5.7e-05:7.6e+02:1.8e+03
13	113209792	113259792	Gpx8:200Kb:0.00056:1.5e-05:7.6e+02:1.8e+03
13	113209792	113259792	Mir449a:200Kb:0.00056:1.5e-05:7.6e+02:1.8e+03
13	113209792	113259792	Mir449b:200Kb:0.00056:1.5e-05:7.6e+02:1.8e+03
13	113209792	113259792	Mir449c:200Kb:0.00056:1.5e-05:7.6e+02:1.8e+03
13	113259792	113309792	Hspb3:-400Kb:0.00019:5.2e-06:3.9e+02:1.3e+03
13	113259792	113309792	Snx18:-350Kb:0.00012:3.1e-06:4.8e+02:1.6e+03
13	113309792	113359792	Hspb3:-350Kb:0.0058:0.00032:4.3e+02:1.1e+03
13	113309792	113359792	Snx18:-300Kb:0.0028:0.00015:5.8e+02:1.4e+03
13	113709792	113759792	Arl15:-50Kb:0.00012:3e-06:1.7e+03:2.7e+03
13	114359792	114409792	Fst:-50Kb:0.00021:6e-06:1.7e+03:2.5e+03
13	114409792	114459792	Ndufs4:50Kb:0.0002:5.4e-06:1.7e+03:2.5e+03
13	114959792	115009792	Itga2:50Kb:0.0057:0.00015:1.7e+03:2.6e+03
14	7617486	7667486	Kctd6:-550Kb:9.4e-14:2.4e-15:29:1.4e+03
14	7617486	7667486	Pdhb:-550Kb:9.4e-14:2.4e-15:29:1.4e+03
14	12117486	12167486	Ptprg:600Kb:0.0059:0.00015:3.5e+02:1.1e+03
14	12367486	12417486	Fezf2:50Kb:0.0015:3.9e-05:1.6e+03:3e+03
14	14267486	14317486	Psmd6:150Kb:0.0014:3.4e-05:8.5e+02:2.5e+03
14	18767486	18817486	Ube2e2:-100Kb:0.0057:0.00017:1e+03:2.1e+03
14	18817486	18867486	Ube2e2:-50Kb:0.0066:0.00039:1.5e+03:2.6e+03
14	20080778	20130778	Kcnk16:-150Kb:8e-07:2.1e-08:9.6e+02:2.2e+03
14	20230778	20280778	Saysd1:150Kb:2.2e-06:5.9e-08:9.6e+02:2.2e+03
14	20530778	20580778	Usp54:-50Kb:0.0022:5.6e-05:1.9e+03:2.7e+03
14	20580778	20630778	1810062O18Rik:50Kb:0.0016:4.1e-05:1.9e+03:2.7e+03
14	20580778	20630778	Ppp3cb:50Kb:0.0016:4.1e-05:1.9e+03:2.7e+03
14	21130778	21180778	Dupd1:-550Kb:0.00062:1.7e-05:4.5e+02:1.4e+03
14	21130778	21180778	Dusp13:-600Kb:1.1e-10:2.9e-12:4.3e+02:1.9e+03
14	21130778	21180778	Samd8:-600Kb:1.1e-10:2.9e-12:4.3e+02:1.9e+03
14	22330778	22380778	1700112E06Rik:350Kb:0.0089:0.0011:5.8e+02:1.3e+03
14	22330778	22380778	Zfp503:350Kb:0.0089:0.0011:5.8e+02:1.3e+03
14	22530778	22580778	1700112E06Rik:550Kb:0.0083:0.00075:4.6e+02:1.2e+03
14	22530778	22580778	Zfp503:550Kb:0.0083:0.00075:4.6e+02:1.2e+03
14	22580778	22630778	1700112E06Rik:600Kb:0.0055:0.00033:4.3e+02:1.2e+03
14	22580778	22630778	Zfp503:600Kb:0.0055:0.00033:4.3e+02:1.2e+03
14	22780778	22830778	1700112E06Rik:800Kb:0.0055:0.00019:4.3e+02:1.2e+03
14	22780778	22830778	Zfp503:800Kb:0.0055:0.00019:4.3e+02:1.2e+03
14	24180778	24230778	Dlg5:-50Kb:4.6e-05:1.2e-06:1.3e+03:2.1e+03
14	26580514	26630514	Arf4:-50Kb:0.006:0.00016:1.7e+03:2.8e+03
14	26580514	26630514	Pde12:-50Kb:0.006:0.00016:1.7e+03:2.8e+03
14	27786814	27836814	Wnt5a:-700Kb:0.00019:6.6e-06:3.6e+02:1.1e+03
14	28086814	28136814	Wnt5a:-400Kb:0.00078:5.5e-05:3.8e+02:1e+03
14	28286814	28336814	Wnt5a:-200Kb:0.003:0.00031:6.2e+02:1.2e+03
14	30586814	30636814	Rft1:-50Kb:0.0033:8.4e-05:1.6e+03:2.4e+03
14	30636814	30686814	Prkcd:50Kb:0.0031:8e-05:1.6e+03:2.4e+03
14	30986814	31036814	Nt5dc2:-100Kb:0.0036:0.00028:1.4e+03:2.2e+03
14	30986814	31036814	Smim4:-100Kb:0.0036:0.00028:1.4e+03:2.2e+03
14	31036814	31086814	Glt8d1:50Kb:1.8e-06:4.8e-08:2.3e+03:3.5e+03
14	31036814	31086814	Gnl3:50Kb:1.8e-06:4.8e-08:2.3e+03:3.5e+03
14	31036814	31086814	Nt5dc2:-50Kb:1.1e-05:2.9e-07:2.3e+03:3.5e+03
14	31036814	31086814	Pbrm1:50Kb:1.8e-06:4.8e-08:2.3e+03:3.5e+03
14	31036814	31086814	Smim4:-50Kb:1.1e-05:2.9e-07:2.3e+03:3.5e+03
14	31036814	31086814	Snord19:50Kb:1.8e-06:4.8e-08:2.3e+03:3.5e+03
14	31036814	31086814	Snord69:50Kb:1.8e-06:4.8e-08:2.3e+03:3.5e+03
14	31036814	31086814	Spcs1:50Kb:1.8e-06:4.8e-08:2.3e+03:3.5e+03
14	31086814	31136814	Glt8d1:100Kb:0.0023:0.00012:1.4e+03:2.2e+03
14	31086814	31136814	Gnl3:100Kb:0.0023:0.00012:1.4e+03:2.2e+03
14	31086814	31136814	Nisch:-100Kb:0.009:0.00023:1.4e+03:2.2e+03
14	31086814	31136814	Pbrm1:100Kb:0.0023:0.00012:1.4e+03:2.2e+03
14	31086814	31136814	Sema3g:-100Kb:0.009:0.00023:1.4e+03:2.2e+03
14	31086814	31136814	Snord19:100Kb:0.0023:0.00012:1.4e+03:2.2e+03
14	31086814	31136814	Snord69:100Kb:0.0023:0.00012:1.4e+03:2.2e+03
14	31086814	31136814	Spcs1:100Kb:0.0023:0.00012:1.4e+03:2.2e+03
14	31086814	31136814	Tnnc1:-100Kb:0.009:0.00023:1.4e+03:2.2e+03
14	31186814	31236814	Nt5dc2:100Kb:0.0025:0.00014:1.4e+03:2.2e+03
14	31186814	31236814	Smim4:100Kb:0.0025:0.00014:1.4e+03:2.2e+03
14	31636814	31686814	Dph3:-400Kb:1.6e-07:4.2e-09:4.5e+02:1.7e+03
14	31636814	31686814	Oxnad1:-400Kb:1.6e-07:4.2e-09:4.5e+02:1.7e+03
14	31636814	31686814	Parg:-550Kb:0.0048:0.00026:3.5e+02:1.1e+03
14	31636814	31686814	Timm23:-550Kb:0.0048:0.00026:3.5e+02:1.1e+03
14	31736814	31786814	Btd:100Kb:4.7e-05:2.5e-06:1.4e+03:2.5e+03
14	31736814	31786814	Hacl1:100Kb:4.7e-05:2.5e-06:1.4e+03:2.5e+03
[truncated: 5,784 more rows]
