# Supplementary material for: Extensive transcriptional and chromatin changes underlie astrocyte maturation in vivo and in culture
Source: Nat Commun. 2021 Jul 15;12:4335. doi: 10.1038/s41467-021-24624-5 (PMC8282848; doi:10.1038/s41467-021-24624-5)
Supplement: Supplementary file 4 — Supplementary Software [file 41467_2021_24624_MOESM4_ESM.zip › github/Figure1_scRNA-Seq_striatum/00_input/02_reg_genes_cortex.csv]

mature_Cor	immature_Cor
0610043K17Rik	1110015O18Rik
1110046J04Rik	1110032F04Rik
1190005I06Rik	1110038B12Rik
1500004A13Rik	1500009L16Rik
1500015A07Rik	1700025G04Rik
1700001L19Rik	1700086L19Rik
1700007K13Rik	1810010H24Rik
1700012D14Rik	2410006H16Rik
1700017B05Rik	2510009E07Rik
1700018L02Rik	2610307P16Rik
1700019D03Rik	2700099C18Rik
1700026J14Rik	2810025M15Rik
1700028K03Rik	2810408I11Rik
1700029J07Rik	2900026A02Rik
1700034I23Rik	3110080E11Rik
1700047M11Rik	3110082I17Rik
1700063D05Rik	4833422C13Rik
1700071M16Rik	4921524J17Rik
1700088E04Rik	4930503L19Rik
1810062O18Rik	4930579G24Rik
2010007H06Rik	4933400C23Rik
2210408F21Rik	4933404O12Rik
2610037D02Rik	5330417C22Rik
2700078F05Rik	5430405H02Rik
2810405F17Rik	5930403N24Rik
2810407A14Rik	5930409G06Rik
2900052L18Rik	6330403K07Rik
2900052N01Rik	7530428D23Rik
2900076A07Rik	8030451A03Rik
3110056K07Rik	9330182L06Rik
3222401L13Rik	9530068E07Rik
3425401B19Rik	A2m
3830406C13Rik	Aacs
4632427E13Rik	Aard
4732416N19Rik	Abca1
4732440D04Rik	Abcc12
4732471J01Rik	Abcc9
4833404L02Rik	Abhd17c
4833413G10Rik	Abhd2
4833421K07Rik	Abracl
4930402H24Rik	Acat2
4930431P19Rik	Acd
4930480K15Rik	Ache
4930488L21Rik	Ackr2
4930506C21Rik	Acot1
4930544I03Rik	Acsl5
4930545L23Rik	Actl6a
4930565N06Rik	Actn1
4930570G19Rik	Actr3
4930581F22Rik	Adam12
4930590J08Rik	Adamts12
4931406G06Rik	Adamts16
4932422M17Rik	Adamts17
4933407L21Rik	Adamts3
4933413C19Rik	Adamts8
4933427I22Rik	Adamts9
4933428G20Rik	Adamtsl2
4933431E20Rik	Adcy8
5031410I06Rik	Adgra2
5031415H12Rik	Adgra3
5031434O11Rik	Adgrb1
5031439G07Rik	Adgrb2
5033404E19Rik	Adgrl2
5330406M23Rik	Adgrv1
5330438D12Rik	Adm
5930430L01Rik	Adnp
6430511E19Rik	Adora2a
6430550D23Rik	Aebp1
6430590A07Rik	Afap1l2
6720427I07Rik	Aff2
6820402A03Rik	Aff3
8030453O22Rik	Agrn
8430432A02Rik	AI504432
9330121K16Rik	AI506816
9330136K24Rik	Airn
9330159F19Rik	Ajuba
9330162012Rik	Akap13
9430034N14Rik	Akr1a1
9430041J12Rik	Akt1
9530085L11Rik	Alas2
9630001P10Rik	Aldh18a1
9630010A21Rik	Aldh1l2
9830144P21Rik	Alg13
A130014A01Rik	Allc
A230001M10Rik	Alyref
A230005M16Rik	Ammecr1
A230009B12Rik	Amot
A230056P14Rik	Anapc5
A230059L01Rik	Angpt1
A330015K06Rik	Angpt2
A330023F24Rik	Angptl4
A330093E20Rik	Ankle1
A430110L20Rik	Ankrd42
A530064N14Rik	Ankrd45
A530072M11Rik	Anp32b
A730020M07Rik	Anp32e
A730036I17Rik	Anpep
A830018L16Rik	Anxa2
A830019P07Rik	Anxa3
A930003A15Rik	Ap1s2
A930005G22Rik	Ap3s1
A930017K11Rik	Apaf1
A930017M01Rik	Apcdd1
A930036I15Rik	Apex1
A930037H05Rik	Aplnr
AA986860	Apold1
Aass	Aprt
Aatk	Aqp1
Abca2	Arap3
Abca5	Arf2
Abca6	Arf6
Abca8a	Arfgef3
Abcb9	Arhgap11a
Abcc10	Arhgap18
Abcc5	Arhgap19
Abcd2	Arhgap27
Abcd4	Arhgap28
Abhd14b	Arhgdib
Abhd18	Arhgef15
Abhd3	Arhgef3
Abhd6	Arhgef39
Ablim2	Arhgef5
Abr	Arl15
Acat3	Arl4a
Acbd4	Arl4c
Ace2	Arl6ip6
Acer2	Armcx2
Acer3	Armcx4
Acot11	Armh4
Acot6	Arpc2
Acot7	Arpc3
Acrbp	Arrdc4
Acsbg1	Asb4
Acsl3	Ascl1
Acsl6	Asf1b
Acss2	Asns
Acvr1c	Asnsd1
Adam11	Aspm
Adam1a	Atad2
Adam23	Atad5
Adamts4	Atf3
Adamtsl1	Atf4
Adamtsl3	Atg12
Adamtsl4	Atp1a3
Adamtsl5	Atp2b4
Adap1	Atpif1
Adcy2	Atrnl1
Adcy5	AU020206
Adcy9	AU021092
Add3	Aunip
Adgrf4	Aurka
Adi1	Aurkb
Adk	AW011738
Ado	Azin1
Adora1	B3galnt1
Adora2b	B3gat1
Adra1a	B3gat2
Adra2a	B3gnt5
Adssl1	B4galt1
Afg1l	B4galt2
Agbl2	B630019K06Rik
Agbl3	Bag2
Agl	Baiap2
Agmo	Bak1
Agpat4	Bambi
Agpat5	Banf1
Agt	Bard1
Ahcyl1	Basp1
AI413582	Baz1a
AI480526	BC028528
Aifm2	BC055324
Aifm3	Bcl11a
Aig1	Bcl6b
Ajm1	Bcl7c
Ak1	Bend3
Aldh1a1	Bend4
Aldh2	Bend5
Aldh3b1	Best1
Aldoc	Bex1
Alg12	Bex2
Alms1-ps1	Bex3
Alms1-ps2	Bex4
Alox12	Bgn
Alpk1	Birc5
Als2cl	Blm
Amd-ps3	Bmp6
Amigo1	Bmpr1a
Amigo2	Bok
Amy1	Bora
Ank	Brca1
Ank2	Brca2
Ank3	Brd3
Ankrd24	Brip1
Ankrd29	Brip1os
Ankrd34c	Btg1
Anks1	Btg2
Anks1b	Btg3
Ankub1	Bub1
Ano4	Bub1b
Anxa8	Bzw1
Aox1	Bzw2
Ap5z1	C130074G19Rik
Aph1c	C1qtnf1
Aplp1	C1qtnf6
Apobr	C430049B03Rik
Apod	C530008M17Rik
Apoe	Cacna1b
Appl2	Cacna1e
Arhgap23	Cacna1g
Arhgap24	Cacna2d1
Arhgap26	Cacng4
Arhgap5	Cacng5
Arhgef10	Cadps2
Arhgef19	Calcrl
Arhgef28	Calu
Arl2	Camsap1
Arpp21	Cand2
Arrb1	Capza1
Arrdc2	Car8
Arrdc3	Casp3
Arsg	Casp6
Asb2	Casp7
Asic2	Casp8
Aspa	Cast
Ass1	Cbfb
Atg4c	Cbl
Atp10a	Cbln2
Atp10b	Cbx2
Atp11a	Cbx3
Atp13a4	Cbx5
Atp1a2	Ccdc102a
Atp1b2	Ccdc125
Atp2b2	Ccdc177
Atp8b1	Ccdc3
Atxn7l1	Ccdc6
AW112010	Ccdc80
B230206H07Rik	Ccm2l
B230307C23Rik	Ccn1
B230369F24Rik	Ccna2
B3galt2	Ccnb1
B3galt5	Ccnb2
B3gnt9	Ccnd1
B4gat1	Ccnd2
B630019A10Rik	Ccne1
B930095G15Rik	Ccne2
Bbox1	Ccnf
Bbs10	Ccno
BC016579	Cd1d1
BC030343	Cd200
BC034090	Cd248
BC049715	Cd24a
BC055402	Cd276
BC106179	Cd34
Bcas1	Cd40
Bcas1os1	Cd44
Bcas3	Cd83
Bcas3os1	Cd9
Bcl2l2	Cd93
Bcl6	Cdc20
Bco2	Cdc25a
Bfsp2	Cdc25b
Bhlhe41	Cdc25c
Bicd1	Cdc27
Bicd2	Cdc42ep3
Bin1	Cdc45
Bmp2k	Cdc6
Bmx	Cdc7
Bnip3	Cdca2
Brdt	Cdca3
Brinp3	Cdca4
Brsk1	Cdca5
Bsn	Cdca7
Btbd16	Cdca7l
Btbd17	Cdca8
C030018K13Rik	Cdh13
C030029H02Rik	Cdh24
C030034I22Rik	Cdh5
C030037D09Rik	Cdh6
C1qtnf5	Cdk1
C230031I18Rik	Cdk2
C230071H17Rik	Cdk2ap1
C4b	Cdk4
C630043F03Rik	Cdk6
Cables1	Cdkn1c
Cabyr	Cdkn2b
Cacna2d4	Cdkn2c
Cacnb4	Cdkn2d
Cacng8	Cdkn3
Cadm1	Cdo1
Cadm2	Cdon
Calr3	Cdt1
Camk1d	Cdv3
Camk2a	Cebpb
Camk2n1	Cebpd
Capn5	Cemip2
Car11	Cenpa
Car13	Cenpe
Car14	Cenpf
Car2	Cenph
Carns1	Cenpi
Caskin1	Cenpj
Casq2	Cenpk
Catip	Cenpl
Catsper2	Cenpm
Catspere2	Cenpn
Cbr3	Cenpp
Cbx7	Cenpq
Ccdc114	Cenps
Ccdc13	Cenpt
Ccdc171	Cenpu
Ccdc190	Cenpw
Ccdc28a	Cep112
Ccdc62	Cep192
Ccdc85a	Cep41
Ccdc9b	Cep55
Ccn3	Cers6
Ccp110	Ces2b
Cd164l2	Cetn2
Cd46	Cetn3
Cd55	Cfap300
Cd82	Cfi
Cdc37l1	Cgnl1
Cdc42ep2	Chaf1a
Cdh1	Chaf1b
Cdh10	Chek1
Cdh19	Chek2
Cdh20	Chgb
Cdk18	Chl1
Cdk19	Chml
Cdk5	Chmp6
Cdk5r2	Chp2
Cdr1	Chrm2
Ceacam1	Chrna4
Ceacam2	Chst15
Cebpa	Chst3
Cecr2	Chst7
Celrr	Chsy1
Cend1	Chtf18
Cep128	Cib2
Cep85l	Cip2a
Cep97	Cited1
Cerox1	Ckap2
Cers1	Ckap2l
Cers2	Ckap4
Cfap97d2	Cks1b
Cgrrf1	Cks2
Chchd10	Cldn5
Chdh	Clec14a
Chil1	Clec1a
Chmp4c	Clic1
Chn1	Clspn
Chn2	Clstn2
Chpt1	Cmc2
Chst1	Cmklr1
Chst10	Cmtm4
Chst2	Cmtm6
Chst8	Cmtm8
Cideb	Cnn2
Clasp2	Cnot6
Clcn2	Cnot9
Cldn10	Cntln
Cldn11	Cntnap2
Cldn14	Cntnap5b
Clec2d	Col11a1
Clic5	Col12a1
Clmn	Col18a1
Clu	Col1a2
Cmtm5	Col26a1
Cmya5	Col2a1
Cnksr2	Col3a1
Cnnm2	Col4a1
Cnp	Col4a2
Cntfr	Col4a4
Cntn1	Col4a5
Cntn2	Col4a6
Cobl	Col5a1
Coch	Col5a2
Col11a2	Col6a1
Colq	Col9a1
Comtd1	Colgalt1
Coq8a	Coro1c
Cp	Cox7a2l
Cpeb1	Cpa1
Cpeb3	Cpne8
Cpeb4	Cpsf2
Cpm	Cpxm1
Cpox	Crcp
Cr2	Crmp1
Crebl2	Crtap
Crebrf	Csk
Crim1	Csmd1
Crlf3	Csmd2
Crtac1	Cspg4
Cry2	Csrnp1
Cryab	Csrp2
Csgalnact1	Cstf2
Csmd3	Cthrc1
Csrp1	Ctla2a
Ctbs	Ctla2b
Ctnna3	Ctnnb1
Ctnnal1	Ctnnbip1
Ctsa	Ctsc
Ctsd	Ctsh
Ctsf	Ctsw
Ctso	Cxadr
Ctss	Cxcl1
Ctxn3	Cxcr4
Cxcl14	Cxxc5
Cxcr6	Cyb5d1
Cyb561d1	Cyb5r3
Cyb5d2	Cyba
Cyp27a1	Cybrd1
Cyp2d22	Cyp1b1
Cyp2j12	Cyp39a1
Cyp2j6	D430019H16Rik
Cyp2j8	D630045J12Rik
Cyp2j9	Dab2
Cyp2u1	Dach1
Cyp46a1	Dact1
Cyp4f13	Dap
Cyp4f14	Dbf4
Cyp4f15	Dbi
Cyp4v3	Dcaf10
Cyp7b1	Dcaf7
Cystm1	Dcakd
Cyth1	Dcbld1
Cytl1	Dchs1
D030047H15Rik	Dck
D030055H07Rik	Dclk2
D130007C19Rik	Dctpp1
D130040H23Rik	Dcun1d5
D330050G23Rik	Dcx
D3Ertd751e	Ddah2
D430018E03Rik	Ddias
D630003M21Rik	Ddr2
D630033O11Rik	Ddx11
D7Bwg0826e	Ddx21
D7Ertd443e	Ddx39
D930015M05Rik	Ddx41
Daam2	Ddx54
Dact2	Def6
Dact3	Dek
Dagla	Dennd2a
Daglb	Dennd2c
Dalir	Dennd3
Dapl1	Depdc1a
Dbndd2	Depdc1b
Dbp	Dgkh
Dbx2	Dgki
Dctd	Dhfr
Dcxr	Dhx9
Ddb2	Dipk1a
Ddhd1	Dipk2b
Ddit4l	Dkc1
Ddn	Dkk2
Ddo	Dlgap5
Degs2	Dll4
Dennd1a	Dnaaf2
Deptor	Dnajc9
Derl1	Dnmt1
Desi1	Dnmt3b
Dgat2	Dnph1
Dhrs11	Dock6
Dhrs3	Dock7
Dhrs7	Dok4
Dipk1c	Dpp6
Disp3	Dpysl3
Dixdc1	Dpysl5
Dlgap2	Draxin
Dmac2	Dscc1
Dmp1	Dtl
Dmpk	Dtx4
Dnah7b	Dusp1
Dnaic1	Dusp2
Dnajb2	Dusp5
Dnajb9	Dusp6
Dnajc27	Dut
Dnajc28	Dync1i1
Dnajc6	Dynlt1-ps1
Dnase1l2	Dynlt1b
Dnm3	Dynlt1f
Dnm3os	Dyrk2
Dock10	Dysf
Dock5	E2f1
Dok7	E2f2
Dop1b	E2f7
Dpm1	E2f8
Drp2	Ebf3
Dst	Ecm1
Dtna	Ecscr
Dusp10	Ect2
Dusp15	Eda2r
Dusp22	Eef1a1
Dusp26	Eef1b2
E130311K13Rik	Eef1g
Edil3	Eepd1
Efcab14	Efcab11
Efemp1	Efna1
Efhd1	Efna4
Efnb3	Efnb1
Egf	Efnb2
Egfl6	Egfl7
Egfros	Egfl8
Ehhadh	Egln3
Elavl3	Egr1
Ell2	Egr2
Elmo2	Eid2
Elmod3	Eif1a
Elovl7	Eif2s1
Emc9	Eif3e
Emilin2	Eif3f
Eml1	Eif4a1
Eml2	Eif5a
Endod1	Elavl2
Endou	Eldr
Enho	Elf4
Enpp2	Elk3
Enpp4	Eme1
Enpp5	Emid1
Enpp6	Emilin3
ENSMUSG00000030771	Eml4
ENSMUSG00000051107	Emp1
ENSMUSG00000052471	Emp2
ENSMUSG00000092062	Enc1
ENSMUSG00000096926	Eng
ENSMUSG00000096943	Enpp3
ENSMUSG00000096945	ENSMUSG00000043498
ENSMUSG00000096947	ENSMUSG00000064168
ENSMUSG00000096984	ENSMUSG00000092486
ENSMUSG00000097059	ENSMUSG00000096807
ENSMUSG00000097102	ENSMUSG00000097461
ENSMUSG00000097123	ENSMUSG00000097770
ENSMUSG00000097131	Epb41
ENSMUSG00000097243	Epb41l4a
ENSMUSG00000097272	Epha2
ENSMUSG00000097284	Epha3
ENSMUSG00000097300	Epha5
ENSMUSG00000097337	Epha7
ENSMUSG00000097348	Ephb4
ENSMUSG00000097507	Epor
ENSMUSG00000097518	Epp13
ENSMUSG00000097524	Erbb2
ENSMUSG00000097554	Erc2
ENSMUSG00000097660	Ercc6l
ENSMUSG00000097873	Erg
ENSMUSG00000097879	Erh
ENSMUSG00000100259	Eri1
ENSMUSG00000102426	Esam
ENSMUSG00000102567	Esco2
ENSMUSG00000103283	Esm1
ENSMUSG00000103674	Espl1
ENSMUSG00000104389	Esyt1
ENSMUSG00000108434	Etaa1
ENSMUSG00000108555	Ets1
ENSMUSG00000108569	Ets2
ENSMUSG00000108872	Etv4
ENSMUSG00000109483	Eva1b
Entpd2	Evi5
Epb41l3	Evl
Ephb1	Exo1
Ephx1	Exoc3l
Ephx2	Exosc7
Eps15	Exosc8
Eps8	Ext1
Eps8l2	Ezh2
Erbb3	F11r
Erbb4	F2r
Ermap	Faap20
Ermn	Fabp5
Esrrb	Fabp7
Etfbkmt	Fam102b
Etnppl	Fam107b
Eva1a	Fam110a
Evi2	Fam111a
Evi2a	Fam118a
Exd1	Fam120c
Exph5	Fam122b
Extl1	Fam124b
Eya1	Fam126a
Ezh1	Fam129a
Ezr	Fam129b
F3	Fam135b
F630040K05Rik	Fam162b
F730043M19Rik	Fam167a
F8	Fam171a2
Fa2h	Fam174b
Faah	Fam210b
Fads6	Fam241a
Fah	Fam3c
Fahd2a	Fam43a
Faim2	Fam89b
Fam107a	Fancd2
Fam131b	Fanci
Fam13c	Fancl
Fam161b	Far2
Fam163a	Fat1
Fam163b	Fat4
Fam177a	Fau
Fam184a	Fbl
Fam184b	Fblim1
Fam189a2	Fbln2
Fam20a	Fbln5
Fam214a	Fbn1
Fam217b	Fbn2
Fam222a	Fbxl19
Fam228a	Fbxl7
Fam228b	Fbxo5
Fam234a	Fem1b
Fan1	Fen1
Fas	Fgd1
Fbxl16	Fgd5
Fbxl21	Fgf12
Fbxo2	Fgfbp1
Fbxo27	Fgfbp3
Fbxo32	Fgfr1op
Fbxo44	Fhl3
Fbxo7	Fignl1
Fcor	Fkbp10
Fezf2	Fkbp9
Fgd3	Fli1
Fgd4	Flna
Fgf1	Flnc
Fgfr2	Flrt3
Fgfr3	Flt4
Fggy	Flvcr2
Fhdc1	Fmnl3
Ficd	Fmo1
Firre	Fn1
Fitm2	Fnbp1l
Fjx1	Fndc1
Flrt1	Fos
Fmn2	Fosb
Fmo2	Fosl2
Fmo5	Foxc1
Fn3k	Foxf2
Fnbp1	Foxm1
Folh1	Foxq1
Foxred2	Foxs1
Fpgt	Fras1
Frmd5	Frat2
Frmd8	Frem2
Frmpd1	Frmd3
Fsd2	Frmpd4
Fuca2	Fst
Fuom	Fstl1
Fut9	Fstl5
Fuz	Fxyd2
Fxyd1	Fxyd6
Fxyd3	Fzd3
Fzd2	Fzd6
Fzd9	G2e3
G0s2	G3bp1
G630022F23Rik	Gabrb2
Gaa	Gad2
Gabra2	Gadd45b
Gabrb1	Gadd45g
Gabrg1	Galnt10
Gabrr2	Gap43
Gal3st1	Gar1
Galnt15	Gas2l3
Galnt17	Gatad2a
Galnt6	Gdf5
Gamt	Gdpd5
Ganc	Gem
Garem1	Gemin6
Gas6	Gen1
Gas7	Gfod2
Gask1a	Ggta1
Gbp2	Gimap1
Gbp4	Gimap6
Gca	Gimap9
Gcnt4	Gins1
Gda	Gins2
Gdf10	Gja4
Gdf11	Gja5
Gfra1	Gjc1
Ggact	Glb1l2
Ggct	Glce
Ggnbp1	Glrx
Ggt1	Glrx5
Ggt7	Gm10076
Ghr	Gm10131
Gja1	Gm10182
Gjb1	Gm10184
Gjb6	Gm10275
Gjc2	Gm10282
Gjc3	Gm10288
Gk	Gm10443
Gkn3	Gm10593
Gldc	Gm10643
Gli2	Gm10762
Gli3	Gm11808
Glis3	Gm12184
Glrb	Gm12918
Gltp	Gm13092
Glul	Gm13237
Glyctk	Gm13461
Gm10010	Gm13889
Gm10097	Gm14230
Gm10220	Gm14303
Gm10277	Gm14586
Gm10309	Gm15270
Gm10471	Gm15387
Gm10561	Gm15452
Gm10629	Gm15500
Gm10766	Gm15542
Gm10862	Gm16104
Gm10863	Gm1673
Gm11266	Gm17750
Gm11532	Gm19426
Gm11714	Gm2000
Gm11719	Gm20033
Gm11841	Gm20390
Gm12224	Gm20667
Gm12258	Gm20689
Gm12289	Gm2223
Gm12326	Gm2237
Gm12697	Gm26377
Gm12749	Gm26802
Gm13031	Gm26813
Gm13110	Gm28036
Gm13187	Gm29260
Gm13188	Gm35040
Gm13270	Gm37899
Gm13302	Gm38287
Gm13322	Gm3892
Gm13325	Gm4149
Gm13326	Gm4204
Gm13340	Gm42047
Gm13563	Gm43126
Gm13590	Gm4332
Gm13861	Gm43429
Gm13872	Gm43820
Gm13905	Gm43953
Gm14052	Gm44335
Gm14296	Gm44645
Gm14391	Gm44751
Gm14412	Gm44927
Gm14443	Gm45240
Gm14569	Gm45518
Gm14760	Gm45716
Gm14767	Gm45819
Gm14965	Gm5641
Gm15319	Gm7488
Gm15446	Gm7536
Gm15506	Gm8186
Gm15520	Gm8203
Gm15521	Gm8226
Gm15577	Gm8325
Gm15601	Gm8430
Gm15617	Gm9299
Gm15627	Gm9493
Gm15711	Gm9761
Gm15713	Gm9885
Gm15764	Gm9892
Gm15774	Gmnn
Gm15787	Gmpr
Gm15816	Gnai2
Gm15828	Gnai3
Gm15852	Gnas
Gm15893	Gng2
Gm15903	Gng3
Gm15912	Golm1
Gm15953	Gpc3
Gm16023	Gpr149
Gm16041	Gpr153
Gm1604b	Gpr161
Gm16072	Gpr17
Gm16168	Gpr50
Gm16185	Gpr85
Gm16277	Gprin3
Gm16485	Gpx3
Gm16638	Gpx7
Gm16759	Gpx8
Gm17354	Grap
Gm17597	Grb10
Gm17838	Grcc10
Gm18190	Grem2
Gm18256	Gria3
Gm18290	Grin3a
Gm18367	Grip1
Gm18609	Grm5
Gm19409	Gsg1l
Gm19439	Gstcd
Gm19445	Gtf2e2
Gm1979	Gtf3c4
Gm19963	Gtse1
Gm20045	Gucy1a1
Gm2011	Gucy2f
Gm20342	Gypc
Gm20383	H19
Gm20449	H1f1
Gm20515	H1f10
Gm20636	H1f3
Gm20646	H1f4
Gm20687	H1f5
Gm20692	H2-Ab1
Gm20743	H2-DMa
Gm20751	H2ac11
Gm21009	H2ac13
Gm2109	H2ac14
Gm2115	H2ac15
Gm21168	H2ac20
Gm21663	H2ac21
Gm21671	H2ac4
Gm21680	H2ac6
Gm21698	H2ax
Gm21984	H2az1
Gm22320	H2bc11
Gm2238	H2bc12
Gm23172	H2bc13
Gm26512	H2bc15
Gm26575	H2bc18
Gm26588	H2bc3
Gm26621	H2bc7
Gm26647	H2bc8
Gm26648	H3c1
Gm26660	H3c10
Gm26671	H3c11
Gm26676	H3c13
Gm26703	H3c2
Gm26747	H3c3
Gm26788	H3c6
Gm26789	H3c7
Gm26843	H3c8
Gm26881	H3f3b
Gm26981	H3f3c
Gm27151	H4c1
Gm27206	H4c3
Gm27544	H4c4
Gm28320	Hacd4
Gm28424	Hap1
Gm28686	Hapln3
Gm28750	Hapln4
Gm28941	Has2
Gm28959	Haspin
Gm29055	Hat1
Gm29216	Haus4
Gm29508	Haus5
Gm29666	Haus6
Gm30075	Haus7
Gm30238	Hba-a1
Gm30340	Hba-a2
Gm30606	Hbb-bs
Gm30731	Hbb-bt
Gm30873	Hdac2
Gm31166	Hectd2
Gm32633	Hells
Gm32842	Hes1
Gm33027	Hes5
Gm33533	Hhex
Gm33594	Hic1
Gm34730	Higd1b
Gm35584	Hirip3
Gm3617	Hist1h2ap
Gm36638	Hjurp
Gm36638_ENSMUSG00000104214	Hk2
Gm36823	Hmcn1
Gm36939	Hmga1
Gm36944	Hmgb2
Gm36962	Hmgb3
Gm36969	Hmgcs1
Gm36988	Hmgcs2
Gm36989	Hmgn1
Gm37003	Hmgn2
Gm37018	Hmmr
Gm37033	Hnrnpa0
Gm37048	Hnrnpa1
Gm37069	Hnrnpa3
Gm37079	Hnrnpab
Gm37080	Hnrnpd
Gm37107	Hnrnpf
Gm37127	Hook1
Gm37160	Hprt
Gm37174	Hrob
Gm37226	Hs6st2
Gm37296	Hspa12a
Gm37310	Hspg2
Gm37314	Htra3
Gm37320	Hunk
Gm37326	Ica1
Gm37334	Icam2
Gm37376	Id1
Gm37382	Id3
Gm37397	Ier2
Gm37402	Ier5l
Gm37403	Ifit2
Gm37443	Ifngr2
Gm37459	Igf2
Gm37498	Igf2r
Gm37510	Igfbp3
Gm37524	Igfbp4
Gm37553	Igfbp7
Gm37573	Igsf1
Gm37589	Igsf10
Gm37621	Igsf5
Gm37644	Il17rd
Gm37645	Il2rg
Gm37648	Il4ra
Gm37677	Ilf3
Gm37694	Impdh2
Gm37728	Ina
Gm37745	Incenp
Gm37805	Inka1
Gm37814	Inka2
Gm37829	Ints7
Gm37848	Ipo5
Gm37885	Ipo9
Gm37893	Iqgap2
Gm37906	Iqgap3
Gm37915	Irs2
Gm37925	Islr
Gm37964	Isoc1
Gm37995	Itga1
Gm38025	Itga11
Gm38043	Itga2
Gm38056	Itga4
Gm38062	Itga5
Gm38077	Itga9
Gm38085	Itgb1
Gm38091	Itpa
Gm38162	Itpripl1
Gm38169	Jade3
Gm38217	Jag2
Gm38235	Jak3
Gm38253	Jmjd7
Gm38255	Jpt1
Gm38286	Jpt2
Gm38348	Jun
Gm38359	Junb
Gm38372	Kank4
Gm39121	Kbtbd6
Gm4070	Kcnb2
Gm42067	Kcnc2
Gm4221	Kcnd2
Gm42372	Kcnd3
Gm42432	Kcne1l
Gm42455	Kcnip4
Gm42463	Kcnj2
Gm42478	Kcnj6
Gm42480	Kcnmb4
Gm42482	Kcnq1
Gm42483	Kcp
Gm42484	Kctd12
Gm42528	Kctd20
Gm42572	Kctd5
Gm42576	Kctd8
Gm42587	Kdm2b
Gm42588	Kdr
Gm42589	Kif11
Gm42600	Kif14
Gm42608	Kif15
Gm42613	Kif18a
Gm42615	Kif18b
Gm42639	Kif20a
Gm42640	Kif20b
Gm42683	Kif22
Gm42692	Kif23
Gm42710	Kif24
Gm42723	Kif26a
Gm42731	Kif26b
Gm42732	Kif2a
Gm42756	Kif2c
Gm42790	Kif4
Gm42819	Kifc1
Gm42846	Kit
Gm42878	Klf10
Gm42895	Klf11
Gm42943	Klf2
Gm42946	Klf4
Gm42971	Klf6
Gm42972	Klhl13
Gm42973	Klhl23
Gm42992	Klhl25
Gm42993	Klhl6
Gm43019	Klk8
Gm43032	Knl1
Gm43041	Knop1
Gm43080	Knstrn
Gm43118	Kntc1
Gm43185	Kpna2
Gm43205	Kpnb1
Gm43231	Kras
Gm43259	Krtap7-1
Gm43263	Kti12
Gm43282	L1cam
Gm43283	L3hypdh
Gm43307	Lama1
Gm43314	Lama4
Gm43322	Lamb1
Gm43330	Lamc1
Gm43333	Lancl3
Gm43444	Laptm5
Gm43462	Larp7
Gm43526	Lars
Gm43528	Lbr
Gm43571	Lcp1
Gm43597	Lcp2
Gm43622	Ldb2
Gm43633	Ldlrad3
Gm43668	Lepr
Gm43696	Lgals9
Gm43707	Lhfpl3
Gm43745	Lhfpl4
Gm43750	Lig1
Gm43751	Limd2
Gm43765	Lims1
Gm43789	Lin9
Gm43800	Lipc
Gm43823	Lipg
Gm43857	Lix1l
Gm43963	Lmnb1
Gm43999	Lmnb2
Gm44001	Lmo2
Gm44002	Lmo3
Gm44005	Lockd
Gm44017	Lox
Gm44033	Loxl2
Gm44037	Lpcat1
Gm44103	Lpl
Gm44167	Lratd1
Gm44220	Lratd2
Gm44257	Lrfn4
Gm44434	Lrig1
Gm44509	Lrp8
Gm44550	Lrr1
Gm44573	Lrrc20
Gm44597	Lrrc32
Gm44684	Lrrc40
Gm44735	Lrrc42
Gm44763	Lrrc55
Gm44894	Lrrc59
Gm44895	Lrrfip1
Gm44896	Lsm11
Gm44897	Lsm2
Gm4491	Lsm4
Gm44986	Lsm5
Gm44996	Lsm6
Gm45025	Lsr
Gm45110	Lurap1l
Gm45174	Lxn
Gm45200	Ly75
Gm45206	Lyar
Gm45236	Lyn
Gm45250	Lyve1
Gm45263	Lzic
Gm45264	Lzts1
Gm45265	Mab21l1
Gm45290	Macroh2a2
Gm45338	Mad2l1
Gm45413	Madcam1
Gm45426	Maff
Gm45457	Maged1
Gm45493	Maged2
Gm45501	Magohb
Gm45532	Mamdc2
Gm45542	Maml3
Gm45597	Mamld1
Gm45605	Man1c1
Gm45650	Man2a1
Gm45694	Map1b
Gm45708	Map2k3
Gm45718	Map3k1
Gm45767	Map7d3
Gm45786	Mapk11
Gm45809	Mapk12
Gm45844	Mapk7
Gm45847	Mapre1
Gm45871	Marcks
Gm4631	Marcksl1
Gm4673	Marveld2
Gm4787	Mastl
Gm4924	Maz
Gm49320	Mb21d2
Gm49396	Mcl1
Gm5067	Mcm10
Gm5069	Mcm2
Gm5083	Mcm3
Gm5113	Mcm4
Gm6145	Mcm5
Gm6277	Mcm6
Gm6556	Mcm7
Gm6598	Mdfic
Gm7336	Mdk
Gm7347	Mdm1
Gm7361	Mecom
Gm7967	Med10
Gm807	Mef2b
Gm8412	Meg3
Gm8696	Megf6
Gm973	Melk
Gm9801	Meox1
Gm9929	Mest
Gm9968	Mettl27
Gm9989	Mettl9
Gnai1	Mex3a
Gnao1	Mex3b
Gng13	Mfap2
Gng7	Mfap4
Gng8	Mfng
Gp1bb	Mgat4a
Gpam	Mgat4b
Gpatch1	Miat
Gpc5	Mir17hg
Gpd1	Mir9-3hg
Gphn	Mis18a
Gpld1	Mis18bp1
Gpm6a	Mki67
Gpr146	Mknk2
Gpr155	Mlkl
Gpr162	Mllt11
Gpr3	Mmd
Gpr37	Mme
Gpr37l1	Mmp14
Gpr62	Mmp15
Gprc5b	Mmp16
Gpt	Mmp17
Gramd1b	Mmp2
Gramd3	Mmp25
Grb14	Mmp9
Greb1	Mmrn1
Grhl1	Mmrn2
Grhpr	Mms22l
Gria2	Mn1
Grin2b	Mns1
Grin2c	Mob3a
Grina	Morf4l2
Grk3	Morrbid
Grk4	Mospd1
Grm7	Mospd3
Gsap	Mov10
Gsn	Mpzl1
Gss	Mrap2
Gsta3	Mrc2
Gstm1	Msh6
Gstm5	Msn
Gsto1	Msrb3
Gstp1	Msx2
Gstt3	Mta2
Gucy2e	Mtbp
Gvin1	Mthfd1l
H2-K1	Mvk
H2ac18	Mxd3
H2ac19	Mxra8
H2bc4	Myadm
Hacd2	Mybl1
Hagh	Mybl2
Hapln1	Myc
Hapln2	Mycl
Hcn2	Mycn
Hdac11	Myct1
Hdac4	Myef2
Hdac5	Myh10
Hdac8	Myh9
Hdc	Myl12a
Hddc3	Myl6
Hemk1	Myo16
Hepacam	Myo1b
Herpud1	Myt1
Hexb	N4bp3
Hhatl	Naa50
Hhip	Nab2
Hif3a	Naca
Hip1r	Nampt
Hivep3	Nanos1
Hlf	Nans
Hnmt	Nap1l1
Hopx	Nasp
Hpca	Nav1
Hpcal4	Ncald
Hps1	Ncan
Hpx	Ncapd2
Hr	Ncapg
Hrh1	Ncapg2
Hrh3	Ncaph
Hs1bp3	Nckap5l
Hs3st1	Ncl
Hsd11b1	Ndc80
Hsd17b11	Ndn
Hsd3b7	Ndnf
Hspa1a	Ndst3
Hspa1b	Nectin2
Hspa2	Nedd4
Hspb1	Nedd9
Htr6	Neil3
Htra1	Nek2
Icosl	Nek6
Id4	Nemp1
Idua	Nes
Iffo1	Neto2
Ifi27	Neurl1b
Ifit1	Nexmif
Ifit3	Nfatc4
Ifit3b	Nfkbiz
Igfbp6	Nhlh2
Igsf11	Nhp2
Igsf21	Nhs
Igsf8	Nid1
Iigp1	Nid2
Ikzf2	Nin
Il15	Nkd1
Il15ra	Nkd2
Il17ra	Nlrc3
Il17rb	Nmb
Il17re	Nme4
Il18	Nmnat2
Il1b	Nnat
Il1rap	Nomo1
Il2ra	Nono
Il33	Nop58
Inf2	Nos2
Inmt	Nos3
Insc	Nostrin
Ip6k3	Notch3
Ipcef1	Notch4
Iqck	Nova2
Irak2	Nox4
Irf6	Npm1
Isoc2a	Npm3
Isoc2b	Npnt
Itga10	Npr3
Itgb4	Nptx1
Itih3	Nptx2
Itm2c	Nr2c2ap
Izumo4	Nr2f2
Jade2	Nr2f6
Jakmip1	Nr4a1
Jakmip3	Nr4a2
Jam3	Nrarp
Josd2	Nras
Jph1	Nrep
Jph4	Nrg1
Kalrn	Nrm
Kcna1	Nsa2
Kcna2	Nsd2
Kcnc3	Nsg1
Kcnc4	Nsg2
Kcng4	Nsl1
Kcnh3	Nsmce1
Kcnj14	Nt5dc2
Kcnj16	Ntng1
Kcnj3	Ntrk3
Kcnk1	Nubp1
Kcnk13	Nucb2
Kcnma1	Nudt14
Kcnn2	Nudt21
Kcnn3	Nuf2
Kcnq3	Nup107
Kcnrg	Nup155
Kcnt1	Nup210
Kctd13	Nup62
Kctd21	Nup93
Kctd4	Nusap1
Kctd6	Nxph1
Kdsr	Nxph4
Kif13b	Nxt1
Kif19a	Nynrin
Kif1a	Odc1
Kif5a	Oip5
Kif5c	Olfm2
Kifc2	Olfml2a
Kifc3	Opcml
Kirrel2	Oprl1
Kirrel3	Orai2
Kirrel3os	Osr1
Klhdc1	Otulinl
Klhdc7a	P2rx5
Klhl2	P2ry1
Klk6	P3h1
Kndc1	P4ha3
Krba1	Pabpc1
Ky	Pabpc4
Kyat1	Pabpc4l
Lair1	Pacs1
Lama3	Pafah1b3
Lap3	Pakap
Laptm4b	Pald1
Larp6	Palld
Lcat	Palmd
Ldah	Panx1
Ldb3	Pard6b
Ldhb	Pard6g
Ldhd	Parp1
Leng8	Parpbp
Letm2	Pask
Lgals3bp	Pawr
Lgals4	Pbdc1
Lgi1	Pbk
Lgi3	Pbx3
Lgi4	Pbx4
Lgr4	Pcbd1
Lhcgr	Pcdh12
Lif	Pcdh18
Lims2	Pcdh19
Lix1	Pcdh8
Lmcd1	Pcdha12
Lmod1	Pcdhac2
Lncpint	Pcgf2
Lpar1	Pclaf
Lpcat2	Pcna
Lpgat1	Pcsk1
Lpin1	Pcx
Lrif1	Pde10a
Lrp1b	Pde1b
Lrrc2	Pde3a
Lrrc38	Pde3b
Lrrc43	Pde5a
Lrrc8c	Pde9a
Lrrc9	Pdgfb
Lrrn1	Pdgfra
Lrtm2	Pdia5
Lsamp	Pdzrn3
Ltbp1	Pea15a
Luzp2	Pear1
Ly6a	Pecam1
Ly6c1	Peg12
Lynx1	Pelp1
Lypd6	Pemt
Lyrm1	Perm1
Lysmd2	Pf4
Macf1	Pfdn1
Macrod1	Pfkfb3
Mag	Pfn1
Magi2	Pgam5
Mal	Pgls
Malat1	Pglyrp1
Man1a	Phf13
Maob	Phf19
Map10	Phf6
Map1a	Phtf2
Map3k19	Pi4k2b
Map3k5	Piezo1
Map6d1	Pif1
Mapk10	Pik3cd
Mapk1ip1	Pik3cg
Mapk8ip3	Pik3r6
Mapkapk3	Pim1
Mapre3	Pimreg
Mapt	Pinx1
Mast3	Pitpna
Mast4	Pitrm1
Mbp	Pkdcc
Mcur1	Pkia
Me3	Pkib
Megf10	Pkmyt1
Mertk	Pla2g3
Mettl11b	Plac9b
Mettl7a1	Plat
Mfap3l	Plce1
Mfn1	Plcl2
Mfsd13a	Plec
Mfsd6	Plekhg2
Mfsd8	Plekhg5
Mgat4c	Plekho1
Mgll	Plk1
Mgp	Plk2
Mical2	Plk4
Micall1	Plod2
Miga2	Plp2
Mink1	Plppr1
Mir100hg	Plppr5
Mir124-2hg	Plxna3
Mitf	Plxna4
Mkln1os	Plxnb2
Mks1	Plxnc1
Mlip	Plxnd1
Mmgt2	Pmepa1
Mob3b	Pmf1
Mobp	Poc1a
Mocos	Poc1b
Mog	Podxl2
Mpped1	Pola1
Mpv17l	Pola2
Mrm1	Pold1
Mroh7	Pole
mt-Atp6	Pole2
mt-Atp8	Pole3
mt-Co1	Polh
mt-Co2	Polq
mt-Co3	Postn
mt-Cytb	Ppard
mt-Nd2	Ppfibp1
mt-Nd3	Ppic
mt-Nd4	Ppih
mt-Nd4l	Ppil1
mt-Nd5	Ppm1f
mt-Rnr1	Ppp1ca
mt-Rnr2	Ppp1r14b
Mt1	Ppp1r14c
Mt2	Ppp1r15a
Mtcp1	Ppp1r18
Mterf1a	Ppp1r1a
Mterf4	Ppp2r5d
Mtfp1	Ppp3cb
Mttp	Prc1
Mtus1	Prcp
Mtx3	Prdm1
Myh11	Prdx4
Myh14	Prelid1
Myh6	Prep
Myo1d	Prim1
Myoc	Prim2
Myorg	Primpol
Myrf	Prkab1
Myrip	Prkar2b
Naaa	Prkcb
Naaladl2	Prkch
Nacad	Prkd2
Nap1l5	Prkg1
Nat1	Prkx
Nat8	Prmt1
Nat8f1	Prnd
Nat8f3	Prr11
Nat8f4	Prrg3
Nat8f5	Psmc3ip
Nat8f6	Psrc1
Nat8f7	Ptbp1
Nceh1	Ptbp3
Ndp	Ptges3-ps
Ndrg1	Ptgfrn
Ndrg2	Ptgr1
Neat1	Ptk7
Necab3	Ptn
Nefl	Ptp4a2
Negr1	Ptp4a3
Neu1	Ptprf
Nfasc	Ptpro
Ngef	Ptprs
Nhlrc1	Ptprz1
Ninj2	Ptx3
Ninl	Pus7l
Nipa1	Pxdc1
Nipal2	Pxdn
Nipal4	Rab13
Nkain1	Rab39
Nkain2	Rab8b
Nkain4	Racgap1
Nkiras1	Rack1
Nkx6-2	Rad18
Nmnat3	Rad50
Nmral1	Rad51
Nodal	Rad51ap1
Nol3	Rad51c
Nol4	Radx
Nos1ap	Rai14
Npas2	Ralb
Npc1	Ralgapa2
Nphp3	Ralgps2
Nphs1	Ramp2
Nphs1os	Ran
Npr2	Ranbp1
Nptn	Rangap1
Nr1d1	Rap2b
Nr1d2	Rapgef5
Nr3c2	Raph1
Nrbp2	Rarres1
Nrgn	Rasgrp3
Nrip2	Rasip1
Nrsn1	Rasl10b
Nt5c1a	Rassf10
Nt5c2	Rassf4
Nt5dc3	Rassf9
Nt5e	Rbbp8
Ntrk2	Rbl1
Ntsr2	Rbm15b
Nudt16	Rbm3
Nudt7	Rbms3
Nupr1	Rbmx2
Nwd1	Rbmxl1
Oaf	Rbpms
Odf3	Rcc1
Ogdhl	Rcc2
Ogfrl1	Rcn1
Ogt	Rcn3
Olfml1	Rcor1
Olfr1407-ps1	Reep1
Olfr287	Reep2
Olfr558	Rell1
Olfr78	Reln
Omg	Rerg
Onecut2	Resp18
Opalin	Ret
Oplah	Rexo5
Ormdl2	Rfc3
Osbp2	Rfc4
Osbpl1a	Rfc5
Oscp1	Rflna
Otc	Rflnb
Otud7a	Rgs17
Otud7b	Rgs19
P2rx4	Rgs2
P2ry12	Rgs5
P2ry14	Rgs9
P2ry2	Rhbdf1
P4ha1	Rhbdl2
P4ha2	Rhcg
P4htm	Rhno1
Pacs2	Rhobtb1
Pacsin1	Rhoc
Padi2	Rhod
Pak1	Rhoj
Pak7	Rian
Pakap_ENSMUSG00000090053	Rin3
Pamr1	Ripk3
Pantr2	Rlbp1
Paqr4	Rnaseh2a
Paqr5	Rnaseh2b
Paqr6	Rnasel
Paqr7	Rnf149
Paxx	Rnf180
Pcbp4	Rnf185
Pcdh9	Rnf2
Pcdhb12	Rnf26
Pcdhb14	Rnps1
Pcdhgc5	Robo2
Pclo	Robo4
Pcolce2	Ror1
Pcp4l1	Ror2
Pcsk1n	Rpa2
Pcsk6	Rpa3
Pctp	Rpl10
Pde4a	Rpl10a
Pde4c	Rpl10a-ps1
Pde8a	Rpl11
Pde8b	Rpl12
Pdk2	Rpl13
Pdlim2	Rpl13a
Pdxk	Rpl14
Pdzph1	Rpl15
Peak1os	Rpl15-ps3
Per3	Rpl17
Perp	Rpl17-ps10
Pex5l	Rpl18
Pfkfb2	Rpl18a
Pfkfb4	Rpl19
Pfkm	Rpl21
Pfkp	Rpl22
Pgbd5	Rpl22l1
Pgm1	Rpl23
Pgr	Rpl23a
Phactr1	Rpl23a-ps3
Phactr3	Rpl24
Phf11d	Rpl26
Phf24	Rpl27
Phka1	Rpl27-ps3
Phkg1	Rpl27a
Phlda3	Rpl28
Phldb1	Rpl28-ps1
Phlpp1	Rpl29
Phyh	Rpl3
Phyhd1	Rpl30
Phyhip	Rpl31
Pigg	Rpl31-ps8
Pigh	Rpl32
Pigz	Rpl34
Pik3c2b	Rpl35
Pik3ip1	Rpl35a
Pik3r1	Rpl36
Pip4k2a	Rpl36a
Pir	Rpl36a-ps2
Pitpnc1	Rpl36al
Pitpnm1	Rpl37a
Pitpnm3	Rpl37rt
Pkd2l1	Rpl38
Pkdrej	Rpl38-ps2
Pla2g15	Rpl39
Pla2g4a	Rpl39-ps
Pla2g7	Rpl4
Plaat3	Rpl41
Platr15	Rpl5
Plcb1	Rpl6
Plcd1	Rpl7
Plcd4	Rpl7a
Plcl1	Rpl8
Plekha1	Rpl9
Plekhb1	Rpl9-ps4
Plekhf1	Rplp0
Plekhg3	Rplp1
Plekhh1	Rplp2
Plekhm3	Rprm
Plekho2	Rps10
Plin4	Rps11
Pllp	Rps12
Pln	Rps12-ps3
Plp1	Rps12l1
Plpp2	Rps13
Plpp3	Rps14
Plpp4	Rps15a
Plpp7	Rps15a-ps7
Plxnb3	Rps16
Pm20d1	Rps16-ps2
Pmp22	Rps17
Pnisr	Rps18
Pnmal1	Rps19
Pnpla2	Rps2
Pnpla7	Rps2-ps10
Polk	Rps20
Poll	Rps23
Por	Rps23-ps1
Porcn	Rps24
Pou3f1	Rps25
Ppef2	Rps26
Ppfia3	Rps26-ps1
Ppfibp2	Rps27
Ppil6	Rps27a
Ppip5k1	Rps28
Ppnr	Rps29
Ppp1r14a	Rps3
Ppp1r16b	Rps3a1
Ppp1r1b	Rps4l
Ppp1r3d	Rps4x
Ppp1r3e	Rps5
Ppp1r3g	Rps6
Ppp2r2c	Rps6-ps4
Ppp2r3a	Rps6ka2
Pqlc2	Rps6ka3
Prdm16os	Rps6ka6
Prdx6	Rps7
Prelid3a	Rps7-ps3
Prelp	Rps8
Prex2	Rps9
Prg4	Rpsa
Prickle1	Rpsa-ps10
Prickle2	Rragd
Prima1	Rras2
Prkcg	Rrm1
Prkcq	Rrm2
Prkcz	Rrp15
Prkn	Rtf1
Prnp	Rtn1
Prob1	Rtraf
Prodh	Ruvbl1
Prox1	Rxrg
Prox1os	S100a11
Prr16	S1pr3
Prr18	Sacs
Prrt1	Sae1
Prxl2a	Sall3
Prxl2b	Samd14
Psd2	Samd5
Psmb9	Samsn1
Pstk	Sap30
Pstpip2	Sapcd2
Ptgds	Sarm1
Ptger4	Sav1
Ptgs1	Scarb1
Ptgs2	Scarf1
Ptk2b	Scml2
Ptpn3	Scml4
Ptprd	Scn3a
Ptprr	Scn3b
Pttg1	Scrn1
Pygm	Sdc1
Pyurf	Sdc3
Qdpr	Sdk1
Rab11fip4	Sec24d
Rab36	Sec61b
Rab4a	Selenoh
Rab7b	Sema4c
Rad9b	Sema5b
Ralgds	Sema6a
Ralgps1	Sephs1
Ranbp3l	Septin10
Rapgef3	Septin11
Rapgef3os2	Septin3
Rapgef4	Septin9
Rarres2	Serf1
Rasal1	Serpinb6b
Rasgrf1	Serpine1
Rasgrp1	Serpinf1
Rbks	Serpinh1
Rcan2	Set
Rcbtb1	Sez6l
Relt	Sfpq
Retreg1	Sfrp1
Retsat	Sfrp2
Rffl	Sfxn2
Rft1	Sgcd
Rgl3	Sgo1
Rgs20	Sgo2a
Rgs6	Sh2b3
Rhbdd1	Sh2d3c
Rhog	Sh3bgrl
Rhou	Sh3bp4
Rhpn2	Sh3rf1
Rida	Sh3tc1
Rimkla	Shcbp1
Rims1	Shmt1
Rims2	Shmt2
Rmnd1	Sidt1
Rnase1	Sinhcaf
Rnd2	Sipa1
Rnf112	Sipa1l2
Rnf13	Ska1
Rnf130	Ska2
Rnf141	Ska3
Rnpc3	Skil
Rom1	Skp2
Rora	Slbp
Rorb	Slc12a7
Rorc	Slc14a2
Rpe65	Slc16a1
Rph3a	Slc16a12
Rpl21-ps15	Slc16a4
Rsad2	Slc17a6
Rskr	Slc1a5
Rspo3	Slc22a2
Rsrp1	Slc22a8
Rtkn	Slc25a24
Rtn4	Slc25a25
Rtp1	Slc29a1
S100a1	Slc29a4
S100a4	Slc2a13
S100b	Slc31a1
S1pr1	Slc35f1
S1pr5	Slc35f2
Sat1	Slc38a1
Sbf1	Slc38a2
Sbk2	Slc38a4
Scara3	Slc38a5
Scarna2	Slc39a10
Sccpdh	Slc39a6
Scd3	Slc39a8
Scel	Slc40a1
Scg3	Slc43a1
Scn1b	Slc43a3
Sco2	Slc44a5
Scrn3	Slc4a1
Sdc4	Slc6a15
Sdr42e1	Slc7a1
Sdsl	Slc7a5
Sec14l2	Slc7a6
Sec14l5	Slc7a7
Secisbp2l	Slc7a8
Selenbp1	Slc8a2
Selplg	Slco2a1
Sema3c	Slco2b1
Sema3d	Slfn9
Sema4a	Slit1
Sema4d	Slit2
Septin4	Smad1
Serinc1	Smad5
Serinc5	Smarca1
Serpina3n	Smc2
Serpinb1a	Smc4
Serpinb9	Sms
Serpini1	Smtn
Sez6l2	Snai2
Sfxn4	Snca
Sgip1	Sncaip
Sgk2	Snhg1
Sgpp2	Snhg11
Sh3gl3	Snhg16
Shank1	Snn
Shisa2	Snord118
Shisa4	Snrpd1
Shisal1	Snrpd2
Shtn1	Snrpe
Siae	Snrpg
Siglech	Snx4
Sik3	Snx7
Sirpa	Socs2
Sirt2	Socs3
Sirt3	Sox11
Skap2	Sox12
Slain1	Sox18
Slain1os	Sox3
Slc12a2	Sox4
Slc13a5	Sox7
Slc17a7	Sp5
Slc1a2	Spaca1
Slc20a1	Spag5
Slc22a4	Sparc
Slc24a2	Spata13
Slc25a18	Spata6
Slc25a21	Spats2
Slc25a33	Spats2l
Slc25a35	Spc24
Slc26a1	Spc25
Slc26a10	Spdl1
Slc26a6	Spef1
Slc27a1	Spin1
Slc29a2	Spin4
Slc29a3	Spock2
Slc2a8	Spon1
Slc35e4	Spon2
Slc35f6	Sprn
Slc38a6	Spry1
Slc38a9	Sptssa
Slc39a12	Srf
Slc39a14	Srpk1
Slc41a1	Srpx
Slc45a3	Srsf12
Slc47a1	Srsf3
Slc48a1	Srsf7
Slc4a10	Ssrp1
Slc4a8	St3gal5
Slc5a11	St6gal2
Slc6a1	St8sia1
Slc6a20a	St8sia4
Slc7a10	Stab1
Slc7a14	Stap2
Slc8a3	Stard4
Slc8b1	Stbd1
Slc9a2	Stc1
Slco1a4	Stfa1
Slco1b2	Stil
Slco3a1	Stmn2
Slitrk2	Stmn3
Smco3	Stra6
Smim1	Supt16
Smim3	Susd4
Smim4	Suv39h1
Smpd1	Suv39h2
Smpd2	Sv2c
Smpd3	Svep1
Smyd1	Syce2
Snap25	Syk
Snapc3	Syncrip
Sned1	Syngr3
Snhg20	Syt15
Snph	Syt4
Snx14	Tacc3
Snx15	Tacr3
Snx30	Taf9
Snx32	Tagln2
Snx33	Tal1
Soat1	Tax1bp3
Sod3	Tbc1d12
Soga3	Tbc1d8b
Sorl1	Tbc1d9
Sort1	Tbca
Sowaha	Tbkbp1
Sox10	Tbr1
Sox2ot	Tbx18
Sp100	Tbx2
Spaar	Tbx4
Spaca6	Tbxa2r
Spag1	Tcaf2
Spata17	Tceal8
Speer4a	Tceal9
Spef2	Tcf19
Spg20	Tcf3
Spock1	Tcf7
Spock3	Tcf7l1
Spp1	Tcim
Sptbn2	Tdg
Sqstm1	Tdrp
Srcin1	Tead2
Srd5a1	Tead4
Srpk3	Tec
Srxn1	Tedc1
Ssh3	Tek
St18	Tenm1
St3gal4	Tent5c
St6gal1	Tes
St8sia5	Tex15
St8sia6	Tex30
Stac2	Tfdp1
Stambpl1	Tfpi
Stat5a	Tfrc
Stim1	Tgfb1
Stimate	Tgfb1i1
Stk-ps2	Tgfb2
Stmn4	Tgfbr2
Stxbp3	Tgif1
Stxbp6	Tgif2
Sugct	Thbs1
Sult1a1	Thbs2
Suox	Thg1l
Sv2a	Thop1
Svip	Thsd1
Sycp2	Thsd7b
Syde2	Tiam1
Syne1	Ticrr
Syne4	Tie1
Syngr1	Timeless
Synj2	Timp1
Synpo2	Tipin
Synpr	Tk1
Sypl2	Tlr12
Syt13	Tm6sf1
Syt17	Tm7sf2
Syt3	Tmem130
Sytl2	Tmem131l
Sytl5	Tmem132c
Tagln3	Tmem154
Tango2	Tmem158
Tap2	Tmem200a
Tatdn3	Tmem229b
Tbxas1	Tmem254c
Tcp11l2	Tmem26
Tdo2	Tmem263
Teddm2	Tmem37
Tef	Tmem45a
Tesk2	Tmem64
Tex264	Tmem88
Tex52	Tmod3
Tfcp2l1	Tmpo
Tfeb	Tmsb10
Tgfbr3l	Tmsb4x
Tgtp1	Tnc
Tgtp2	Tnfaip1
Thbs4	Tnfaip3
Them4	Tnfaip8l1
Thrb	Tnfaip8l3
Thrsp	Tnfrsf11b
Thsd7a	Tnfrsf19
Ticam1	Tnfrsf21
Timp4	Tnr
Tinagl1	Tomm70a
Tlcd1	Top2a
Tle2	Topbp1
Tle4	Tox3
Tlr3	Tpbg
Tm7sf3	Tpm3
Tmbim1	Tpm4
Tmc7	Tpt1
Tmcc1	Tpt1-ps3
Tmcc2	Tpx2
Tmcc3	Tra2b
Tmco4	Traf3
Tmeff1	Traf4
Tmeff2	Traip
Tmem125	Tram2
Tmem129	Trib2
Tmem141	Trim16
Tmem143	Trim27
Tmem144	Trim28
Tmem14a	Trim46
Tmem151a	Trim47
Tmem175	Trip13
Tmem176a	Tro
Tmem185b	Troap
Tmem189	Trp53
Tmem200c	Trp53i11
Tmem229a	Trp73
Tmem25	Trpc6
Tmem268	Tsc22d1
Tmem35a	Tshz2
Tmem47	Tspan13
Tmem53	Tspan18
Tmem62	Tspan5
Tmem63a	Tspan6
Tmem88b	Tsr1
Tmod1	Ttc28
Tnfaip2	Ttf2
Tnfaip6	Ttk
Tnfrsf18	Ttll12
Tnfsf12	Tuba1a
Tnfsf13	Tuba1b
Tnfsfm13	Tuba1c
Tnik	Tubb3
Tnni1	Tubb5
Tom1l2	Tubb6
Tor3a	Tvp23a
Tor4a	Twsg1
Tox2	Txn1
Tpbgl	Tyms
Tph2	U2af1
Tpp1	Uaca
Tppp	Uba52
Tppp3	Ubald2
Tprkb	Ubap2
Tprn	Ube2c
Trappc10	Ube2s
Trdc	Ube2t
Trf	Ubtd1
Trim13	Ubtd2
Trim36	Uchl1
Trmt9b	Uck2
Trp53bp2	Ucp2
Trp63	Ugdh
Trpm3	Uhrf1
Trpv3	Umps
Tshb	Unc119
Tspan15	Unc45b
Tspan2	Unc5d
Tspan8	Ung
Tspo	Ushbp1
Tspoap1	Usp1
Tspyl4	Usp51
Ttc14	Utp18
Ttc30b	Vangl2
Ttc7	Vars
Ttll3	Vash1
Ttll7	Vash2
Ttll8	Vasp
Ttn	Vat1l
Tuba4a	Vcan
Tubb4a	Veph1
Txlnb	Vim
Tyro3	Vipr2
Uap1l1	Vit
Ucp3	Vkorc1l1
Ugp2	Vopp1
Ugt1a6a	Vps37b
Ugt8a	Vrk1
Unc13c	Vstm2a
[truncated: 69 more rows]
