# Supplementary material for: Extensive transcriptional and chromatin changes underlie astrocyte maturation in vivo and in culture
Source: Nat Commun. 2021 Jul 15;12:4335. doi: 10.1038/s41467-021-24624-5 (PMC8282848; doi:10.1038/s41467-021-24624-5)
Supplement: Supplementary file 4 — Supplementary Software [file 41467_2021_24624_MOESM4_ESM.zip › github/Figure1_scRNA-Seq_striatum/00_input/group_tab.csv]

sample	dataset_folder	group
P3_3	/Volumes/lab-guillemotF/working/Michael/sc_RNA_Seq/20_12_02_SC19033_SC20145_remap_mm10_genome_manual/LAT1113A1/outs/filtered_feature_bc_matrix	P3
Ad_3	/Volumes/lab-guillemotF/working/Michael/sc_RNA_Seq/20_12_02_SC19033_SC20145_remap_mm10_genome_manual/LAT1113A2/outs/filtered_feature_bc_matrix	3m
P3_4	/Volumes/lab-guillemotF/working/Michael/sc_RNA_Seq/20_12_02_SC19033_SC20145_remap_mm10_genome_manual/LAT1113A3/outs/filtered_feature_bc_matrix	P3
Ad_4	/Volumes/lab-guillemotF/working/Michael/sc_RNA_Seq/20_12_02_SC19033_SC20145_remap_mm10_genome_manual/LAT1113A4/outs/filtered_feature_bc_matrix	3m
P3_5	/Volumes/lab-guillemotF/working/Michael/sc_RNA_Seq/20_12_02_SC19033_SC20145_remap_mm10_genome_manual/LAT1113A5/outs/filtered_feature_bc_matrix	P3
Ad_5	/Volumes/lab-guillemotF/working/Michael/sc_RNA_Seq/20_12_02_SC19033_SC20145_remap_mm10_genome_manual/LAT1113A6/outs/filtered_feature_bc_matrix	3m
