# Supplementary material for: Extensive transcriptional and chromatin changes underlie astrocyte maturation in vivo and in culture
Source: Nat Commun. 2021 Jul 15;12:4335. doi: 10.1038/s41467-021-24624-5 (PMC8282848; doi:10.1038/s41467-021-24624-5)
Supplement: Supplementary file 4 — Supplementary Software [file 41467_2021_24624_MOESM4_ESM.zip › github/Figure1_scRNA-Seq_striatum/cell_meta_data_for_resource.csv]

cellID	UMAP1	UMAP2	clusterName	clusterColor	subclusteringUMAP1	subclusteringUMAP2	subclusteringPC1	subclusteringPC2	clusterNameSubclustering	clusterColorSubClustering	pseudotime	pseudotimeBin
P3_3_AAACGAACACGCGTCA-1	-6.1935436051160035	-5.904778307243392	AST_P3_0	#0000AA	-2.2629271275080294	-0.6902939621469517	5.003397318659508	0.5848992329308986	1	#002BD4	158.3895283742283	13
P3_3_AAACGCTAGCGTCAAG-1	-6.321823291090125	12.836490804389909	PER_6	#00AAFF	NA	NA	NA	NA	NA	NA	NA	NA
P3_3_AAACGCTCAGATTCGT-1	-6.187511138227576	10.294457608894303	PER_6	#00AAFF	NA	NA	NA	NA	NA	NA	NA	NA
P3_3_AAAGGATAGTCATCCA-1	-4.122940711286658	-7.866737192436263	AST_P3_0	#0000AA	-3.9431968456781954	0.7576438840368251	15.242236786809094	5.8062430892584604	1	#002BD4	NA	NA
P3_3_AAAGGATCAAGTGGAC-1	-4.945525340345496	-4.51090843038182	AST_P3_0	#0000AA	-0.6244267946756932	-0.7627760712167759	2.428656517909554	-2.2784967074086677	1	#002BD4	154.53872613559315	13
P3_3_AAAGGTAAGGCTTCCG-1	-7.173654727247351	1.2313377205886396	OPC_18	#FF8E00	NA	NA	NA	NA	NA	NA	NA	NA
P3_3_AAAGGTAGTGCCCGTA-1	-4.483215026167029	-8.382846658988997	AST_P3_15	#FFE340	-4.520468307165012	1.0375292952993374	16.445628105912785	17.432562669085893	11	#FFD52B	NA	NA
P3_3_AAAGGTAGTGTATTGC-1	-5.255453280714148	-6.454971140190169	AST_P3_0	#0000AA	-2.623658252385959	-1.3628026787302037	11.885361102134585	0.6218312018206997	1	#002BD4	165.29682224838214	14
P3_3_AAAGTCCCATCATTGG-1	0.931657560560113	8.840458089546159	END_7	#20C6FF	NA	NA	NA	NA	NA	NA	NA	NA
P3_3_AAAGTCCGTTGCTTGA-1	-4.8482677262097535	0.3620125819601567	AST_P3_3	#0055FF	3.2984670871220976	5.127713507030294	-14.891906074317305	-0.07173460760941691	8	#AAFFAA	134.8819786744356	11
P3_3_AAAGTGATCAACGTGT-1	-3.814766101148719	-4.817599123283431	AST_P3_0	#0000AA	-0.6429272419489476	-0.6141483131906529	9.62574495713827	-0.3053726314469958	1	#002BD4	162.79685688057924	14
P3_3_AAAGTGATCTTACACT-1	-4.5708510201245485	-5.550175493522689	AST_P3_0	#0000AA	-1.3402820354975316	-0.7779266182443638	10.717762336712411	1.7786423316937783	1	#002BD4	NA	NA
P3_3_AAATGGAGTAGACGGT-1	-4.9676992218762575	-5.563790148063704	AST_P3_0	#0000AA	-1.121478868154392	-0.9333264175912876	7.900009640740243	1.7911858793668074	1	#002BD4	NA	NA
P3_3_AACAAAGGTCTGTGAT-1	-4.868551902082556	-1.283845847412154	AST_P3_3	#0055FF	4.59942810473074	3.151173895213888	-13.194178139419336	-4.5080670941843355	2	#0055FF	139.84795570951886	12
P3_3_AACAAGAGTCGTCGGT-1	-5.991744689252966	13.217984372810319	PER_6	#00AAFF	NA	NA	NA	NA	NA	NA	NA	NA
P3_3_AACAAGATCCACGTAA-1	-3.731650285032386	-3.81261045293431	AST_P3_0	#0000AA	0.23631267485250507	-0.4450256172678013	5.54884276358821	-1.6793157373168013	1	#002BD4	NA	NA
P3_3_AACAAGATCCCATAGA-1	-6.306004218366736	-5.722566431327865	AST_P3_0	#0000AA	-2.1451957947290987	-1.3414391819498082	6.706158879695665	-2.7713883306985507	1	#002BD4	NA	NA
P3_3_AACAAGATCGGACTTA-1	-2.9817315857678595	4.369262630180314	GPC_9	#60FFFF	5.547978805872098	7.35504133066921	-44.76078607301315	40.27848554353313	8	#AAFFAA	81.87811420772897	7
P3_3_AACACACCAGCACACC-1	4.14350492546261	3.0371693913497477	LOW_20	#FF5500	NA	NA	NA	NA	NA	NA	NA	NA
P3_3_AACACACGTCGCTGCA-1	-4.53277271201908	-4.8138607199631185	AST_P3_0	#0000AA	-0.6576711660898777	-0.6756254974863072	5.7732485195745085	-0.18984416171724106	1	#002BD4	NA	NA
P3_3_AACACACTCAAAGCCT-1	-4.208679370191687	-3.56049281911473	AST_P3_0	#0000AA	0.7029957049809841	-0.4322997871896763	1.9721103500142638	-6.428321715913227	1	#002BD4	NA	NA
P3_3_AACACACTCAGCAATC-1	-5.064396552351111	-2.881307905479476	AST_P3_3	#0055FF	0.4081689589940456	0.5029888804891567	-0.2678846426345283	-3.018776957352165	1	#002BD4	153.04317243006912	13
P3_3_AACAGGGCAGACTCTA-1	-6.1303226273328	-3.038433378501937	AST_P3_3	#0055FF	0.5015839212857631	3.4206429179647424	-1.2502830516396217	-3.0771110265123234	0	#0000AA	148.80851629776654	13
P3_3_AACAGGGCATGAGGGT-1	-2.7314335625439825	-3.7817934210739583	AST_P3_0	#0000AA	0.11376075682271991	0.25896996817378803	5.912780203757945	-0.7852054506615594	1	#002BD4	NA	NA
P3_3_AACCAACCACACGCCA-1	2.0036509711474237	9.158284360603288	END_7	#20C6FF	NA	NA	NA	NA	NA	NA	NA	NA
P3_3_AACCAACCATTGGGAG-1	-6.326594046857947	-3.368007248207137	AST_P3_0	#0000AA	3.0727782720052152	5.606386249873922	-6.89531147556376	0.38906694602294656	8	#AAFFAA	145.7411398300586	12
P3_3_AACCAACGTAGATCCT-1	-6.096660784986609	-7.120028322502181	AST_P3_0	#0000AA	-3.1784806973017306	-1.04196041264744	9.302941853591806	4.045809797661562	1	#002BD4	163.95790896286036	14
P3_3_AACCAACGTTGTGGCC-1	-5.13827865531742	-8.024689501091048	AST_P3_15	#FFE340	-2.7203627354181856	-0.17186849751682476	6.388090645408689	4.895060365449612	1	#002BD4	NA	NA
P3_3_AACCACAAGTGGTGGT-1	-3.838950804975623	-4.7629669363937825	AST_P3_0	#0000AA	-1.0042789703882786	0.653016393993185	6.371621582436261	-4.058621599515295	1	#002BD4	NA	NA
P3_3_AACCACATCCGCGATG-1	-6.098167113569373	-4.070902651115462	AST_P3_0	#0000AA	1.170745837064877	1.5541283544042568	1.5209302220565728	-2.7577029350353612	1	#002BD4	153.66196013206505	13
P3_3_AACCACATCTAGTACG-1	-4.773437194135779	0.12267326755900693	AST_P3_3	#0055FF	3.1921732896291166	3.5655962880590417	-22.789785824914794	-3.382241427145976	2	#0055FF	128.55666105047433	11
P3_3_AACCATGAGGAGAATG-1	-5.317673854139441	-0.1513187940559833	AST_P3_3	#0055FF	2.5925015681706816	2.8315429147222497	-18.748587772945275	-11.861283753900274	2	#0055FF	134.52578536449752	11
P3_3_AACCATGGTTGCAAGG-1	-3.5221421044140997	-6.904776399894759	AST_P3_0	#0000AA	-1.9474249607599827	0.053185408923910105	15.936502634094168	1.417579834386576	1	#002BD4	NA	NA
P3_3_AACCCAAAGATGCCGA-1	2.1141267497271357	8.313560182289079	END_7	#20C6FF	NA	NA	NA	NA	NA	NA	NA	NA
P3_3_AACCTGAAGCGCTGCT-1	-6.254973582532996	12.64701097650905	PER_6	#00AAFF	NA	NA	NA	NA	NA	NA	NA	NA
P3_3_AACCTGATCACCGACG-1	-3.1000084202557745	-4.182613199516341	AST_P3_0	#0000AA	0.03866116938222919	-0.2237240616342564	9.024871177621044	-1.7307288940748193	1	#002BD4	NA	NA
P3_3_AACCTGATCATCCTGC-1	-6.268889598157996	2.9732484166183024	GPC_8	#40E3FF	6.342729496332303	3.8993445094564416	-53.13461722034382	11.482185125446001	6	#55FFFF	23.176500308096124	2
P3_3_AACCTTTCAATTGCTG-1	1.6153161008089838	-1.9223247225723712	AST_P3_1	#001CC6	2.5281851762257963	-5.63672941365452	6.786093837450805	-11.634516306234843	5	#2BD4FF	NA	NA
P3_3_AACCTTTCACGTCTCT-1	-5.165803603437537	-3.740060632988021	AST_P3_3	#0055FF	-1.2456393963373753	0.7931283172109584	0.4649980926698246	-1.5823735720805545	0	#0000AA	153.83297253788373	13
P3_3_AACGAAAAGAACTGAT-1	-6.299290351179236	4.897727662757829	GPC_8	#40E3FF	6.3047980540715605	5.0253349002340295	-10.80489076969383	15.944104876473936	6	#55FFFF	158.30907547357728	13
P3_3_AACGAAAAGCAATTAG-1	-4.366829566267127	-5.074226206108138	AST_P3_0	#0000AA	-0.9606605297602269	-0.877670222904398	5.871655744764684	-1.4080246572870405	1	#002BD4	159.34284193034136	13
P3_3_AACGAAACACCGGCTA-1	-5.598121337202185	0.4062825358145387	AST_P3_3	#0055FF	5.14226167139639	3.474323695514486	-22.53539905159736	0.5431580972638289	6	#55FFFF	132.11418390474122	11
P3_3_AACGAAAGTGAAAGTT-1	-6.4667345803052125	-3.7682421858749837	AST_P3_0	#0000AA	3.008386539789334	5.837053364131735	-4.756591480725496	2.658592120671347	8	#AAFFAA	148.30629280003578	12
P3_3_AACGAAAGTGCAGTGA-1	-4.633392028120154	-2.2796295340500325	AST_P3_3	#0055FF	1.885996388765469	0.9726955946424465	1.2784674354264454	-1.1947839298864211	1	#002BD4	NA	NA
P3_3_AACGAAATCATTTCCA-1	-7.5641023438245	11.107346708015397	PER_6	#00AAFF	NA	NA	NA	NA	NA	NA	NA	NA
P3_3_AACGGGATCCGGGACT-1	-4.77265947273075	-5.329284494682357	AST_P3_0	#0000AA	-0.5172911411799046	-0.6573912445566197	6.282933278332945	1.7616556781425765	1	#002BD4	NA	NA
P3_3_AACGTCAAGAGAGGTA-1	-2.1680933754712286	-3.68687803105931	AST_P3_0	#0000AA	0.36033152279485736	0.036391442630575144	9.332877731301323	-3.9242520106666854	9	#D4FF80	NA	NA
P3_3_AAGAACAGTACTAAGA-1	-6.309081725385779	-6.965998953147933	AST_P3_0	#0000AA	-2.966753554967746	-0.8780376259347935	8.780922436729012	4.505394721397656	1	#002BD4	NA	NA
P3_3_AAGAACAGTCTCCCTA-1	1.9053805548876581	9.419935399726823	END_7	#20C6FF	NA	NA	NA	NA	NA	NA	NA	NA
P3_3_AAGAACATCGAGTCCG-1	-3.7425627033978643	3.34961836977382	GPC_9	#60FFFF	4.4319788688146025	6.234259432170675	-43.0663139258365	15.443985422144092	8	#AAFFAA	95.8848433192381	8
P3_3_AAGACTCCAGGCACTC-1	-4.5075647156506715	-6.038938349052474	AST_P3_0	#0000AA	-2.4626184231318087	-0.6240310017129918	9.060614062248268	-0.8936634424836747	1	#002BD4	162.54674066872965	14
P3_3_AAGACTCTCTCTGCTG-1	-5.880033664014929	-6.473295992179915	AST_P3_0	#0000AA	-2.1549731022394747	-0.4651016537210484	6.3683733787064405	-0.9797249813722599	1	#002BD4	160.16456903089323	13
P3_3_AAGCATCGTACAATAG-1	-5.655152968671912	-5.277388876243636	AST_P3_0	#0000AA	-2.139794421819553	-0.9256269279977818	5.787953610985792	-0.027886471731807888	1	#002BD4	159.7555324317407	13
P3_3_AAGCATCGTCGGTGAA-1	4.18518931457699	3.0435540024795085	LOW_20	#FF5500	NA	NA	NA	NA	NA	NA	NA	NA
P3_3_AAGCATCGTGGACCTC-1	-4.930937938001746	-0.7321488316498248	AST_P3_3	#0055FF	2.7669830792867094	2.410659497592733	-14.311782788757913	-7.276026848918887	2	#0055FF	137.17934524705873	12
P3_3_AAGCATCGTTCCTAAG-1	-6.490893534925574	-4.346670931144759	AST_P3_0	#0000AA	1.287985869362436	1.394310420368002	0.2665746467735978	-0.8866430152357274	1	#002BD4	153.69124708085562	13
P3_3_AAGCATCTCATACAGC-1	-4.514573268201941	-7.301514929100081	AST_P3_0	#0000AA	-2.782508922246799	-0.028357798244668997	13.735722513355093	0.6912192147048143	1	#002BD4	NA	NA
P3_3_AAGCCATAGACTGTTC-1	1.9009761292666254	-3.0145416911087484	AST_P3_1	#001CC6	6.201541828485623	2.822190886352346	-18.80231488536811	-11.352819808129693	3	#0080FF	NA	NA
P3_3_AAGCCATAGTTACTCG-1	-6.580694369581336	3.681483203605607	GPC_8	#40E3FF	6.590441154810086	4.246873205516622	-54.228837102515996	18.961055984934127	6	#55FFFF	29.764281787182025	3
P3_3_AAGCCATCAACATCGT-1	2.3711732108324823	9.124969655708268	END_7	#20C6FF	NA	NA	NA	NA	NA	NA	NA	NA
P3_3_AAGCCATGTATGGTAA-1	-5.473688296583289	0.6939622108497174	AST_P3_3	#0055FF	5.114526438089505	3.399554079387472	-26.204160335798218	-1.2777127092217757	6	#55FFFF	130.24270391161022	11
P3_3_AAGCGAGGTACCGTCG-1	-2.1266168873578253	-6.277295416160628	AST_P3_0	#0000AA	-2.1355961090601534	-2.01147740521641	12.837164779140805	1.8344998883780084	0	#0000AA	166.46201606155856	14
P3_3_AAGCGAGTCCATAGGT-1	-4.30542200019657	-6.7669833357773275	AST_P3_0	#0000AA	-3.057092261937961	0.045307343814657175	4.4936013875085425	2.2227203362281593	1	#002BD4	160.46192891662685	13
P3_3_AAGCGTTCAGCTACAT-1	-4.814154319074744	-1.3345795329056231	AST_P3_3	#0055FF	2.817385720583096	2.1438072230556466	-9.789660619848746	-4.235117611447035	2	#0055FF	142.06900045251038	12
P3_3_AAGCGTTGTGCATGTT-1	-5.1119863312512575	-3.824721163078353	AST_P3_0	#0000AA	0.3807384246312526	0.214293306682394	2.604741690966107	-3.5405004641167097	1	#002BD4	154.79719972169204	13
P3_3_AAGGAATGTCCATCTC-1	-3.4298419277936163	-7.0779669936142415	AST_P3_0	#0000AA	-0.8466110950983616	3.7957812007406213	1.1016329045515099	3.4211412665126164	0	#0000AA	150.5781462059121	13
P3_3_AAGGAATGTCCCTCAT-1	-7.530922107008093	11.1221696679153	PER_6	#00AAFF	NA	NA	NA	NA	NA	NA	NA	NA
P3_3_AAGGTAACACGTGTGC-1	-5.201882056501502	1.175852412418321	END_13	#DFFF80	NA	NA	NA	NA	NA	NA	NA	NA
P3_3_AAGGTAAGTCTGCATA-1	-2.8107492249280157	2.7126285378493815	GPC_9	#60FFFF	3.8247093432866484	6.609080618236349	-8.648611027406618	4.996723508619824	8	#AAFFAA	145.94583462249733	12
P3_3_AAGGTAATCAAGGTGG-1	-4.178337744978064	-5.442406481071517	AST_P3_0	#0000AA	-1.0920704132593724	-0.5108217541238804	7.748149570662296	0.9286834822336769	1	#002BD4	NA	NA
P3_3_AAGGTAATCAGACCGC-1	-3.4820870678693	-7.887579744621322	AST_P3_15	#FFE340	-4.127640319494113	1.2528752740362148	12.218890134960384	4.194907033352895	11	#FFD52B	NA	NA
P3_3_AAGTACCAGTGGTTAA-1	-6.16725700309574	-7.538516348167464	AST_P3_0	#0000AA	-3.5326348072565645	-0.508792573597147	14.305789994272713	6.716151768783888	1	#002BD4	NA	NA
P3_3_AAGTACCGTCAGCTTA-1	-2.8589882176190557	-3.6928446944199056	AST_P3_0	#0000AA	0.3504919880353359	0.02937359175472065	8.83204370961618	-1.4462400001728148	1	#002BD4	NA	NA
P3_3_AAGTACCGTCCTGTTC-1	11.981135674211389	-1.597313350006148	MIC_16	#FFC620	NA	NA	NA	NA	NA	NA	NA	NA
P3_3_AAGTACCTCTGGGCGT-1	-4.455691508558386	-5.894761389061019	AST_P3_0	#0000AA	-1.2969003445185276	-0.5987243000528355	11.29303679862777	0.03685681657971001	1	#002BD4	NA	NA
P3_3_AAGTCGTAGAAATTCG-1	-4.202743701246375	-8.560148065849349	AST_P3_15	#FFE340	-4.613897395757541	1.3150997217634182	21.468446470726562	13.2929151064087	11	#FFD52B	NA	NA
P3_3_AAGTCGTAGCACTCAT-1	-6.553947142866248	-3.99156553105931	AST_P3_0	#0000AA	1.4310145550691036	1.6143394168355922	-0.19399871016969517	-0.3456024090427094	1	#002BD4	151.76412150368262	13
P3_3_AAGTCGTCATTCAGGT-1	-1.9001764576703253	-6.237075155540511	AST_P3_0	#0000AA	-2.163749051717624	-2.070001298572733	17.49818054042094	3.8209484533277958	0	#0000AA	171.73847900790844	14
P3_3_AAGTCGTGTCCCTGAG-1	2.3576656062334833	7.934052163795426	END_7	#20C6FF	NA	NA	NA	NA	NA	NA	NA	NA
P3_3_AAGTCGTGTCTACAGT-1	-3.5792452614575567	-3.109128540321395	AST_P3_0	#0000AA	0.9750644141160396	0.936441367481039	1.0143888721317327	-3.6617089325718326	1	#002BD4	NA	NA
P3_3_AAGTGAAAGTCCTGCG-1	-6.531720332410925	12.18265550775905	PER_6	#00AAFF	NA	NA	NA	NA	NA	NA	NA	NA
P3_3_AAGTGAAGTAAGCAAT-1	-6.308232955244177	-1.3895551617584674	AST_P3_3	#0055FF	1.665414797636166	3.247159307811544	-5.952142784954324	-3.628122134245896	0	#0000AA	144.34367527895523	12
P3_3_AAGTGAAGTGTATTCG-1	-3.865617923048133	-4.712022131248519	AST_P3_0	#0000AA	-1.0800305134333226	0.41295415720729634	6.821252964752228	-0.5140297565990313	1	#002BD4	NA	NA
P3_3_AAGTGAATCCACAAGT-1	-3.5031921189099493	-2.2861157114944906	AST_P3_0	#0000AA	1.5061232918225673	0.9980243500211696	-3.312501398762134	-7.6913656553514045	1	#002BD4	NA	NA
P3_3_AAGTGAATCGGTGTAT-1	-6.122177294996375	-1.9008415396652667	AST_P3_3	#0055FF	1.0960110002480892	3.2125281747320154	-5.131102907306117	-4.424045412918718	0	#0000AA	145.18559043513832	12
P3_3_AAGTTCGAGGTCTACT-1	-5.703089408186072	-1.1015686448059527	AST_P3_3	#0055FF	2.107079314561978	3.1601005252340295	-10.665758166238007	-5.751759575683561	2	#0055FF	139.84795570951886	12
P3_3_AATCACGCAACGATTC-1	-6.771061114576453	0.9925730173148664	AST_P3_3	#0055FF	3.9160231822453886	2.184158569190786	-11.214298626037298	-3.1551411456862217	2	#0055FF	137.27039589671432	12
P3_3_AATCACGGTATGCAAA-1	-6.445982150343054	-6.429345911308333	AST_P3_0	#0000AA	-2.2318068272150606	-0.6511442009470005	6.392034205801558	0.7326289004375612	1	#002BD4	NA	NA
P3_3_AATCACGGTCACTTAG-1	-5.545346907880896	-6.7597225363693685	AST_P3_0	#0000AA	-1.3342371708429905	-0.8371993843576451	9.184358930968582	3.3747507891830844	1	#002BD4	NA	NA
P3_3_AATCGACCAGAGCTAG-1	-5.862651042249793	-6.056302851005599	AST_P3_0	#0000AA	5.076866793008938	4.180414741847799	2.3890013621213657	-0.24862522049500482	1	#002BD4	NA	NA
P3_3_AATCGACCAGGAGGTT-1	-7.05434720924198	10.735675031379655	PER_6	#00AAFF	NA	NA	NA	NA	NA	NA	NA	NA
P3_3_AATCGACTCTTCTAAC-1	-5.843774966505164	3.74050872965236	GPC_8	#40E3FF	6.757763313623562	4.873592680309103	-61.37613909933551	20.569497335223858	6	#55FFFF	41.71476923224522	4
P3_3_AATCGTGCAGCGAACA-1	-6.941879920271033	13.18164175196071	PER_6	#00AAFF	NA	NA	NA	NA	NA	NA	NA	NA
P3_3_AATCGTGGTACTGCCG-1	0.5793427903384027	-2.031259840293929	AST_P3_1	#001CC6	2.508686112733975	-4.948975736286356	11.009063190910894	-11.479331194484029	5	#2BD4FF	NA	NA
P3_3_AATGAAGAGAGCTGCA-1	-4.892571620252722	-3.562857454582259	AST_P3_0	#0000AA	0.7153189652882961	0.9595960434415798	0.09446998353390121	-4.129968860563791	1	#002BD4	151.34087988639035	13
P3_3_AATGAAGCACATTGTG-1	-5.5278260033398805	4.874689752296403	GPC_8	#40E3FF	6.680734562250271	5.585960691783712	-33.32239239990738	20.978718070354052	6	#55FFFF	62.6345816249006	6
P3_3_AATGAAGGTACGTTCA-1	-3.4040757935315313	-3.3334224875412435	AST_P3_0	#0000AA	0.9234528714143184	-0.021335417415811575	2.844516429527207	-4.529005693108842	1	#002BD4	NA	NA
P3_3_AATGAAGGTGGAAGTC-1	-4.604781321790808	-4.720112150474593	AST_P3_0	#0000AA	-0.24832136693368878	-0.9187020603677769	7.463697505778414	-2.000989912173153	1	#002BD4	NA	NA
P3_3_AATGACCAGAGTATAC-1	-5.958782843855017	-6.689175909324691	AST_P3_0	#0000AA	-2.868564201024875	-0.9563752953073521	10.926630407026856	2.3324177575393246	1	#002BD4	164.37428561793408	14
P3_3_AATGACCGTATGCGGA-1	-4.919785670545691	-5.830307787223861	AST_P3_0	#0000AA	-1.5866413837946507	-0.9069697205087681	9.72280295520403	-1.0560810086897687	1	#002BD4	162.79685688057924	14
P3_3_AATGACCGTTGGGACA-1	-5.359860591199988	0.6468099002398999	AST_P3_3	#0055FF	3.588361667963162	2.968247240398214	-27.213337221629452	-8.085089958808362	2	#0055FF	129.5392987354041	11
P3_3_AATGCCAAGCAATTAG-1	1.6890818555086908	9.142615491584733	END_13	#DFFF80	NA	NA	NA	NA	NA	NA	NA	NA
P3_3_AATGCCATCCGCATAA-1	-6.015442065504187	-7.292542284294173	AST_P3_0	#0000AA	-3.242780280736789	-0.7183186356088658	11.636849310021184	6.295825373864007	1	#002BD4	NA	NA
P3_3_AATGGAAAGAGTTGTA-1	-4.193830184248084	-4.912992780967757	AST_P3_0	#0000AA	-0.8411808735407444	-0.357836181308939	8.668380281592853	-2.6774072626164305	1	#002BD4	160.6057158326939	13
P3_3_AATGGAACAACCCGCA-1	-5.282649688032263	0.200000742510751	AST_P3_3	#0055FF	4.209714578958645	3.100888913486288	-21.670570081919994	-4.791678344256953	6	#55FFFF	132.34031429376972	11
P3_3_AATGGAAGTCATAACC-1	4.05628568718136	2.9493607823409587	LOW_20	#FF5500	NA	NA	NA	NA	NA	NA	NA	NA
P3_3_AATGGCTGTTGGCCTG-1	-3.5507981102734747	-8.068777864738509	AST_P3_15	#FFE340	-4.561132503179416	1.7159807141759853	15.361953387702245	9.185013250447122	11	#FFD52B	NA	NA
P3_3_AATGGCTTCCTTCTTC-1	-4.902155570295447	-4.820227449699447	AST_P3_0	#0000AA	-0.8193164593256566	-0.7930344883462925	7.445850936134748	-1.9203161751319642	1	#002BD4	NA	NA
P3_3_AATTCCTGTCAAGTTC-1	-5.515170268324011	-4.690425699516341	AST_P3_0	#0000AA	-0.9072063690699192	2.4832529481389978	0.9286611144378496	-0.46358457576195694	0	#0000AA	152.76671342474359	13
P3_3_AATTTCCGTAGGCTGA-1	-2.705229453352088	-7.970306223197982	AST_P3_15	#FFE340	-4.178716731695041	2.2779164966085412	8.36751902266469	3.214926671905708	11	#FFD52B	NA	NA
P3_3_AATTTCCGTGCCTACG-1	-3.964685611036414	-6.817111318870589	AST_P3_0	#0000AA	-3.573759151128635	0.7215902265050869	11.369468619985925	3.441446793264735	1	#002BD4	164.8718671838066	14
P3_3_AATTTCCTCGGTAGAG-1	-3.38888900687992	-4.625891989036605	AST_P3_0	#0000AA	-1.0210533863581273	0.31489533743648335	9.559954417203695	-1.7413105060052563	1	#002BD4	NA	NA
P3_3_ACAACCAGTCAATGGG-1	1.3391206938952265	-3.4975817854843587	AST_P3_1	#001CC6	1.34259104591836	-5.459518129017069	12.784449042380281	-17.59171184806696	3	#0080FF	NA	NA
P3_3_ACAAGCTGTCACTTCC-1	1.0860899765223322	9.78537481470485	END_7	#20C6FF	NA	NA	NA	NA	NA	NA	NA	NA
P3_3_ACACAGTAGGACCCAA-1	-2.7631058018475714	-1.433553641601607	AST_P3_4	#0071FF	1.5446672314130214	1.2042210753896694	-1.2975600150175988	-5.843246325696089	4	#00AAFF	151.32853869014886	13
P3_3_ACACAGTCAACTGTGT-1	-4.767371348646277	1.1822653953589948	AST_P3_4	#0071FF	4.795275377603665	3.291819041583822	-12.682944746013163	0.055552946452273995	2	#0055FF	137.8087718879181	12
P3_3_ACACAGTGTGTCTCCT-1	-3.5986613552838507	-6.793749159141585	AST_P3_0	#0000AA	-3.500599933294162	0.5252960380056362	10.448376200244349	2.2081145551031596	1	#002BD4	164.96016134323483	14
P3_3_ACACAGTTCGAAGGAC-1	-3.073264054563636	-3.4499712641678304	AST_P3_0	#0000AA	0.8419900709115413	-0.06195705571384624	1.929391011345251	-4.258606422033963	1	#002BD4	NA	NA
P3_3_ACACAGTTCTCTGACC-1	-4.96363037040531	-3.105368440910384	AST_P3_0	#0000AA	1.0966513478480724	1.3298293407896022	-0.8193355330732154	-5.096330263860893	1	#002BD4	150.37674402152035	13
P3_3_ACACCAAAGTTGTACC-1	-5.75066011359989	12.912834340766862	PER_6	#00AAFF	NA	NA	NA	NA	NA	NA	NA	NA
P3_3_ACACCAACAGCGATTT-1	-5.210887126234168	-8.01990968541722	AST_P3_0	#0000AA	-3.6793180233515352	-0.17945521512241558	20.766562887711327	10.491699890178243	1	#002BD4	NA	NA
P3_3_ACACCAAGTTGGACTT-1	0.11239372977912998	-2.2159350569687337	AST_P3_1	#001CC6	2.340922283502713	-4.951117688801005	14.081261524274376	-5.871051520356631	5	#2BD4FF	NA	NA
P3_3_ACACCAATCCTTTGAT-1	-5.228043727186316	0.08474733872790646	AST_P3_3	#0055FF	3.1728817695104032	3.14984113535671	-15.098376109454628	-2.6040314970204044	2	#0055FF	135.5724889535621	11
P3_3_ACACGCGGTTGCATTG-1	-2.5594322006970587	-4.604264086051986	AST_P3_0	#0000AA	-0.4041133648432347	-0.731505090381815	18.124694799977398	-0.15151155837800473	9	#D4FF80	NA	NA
P3_3_ACACGCGTCCAACTAG-1	-4.917991332319373	-5.340063398643538	AST_P3_0	#0000AA	-0.9430752522028538	-1.173077994968607	6.64434309641615	-3.0166328382954277	1	#002BD4	NA	NA
P3_3_ACACTGAGTGAGACCA-1	-3.9614493172436895	-3.1584413702927083	AST_P3_0	#0000AA	0.8625103705846218	-0.4079548660776158	2.899475087276896	-6.983267851744724	1	#002BD4	NA	NA
P3_3_ACAGAAAAGCTTACGT-1	-4.93309419563114	-7.225284403129622	AST_P3_0	#0000AA	-3.372792316106662	-0.34917371907444195	13.560510217277166	4.797000369150558	1	#002BD4	166.78513909209852	14
P3_3_ACAGAAACAATACCCA-1	-3.7812802117139044	-6.628179853721663	AST_P3_0	#0000AA	-3.3537588840998263	0.4762247260549526	12.036655228881882	2.2716560294666266	1	#002BD4	165.44991222921183	14
P3_3_ACAGAAAGTTATCTTC-1	-5.88335864951908	13.16818731470485	PER_6	#00AAFF	NA	NA	NA	NA	NA	NA	NA	NA
P3_3_ACAGAAATCATGCGGC-1	0.3917118538349924	7.36083286447902	END_13	#DFFF80	NA	NA	NA	NA	NA	NA	NA	NA
P3_3_ACAGAAATCCTTATGT-1	-5.613472155836218	-7.236652677818343	AST_P3_0	#0000AA	-2.9390297657526583	-1.3526427094003697	16.85688973654068	4.989950349851991	1	#002BD4	NA	NA
P3_3_ACAGCCGCACTGTGAT-1	-4.998368434217566	4.375854188636735	GPC_8	#40E3FF	6.7274746173345	5.944522684428976	-65.56510183269472	28.795270243674022	6	#55FFFF	69.49296803602574	6
P3_3_ACAGCCGGTGAGAACC-1	-6.295527629163855	13.116902524665788	PER_6	#00AAFF	NA	NA	NA	NA	NA	NA	NA	NA
P3_3_ACAGGGAAGAGAGCGG-1	4.097778387758142	3.0479394738235026	LOW_20	#FF5500	NA	NA	NA	NA	NA	NA	NA	NA
P3_3_ACAGGGAGTAGGTACG-1	-6.436699084547156	3.7740790192641764	GPC_8	#40E3FF	6.692424702020779	4.431020563457296	-38.81987585823507	11.288701022213022	6	#55FFFF	39.737397043716214	4
P3_3_ACAGGGAGTCATGCAT-1	-3.6502620499402227	-3.1170852835617513	AST_P3_0	#0000AA	0.7323470586263088	0.06673855147151753	2.8708012855691596	-5.5142339500611195	1	#002BD4	NA	NA
P3_3_ACAGGGAGTCGCGGTT-1	4.124723501893884	3.0520312134780436	LOW_20	#FF5500	NA	NA	NA	NA	NA	NA	NA	NA
P3_3_ACATCCCAGTCCGCGT-1	-6.003308944013709	-0.8219208176575152	AST_P3_3	#0055FF	2.206676709028378	3.020297473285482	-6.420504432592153	-4.071807502499964	0	#0000AA	144.6624163665736	12
P3_3_ACATCCCAGTGAGTGC-1	-5.738131694105261	12.583735639289811	PER_6	#00AAFF	NA	NA	NA	NA	NA	NA	NA	NA
P3_3_ACATCCCGTATCAAGA-1	-4.307748488691443	-6.8628719504318685	AST_P3_0	#0000AA	-2.475589585927829	0.2431166823842983	11.635500309951004	-0.45385579054800623	1	#002BD4	165.16293975582855	14
P3_3_ACATCCCGTTATCTGG-1	-3.1454862873822393	3.347385818199113	GPC_9	#60FFFF	4.076321052881375	6.536245172832296	-27.626930502642075	8.990563819059357	8	#AAFFAA	105.52575772327634	9
P3_3_ACATCCCTCACACCGG-1	-2.9859332363873663	4.382455045417741	GPC_9	#60FFFF	5.545770096155301	7.258042639110372	-51.002408542314726	43.659231518108676	8	#AAFFAA	79.40230901219634	7
P3_3_ACATCGACACCCGTAG-1	-4.560239009168738	-8.020476167961165	AST_P3_0	#0000AA	-2.7237754589594454	3.0782515462377527	12.013754392645929	9.76903871338254	0	#0000AA	169.781839223976	14
P3_3_ACATCGATCGTCGCTT-1	-4.82998197486698	-0.6685923989258258	AST_P3_3	#0055FF	2.7335018390141874	2.2794044967630365	-13.562224435019164	-7.941725204523531	2	#0055FF	137.71007437047982	12
P3_3_ACATGCAAGATACTGA-1	2.843995400163537	-1.6301730330429522	AST_P3_1	#001CC6	2.7869039052449613	-7.491145307209208	1.570834681861677	-23.63145347311899	5	#2BD4FF	NA	NA
P3_3_ACATGCAAGGCGATAC-1	-3.495747260358924	-4.97700721578221	AST_P3_0	#0000AA	-1.40736801686655	0.02372283301143452	9.643089084230477	-0.10093872254002001	1	#002BD4	NA	NA
P3_3_ACATGCAAGTACCGGA-1	-0.20590385010539913	-2.40477616147618	AST_P3_1	#001CC6	2.136841940256253	-4.445860559131815	10.398867921007076	-3.154306367651926	5	#2BD4FF	164.95196766349014	14
P3_3_ACATGCACAAGTACCT-1	-3.902493171003455	-4.223220175071761	AST_P3_0	#0000AA	-0.9805835014856907	0.5617243703344326	3.6120841449434264	-2.700673333066219	1	#002BD4	NA	NA
P3_3_ACATGCACACTGGCCA-1	-6.540888003614539	11.678692990974382	PER_6	#00AAFF	NA	NA	NA	NA	NA	NA	NA	NA
P3_3_ACATGCAGTACGATGG-1	-4.480694941785925	-7.2167280371628255	AST_P3_0	#0000AA	-3.721112800268039	0.34950441679744526	9.237981308009651	5.064790860008948	1	#002BD4	NA	NA
P3_3_ACATGCAGTGTGGTCC-1	-6.126096896436804	10.810428792671159	PER_6	#00AAFF	NA	NA	NA	NA	NA	NA	NA	NA
P3_3_ACATTTCAGTAGGAAG-1	-4.677100352552527	4.372948104576066	GPC_8	#40E3FF	6.657115864130154	6.168802564952657	-49.13376329589197	22.941022324968163	6	#55FFFF	75.4944439737986	7
P3_3_ACATTTCCACACGCCA-1	0.4423477430075464	0.20017121179480862	AST_P3_11	#9FFFBF	5.565551685663357	-5.06731670537205	6.2583243912546935	-9.04309663952057	10	#FFFF55	NA	NA
P3_3_ACCAAACGTAGTCGGA-1	1.8167045790880976	9.221173459724382	END_7	#20C6FF	NA	NA	NA	NA	NA	NA	NA	NA
P3_3_ACCAACATCCAACCAA-1	2.6536682326525507	8.775312596992448	END_7	#20C6FF	NA	NA	NA	NA	NA	NA	NA	NA
P3_3_ACCACAACATCGAGCC-1	0.4521838952034769	-4.102649992271468	AST_P3_1	#001CC6	0.740941809984341	-4.823024922992899	10.590866055017123	-8.744983458862041	3	#0080FF	NA	NA
P3_3_ACCACAATCGAGATAA-1	-5.90325611045658	-7.632747476860091	AST_P3_0	#0000AA	-3.1450663334406466	-0.725312406208231	10.579440765957726	2.755475449303834	1	#002BD4	NA	NA
P3_3_ACCATTTGTCGGTGTC-1	-4.232250384595984	-2.9170995409927816	AST_P3_0	#0000AA	1.0281635993443874	0.8947981055715541	0.421657743687475	-2.356730326898519	1	#002BD4	151.9540828633459	13
P3_3_ACCCAAATCAGAGTGG-1	-5.0184852402478395	-3.776602571769759	AST_P3_0	#0000AA	1.4071311378203777	0.9541527684667568	2.2947330617985955	-3.3403043032894693	1	#002BD4	153.35762090168885	13
P3_3_ACCCTCAGTACTGCCG-1	4.089712687227136	3.0193385426559	LOW_20	#FF5500	NA	NA	NA	NA	NA	NA	NA	NA
P3_3_ACCGTTCAGGCACCAA-1	-6.173632792738074	-7.0958688910446615	AST_P3_0	#0000AA	-3.089799953130588	-0.7983311954996128	12.954591565811347	4.626898665923297	1	#002BD4	NA	NA
P3_3_ACCGTTCCAAGCTACT-1	-6.05399959495365	13.313450032905534	PER_6	#00AAFF	NA	NA	NA	NA	NA	NA	NA	NA
P3_3_ACCGTTCCACTCAGAT-1	-4.6741015236645875	-6.962467497154281	AST_P3_0	#0000AA	-2.1426482922113985	0.07533616385249897	13.234372383260252	2.166152606579828	1	#002BD4	NA	NA
P3_3_ACCGTTCCAGAGGTAC-1	-2.9925801079541388	-3.0791006739578695	AST_P3_0	#0000AA	0.9934188300095943	0.3060206826665859	2.6691955648297103	-2.7667923976127473	1	#002BD4	NA	NA
P3_3_ACCTACCGTAGCGAGT-1	-5.37666862418949	-5.475899999900863	AST_P3_0	#0000AA	-1.3304050690210911	-0.5623256508371373	5.4224895732393525	1.076515016385736	1	#002BD4	NA	NA
P3_3_ACCTGTCTCGCCTAGG-1	-5.545259646680945	-7.823897188468978	AST_P3_0	#0000AA	-3.718173576024875	-0.43136113324375347	16.0782782954517	8.603927601764584	1	#002BD4	NA	NA
P3_3_ACGATCAAGCCAAGCA-1	-3.6213614266186895	-4.7057674582443685	AST_P3_0	#0000AA	-0.09666020932565655	-0.38790314831943706	8.675422564961597	0.6976895855332231	1	#002BD4	NA	NA
P3_3_ACGATCATCCATTCGC-1	12.465297051164514	-1.5281896050415484	MIC_16	#FFC620	NA	NA	NA	NA	NA	NA	NA	NA
P3_3_ACGATGTCACGTCGGT-1	-6.574608020094031	11.236388379768327	PER_6	#00AAFF	NA	NA	NA	NA	NA	NA	NA	NA
P3_3_ACGCACGAGGTCCGAA-1	-2.757162980344886	-7.3697784598312825	AST_P3_15	#FFE340	-3.9850083118952364	1.877198286343501	17.06892108081291	4.549146829578487	1	#002BD4	NA	NA
P3_3_ACGCACGGTACACGTT-1	-4.738866977003211	-5.6242316420517415	AST_P3_0	#0000AA	-1.4494360214747044	-0.20503824391575054	6.007885497501006	-1.975895320236644	1	#002BD4	NA	NA
P3_3_ACGGAAGAGAGTCACG-1	1.1610161144465265	-1.9261971171341388	AST_P3_1	#001CC6	2.419526504846707	-5.568115884449198	2.542224194813431	-9.885030198359079	5	#2BD4FF	NA	NA
P3_3_ACGGGTCAGAGTAACT-1	-4.299310855177039	-7.722905939384505	AST_P3_0	#0000AA	-4.02701814237009	0.7718067821004848	15.584709632533864	5.499834029103315	1	#002BD4	NA	NA
P3_3_ACGGGTCAGGGTGAGG-1	-4.861763648298377	-1.7084150965652911	AST_P3_3	#0055FF	2.6505617373906523	2.45139337143688	-9.12653532828512	-5.576366492620049	2	#0055FF	140.58212367110747	12
P3_3_ACGGGTCCATTCTCTA-1	-7.559269599226111	11.092462712959245	PER_6	#00AAFF	NA	NA	NA	NA	NA	NA	NA	NA
P3_3_ACGGGTCGTCTTCATT-1	-3.994665316846961	-4.511733358665511	AST_P3_0	#0000AA	-0.3267316347635838	-0.7692121807596226	5.593706230298077	-2.551581319475705	1	#002BD4	NA	NA
P3_3_ACGGGTCTCTAGACCA-1	2.406425305101281	7.9695178811111	END_7	#20C6FF	NA	NA	NA	NA	NA	NA	NA	NA
P3_3_ACGGTTAAGCGCCGTT-1	0.8239317614764032	8.592709714607194	END_7	#20C6FF	NA	NA	NA	NA	NA	NA	NA	NA
P3_3_ACGGTTACAATGGCCC-1	-5.774089984205359	-6.634216135307357	AST_P3_0	#0000AA	-2.484283996251926	-0.7996136490366001	9.53008399320748	3.2883469272421735	1	#002BD4	NA	NA
P3_3_ACGGTTACACCCAATA-1	-6.259761027601355	-7.134453600212142	AST_P3_0	#0000AA	-3.1417818790949434	-1.1095458809396763	11.217331545615734	4.317656699210629	1	#002BD4	NA	NA
P3_3_ACGGTTAGTACGAAAT-1	-6.157572917249793	2.7730552498855143	GPC_8	#40E3FF	5.996675896021023	3.8792076762655237	-31.145996317331274	8.22296635719319	6	#55FFFF	122.22301706898541	10
P3_3_ACGGTTAGTTTGCAGT-1	-6.324961833265418	-6.495612924858138	AST_P3_0	#0000AA	-2.2069118744410128	-0.8829659763834019	7.095816577627978	-1.5508564238268558	1	#002BD4	NA	NA
P3_3_ACGTAACAGTAGCATA-1	-1.8213543217450323	-6.141349142356917	AST_P3_0	#0000AA	-1.7228835350550267	-2.2146059814950965	12.362646365308466	-1.3314589991165064	0	#0000AA	166.2836019427657	14
P3_3_ACGTAACGTGCTGATT-1	1.5135518986910639	9.183403188423112	END_7	#20C6FF	NA	NA	NA	NA	NA	NA	NA	NA
P3_3_ACGTAACGTGGGACAT-1	-5.132939509657019	-1.5834670718155353	AST_P3_3	#0055FF	2.3595567220174223	2.313407426688955	-7.351886286922436	-5.214730137479664	2	#0055FF	143.06873465324753	12
P3_3_ACGTAACGTGTCGATT-1	2.202920385095483	9.461889440254167	END_7	#20C6FF	NA	NA	NA	NA	NA	NA	NA	NA
P3_3_ACGTAACTCACCCTGT-1	-2.527316502836341	-6.351383512779281	AST_P3_0	#0000AA	-3.0000015026606173	-0.20187585988254741	16.810044786235462	0.5634815617114822	1	#002BD4	NA	NA
P3_3_ACGTAACTCTTTCAGT-1	-4.512800387647742	-7.445039099021956	AST_P3_0	#0000AA	-2.9194446331537813	0.04420918783931538	16.567949104637233	3.4800446931115454	1	#002BD4	NA	NA
P3_3_ACGTACAAGACATCAA-1	1.3452881056994257	9.066239530281022	END_7	#20C6FF	NA	NA	NA	NA	NA	NA	NA	NA
P3_3_ACGTACAAGAGTCAGC-1	-0.00851567795574093	-2.242534941001937	AST_P3_1	#001CC6	2.334766911836758	-4.587112123157694	9.17090728811275	-2.567436574802691	5	#2BD4FF	163.9635170414258	14
P3_3_ACGTACACAGTTGTCA-1	-6.546150855329627	-5.436756437583968	GPC_8	#40E3FF	5.583309578272	4.1886649783590295	-10.5075154284748	3.4361926701427454	6	#55FFFF	145.99332659429766	12
P3_3_ACGTACAGTAAGGTCG-1	11.700970001909143	-1.8208871539078204	MIC_16	#FFC620	NA	NA	NA	NA	NA	NA	NA	NA
P3_3_ACGTACATCAGACATC-1	-6.286878279951209	-2.5931149180374593	AST_P3_3	#0055FF	0.44809715685476337	3.593876427028463	-1.8924258279200692	-4.388099050963793	0	#0000AA	149.87987272898195	13
P3_3_ACGTACATCTTGATTC-1	-2.6847187798291388	-4.976640051170394	AST_P3_0	#0000AA	-1.38209946217905	-1.1430539433023472	5.21904724843115	-2.897181715460883	1	#002BD4	NA	NA
P3_3_ACGTAGTCATCCGAAT-1	-5.945232562330359	-7.717951601310775	AST_P3_0	#0000AA	-3.5491371876276583	-0.5266966167947789	15.440084754292064	9.281747314751467	1	#002BD4	NA	NA
P3_3_ACGTAGTTCCATCGTC-1	-4.4324609558850465	-5.71382362203221	AST_P3_0	#0000AA	-0.8231330639399144	-0.7470685783884068	13.491582541025966	3.932434431490819	1	#002BD4	NA	NA
P3_3_ACGTCCTCAGCGTATT-1	-4.881150416639441	-1.379142945571944	AST_P3_3	#0055FF	2.4659549468480497	2.2172060664632776	-11.137057468826747	-6.385499463799053	2	#0055FF	139.8801027661402	12
P3_3_ACGTCCTGTGGACAGT-1	1.961323567125207	9.666058713630632	END_7	#20C6FF	NA	NA	NA	NA	NA	NA	NA	NA
P3_3_ACGTTCCCAGCTGAAG-1	-3.5159460823804083	-3.6307604964218587	AST_P3_0	#0000AA	-0.03088183465372052	-0.3391551319620152	7.683716923135065	-1.7809797268465932	1	#002BD4	NA	NA
P3_3_ACGTTCCTCATGGATC-1	-4.262817553785437	-4.075488394065902	AST_P3_0	#0000AA	1.1914010444008258	1.1676880773046474	2.748299757418948	-1.649022058684159	1	#002BD4	NA	NA
P3_3_ACGTTCCTCTTAGGAC-1	-4.95018403938114	-6.235177343650863	AST_P3_0	#0000AA	-2.3995400196589083	-1.7118644062540074	8.043908006459798	-0.16506830549097365	1	#002BD4	162.79685688057924	14
P3_3_ACTACGAGTACCTTCC-1	-4.422899894025916	-6.727511709495589	AST_P3_0	#0000AA	-2.6843515163935274	0.04154331049709126	15.850343959505963	3.3176955611566448	1	#002BD4	NA	NA
P3_3_ACTATCTCAGTCAGCC-1	-6.282978228834265	-7.242023294731185	AST_P3_0	#0000AA	-2.985460353521213	-0.6850454155466099	10.968732832207603	2.4159768525735448	1	#002BD4	NA	NA
P3_3_ACTATCTCATCGATCA-1	-3.1117946427136602	-6.8743184264145345	AST_P3_0	#0000AA	-3.593940807012424	1.0036037620046596	9.875646506595006	1.7268336817282397	1	#002BD4	NA	NA
P3_3_ACTATCTGTTTGACAC-1	2.4091749865740595	9.279312307075456	END_7	#20C6FF	NA	NA	NA	NA	NA	NA	NA	NA
P3_3_ACTATGGCAATACCCA-1	-6.004214457777136	12.855271512702897	PER_6	#00AAFF	NA	NA	NA	NA	NA	NA	NA	NA
P3_3_ACTATGGTCCAGCCTT-1	-6.636693171766394	-6.1339314635239095	GPC_8	#40E3FF	5.789090561243191	4.760134046886251	-2.7079760431097197	11.84008882703841	6	#55FFFF	162.0046359724296	14
P3_3_ACTATGGTCTACCAGA-1	11.790434189531213	-1.7816878016434161	MIC_16	#FFC620	NA	NA	NA	NA	NA	NA	NA	NA
P3_3_ACTATTCCACAAGCCC-1	1.1007776934832392	9.810223752693132	END_7	#20C6FF	NA	NA	NA	NA	NA	NA	NA	NA
P3_3_ACTATTCGTCTCGGGT-1	0.6927826482981501	-2.846635406776473	AST_P3_1	#001CC6	1.8948306315862087	-5.1072170082590125	4.724559010836516	-8.88340744200062	5	#2BD4FF	NA	NA
P3_3_ACTCCCAAGCTGGTGA-1	-6.514033488538855	-5.637252157493636	AST_P3_0	#0000AA	5.342463421198025	4.425076549861715	-0.8458921471639346	0.8650639516518267	1	#002BD4	NA	NA
P3_3_ACTCCCACATACATCG-1	2.1928045232027826	8.867471868232682	END_7	#20C6FF	NA	NA	NA	NA	NA	NA	NA	NA
P3_3_ACTCCCATCCATATGG-1	-1.6546444218426886	-4.868519609733626	AST_P3_0	#0000AA	-1.0685225254572484	-1.912368947651102	13.219431758547595	-2.8157945077974524	0	#0000AA	166.86831909750015	14
P3_3_ACTCTCGGTCGGTGTC-1	-6.117507628706091	12.702915364936784	PER_6	#00AAFF	NA	NA	NA	NA	NA	NA	NA	NA
P3_3_ACTGCAAAGCTAATGA-1	-5.917215518262976	-7.259548490806624	AST_P3_0	#0000AA	-1.5221694237269017	-0.5792846027872105	20.34362704161371	10.223364902697119	1	#002BD4	NA	NA
P3_3_ACTGCAAAGGAACATT-1	-6.434040240553015	-6.261442964836165	AST_P3_0	#0000AA	-2.2306376225031466	-0.6027905289194126	7.16329743370776	0.12153691054598084	1	#002BD4	161.00815577926141	14
P3_3_ACTGTGAGTGACCGAA-1	-5.545518092420691	-5.33933574514012	AST_P3_0	#0000AA	-2.06972153249155	-0.8740100208780308	6.971915178601271	-1.8942768983588565	1	#002BD4	160.28388850967295	13
P3_3_ACTTATCAGTGGTTGG-1	-5.640243701246375	-4.649146860405013	AST_P3_0	#0000AA	-1.8512140041864964	-0.8293260876199742	4.694825836201704	-2.54115557987166	1	#002BD4	156.8602757420748	13
P3_3_ACTTATCGTTATAGAG-1	-3.6316551487713995	-7.796650713249251	AST_P3_15	#FFE340	-4.501028133062229	1.8386874254682521	11.050635443812345	3.9907405556876117	11	#FFD52B	NA	NA
P3_3_ACTTATCTCAAACCTG-1	-6.121230296400183	13.13951128168483	PER_6	#00AAFF	NA	NA	NA	NA	NA	NA	NA	NA
P3_3_ACTTATCTCCTTGACC-1	-3.134461335447425	4.046411210731462	GPC_9	#60FFFF	4.543829607339993	6.828405683849142	-37.900083671727245	24.87295824462917	8	#AAFFAA	86.8271693601129	8
P3_3_ACTTCCGCACATTCGA-1	-5.575658015516394	-7.053781812950179	AST_P3_0	#0000AA	-2.638046098379001	-0.5315262619516392	15.04870928146747	6.279945111625446	1	#002BD4	NA	NA
P3_3_ACTTCCGGTAGGCTGA-1	-5.2005178253918825	-1.7494924719772784	AST_P3_3	#0055FF	2.2803709381543547	2.0047048535087564	-7.040963150331267	-4.521708831062261	2	#0055FF	143.39006313555095	12
P3_3_ACTTCCGTCCATGCAA-1	-6.478380851057166	-6.909766500755355	AST_P3_0	#0000AA	-3.013799262670383	-0.8443621937295933	4.687928444315213	3.23517331884631	1	#002BD4	NA	NA
P3_3_ACTTCGCAGTGCTCAT-1	-4.831148795393103	-4.880491560264632	AST_P3_0	#0000AA	-1.4158988720453831	0.4166536982992153	5.064703883794069	-2.8255368838984354	1	#002BD4	NA	NA
P3_3_ACTTCGCGTACTAGCT-1	-5.464723281171912	-7.185082262321517	AST_P3_0	#0000AA	-2.6447861916102022	-0.5122627560159703	11.292991810541885	3.6675778548207965	1	#002BD4	165.29682224838214	14
P3_3_ACTTCGCGTCCAGCCA-1	-6.329206160810584	12.749995404914811	PER_6	#00AAFF	NA	NA	NA	NA	NA	NA	NA	NA
P3_3_ACTTCGCTCAGGGATG-1	-5.318107299116248	0.17037818773169827	AST_P3_3	#0055FF	3.2830286496602445	2.8315469678380945	-23.752164201304918	-7.817442196056909	2	#0055FF	129.6905631421319	11
P3_3_ACTTCGCTCTTAAGGC-1	-5.5213915627270875	1.7664990965880902	AST_P3_4	#0071FF	8.178358482690944	0.999046450469778	-19.074805314576512	-3.0225939604481606	12	#FFAA00	NA	NA
P3_3_ACTTTCACAGATCCTA-1	-3.448226861265296	-4.550700968071029	AST_P3_0	#0000AA	-0.47349364819894757	-0.23271697201938824	13.601151490722371	7.31234739754281	1	#002BD4	NA	NA
P3_3_ACTTTGTAGCACTAGG-1	-6.4891530792981325	3.6324586216964274	GPC_8	#40E3FF	6.456583427759305	4.305824821803854	-37.99493527810147	13.405359397273516	6	#55FFFF	34.8361783021748	3
P3_3_ACTTTGTAGCCTCCAG-1	1.830373950693017	6.790767842964128	END_13	#DFFF80	NA	NA	NA	NA	NA	NA	NA	NA
P3_3_AGAAATGCACCTCAGG-1	-4.170654944685095	-6.330728834434554	AST_P3_0	#0000AA	-2.043636394170627	0.2300502713659267	7.747253898050704	0.1835039236923891	1	#002BD4	160.28433310101514	13
P3_3_AGAAATGCAGGTTCCG-1	12.296020813676721	-1.5019123013458697	MIC_16	#FFC620	NA	NA	NA	NA	NA	NA	NA	NA
P3_3_AGAAATGCATCACGGC-1	-4.255469016340369	-5.54861480550389	AST_P3_0	#0000AA	-0.9574671513117405	-0.7567250076791783	10.192348016425608	-0.4770512384929307	1	#002BD4	163.0440556773073	14
P3_3_AGAACAAGTAGCCAGA-1	-3.120226315763587	-3.150160854621932	AST_P3_0	#0000AA	0.8415474468194393	0.1249474938848476	2.3980529277779272	-3.6195311375095964	1	#002BD4	NA	NA
P3_3_AGAACCTAGCTTACGT-1	-5.364670924451941	1.2718854491271527	AST_P3_3	#0055FF	4.547916578622952	3.2525497134664514	-27.417977957047313	-3.584308319197624	2	#0055FF	128.2728174490455	11
P3_3_AGAACCTCAAATAGCA-1	-3.358965091016883	3.4728185479201823	GPC_9	#60FFFF	4.127165245386258	6.5377672370412805	-28.77849710517253	11.311731959583957	8	#AAFFAA	100.812273770295	9
P3_3_AGAACCTTCACCACAA-1	-3.5625135224133673	-5.283298319145247	AST_P3_0	#0000AA	-1.3197336918390843	0.21501476130275532	11.811549369974136	0.24902528534708696	1	#002BD4	NA	NA
P3_3_AGAAGCGAGCCTATCA-1	-4.083895854261511	-2.056258028312728	AST_P3_3	#0055FF	1.6872484856568721	1.1986697967985134	-5.313024264885836	-7.186245814228415	1	#002BD4	NA	NA
P3_3_AGAAGTACAACACAAA-1	-2.9406315605908575	4.210287267402604	GPC_9	#60FFFF	5.454100059839383	7.304565733287618	-39.89554607825169	32.368083560115835	8	#AAFFAA	84.3531027634605	7
P3_3_AGAAGTACACATGACT-1	-3.8383361618786993	-5.575537985130355	AST_P3_0	#0000AA	-1.2794647938288304	0.30655509791164204	11.528256415530022	-0.19759040321296883	1	#002BD4	NA	NA
P3_3_AGAAGTACATTGCAAC-1	-3.060200623777503	-4.728030508323714	AST_P3_0	#0000AA	0.2818365567647365	-0.8735243622324009	3.1233962704358977	-5.9815596848753385	1	#002BD4	NA	NA
P3_3_AGAAGTATCTATCACT-1	2.00021810123623	9.555220777229264	END_7	#20C6FF	NA	NA	NA	NA	NA	NA	NA	NA
P3_3_AGACAAACAGTTTGGT-1	-6.0498244087964235	13.057959729865983	PER_6	#00AAFF	NA	NA	NA	NA	NA	NA	NA	NA
P3_3_AGACAAATCGTAGGGA-1	-6.348669223096961	5.027584726051286	GPC_8	#40E3FF	6.227453636499539	4.896065538738058	-12.800231183515027	19.42112268738735	6	#55FFFF	156.87328290446894	13
P3_3_AGACACTAGGTTACCT-1	-4.285288028028601	1.8217658345260175	GPC_9	#60FFFF	4.003901409479275	5.093790834758566	-19.61899749401865	6.459738238933685	8	#AAFFAA	126.28323766580222	11
P3_3_AGACAGGAGGAAAGGT-1	2.2375568825930414	8.715429479316667	END_7	#20C6FF	NA	NA	NA	NA	NA	NA	NA	NA
P3_3_AGACAGGCAAAGCAAT-1	0.5404696840971766	-2.149207895561263	AST_P3_1	#001CC6	1.8238271349393276	-6.477245504047587	6.944712681107736	-14.517795430197474	5	#2BD4FF	NA	NA
P3_3_AGACAGGGTGGTCAAG-1	0.21117381790578937	0.5569135342397245	AST_P3_11	#9FFFBF	5.753347324701443	-5.310652906086161	-3.1696952857062253	-10.423466877472146	10	#FFFF55	NA	NA
P3_3_AGACCATAGAACAGGA-1	-4.964657954481238	-1.6095932181320636	AST_P3_3	#0055FF	2.174379574628964	2.3250061329343774	-7.301653403243858	-6.126392255852547	2	#0055FF	142.93524305609674	12
P3_3_AGACCATAGTGGTGAC-1	-4.343005351331824	2.5466408078231364	GPC_9	#60FFFF	4.248238968225613	5.466049974773214	-40.524987514230055	4.116663594080258	8	#AAFFAA	109.18735627124967	9
P3_3_AGACCATGTAACATCC-1	-4.8721758644849	-4.598353689476058	AST_P3_0	#0000AA	-1.29668743672739	-1.0634340588113804	7.184794303777669	-2.922087143784599	1	#002BD4	159.99032789870256	13
P3_3_AGACCATGTGTGTGGA-1	-3.4524981301099005	-2.293640440269515	AST_P3_0	#0000AA	1.442125218483105	0.9785747583845119	-4.781789770887704	-8.991070916661645	1	#002BD4	NA	NA
P3_3_AGACTCAAGACGACGT-1	-4.958617858198279	-7.6426313574753255	AST_P3_0	#0000AA	-3.5758543736017794	-0.010451847698404348	11.040693997462215	7.432592682438347	1	#002BD4	NA	NA
P3_3_AGACTCAAGCCGTTAT-1	-4.02420394828617	-8.14518052892308	AST_P3_15	#FFE340	-4.268099857000217	1.0757429059484462	16.776021747216674	9.019068405556245	11	#FFD52B	NA	NA
P3_3_AGACTCATCCGTTGAA-1	-6.2138072769910035	-6.862977331443831	AST_P3_0	#0000AA	-2.9402466541803927	-0.8281134907266636	8.619291525415939	2.1583873407968124	1	#002BD4	162.79685688057924	14
P3_3_AGAGAATAGGTCACAG-1	0.864275522920495	9.737381154731706	END_7	#20C6FF	NA	NA	NA	NA	NA	NA	NA	NA
P3_3_AGAGAATAGGTGCTTT-1	-5.988628081586951	-2.7231698687515706	AST_P3_0	#0000AA	1.772652106853619	1.7003450151422481	-4.427412656654128	-3.762125568112147	1	#002BD4	147.2643287476707	12
P3_3_AGAGAATAGTTCCTGA-1	-4.33626859596073	-2.4061437304459066	AST_P3_3	#0055FF	1.4053687178813365	0.45718283018855854	-1.0309471377482995	-6.205743485739318	1	#002BD4	NA	NA
P3_3_AGAGAATGTGCCAAGA-1	-5.013873271253699	-3.148118799491927	AST_P3_0	#0000AA	1.5227295630895046	1.0217431243398647	-0.2735791133356728	-3.7082096614992737	1	#002BD4	NA	NA
P3_3_AGAGAGCAGCCTGTCG-1	-5.536601237562293	-4.523155515953109	AST_P3_0	#0000AA	-0.8912366158045384	1.0669183786848049	1.1484871083720123	-1.8839064585877396	1	#002BD4	153.2428920754808	13
P3_3_AGAGAGCAGGCAATGC-1	-5.605801276472205	1.5032328908004315	AST_P3_3	#0055FF	5.26903955874075	3.2767002042272546	-45.0697982095416	0.27761760884377507	6	#55FFFF	21.177810436780813	2
P3_3_AGAGAGCCACTGGACC-1	-3.7349757473736944	-6.307785814567611	AST_P3_0	#0000AA	-1.6405766731775853	0.1379872020223598	8.754195959260427	-1.814149240841663	1	#002BD4	162.70749258832555	14
P3_3_AGAGCCCAGAGCAGCT-1	-4.689098529127234	-7.467584436698958	AST_P3_0	#0000AA	-2.811754775670871	-1.2128631416818638	15.852052435746995	3.0994385245288467	1	#002BD4	NA	NA
P3_3_AGAGCCCAGCAACAGC-1	1.6740929562777338	9.158209974006608	END_7	#20C6FF	NA	NA	NA	NA	NA	NA	NA	NA
P3_3_AGAGCCCCACGGCGTT-1	-4.770981482771033	4.5189945046462565	GPC_8	#40E3FF	6.629588531824246	6.1464708503225305	-62.33269475392188	33.93275128280203	6	#55FFFF	71.97101071419891	6
P3_3_AGAGCCCGTGCAAGAC-1	-2.8772420208722296	-4.283519571586654	AST_P3_0	#0000AA	-0.30053384366403546	0.2146527226903896	8.295075739787622	-3.4988383516979686	1	#002BD4	NA	NA
P3_3_AGAGCCCTCGACGAGA-1	2.4680388648241816	8.777947599128678	END_7	#20C6FF	NA	NA	NA	NA	NA	NA	NA	NA
P3_3_AGATAGACAGACCAGA-1	2.071936555597192	9.066011602119401	END_7	#20C6FF	NA	NA	NA	NA	NA	NA	NA	NA
P3_3_AGATCCAGTATCGTGT-1	-7.14914005210697	10.442916089729264	PER_6	#00AAFF	NA	NA	NA	NA	NA	NA	NA	NA
P3_3_AGATCCAGTTGAGTCT-1	-5.379347495344275	-0.29596114711384464	AST_P3_3	#0055FF	3.0688839429341703	2.836597388599203	-18.541611024063293	-7.304469664943483	2	#0055FF	133.7779424045341	11
P3_3_AGATCCATCCTGCCAT-1	-5.86926477363407	4.973479444221452	GPC_8	#40E3FF	6.3270124667607694	5.148943727824972	-32.819621301843746	20.03065305367135	6	#55FFFF	65.3569146456265	6
P3_3_AGATCCATCCTGGTCT-1	-5.803830317762488	-6.6836398299179525	AST_P3_0	#0000AA	-1.0611358410395237	-0.4970974270364781	14.453441688493974	5.230485010358597	1	#002BD4	NA	NA
P3_3_AGATCCATCGTTATCT-1	1.2241898853510675	-3.5733006651840657	AST_P3_1	#001CC6	1.4144403511010555	-5.407130891468241	8.326414743945712	-19.14504813225113	3	#0080FF	NA	NA
P3_3_AGATCGTAGGCTCAAG-1	-3.998665026929969	-7.03418666677098	AST_P3_0	#0000AA	-3.2141910320795626	0.15293485483913227	11.662928019444193	3.6298147100160163	1	#002BD4	NA	NA
P3_3_AGATCGTTCTTCCCAG-1	-6.378558329847449	-5.921189134880111	GPC_8	#40E3FF	5.474351810785428	4.386023825023458	-1.4889016235977743	1.4698540543511067	6	#55FFFF	155.18454868700775	13
P3_3_AGATGAAGTCATCCGG-1	-2.3296202938824835	-5.201938932701156	AST_P3_0	#0000AA	-1.8055899864710423	-1.9177991692087193	8.01833340680398	-2.968402315476722	0	#0000AA	161.6312179096419	14
P3_3_AGATGAAGTCATGGCC-1	-5.052104644086951	-7.091804331108138	AST_P3_0	#0000AA	-3.4067145115412325	-0.23328917660923199	12.924445352337276	5.476049132799766	1	#002BD4	NA	NA
P3_3_AGATGAAGTCTAGTGT-1	4.167875357362634	3.0414935891189128	LOW_20	#FF5500	NA	NA	NA	NA	NA	NA	NA	NA
P3_3_AGATGAATCTATACGG-1	-3.6411439698010626	-7.789798563285872	AST_P3_15	#FFE340	-3.700689387945041	0.8347694333532314	10.354604657973514	2.763124619217997	1	#002BD4	165.00192008503697	14
P3_3_AGATGCTAGTGCAAAT-1	-6.452034167554968	-3.4845014269791097	AST_P3_0	#0000AA	1.83427940544714	1.71509844622402	-3.2498359059450137	-2.1901711555522168	1	#002BD4	148.60610144324147	13
P3_3_AGATGCTTCGTAGCTA-1	-3.0676552574902716	4.309163743690446	GPC_9	#60FFFF	5.66987078127493	7.264345949504659	-43.34512179203773	33.83117971190833	8	#AAFFAA	81.83969889177479	7
P3_3_AGATGCTTCTACCCAC-1	-6.136204890516394	11.09963148279567	PER_6	#00AAFF	NA	NA	NA	NA	NA	NA	NA	NA
P3_3_AGATGCTTCTACTATC-1	2.1965491254061518	9.315982038215592	END_7	#20C6FF	NA	NA	NA	NA	NA	NA	NA	NA
P3_3_AGCATCAAGAATGTTG-1	1.4231951911181269	9.037174398139909	END_7	#20C6FF	NA	NA	NA	NA	NA	NA	NA	NA
P3_3_AGCATCAAGCGTGCCT-1	-6.279913119581336	3.062307531074479	GPC_8	#40E3FF	6.371986317011014	3.9149132426717737	-58.26284512414338	14.280885054309053	6	#55FFFF	23.63885500823218	2
P3_3_AGCATCACAAAGCACG-1	-5.929753951337927	-3.0879603083572835	AST_P3_3	#0055FF	-0.3552820211924168	3.8412745650747278	0.7192704257180967	-2.1417332469190575	0	#0000AA	151.35226246222527	13
P3_3_AGCATCAGTATCAAGA-1	1.477512188646203	-3.4811907465897054	AST_P3_1	#001CC6	1.628509359928265	-5.693470174457743	12.005931902803017	-15.96046044507572	3	#0080FF	NA	NA
P3_3_AGCATCAGTTCAACGT-1	-5.367870501783484	-6.814641779228255	AST_P3_0	#0000AA	-2.526224446920261	-1.3810910526773472	11.266514615816982	1.8813125320831179	1	#002BD4	164.2801984709351	14
P3_3_AGCCAATAGTGGACTG-1	-5.540610961225623	-5.714984720512435	AST_P3_0	#0000AA	-3.080276084569797	-0.17325823941440777	7.984308666774792	2.595608639028562	1	#002BD4	161.16211049868426	14
P3_3_AGCCAATCAGGGACTA-1	-5.396251372602576	-3.4531310255966634	AST_P3_0	#0000AA	1.2353922860049156	0.9045624192693691	2.431292776747866	-6.184148163384637	1	#002BD4	153.76879655186124	13
P3_3_AGCCACGCAAGACGAC-1	-2.7370774071484747	-4.061546629234359	AST_P3_0	#0000AA	-0.2979866987742039	0.37572950682430073	10.786416987463419	-2.722043162043855	1	#002BD4	NA	NA
P3_3_AGCCACGGTATGAGGC-1	-4.178445987012976	-4.173974817558333	AST_P3_0	#0000AA	-1.0168715244806859	-0.5779725853464146	3.527881945282397	1.5248189351139239	1	#002BD4	NA	NA
P3_3_AGCCAGCGTTCTCAGA-1	-4.940691642072791	-7.782912081047103	AST_P3_0	#0000AA	-3.6743322140253634	-0.02318101563663677	12.824082210738304	8.88713255553894	1	#002BD4	NA	NA
P3_3_AGCGATTAGAGTCACG-1	-3.828060321119422	-7.673797434135482	AST_P3_0	#0000AA	-3.396167827276096	0.45688218436031147	16.339458650015768	5.375744542870749	1	#002BD4	NA	NA
P3_3_AGCGATTGTCTGTGTA-1	-5.477259330061072	3.9756075684585124	GPC_8	#40E3FF	6.92458097872366	5.256065910671041	-69.62459263909216	24.444685850177226	6	#55FFFF	53.25044571596403	5
P3_3_AGCGCCAAGACATAGT-1	-4.843577079084509	-7.178557222648665	AST_P3_0	#0000AA	-2.349908185628757	0.05649453959255024	12.112796392949472	2.8128265178642775	1	#002BD4	NA	NA
P3_3_AGCGCCAGTCTACGAT-1	-2.985658101347083	-3.7898104842148275	AST_P3_0	#0000AA	0.20545225081075702	0.0018817838170985812	10.577842539941274	-0.5168049637978865	1	#002BD4	NA	NA
P3_3_AGCGCTGTCCCTAGGG-1	0.727558769676095	9.730075055793717	END_7	#20C6FF	NA	NA	NA	NA	NA	NA	NA	NA
P3_3_AGCGCTGTCTCGTGGG-1	-6.396415404584998	11.0939714257278	PER_6	#00AAFF	NA	NA	NA	NA	NA	NA	NA	NA
P3_3_AGCGTATCAGTTAGGG-1	-5.983648471143836	-5.556410139366195	AST_P3_0	#0000AA	-2.1907931095636934	-0.8341581169626255	5.873293399461754	1.1212416494897974	1	#002BD4	158.85193954953186	13
P3_3_AGCGTATTCGGACGTC-1	-5.807137183454627	-5.624271696373031	AST_P3_0	#0000AA	-2.441867185262546	-0.9409388844034214	8.619909123153125	-1.3249776370163118	1	#002BD4	162.65289413913456	14
P3_3_AGCGTCGCAAAGGAGA-1	-5.5154616158276735	-1.320703094764754	AST_P3_3	#0055FF	2.08375405010809	2.7382208164670923	-9.073081804875086	-6.845222667277463	2	#0055FF	141.3918367775027	12
P3_3_AGCTACACAACTGCTA-1	-4.307378939893836	-5.55014068441014	AST_P3_0	#0000AA	-1.381761384633884	-0.6188604179880162	10.177379986612891	0.9226079170081068	1	#002BD4	NA	NA
P3_3_AGCTACAGTGTAAACA-1	-4.253556422498816	-4.960942095085189	AST_P3_0	#0000AA	-0.4135459190882298	-0.8148302380105992	8.51668648895751	-1.4728706883875264	1	#002BD4	NA	NA
P3_3_AGCTCAACAAAGAGTT-1	-3.7641011994153204	-4.993398493095443	AST_P3_0	#0000AA	-1.0178449875391575	-0.33997553029270366	7.984596341541958	0.012128193969999734	1	#002BD4	NA	NA
P3_3_AGCTCAACAACAGATA-1	-5.4434968750745	-6.481782739921615	AST_P3_0	#0000AA	-3.0098291164911837	0.030065363261983835	5.526364613455036	6.126831693638149	1	#002BD4	NA	NA
P3_3_AGCTCAACAGCGACCT-1	-6.372945002821082	12.53863351984401	PER_6	#00AAFF	NA	NA	NA	NA	NA	NA	NA	NA
P3_3_AGCTCAACATTGTACG-1	-5.55082052161991	-6.405491655632064	AST_P3_0	#0000AA	-2.5692001110590548	-0.4113632980844517	9.969199094134007	2.029794755492018	1	#002BD4	162.79685688057924	14
P3_3_AGCTCAATCAAGTCGT-1	-4.492147616651648	-6.571462457939193	AST_P3_0	#0000AA	-2.7868667370356173	-0.35390513577671245	6.2973641574964505	1.5434043978564713	1	#002BD4	160.9244505895076	14
P3_3_AGCTCAATCCCTCTCC-1	1.7941789109438715	9.42338865442653	END_7	#20C6FF	NA	NA	NA	NA	NA	NA	NA	NA
P3_3_AGCTCAATCTTGAACG-1	0.6844255406588373	9.730888539985612	END_7	#20C6FF	NA	NA	NA	NA	NA	NA	NA	NA
P3_3_AGCTTCCAGAATCGTA-1	-3.5920645516186895	3.681269342140153	GPC_9	#60FFFF	4.578328060480252	6.563154524181173	-43.785102661021064	17.150412659154274	8	#AAFFAA	91.78172260989695	8
P3_3_AGCTTCCAGTCCGTCG-1	0.2723529510378895	0.6074807737626584	AST_P3_11	#9FFFBF	5.752327370020047	-4.938750440265848	-4.168489230654985	-10.989279061719303	10	#FFFF55	NA	NA
P3_3_AGCTTCCCATCCCGTT-1	-5.3858510773450075	-7.1272519286118	AST_P3_0	#0000AA	-2.7312942272699923	-0.16579216160984234	14.06852716923558	4.897020137271069	1	#002BD4	NA	NA
P3_3_AGGAAATCAGTGTGGA-1	-2.9448224823743048	-7.74107724980931	AST_P3_15	#FFE340	-3.905579162267551	1.417977994296835	16.11425943132193	6.807109740166561	1	#002BD4	NA	NA
P3_3_AGGAATAAGACCGCCT-1	0.7944852192133722	0.6221710835256131	AST_P3_11	#9FFFBF	5.815286087366238	-5.2602578941843054	0.7116304367897196	-9.675736844097882	10	#FFFF55	NA	NA
P3_3_AGGAATAAGCCTCGTG-1	-5.894920996931189	-4.748014753624007	AST_P3_0	#0000AA	-2.015907836583957	-0.9877156559488316	4.824837342302882	-0.7434807761690961	1	#002BD4	158.38337118243388	13
P3_3_AGGAATACAATCCTTT-1	2.3198569495409784	7.670461827949479	END_7	#20C6FF	NA	NA	NA	NA	NA	NA	NA	NA
P3_3_AGGACTTCAAAGGGCT-1	-4.397020034101599	-2.5342093165359945	AST_P3_3	#0055FF	1.1630630367719081	1.1483549531438808	-3.1088474159227526	-4.216102951647663	1	#002BD4	148.76629753050605	13
P3_3_AGGACTTCAGTTTCGA-1	-5.683922938612097	-2.028010671897933	AST_P3_3	#0055FF	2.0237147682629972	2.0447793509700753	-6.3957581230253835	-6.015039182719981	1	#002BD4	144.99322351356489	12
P3_3_AGGACTTTCCTCTAAT-1	1.409711428377038	9.234677488044694	END_7	#20C6FF	NA	NA	NA	NA	NA	NA	NA	NA
P3_3_AGGAGGTAGCATCTTG-1	-5.472354106214636	-2.5699260886154622	AST_P3_3	#0055FF	1.707347410293713	1.855184277508543	-2.1758221395410158	-3.7221534351361836	1	#002BD4	148.92130668039968	13
P3_3_AGGAGGTTCCAAGGGA-1	-5.309901885297888	-1.809535806938216	AST_P3_3	#0055FF	2.1556624048673063	2.368528312061117	-8.441161543288173	-6.257960660810862	2	#0055FF	142.42255417358078	12
P3_3_AGGATAACACTGATTG-1	-6.103920630720252	-5.895834272666976	AST_P3_0	#0000AA	-2.2671542889155	-0.6305164639017125	5.798501590970031	1.157606327544675	1	#002BD4	158.8913288320047	13
P3_3_AGGATAAGTCCCTCAT-1	-4.838120631483191	-5.239061659141585	AST_P3_0	#0000AA	-1.6302691227472874	-0.21398394742222027	6.8564147343986495	0.3679424184204092	1	#002BD4	158.7597646804272	13
P3_3_AGGATAATCGCGAAGA-1	-5.1921631615430055	-6.884285753532454	AST_P3_0	#0000AA	-2.819148612645969	-0.6505634132883091	14.853590393389826	5.410147888325791	1	#002BD4	NA	NA
P3_3_AGGATCTAGCTCCCTT-1	-5.635946444776648	-0.284835403724715	AST_P3_3	#0055FF	3.7289010756932646	3.09027880987911	-18.608709814143516	-6.669875615465864	2	#0055FF	134.69170369598942	11
P3_3_AGGATCTAGTTCTACG-1	-5.994838408735388	-5.313856905265853	AST_P3_0	#0000AA	0.8871510201417354	0.3241688664892177	0.9469758350665615	-1.6428449086155918	1	#002BD4	154.04183550916113	13
P3_3_AGGATCTGTAGCGAGT-1	-3.7228981774121466	-5.663056200309798	AST_P3_0	#0000AA	-1.2032280689753148	0.395958608005331	5.5796741850297975	-2.6323609850529546	1	#002BD4	158.89823010473307	13
P3_3_AGGATCTGTCGCGTTG-1	3.0274780471056757	-10.517016237541243	NEU_22	#C61C00	NA	NA	NA	NA	NA	NA	NA	NA
P3_3_AGGATCTTCCTCTAAT-1	1.3678562123507318	-1.9229195769272296	AST_P3_1	#001CC6	2.600787090631619	-5.538872415210917	9.250466953767242	-12.963134592730327	5	#2BD4FF	NA	NA
P3_3_AGGCATTCATGGCGCT-1	0.17301046887338734	7.262206250862077	END_13	#DFFF80	NA	NA	NA	NA	NA	NA	NA	NA
P3_3_AGGCCACAGATGACCG-1	-3.717070035246009	-3.4732001479111165	AST_P3_0	#0000AA	0.8244723254166988	-0.1964721027872105	3.4104917734217364	-4.805127321924053	1	#002BD4	NA	NA
P3_3_AGGCCACAGTATTCCG-1	-5.812978438642615	-0.22565270022968936	AST_P3_3	#0055FF	2.9145564311467558	3.1066677030065515	-19.54481518317558	-9.139292482691664	2	#0055FF	132.95576459561545	11
P3_3_AGGCCACAGTGTTCCA-1	0.6951330084532557	-3.93238527135472	AST_P3_1	#001CC6	1.3380547561966327	-5.052200013782694	11.912982740416787	-10.489853315454434	3	#0080FF	NA	NA
P3_3_AGGCCACGTGAGCGAT-1	-4.842637233045691	-0.9715805705032794	AST_P3_3	#0055FF	2.814719843240872	2.6005232985952356	-15.09592794283066	-5.4023747002002604	2	#0055FF	136.1494988384864	12
P3_3_AGGCTGCAGCTGGCCT-1	-6.0747291367322145	12.6552507226028	PER_6	#00AAFF	NA	NA	NA	NA	NA	NA	NA	NA
P3_3_AGGCTGCCAGGTTTAC-1	-5.74674861839115	-5.277862375541732	AST_P3_0	#0000AA	-2.123050523427829	-0.6836759392282505	6.261698618550286	-0.3606694112066028	1	#002BD4	159.32263104776425	13
P3_3_AGGCTGCGTTAAGTCC-1	-3.375362567213172	2.7267464940108805	GPC_9	#60FFFF	3.8080255263768583	6.088385885570333	-16.21091454363542	3.785941393570191	8	#AAFFAA	128.48331674169913	11
P3_3_AGGCTGCTCCGCAACG-1	0.9672620970934687	9.551055127815202	END_7	#20C6FF	NA	NA	NA	NA	NA	NA	NA	NA
P3_3_AGGCTGCTCGGATACT-1	-6.3803884308606325	-7.0686848814926595	AST_P3_0	#0000AA	-3.037438464788303	-0.8945309463998814	9.739187822556937	2.2754399217794554	1	#002BD4	NA	NA
P3_3_AGGGAGTAGTAGCATA-1	2.352657862398034	8.093224221900895	END_7	#20C6FF	NA	NA	NA	NA	NA	NA	NA	NA
P3_3_AGGGAGTTCGCCGTGA-1	-4.930619887617224	-5.9450910742722005	AST_P3_0	#0000AA	5.327739166589871	4.289692705486105	1.503977289163288	2.078482490843394	6	#55FFFF	157.32388835809437	13
P3_3_AGGGAGTTCTACGGGC-1	11.655354805681116	-1.8372257407150714	MIC_16	#FFC620	NA	NA	NA	NA	NA	NA	NA	NA
P3_3_AGGGAGTTCTGCACCT-1	-5.655520133283728	-6.823005979820296	AST_P3_0	#0000AA	-3.1565967327631563	-0.8254219833871861	10.096143495782682	1.1892858109348303	1	#002BD4	NA	NA
P3_3_AGGGCCTAGCTCGAAG-1	-5.5065929215222535	-7.29987794713597	AST_P3_0	#0000AA	-2.24028022351633	-0.156129056598856	9.074018237767554	3.2774678783290834	1	#002BD4	163.33307561242657	14
P3_3_AGGGCTCGTGACCGTC-1	-6.025055102613562	2.5445565526046305	GPC_8	#40E3FF	5.928149628015652	3.6388852056005456	-54.23174975769356	7.493489165090968	6	#55FFFF	28.591234890836517	3
P3_3_AGGGCTCTCGAGCCTG-1	-6.285475901868933	-7.431898420616195	AST_P3_0	#0000AA	-2.6516578918970675	-0.30981915631504253	6.776722263026298	2.933401867546326	1	#002BD4	NA	NA
P3_3_AGGGTCCAGCGAGTCA-1	-4.09660213401615	-2.9157682116470784	AST_P3_0	#0000AA	1.0819789939843563	0.1794589217641811	-1.2300933335400464	-5.11608707207407	1	#002BD4	150.51581929570617	13
P3_3_AGGGTCCCAGTTACCA-1	-5.760767630842322	-6.582840746208236	AST_P3_0	#0000AA	-2.0105891949213595	-1.0508829895517369	7.835123085732759	1.0583242497783896	1	#002BD4	162.01503861446082	14
P3_3_AGGGTCCCATGGTACT-1	-3.1273543160229864	-7.761407678886458	AST_P3_15	#FFE340	-4.391927314428195	1.9751503970363598	18.138325746144275	9.740675050753852	11	#FFD52B	NA	NA
P3_3_AGGGTGACAAGCGAGT-1	-4.816392592695349	-5.109441107078597	AST_P3_0	#0000AA	-1.3144047981775853	-1.1065744701883335	9.543208102362334	0.14123544739195318	1	#002BD4	162.79685688057924	14
P3_3_AGGGTGAGTACGTGTT-1	-2.952135733869666	4.157710725501969	GPC_9	#60FFFF	5.638797687860623	7.445188349101827	-21.122644775452915	26.64024424941994	8	#AAFFAA	89.38541070431219	8
P3_3_AGGGTGAGTCATCGCG-1	-4.0048720162182985	-5.927269285484359	AST_P3_0	#0000AA	-1.5088968998468968	0.08765918574123188	12.701675578745002	2.5984799845988857	1	#002BD4	NA	NA
P3_3_AGGGTGAGTGGCAGAT-1	0.5504960794180689	7.508083993629411	END_13	#DFFF80	NA	NA	NA	NA	NA	NA	NA	NA
P3_3_AGGGTTTTCCGAGTGC-1	-3.5127639096051397	-7.863539522453353	AST_P3_15	#FFE340	-4.485932899144992	2.0982443895080545	10.77322488702696	4.481830976266935	11	#FFD52B	165.65450968072935	14
P3_3_AGGTAGGCATGTGTCA-1	-5.34624927451908	-7.04968149022679	AST_P3_0	#0000AA	-2.9354391819513888	-0.9946073833963414	10.600063946055718	4.371762960989709	1	#002BD4	165.29682224838214	14
P3_3_AGGTAGGTCGGTGCAC-1	-5.144063166883582	-7.708454912468001	AST_P3_0	#0000AA	-3.782760215429172	-0.2853388134500523	14.841555343752965	8.611371356392612	1	#002BD4	NA	NA
P3_3_AGGTCATGTACGCTTA-1	-6.046013049390906	12.688218290046647	PER_6	#00AAFF	NA	NA	NA	NA	NA	NA	NA	NA
P3_3_AGGTCATTCGGAACTT-1	-7.586814574506873	11.189728910163835	PER_6	#00AAFF	NA	NA	NA	NA	NA	NA	NA	NA
P3_3_AGGTCATTCTATCGTT-1	-4.788331679609412	-5.143679445549056	AST_P3_0	#0000AA	-0.41347022118936505	-0.4154059235116978	4.563515893170958	-1.4175818159660811	1	#002BD4	NA	NA
P3_3_AGGTCTAGTGATTAGA-1	0.8426999528139887	-3.3676024134598226	AST_P3_1	#001CC6	1.5325253331385997	-5.237159902240946	5.043299494720006	-13.074708210427294	3	#0080FF	NA	NA
P3_3_AGGTCTAGTGGCTGCT-1	-5.551383666303748	-0.26057893590550113	AST_P3_3	#0055FF	2.855668353410855	4.410569732997701	-8.886694228751985	-0.4512180109651104	0	#0000AA	140.0327028288203	12
P3_3_AGGTGTTAGATAACAC-1	-5.201166800764197	-6.406913107200667	AST_P3_0	#0000AA	-2.4713102108515352	-0.15453260579319195	10.012069910022294	-0.25268900223607355	1	#002BD4	163.78393390888232	14
P3_3_AGGTGTTGTCCAACGC-1	-5.301498584058875	-4.836722677513167	AST_P3_0	#0000AA	-1.1505344635523411	0.7978830989339809	-5.034414085740604	1.309361648568437	1	#002BD4	NA	NA
P3_3_AGGTGTTGTCGTATGT-1	-3.0090965550213995	-3.4758032019577474	AST_P3_0	#0000AA	0.44951771435369525	-0.21313112416477398	7.859488293729421	-4.856581500970424	1	#002BD4	NA	NA
P3_3_AGGTGTTTCACTGGTA-1	-6.3353258888989625	-5.92121059255223	AST_P3_0	#0000AA	-2.040932250646457	-1.1716968361398716	3.1443734428441363	-1.9466716088215326	1	#002BD4	157.75821579947794	13
P3_3_AGGTTACAGACATCAA-1	-4.923812083509558	-5.410352056785628	AST_P3_0	#0000AA	-0.7017133957422825	-0.7340549770853062	8.056075830071899	1.7850307217432335	1	#002BD4	NA	NA
P3_3_AGGTTACAGATTGAGT-1	-5.5007898133069215	-0.4284972007713764	AST_P3_3	#0055FF	2.877913522096768	2.789583271358297	-14.328291797470124	-7.573084255865118	2	#0055FF	137.27039589671432	12
P3_3_AGGTTACAGCTCACTA-1	-3.8149134438306036	-3.915445154472396	AST_P3_0	#0000AA	-0.15491778912912335	-0.540467435505106	6.955382902168852	-4.225167551600243	1	#002BD4	NA	NA
P3_3_AGGTTACCATGTGGCC-1	2.9689753730028925	-10.432867830558822	NEU_22	#C61C00	NA	NA	NA	NA	NA	NA	NA	NA
P3_3_AGGTTACCATGTTACG-1	-5.208225421217078	0.5228802655496152	AST_P3_3	#0055FF	3.566654133173123	3.0001637395360925	-21.334686406969432	-1.314162673673983	2	#0055FF	130.48552703299666	11
P3_3_AGGTTACGTTTCGTTT-1	-6.418219260480994	-6.477486913963363	AST_P3_0	#0000AA	-2.1032200581110567	-0.4487630669137974	6.347758013546402	0.11001033365934416	1	#002BD4	NA	NA
P3_3_AGGTTGTAGGCTCTCG-1	-8.110255889204138	1.7148731295623334	OPC_18	#FF8E00	NA	NA	NA	NA	NA	NA	NA	NA
P3_3_AGGTTGTGTGGACTGA-1	-3.7446522038251104	-5.9524176772079915	AST_P3_0	#0000AA	-1.6450734859980198	0.13844591936855122	10.672939428375255	1.092871385477312	1	#002BD4	NA	NA
P3_3_AGTAACCAGCTAGATA-1	-3.714581660535926	-7.973938768669173	AST_P3_15	#FFE340	-4.000104499486789	0.9256721790769558	17.36499514207014	8.478805080495674	1	#002BD4	NA	NA
P3_3_AGTAACCAGGGCAGTT-1	1.6622076709002314	6.77199762506862	END_13	#DFFF80	NA	NA	NA	NA	NA	NA	NA	NA
P3_3_AGTAACCCACTCTGCT-1	-5.661966971662634	1.0237786714591535	AST_P3_3	#0055FF	5.357679294916287	3.4722126182058313	-32.888975865097024	-0.6801547958195759	6	#55FFFF	125.91097050733879	11
P3_3_AGTAACCGTGTGTTTG-1	4.248982258531457	3.113257104591325	LOW_20	#FF5500	NA	NA	NA	NA	NA	NA	NA	NA
P3_3_AGTAACCTCTACGCGG-1	-4.746243171003455	-7.537298506065413	AST_P3_0	#0000AA	-3.6156712299860567	-0.03677170911045269	15.504822833107312	3.895590550513966	1	#002BD4	NA	NA
P3_3_AGTAACCTCTCTAAGG-1	-2.727859429624671	-3.4567399676285238	AST_P3_0	#0000AA	0.4878060692273525	-0.012969428684427298	6.748702059503637	-3.201973603143427	1	#002BD4	NA	NA
P3_3_AGTACCATCCATAGGT-1	3.031059094163781	-10.486665552421615	NEU_22	#C61C00	NA	NA	NA	NA	NA	NA	NA	NA
P3_3_AGTACCATCCGTGTGG-1	-6.186079196241492	10.54637163324733	PER_6	#00AAFF	NA	NA	NA	NA	NA	NA	NA	NA
P3_3_AGTACCATCGGTAAGG-1	-2.846793584135169	-7.8987301047287435	AST_P3_15	#FFE340	-4.391211105016574	2.178077494714544	12.551976648178984	5.249808465395178	11	#FFD52B	NA	NA
P3_3_AGTACTGTCAAGATAG-1	-2.9911944191724005	-3.9449222739181966	AST_P3_0	#0000AA	-0.11550922456155743	-0.3280760590097447	10.47844750638873	0.30230207224416544	1	#002BD4	NA	NA
P3_3_AGTAGCTAGAAACTAC-1	-5.178965262678259	-0.24584341601948428	AST_P3_3	#0055FF	2.8814616673909574	2.839296167705343	-21.094189897915186	-10.808301997698015	2	#0055FF	132.11418390474122	11
P3_3_AGTAGCTAGAGTAACT-1	0.8513682563036737	-2.406527345939681	AST_P3_1	#001CC6	2.263041424127713	-5.0712696854135535	5.653550870879477	-10.206145247723834	5	#2BD4FF	NA	NA
P3_3_AGTAGCTAGTTGCTGT-1	-3.9137059967786016	-5.710241621299788	AST_P3_0	#0000AA	-2.2092123753107638	-1.2131079975626011	6.537676452684739	-1.0780676367981323	1	#002BD4	160.05807218352396	13
P3_3_AGTAGCTCAGCGTATT-1	-3.713753632810706	-6.458714788719222	AST_P3_0	#0000AA	-3.4865575558222384	0.7164153512456874	9.027025266417908	1.348680639372385	1	#002BD4	162.79685688057924	14
P3_3_AGTAGTCGTCGCATGC-1	-3.662038258817786	-5.638216322227523	AST_P3_0	#0000AA	-1.529315782216892	0.3383221086004238	12.555354042920014	-0.36308946090848965	1	#002BD4	NA	NA
P3_3_AGTAGTCTCACCCTTG-1	1.8539597470492182	8.378062421516374	END_7	#20C6FF	NA	NA	NA	NA	NA	NA	NA	NA
P3_3_AGTAGTCTCAGAGTTC-1	2.9704819400042353	-10.400120561882064	AST_P3_3	#0055FF	0.22303049502004657	3.6603542026021936	0.1029807196673791	-0.47619495504537646	0	#0000AA	150.5626242642846	13
P3_3_AGTAGTCTCTGGGCGT-1	-5.876943759229773	12.842451268867448	PER_6	#00AAFF	NA	NA	NA	NA	NA	NA	NA	NA
P3_3_AGTCAACTCCGCGGAT-1	-6.108514003065222	2.6359054390944987	GPC_8	#40E3FF	6.08769886431326	3.592554634425924	-48.923734089064936	7.000614695734654	6	#55FFFF	31.136712643174	3
P3_3_AGTCAACTCGATAACC-1	-4.750894717481726	-4.986072843833968	AST_P3_0	#0000AA	-2.0244158035791964	-0.3780242744943638	8.117581616117741	-1.8562523786337057	1	#002BD4	161.40219869128447	14
P3_3_AGTCACACAAGCGAGT-1	-5.079551390913123	-1.4084962065659015	AST_P3_3	#0055FF	2.58500795302023	2.284191196773336	-11.673257303885135	-6.9641046261911494	2	#0055FF	139.88963478369635	12
P3_3_AGTCACACATCGTGGC-1	-7.524751357343787	10.965392286018327	PER_6	#00AAFF	NA	NA	NA	NA	NA	NA	NA	NA
P3_3_AGTCACATCACATACG-1	1.3512494046419916	8.976538831428483	END_7	#20C6FF	NA	NA	NA	NA	NA	NA	NA	NA
P3_3_AGTCATGAGGTGCCAA-1	-6.600583247449988	12.66574590845485	PER_6	#00AAFF	NA	NA	NA	NA	NA	NA	NA	NA
P3_3_AGTCTCCCAAGAAATC-1	-4.333711795118445	3.9634873215713053	GPC_9	#60FFFF	6.078192638727322	6.132576769206808	-79.55615105300812	31.13116070453629	8	#AAFFAA	77.66965745721663	7
P3_3_AGTCTCCTCGACTCCT-1	0.84651959726513	0.5853289459504636	AST_P3_11	#9FFFBF	5.898137974115506	-5.306681329395487	0.3103882245026848	-10.310003279585636	10	#FFFF55	NA	NA
P3_3_AGTGACTAGCTCTTCC-1	-4.605838469770545	-2.614016836448714	AST_P3_3	#0055FF	1.7273114794217495	1.1107431109884243	-1.5694415914032633	-5.499294640612891	1	#002BD4	NA	NA
P3_3_AGTGATCAGTAGGTTA-1	-5.120589904096716	0.136376434997514	AST_P3_3	#0055FF	2.9108026498280912	2.7494303043821313	-23.05185704250901	-6.171396901062403	2	#0055FF	130.4308141251987	11
P3_3_AGTGATCGTACAGGTG-1	2.593817301484948	9.285165006355241	END_7	#20C6FF	NA	NA	NA	NA	NA	NA	NA	NA
P3_3_AGTGATCGTCAGTTTG-1	-5.002861670759314	-1.534019654556319	AST_P3_3	#0055FF	2.653001593919888	2.628971165035055	-8.016386386820155	-6.138795929973362	2	#0055FF	143.4823988587209	12
P3_3_AGTGCCGAGCCGTAAG-1	-5.380034617689246	-0.09124187187771488	AST_P3_3	#0055FF	3.1407435410939604	3.1592053826787927	-20.807492827332435	-6.8681920358818	2	#0055FF	131.01763381778608	11
P3_3_AGTGCCGGTCCAGAAG-1	-5.171679190900916	-1.5520899947128741	AST_P3_3	#0055FF	2.222712563844815	2.440905159328268	-8.4126886015474	-6.82785683586844	2	#0055FF	141.8420923300979	12
P3_3_AGTGTTGCATTGCCTC-1	-7.482772998121375	10.984075719551042	PER_6	#00AAFF	NA	NA	NA	NA	NA	NA	NA	NA
P3_3_AGTGTTGGTCAACCTA-1	-6.417090586927527	11.506477529243424	PER_6	#00AAFF	NA	NA	NA	NA	NA	NA	NA	NA
P3_3_AGTTAGCAGGCAGGGA-1	-6.320856742170447	-5.0395992453537435	AST_P3_0	#0000AA	-1.781060052541599	-0.969065601017191	3.266631241816126	-3.527049037264009	1	#002BD4	156.85587405116283	13
P3_3_AGTTAGCCACTTTATC-1	-5.3628737252026735	-0.36370742873768497	AST_P3_3	#0055FF	2.71567361292471	2.6210369523504236	-13.607907559134336	-6.68224983402246	2	#0055FF	137.41592497228277	12
P3_3_AGTTAGCGTGGCCACT-1	-5.387802771833533	4.768127614692643	GPC_8	#40E3FF	6.715885090204373	5.814528530452535	-38.35293626171523	19.552097492237486	6	#55FFFF	62.33186857170973	6
P3_3_AGTTAGCGTTCGATTG-1	3.026319332811242	-10.497478311821029	NEU_22	#C61C00	NA	NA	NA	NA	NA	NA	NA	NA
P3_3_AGTTAGCTCGTGTCAA-1	-7.477410487440222	10.946123296455339	PER_6	#00AAFF	NA	NA	NA	NA	NA	NA	NA	NA
P3_3_AGTTCCCAGACCAGAC-1	0.46917481014431095	9.708378965095475	END_12	#BFFF9F	NA	NA	NA	NA	NA	NA	NA	NA
P3_3_AGTTCCCAGCGTCGAA-1	-6.730487040784949	12.584260160163835	PER_6	#00AAFF	NA	NA	NA	NA	NA	NA	NA	NA
P3_3_AGTTCCCCAGACCAGA-1	1.003714569303399	9.833415204719499	END_7	#20C6FF	NA	NA	NA	NA	NA	NA	NA	NA
P3_3_AGTTCCCCATCCTAAG-1	0.8826089579790888	8.789613897041276	END_7	#20C6FF	NA	NA	NA	NA	NA	NA	NA	NA
P3_3_AGTTCGAAGAACGTGC-1	-4.613130263593787	-4.737581556602523	AST_P3_0	#0000AA	-0.6086080795801732	-0.8531374279520054	3.774892495527452	-1.2781331856839757	1	#002BD4	157.2526336733442	13
P3_3_AGTTCGAAGGTTATAG-1	-6.215689353254431	13.169118100837663	PER_6	#00AAFF	NA	NA	NA	NA	NA	NA	NA	NA
P3_3_AGTTCGAGTAATCAAG-1	1.597302742692834	8.843363935188249	END_7	#20C6FF	NA	NA	NA	NA	NA	NA	NA	NA
P3_3_AGTTCGATCACTCTTA-1	-5.894231967237586	12.948706800178483	PER_6	#00AAFF	NA	NA	NA	NA	NA	NA	NA	NA
P3_3_ATACCGAAGAGCAGTC-1	-4.256303004530066	-5.7549031432114095	AST_P3_0	#0000AA	-1.9229336506403538	0.3649440463521938	7.328853170950164	-1.618611759509451	1	#002BD4	160.3504718411625	13
P3_3_ATACCGAAGGACTTCT-1	-3.2590429108411016	-7.139735525413558	AST_P3_0	#0000AA	-3.644005847600803	1.126522367809103	5.8916002893532715	2.0016966285541242	1	#002BD4	NA	NA
P3_3_ATACCGACATGTAACC-1	-3.551998309400672	-2.416319196983382	AST_P3_0	#0000AA	1.1191121214352993	0.8966103251913051	-3.268967206555849	-7.023442617806879	1	#002BD4	NA	NA
P3_3_ATACCGACATTCAGCA-1	1.712767668458825	9.212215596870378	END_7	#20C6FF	NA	NA	NA	NA	NA	NA	NA	NA
P3_3_ATACCGAGTCTTGAAC-1	4.119302340242273	2.991954738334611	LOW_20	#FF5500	NA	NA	NA	NA	NA	NA	NA	NA
P3_3_ATACCGAGTGGCCTCA-1	0.7564442832201776	9.381278211311296	END_7	#20C6FF	NA	NA	NA	NA	NA	NA	NA	NA
P3_3_ATACCTTAGGCAGTCA-1	-2.9230679791241827	4.0412840191878825	GPC_9	#60FFFF	5.573640751215115	7.315950697276876	-18.417350606948247	23.954887690938836	8	#AAFFAA	91.48499764402072	8
P3_3_ATACCTTCATGGCTAT-1	-5.913092307355994	12.982150251106217	PER_6	#00AAFF	NA	NA	NA	NA	NA	NA	NA	NA
P3_3_ATACCTTGTGCCTTCT-1	-3.9748369972974005	3.7433547322310954	GPC_9	#60FFFF	5.878740715356961	6.3809021171071985	-80.65557167761814	36.34983244371474	8	#AAFFAA	79.40230901219634	7
P3_3_ATACCTTGTTCGGTAT-1	-4.40479772498905	-5.47388917760472	AST_P3_0	#0000AA	-1.6004083878077122	0.5647133048513393	7.7933971111574	-2.8115511794776986	1	#002BD4	NA	NA
P3_3_ATACTTCCAGCAGACA-1	-6.337768248823279	-1.6630905325851886	AST_P3_3	#0055FF	0.7582730525456813	3.504640882823751	-5.819332488583629	-6.0188215598059776	2	#0055FF	142.92355866065415	12
P3_3_ATACTTCCATTCTTCA-1	-3.3970119278699102	3.9741026703872233	GPC_9	#60FFFF	4.493211674066678	6.709760492656515	-32.72411224114668	15.7846663642398	8	#AAFFAA	91.35259845406445	8
P3_3_ATAGACCAGGCCACTC-1	-4.3062636177807985	-7.396686857505843	AST_P3_0	#0000AA	-3.042422366765842	0.02804750761775776	17.525619734396585	4.733849745859481	1	#002BD4	NA	NA
P3_3_ATAGACCGTTCCACAA-1	-3.3856510441571417	-3.235056227012679	AST_P3_0	#0000AA	5.227171587320462	3.8653712924459436	-6.462182886248997	-1.1402305200820553	6	#55FFFF	148.57345359796216	13
P3_3_ATAGAGAAGACATAAC-1	0.3028613444596586	7.330056840614274	END_13	#DFFF80	NA	NA	NA	NA	NA	NA	NA	NA
P3_3_ATAGAGACACCCTGAG-1	-2.9047002117901983	-7.760979479118392	AST_P3_15	#FFE340	-4.495599342016086	2.2111293729284265	15.434899265725115	7.41896975506087	11	#FFD52B	NA	NA
P3_3_ATAGAGATCTTCCAGC-1	-4.3902150910168825	-5.086815183921859	AST_P3_0	#0000AA	-0.846827817586765	-1.048876220371439	11.07114997372688	-1.6189302861701742	1	#002BD4	NA	NA
P3_3_ATAGGCTAGACTACCT-1	-4.128393344190711	-1.972025459571883	AST_P3_3	#0055FF	2.0443690293752104	1.3657338078954677	-8.586082395038913	-7.622868315469911	1	#002BD4	NA	NA
P3_3_ATAGGCTAGGTCTTTG-1	-5.365738562849158	0.22973884089370084	AST_P3_3	#0055FF	3.1800779574834257	3.1526054795721032	-23.419797988912485	-5.386055848478047	2	#0055FF	129.5392987354041	11
P3_3_ATAGGCTCAAGGCCTC-1	2.127565570566064	9.525835210517839	END_7	#20C6FF	NA	NA	NA	NA	NA	NA	NA	NA
P3_3_ATATCCTAGAAGATCT-1	-6.113705806043738	2.7970752064742594	GPC_8	#40E3FF	6.186047481866971	3.7664194758871057	-55.9162692456838	7.627339853749773	6	#55FFFF	27.535458509428988	3
P3_3_ATCACAGAGGCATCAG-1	2.3758102137774286	-2.5304022486649007	AST_P3_1	#001CC6	2.2219669097386747	-7.151845151569559	0.783681974240028	-22.559668533318543	5	#2BD4FF	NA	NA
P3_3_ATCACAGCATAGGTTC-1	-4.057644538190955	-3.878373449607894	AST_P3_0	#0000AA	0.3633741610967067	-0.49266951718540386	5.604568002569884	-2.3933135348900794	1	#002BD4	NA	NA
P3_3_ATCACAGTCATTCATC-1	-5.991485289838904	5.034155542091325	GPC_8	#40E3FF	6.231277870508328	5.197067564342306	-24.266733464346114	31.802986379578527	6	#55FFFF	67.8818257730439	6
P3_3_ATCACAGTCCTACACC-1	0.5347561020582972	7.4426628891982585	END_13	#DFFF80	NA	NA	NA	NA	NA	NA	NA	NA
P3_3_ATCACGACAACTAGAA-1	1.107920416089898	8.978615934089616	END_7	#20C6FF	NA	NA	NA	NA	NA	NA	NA	NA
P3_3_ATCACGACACGGCACT-1	-3.616332225111121	-3.3513618166885824	AST_P3_0	#0000AA	0.6237134211980251	-0.19638460316868023	4.2137376026095	-5.38553162170818	1	#002BD4	NA	NA
P3_3_ATCACGACACGGTAGA-1	-2.0213126461774054	-6.1466925795517415	AST_P3_0	#0000AA	-2.151335549978122	-2.0437006298563025	14.71262072858478	1.6387344748920056	0	#0000AA	168.90754119626797	14
P3_3_ATCACGACATAGGTTC-1	1.8822941262453852	9.076662236885026	END_7	#20C6FF	NA	NA	NA	NA	NA	NA	NA	NA
P3_3_ATCACGATCCCATTCG-1	-4.562399558332556	-5.3676727469406575	AST_P3_0	#0000AA	-0.5194315439737889	-0.5583888832590123	9.562246989580888	-0.3188118024683155	1	#002BD4	NA	NA
P3_3_ATCACTTGTCCTTAAG-1	-4.365760020521277	-1.8510003741226642	AST_P3_3	#0055FF	2.1541255587064176	1.4339477475622158	-7.260678879391201	-6.031535463494909	1	#002BD4	NA	NA
P3_3_ATCAGGTAGCAAGTCG-1	1.5047077614992914	-2.120302980705306	AST_P3_1	#001CC6	2.4539158814870268	-5.557960683490946	10.951326857150837	-17.334457790780686	5	#2BD4FF	NA	NA
P3_3_ATCAGGTTCTATTCGT-1	2.124860592576867	8.380449468330339	END_7	#20C6FF	NA	NA	NA	NA	NA	NA	NA	NA
P3_3_ATCATTCAGATAGTGT-1	-4.362241439130896	2.5472962204970866	GPC_9	#60FFFF	4.342525171610013	5.255338495586202	-47.18540411881801	9.859701825124587	8	#AAFFAA	104.9614329279787	9
P3_3_ATCATTCAGCACGTCC-1	-3.753649405744666	-6.53643972234349	AST_P3_0	#0000AA	-1.7113118893183323	0.22380477747707173	12.588462117869769	0.891452360307926	1	#002BD4	NA	NA
P3_3_ATCATTCCACAGAAGC-1	-3.1691703121930304	-8.031952684684798	AST_P3_15	#FFE340	-4.328369212774143	1.7615547533967952	16.638695749458172	10.03212306035059	11	#FFD52B	NA	NA
P3_3_ATCATTCCACGATTCA-1	-5.145922831800574	4.26437085314174	GPC_8	#40E3FF	6.869749473901883	5.8057010825613	-74.83847179197886	30.291715816190745	6	#55FFFF	69.38572303515912	6
P3_3_ATCATTCGTTGGCCGT-1	1.1822534281939325	-3.3381367381058187	AST_P3_1	#001CC6	1.693356829258099	-5.36400573888035	10.367844245114886	-15.946222830695177	3	#0080FF	NA	NA
P3_3_ATCATTCTCGATGCAT-1	-4.375690154340857	0.8200620357551129	GPC_9	#60FFFF	3.4825400584660917	3.987621372554586	-24.181106243040833	-0.8457217051518608	8	#AAFFAA	124.53562782081566	11
P3_3_ATCCACCCAAGGACAC-1	-4.579380206373328	-2.0498624499283284	AST_P3_3	#0055FF	2.2343846434079557	1.476235901925848	-7.066962353583773	-3.8493263379792055	1	#002BD4	NA	NA
P3_3_ATCCACCCACTAACCA-1	1.9944498021334467	9.214022809699967	END_7	#20C6FF	NA	NA	NA	NA	NA	NA	NA	NA
P3_3_ATCCATTAGTAGCTCT-1	-3.922308139112586	-8.332598512931868	AST_P3_15	#FFE340	-4.444423747686252	1.2572117503622036	20.47469073934037	10.85570935464695	11	#FFD52B	NA	NA
P3_3_ATCCATTGTGGTAATA-1	2.1824312884539423	-3.1824145968399495	AST_P3_1	#001CC6	1.5408521467172054	-6.119344884540751	6.936291373704607	-23.62978481280396	3	#0080FF	NA	NA
P3_3_ATCCATTTCGGACTTA-1	-6.360953978803748	-6.187990968986556	AST_P3_0	#0000AA	-2.1001303917444796	-0.45420163312168316	3.2355454132080848	-0.9116610127983235	0	#0000AA	157.25227984124115	13
P3_3_ATCCCTGTCATACGGT-1	-6.4221693794995485	-5.583613699241683	AST_P3_0	#0000AA	1.1887256750189212	1.1220200117567043	0.3262762842290877	-1.2756169137945712	1	#002BD4	NA	NA
P3_3_ATCCCTGTCGTTGTGA-1	-5.231498412397498	-4.885621374412581	AST_P3_0	#0000AA	-1.7954242950953099	-0.9994086567422886	8.424527582246535	-1.4808659314429171	1	#002BD4	160.6076560140978	13
P3_3_ATCCGTCCAGATTTCG-1	-3.3729063790112677	-2.4086042101822347	AST_P3_0	#0000AA	1.3574150004707721	0.5712391789892177	-3.2442855716908587	-7.004153478440091	1	#002BD4	NA	NA
P3_3_ATCCGTCGTGACTGTT-1	1.5956025798052607	-3.4649882967911214	AST_P3_1	#001CC6	1.4639155143224147	-5.562754327442362	9.48501110127582	-16.52389913069725	3	#0080FF	NA	NA
P3_3_ATCCGTCTCAGCTAGT-1	1.6574426371783075	9.480287725166276	END_7	#20C6FF	NA	NA	NA	NA	NA	NA	NA	NA
P3_3_ATCCGTCTCCGAGCTG-1	-3.423115662840003	-7.785353487297103	AST_P3_15	#FFE340	-4.52576024594675	1.9762294720747928	11.45386367198859	5.121920012804007	11	#FFD52B	NA	NA
P3_3_ATCCTATAGGAGACCT-1	-4.857978991773718	-5.075501745506331	AST_P3_0	#0000AA	-0.9303525215662571	-1.0433847252389927	7.734233087953443	-2.609828051751523	1	#002BD4	NA	NA
P3_3_ATCCTATCATAGAGGC-1	-6.2141734879285035	4.990075284675553	GPC_8	#40E3FF	5.986617969843045	4.787033146236227	-15.217942906048517	11.104375964482877	6	#55FFFF	143.54468573746115	12
P3_3_ATCCTATGTAATGCGG-1	-5.646988562849158	-4.60849029378514	AST_P3_0	#0000AA	0.7051089876614955	1.5842506345251064	2.3324193767398653	1.215349538159714	1	#002BD4	NA	NA
P3_3_ATCCTATGTCAGTCTA-1	-5.289550952222937	3.9518629853286296	GPC_8	#40E3FF	6.823151993127957	5.433083599422262	-73.73682745616051	27.819084356474946	6	#55FFFF	61.155667129063275	5
P3_3_ATCGATGGTCGCATTA-1	-4.62753360679447	-8.276846712394759	AST_P3_15	#FFE340	-4.486990047124729	1.1699615176656704	16.85349104214166	9.423367739738794	11	#FFD52B	NA	NA
P3_3_ATCGATGGTGAGTGAC-1	-6.885692290571326	1.086553746894792	OPC_18	#FF8E00	NA	NA	NA	NA	NA	NA	NA	NA
P3_3_ATCGATGTCGATTCCC-1	-5.471432856824988	-4.673587148948714	AST_P3_0	#0000AA	-2.006517959264621	0.07845503649501606	5.7064294278138386	-1.506700888605466	1	#002BD4	158.9122541615329	13
P3_3_ATCGCCTAGAGTCCGA-1	-3.881674937513465	3.07714145822902	GPC_9	#60FFFF	4.325237440439358	5.8993418868520715	-45.235789101307915	11.563741980728352	8	#AAFFAA	99.22149800152016	9
P3_3_ATCGCCTAGTTGAAAC-1	-3.6470200341015997	-5.85804445104222	AST_P3_0	#0000AA	-2.318177533773288	0.49768692812709614	10.823608082608244	-1.2022118862478002	1	#002BD4	NA	NA
P3_3_ATCGCCTGTTAACCTG-1	-4.738407305982703	1.7263978068389447	GPC_9	#60FFFF	3.9510006183110624	4.564359968517111	-36.25050308437594	-0.8406539395345962	8	#AAFFAA	118.51039067300279	10
P3_3_ATCGGATAGCTCGAAG-1	-6.0094897072583375	-5.686375921531722	AST_P3_0	#0000AA	-2.1299932724512667	-0.6337856594583531	7.027017908868591	-0.23081455652863608	1	#002BD4	160.39622999137617	13
P3_3_ATCGGATGTGGGTATG-1	-6.033159903791541	-6.024029558464095	AST_P3_0	#0000AA	-2.4564562565363497	-0.8073643986246128	8.769017590207895	2.0690102844803078	1	#002BD4	NA	NA
P3_3_ATCGGATTCATTCACT-1	-3.6332372944623175	-6.32000905828099	AST_P3_0	#0000AA	-1.552054000524387	0.2744432147481899	11.889010351919147	0.5445891559487467	1	#002BD4	NA	NA
P3_3_ATCGGCGAGCACTGGA-1	-4.3753907006055055	-2.604314630790755	AST_P3_0	#0000AA	1.3606151962005046	1.3312645610311489	-2.7707903435317096	-6.423033346222399	1	#002BD4	NA	NA
P3_3_ATCGGCGCAGCAGACA-1	-6.371351413038367	12.766834432319596	PER_6	#00AAFF	NA	NA	NA	NA	NA	NA	NA	NA
P3_3_ATCGGCGCAGGTAGTG-1	-2.2645382206708136	-5.743222540184066	AST_P3_0	#0000AA	-1.5310819870508763	-0.49634235539646343	12.275679872646004	-1.7498019127107063	1	#002BD4	NA	NA
P3_3_ATCGGCGGTCCGATCG-1	2.3831649501055536	8.86561506433864	END_7	#20C6FF	NA	NA	NA	NA	NA	NA	NA	NA
P3_3_ATCGTAGTCTCTCAAT-1	-4.191507033613318	-8.33127385930638	AST_P3_15	#FFE340	-4.505224300054416	1.3150219377019863	17.54229596053944	11.228381338675979	11	#FFD52B	NA	NA
P3_3_ATCGTCCAGGAAACGA-1	-6.057699374464148	-7.116276567741439	AST_P3_0	#0000AA	-2.993880820897922	-0.6658686939737339	9.788640198358191	2.8982511899338976	1	#002BD4	164.45825723955411	14
P3_3_ATCGTGATCAAAGACA-1	-4.343119792249793	-8.46415025548558	AST_P3_15	#FFE340	-4.568862987188205	1.2439864929655056	16.139403068653017	12.376550843651163	11	#FFD52B	NA	NA
P3_3_ATCTCTAAGATAACGT-1	0.05610970446765995	-2.1127575095138997	AST_P3_1	#001CC6	2.5491843694173246	-5.047861749317362	9.76308047949077	-7.128981875402958	5	#2BD4FF	NA	NA
P3_3_ATCTCTAAGCAACAAT-1	-5.351506404188269	-7.37088043050389	AST_P3_0	#0000AA	-2.862478805211887	-1.036176139499857	15.436433103884397	4.065793316291193	1	#002BD4	NA	NA
P3_3_ATCTCTACAGGTATGG-1	0.5500387925833521	0.7173080389060529	AST_P3_11	#9FFFBF	5.790114807459012	-5.311922246601298	-3.0801903730732576	-12.681513547424705	10	#FFFF55	NA	NA
P3_3_ATCTCTATCCGCGGAT-1	-5.506608657148474	-7.458687609001204	AST_P3_0	#0000AA	-2.6931260353602022	-0.38002770581455425	13.89884319735557	6.071692932189954	1	#002BD4	NA	NA
P3_3_ATCTTCAAGCCAAGTG-1	-4.256648711469763	-6.2562435324631185	AST_P3_0	#0000AA	-2.5537744289911837	-0.1553322617074986	8.01940494490893	-2.4038347149213153	1	#002BD4	162.1232021274441	14
P3_3_ATCTTCAAGGGTCACA-1	-6.009727172163123	-3.0142760928116292	AST_P3_0	#0000AA	0.6492541306935695	2.772319143626974	0.496146431702318	-3.809611761688376	1	#002BD4	151.74048611480393	13
P3_3_ATGAAAGGTATCATGC-1	-3.7584420960217657	-6.259384935661361	AST_P3_0	#0000AA	-1.6358068710840794	0.1593849118688564	13.226792481564308	2.0203145303535974	1	#002BD4	NA	NA
P3_3_ATGACCACACTTCCTG-1	-4.865638427045935	-2.868960445686385	AST_P3_3	#0055FF	1.2120614447914508	0.13335115275172993	-0.09354686840057201	-5.1743199646787295	1	#002BD4	151.23992287328818	13
P3_3_ATGACCACATATGAAG-1	-4.414021662977332	4.279976541236833	GPC_8	#40E3FF	6.505997585626736	6.31454593500881	-46.68926679628938	21.48345236747375	6	#55FFFF	79.40230901219634	7
P3_3_ATGACCAGTTGCTTGA-1	-4.8681813996106325	-5.759512728019759	AST_P3_0	#0000AA	-2.6283853775538057	-0.8270336929819126	8.455772649308578	1.1720047988688154	1	#002BD4	161.0570806799429	14
P3_3_ATGACCAGTTGGCTAT-1	-4.843302420881384	-6.180089300437972	AST_P3_0	#0000AA	-2.015158963826999	0.06921524367122456	11.491009952619217	-0.3431782214896846	1	#002BD4	NA	NA
P3_3_ATGACCATCTTACGTT-1	-3.255093030241126	4.259696656898454	GPC_9	#60FFFF	5.568761276575223	7.201809709880636	-61.497342043635875	43.695496730318794	8	#AAFFAA	79.40230901219634	7
P3_3_ATGATCGGTCCCTGAG-1	-5.251359633710974	-5.746952837272689	AST_P3_0	#0000AA	-2.3806734806574434	-0.6122314278146763	7.452536625388104	1.1756115954812854	1	#002BD4	160.99633195007837	14
P3_3_ATGATCGTCCTGCCAT-1	-2.6688448708325567	-3.9277828391037435	AST_P3_0	#0000AA	-0.1569996601618382	0.3466468509176235	9.068111735566028	-0.22806630554738969	1	#002BD4	NA	NA
P3_3_ATGCATGCAGGAGACT-1	-4.594750098493689	-5.176382368370101	AST_P3_0	#0000AA	-1.2323766476191136	-0.6834255997201939	5.9851839916260126	0.008881959459937404	1	#002BD4	159.36005334809963	13
P3_3_ATGCATGTCGACGATT-1	-3.970530680921668	-5.458489244743392	AST_P3_0	#0000AA	-1.6447139507807347	-1.2695750538370152	10.85900073908564	-0.8245483663947364	1	#002BD4	163.37742560535918	14
P3_3_ATGCATGTCGGACAAG-1	-6.534602813032263	-6.787123506828353	AST_P3_0	#0000AA	-3.273977828649387	-1.0252987686655064	5.7366482335736135	7.270109722784948	1	#002BD4	NA	NA
P3_3_ATGCCTCTCCAACTAG-1	-6.431197337415808	-6.536966150566146	AST_P3_0	#0000AA	5.630971359583035	4.634914463374899	0.581838575665591	11.263261606420942	6	#55FFFF	163.43439289965414	14
P3_3_ATGCGATAGGCGCTCT-1	-6.95659273078739	11.449950391487077	PER_6	#00AAFF	NA	NA	NA	NA	NA	NA	NA	NA
P3_3_ATGCGATCACTACACA-1	0.5988552946776209	0.44525036035557103	AST_P3_11	#9FFFBF	5.803097652765408	-5.164820367481425	2.940752240530582	-10.904876724654137	10	#FFFF55	NA	NA
P3_3_ATGCGATGTCATCGCG-1	-4.199737242963904	-5.554205721183822	AST_P3_0	#0000AA	-0.9659758335627171	-0.435641938831522	13.270134403717652	2.4513209283148134	1	#002BD4	NA	NA
P3_3_ATGCGATTCGTTCCCA-1	-3.891567878034705	-2.5526486094437093	AST_P3_0	#0000AA	1.3032425116099862	1.0931912716367702	-2.6234583558969793	-5.266361612237376	1	#002BD4	NA	NA
P3_3_ATGGAGGAGAAGGGAT-1	-2.2961966316968145	-4.082883661552474	AST_P3_0	#0000AA	-0.1399110085047337	-0.19642298855991558	12.227484766585588	-4.766281637609136	1	#002BD4	NA	NA
P3_3_ATGGAGGCAGCGAACA-1	1.8238522488802729	9.013507062629655	END_7	#20C6FF	NA	NA	NA	NA	NA	NA	NA	NA
P3_3_ATGGAGGCAGTCTGGC-1	-3.6514002602368536	-6.673785990043685	AST_P3_0	#0000AA	-2.9495964771784395	1.2691125329473476	8.67570860208771	0.1578889513240478	0	#0000AA	163.35574193336825	14
P3_3_ATGGAGGTCACGACTA-1	-5.079556636121863	2.9396931473769694	GPC_8	#40E3FF	6.402249740930691	5.172854965541647	-65.75810854603934	12.896125087856149	6	#55FFFF	50.459310417330194	5
P3_3_ATGGATCAGGAAAGTG-1	0.5288410861223993	7.449505502418473	END_13	#DFFF80	NA	NA	NA	NA	NA	NA	NA	NA
P3_3_ATGGATCAGGCCTAGA-1	-6.615004233625525	-7.652829950614974	AST_3m_5	#008EFF	-4.4064751392878145	-0.40128033795566753	6.581027207537662	2.869409921637416	0	#0000AA	163.63771792216147	14
P3_3_ATGGATCAGTTCTCTT-1	-5.1372806351453	-1.3395736868820636	AST_P3_3	#0055FF	2.443877982469693	2.4141278322675683	-9.218683357749411	-6.09838586381507	2	#0055FF	142.42255417358078	12
P3_3_ATGGATCTCCAGCACG-1	-5.654525927808875	-7.901335542961165	AST_P3_0	#0000AA	-3.5899420506037325	-0.4992551151773472	13.80227438865019	7.196016629404869	1	#002BD4	NA	NA
P3_3_ATGGGAGCAGACCGCT-1	-5.51946704795658	1.4218165223159345	AST_P3_4	#0071FF	8.33111469683279	0.8396639283636074	-17.986408859439855	-4.322714119679235	12	#FFAA00	135.06162291406358	11
P3_3_ATGGGAGGTAACATCC-1	-6.831707648542517	13.227847272590592	PER_6	#00AAFF	NA	NA	NA	NA	NA	NA	NA	NA
P3_3_ATGGGAGGTTATGTGC-1	-4.537789038923377	-5.621640508934066	AST_P3_0	#0000AA	-1.6235030418909642	-0.9616724792978306	11.81138022021151	2.272829778746124	1	#002BD4	NA	NA
P3_3_ATGGGTTCACTCCGAG-1	-5.737003020551795	-6.014493292137191	AST_P3_0	#0000AA	-2.36489017072092	-1.3947164360544224	8.083150062160918	-1.9502358226303536	1	#002BD4	160.9100514634886	14
P3_3_ATGGGTTCAGATCCAT-1	2.0032295663088617	-2.897280281349227	AST_P3_1	#001CC6	1.5842130952798275	-6.686335736896708	4.93708655716816	-28.56083686902011	3	#0080FF	NA	NA
P3_3_ATGGGTTGTACCACGC-1	-2.5790964882641974	-5.547114198967025	AST_P3_0	#0000AA	-1.5714448219812962	-0.053490215923502005	9.303090465903388	-4.777432604188727	1	#002BD4	NA	NA
P3_3_ATGGGTTTCTAACGGT-1	-4.540326766279334	-7.482543772026107	AST_P3_0	#0000AA	-3.4257956272638888	-0.2477704826852818	14.18125810783994	3.096201892739549	1	#002BD4	NA	NA
P3_3_ATGGTTGTCAATCTTC-1	-3.5138625424176397	2.9276158158340007	GPC_9	#60FFFF	3.961368488641873	6.273584192607687	-27.344961398010863	5.94992031661395	8	#AAFFAA	111.27767096392508	10
P3_3_ATGTCCCCAACCAATC-1	-5.27417200019657	-5.868595426841781	AST_P3_0	#0000AA	-2.192179513601169	-0.8396536652109166	10.76466126743269	-0.4449771029661163	1	#002BD4	163.03226976143753	14
P3_3_ATGTCCCCATCCTAAG-1	-2.665399245527381	-6.422586744590804	AST_P3_0	#0000AA	-2.5103517300165743	-1.7193171326181431	14.558390607172392	1.7502213475174533	1	#002BD4	NA	NA
P3_3_ATGTCCCGTAGGCAAC-1	-6.203720740583533	-5.5784176047287435	AST_P3_0	#0000AA	-1.9908092743433567	-0.8279601875803013	3.272533137171445	-1.7219948770828866	1	#002BD4	157.18666955087429	13
P3_3_ATGTCCCGTCGCAGTC-1	-2.9732412617474737	-5.530414884849593	AST_P3_0	#0000AA	-1.4634021050013157	0.3127850945928554	11.985225829987886	-2.7136152504821647	1	#002BD4	NA	NA
P3_3_ATGTCCCGTGTTAGCT-1	-5.367206267622107	0.5985953305520566	AST_P3_3	#0055FF	5.148457693430081	3.3742713387945154	-24.2502297504691	-2.7828499312645345	6	#55FFFF	131.90684073602304	11
P3_3_ATGTCTTCAACGATCT-1	-5.457246951368445	0.9972052518882306	AST_P3_3	#0055FF	4.0438164943181425	3.3433118518331506	-28.977156237787344	-3.3624574767192907	2	#0055FF	126.96820721729274	11
P3_3_ATGTCTTCAATTGCGT-1	-4.050300769117468	-2.1148720438919515	AST_P3_3	#0055FF	1.6469375663720516	1.0108051951864223	-4.005002903410146	-6.784541020104743	1	#002BD4	NA	NA
P3_3_ATGTCTTGTTGTTTGG-1	-5.967956713941687	-5.7399542983017415	AST_P3_0	#0000AA	-2.0606406456507296	-1.3328642193338414	5.970028819211797	-0.8463325776175046	1	#002BD4	NA	NA
P3_3_ATGTCTTTCCGCATAA-1	-4.215719870832556	-4.9332478697739095	AST_P3_0	#0000AA	-0.5894786840952488	-0.8652483765146275	9.640006782426331	-1.5869068372572168	1	#002BD4	162.24378611830195	14
P3_3_ATGTCTTTCTAAGGAA-1	-6.24904411247074	-3.5212205107651204	AST_P3_0	#0000AA	1.5754288309537319	1.5296052154043178	-1.2808098097230483	-3.7330101807526543	1	#002BD4	NA	NA
P3_3_ATTACCTCACACGCCA-1	-5.962318591383093	12.923920804695085	PER_6	#00AAFF	NA	NA	NA	NA	NA	NA	NA	NA
P3_3_ATTACCTTCCCTCGAT-1	-4.849227122572058	-5.776776617332503	AST_P3_0	#0000AA	-1.3920906311548802	-0.7109138313791294	9.674753127800543	0.7574652857045625	1	#002BD4	162.87911901942985	14
P3_3_ATTACTCGTCTGTCCT-1	-5.69524019172489	-4.564433878227279	AST_P3_0	#0000AA	-1.0974856144465062	0.6369705852010707	2.3287029426139263	-1.7501612530783273	1	#002BD4	NA	NA
P3_3_ATTCACTCAGGCTTGC-1	-3.9674212258130255	3.7883314435042887	GPC_9	#60FFFF	5.719677852960721	6.410446947429464	-79.28437607931149	36.67341310140411	8	#AAFFAA	81.87811420772897	7
P3_3_ATTCAGGAGACAAGCC-1	-7.684103183057898	1.487804943756059	OPC_18	#FF8E00	NA	NA	NA	NA	NA	NA	NA	NA
P3_3_ATTCAGGCAAGCCCAC-1	0.8699523884981928	7.86451357050319	END_13	#DFFF80	NA	NA	NA	NA	NA	NA	NA	NA
P3_3_ATTCAGGGTCATTGCA-1	-4.598583392408484	4.489050084785417	GPC_8	#40E3FF	6.6307353251897245	6.243281668041036	-64.8041428671391	40.00615893355919	6	#55FFFF	74.44824688169182	7
P3_3_ATTCAGGTCTTAGCCC-1	-4.678426913526648	-2.439521854682967	AST_P3_3	#0055FF	1.3735293620549587	1.080081766460226	-2.6477626123685583	-5.535649874820106	1	#002BD4	147.78536981772228	12
P3_3_ATTCATCAGACACACG-1	-3.306811265256995	-7.785958116813704	AST_P3_15	#FFE340	-4.593758178380832	1.8597671370842914	13.909033249458872	5.724005363993068	11	#FFD52B	NA	NA
P3_3_ATTCATCGTACTAACC-1	-4.297874144819373	-6.704954450889632	AST_P3_0	#0000AA	-2.8774696117914766	0.4022412951925258	8.78998787243091	-1.018858770649977	1	#002BD4	NA	NA
P3_3_ATTCATCGTATGTGTC-1	-4.56515853812992	-3.1647515948257894	AST_P3_0	#0000AA	1.1370493495189098	0.3765525277593593	3.373019779429213	-3.8884146806740043	1	#002BD4	154.06738625584822	13
P3_3_ATTCATCTCGAGTCTA-1	-3.9375464241772833	-7.560074632926986	AST_P3_0	#0000AA	-3.2618332630671114	0.15652293524532124	17.5634972420185	3.397427352192174	1	#002BD4	NA	NA
P3_3_ATTCCATAGAAACTAC-1	-6.272296599653357	-4.50913030461888	AST_P3_0	#0000AA	0.8487927490197567	0.7387500461080532	0.9003709198523953	-3.9805798127172713	0	#0000AA	154.16269749269784	13
P3_3_ATTCCATAGATTGTGA-1	-6.5938121598035035	12.098574811653092	PER_6	#00AAFF	NA	NA	NA	NA	NA	NA	NA	NA
P3_3_ATTCCATAGGCAGGGA-1	-4.433960608747595	-5.204868143363997	AST_P3_0	#0000AA	-1.174948049215183	-0.5892099682352085	9.28752053982516	2.165758902677449	1	#002BD4	162.5783794472147	14
P3_3_ATTCCATCAATCCTTT-1	-5.308042697218054	-5.925081556602523	AST_P3_0	#0000AA	-2.194423986104831	-0.8855220619699498	9.155505300641169	-0.5941024359471252	1	#002BD4	162.79685688057924	14
P3_3_ATTCCATGTAAGTCAA-1	-5.058664492872351	-0.21856093959431339	AST_P3_3	#0055FF	2.9953277581654936	4.560792749736593	-9.235748796178397	0.3178834134732349	8	#AAFFAA	141.13658742709168	12
P3_3_ATTCCTAAGACTCATC-1	3.9403498847216425	-0.3442974741898029	AST_P3_19	#FF7100	4.184638904901639	-8.629100972797586	-9.041358343109566	-62.72346959008918	15	#D52B00	NA	NA
P3_3_ATTCCTAGTCACTTAG-1	-5.827609233167761	-6.380670374198958	AST_P3_0	#0000AA	-2.2837668186701388	-0.10441797414035991	7.279993828997731	1.649128774148158	1	#002BD4	NA	NA
P3_3_ATTCCTATCCGGACTG-1	-5.3919359963208375	-4.204581087394759	AST_P3_0	#0000AA	-0.5864712721384617	3.290061539027975	2.8953228123076737	-3.4134043386039976	0	#0000AA	154.3611022402534	13
P3_3_ATTCGTTGTACGTGTT-1	12.550324745866662	-1.6182594950638263	MIC_16	#FFC620	NA	NA	NA	NA	NA	NA	NA	NA
P3_3_ATTCGTTGTCAGATTC-1	-2.772424153593177	-3.4297028239212484	AST_P3_0	#0000AA	0.5715379589520839	0.011315053317831003	6.670511207150521	-4.482820956658803	1	#002BD4	NA	NA
P3_3_ATTCGTTTCTGGAGAG-1	-3.036652259138221	-3.9683292563400716	AST_P3_0	#0000AA	-0.7516949898279759	0.5217961724737148	7.901185578846721	-4.032342695222482	1	#002BD4	NA	NA
P3_3_ATTCTACCAGGCCTGT-1	-5.1307527344495	-4.934225385948226	AST_P3_0	#0000AA	-1.2938369041956517	0.8923141416051845	1.23370007490707	-2.7384028254064865	1	#002BD4	NA	NA
P3_3_ATTCTACGTCTGCAAT-1	-5.709029368665808	4.897035772041276	GPC_8	#40E3FF	6.6998481028996855	5.4637411292531946	-50.31130585736449	34.35285587273701	6	#55FFFF	62.05507915515506	6
P3_3_ATTCTACGTGATTGGG-1	0.15534187892377949	-1.8082469160995929	AST_P3_1	#001CC6	2.4748521321736723	-4.701240712787821	8.451089535827634	-4.951214187986957	5	#2BD4FF	NA	NA
P3_3_ATTCTACTCACCTCAC-1	-6.097752742078894	-7.5029843504868	AST_P3_0	#0000AA	-3.1833682781733126	-0.870536262180521	14.029313231401005	4.435881771225122	1	#002BD4	NA	NA
P3_3_ATTCTACTCACTGTTT-1	-4.423325232771033	-7.521398847862288	AST_P3_0	#0000AA	-3.234267783788547	-0.09930592217655376	14.72878574614963	3.407649162033869	1	#002BD4	NA	NA
P3_3_ATTCTACTCTACGGGC-1	-6.136136225965613	-6.156634634300277	AST_P3_0	#0000AA	-1.525318217901096	-0.6599220577737828	5.8346702337028775	-2.0884894701268477	1	#002BD4	NA	NA
P3_3_ATTGGGTCACCTCAGG-1	-6.599596671369666	4.534488374427751	GPC_8	#40E3FF	6.495684551569119	4.725580280635641	-30.567170921420644	19.695336477429798	6	#55FFFF	44.814533844607276	4
P3_3_ATTGGGTCAGACAAAT-1	-2.577241591718787	-5.547406500145003	AST_P3_0	#0000AA	-2.2260530716456026	-1.884872132923319	3.841540166043542	-1.436010925701499	0	#0000AA	157.9000461217596	13
P3_3_ATTGGGTGTGGTTTGT-1	-5.399145774152869	-5.993057077690169	AST_P3_0	#0000AA	-1.3097956902063939	-0.3087605778238316	5.6713164429053	0.6246939678535229	1	#002BD4	NA	NA
P3_3_ATTGTTCGTACTTGTG-1	-3.8319255631238165	-8.565758531852767	AST_P3_15	#FFE340	-4.671170783666477	1.7032259013393383	16.65814506912423	10.693468232241228	11	#FFD52B	NA	NA
P3_3_ATTGTTCTCTCGTCGT-1	-5.374068431165808	-6.013484781547591	AST_P3_0	#0000AA	-1.4582603699244114	-0.5970513168832798	7.0306339861949745	-1.6071344801068776	1	#002BD4	161.59436449742472	14
P3_3_ATTTACCCAGACACCC-1	-6.105158023145789	-6.127656286521956	AST_P3_0	#0000AA	-1.9960511452234837	-0.8210415188333531	7.430616290050933	1.2764311052608848	1	#002BD4	160.41506803727742	13
P3_3_ATTTACCTCCCAAGTA-1	-5.648198775556677	4.975091630653337	GPC_8	#40E3FF	6.4968852275334745	5.495088880870626	-25.258908334350735	20.994664211204572	6	#55FFFF	68.96340275390102	6
P3_3_ATTTCACAGATGACAT-1	-3.876128367689246	-7.764430826469466	AST_P3_0	#0000AA	-3.0249791866816134	0.17762262186794087	16.14388741548938	4.5189746459748035	1	#002BD4	NA	NA
P3_3_ATTTCACCACTATCGA-1	-5.763134173658484	4.981186563209489	GPC_8	#40E3FF	6.33114950594534	5.710855787608907	-11.160315870758145	31.031519584709244	6	#55FFFF	167.09346388835908	14
P3_3_ATTTCACGTAAGATAC-1	0.7456027347773371	7.674140626625016	END_13	#DFFF80	NA	NA	NA	NA	NA	NA	NA	NA
P3_3_ATTTCACGTCTGTGAT-1	-5.513829402235144	4.602076703742936	GPC_8	#40E3FF	7.294847416254178	5.520086115215109	-55.16774887350524	28.303648827757787	6	#55FFFF	58.87158879708352	5
P3_3_ATTTCTGAGTCTGGAG-1	-4.254857711103552	-4.080285375877425	AST_P3_0	#0000AA	-1.0388742214716526	0.3730321582296352	4.853517935867855	-4.077078961703036	1	#002BD4	157.4792282656561	13
P3_3_CAAAGAAAGATCGCCC-1	-5.910191706922644	13.130450422004655	PER_6	#00AAFF	NA	NA	NA	NA	NA	NA	NA	NA
P3_3_CAAAGAACAGTGGCTC-1	-4.266092948225134	-8.499319856926009	AST_P3_15	#FFE340	-4.62310082974802	1.2608405407407741	19.581025088610108	13.009170089509743	11	#FFD52B	NA	NA
P3_3_CAAAGAAGTATACAGA-1	-6.590655020979041	3.6216136757888346	GPC_8	#40E3FF	6.562443661066189	4.203665798518942	-47.91117497697407	18.1363824849303	6	#55FFFF	33.672971446735595	3
P3_3_CAAAGAATCCAGTGTA-1	-5.451853923109168	-7.030647581382796	AST_P3_0	#0000AA	-3.405291152623996	-0.5863663498422642	12.769563880885173	3.5994567507233675	1	#002BD4	166.2181094485631	14
P3_3_CAAAGAATCTTGGGCG-1	-3.9651095192700567	-4.737631147666976	AST_P3_0	#0000AA	-1.097546411184177	0.7142443116643886	6.6542599265239435	-3.13949202989721	1	#002BD4	NA	NA
P3_3_CAACAACAGCCTGTCG-1	-4.32349365165531	-5.9917147810898275	AST_P3_0	#0000AA	-2.2654388672388643	-0.18289607205600933	14.500847448005118	4.246148597963518	1	#002BD4	NA	NA
P3_3_CAACAGTAGCATCGAG-1	-6.06054370811283	-5.671053713127181	AST_P3_0	#0000AA	-2.010837388662204	-1.4426004234811802	6.6424863686690365	-2.8088322656510774	1	#002BD4	NA	NA
P3_3_CAACAGTCAGGTGACA-1	-4.869694880750769	-2.911050861640975	AST_P3_3	#0055FF	1.5636159056149868	0.6782264169195156	0.35581891399004734	-1.0353503962738202	1	#002BD4	NA	NA
P3_3_CAACCAAAGGAAAGGT-1	-6.198512725141638	-5.430561846061751	AST_P3_0	#0000AA	-1.946721387533054	-1.0719281975290318	6.65414941450841	-0.7512322020335606	1	#002BD4	159.40606394400263	13
P3_3_CAACCAAAGGAGAGGC-1	-5.685297660139197	-5.553966825767562	AST_P3_0	#0000AA	-2.1245799786127657	-0.6397604290506382	5.362961160564273	1.3160065456756709	1	#002BD4	159.40243945030355	13
P3_3_CAACCAACAGCTTCGG-1	-5.627610854414099	5.009417707160905	GPC_8	#40E3FF	6.575198578210965	5.536217277858541	-33.38484556213415	22.312326050519935	6	#55FFFF	61.330362984390206	5
P3_3_CAACCAAGTAATGATG-1	-3.953063182142371	-6.038341348930404	AST_P3_0	#0000AA	-1.6309431320704075	0.1997996028402309	13.27013537569938	1.5990138642917098	1	#002BD4	NA	NA
P3_3_CAACCTCCAAGGTCGA-1	-3.0412477772504034	3.5795294587173014	GPC_9	#60FFFF	4.211530136438504	6.61969501337795	-17.577801318988715	11.339734405459359	8	#AAFFAA	109.9674649203791	9
P3_3_CAACCTCCATTCACAG-1	-3.2745568077832403	2.122732693389848	GPC_9	#60FFFF	3.5197378867589384	5.8998301681020715	-11.419575984666812	1.8703482684050863	8	#AAFFAA	140.67249555990182	12
P3_3_CAACCTCGTATCAGCT-1	-6.252780131605261	4.984432870582536	GPC_8	#40E3FF	6.00457947191824	4.867250269267843	-6.778590263234038	19.590065479007247	6	#55FFFF	163.93680870255264	14
P3_3_CAACGATGTCAGCTTA-1	0.3156223673552332	7.274837190345719	END_13	#DFFF80	NA	NA	NA	NA	NA	NA	NA	NA
P3_3_CAACGATGTTTGATCG-1	2.5351658541888056	9.233910733894303	END_7	#20C6FF	NA	NA	NA	NA	NA	NA	NA	NA
P3_3_CAACGATTCTCTCAAT-1	4.019004173967248	3.0516061131515055	AST_P3_3	#0055FF	2.998258876176968	3.942258184764669	-21.329390673469252	-8.5790140219981	2	#0055FF	132.11418390474122	11
P3_3_CAACGGCGTCTGTGAT-1	2.157060332986718	9.014840299323991	END_7	#20C6FF	NA	NA	NA	NA	NA	NA	NA	NA
P3_3_CAAGACTAGCAAATCA-1	-5.800088576582068	-5.6862972434006185	AST_P3_0	#0000AA	-2.0413797623194307	-0.3901695553323765	6.1241099311415335	-0.26482879445806456	1	#002BD4	158.05093019142313	13
P3_3_CAAGACTGTTATCTGG-1	-3.638265065458411	-7.6376312430344075	AST_P3_15	#FFE340	-3.2821727520502657	0.5875300820806484	8.345193685554522	1.9451550772639163	1	#002BD4	162.19460592857192	14
P3_3_CAAGACTTCGATTGGT-1	-6.243865660932654	-5.951334303184554	AST_P3_0	#0000AA	-2.164952588704929	-0.5786854568979283	2.8628576312382337	-0.17842654559692123	1	#002BD4	155.7719234727855	13
P3_3_CAAGAGGAGCATCCCG-1	-4.506008796003455	-5.66483909444432	AST_P3_0	#0000AA	-1.1174245602167698	-0.5454692188760777	9.304816228830385	1.7513860853135077	1	#002BD4	NA	NA
P3_3_CAAGAGGAGGCCTTCG-1	0.80793876239956	8.750522786811784	END_7	#20C6FF	NA	NA	NA	NA	NA	NA	NA	NA
P3_3_CAAGAGGAGGGTTGCA-1	-4.516201667097205	-5.376412218376204	AST_P3_0	#0000AA	-1.4229510551966282	-0.686303788807108	11.97028583040303	2.902597119074129	1	#002BD4	NA	NA
P3_3_CAAGAGGCAAGGGCAT-1	-4.042694262769812	-8.555558031364486	AST_P3_15	#FFE340	-4.671492648748264	1.4507291074731807	20.041139884994596	13.483642985775187	11	#FFD52B	NA	NA
P3_3_CAAGAGGTCAAGCCTA-1	-4.344524077680701	-4.972492521568343	AST_P3_0	#0000AA	-1.341269088415012	0.35911089739589497	6.073591119275623	0.25610114049006866	1	#002BD4	158.38977661354895	13
P3_3_CAAGCTACATCTCAAG-1	-5.451007537153357	-1.5047637875519244	AST_P3_3	#0055FF	2.6084685796224027	2.7337612565496423	-10.859258939310756	-6.139798500507771	2	#0055FF	140.18638473704286	12
P3_3_CAAGGGAAGTAGGCCA-1	-6.383681468275183	-1.3995304758987872	AST_P3_3	#0055FF	0.6553059690915493	3.739244168613241	-3.5010801551105386	-3.6061168985542964	0	#0000AA	147.73414622188264	12
P3_3_CAAGGGATCAGGAGAC-1	-6.165274314191931	-5.650303667350814	AST_P3_0	#0000AA	5.272843527170315	4.285455768916891	-0.6078149764161397	0.8005628615303837	1	#002BD4	154.09338676993826	13
P3_3_CAATACGAGGAGCTGT-1	-2.916328839567298	-3.7712443526230306	AST_P3_0	#0000AA	0.24607758459676776	-0.1585213486215611	10.739311854343724	3.607150545734772	1	#002BD4	NA	NA
P3_3_CAATACGAGGATCATA-1	-5.0564891617566285	-4.107388799949691	AST_P3_0	#0000AA	-1.7249739891565892	-0.6052724663278599	5.193399405105241	-1.0212447391117883	1	#002BD4	157.75821579947794	13
P3_3_CAATACGAGGTACTGG-1	-4.490837744978064	-2.5005648787460775	AST_P3_3	#0055FF	1.7790928059541133	0.8848708327749233	-2.377599555538817	-5.5744729763719585	1	#002BD4	148.9767678475175	13
P3_3_CAATACGAGTAGATCA-1	-4.9409729759961305	-5.9393513853989095	AST_P3_0	#0000AA	-1.8108905083216282	-0.15587132611484722	6.56716067272471	1.8328739946197075	1	#002BD4	160.6464722576555	13
P3_3_CAATACGAGTGTCATC-1	-5.325828246381873	0.7171032075442823	AST_P3_3	#0055FF	3.254938053461209	3.4728288110235193	-24.930481036691866	-6.518275952104537	2	#0055FF	127.87122813899882	11
P3_3_CAATCGACAAGCGAGT-1	-4.993828944471472	-1.0783641989670245	AST_P3_3	#0055FF	2.3928502076589018	2.4071986731031396	-12.685027101807048	-9.364985561402902	2	#0055FF	138.91237088108417	12
P3_3_CAATCGAGTCCAAATC-1	-4.420393161085242	-2.606610363288924	AST_P3_3	#0055FF	1.790784465643063	1.2214974220731716	-1.3947595712141234	-7.02726686687153	1	#002BD4	150.00761008797664	13
P3_3_CAATCGAGTGATTCTG-1	-5.759046725538367	-5.111389463707015	AST_P3_0	#0000AA	-1.7485266453302952	-0.19623487630100445	4.29791644650527	-1.0555707840418211	1	#002BD4	157.3095916830051	13
P3_3_CAATCGATCAGAGCAG-1	-2.45623462608158	-5.338386839195296	AST_P3_0	#0000AA	-1.6485327011622044	-1.9357320610544224	8.564606963554683	-1.8609275127065474	0	#0000AA	162.82583720616	14
P3_3_CAATCGATCCTGTTAT-1	-3.366230658796424	4.187713081077531	GPC_9	#60FFFF	5.653151439996853	6.84510070643215	-67.81006278368176	39.74709237212911	8	#AAFFAA	81.85460144977192	7
P3_3_CAATTTCAGACTGAGC-1	-6.761464766767615	12.364772016242936	PER_6	#00AAFF	NA	NA	NA	NA	NA	NA	NA	NA
P3_3_CAATTTCAGCGAGAAA-1	1.8010323722094355	8.031108552650407	END_7	#20C6FF	NA	NA	NA	NA	NA	NA	NA	NA
P3_3_CAATTTCAGCTCGAAG-1	1.4492235858172235	9.01197450800319	END_7	#20C6FF	NA	NA	NA	NA	NA	NA	NA	NA
P3_3_CAATTTCTCAGCCTCT-1	-4.5582567971020875	-2.0284557993851156	AST_P3_3	#0055FF	2.1438026302777677	1.6464105006196956	-6.593772473266018	-5.464487973633433	1	#002BD4	NA	NA
P3_3_CACACAAGTATGTCTG-1	-5.29049222877323	4.236171418861344	GPC_8	#40E3FF	6.901873993250027	5.609073465678976	-55.83371543334136	23.896712153124188	6	#55FFFF	66.56758769790086	6
P3_3_CACACAATCGAGAGAC-1	-3.999480418470496	-5.115272348686263	AST_P3_0	#0000AA	-0.6423079496897313	-0.41084736027927593	14.067663703733617	4.302004793895977	1	#002BD4	NA	NA
P3_3_CACAGATAGCTCTTCC-1	2.1139485318392572	8.52419489069362	END_7	#20C6FF	NA	NA	NA	NA	NA	NA	NA	NA
P3_3_CACAGATGTACTCAAC-1	-6.2507545273572145	10.191117459968522	PER_6	#00AAFF	NA	NA	NA	NA	NA	NA	NA	NA
P3_3_CACAGGCAGGCATGGT-1	-6.351622752454871	-1.4813631232223956	AST_P3_3	#0055FF	1.9936715835057643	3.2055589612462976	-11.284800894077337	-5.729187030321707	2	#0055FF	139.3531863702998	12
P3_3_CACAGGCCACAGTCGC-1	-4.397188834455603	-6.166860883995101	AST_P3_0	#0000AA	-2.2156928307093233	-0.06925993600101665	16.09351051926002	2.1261601513794792	1	#002BD4	NA	NA
P3_3_CACAGGCCACGCGGTT-1	-5.726505450513953	-6.506315534874007	AST_P3_0	#0000AA	-2.2662728554285616	-0.6795255486032505	10.171444855752139	0.43643060019316093	1	#002BD4	163.8122981711976	14
P3_3_CACAGGCGTCCACATA-1	-3.714821032789344	-3.643770521446273	AST_P3_0	#0000AA	0.24972956118215595	-0.05717330613346294	6.175049532133544	-3.2892098008663946	1	#002BD4	NA	NA
P3_3_CACAGGCGTGGGACAT-1	-6.409475497511023	13.01521223230739	PER_6	#00AAFF	NA	NA	NA	NA	NA	NA	NA	NA
P3_3_CACATGACAAGGATGC-1	-6.435930899885291	-4.2371090109787435	AST_P3_0	#0000AA	0.8641680651627925	2.167359894130514	-1.099646623199073	-0.8098087751526972	1	#002BD4	151.39916230848024	13
P3_3_CACCAAACACCGTGCA-1	-6.268624953535193	4.034944230750993	GPC_8	#40E3FF	6.651316570612088	4.635390108440206	-37.02201795995166	16.29601243389113	6	#55FFFF	44.51104656977936	4
P3_3_CACCAAAGTCTACGAT-1	-4.616614512708777	-2.2500279601059407	AST_P3_3	#0055FF	2.0500815981351286	1.1225351150968532	-2.2358098131552726	-3.582691494250351	1	#002BD4	NA	NA
P3_3_CACCAAATCCATTGCC-1	-3.451381854322547	-4.391341512962386	AST_P3_0	#0000AA	0.07061891493429218	-0.35842030682773784	10.110516514128431	-1.722711635835221	1	#002BD4	NA	NA
P3_3_CACCAAATCCTATTGT-1	-6.05863826682865	13.136267835334733	PER_6	#00AAFF	NA	NA	NA	NA	NA	NA	NA	NA
P3_3_CACCAAATCTGAGATC-1	-6.219856433179968	-5.869274442955062	AST_P3_0	#0000AA	-2.1190813309229464	-1.0928267780801793	6.0507192028209635	0.20258612825560962	1	#002BD4	159.12678824157433	13
P3_3_CACCAAATCTGGTTGA-1	2.0706978518694696	8.946210080818132	END_7	#20C6FF	NA	NA	NA	NA	NA	NA	NA	NA
P3_3_CACCGTTTCCGCATAA-1	-6.335850886610144	-4.904687708183333	AST_P3_0	#0000AA	1.3511194573067573	1.0869835670927028	2.4967358757819844	-2.242533435857855	1	#002BD4	154.73497307325968	13
P3_3_CACCGTTTCCTACCAC-1	-3.526654891279334	-4.91205007390599	AST_P3_0	#0000AA	-1.613636327413425	-0.062374049808694876	5.204042225222647	-2.6125760429334344	1	#002BD4	159.6737417055026	13
P3_3_CACCGTTTCCTTCTGG-1	-5.877177886274451	13.080858403877214	PER_6	#00AAFF	NA	NA	NA	NA	NA	NA	NA	NA
P3_3_CACCGTTTCGAGAACG-1	-5.418332747724646	-5.7448981459579915	AST_P3_0	#0000AA	-1.1575349098719212	-0.8081375900766392	7.6922848577324885	-0.7085821565575281	1	#002BD4	160.90780919753922	14
P3_3_CACGAATTCACACGAT-1	-2.8305551331311407	-3.7797864134750814	AST_P3_0	#0000AA	-0.618860436109409	0.524658387515829	8.735810392603494	-4.5279264979340885	1	#002BD4	NA	NA
P3_3_CACGGGTAGACTTCCA-1	-1.7354918043881598	-6.132197206779525	AST_P3_0	#0000AA	-1.9352098232782933	-2.064308339740946	15.346950698270247	0.5676546399308058	0	#0000AA	169.06735757789463	14
P3_3_CACGGGTGTATGCGGA-1	-6.721629313734168	12.263067418769792	PER_6	#00AAFF	NA	NA	NA	NA	NA	NA	NA	NA
P3_3_CACGGGTTCCAGTGTA-1	3.1372166354388056	-10.44467717961888	NEU_22	#C61C00	NA	NA	NA	NA	NA	NA	NA	NA
P3_3_CACGTGGGTAGGAGTC-1	-6.55817382743656	0.8717322592296155	AST_P3_3	#0055FF	3.9295651191197782	2.201184695575521	-18.377201363943346	-5.469872322865208	2	#0055FF	133.13147943534779	11
P3_3_CACGTGGGTCAGTCCG-1	2.4345584590166864	8.990474874214128	END_7	#20C6FF	NA	NA	NA	NA	NA	NA	NA	NA
P3_3_CACGTGGGTTATGTCG-1	-3.217257909086341	-5.543202226921126	AST_P3_0	#0000AA	-1.7846487289942357	-1.405089313175394	9.468905328358506	-1.1085595987691095	1	#002BD4	162.79685688057924	14
P3_3_CACGTTCCATCTATCT-1	-3.9438592713147345	-4.941032713218734	AST_P3_0	#0000AA	-0.30504031243692364	-0.5566725079080601	13.898144325668499	-0.022279591900776576	1	#002BD4	NA	NA
P3_3_CACGTTCTCCATCAGA-1	-5.923759154584998	13.005962545112565	PER_6	#00AAFF	NA	NA	NA	NA	NA	NA	NA	NA
P3_3_CACGTTCTCCCGAACG-1	-8.131704978254431	1.80218880815883	OPC_18	#FF8E00	NA	NA	NA	NA	NA	NA	NA	NA
P3_3_CACTAAGAGCATCTTG-1	-5.913951091077918	12.67635267420192	PER_6	#00AAFF	NA	NA	NA	NA	NA	NA	NA	NA
P3_3_CACTAAGTCGACGATT-1	-7.129453830030554	2.150928551391557	GPC_9	#60FFFF	5.647755073877469	6.826084440563009	-63.793356749772435	40.00889816562952	8	#AAFFAA	80.42431882467984	7
P3_3_CACTAAGTCGCTAATG-1	2.37817699501217	8.112583333686784	END_7	#20C6FF	NA	NA	NA	NA	NA	NA	NA	NA
P3_3_CACTGAAAGCGTTCCG-1	-7.424051932600134	12.659307653144792	PER_6	#00AAFF	NA	NA	NA	NA	NA	NA	NA	NA
P3_3_CACTGAACATCATTTC-1	-3.3978905003338995	-2.5286553557358236	AST_P3_0	#0000AA	1.4626263850652126	0.634857362125204	-1.844539614257529	-7.77446873528202	1	#002BD4	NA	NA
P3_3_CACTGAAGTGCCTACG-1	-6.366707495954627	13.17930906458278	PER_6	#00AAFF	NA	NA	NA	NA	NA	NA	NA	NA
P3_3_CACTGAATCGTCAACA-1	-4.597814254072302	-5.539984529777572	AST_P3_0	#0000AA	-1.712639642385349	-0.6876882854959507	8.497251112292346	-1.8697307213790717	1	#002BD4	161.76369941011353	14
P3_3_CACTGGGCATAGTCGT-1	-6.423690013197058	-6.1697638686142415	AST_P3_0	#0000AA	-2.751461101201877	-1.2784442249795933	5.937537587015661	3.14153888026741	1	#002BD4	160.88157758630365	14
P3_3_CACTGGGTCACTCTTA-1	-5.71565263679325	-6.1996005232773275	AST_P3_0	#0000AA	-2.827278686193332	-0.1626428905984898	5.714213657027145	1.9317636069095951	1	#002BD4	NA	NA
P3_3_CACTGGGTCGTGGACC-1	-4.667378596571082	-5.5686166937790365	AST_P3_0	#0000AA	-1.0680061108149144	-0.7631935421487828	9.254659100197044	2.0142565154918306	1	#002BD4	NA	NA
P3_3_CACTGTCGTAAGGTCG-1	-3.391330174711341	-3.9353655035934896	AST_P3_0	#0000AA	0.5166807645284084	-0.332229549076273	6.47301052681988	-2.2197957304897344	1	#002BD4	NA	NA
P3_3_CACTGTCTCGTTAGTG-1	-3.3513037483960333	4.202299052909806	GPC_9	#60FFFF	5.752006935449734	6.88764745554714	-49.32358768609111	28.874589631221223	8	#AAFFAA	81.87811420772897	7
P3_3_CACTTCGCATCTTAGG-1	-3.456983498838538	-4.027112310691878	AST_P3_0	#0000AA	0.0792899602376369	-0.36155193486423687	7.610218339146018	-3.6445161350811515	9	#D4FF80	NA	NA
P3_3_CACTTCGGTTTCCATT-1	-4.7066165726453	0.2860288043179066	AST_P3_3	#0055FF	3.194981383653775	3.5953905042150476	-22.296889810830724	-3.103511820731965	2	#0055FF	128.85711940107245	11
P3_3_CACTTCGTCTATCGTT-1	-4.414245776441687	2.126616889671281	GPC_9	#60FFFF	4.146466659876004	4.947962826106832	-37.998129012061575	0.6344826058973211	8	#AAFFAA	116.07446032294054	10
P3_3_CAGAGCCCATCCTGTC-1	-5.880203894880408	12.977816755012467	PER_6	#00AAFF	NA	NA	NA	NA	NA	NA	NA	NA
P3_3_CAGAGCCGTACAGGTG-1	-5.147375277784461	-2.135035818382308	AST_P3_3	#0055FF	2.161286520334378	1.9173341821768741	-5.825765782842487	-3.7803526790509983	1	#002BD4	144.99322351356489	12
P3_3_CAGAGCCTCCTTATCA-1	1.719152518007165	9.400373632148698	END_7	#20C6FF	NA	NA	NA	NA	NA	NA	NA	NA
P3_3_CAGATACAGACGAGCT-1	4.19694501945675	3.060831004814103	LOW_20	#FF5500	NA	NA	NA	NA	NA	NA	NA	NA
P3_3_CAGATACCATCCGAGC-1	-5.905775241163367	-6.594626253410384	AST_P3_0	#0000AA	-2.8346343761957735	-0.597622090961649	9.16421734206859	1.3538854085037673	1	#002BD4	162.79685688057924	14
P3_3_CAGATACGTAACTGCT-1	-5.182610205915564	1.103162700370744	AST_P3_4	#0071FF	8.659473823877468	0.28927094301967426	-12.538077832934539	-3.0867752648409756	12	#FFAA00	NA	NA
P3_3_CAGATACGTTGCGAAG-1	-3.1168724816113653	-4.024790113731429	AST_P3_0	#0000AA	0.1031007045232204	-0.27399151959629253	10.346375799916324	0.6047883679253722	1	#002BD4	NA	NA
P3_3_CAGATCAAGAGTCAGC-1	-5.9453017037182985	-6.113292520805404	AST_P3_0	#0000AA	-1.973159146932468	-0.9403378311655064	5.709484998630986	1.513420126374248	1	#002BD4	160.15775015530065	13
P3_3_CAGATCAAGGTCCCGT-1	-3.1826423924237432	-3.319932525917098	AST_P3_0	#0000AA	0.7501500123464016	-0.1543130222818394	3.4479391017902814	-5.908321430168242	1	#002BD4	NA	NA
P3_3_CAGATTGGTATCACCA-1	-5.2196218292981325	-5.322866266532943	AST_P3_0	#0000AA	-1.38681776585947	0.5378084834554653	5.5608639281723296	0.14557526321407335	1	#002BD4	NA	NA
P3_3_CAGCAATAGTCACACT-1	-4.002056769636267	-6.45910531835179	AST_P3_0	#0000AA	-1.7817164188898655	0.5392720159032802	9.849381246774838	1.5652492096218245	1	#002BD4	NA	NA
P3_3_CAGCACGCAATTTCCT-1	-4.396918467786902	-5.894720381065413	AST_P3_0	#0000AA	-1.7553277737177464	0.32295579275874897	5.6298199978679335	-1.0209760626591282	1	#002BD4	159.07089411165998	13
P3_3_CAGCAGCCAACGACAG-1	-4.060852698591345	-5.065592592521712	AST_P3_0	#0000AA	-0.5336167341745945	-0.6548971478006382	9.544196910793097	1.5824512846701602	1	#002BD4	NA	NA
P3_3_CAGCAGCTCCTCTGCA-1	-3.194813660886878	-3.464212244316146	AST_P3_0	#0000AA	0.44828371939291034	0.20564145407466694	5.44194553122425	-3.4829497312044544	1	#002BD4	NA	NA
P3_3_CAGCCAGCAGGAGACT-1	-5.294614962843054	-7.616262262626693	AST_P3_0	#0000AA	-3.526995254186496	-0.3372346703073521	14.329074641548807	7.6879483754989195	1	#002BD4	NA	NA
P3_3_CAGCCAGCAGTTGTTG-1	-6.5585643570691285	12.47585218592067	PER_6	#00AAFF	NA	NA	NA	NA	NA	NA	NA	NA
P3_3_CAGCCAGTCAGCTTCC-1	-4.7040344994336305	-1.243079131408736	AST_P3_3	#0055FF	2.8103416436635404	2.6353600676992395	-12.411726706566613	-6.7262997522404255	2	#0055FF	137.65176758095166	12
P3_3_CAGCGTGAGCGTACAG-1	-6.448706797865027	-3.8551433737717122	AST_P3_0	#0000AA	1.6330973380528835	1.5470067914464931	-1.147132168238544	-1.8062992383909062	1	#002BD4	151.3177252823877	13
P3_3_CAGCGTGTCCACCCTA-1	2.753573961946374	8.969876462654069	END_7	#20C6FF	NA	NA	NA	NA	NA	NA	NA	NA
P3_3_CAGGGCTAGACGACGT-1	-5.179911784437293	-1.738700216575667	AST_P3_3	#0055FF	2.292943047853604	2.312819069240377	-8.064808378110973	-7.2551393528875385	2	#0055FF	142.4929361648416	12
P3_3_CAGGGCTTCAGAACCT-1	-4.11066406181156	3.342646295265153	GPC_9	#60FFFF	5.9137739413701444	6.138534372661398	-77.8542756677297	28.750151081539556	8	#AAFFAA	81.87811420772897	7
P3_3_CAGGGCTTCTGTGCAA-1	-5.240029982832068	-6.157090490623519	AST_P3_0	#0000AA	-2.7018564468897432	-1.0598892513772984	8.395334087306857	0.024378090138122078	1	#002BD4	162.63241517658724	14
P3_3_CAGGTATAGCGGTAGT-1	-5.693781546857947	-1.5824933703384845	AST_P3_3	#0055FF	0.48594121870626483	3.253507560107992	-2.643452279986449	-4.647661965464831	0	#0000AA	149.58126432732698	13
P3_3_CAGGTATCAATACGAA-1	-6.190144709852332	-7.274864977165267	AST_P3_0	#0000AA	-2.7807026630915255	-0.5014478508493443	9.982726196623629	2.674595270224751	1	#002BD4	NA	NA
P3_3_CAGTGCGAGTCCCGAC-1	-5.690102271345252	-6.864404028221175	AST_P3_0	#0000AA	-2.5319050079859347	-0.7454981152078648	10.87013860031205	2.220570617675401	1	#002BD4	NA	NA
P3_3_CAGTGCGCACTACCGG-1	-6.294616393354529	-6.6973517592392415	AST_P3_0	#0000AA	-2.5914612537897677	-0.8305332008859654	9.496799198314953	2.722260704835988	1	#002BD4	162.92258719073396	14
P3_3_CAGTGCGTCAGGGATG-1	-4.730729750898474	-3.992314165397689	AST_P3_0	#0000AA	0.03076939520467792	0.11573345026759907	4.4094188197128785	-3.744682741833382	1	#002BD4	155.68319506332222	13
P3_3_CAGTGCGTCGGAGATG-1	-7.443723849561804	11.052127057746842	PER_6	#00AAFF	NA	NA	NA	NA	NA	NA	NA	NA
P3_3_CAGTTAGAGAGGTCAC-1	1.16775561163128	-3.686467474266097	AST_P3_1	#001CC6	0.8888908499204067	-5.921323949482157	-5.3821530324541245	-10.803125863031855	3	#0080FF	NA	NA
P3_3_CAGTTAGAGCCAAGCA-1	-4.877213649061316	-6.397883718772933	AST_P3_0	#0000AA	-2.2419708496607393	-0.9743954483530064	11.608687647165139	3.5368858127111507	1	#002BD4	165.29682224838214	14
P3_3_CAGTTAGAGCGACTTT-1	-4.656369380262488	-1.6675267870865313	AST_P3_3	#0055FF	2.3555922978841215	1.8823554478475313	-5.809950637419358	-2.0659076642434226	1	#002BD4	NA	NA
P3_3_CAGTTAGCATGACTGT-1	-4.687302283552283	-3.615859335228011	AST_P3_0	#0000AA	0.9374429458104518	0.006811207149312937	0.2643132449917851	-3.19713771866183	1	#002BD4	NA	NA
P3_3_CAGTTAGGTATCACGT-1	-3.4821986477643194	-4.440525835319564	AST_P3_0	#0000AA	-0.18199653687845196	-0.2936891857645054	9.04592407613186	0.018738259195615444	1	#002BD4	NA	NA
P3_3_CAGTTAGGTTGTAGCT-1	0.2273708697587309	0.5929512624301465	AST_P3_11	#9FFFBF	5.85938208040823	-4.924673253681376	-4.085779374782395	-11.146661138480754	10	#FFFF55	NA	NA
P3_3_CAGTTAGTCCCTCTAG-1	-1.8408164303570929	-5.881478136344954	AST_P3_0	#0000AA	-1.7266608006037327	-2.1189457718393347	10.484822518490775	-2.4636720715705427	0	#0000AA	164.51567121951234	14
P3_3_CAGTTAGTCTGTTGGA-1	-5.9562622826367555	2.270216399864152	GPC_8	#40E3FF	5.821819710107937	3.213018124912069	-39.893222286894	1.5339854224625982	6	#55FFFF	121.84364723736613	10
P3_3_CAGTTCCAGGCACGAT-1	-4.6546546738415895	-2.0988639052353353	AST_P3_3	#0055FF	1.9644850963078884	1.0847672875860195	-2.6695564217997263	-3.549561625390925	1	#002BD4	NA	NA
P3_3_CAGTTCCGTACGATGG-1	-4.642695597913855	-7.786271875663802	AST_P3_15	#FFE340	-4.432791782049045	1.274738794181631	10.738371578390897	5.086221673876597	11	#FFD52B	NA	NA
P3_3_CATACAGAGCTCTTCC-1	-3.963809184339637	-4.72990257100682	AST_P3_0	#0000AA	-0.22788674893747296	-0.3004571739694615	7.547308732951293	-0.7784350436328898	1	#002BD4	NA	NA
P3_3_CATACAGCATACAGCT-1	3.018450566026574	-10.449730699821517	NEU_22	#C61C00	NA	NA	NA	NA	NA	NA	NA	NA
P3_3_CATACAGTCTCGTCAC-1	1.89838487693966	9.407006437019303	END_7	#20C6FF	NA	NA	NA	NA	NA	NA	NA	NA
P3_3_CATACCCCAATCGCCG-1	1.9496349770754633	-1.8319855387649981	AST_P3_1	#001CC6	2.6486963504277616	-6.203386479999735	11.9461768000815	-20.910627927480885	5	#2BD4FF	NA	NA
P3_3_CATACCCCATTCGATG-1	-6.577380351331824	2.6133317296065837	AST_P3_4	#0071FF	6.174812721582547	3.6012111361959436	-25.631182431757043	6.0409632242960685	6	#55FFFF	127.04795538560047	11
P3_3_CATACCCTCATTACCT-1	-6.012152365949744	4.994097882942155	GPC_8	#40E3FF	6.184024738641873	4.942100113246725	-33.691734730803155	24.907287105724965	6	#55FFFF	58.806608935041396	5
P3_3_CATACTTAGCGCACAA-1	-5.5097290795117555	-7.41023475484471	AST_P3_0	#0000AA	-3.1716476208246798	-1.0676528755685826	15.568342216711532	5.4027682027219965	1	#002BD4	NA	NA
P3_3_CATACTTTCACCCATC-1	-5.411433867719763	-7.525869196220443	AST_P3_0	#0000AA	-3.1414037472284884	-0.7369880024454136	17.571147761486685	6.099674850579511	1	#002BD4	NA	NA
P3_3_CATAGACAGGTAAGAG-1	-2.9261588375836554	-3.125244921012923	AST_P3_0	#0000AA	0.6636783951245693	0.1752494033315639	4.081739895571207	-5.887677476698734	1	#002BD4	NA	NA
P3_3_CATAGACGTAGAGTTA-1	-3.7014374058514776	-6.145762270256087	AST_P3_0	#0000AA	-1.8764138943232151	-0.05518966355533794	9.911487700897037	-0.20959229486245073	1	#002BD4	163.11949647847686	14
P3_3_CATAGACTCCTAGCCT-1	-4.499352149274939	-5.95205194310765	AST_P3_0	#0000AA	-1.7435982948816868	0.15284318289546772	10.089678995324977	-0.1349808238471181	1	#002BD4	NA	NA
P3_3_CATAGACTCTATTTCG-1	-6.194482974317664	-6.7842047865829915	AST_P3_0	#0000AA	-2.7979145771540255	-1.0629381481668492	9.003363292873296	1.5284516928771226	1	#002BD4	163.0523213754029	14
P3_3_CATCAAGAGAAGGATG-1	0.1592037979692278	-2.1607473547897786	AST_P3_1	#001CC6	2.4171241992436796	-4.8499490562936804	9.002694503047573	-9.594998885810677	5	#2BD4FF	NA	NA
P3_3_CATCCACAGAGCATCG-1	-5.846234969404334	13.132735425666764	PER_6	#00AAFF	NA	NA	NA	NA	NA	NA	NA	NA
P3_3_CATCCACCACTTGAAC-1	-5.353514842298621	-5.02628642873387	AST_P3_0	#0000AA	-2.0506819016016573	-0.14971655049534038	6.463385326791372	-2.1235362088975283	1	#002BD4	158.54385585154125	13
P3_3_CATCCCAAGTCAACAA-1	-3.464466981199378	3.5543150250472575	GPC_9	#60FFFF	4.291958498331204	6.587854688976095	-43.281911543747526	19.269321445696452	8	#AAFFAA	91.78172260989695	8
P3_3_CATCCCACAACATCGT-1	-4.0233985703259645	-7.2958601172409505	AST_P3_0	#0000AA	-3.687129569677219	0.25958198866634175	10.496417240353791	4.454012705513221	1	#002BD4	166.25126988598544	14
P3_3_CATCCCACAATCTCTT-1	-2.8252958576947393	2.590465242103532	GPC_9	#60FFFF	3.642551588388577	6.348193472240255	-7.958411833714865	3.5362851445019694	8	#AAFFAA	144.18795698641182	12
P3_3_CATCCCAGTATACGGG-1	-5.547985247877234	-7.0015133078537435	AST_P3_0	#0000AA	-2.459628654149875	-0.8226506058237095	8.971930473754753	3.77207702444543	1	#002BD4	NA	NA
P3_3_CATCCCATCAATGCAC-1	-3.6844929974347296	-4.630192583366439	AST_P3_0	#0000AA	-0.2222702032602879	-0.4174317661783238	13.940316182249223	3.3575180399382805	1	#002BD4	NA	NA
P3_3_CATCCGTAGCAAGTCG-1	-5.829278163221472	-6.600807493492171	AST_P3_0	#0000AA	-2.4692614800013155	-1.013147288944437	7.45365630224024	0.9383012947000349	1	#002BD4	NA	NA
P3_3_CATCCGTCATAATCCG-1	3.0155854899615107	-10.53067857579808	NEU_22	#C61C00	NA	NA	NA	NA	NA	NA	NA	NA
P3_3_CATCCGTCATGCAGGA-1	2.338554211351281	9.223632985786393	END_7	#20C6FF	NA	NA	NA	NA	NA	NA	NA	NA
P3_3_CATCCGTCATTGAAGA-1	-4.418875388410681	-6.039357965751693	AST_P3_0	#0000AA	-1.8805158859766575	-1.1399702374002476	13.33300624179357	2.1697055643061054	1	#002BD4	NA	NA
P3_3_CATCCGTGTGACTGTT-1	-6.341267756727332	12.685547048286393	PER_6	#00AAFF	NA	NA	NA	NA	NA	NA	NA	NA
P3_3_CATCGCTGTATGTCCA-1	-3.285781792905921	-5.043577020927474	AST_P3_0	#0000AA	-1.4253586060083958	-0.03884070553989605	8.619413620699573	-3.990250848434694	1	#002BD4	NA	NA
P3_3_CATCGCTTCGCTAAAC-1	-5.058331660535925	-5.426263635917708	AST_P3_0	#0000AA	-0.9670098549402806	-0.9723736588022251	6.863433582141187	-1.0328731878289743	1	#002BD4	NA	NA
P3_3_CATCGGGCAAGAGTAT-1	-3.8697816651135626	3.888798648551896	GPC_9	#60FFFF	5.868051456781521	6.358012503001974	-66.51921476412427	28.561674374795412	8	#AAFFAA	81.87811420772897	7
P3_3_CATCGGGTCAGCTCTC-1	-5.918425730970496	3.7981674019851237	GPC_8	#40E3FF	6.993042873712674	4.921399181697653	-40.68214356056358	8.155520644512913	6	#55FFFF	46.552672281635566	4
P3_3_CATCGGGTCAGTCATG-1	-6.146404437330359	13.123789960578874	PER_6	#00AAFF	NA	NA	NA	NA	NA	NA	NA	NA
P3_3_CATCGTCAGATGCGAC-1	-5.959401778486365	-7.20775729970555	AST_P3_0	#0000AA	-3.093433452276096	-0.8109475914499302	13.588617903850354	-0.6373527792584144	1	#002BD4	NA	NA
P3_3_CATCGTCAGGCCGCTT-1	0.8150579411715326	0.5534667913474591	AST_P3_11	#9FFFBF	5.925056862207547	-5.255696469928934	1.6725719223694981	-10.52214023746461	10	#FFFF55	NA	NA
P3_3_CATCGTCCACATGAAA-1	-1.7286043684750738	-5.609597509666488	AST_P3_0	#0000AA	-1.4399047619379612	-2.344204122211649	12.454792805599094	-1.812711418528524	0	#0000AA	165.9436475995905	14
P3_3_CATCGTCCATCGTGCG-1	-4.844134501722449	-1.2182970698318927	AST_P3_3	#0055FF	2.660114335390225	2.5798817332723596	-12.375799583619607	-3.7563882886246787	2	#0055FF	138.33876052359545	12
P3_3_CATCGTCGTAACCCTA-1	-5.535896949079627	-7.67709905461888	NEU_22	#C61C00	NA	NA	NA	NA	NA	NA	NA	NA
P3_3_CATCGTCGTTAGGACG-1	-5.851784400251502	-4.297915762229964	AST_P3_0	#0000AA	-1.297189784673557	0.3911511357763271	2.7966181969949706	-2.777172352785033	1	#002BD4	154.9787353608158	13
P3_3_CATCGTCTCACTCGAA-1	-7.454011611250037	11.08165281458278	PER_6	#00AAFF	NA	NA	NA	NA	NA	NA	NA	NA
P3_3_CATCGTCTCACTTGTT-1	0.7508194524973688	0.5488761608161481	AST_P3_11	#9FFFBF	5.885741638513699	-5.234725171711161	2.849138537575966	-10.285204395717951	10	#FFFF55	NA	NA
P3_3_CATGAGTAGGAACTAT-1	-5.8587819855481325	-4.128938501640365	AST_P3_0	#0000AA	-1.7075935131586644	0.2735860999563198	3.2608610588247187	-1.3237364955478306	1	#002BD4	155.05151113831374	13
P3_3_CATGAGTCAGCCTACG-1	-6.201579264906043	4.051114732459977	GPC_8	#40E3FF	6.792259620996609	4.652149265620992	-59.54664255742867	25.045422126195817	6	#55FFFF	42.60902654020379	4
P3_3_CATGAGTTCATGAGGG-1	-6.112430266645545	-7.307091539665267	AST_P3_0	#0000AA	-3.906389785436496	-0.5850292984506626	14.55421584749879	11.73280477289672	1	#002BD4	NA	NA
P3_3_CATGCAACAGGCACAA-1	-6.143929175642127	12.981167012886003	PER_6	#00AAFF	NA	NA	NA	NA	NA	NA	NA	NA
P3_3_CATGCAACATACTTTC-1	-4.992786101606482	-5.136648958488509	AST_P3_0	#0000AA	-0.38865311208139386	-0.7568697277566929	4.704843320960427	-1.4401745411881048	1	#002BD4	NA	NA
P3_3_CATGCAATCATCTACT-1	-5.546099833753699	-0.12749481753925967	AST_P3_3	#0055FF	3.075637149187222	2.952030962322042	-16.40882554686352	-6.1280250585403495	2	#0055FF	136.190161315861	12
P3_3_CATGCAATCGTTCCTG-1	0.7509606260985193	0.4882310499109776	AST_P3_11	#9FFFBF	5.8796624415837675	-5.171844178821757	4.324218840489467	-9.283957688306534	10	#FFFF55	NA	NA
P3_3_CATGCCTAGGTGAGAA-1	-5.0197388451367555	-2.1268981154404134	AST_P3_3	#0055FF	1.8684306019269374	1.6186198349931697	-3.078774880572718	-4.058271798232876	1	#002BD4	NA	NA
P3_3_CATGCCTAGGTTATAG-1	-3.1917015831738653	-5.895714109703109	AST_P3_0	#0000AA	-2.696355415014133	-1.5039836708566685	8.262672585710469	-1.001417889318688	1	#002BD4	162.3488833071252	14
P3_3_CATGCCTTCGGAGTGA-1	-5.924217395094031	-2.6131532843552083	AST_P3_0	#0000AA	4.609708952280179	3.4408728536107995	-8.4249348850277	-0.4557485598839916	1	#002BD4	145.3979104501978	12
P3_3_CATGCGGAGCGAATGC-1	0.9556502182215509	7.86292665644069	END_13	#DFFF80	NA	NA	NA	NA	NA	NA	NA	NA
P3_3_CATGCGGAGGCCGCTT-1	-4.610163382795447	2.0523294751204997	GPC_9	#60FFFF	4.298218893381253	4.782068556163595	-44.3483886822153	4.271499216736081	8	#AAFFAA	111.70139299961097	10
P3_3_CATGCGGAGTCACTCA-1	-6.31466215064823	3.4548558537520915	GPC_8	#40E3FF	6.509919571252957	4.157776659343527	-46.98757725564789	12.834972235823397	6	#55FFFF	33.93743840558875	3
P3_3_CATGCGGAGTGGTTGG-1	-5.335067919996375	1.3984955493964704	AST_P3_3	#0055FF	4.240856098505154	3.453951185558126	-43.4266397734604	-1.306495517791066	2	#0055FF	119.2717962277385	10
P3_3_CATGCGGGTTGGCCTG-1	-4.245721987989539	-5.017769640251204	AST_P3_0	#0000AA	-1.2275422340906712	0.5037896092870693	6.407459698085828	-1.7734079491694459	1	#002BD4	NA	NA
P3_3_CATGCGGTCGAAATCC-1	-5.8946048538953	-6.523110693260238	AST_P3_0	#0000AA	-1.637315107015476	-0.7351674381753941	10.04436537540168	1.2489035174256051	1	#002BD4	NA	NA
P3_3_CATGCTCCAACCCGCA-1	-3.791246585157508	-6.505500620170638	AST_P3_0	#0000AA	-1.8243439919031712	0.060209101054952585	13.320349265158008	0.07966978797441851	1	#002BD4	NA	NA
P3_3_CATGCTCTCCACGAAT-1	-5.973046473768347	-7.698571985527083	AST_P3_0	#0000AA	-3.2861281162775606	-0.4505943600198765	18.34995182318093	9.222191910983861	1	#002BD4	NA	NA
P3_3_CATGCTCTCCTCTGCA-1	-3.004954509046668	-4.5222628767929525	AST_P3_0	#0000AA	-0.9284404045618626	0.4470658954122524	11.883171453563715	-2.6180361298609793	1	#002BD4	NA	NA
P3_3_CATGGATAGTGCCCGT-1	-6.556240729597205	4.744053060249284	GPC_8	#40E3FF	6.068762707086697	4.572015589092062	-13.671658279136727	7.865829191906613	6	#55FFFF	145.94340358111964	12
P3_3_CATGGATGTGGTCCGT-1	12.526125260087854	-1.7160425837479083	MIC_16	#FFC620	NA	NA	NA	NA	NA	NA	NA	NA
P3_3_CATGGATTCGTTGTTT-1	-5.171453646925086	-1.1753928120575396	AST_P3_3	#0055FF	2.8244983428441435	3.120287125919149	-10.983007888079973	-4.014610186901947	2	#0055FF	138.95018113731547	12
P3_3_CATGGTAGTAGACACG-1	2.050444431993371	-3.1711936648331136	AST_P3_1	#001CC6	1.5542415553056148	-6.113170797016337	9.64848452132558	-19.707322577935543	3	#0080FF	NA	NA
P3_3_CATGGTAGTTTCACAG-1	-6.020737342146033	4.6788174454726725	GPC_8	#40E3FF	6.724554943414822	5.110596960399435	-50.897017892909695	32.728325556059175	6	#55FFFF	54.61174234102344	5
P3_3_CATGGTAGTTTCACTT-1	-3.954288653638953	3.852414542869523	GPC_9	#60FFFF	5.9365729564153105	6.35945970377712	-76.89867982217152	33.55847774357505	8	#AAFFAA	80.9710356192739	7
P3_3_CATTCATCACTGGATT-1	-3.0383602898389044	-4.127895658775374	AST_P3_0	#0000AA	-0.027657104162082335	-0.15415065922947124	12.338874718655457	2.129387707616496	1	#002BD4	NA	NA
P3_3_CATTCATGTCTTCCGT-1	-4.398638896253699	-4.785093611045882	AST_P3_0	#0000AA	-0.8016246086634251	-0.1670524422189732	6.250312151938424	-0.9607207050633219	1	#002BD4	NA	NA
P3_3_CATTCCGCACTTCAGA-1	-5.848301104810828	-6.020818537040755	AST_P3_0	#0000AA	-1.8613575226343724	-1.2403687778970738	6.259954345710189	-2.7117863975694787	1	#002BD4	NA	NA
P3_3_CATTCCGGTCGGCACT-1	0.3800110746353922	7.341290170387223	END_13	#DFFF80	NA	NA	NA	NA	NA	NA	NA	NA
P3_3_CATTCCGGTCTAGGCC-1	-6.065532378461951	13.16830938501735	PER_6	#00AAFF	NA	NA	NA	NA	NA	NA	NA	NA
P3_3_CATTCCGTCCCTTGTG-1	-2.8081733505994024	-3.901613539024398	AST_P3_0	#0000AA	-0.05053372445474591	0.16539484820155903	9.052490863547165	-1.253557872487461	1	#002BD4	NA	NA
P3_3_CATTCCGTCGGAACTT-1	-3.3632172863751593	-3.6160505469284505	AST_P3_0	#0000AA	0.43110518393148456	-0.10396521725864605	3.5039298189662156	-1.8183484668746954	1	#002BD4	NA	NA
P3_3_CATTCCGTCTCGTTTA-1	-4.368100337293738	-2.137092178627059	AST_P3_3	#0055FF	1.7887448841058162	0.9488677438238124	-2.177192857926934	-4.456419937526103	1	#002BD4	149.30511162664212	13
P3_3_CATTCTAGTCAAATCC-1	-5.21186035087406	-1.9728227313003985	AST_P3_3	#0055FF	1.596074717613354	2.4543363507726648	-4.008964422907114	-3.3788040511857997	2	#0055FF	147.13062950123145	12
P3_3_CATTGAGTCCGAGGCT-1	-4.282946757581824	-7.4206393416367025	AST_P3_0	#0000AA	-4.013290000585422	0.7225121911504726	18.313943104331017	7.548090929577491	1	#002BD4	170.26386478922177	14
P3_3_CATTGCCAGCTGCCTG-1	-5.769478492048377	-7.545442884727523	AST_P3_0	#0000AA	-3.617752147344455	-0.6681846920511265	14.76408786019946	7.092361269096875	1	#002BD4	NA	NA
P3_3_CATTGCCAGTTACGGG-1	-6.361271552351111	-3.4447313006363363	AST_P3_0	#0000AA	3.3110939734898954	5.760495489452169	-6.51914575938211	-1.0592550429877203	8	#AAFFAA	146.4793982760837	12
P3_3_CATTGCCCACCAGTTA-1	-4.745470694807166	-8.225922411247298	AST_P3_15	#FFE340	-4.217826438573703	0.8604031260946254	23.18336856888701	11.935390525170183	11	#FFD52B	NA	NA
P3_3_CATTGTTGTTTGGAAA-1	2.2851896960467157	9.482864553169206	END_7	#20C6FF	NA	NA	NA	NA	NA	NA	NA	NA
P3_3_CATTTCACAAGTGGAC-1	-5.843346289899939	-0.5888720806084125	AST_P3_3	#0055FF	2.3809965127431303	3.0206025298574426	-10.296374333550961	-7.732553526086628	2	#0055FF	141.1793463041134	12
P3_3_CATTTCACAGTATGAA-1	-5.030843905714148	0.6188304219998868	AST_P3_3	#0055FF	3.4019705527745634	3.730770653102682	-28.2882159229895	-2.6922414003912114	2	#0055FF	124.40248214710218	11
P3_3_CATTTCACAGTGTACT-1	-5.759285620954627	3.803795034126237	GPC_8	#40E3FF	6.926042961450711	5.040184086177633	-60.56627841564098	21.701764218006915	6	#55FFFF	47.72123233523148	4
P3_3_CATTTCAGTTGCATGT-1	-4.395785025861853	-2.5314458067856282	AST_P3_3	#0055FF	1.7820046716653255	1.099290316913412	-1.45569188414358	-4.672780801265734	1	#002BD4	150.1202828065727	13
P3_3_CCAAGCGAGCCTGTCG-1	-2.4894856732159796	-3.5319741423569173	AST_P3_0	#0000AA	-0.16624338689218487	0.49613947233943745	6.094608700387025	-4.87268488362114	1	#002BD4	NA	NA
P3_3_CCAAGCGCACGACAAG-1	-4.560866050031775	-4.112963980003402	AST_P3_0	#0000AA	0.07934992251028095	-0.5223073307535191	4.124938750716795	-1.3478215510913971	1	#002BD4	NA	NA
P3_3_CCAAGCGCAGTCTGGC-1	-4.932991675642127	-6.858024900718734	AST_P3_0	#0000AA	-3.110650134710178	-0.2416235748788853	10.897836868686491	3.861549677119882	1	#002BD4	164.85871503310503	14
P3_3_CCAATGACATATCGGT-1	-6.233088187482947	-5.974342172905013	AST_P3_0	#0000AA	-2.1078975922144503	-0.41529172101230816	4.7008506889051995	0.14759408899280052	1	#002BD4	157.75821579947794	13
P3_3_CCAATGAGTTGTCCCT-1	-6.537738017347449	-7.910141771598861	AST_3m_5	#008EFF	-4.5468559986628145	-0.2787615601083775	10.651877829916398	6.526015721974616	0	#0000AA	167.55705766897796	14
P3_3_CCAATGATCATCGCAA-1	0.6232245344847498	-4.126011198326156	AST_P3_1	#001CC6	1.513935687514439	-4.952665502216532	13.831820734952252	-9.119796674153422	3	#0080FF	NA	NA
P3_3_CCAATGATCGTGCACG-1	-5.499817542341345	1.4889782015838178	AST_P3_3	#0055FF	5.116488622995511	3.257266467426107	-42.09156291306579	-0.03194522180344673	6	#55FFFF	121.3973627215824	10
P3_3_CCAATGATCTATGCCC-1	-5.918120555189246	13.01511114282985	PER_6	#00AAFF	NA	NA	NA	NA	NA	NA	NA	NA
P3_3_CCAATTTAGCCACCGT-1	-6.136464766767615	11.699218923286393	PER_6	#00AAFF	NA	NA	NA	NA	NA	NA	NA	NA
P3_3_CCAATTTCATTGAGCT-1	-3.7581955712109747	-2.5997045691452474	AST_P3_0	#0000AA	0.8956730538331417	0.9942618068197231	0.9472941463769909	-5.4915889900692045	1	#002BD4	NA	NA
P3_3_CCACAAAAGTAAACGT-1	-5.993382148054236	2.83533352060695	GPC_8	#40E3FF	6.126504825922146	3.7626112159231164	-52.55458766084868	8.504864800907791	6	#55FFFF	36.01377243030862	3
P3_3_CCACAAAGTGTGCTTA-1	2.4844618518084345	9.042606527046159	END_7	#20C6FF	NA	NA	NA	NA	NA	NA	NA	NA
P3_3_CCACAAATCATTTGTC-1	-5.912884406355017	-6.69363433675389	AST_P3_0	#0000AA	-4.051614833501682	-0.6544174496194859	13.21857929359163	5.453007689171956	1	#002BD4	NA	NA
P3_3_CCACAAATCCCTATTA-1	-5.94575517585575	12.696321660713151	PER_6	#00AAFF	NA	NA	NA	NA	NA	NA	NA	NA
P3_3_CCACACTAGAAGCCAC-1	-3.952732257154578	3.5966524426497966	GPC_9	#60FFFF	5.876987385126248	6.256358450267599	-78.38559116444034	32.008129881373705	8	#AAFFAA	81.87811420772897	7
P3_3_CCACACTCAGTAGAGC-1	-4.2066284935742555	-4.173971956535384	AST_P3_0	#0000AA	-1.1127334362543675	0.9364924486616115	3.925872363681486	-4.941937024688039	1	#002BD4	NA	NA
P3_3_CCACACTGTATGCAAA-1	-5.131035022047156	-3.7260564024887532	AST_P3_0	#0000AA	0.9715979867898372	0.2582891639211635	1.010565364907284	-4.154728242346317	1	#002BD4	153.03795082214648	13
P3_3_CCACACTGTGGACTGA-1	-6.372041396406287	-5.547638719841048	GPC_8	#40E3FF	5.415704655023709	4.340056246135519	-5.202398798902721	2.8495492041713186	6	#55FFFF	150.8488209781205	13
P3_3_CCACACTTCGACCACG-1	-4.660204581525916	-1.9657383616409747	AST_P3_3	#0055FF	1.9118736260854152	1.3929213937261562	-3.8091040400296676	-7.92417021047995	1	#002BD4	NA	NA
P3_3_CCACCATGTAACCAGG-1	-4.568199328687781	4.209634477333024	GPC_8	#40E3FF	6.626196312280789	6.184957807872579	-64.9421836631669	29.741414928907076	6	#55FFFF	74.44824688169182	7
P3_3_CCACCATGTCCACACG-1	-5.7977821152478395	-0.3054344709358661	AST_P3_3	#0055FF	2.654152321191922	3.0766190942266443	-16.558784543253612	-6.988615667605569	2	#0055FF	135.65410954671722	11
P3_3_CCACCATTCGGATTAC-1	-5.997298411634558	-7.274479215904281	AST_P3_0	#0000AA	-3.900633407262668	-0.6669449154397984	14.283484738542134	6.990036636424106	1	#002BD4	NA	NA
P3_3_CCACGTTTCAGCACCG-1	-5.434183291700476	4.395963842109635	GPC_8	#40E3FF	6.867900299402371	5.498961752269552	-68.76151161262615	29.235739184266848	6	#55FFFF	61.385626439409	5
P3_3_CCACGTTTCCTTTGAT-1	-3.855782202985877	0.9309491459884198	AST_P3_3	#0055FF	5.616014408441678	2.6423713620641687	-20.50370164263407	-7.5065860833076785	6	#55FFFF	130.41329700546328	11
P3_3_CCACTTGCACCAGCTG-1	-4.634006671217078	-1.3527086432419269	AST_P3_3	#0055FF	2.365050720544949	1.9398869480827312	-9.240916958097975	-8.67511299663241	2	#0055FF	142.1429241685723	12
P3_3_CCACTTGCAGTTGGTT-1	-4.62443941047489	-3.8654120619736165	AST_P3_0	#0000AA	-0.37037844720254864	-0.7617587391397496	5.553877138509278	-4.542131565038045	1	#002BD4	NA	NA
P3_3_CCATAAGCACAGCTTA-1	-4.352075747755164	-6.285516565605208	AST_P3_0	#0000AA	-1.9965286976374241	0.041543191287801706	11.22352259727128	0.9124480659588875	1	#002BD4	NA	NA
P3_3_CCATAAGCACCCTCTA-1	0.48993059286773777	7.442146951393083	END_13	#DFFF80	NA	NA	NA	NA	NA	NA	NA	NA
P3_3_CCATAAGTCATTGAGC-1	-4.677433184888953	-6.303719824119613	AST_P3_0	#0000AA	-2.6569588905848116	-0.3280488792917271	8.042469367176647	3.344572121582082	1	#002BD4	161.73443548786412	14
P3_3_CCATCACAGTGCTCGC-1	1.2485258657664118	-3.633400266929671	AST_P3_1	#001CC6	1.3654500865661052	-5.356697255756571	12.164336367603	-16.001657912523903	3	#0080FF	NA	NA
P3_3_CCATCACCAACGTTAC-1	0.45172258505523777	-2.0645433123550863	AST_P3_1	#001CC6	2.5149139636479765	-4.930315190937235	12.437116599867585	-9.054931855380154	5	#2BD4FF	NA	NA
P3_3_CCATCACTCATAGGCT-1	-4.672276667860144	-4.88986760930638	AST_P3_0	#0000AA	-2.1608067280329317	0.354383056972311	3.6622438616264303	-3.207143713635482	0	#0000AA	156.57216661071698	13
P3_3_CCCAACTAGAGCAAGA-1	-6.629743747022742	12.96485822840114	PER_6	#00AAFF	NA	NA	NA	NA	NA	NA	NA	NA
P3_3_CCCAACTCATCCAACA-1	-5.774419955518836	13.109232122138932	PER_6	#00AAFF	NA	NA	NA	NA	NA	NA	NA	NA
P3_3_CCCATTGGTCTACATG-1	-6.351386241224402	12.141910726264909	PER_6	#00AAFF	NA	NA	NA	NA	NA	NA	NA	NA
P3_3_CCCATTGTCACGTCCT-1	-6.236017398145789	3.3604316060103923	GPC_8	#40E3FF	6.315938877435818	4.068541830394552	-38.80362179122403	10.06919142195512	6	#55FFFF	29.8102076554743	3
P3_3_CCCATTGTCCTCGATC-1	-4.020805529859656	-6.677161997123763	AST_P3_0	#0000AA	-3.439503741887912	0.12148589453487202	15.772430459616157	1.80771805003402	1	#002BD4	167.78486875810398	14
P3_3_CCCATTGTCTCTATAC-1	-3.990811042097205	-5.4334042723618	AST_P3_0	#0000AA	-1.763794494298801	-0.045064503338052786	10.958912682995352	-1.939421264913533	1	#002BD4	NA	NA
P3_3_CCCGAAGAGATTCGAA-1	4.246871300432092	3.094801122383073	LOW_20	#FF5500	NA	NA	NA	NA	NA	NA	NA	NA
P3_3_CCCGAAGAGGTCCGAA-1	-5.685030631330603	4.531767541603044	GPC_8	#40E3FF	7.350090431543484	5.469974821422384	-52.42038721973716	26.138383807290843	6	#55FFFF	57.09307267802253	5
P3_3_CCCGAAGAGTTTCTTC-1	-5.522842101362341	1.0517910663642438	AST_P3_3	#0055FF	4.517484115930691	3.2318330462911584	-36.934564747429626	-3.575871603463787	2	#0055FF	123.85577970432011	11
P3_3_CCCGGAAAGGTCATCT-1	-5.3086110871106325	-7.34074765996556	AST_P3_0	#0000AA	-2.700907540944919	-1.2103080097696324	13.029817981100555	5.588084387253231	1	#002BD4	NA	NA
P3_3_CCCGGAACAGGCCCTA-1	-5.225853614118689	-6.927401846214339	AST_P3_0	#0000AA	-2.8368297344721407	-0.44366949238987163	16.564402439700647	5.828295571713189	1	#002BD4	NA	NA
P3_3_CCCGGAACATGGCCCA-1	-4.43791597297489	-5.415858572288558	AST_P3_0	#0000AA	-1.1379638439692112	-0.6295403782388707	8.05225651540704	1.4264499630658731	1	#002BD4	NA	NA
P3_3_CCCTAACTCAACCGAT-1	-2.982167176511878	-4.088667696281478	AST_P3_0	#0000AA	0.07190661368001972	0.25008982977657124	5.623253817853718	0.35892698782151783	9	#D4FF80	NA	NA
P3_3_CCCTCAACAACCACAT-1	-6.2023560326367555	-3.718050306602523	AST_P3_0	#0000AA	1.2895225422100143	2.094036078069494	-0.3758653871264317	-2.8536086583324267	1	#002BD4	NA	NA
P3_3_CCCTCAACATGGACAG-1	-5.965285949018591	-2.473802154823348	AST_P3_3	#0055FF	2.0045608752690702	1.8710951525607566	-5.974789224148455	-4.366063448313011	1	#002BD4	144.90610941490894	12
P3_3_CCCTCTCCACTTGACA-1	-6.1625282089978395	12.125599080757096	PER_6	#00AAFF	NA	NA	NA	NA	NA	NA	NA	NA
P3_3_CCCTCTCCAGGGATAC-1	-4.623567752149695	-3.9073198492966146	AST_P3_0	#0000AA	0.7555545443021205	-0.35504620709629253	2.9903008058092277	-2.7334229272569437	1	#002BD4	156.06116617303687	13
P3_3_CCCTCTCGTAATCAGA-1	-5.299453429487341	-5.74726564244847	AST_P3_0	#0000AA	-2.2809565788782686	-0.6385425869485875	4.828911096678541	0.9924819944901726	1	#002BD4	157.24596682328266	13
P3_3_CCCTCTCTCGCGTCGA-1	-6.04536979606449	-7.559486692710921	AST_P3_0	#0000AA	-3.4555192715204806	-0.8235005680582066	13.392573034309958	4.943177212753492	1	#002BD4	NA	NA
P3_3_CCCTGATAGACCAGCA-1	-4.8163673203259645	-5.943470781608626	AST_P3_0	#0000AA	-0.8063400513208958	-0.6818062607309361	12.454901053536005	4.0992443066391235	1	#002BD4	NA	NA
P3_3_CCCTGATAGGGTACGT-1	-4.4773523133069215	-7.5489776785812825	AST_P3_0	#0000AA	-3.282114577916965	-0.3140427414438267	19.527346050124258	7.281213867931419	1	#002BD4	NA	NA
P3_3_CCCTGATTCCAACCAA-1	-6.0601722519665895	13.288064176277116	PER_6	#00AAFF	NA	NA	NA	NA	NA	NA	NA	NA
P3_3_CCCTGATTCTCGCCTA-1	-4.788112334516638	4.769989186958268	GPC_8	#40E3FF	6.625037121149197	6.232353990886495	-51.74523209564496	38.20878425570189	6	#55FFFF	74.44824688169182	7
P3_3_CCCTTAGAGTGGCCTC-1	-4.085530452039832	-5.530772512718245	AST_P3_0	#0000AA	-1.4808786636866185	0.42741245589046284	8.377016825656478	-0.14067021849354833	1	#002BD4	NA	NA
P3_3_CCCTTAGCACATCCCT-1	-4.248991183546179	-3.1790223772964925	AST_P3_0	#0000AA	1.1105658435546306	0.02830845675258442	0.3365433946903967	-5.69584702478319	1	#002BD4	NA	NA
P3_3_CCCTTAGGTAGGAAAG-1	-2.7783629219800177	-5.661697214408919	AST_P3_0	#0000AA	-1.985847068456516	-1.8031706158182164	7.54469753668576	-2.234015793492404	1	#002BD4	161.69339669745372	14
P3_3_CCCTTAGGTTGGCCTG-1	-5.985442332532996	12.751806432441667	PER_6	#00AAFF	NA	NA	NA	NA	NA	NA	NA	NA
P3_3_CCGAACGCAATTTCTC-1	-2.900621585157508	-3.316083019538924	AST_P3_0	#0000AA	0.7670222991429714	0.1679685767629604	4.4626756747552365	-5.182982254841392	1	#002BD4	NA	NA
P3_3_CCGAACGTCATGGCCG-1	-2.94652479102909	2.9128002469100505	GPC_9	#60FFFF	4.011577057214871	6.576728647563741	-15.963242963345033	10.76513859777443	8	#AAFFAA	123.72152541551135	11
P3_3_CCGATCTAGTTTGGCT-1	4.161013670656091	3.077519351676896	LOW_20	#FF5500	NA	NA	NA	NA	NA	NA	NA	NA
P3_3_CCGATGGAGCGCTGAA-1	-5.858924083021277	3.8084577862777262	GPC_8	#40E3FF	6.8872327083074	5.1210661586263635	-54.9788652160323	16.098794567019393	6	#55FFFF	47.37582977270992	4
P3_3_CCGATGGCAACCACGC-1	-3.523887328413123	-7.859054392143294	AST_P3_15	#FFE340	-3.8728819614924044	1.1732494290807705	14.97812277316749	5.215415631639817	11	#FFD52B	NA	NA
P3_3_CCGCAAGCAATAGTAG-1	2.1325151402682123	9.390577489570573	END_7	#20C6FF	NA	NA	NA	NA	NA	NA	NA	NA
P3_3_CCGCAAGGTTCGAACT-1	-4.443961791303748	-8.32148153142552	AST_P3_15	#FFE340	-4.504033637670383	1.1301735099294643	13.046247545103427	7.525851627083148	11	#FFD52B	NA	NA
P3_3_CCGCAAGTCCTAGCTC-1	-4.002084903028601	-5.902155702873275	AST_P3_0	#0000AA	-1.4165836102045628	0.15735918841151997	10.249566493891429	-1.3090372527028105	1	#002BD4	NA	NA
P3_3_CCGCAAGTCGAGAAAT-1	-4.308133773115271	-6.776628320976302	AST_P3_0	#0000AA	-3.30249364438425	-0.03193455376835064	12.281184923859952	2.5848682127463856	1	#002BD4	NA	NA
P3_3_CCGGACATCATCTATC-1	-4.923131636884802	-6.986825769706771	AST_P3_0	#0000AA	-2.61369068684946	-0.09541719594211773	12.00112740148252	-1.3336940794923788	0	#0000AA	165.5643940470932	14
P3_3_CCGGGTAAGCACTGGA-1	-5.153921775129431	-0.11541742639164615	AST_P3_3	#0055FF	3.15527801451315	4.686342066142843	-16.276064246265626	-1.9829081790434315	8	#AAFFAA	133.7464429197169	11
P3_3_CCGGGTATCACGTCCT-1	-5.550484351423377	4.03596132440944	GPC_8	#40E3FF	7.069673942896023	4.742663210246847	-79.14912573208682	25.464047808737757	6	#55FFFF	53.03096413096885	5
P3_3_CCGGTAGGTTCCTAAG-1	-4.644519023206824	-4.375711267753646	AST_P3_0	#0000AA	-0.7105906731165501	-0.32173937001438335	4.505495248624786	-0.19540437177989983	1	#002BD4	NA	NA
P3_3_CCGGTAGTCAGGTGTT-1	-5.505667380598181	-2.7965551073990316	AST_P3_3	#0055FF	4.8655540221654325	3.361538475368307	-8.952864695328664	2.0258774923298377	2	#0055FF	144.17756862927996	12
P3_3_CCGGTAGTCCGCACGA-1	0.794197090360528	-2.2005444224319906	AST_P3_1	#001CC6	2.3339726203404814	-5.2080871407053015	10.612996954382039	-10.931370275273098	5	#2BD4FF	NA	NA
P3_3_CCGGTAGTCGTGAGAG-1	-3.6294104378491583	-7.215279882713363	AST_P3_0	#0000AA	-3.822278571752414	1.5550281163194637	7.850172122830148	4.941040853138898	0	#0000AA	161.03597129977572	14
P3_3_CCGGTGAGTCCGGCAT-1	-5.736060790327185	4.2283896748580485	GPC_8	#40E3FF	6.664362358423367	5.121408527705953	-34.99151122818295	14.979895818664419	6	#55FFFF	54.09709956688444	5
P3_3_CCGGTGATCAACACGT-1	-4.648451022413367	-4.280076330467269	AST_P3_0	#0000AA	-2.590565276769504	2.853915637347982	3.4976426595453987	-1.0393878319208705	0	#0000AA	157.2102816978578	13
P3_3_CCGGTGATCCTAGCGG-1	-4.5255958359509645	-8.193431680961654	AST_P3_0	#0000AA	-4.403135848668918	0.9552291687467556	8.760420036928252	10.023627933673811	1	#002BD4	NA	NA
P3_3_CCGTAGGTCGCTCCTA-1	-4.248294524458045	-4.395694559379622	AST_P3_0	#0000AA	-1.4583621746576878	-0.25153248944492534	1.9229631565354528	-1.8820453712808152	1	#002BD4	NA	NA
P3_3_CCGTAGGTCTGGTGGC-1	-4.310774974134558	-1.783351724906966	AST_P3_3	#0055FF	2.2041199677907377	1.6050540860631923	-9.549849593273818	-4.598432249221445	1	#002BD4	NA	NA
P3_3_CCGTTCAAGTCATGGG-1	-3.848941497114295	-5.828446691795394	AST_P3_0	#0000AA	-1.5351858860529515	0.374690240237997	11.450880759566141	0.16990903254696488	1	#002BD4	NA	NA
P3_3_CCGTTCACACCACATA-1	-4.112165622022742	-5.331167524620101	AST_P3_0	#0000AA	-1.2719009644068333	0.23362309298305317	8.302202966335575	-0.6658806589017293	1	#002BD4	NA	NA
P3_3_CCTAACCAGCTACGTT-1	-4.794195346143836	-7.763974970146224	AST_P3_0	#0000AA	-3.638602328924045	0.11582559904842182	9.570390835450429	8.897062090463145	1	#002BD4	NA	NA
P3_3_CCTAACCCACAAGCAG-1	-6.41380708625614	-3.8985775168381185	AST_P3_0	#0000AA	1.5022956901513485	1.4838964994886379	0.15978824752997958	-3.321562721678598	1	#002BD4	152.1081374721215	13
P3_3_CCTAACCCAGGAGGAG-1	-6.039487532880896	-7.074472730918929	AST_P3_0	#0000AA	-2.8677669292963595	-0.5950710121652623	9.429605512676284	1.6986584835290577	1	#002BD4	163.9989952170775	14
P3_3_CCTAAGAAGTAGACAT-1	-6.249919585493201	2.7186171357192546	GPC_8	#40E3FF	5.950964378687039	3.7805754598119714	-30.789722761781448	4.203437123093015	6	#55FFFF	127.9902295223158	11
P3_3_CCTAAGAGTACCTTCC-1	-5.802625827100867	-6.243668382926986	AST_P3_0	#0000AA	-2.183221412328586	-1.2153863255044957	9.60443646332693	-1.5719982515847692	1	#002BD4	162.3391324511043	14
P3_3_CCTAAGAGTGTCTTGA-1	-4.057470969465369	-2.750640934272811	AST_P3_0	#0000AA	1.0632622712575344	1.1664684470632534	-0.2392453341190686	-6.464862445987878	1	#002BD4	150.141248502941	13
P3_3_CCTAAGATCGATTGAC-1	1.8701440770357904	9.393289739326432	END_7	#20C6FF	NA	NA	NA	NA	NA	NA	NA	NA
P3_3_CCTACGTGTGTCATTG-1	-5.442903689649695	-0.21218622283558536	AST_P3_3	#0055FF	2.800712036462918	3.0530182774999597	-19.09721705631276	-6.06633413583755	2	#0055FF	132.56372023062093	11
P3_3_CCTATCGCAACCACGC-1	-6.235148600843543	-7.210425680442855	AST_P3_0	#0000AA	-3.064136577276096	-0.5968934837839146	12.188918449558193	1.3607145615065128	1	#002BD4	NA	NA
P3_3_CCTATCGCATGTGACT-1	-6.296555213239783	-7.273486440940902	AST_P3_0	#0000AA	-3.222748828557834	-0.6546668354532261	10.66985768981674	5.11566143958473	1	#002BD4	NA	NA
P3_3_CCTCAACGTTCGGGTC-1	-2.4810268204480352	-6.1863582785568685	AST_P3_0	#0000AA	-1.772827697423801	-0.7838618103525181	14.513140753188972	1.4037472786957212	1	#002BD4	NA	NA
P3_3_CCTCAACGTTTCACTT-1	2.0113120753496943	9.587632352546647	END_7	#20C6FF	NA	NA	NA	NA	NA	NA	NA	NA
P3_3_CCTCACACACCTATCC-1	12.471912689897424	-1.6702390368423907	MIC_16	#FFC620	NA	NA	NA	NA	NA	NA	NA	NA
P3_3_CCTCACATCGAGAGCA-1	-6.501434020307654	12.535333806709245	PER_6	#00AAFF	NA	NA	NA	NA	NA	NA	NA	NA
P3_3_CCTCAGTCACTGGACC-1	0.6909089166849909	9.511874372199967	END_7	#20C6FF	NA	NA	NA	NA	NA	NA	NA	NA
P3_3_CCTCAGTTCCATTCGC-1	-5.564367942121619	0.4472459313132317	AST_P3_3	#0055FF	4.00876181063284	3.213663524005697	-24.92150291847912	-6.0474902316693875	2	#0055FF	129.5392987354041	11
P3_3_CCTCATGAGTAGGAAG-1	-3.3314422886639776	-6.69240838842015	AST_P3_0	#0000AA	-1.966701102880344	0.0500188525655727	15.467577774757704	-0.31770000716049784	1	#002BD4	NA	NA
P3_3_CCTCATGTCCCATAGA-1	-3.516607455518836	4.087484771446183	GPC_9	#60FFFF	5.626362251611844	6.827389067027853	-59.52552857494373	31.855720912922944	8	#AAFFAA	81.87811420772897	7
P3_3_CCTCCAAAGACCGCCT-1	0.33639594206512546	-2.7137392218552083	AST_P3_1	#001CC6	1.8919136994801906	-4.900898629810526	11.589527898915863	-8.4410783557311	5	#2BD4FF	NA	NA
P3_3_CCTCCAAAGGATGAGA-1	-5.826312236097449	-3.856187170311019	AST_P3_0	#0000AA	1.1411269777738002	0.836877649638937	3.7734026474459306	-2.8914515409746113	1	#002BD4	155.42824529435543	13
P3_3_CCTCCAACATAACTCG-1	-5.01355188300907	4.6235830132522135	GPC_8	#40E3FF	6.752149032922879	5.938819235179708	-66.53949662964907	36.929335709456716	6	#55FFFF	68.8972281945553	6
P3_3_CCTCCAAGTATACCTG-1	-4.844015292432898	-6.127644365593001	AST_P3_0	#0000AA	-2.302481246618137	-0.9697241131326695	7.944743431420936	0.8781843957313251	1	#002BD4	160.83725190304023	14
P3_3_CCTCCAAGTCATAGTC-1	-4.298910311964148	-3.621335809989974	AST_P3_0	#0000AA	0.7804595106564907	-0.33675330319614605	3.304730172228883	-2.945586457963808	1	#002BD4	NA	NA
P3_3_CCTCCTCAGACTTCCA-1	-6.122706107404822	10.804133588508561	PER_6	#00AAFF	NA	NA	NA	NA	NA	NA	NA	NA
P3_3_CCTCCTCCAGCAGGAT-1	-6.436110190656775	-6.57609397725682	AST_P3_0	#0000AA	-2.6806760555780977	-0.5596033875009556	8.466035017527924	3.4275820473936793	1	#002BD4	NA	NA
P3_3_CCTCCTCGTCCCACGA-1	-6.105878047254675	-6.609979456230208	AST_P3_0	#0000AA	-2.3682382828272432	-1.381956750538065	10.88029187258773	-0.43423422338445206	1	#002BD4	NA	NA
P3_3_CCTCCTCGTTGCTCCT-1	-2.2648224156171026	-6.350839441581771	AST_P3_0	#0000AA	-2.4455540901697725	-1.8784198109170933	15.26123444664294	2.805740392196148	0	#0000AA	168.48472696986002	14
P3_3_CCTCCTCTCCATATGG-1	-3.390224866178626	-7.826872652336165	AST_P3_15	#FFE340	-3.768606734899387	1.5048292931058864	17.930716983233577	4.730687339229068	11	#FFD52B	NA	NA
P3_3_CCTCCTCTCTGGGCAC-1	-5.81875150611698	-7.101074999137923	AST_P3_0	#0000AA	-2.8987050777948946	-0.5195912663003941	12.657657128964203	4.512794110000514	1	#002BD4	NA	NA
P3_3_CCTCTAGAGCGTACAG-1	4.092981644365198	3.0006608311690837	LOW_20	#FF5500	NA	NA	NA	NA	NA	NA	NA	NA
P3_3_CCTCTAGGTACGATGG-1	-3.7697688858777227	3.224217349723771	GPC_9	#60FFFF	4.3515650504552275	6.139137571666525	-33.346688074879914	9.64245075460325	8	#AAFFAA	104.71760204557849	9
P3_3_CCTCTAGGTCCCGTGA-1	-5.972859553602332	-7.755643671318099	AST_P3_0	#0000AA	-3.6695743328608126	-0.18196504750461773	14.77145513470107	6.954163460668833	1	#002BD4	NA	NA
P3_3_CCTCTCCAGCTGAAAT-1	-4.202261618879431	-2.484741276069686	AST_P3_3	#0055FF	1.7610399597607997	0.9782805498579006	-2.5863355257488445	-5.031594638374489	1	#002BD4	NA	NA
P3_3_CCTCTCCAGGTCCCGT-1	-3.6747957985669317	-4.863223856254622	AST_P3_0	#0000AA	-1.044959617284641	0.2562120612600307	10.304442481358576	-0.798591851329964	1	#002BD4	NA	NA
P3_3_CCTCTCCCATGAGATA-1	-6.740036658552283	-6.04177362279515	GPC_8	#40E3FF	5.772961544366971	4.560875480983541	-6.752686852245146	8.197195284161703	6	#55FFFF	154.3561649429781	13
P3_3_CCTGCATGTAACGTTC-1	-6.239309481886023	12.157185727790788	PER_6	#00AAFF	NA	NA	NA	NA	NA	NA	NA	NA
P3_3_CCTGTTGAGCTTTCTT-1	-3.9687682907849493	-6.4764302428207845	AST_P3_0	#0000AA	-3.15102298322092	0.2812953647115688	15.223281542712606	2.2381748973615667	1	#002BD4	NA	NA
P3_3_CCTGTTGCAATCGAAA-1	-4.795731238630408	-2.3959177191696615	AST_P3_3	#0055FF	2.0535203093015104	1.4036964233854274	-4.095796634098064	-3.302160281462782	1	#002BD4	147.559415098169	12
P3_3_CCTGTTGCATATGCGT-1	-5.91854923179447	-7.634077852531478	AST_P3_0	#0000AA	-3.3532968288935274	-0.3138913456460972	13.072411913154703	6.299913130328227	1	#002BD4	NA	NA
P3_3_CCTGTTGGTTGTCTAG-1	-4.634391955640906	-8.09033090428929	AST_P3_15	#FFE340	-4.034967494634494	0.42443067393092915	20.043919211708324	9.446992279602952	11	#FFD52B	NA	NA
P3_3_CCTGTTGGTTTCGATG-1	0.8177856881350336	8.965827161506608	END_7	#20C6FF	NA	NA	NA	NA	NA	NA	NA	NA
P3_3_CCTTCAGAGTCATAGA-1	12.338481255266077	-1.6999600584946124	MIC_16	#FFC620	NA	NA	NA	NA	NA	NA	NA	NA
P3_3_CCTTCAGGTGCGACAA-1	4.159921713563806	3.0585660283126384	LOW_20	#FF5500	NA	NA	NA	NA	NA	NA	NA	NA
P3_3_CCTTGTGAGAACCCGA-1	-3.3144315998822393	-3.963939970298812	AST_P3_0	#0000AA	0.018337535234585145	0.14600521883754536	6.241700118205654	-3.1045668830776583	1	#002BD4	NA	NA
P3_3_CCTTGTGAGGGCTTCC-1	1.6905284602373896	9.074361020759538	END_7	#20C6FF	NA	NA	NA	NA	NA	NA	NA	NA
P3_3_CCTTGTGAGTACAGCG-1	-7.320448092725867	11.159589940742448	PER_6	#00AAFF	NA	NA	NA	NA	NA	NA	NA	NA
P3_3_CCTTGTGAGTCGCCCA-1	-5.77295654228031	-0.5823829825363604	AST_P3_3	#0055FF	2.675081776949063	3.2840977366903283	-13.040283271804082	-3.301431746928774	2	#0055FF	136.76510219088465	12
P3_3_CCTTGTGCAACCACAT-1	-5.590032271650427	-0.457301383777663	AST_P3_3	#0055FF	4.111855196329251	3.1224272902944543	-11.42422581257748	-2.855687845653381	2	#0055FF	140.32392306725373	12
P3_3_CCTTGTGGTAAGGCCA-1	2.3898268420428095	7.850681955055192	END_7	#20C6FF	NA	NA	NA	NA	NA	NA	NA	NA
P3_3_CCTTGTGGTTTATGCG-1	-3.0456799786359015	4.380318814948991	GPC_9	#60FFFF	5.56370394167532	7.254205530498312	-56.281783315986026	40.078195034910706	8	#AAFFAA	79.40230901219634	7
P3_3_CCTTGTGTCGGCTTCT-1	-2.9784433167248907	-5.963609522148177	AST_P3_0	#0000AA	-1.6943097836054417	-1.274121934559061	15.226594780898958	1.4536559835791223	1	#002BD4	NA	NA
P3_3_CCTTTGGAGACCAGCA-1	0.87934989521206	8.268945390418962	END_17	#FFAA00	NA	NA	NA	NA	NA	NA	NA	NA
P3_3_CCTTTGGCACCCTTGT-1	-0.06260129025279904	-2.07376128987889	AST_P3_1	#001CC6	2.416477369638577	-4.626614267017557	8.26618599686702	-4.652188088306819	5	#2BD4FF	NA	NA
P3_3_CCTTTGGGTTATCTGG-1	1.4456959445208368	-2.0063565428696126	AST_P3_1	#001CC6	2.4787265532933622	-5.542129213001444	6.639764023564281	-11.024892745903053	5	#2BD4FF	NA	NA
P3_3_CGAAGTTAGAGGATGA-1	-5.897238425520056	-5.523846929832503	AST_P3_0	#0000AA	1.3692328580938724	1.4676306005456905	2.1506740804676303	1.0795977606908924	1	#002BD4	NA	NA
P3_3_CGAAGTTAGTAGAATC-1	-6.306193045881384	2.8571383301772624	GPC_8	#40E3FF	6.396800922723904	3.714613502834127	-59.4065372730092	11.390373556419668	6	#55FFFF	19.877774244064337	2
P3_3_CGAAGTTGTGCAGATG-1	-6.29030912330448	13.258297139839128	PER_6	#00AAFF	NA	NA	NA	NA	NA	NA	NA	NA
P3_3_CGAATTGGTTACCGTA-1	-6.198498420026892	-2.3812125380478353	AST_P3_3	#0055FF	1.0412067496501354	3.490618532512472	-5.176269927444279	-5.766870339158614	0	#0000AA	146.46285532988585	12
P3_3_CGAATTGTCCGTCAAA-1	-5.839695624616736	-6.155332392021224	AST_P3_0	#0000AA	-1.4960206276453587	-0.5172697845956822	6.848660879508812	0.16637067401233718	1	#002BD4	NA	NA
P3_3_CGACAGCAGCGACCCT-1	-6.408318690565222	12.845355207160905	PER_6	#00AAFF	NA	NA	NA	NA	NA	NA	NA	NA
P3_3_CGACAGCAGGTGCATG-1	-6.332222632673377	4.516734773353532	GPC_8	#40E3FF	6.81555359301199	4.954186027858541	-44.83917797960466	23.346539761820928	6	#55FFFF	49.868683509049525	5
P3_3_CGACAGCCAACTCCAA-1	1.0305186588496027	-1.9402502234421222	AST_P3_1	#001CC6	2.4597007506810575	-5.2973086182138465	6.655900230929508	-12.41011256050813	5	#2BD4FF	NA	NA
P3_3_CGACAGCCAGAGTTCT-1	-4.759719542768591	-7.057748144432113	AST_P3_0	#0000AA	-2.738155437139377	-1.4181110207101841	10.030843067864721	0.6909758363607339	0	#0000AA	164.59540742005274	14
P3_3_CGACAGCCAGGTTTAC-1	-5.264436415937537	-7.484508341117904	AST_P3_0	#0000AA	-2.8076868778742403	-0.7900461498758335	12.722185581890946	1.2600013071311333	1	#002BD4	165.32707498711594	14
P3_3_CGAGAAGAGAGCTGCA-1	-4.276275805738562	-4.724538629814193	AST_P3_0	#0000AA	-0.4139600521601292	-0.5233578030130406	7.276335873673945	-1.2142394903906981	1	#002BD4	NA	NA
P3_3_CGAGAAGCATATAGCC-1	-5.6900879662305055	-6.527073210044906	AST_P3_0	#0000AA	-2.880919051793918	-0.06393306889743999	8.358319127525382	1.2696951969453152	1	#002BD4	162.50149470057528	14
P3_3_CGAGAAGCATTGCAAC-1	-5.939384631422156	13.323311979011491	PER_6	#00AAFF	NA	NA	NA	NA	NA	NA	NA	NA
P3_3_CGAGAAGGTGGTCCCA-1	0.8078199107378778	-4.1061580832443685	AST_P3_1	#001CC6	1.2919230191320625	-5.040115052845194	11.548679655427549	-12.720881815234437	3	#0080FF	NA	NA
P3_3_CGAGGAAGTTGATCGT-1	2.8911927420824823	-1.57123226480107	AST_P3_1	#001CC6	2.8980417722188383	-7.533467466022684	0.40467728800312724	-19.643561593209004	5	#2BD4FF	NA	NA
P3_3_CGAGGAATCCCTCGAT-1	-5.836776904371375	12.650455648139909	PER_6	#00AAFF	NA	NA	NA	NA	NA	NA	NA	NA
P3_3_CGAGTGCGTAAGGCCA-1	-1.6264795582562628	-5.772317236228988	AST_P3_0	#0000AA	-1.5940268761194798	-2.2753121201059363	16.509008936081827	-2.526653096201701	0	#0000AA	170.26386478922177	14
P3_3_CGAGTGCGTTTCGTGA-1	-6.053905658033484	-4.826294248863265	AST_P3_0	#0000AA	0.9630872183762935	0.3927511628606777	2.6163765857326813	-4.261138466814995	1	#002BD4	155.0178971813686	13
P3_3_CGAGTGCTCTCGTTTA-1	-6.586789302137488	-8.118982141777083	AST_3m_5	#008EFF	-4.710698199895725	-0.4103056732675572	16.062708069262406	13.125076434261397	0	#0000AA	175.75064778184733	15
P3_3_CGAGTTAAGCAGCGAT-1	-5.0785791199475465	0.9229869787253888	AST_P3_4	#0071FF	8.575123714777126	0.4682198222616176	-8.90759983695098	-4.098486623899118	12	#FFAA00	141.80173813836788	12
P3_3_CGAGTTACAACGCATT-1	1.7737388093203363	8.26052826090236	END_7	#20C6FF	NA	NA	NA	NA	NA	NA	NA	NA
P3_3_CGAGTTACAGATTAAG-1	-4.173403910902136	-3.2846673186264486	AST_P3_0	#0000AA	0.8758565062009243	-0.2539648357889195	2.111807177559488	-4.361311512002043	1	#002BD4	NA	NA
P3_3_CGAGTTATCCTGCTAC-1	-6.49593656471073	-6.482498949333236	AST_P3_0	#0000AA	-1.9143007523096653	-0.4380962196847935	4.413786533715828	-0.015927797298490764	1	#002BD4	158.59045622875016	13
P3_3_CGATCGGCAAGCGCAA-1	-6.652172736433142	13.090914899543717	PER_6	#00AAFF	NA	NA	NA	NA	NA	NA	NA	NA
P3_3_CGATCGGGTAACAGTA-1	-3.5911397259503546	-3.2619667704544515	AST_P3_0	#0000AA	0.8343071216069606	-0.15490978398533062	3.4037347516655845	-5.0297734128617915	1	#002BD4	NA	NA
P3_3_CGATGCGTCCACTTTA-1	-5.885856799390906	13.20409219904323	PER_6	#00AAFF	NA	NA	NA	NA	NA	NA	NA	NA
P3_3_CGATGCGTCGGTCTGG-1	-4.800118140485877	-6.483182256980941	AST_P3_0	#0000AA	-2.240923238424167	-0.7283846680185337	9.465940198193975	1.9354532392525075	1	#002BD4	163.7116565509402	14
P3_3_CGATGGCAGAGGCGTT-1	-5.212519339826697	-6.035267179771468	AST_P3_0	#0000AA	-2.4637771374262423	-0.5664798561594029	7.583664002717543	2.6995650823573434	1	#002BD4	160.33342558679237	13
P3_3_CGATGGCGTTCCAAAC-1	-5.509504012373084	-4.980417555137679	AST_P3_0	#0000AA	-1.9062090641535374	-1.1358994785806675	5.963411223590012	-2.3652300068689764	1	#002BD4	158.33881811621737	13
P3_3_CGCAGGTAGTACTGGG-1	-6.408883742597693	-3.6049721892319173	AST_P3_0	#0000AA	1.5349199646436122	1.699716662977026	-1.089586895898287	-2.8989977932800284	1	#002BD4	NA	NA
P3_3_CGCAGGTGTACTCCCT-1	1.103935666772729	9.63545149011989	END_7	#20C6FF	NA	NA	NA	NA	NA	NA	NA	NA
P3_3_CGCAGGTTCGTTACCC-1	1.2496523339480219	9.180650884345964	END_7	#20C6FF	NA	NA	NA	NA	NA	NA	NA	NA
P3_3_CGCATAAAGCAGGCAT-1	-4.0174524109631715	3.788956815437272	GPC_9	#60FFFF	5.818541931482449	6.354294126842306	-70.94745425124282	29.348997869841824	8	#AAFFAA	81.87811420772897	7
P3_3_CGCATAAAGTTTAGGA-1	-4.009655169752234	3.9789604489364176	GPC_9	#60FFFF	6.095218109460965	6.370764082286642	-71.90670202599236	31.45318816457245	8	#AAFFAA	79.40230901219634	7
P3_3_CGCATAACATCGAACT-1	-5.9126197617322145	-6.190032308860824	AST_P3_0	#0000AA	-2.73111970487009	-1.2135602776071568	9.447842293937956	0.23784729896403947	1	#002BD4	162.42608173485772	14
P3_3_CGCCAGAAGTACAGAT-1	-4.79562728812992	-5.872567003532454	AST_P3_0	#0000AA	-2.1407728916681856	-0.0013642851373691922	6.90674930988088	-0.6838951712020374	1	#002BD4	160.28388850967295	13
P3_3_CGCCAGAGTATCCTCC-1	-6.483003787305945	-4.8297556097946615	AST_P3_0	#0000AA	1.2558685080431846	1.255096083495901	2.7909763545358257	-2.4742059104933647	1	#002BD4	NA	NA
P3_3_CGCCAGAGTCCTGTCT-1	-6.605410746839636	11.94398134394069	PER_6	#00AAFF	NA	NA	NA	NA	NA	NA	NA	NA
P3_3_CGCCAGAGTGGTCAAG-1	-6.083341292646521	-4.692009275718734	AST_P3_0	#0000AA	-1.908266616491184	-0.41065042653293804	2.327702600216078	-0.1352871029360988	1	#002BD4	155.35593926136465	13
P3_3_CGCCATTCAACCTATG-1	-4.151141337659949	-5.283669298454329	AST_P3_0	#0000AA	-0.620836926130161	-0.27988355794162945	14.135334615920927	2.536127779471039	1	#002BD4	NA	NA
P3_3_CGCCATTGTATCGCAT-1	11.696720429155237	-1.8270419295273272	MIC_16	#FFC620	NA	NA	NA	NA	NA	NA	NA	NA
P3_3_CGCCATTGTGGGACAT-1	-5.149601153638953	-0.8066358025513141	AST_P3_3	#0055FF	2.5782387727223783	2.4940543230512597	-14.599553571751656	-9.894841017879578	2	#0055FF	137.27039589671432	12
P3_3_CGCCATTGTTCTTGTT-1	-6.532793692854041	11.64465158625026	PER_6	#00AAFF	NA	NA	NA	NA	NA	NA	NA	NA
P3_3_CGCCATTTCACGGGAA-1	-4.383697203901404	-8.353077715202376	AST_P3_15	#FFE340	-4.532810283330783	1.203533893440054	20.791143928191374	13.031207541808065	11	#FFD52B	NA	NA
P3_3_CGCGTGAGTGTCGCTG-1	-4.270986727979773	-3.474309271141097	AST_P3_0	#0000AA	0.965838986011639	-0.163131648685648	1.0253122932064618	-3.994136756474587	1	#002BD4	153.71129019690838	13
P3_3_CGGAACCAGACATAAC-1	-5.797996691969031	12.887115651802018	PER_6	#00AAFF	NA	NA	NA	NA	NA	NA	NA	NA
P3_3_CGGAACCTCCGCACTT-1	1.4556552846163568	-2.04141790227513	AST_P3_1	#001CC6	2.4725813144170194	-5.549250775959208	8.538766080175835	-15.530760289617106	5	#2BD4FF	NA	NA
P3_3_CGGAATTGTGATCGTT-1	4.057857104036218	2.9554447476424723	LOW_20	#FF5500	NA	NA	NA	NA	NA	NA	NA	NA
P3_3_CGGAATTTCGTAACTG-1	0.4080817032784281	7.3456193749465495	END_13	#DFFF80	NA	NA	NA	NA	NA	NA	NA	NA
P3_3_CGGAGAACAAGTGACG-1	-5.907712153699988	-7.503872221275374	AST_P3_0	#0000AA	-3.1090455776728243	-0.39926736989231304	8.290734370177862	2.7092536113226675	1	#002BD4	163.61831061385752	14
P3_3_CGGCAGTCAGTCGAGA-1	-4.786128691938513	-6.887512033744857	AST_P3_0	#0000AA	-2.397257161764011	-0.2369071785470982	11.73796140129417	1.602639222146245	1	#002BD4	NA	NA
P3_3_CGGCAGTCATGCCATA-1	-5.19145601203739	-5.200920885368392	AST_P3_0	#0000AA	-1.108417583135471	-0.8032774273416539	2.8595420883300178	-1.4611621252624898	1	#002BD4	NA	NA
P3_3_CGGCAGTTCTTCGACC-1	-5.4179298203259645	-6.908326452537581	AST_P3_0	#0000AA	-3.250418735174045	-0.47568672337742046	10.870761467729258	3.3767434804433343	1	#002BD4	NA	NA
P3_3_CGGGACTTCAAATGAG-1	-5.400009326246375	-6.654762094780013	AST_P3_0	#0000AA	-2.5572016960657686	-1.026741677906229	8.81672429647349	1.5171771502618645	1	#002BD4	162.79685688057924	14
P3_3_CGGGACTTCTGCACCT-1	-4.2298523705273805	2.3145813290633708	GPC_9	#60FFFF	4.094722437235013	5.32054049334316	-37.37101665338577	3.1624071496387125	8	#AAFFAA	111.94283827300531	10
P3_3_CGGGCATCACGAAAGC-1	-6.7651988785535035	12.769645864204362	PER_6	#00AAFF	NA	NA	NA	NA	NA	NA	NA	NA
P3_3_CGGGTGTCAATGTCTG-1	-5.27912919929325	-7.202374761863753	AST_P3_0	#0000AA	-2.847596240667209	-0.8943518940469761	9.885470091145494	3.173023462155399	1	#002BD4	164.05357830757112	14
P3_3_CGGGTGTCACAAGTGG-1	-5.365922621992224	-7.028841799064681	AST_P3_0	#0000AA	-2.810753894475803	-1.4591867271921177	11.077602053588208	2.825110836519763	1	#002BD4	165.95469570780088	14
P3_3_CGGTCAGAGTTGGCTT-1	-4.311794928815955	-7.419227426811263	AST_P3_0	#0000AA	-3.0482149845636934	-0.047243529941751516	18.88860511771383	5.137512179101622	1	#002BD4	NA	NA
P3_3_CGGTCAGTCGTAGGGA-1	-2.9578620713025274	-4.238750761314437	AST_P3_0	#0000AA	-0.16566331448923077	-0.09097617306919292	8.552317659132813	2.0629070912867307	1	#002BD4	NA	NA
P3_3_CGTAAGTCACTGCGAC-1	-3.972274474409217	-3.0425403769455404	AST_P3_0	#0000AA	0.8739423924409297	-0.25783770718784527	0.5832656710443832	-7.386185398214077	1	#002BD4	NA	NA
P3_3_CGTAAGTCAGTTTCGA-1	-5.300408534315222	0.8660910670318158	AST_P3_3	#0055FF	3.965432571741238	3.096767609927938	-29.367547301111433	-6.485449902312049	2	#0055FF	126.6509901192657	11
P3_3_CGTAATGCATTGAAGA-1	1.6455379206866083	-1.883200948997542	AST_P3_1	#001CC6	2.603040623041287	-6.117716962482645	1.3976531734609285	-17.45919530778051	5	#2BD4FF	NA	NA
P3_3_CGTAATGTCGGCTTCT-1	-5.468047313001746	0.7444449607886823	AST_P3_3	#0055FF	4.280761646600857	3.18376607260494	-26.754970346144784	-5.720429685765513	2	#0055FF	129.5392987354041	11
P3_3_CGTAGTAAGAGGGCGA-1	-6.534612349775427	4.684256250099137	GPC_8	#40E3FF	6.424291061731473	4.802424496028707	-19.58564951796354	20.614864705173176	6	#55FFFF	125.90599288490301	11
P3_3_CGTAGTATCGCAATTG-1	-6.216290644910925	3.0542544667281657	GPC_8	#40E3FF	6.055840896936551	3.994149273250387	-38.44330924290364	11.452407392680222	6	#55FFFF	31.28358310393178	3
P3_3_CGTCAAAAGCGATGGT-1	-3.9051796715527716	-6.858067339225814	AST_P3_0	#0000AA	-2.9310417896784395	0.3561683352926235	8.65697025451504	4.12771583089165	1	#002BD4	162.2303634002527	14
P3_3_CGTCCATCAATCGCGC-1	-1.7379086535245123	-5.536632364555404	AST_P3_0	#0000AA	-1.3391667133844944	-1.938656264927103	18.360670944348403	1.2669878906069993	0	#0000AA	170.4396159066203	14
P3_3_CGTCCATGTCATAACC-1	-5.928140811231726	-7.321035211845443	AST_P3_0	#0000AA	-2.9481993443049044	-0.35643857159824566	8.621653260954627	2.318026559999562	1	#002BD4	163.71352926614253	14
P3_3_CGTGAATAGCTGGAGT-1	-5.135772876051062	-5.510381048484847	AST_P3_0	#0000AA	-0.8313153511561009	-0.7459286991617222	4.048686694253775	-1.0124058334801367	1	#002BD4	157.87843329964468	13
P3_3_CGTGAATCAGTAGAAT-1	-7.64925163200199	1.3926915471114667	OPC_18	#FF8E00	NA	NA	NA	NA	NA	NA	NA	NA
P3_3_CGTGAATGTACGCGTC-1	-5.886039428022498	-0.49841589288334537	AST_P3_3	#0055FF	5.1638397448979765	3.5971754249074914	-14.798988915258803	-2.1903810525254954	2	#0055FF	137.6391991440764	12
P3_3_CGTGATAGTGGAAATT-1	-4.826274089124793	-6.5709775145493	AST_P3_0	#0000AA	-2.61070258679758	-0.5154725853464146	9.248148354259447	2.387078201731601	1	#002BD4	163.5576097505726	14
P3_3_CGTGATATCAACACGT-1	-5.290312938001746	-4.500981157585189	AST_P3_0	#0000AA	-1.1489065414942357	2.8991699870565393	1.9528146290065613	0.05366140027003457	0	#0000AA	154.62364565606117	13
P3_3_CGTGCTTAGCGGTAGT-1	-3.616052321699256	-8.130709474845931	AST_P3_15	#FFE340	-4.5114532238520235	1.734888216469572	17.478118778368913	10.064433817070213	11	#FFD52B	NA	NA
P3_3_CGTGCTTGTTAGTTCG-1	-6.121396235731238	13.07041948480983	PER_6	#00AAFF	NA	NA	NA	NA	NA	NA	NA	NA
P3_3_CGTGCTTTCCTTCACG-1	0.5402138609618006	7.337372953132585	END_13	#DFFF80	NA	NA	NA	NA	NA	NA	NA	NA
P3_3_CGTGTCTAGCGATGAC-1	3.113767929765588	-1.5570510085068194	AST_P3_1	#001CC6	2.8640772574864775	-7.593381101276591	5.8424875574208635	-22.82418550533416	15	#D52B00	NA	NA
P3_3_CGTGTCTGTGCCGGTT-1	-1.7560474198132696	-6.103272741600081	AST_P3_0	#0000AA	-1.9315152889765355	-2.1884190384408972	12.441035176833685	1.1102355357294225	0	#0000AA	166.83070973765712	14
P3_3_CGTGTCTGTTCTATCT-1	-6.267126731184119	-7.22707635717015	AST_P3_0	#0000AA	-3.3564587360895723	-0.9059743229410191	8.718830808951362	6.433859904660249	1	#002BD4	NA	NA
P3_3_CGTTAGAAGGTAGATT-1	-2.9611346047192755	4.274204427436784	GPC_9	#60FFFF	5.579772877069607	7.4516747649648645	-30.191252378304032	32.91536274105872	8	#AAFFAA	84.3531027634605	7
P3_3_CGTTAGAAGTAGACAT-1	-3.2255372326642218	3.5130993668593913	GPC_9	#60FFFF	4.154243873926297	6.673434561107443	-25.42662198802281	11.016378336335942	8	#AAFFAA	107.10523778028592	9
P3_3_CGTTAGAAGTGTGTTC-1	-5.426233462598914	-2.80443174199681	AST_P3_3	#0055FF	1.0394730889521984	2.4622938092687585	-2.388391605910886	-7.91463365386133	1	#002BD4	148.54305545307693	13
P3_3_CGTTAGAGTGACTCGC-1	-6.294632605817908	12.070336515144303	PER_6	#00AAFF	NA	NA	NA	NA	NA	NA	NA	NA
P3_3_CGTTCTGCAATAACGA-1	0.435338966938859	7.26228779001613	END_13	#DFFF80	NA	NA	NA	NA	NA	NA	NA	NA
P3_3_CGTTCTGCATTAAAGG-1	-6.182905368116492	-6.985819166465804	AST_3m_5	#008EFF	-4.194027019170627	-0.5481757465860386	4.039520942321265	5.355360334507448	1	#002BD4	NA	NA
P3_3_CGTTCTGCATTCCTCG-1	-4.821860007551306	-4.632115667625472	AST_P3_0	#0000AA	-0.8073611980951878	-0.7368799988290806	6.454472064616388	-1.116268553677998	1	#002BD4	NA	NA
P3_3_CGTTCTGTCTCGCTTG-1	-4.996215514448279	-7.732562845512435	AST_P3_0	#0000AA	-3.598285747197971	-0.5188724342844029	19.59198082178967	6.816372181661446	1	#002BD4	NA	NA
P3_3_CGTTGGGCACTGAGGA-1	-5.108627967146033	-0.2722418363533466	AST_P3_3	#0055FF	3.0792537206136137	2.637995367858694	-19.84400657145292	-7.3916355613103235	2	#0055FF	133.91903054722718	11
P3_3_CGTTGGGGTACGGATG-1	-4.2818261902600465	-4.601792162223861	AST_P3_0	#0000AA	-1.2996018654383275	-0.26543491521091656	5.629447280104343	-1.3699093384639554	1	#002BD4	157.99024728071373	13
P3_3_CTAACCCTCTACAGGT-1	2.1836453158587275	8.47344797296901	END_7	#20C6FF	NA	NA	NA	NA	NA	NA	NA	NA
P3_3_CTAACTTAGTTCATCG-1	0.6045921225279627	0.5333843473948987	AST_P3_11	#9FFFBF	5.885833668085232	-5.262386495258524	0.3706974651784382	-12.625869347586118	10	#FFFF55	NA	NA
P3_3_CTAACTTCAACTTGCA-1	-5.7485524933606325	-6.640384977623031	AST_P3_0	#0000AA	-2.129071069387302	-0.7834722343942662	11.275921333094704	3.4124549450621857	1	#002BD4	NA	NA
P3_3_CTAACTTGTACATTGC-1	-3.615026168134803	-2.323371475502059	AST_P3_0	#0000AA	1.6568446033917812	0.9121413286664943	-3.4676830939106673	-8.162160671561018	1	#002BD4	NA	NA
P3_3_CTAACTTTCGTAGGAG-1	-5.670613459852332	-1.2485897000275104	AST_P3_3	#0055FF	2.6106802695714384	3.0315000470617273	-9.88982699253483	-3.1737724820619397	2	#0055FF	140.19068496244878	12
P3_3_CTAAGTGAGTGAGCCA-1	-4.481654814985388	4.1313201729812175	GPC_8	#40E3FF	6.414862083765164	6.193100279186056	-64.22353554557078	28.68704269815663	8	#AAFFAA	78.07301661114717	7
P3_3_CTACAGATCGAACGCC-1	-5.054983786848181	-5.397713964744613	AST_P3_0	#0000AA	-1.5682619339502903	-0.4783608261606236	4.094285765123767	-2.3760698703963143	1	#002BD4	NA	NA
P3_3_CTACATTGTAAGCTCT-1	-3.9907953064709845	1.8547120635070355	GPC_9	#60FFFF	3.434121298166409	5.172086542461202	-21.11595307913875	-0.27754699451223314	8	#AAFFAA	127.17882429528942	11
P3_3_CTACATTTCAGGGTAG-1	-5.698575190809363	-6.756004637046859	AST_P3_0	#0000AA	-2.7659412151850313	-0.8441769424936314	8.760590778502648	2.490815361187062	1	#002BD4	162.79685688057924	14
P3_3_CTACCCAAGAGCAAGA-1	-5.03633659293949	-1.7932439501724688	AST_P3_3	#0055FF	2.211247968050137	2.026329418633268	-5.496117026308436	-6.993153139838131	2	#0055FF	144.3641421917499	12
P3_3_CTACCCAAGATGGTCG-1	-2.5656508724957647	-3.6679614241562337	AST_P3_0	#0000AA	0.32033197817434345	-0.001793319370462454	11.157974279463492	-4.111235459477046	1	#002BD4	NA	NA
P3_3_CTACCCAAGCTTCATG-1	-4.265829734113806	2.317703897193864	GPC_9	#60FFFF	4.207577633234158	5.103653972957418	-44.70850480739256	6.887152781137968	8	#AAFFAA	107.75135758306924	9
P3_3_CTACCCACAATACAGA-1	-2.800026110914344	-7.967361276908919	AST_P3_15	#FFE340	-3.9986868626154513	1.7929508071282367	19.852102563284017	7.980104640755012	11	#FFD52B	NA	NA
P3_3_CTACCCACAATACCTG-1	-5.076042823103064	-6.90891868428807	AST_P3_0	#0000AA	-3.591039729741916	-0.26503413357944683	11.949094054164062	4.055085536705907	1	#002BD4	166.22034096242038	14
P3_3_CTACCCACAGGCCCTA-1	-4.9733192246228395	-6.014474695488021	AST_P3_0	#0000AA	-1.9966707951105687	-0.6541752163431187	7.522551495842692	-0.03157715489065619	1	#002BD4	161.16771996442657	14
P3_3_CTACCCATCTGTGTGA-1	-5.490669421461218	0.6291679684676679	AST_P3_3	#0055FF	3.454760717722073	3.128862088535116	-28.68422485661922	-6.082742090801921	2	#0055FF	126.96820721729274	11
P3_3_CTACCTGAGCGTCAGA-1	0.6936180669993219	-3.899447744651839	AST_P3_1	#001CC6	1.2325935387336162	-5.028804475452616	10.0346838558384	-11.164147843408713	3	#0080FF	NA	NA
P3_3_CTACCTGGTTGCATGT-1	-5.42950647285282	0.7665175740279706	AST_P3_3	#0055FF	5.115390467020169	3.3229818995931604	-28.449406176142276	-1.7074857649707544	6	#55FFFF	128.7870727806274	11
P3_3_CTACGGGAGCTACGTT-1	4.114292689058191	3.030972892478898	LOW_20	#FF5500	NA	NA	NA	NA	NA	NA	NA	NA
P3_3_CTACGGGAGTGGTGAC-1	-4.282513789442175	-4.802120035453841	AST_P3_0	#0000AA	-1.1648061996973607	-0.37058394589634136	7.069308397263935	0.43932703309337695	1	#002BD4	159.78625222898344	13
P3_3_CTACTATGTATACCCA-1	2.324030228349572	9.253325635627702	END_7	#20C6FF	NA	NA	NA	NA	NA	NA	NA	NA
P3_3_CTACTATGTTCAATCG-1	-3.2315537255078497	-4.6907904799423665	AST_P3_0	#0000AA	-0.3804897791422459	0.06658572516231342	10.806057692935633	2.1237793151236546	1	#002BD4	NA	NA
P3_3_CTACTATTCGTGCTCT-1	-5.154484442976111	-0.2229009325943439	AST_P3_3	#0055FF	3.311929153772488	2.72882998547344	-20.64333494454553	-7.991571624084627	2	#0055FF	134.0893509802988	11
P3_3_CTAGACAAGCGCCATC-1	0.23448115626276111	0.624575892523721	AST_P3_11	#9FFFBF	5.838000225397244	-4.936834508564188	-4.097491742731407	-10.854391095944546	10	#FFFF55	NA	NA
P3_3_CTAGACACATCGAAGG-1	-3.503306559827918	-4.684157198234603	AST_P3_0	#0000AA	-0.31373150411020245	-0.43109744229526714	12.086128257175458	2.6770972026733575	1	#002BD4	NA	NA
P3_3_CTAGACAGTACAAAGT-1	1.1677456576556025	8.681341344551042	END_7	#20C6FF	NA	NA	NA	NA	NA	NA	NA	NA
P3_3_CTAGACAGTACGTAGG-1	1.035543866845971	9.774119550422624	END_7	#20C6FF	NA	NA	NA	NA	NA	NA	NA	NA
P3_3_CTAGACAGTACTGCCG-1	-4.357953242567175	-7.3883541281662435	AST_P3_0	#0000AA	-2.8137484318293184	0.06632870993404194	17.658869557851286	1.7900709229699272	1	#002BD4	NA	NA
P3_3_CTAGGTAAGACCTCAT-1	-5.891140631940955	-0.5076071675262896	AST_P3_3	#0055FF	4.352934526773587	3.4577077086904504	-10.931053603781027	-0.6769418708426324	2	#0055FF	140.69249208607857	12
P3_3_CTAGGTAAGGTTAGTA-1	-5.623583487775916	-0.052291756435438874	AST_P3_3	#0055FF	3.8868910544835478	3.2213137801626184	-17.298033153871252	-4.021349323196903	2	#0055FF	135.129472550738	11
P3_3_CTATAGGAGATCACTC-1	-4.945706061628455	-6.135832136436507	AST_P3_0	#0000AA	-2.523172689107761	-0.6882888618967076	10.96994800795028	1.831569857878283	1	#002BD4	163.40089707792407	14
P3_3_CTATAGGCACGGCTAC-1	-6.800692729261511	12.39562051935573	PER_6	#00AAFF	NA	NA	NA	NA	NA	NA	NA	NA
P3_3_CTATAGGGTCCTATAG-1	-5.688638381269568	-6.640555685325667	AST_P3_0	#0000AA	-3.9334245449579806	-0.6661493126413365	13.644259316652565	5.9367242663308595	1	#002BD4	NA	NA
P3_3_CTATCCGGTTTGAAAG-1	-4.254232577589148	-5.053716009422347	AST_P3_0	#0000AA	-0.5385955101526829	-0.6215121094247837	8.650751228259285	0.15280162074345874	1	#002BD4	NA	NA
P3_3_CTATCCGTCTCCGAAA-1	-5.295849017408484	-4.866733854576156	AST_P3_0	#0000AA	-1.9571450478113743	-0.06654184498996929	5.721817096452751	0.36121564899337716	1	#002BD4	159.89021631126138	13
P3_3_CTATCTACAGCGTGAA-1	-5.028755835798377	-6.558989351554915	AST_P3_0	#0000AA	-2.5095616108454317	-0.8118130508920689	10.763843187964868	2.257680507330935	1	#002BD4	164.2965240457258	14
P3_3_CTATCTAGTCCCTGTT-1	0.30894415864647007	-2.143961017890975	AST_P3_1	#001CC6	2.244660245748654	-4.728001290943339	9.458779640566714	-8.696951390591675	5	#2BD4FF	NA	NA
P3_3_CTATCTATCCGTACGG-1	-5.878389052656287	12.993754560188249	PER_6	#00AAFF	NA	NA	NA	NA	NA	NA	NA	NA
P3_3_CTATCTATCGAACTCA-1	-5.220184497144812	-7.091072386070296	AST_P3_0	#0000AA	-2.60152347150217	-0.43387692609043316	11.841991380587757	2.368036414807493	1	#002BD4	165.29682224838214	14
P3_3_CTCAACCCACTCTCGT-1	2.1153400618761835	9.091493779853776	END_7	#20C6FF	NA	NA	NA	NA	NA	NA	NA	NA
P3_3_CTCAACCGTATTGACC-1	-4.3836504738599	-6.259964769645736	AST_P3_0	#0000AA	-2.1191728836573214	0.019428914401815378	7.87278031834991	-0.19710997799148208	1	#002BD4	NA	NA
P3_3_CTCACTGAGCAGTACG-1	0.41079246291816807	-2.147836511894271	AST_P3_1	#001CC6	2.2346996539555937	-5.075625592853739	5.938469270024147	-9.602435733428	5	#2BD4FF	NA	NA
P3_3_CTCACTGGTCTTGTCC-1	-6.48520248344242	-4.059179609581038	AST_P3_0	#0000AA	1.3632050329171566	1.4603709336259822	-0.9008521867701167	-3.922552699936996	1	#002BD4	151.23016121208124	13
P3_3_CTCACTGGTTAAACAG-1	-3.257397822645301	-7.937420671745345	AST_P3_15	#FFE340	-4.507233691839084	2.034979199979589	13.96047171907699	5.991602222976342	11	#FFD52B	NA	NA
P3_3_CTCAGAAGTAATGTGA-1	-7.1415273468762575	12.479891950324967	PER_6	#00AAFF	NA	NA	NA	NA	NA	NA	NA	NA
P3_3_CTCAGGGCACGACTAT-1	-4.695172004011267	-4.395283048912093	AST_P3_0	#0000AA	-1.6526520973719212	-0.4243125263711949	8.235193206891585	-2.517330546259109	1	#002BD4	160.28388850967295	13
P3_3_CTCAGGGTCCCGGTAG-1	-4.43334644248783	-3.89063197927098	AST_P3_0	#0000AA	0.7091045254193691	-0.270480806019022	2.351687412802299	-2.7064514993403246	1	#002BD4	155.22127151826194	13
P3_3_CTCAGGGTCCTAACAG-1	-5.373932055738562	-5.872997587486312	AST_P3_0	#0000AA	-2.0806508785761446	-0.2123421970865269	6.775943787900355	0.4808818175291596	1	#002BD4	160.28388850967295	13
P3_3_CTCAGTCCACAGTATC-1	-3.3807138722211065	-4.783423727317855	AST_P3_0	#0000AA	-1.0484898811853978	0.4258379395940761	9.386573083836735	-3.5114811623974074	1	#002BD4	NA	NA
P3_3_CTCAGTCGTGGACTAG-1	3.2255459506243525	-1.4399321730576007	AST_P3_19	#FF7100	2.872840451570645	-7.7064601723215125	8.549080952439606	-36.47176681083077	15	#D52B00	NA	NA
P3_3_CTCAGTCTCAAACCTG-1	4.141763039323694	3.0127169434585124	LOW_20	#FF5500	NA	NA	NA	NA	NA	NA	NA	NA
P3_3_CTCATCGGTCATAACC-1	-5.221324137952918	0.062497520879700896	AST_P3_3	#0055FF	5.273451256128445	3.560189073894308	-15.939330286459317	-2.3629736649634	6	#55FFFF	137.73011174623548	12
P3_3_CTCATCGGTGTGACCC-1	-5.083367518690222	-0.113975709243819	AST_P3_3	#0055FF	2.9837759011708647	2.796808009956167	-24.747171294831052	-9.19306737733673	2	#0055FF	130.98011112057867	11
P3_3_CTCATGCCAGACGCTC-1	-5.605158023145789	-7.15067607717137	AST_P3_0	#0000AA	-2.866733146337375	-1.5249447170755406	15.374609508678429	4.598517929694399	1	#002BD4	NA	NA
P3_3_CTCATGCTCACTCGAA-1	-5.957258395460242	-7.275798624321029	AST_P3_0	#0000AA	-3.151661468175754	-0.5369779411813755	13.21789173366525	4.6233542662705185	1	#002BD4	NA	NA
P3_3_CTCATGCTCGTGAGAG-1	-4.787210158613318	-7.850924318595931	AST_P3_0	#0000AA	-3.565900397924289	-0.028752738620950735	15.195232135779358	7.598301527379011	1	#002BD4	NA	NA
P3_3_CTCATTATCTTTGCTA-1	-5.842379740980261	13.130112821296647	PER_6	#00AAFF	NA	NA	NA	NA	NA	NA	NA	NA
P3_3_CTCCAACAGAAACCAT-1	-5.084929637220496	-4.253694837852523	AST_P3_0	#0000AA	0.2804008000813869	-0.5247833076974888	5.018364991287858	-3.218959021928054	1	#002BD4	157.54179139503051	13
P3_3_CTCCAACAGCCAGACA-1	-5.801663092878455	12.961539441780046	PER_6	#00AAFF	NA	NA	NA	NA	NA	NA	NA	NA
P3_3_CTCCAACAGTACAGAT-1	-4.846409968641394	-5.354973619743392	AST_P3_0	#0000AA	5.334698604913846	-4.940474206592753	7.296901220871053	-4.719595114365738	1	#002BD4	160.95087190233795	14
P3_3_CTCCAACCACAATGAA-1	-2.6061331551343145	-3.5644612963638753	AST_P3_0	#0000AA	0.27552370962728534	-0.12106888928623394	8.528584574889901	-2.09442821043848	1	#002BD4	NA	NA
P3_3_CTCCAACCATTGAGCT-1	-2.3624550621777716	-5.473604028984115	AST_P3_0	#0000AA	-1.481922221807346	-1.6342834774515171	12.801502271292247	-0.3013559678872534	0	#0000AA	166.58851785276704	14
P3_3_CTCCACAAGCACAAAT-1	-4.967493228223914	-0.30401659564594913	AST_P3_3	#0055FF	2.984057115884915	2.5734481271245935	-19.569982041486167	-6.982398532628411	2	#0055FF	133.97463614806455	11
P3_3_CTCCACAAGTGGAATT-1	1.0171744901865778	8.830522710517839	END_7	#20C6FF	NA	NA	NA	NA	NA	NA	NA	NA
P3_3_CTCCACATCCACTGAA-1	-4.147847346571082	-3.714214628501937	AST_P3_0	#0000AA	0.6955925696813015	0.1690812762716274	3.1096762745384146	-4.365800137334967	1	#002BD4	NA	NA
P3_3_CTCCATGTCTTAAGGC-1	-6.0178419869214235	3.87887018366237	GPC_8	#40E3FF	6.880246090265408	4.623857086513326	-55.99161368323297	18.42353483451382	6	#55FFFF	44.42749997781724	4
P3_3_CTCCCAACATAATGAG-1	-6.373550586012	-6.323955839439437	AST_P3_0	#0000AA	-2.078205180791721	-0.646865779545023	6.354647670413305	-0.7181162267646294	1	#002BD4	160.28388850967295	13
P3_3_CTCCCAAGTGCGAGTA-1	-3.7518498223096075	-4.844637220665023	AST_P3_0	#0000AA	-0.3666907078302952	-0.4915422741434117	10.831455121910189	-0.13573004934543592	1	#002BD4	NA	NA
P3_3_CTCCCAATCAGACCTA-1	-5.923141173627966	-5.622429197593734	AST_P3_0	#0000AA	-1.3458083397425267	-0.4412378613016148	5.59726032312033	-2.2981979042653577	1	#002BD4	NA	NA
P3_3_CTCCCAATCCCGTTGT-1	-5.475638083723181	0.6249248628177198	AST_P3_3	#0055FF	4.148046182962552	2.944908803317831	-21.576943420960657	-4.32521934023402	2	#0055FF	132.11418390474122	11
P3_3_CTCCCAATCTTCGGAA-1	-5.46614616325199	-6.302026575370833	AST_P3_0	#0000AA	-2.727281642583713	-0.777509147312357	13.719822059582658	-1.9413387210619752	1	#002BD4	NA	NA
P3_3_CTCCCTCAGATTGCGG-1	0.4009434659212885	7.371483022407487	END_13	#DFFF80	NA	NA	NA	NA	NA	NA	NA	NA
P3_3_CTCCCTCCACACCTAA-1	-6.142626456525916	-3.83670074300389	AST_P3_0	#0000AA	1.29941126101692	1.665853908274458	-1.5815288009800093	-5.151877169378043	0	#0000AA	151.45965982029324	13
P3_3_CTCCCTCTCTGTAAGC-1	0.611628331634408	0.453413194105819	AST_P3_11	#9FFFBF	5.717931675287381	-5.109283620502665	5.685537826798243	-8.721972078071834	10	#FFFF55	NA	NA
P3_3_CTCCGATAGCTGTGCC-1	-3.9891244690686407	-6.101901834770247	AST_P3_0	#0000AA	-1.5410965210474583	0.23504907450465962	11.537912909412837	1.3933379216138129	1	#002BD4	NA	NA
P3_3_CTCCTCCCACCTCTGT-1	-6.251732997205847	-7.201288049980208	AST_P3_0	#0000AA	-3.6328354603327364	-0.4734620396158238	9.799868408497433	0.43476915502246727	1	#002BD4	NA	NA
P3_3_CTCCTCCGTCTCTCAC-1	4.0918591696947875	3.0702258889236003	LOW_20	#FF5500	NA	NA	NA	NA	NA	NA	NA	NA
P3_3_CTCCTTTCAGGCTACC-1	-4.684115580824011	-1.247958725257918	AST_P3_3	#0055FF	2.878307628008023	1.935864942137287	-10.390206571923448	-6.691903520749191	1	#002BD4	NA	NA
P3_3_CTCCTTTGTCTGTCCT-1	-1.8211616795331182	-6.063485925956771	AST_P3_0	#0000AA	-1.8688417202509495	-2.219907933857157	11.811773946492318	-0.7853093333030193	0	#0000AA	165.5505592269445	14
P3_3_CTCCTTTTCAACCTTT-1	-5.871438674238318	-5.685558145805404	AST_P3_0	#0000AA	-0.5307000404871556	-0.6380853001138707	0.6154147827145842	0.03224277439199276	1	#002BD4	NA	NA
P3_3_CTCGAGGAGCGATGGT-1	1.5273974616259394	-2.5712996180496663	AST_P3_1	#001CC6	2.2162989252530485	-5.509491616871073	8.139481027431017	-15.044258465011254	5	#2BD4FF	NA	NA
P3_3_CTCGAGGAGCGCACAA-1	1.062502570840722	8.785098249153092	END_7	#20C6FF	NA	NA	NA	NA	NA	NA	NA	NA
P3_3_CTCGAGGAGTGCACTT-1	-2.7913345616131964	2.875039273933366	GPC_9	#60FFFF	3.697872804971829	6.783225839946554	-1.958774837706516	12.420492009758018	1	#002BD4	NA	NA
P3_3_CTCGAGGCACTGTGAT-1	-4.084795645979041	3.8956143204726725	GPC_9	#60FFFF	5.976751255365506	6.445430105541036	-63.66994882652231	31.30847401958708	8	#AAFFAA	79.40230901219634	7
P3_3_CTCTCAGAGGCGTTAG-1	-6.366423777845496	-5.790458982749984	AST_P3_0	#0000AA	-2.140776229528293	-0.8008469883462925	4.479644007092013	0.33940527805158627	1	#002BD4	NA	NA
P3_3_CTCTGGTAGAGAATCT-1	0.3439974192708788	0.1511796657599957	AST_P3_11	#9FFFBF	5.763806747766629	-5.097868138935282	1.5353832033161603	-11.598849062418886	10	#FFFF55	NA	NA
P3_3_CTCTGGTAGCAGAAAG-1	-4.530096701887244	-3.6795275862656087	AST_P3_0	#0000AA	0.7940722578488735	-0.2199878040811558	4.219778433274318	-3.099818247043667	1	#002BD4	156.138023670027	13
P3_3_CTCTGGTCACGCGCAT-1	4.0835092742174925	3.010314637855485	LOW_20	#FF5500	NA	NA	NA	NA	NA	NA	NA	NA
P3_3_CTGAATGCAACGGGTA-1	-5.763394526746863	12.939775640205339	PER_6	#00AAFF	NA	NA	NA	NA	NA	NA	NA	NA
P3_3_CTGAATGTCCTGTAAG-1	-6.340961627271765	-6.692446535392806	AST_P3_0	#0000AA	-3.2201200253046602	-0.6685456577798863	10.626831157430095	5.000322729860122	1	#002BD4	NA	NA
P3_3_CTGAGCGAGATTGGGC-1	-4.051750354078406	-5.580297773643538	AST_P3_0	#0000AA	-1.644899917272434	0.2663911040761928	10.631341218211873	0.6833384941090581	1	#002BD4	NA	NA
P3_3_CTGAGCGGTAGGTAGC-1	1.9400344569414911	-3.425807064338729	AST_P3_1	#001CC6	1.4576341831408886	-5.671706849720194	10.586501318840108	-17.718137936440122	3	#0080FF	NA	NA
P3_3_CTGAGCGGTGAGATAT-1	-4.591338328626746	-3.8999570067368	AST_P3_0	#0000AA	0.6573458188496974	0.5203948672750454	3.4082129742203566	-2.976330908489103	1	#002BD4	155.25344677977483	13
P3_3_CTGAGGCAGCTCGGCT-1	-4.807366542127722	-5.5638559515915365	AST_P3_0	#0000AA	-0.9207423454798314	-0.4445659462472935	6.078147158215322	-1.4715351125399894	1	#002BD4	NA	NA
P3_3_CTGAGGCTCCTGATAG-1	-6.287377528455847	-1.4962233956299273	AST_P3_3	#0055FF	0.8448563092671779	3.99475080332546	-4.341734070346299	-4.538411492284838	0	#0000AA	147.16739142832625	12
P3_3_CTGAGGCTCGAGTCCG-1	-5.516730479505652	-7.867068117424056	AST_P3_0	#0000AA	-3.4888015514887423	-0.45128791966648296	12.328601201441794	7.179552873838094	1	#002BD4	NA	NA
P3_3_CTGATCCAGACAACAT-1	-4.747687033918494	-2.401773517890975	AST_P3_3	#0055FF	1.8167381161176113	0.915020948264883	0.8465422953073315	-1.1530913149730286	1	#002BD4	NA	NA
P3_3_CTGATCCAGTCGTCTA-1	-5.916906050947302	-7.497310941978499	AST_P3_0	#0000AA	-3.424370837835178	-0.7416481319925328	13.90274662416431	8.262525225949659	1	#002BD4	NA	NA
P3_3_CTGATCCCAAATGGTA-1	-7.530029944685095	10.993243390754655	PER_6	#00AAFF	NA	NA	NA	NA	NA	NA	NA	NA
P3_3_CTGATCCTCTCAACCC-1	-6.450089625623816	11.367678815559342	PER_6	#00AAFF	NA	NA	NA	NA	NA	NA	NA	NA
P3_3_CTGCAGGCACCAGACC-1	2.5001359660357294	9.42570799036403	END_7	#20C6FF	NA	NA	NA	NA	NA	NA	NA	NA
P3_3_CTGCAGGCACCGAATT-1	-5.3845226090222535	-1.7903562243423907	AST_P3_3	#0055FF	2.135663973661557	2.3518154080846765	-6.5505156364179635	-6.554551788846718	2	#0055FF	144.52187438628414	12
P3_3_CTGCAGGCACGGATCC-1	-4.755565814283484	4.238364869789079	GPC_8	#40E3FF	6.584875988336697	5.9546020682790735	-72.04778577840806	32.49966595623129	8	#AAFFAA	73.33604749719518	6
P3_3_CTGCAGGTCCTTCTGG-1	-5.558440379407996	0.5573704485454114	AST_P3_3	#0055FF	3.538705276819363	3.0115072186925866	-22.73279719750361	-9.285693073269943	2	#0055FF	130.7340129165552	11
P3_3_CTGCATCGTCAACACT-1	-4.202079467084998	-5.234760111137435	AST_P3_0	#0000AA	-0.5501921898401829	-0.5511614624521275	10.897024679352558	5.4918992574570025	1	#002BD4	NA	NA
P3_3_CTGCATCGTTATCTTC-1	-5.499350241926306	0.8295561019935163	AST_P3_3	#0055FF	3.9324313872777372	3.090071624133871	-29.098892143714306	-6.769813345505453	2	#0055FF	127.68291820746173	11
P3_3_CTGCATCTCGCAGTTA-1	-4.270939044263953	-4.751682108207747	AST_P3_0	#0000AA	-1.0857802158869359	-0.3195480648538609	5.030987188563238	-1.7524713518153145	1	#002BD4	NA	NA
P3_3_CTGCCATCAACGCATT-1	-4.737407855299109	4.349135095313981	GPC_8	#40E3FF	6.681491779657498	6.078132456157491	-61.1183916680182	31.469170998654896	6	#55FFFF	73.31922436444697	6
P3_3_CTGCCATCACGCTGTG-1	-3.0302528660565557	-7.740164583488509	AST_P3_15	#FFE340	-4.449139190343723	2.146580418560789	16.517048720956993	5.615796403463119	11	#FFD52B	NA	NA
P3_3_CTGCCATGTGGGTTGA-1	-5.242660216596716	-6.659463232322738	AST_P3_0	#0000AA	-1.9798660999811741	-0.5987545792123814	13.757841678745118	5.065443014295157	1	#002BD4	NA	NA
P3_3_CTGCCTAAGTGCGCTC-1	-0.5177785675793829	-0.5295581276855914	AST_P3_11	#9FFFBF	4.920002626749173	-3.5026428047678015	-0.9053562808430241	-14.913268235814114	10	#FFFF55	NA	NA
P3_3_CTGCCTACAAGAGAGA-1	-5.852069072034949	-5.686980551048324	AST_P3_0	#0000AA	-2.121371341375217	-0.31157916226597027	4.769510032532902	-1.20135279770562	1	#002BD4	158.3840490817592	13
P3_3_CTGCCTACACGTCGGT-1	-3.297852687147254	-4.529698675437972	AST_P3_0	#0000AA	-0.33950216832529034	-0.8801357094308873	6.024617992347865	-5.231393268528085	1	#002BD4	NA	NA
P3_3_CTGCCTAGTTCATCTT-1	0.8028431613177118	-3.9401615317306966	AST_P3_1	#001CC6	1.3364188024126438	-5.051899129535868	10.405867133892896	-13.306119831411012	3	#0080FF	NA	NA
P3_3_CTGCTCACACAGCATT-1	-4.547810725477332	-6.833894079490706	AST_P3_0	#0000AA	-3.486390185979709	-0.13614314236850933	11.962286229573953	3.4688276990992946	1	#002BD4	165.48342377371267	14
P3_3_CTGCTCAGTCGAGTGA-1	4.074976988527185	2.949911052421525	LOW_20	#FF5500	NA	NA	NA	NA	NA	NA	NA	NA
P3_3_CTGCTCATCCGTGGCA-1	-2.9525715630322638	3.3767024819411784	GPC_9	#60FFFF	4.029383825632229	6.748368566844747	-14.210899538021213	11.505375024848354	8	#AAFFAA	120.13303396581234	10
P3_3_CTGCTCATCCTAACAG-1	-2.3097183029919806	-6.089812105461165	AST_P3_0	#0000AA	-1.8822055584467503	-1.9377433601877232	8.2700614751195	-0.9970362954118643	0	#0000AA	163.1476765364483	14
P3_3_CTGGACGAGGCTAAAT-1	-6.053941420820349	-7.559417551322982	AST_P3_0	#0000AA	-3.425364566472873	-0.7094163242837925	11.868476338015745	8.494100213425712	1	#002BD4	NA	NA
P3_3_CTGGACGGTAAGGCCA-1	-4.390321425703162	2.576633865074113	GPC_9	#60FFFF	4.285591053339139	5.284504955623434	-46.38289509831408	9.450397018712227	8	#AAFFAA	104.96687904329433	9
P3_3_CTGGACGTCCGATAAC-1	-4.827979258802527	-5.752695864006087	AST_P3_0	#0000AA	-0.8610032326258275	-0.4930295292398472	12.81556925446668	2.1610377309852193	1	#002BD4	NA	NA
P3_3_CTGGCAGAGTAAAGCT-1	-5.254548720625037	-7.099131410881087	AST_P3_0	#0000AA	-3.585785461095676	-0.4201518837472935	12.22160318703417	6.419133506119534	1	#002BD4	NA	NA
P3_3_CTGGCAGAGTTTAGGA-1	2.4339650351733026	9.112480336860612	END_7	#20C6FF	NA	NA	NA	NA	NA	NA	NA	NA
P3_3_CTGGCAGCAGACCCGT-1	-5.726334742811316	-6.691406076713607	AST_P3_0	#0000AA	-3.029821468023166	-1.119723731662943	12.468648943356444	1.8826255629044866	1	#002BD4	165.29682224838214	14
P3_3_CTGGCAGGTGCCGTTG-1	-5.464416198042029	1.3778478447951825	AST_P3_3	#0055FF	5.213479208322659	3.3048605378606775	-24.953348238052662	-1.2113614048994388	6	#55FFFF	129.5392987354041	11
P3_3_CTGGCAGGTGGCTGAA-1	-4.285530261304968	2.5301307980575114	GPC_9	#60FFFF	4.201394724222317	5.507502621028707	-40.514050882513686	7.263363250374899	8	#AAFFAA	106.68861731833671	9
P3_3_CTGGCAGTCAAAGAAC-1	-4.429783515241736	-5.202555006309554	AST_P3_0	#0000AA	-0.6094063049830052	-0.5877384487649937	10.109459176246219	1.4638722972048013	1	#002BD4	162.84468480669182	14
P3_3_CTGGCAGTCCTTATGT-1	-6.15259521415531	11.472534352973893	PER_6	#00AAFF	NA	NA	NA	NA	NA	NA	NA	NA
P3_3_CTGTACCTCGGCCTTT-1	-4.812736682203406	-7.094880884452865	AST_P3_0	#0000AA	-3.7489972836054415	-0.00788407960148052	11.09310818376602	6.0996348657779516	1	#002BD4	NA	NA
P3_3_CTGTAGACATGTTACG-1	-4.444828681257361	-6.5254767592392415	AST_P3_0	#0000AA	-2.231929374364719	-0.40461128392429546	6.546511651139382	4.703051726410036	1	#002BD4	NA	NA
P3_3_CTGTATTGTACAAACA-1	-2.6377965729504766	-3.71655971364598	AST_P3_0	#0000AA	-0.04137535157571759	0.3211442883947353	8.05138129782619	-0.9295496485003076	1	#002BD4	NA	NA
P3_3_CTGTCGTCACACCTGG-1	-4.696281604078406	-5.421866243644759	AST_P3_0	#0000AA	-0.5364164835489842	-0.6495127026102085	4.7550614294195555	1.563746011661409	1	#002BD4	NA	NA
P3_3_CTGTGAACATTCTTCA-1	-3.2430908005505743	-4.368173902793929	AST_P3_0	#0000AA	-0.06788916650186505	-0.20715039410801128	13.898719935953565	4.93384289030295	1	#002BD4	NA	NA
P3_3_CTGTGGGGTCGATTCA-1	12.376184769365198	-1.6886733229599444	MIC_16	#FFC620	NA	NA	NA	NA	NA	NA	NA	NA
P3_3_CTGTGGGGTTAGAGAT-1	-6.150845221784705	11.232684308723405	PER_6	#00AAFF	NA	NA	NA	NA	NA	NA	NA	NA
P3_3_CTTACCGAGACTTGTC-1	-5.6154419701367555	0.6881142799415143	AST_P3_3	#0055FF	5.169214891763821	3.3680515941122033	-25.317237293809615	-2.0062983904063802	6	#55FFFF	129.854316383554	11
P3_3_CTTACCGAGCTGTCCG-1	-3.8215123932629766	-6.727916067405745	AST_P3_0	#0000AA	-3.4791608578241915	0.46428853831081196	15.385618616238116	2.310862725159917	1	#002BD4	NA	NA
P3_3_CTTACCGAGTATTAGG-1	-3.571504048612708	-3.7120402510605306	AST_P3_0	#0000AA	0.5124085420094875	-0.3199743572732945	7.196528503495906	-4.374452161720772	1	#002BD4	NA	NA
P3_3_CTTACCGTCCTCTAAT-1	-5.888840369489783	13.26888197107692	PER_6	#00AAFF	NA	NA	NA	NA	NA	NA	NA	NA
P3_3_CTTAGGAAGGATCATA-1	2.491242476198083	9.276801282600358	END_7	#20C6FF	NA	NA	NA	NA	NA	NA	NA	NA
P3_3_CTTAGGAGTTGCCATA-1	-5.34991138389408	-2.8191664870224447	AST_P3_3	#0055FF	1.9258290999852565	1.652086725447462	-2.01515440840623	-2.5275176993754824	1	#002BD4	149.84740635359512	13
P3_3_CTTCAATAGGTCCCTG-1	-6.194853953626746	11.446864301399186	PER_6	#00AAFF	NA	NA	NA	NA	NA	NA	NA	NA
P3_3_CTTCAATCAACCACGC-1	-5.92673604896366	12.69295423670192	PER_6	#00AAFF	NA	NA	NA	NA	NA	NA	NA	NA
P3_3_CTTCAATCAGCATACT-1	-4.201726130750769	-8.52420884923558	AST_P3_15	#FFE340	-4.671833587316379	1.4776689465978603	20.5980466186899	14.152258198436902	11	#FFD52B	NA	NA
P3_3_CTTCCGATCTGTAACG-1	-2.9801136772900763	3.469202691749528	GPC_9	#60FFFF	4.146465467783108	6.74330980143337	-8.946838991252125	9.336984631196291	8	#AAFFAA	149.30660153780966	13
P3_3_CTTCCTTAGACGCTCC-1	-3.196421794202918	3.5853723828353434	GPC_9	#60FFFF	4.196823763223782	6.683439558360861	-28.600324773917542	14.914347544510996	8	#AAFFAA	100.04127861582545	9
P3_3_CTTCCTTAGCACGATG-1	2.9600787837237177	-1.7685099299393146	AST_P3_1	#001CC6	2.797631310793057	-7.596564466144755	3.227188323217161	-25.902949656168992	15	#D52B00	NA	NA
P3_3_CTTCCTTTCATACAGC-1	0.3436121124953089	7.197193319038346	END_13	#DFFF80	NA	NA	NA	NA	NA	NA	NA	NA
P3_3_CTTCCTTTCGGTCATA-1	-5.380737952497595	-6.493032758995101	AST_P3_0	#0000AA	-3.111120296148166	-0.978021318103983	11.149510664959067	2.158356170331451	1	#002BD4	165.4978835371793	14
P3_3_CTTCCTTTCTGCTTAT-1	0.7141310949057398	-1.6284535582504718	AST_P3_1	#001CC6	2.521261262270108	-4.8816077057382605	5.478220517187088	-8.814225482307053	5	#2BD4FF	NA	NA
P3_3_CTTCGGTAGCCGATCC-1	-6.348210028913611	-1.648328131004378	AST_P3_3	#0055FF	0.8660950237237361	3.7001348193624475	-5.757860495430948	-3.5379078235287995	0	#0000AA	143.65186856577765	12
P3_3_CTTCGGTAGCCTCAGC-1	12.896111794206506	-1.6508777792892901	MIC_16	#FFC620	NA	NA	NA	NA	NA	NA	NA	NA
P3_3_CTTCGGTAGTCATGGG-1	-3.4208461563855352	-5.039059942527816	AST_P3_0	#0000AA	-0.5551172024286839	-1.026875430729105	8.347179903390671	-2.744995034516856	1	#002BD4	160.18744147863183	13
P3_3_CTTCGGTCACTGTGAT-1	-4.165812186506384	3.1194958035506755	GPC_9	#60FFFF	5.545881199213162	5.965742891643331	-38.17422153894603	8.56151324035963	8	#AAFFAA	105.42167731464575	9
P3_3_CTTCGGTTCAAGGTGG-1	0.19409912118614292	-1.8506017382584063	AST_P3_1	#001CC6	2.595319675775662	-4.733883077289774	6.1191388282082615	-6.091981921782843	5	#2BD4FF	NA	NA
P3_3_CTTCTAAAGTGTTCCA-1	4.100802012178308	3.020363980964616	LOW_20	#FF5500	NA	NA	NA	NA	NA	NA	NA	NA
P3_3_CTTCTAACATACTGTG-1	-3.1359130661755743	-5.232693975730941	AST_P3_0	#0000AA	-1.1898632771051976	0.32520610651759907	9.58861933853685	-3.99161876186261	1	#002BD4	NA	NA
P3_3_CTTCTCTCACCATAAC-1	-6.501318625715369	-4.057075327201888	AST_P3_0	#0000AA	1.3387572230123428	1.616649663064764	-0.7380945641293206	-3.36097273572279	1	#002BD4	151.87831218950242	13
P3_3_CTTCTCTCACTGCACG-1	-3.6394044678479376	-4.746878927513167	AST_P3_0	#0000AA	-1.0767548805750462	-0.3314680401346226	10.963076804547521	-0.1594218146849593	1	#002BD4	NA	NA
P3_3_CTTCTCTTCGACCATA-1	1.6617514569491205	9.4175798241653	END_7	#20C6FF	NA	NA	NA	NA	NA	NA	NA	NA
P3_3_CTTGAGATCCAACTGA-1	-6.687805823591345	10.59659593744655	PER_6	#00AAFF	NA	NA	NA	NA	NA	NA	NA	NA
P3_3_CTTGATTAGCTTACGT-1	-5.722243956831091	-4.197461431785628	AST_P3_0	#0000AA	1.0557193928681758	2.0186630692222574	-1.3225970658613189	-2.819754363045525	1	#002BD4	150.61968301420856	13
P3_3_CTTGATTCAATCAAGA-1	-4.930903128889197	-5.7853339369736165	AST_P3_0	#0000AA	-1.6589408642328831	-0.49204533734531597	10.57005683050333	1.1003054018013683	1	#002BD4	NA	NA
P3_3_CTTGATTCAATTTCTC-1	-5.862358741071814	13.2099963967361	PER_6	#00AAFF	NA	NA	NA	NA	NA	NA	NA	NA
P3_3_CTTGATTGTTGCCAAT-1	-5.854871444013709	12.508184606269792	PER_6	#00AAFF	NA	NA	NA	NA	NA	NA	NA	NA
P3_3_CTTGATTTCACTTGGA-1	-5.400634936597937	-7.75554258184056	AST_P3_0	#0000AA	-3.2757306820429415	-0.28737347760410503	16.306005006726377	6.265427359612107	1	#002BD4	NA	NA
P3_3_CTTTCAAAGTAAACAC-1	-4.194103888776892	-2.2976771052322835	AST_P3_4	#0071FF	8.827106403680935	-0.4957720581552525	-1.7834795045571528	-2.4227390950039096	12	#FFAA00	152.34112264853633	13
P3_3_CTTTCAACAACCACGC-1	1.465668745729333	9.388613874153092	END_7	#20C6FF	NA	NA	NA	NA	NA	NA	NA	NA
P3_3_CTTTCAACACTCAGAT-1	-6.164963416364783	-7.5821173842392415	AST_P3_0	#0000AA	-3.5393300777948946	-0.33336775937290386	16.492552274735004	7.176308009845641	1	#002BD4	NA	NA
P3_3_CTTTCAACAGTCGGTC-1	-6.168038062360877	13.292192632392839	PER_6	#00AAFF	NA	NA	NA	NA	NA	NA	NA	NA
P3_3_CTTTCAAGTCAGCGTC-1	-6.150373629835242	10.796999150947526	PER_6	#00AAFF	NA	NA	NA	NA	NA	NA	NA	NA
P3_3_CTTTCAATCGTAGGAG-1	-5.0677196305066285	4.539453202918962	GPC_8	#40E3FF	6.805927681299344	5.861531322810934	-58.186100484799034	28.667755972444464	6	#55FFFF	67.01370479190425	6
P3_3_CTTTCGGAGATAGCTA-1	1.6235750395983515	-3.6362908537826986	AST_P3_1	#001CC6	1.4612724357568172	-5.660631829883768	12.109207194633111	-18.61079068640514	3	#0080FF	NA	NA
P3_3_CTTTCGGCACAATGCT-1	1.8717954833239374	9.413798505500749	END_7	#20C6FF	NA	NA	NA	NA	NA	NA	NA	NA
P3_3_GAAACCTGTTACTCAG-1	-6.221915892866248	0.8232920412578137	AST_P3_3	#0055FF	4.097913431497708	2.275464629743383	-18.225376112369286	-8.250207049527916	2	#0055FF	133.76911479177875	11
P3_3_GAAACCTTCGGAGTGA-1	-5.354689769056433	-7.647790735527083	AST_P3_0	#0000AA	-3.5897985226191134	-0.32742732205600933	15.031409890839006	8.367651979984876	1	#002BD4	NA	NA
P3_3_GAACACTAGGACTATA-1	-3.6122876923352423	-7.115186994834945	AST_P3_0	#0000AA	-3.1084352261103243	1.0515430029371242	14.297109265666364	1.7080926394690508	1	#002BD4	NA	NA
P3_3_GAACACTAGGTGAGAA-1	-3.726179055479163	-8.395203417106673	AST_P3_15	#FFE340	-4.6102033382929415	1.6944787260034542	18.755022043696066	10.824620270564626	11	#FFD52B	NA	NA
P3_3_GAACACTAGTCTGGTT-1	-5.86623161247074	13.244052106574967	PER_6	#00AAFF	NA	NA	NA	NA	NA	NA	NA	NA
P3_3_GAACACTCATCGCTAA-1	-3.543601683881873	-3.9031150992355794	AST_P3_0	#0000AA	0.3907404416524318	-0.43685382046909527	5.195617749304167	-7.546047685223773	1	#002BD4	NA	NA
P3_3_GAACACTGTTCCGGTG-1	-4.7553698342114625	-2.812523906990096	AST_P3_3	#0055FF	2.493610190721646	1.749462312076376	-5.72787506382543	-3.367607798765793	1	#002BD4	NA	NA
P3_3_GAACGTTCAGCAATTC-1	-4.351916484144324	-8.27705365972142	AST_P3_15	#FFE340	-4.4808955914057345	1.2728582676389675	15.42829407426684	7.645367632923724	11	#FFD52B	NA	NA
P3_3_GAACTGTCACCCTCTA-1	-3.598478726652259	3.8813528363265544	GPC_9	#60FFFF	5.608044075342312	6.682685678813741	-66.01658364535898	34.594086133055406	8	#AAFFAA	81.87811420772897	7
P3_3_GAACTGTCATCGGAGA-1	-3.361633948591346	4.095019275382951	GPC_9	#60FFFF	4.992078232141629	7.015191858623312	-55.28642969688535	31.042316094505885	8	#AAFFAA	83.19900566830127	7
P3_3_GAACTGTTCGTCGCTT-1	-4.756004027631873	-7.807576006218001	AST_P3_0	#0000AA	-3.679522109655246	-0.1907479111215611	17.180301912670547	5.482584557918805	1	#002BD4	NA	NA
P3_3_GAAGAATCACCTTCGT-1	11.983128853532678	-1.7544768507919757	MIC_16	#FFC620	NA	NA	NA	NA	NA	NA	NA	NA
P3_3_GAAGAATGTCCCTAAA-1	-6.051829509046668	-7.385629480644271	AST_P3_0	#0000AA	-3.521560264257297	-0.7164618317148228	12.235955047698564	5.309802822921875	1	#002BD4	166.98790037258198	14
P3_3_GAAGCCCCACAAGCTT-1	-5.8526269715100465	13.200040990547135	PER_6	#00AAFF	NA	NA	NA	NA	NA	NA	NA	NA
P3_3_GAAGCCCCAGTCTACA-1	-6.1097914498120485	-5.98130637960057	AST_P3_0	#0000AA	-1.1072903400934788	-0.7796859089395543	3.0201334627312617	-1.2064087171734936	1	#002BD4	NA	NA
P3_3_GAAGCCCCATGACTCA-1	-6.664048365858191	-8.263883417411849	AST_3m_5	#008EFF	-4.92045600476633	-0.5293771568796177	18.446500533527644	2.5497747445758403	7	#80FFD5	179.8061169734494	15
P3_3_GAAGCCCGTCGCAACC-1	-4.880098990705603	4.581680947975114	GPC_8	#40E3FF	6.806675838800564	6.0446313079336145	-54.724742750030444	29.816182339495157	6	#55FFFF	71.97101071419891	6
P3_3_GAAGCCCTCGCCGAGT-1	-3.9733859818249884	-5.660538976951644	AST_P3_0	#0000AA	-1.7051947838343235	0.24074906668453022	11.798262997121949	-0.187788253723933	1	#002BD4	NA	NA
P3_3_GAAGCCCTCTTCACAT-1	-4.9674808304578	-4.820918386741683	AST_P3_0	#0000AA	-0.8953035599268528	-0.21091883816929058	3.892925707721702	-2.0240070417985945	1	#002BD4	155.90079204049584	13
P3_3_GAAGGACAGAGTGACC-1	-5.426236323621863	-2.0950284655533284	AST_P3_3	#0055FF	1.8865563744031337	1.7311438824871044	-3.0892290153181077	-3.6656302310300903	1	#002BD4	148.47181557506124	13
P3_3_GAAGGACAGTAGGATT-1	-4.0904223244458375	-6.559730356498763	AST_P3_0	#0000AA	-3.3361578709162325	0.519205039356039	12.874906878875214	1.2522287906576985	1	#002BD4	NA	NA
P3_3_GAAGGACCAGAAGTGC-1	-1.7482225220471563	-6.147586649223372	AST_P3_0	#0000AA	-1.9343369728602025	-2.137507611896708	11.409719200656383	-0.4153912935483092	0	#0000AA	165.65846468898948	14
P3_3_GAAGGGTCACTGCACG-1	-3.641532592084998	-3.6930459197006673	AST_P3_0	#0000AA	-0.08357722821603741	-0.6457802597543736	5.8490109829599115	-4.651344999115145	1	#002BD4	NA	NA
P3_3_GAAGGGTCATTGCTTT-1	0.48912795672119236	7.438106710151628	END_13	#DFFF80	NA	NA	NA	NA	NA	NA	NA	NA
P3_3_GAAGGGTGTTACCGTA-1	-3.634407691267127	-3.643411463066146	AST_P3_0	#0000AA	-0.012309981016025207	-0.06192165055484966	3.3486000161681644	0.27905438392191984	1	#002BD4	NA	NA
P3_3_GAAGGGTTCTTTCCGG-1	-5.38202112129032	-1.6339829619369952	AST_P3_3	#0055FF	2.3379661315404325	2.380088483903692	-9.94131799800406	-6.298273259398028	2	#0055FF	140.94335381134954	12
P3_3_GAATAGAAGTGTGTTC-1	-5.876093558576697	-1.3428779299698321	AST_P3_3	#0055FF	2.1214498156033903	3.041836326930807	-7.412205243011429	-3.348749643086416	2	#0055FF	143.28412482567649	12
P3_3_GAATAGAGTCCTCAGG-1	0.2870724875658808	7.301574880317643	END_13	#DFFF80	NA	NA	NA	NA	NA	NA	NA	NA
P3_3_GAATAGATCACTTGTT-1	-2.458776406553382	-5.741897409721419	AST_P3_0	#0000AA	-2.355547023443088	-1.7989858929178257	13.109261970297041	0.6842437138590434	0	#0000AA	166.26567582066633	14
P3_3_GAATCACAGCCTCAAT-1	-2.8515066426068487	-5.017478292747542	AST_P3_0	#0000AA	-1.0424586063898655	0.20123786291866108	13.958110744757978	-1.269339925845047	1	#002BD4	NA	NA
P3_3_GAATCACCAGCAGTCC-1	-6.044567755964392	-4.997573202415511	AST_P3_0	#0000AA	-1.9952262169397923	-1.1851484123727818	4.834358215240405	-3.996439648833664	1	#002BD4	157.75821579947794	13
P3_3_GAATCGTCAGTGGGTA-1	-3.770816973951453	3.99958437128444	GPC_9	#60FFFF	5.907147812219754	6.487770384166525	-69.37058035239205	33.191367286156584	8	#AAFFAA	81.83924512350403	7
P3_3_GAATCGTGTCTACGTA-1	-3.6942469399243536	-3.6722310240707845	AST_P3_0	#0000AA	-0.4507410055674168	0.5531566794851284	2.799983383017855	-3.8746368233300097	1	#002BD4	NA	NA
P3_3_GAATCGTGTGCCCAGT-1	-5.547954730299109	-2.5256577189407796	AST_P3_3	#0055FF	1.7166506820641902	1.845238419238613	-1.2376243233441058	0.6416874473608214	1	#002BD4	149.31474996506427	13
P3_3_GAATCGTTCCACACAA-1	-4.998064688947791	-7.9227779562912435	AST_P3_0	#0000AA	-4.217761111883029	0.9092850740888576	9.69776105542747	2.1919838114901777	1	#002BD4	NA	NA
P3_3_GAATCGTTCTCTCTAA-1	-4.874260596540564	-4.697776144310042	AST_P3_0	#0000AA	-0.9782031303919407	-0.16950314679355816	3.9824451800173115	-2.5573849838170224	1	#002BD4	NA	NA
P3_3_GACACGCAGGTAGGCT-1	-2.5396401207715216	-3.6625221426926107	AST_P3_0	#0000AA	0.11358814177145038	-0.07815390267582134	7.985884920497318	-1.0269502062074558	1	#002BD4	NA	NA
P3_3_GACACGCCAAGCCCAC-1	-4.7945753853589235	4.569094354347184	GPC_8	#40E3FF	6.754207538934842	6.09649116358547	-76.0384632675851	42.96493521752369	6	#55FFFF	71.97101071419891	6
P3_3_GACACGCCATACTGAC-1	-4.786326102522009	-0.7735965903244464	AST_P3_3	#0055FF	2.625260400148526	2.225658303115652	-14.305299492594422	-11.693869800225771	2	#0055FF	137.27039589671432	12
P3_3_GACAGCCTCGTGTCAA-1	-5.98635929038822	-2.762163227363631	AST_P3_3	#0055FF	1.2224242710791973	2.5621038731077173	-2.0880857895075637	-4.397045942391311	1	#002BD4	149.33939140286614	13
P3_3_GACAGCCTCTGTTGGA-1	-5.541407279279822	-6.232984846397445	AST_P3_0	#0000AA	-1.8327420479334446	-0.7681116405984898	10.371940221501744	4.439255617557789	1	#002BD4	NA	NA
P3_3_GACATCAAGAAAGTCT-1	-6.097247771528357	-6.536518400474593	AST_P3_0	#0000AA	-2.8262491947687716	-0.7926494423410435	4.018803353834518	2.477890072803981	1	#002BD4	160.28388850967295	13
P3_3_GACATCATCGGATAAA-1	-4.566762141492957	-5.297352140708968	AST_P3_0	#0000AA	-1.0403300053156468	-0.002469593670084036	6.388406435113986	1.6716455249832083	1	#002BD4	NA	NA
P3_3_GACCAATTCTGGACTA-1	-5.952316931989783	-6.160701101585433	AST_P3_0	#0000AA	-2.7488184696711153	-0.7255074326059361	7.004467535238822	1.722172247055394	1	#002BD4	161.86295230536115	14
P3_3_GACCCAGCACTGCGAC-1	-4.624108485487097	-6.870545213981673	AST_P3_0	#0000AA	-1.9346075779474827	-0.12782686391086773	12.338599445193248	0.7129323678048562	1	#002BD4	NA	NA
P3_3_GACCCAGGTACAAGTA-1	-5.01635425498783	-5.466189688011214	AST_P3_0	#0000AA	-2.4227059608973116	-0.016729170467569388	9.855562898097281	0.9589095002209318	1	#002BD4	163.51532322334677	14
P3_3_GACCCAGGTAGTAAGT-1	-6.644851378706091	12.362446004585221	PER_6	#00AAFF	NA	NA	NA	NA	NA	NA	NA	NA
P3_3_GACCCAGGTCCAGCCA-1	11.721568413469202	-1.808815305992171	MIC_16	#FFC620	NA	NA	NA	NA	NA	NA	NA	NA
P3_3_GACCCAGGTTCAGGTT-1	-3.1802489083081427	-4.718138998313949	AST_P3_0	#0000AA	-0.1284805065668675	0.02913219294338032	10.046972884850987	2.0631922678415058	1	#002BD4	NA	NA
P3_3_GACCCTTAGATTTGCC-1	-3.5571262161999884	-4.483178442283675	AST_P3_0	#0000AA	-0.14153392377267804	-0.1828007046243687	4.852490667304464	-2.9840585081643898	1	#002BD4	NA	NA
P3_3_GACCCTTTCTACACAG-1	-5.718004874494666	-5.487624471946761	AST_P3_0	#0000AA	-1.982302737859592	-0.24895518460483745	6.177322249113209	-0.7228913979282335	1	#002BD4	NA	NA
P3_3_GACCGTGAGTGTACAA-1	3.0601402003496943	-10.51935750798802	NEU_22	#C61C00	NA	NA	NA	NA	NA	NA	NA	NA
P3_3_GACCGTGGTTGCATTG-1	-3.773720435407752	3.6084410492934733	GPC_9	#60FFFF	4.7642614119969755	6.521818941448019	-31.809182861583135	17.134725092225374	8	#AAFFAA	100.82792970528384	9
P3_3_GACCGTGTCTATCGCC-1	-5.49117057731449	-7.905661409660384	AST_P3_0	#0000AA	-3.402657104162082	-0.19398039021702007	15.362157743602625	8.099951801835033	1	#002BD4	NA	NA
P3_3_GACCTTCAGTGCAACG-1	-5.220654181745642	-7.327963655754134	AST_P3_0	#0000AA	-3.3828449970759005	-0.6581181828043003	14.252705169030198	4.943056194734492	1	#002BD4	167.78486875810398	14
P3_3_GACCTTCCATCCGTGG-1	-5.768897227552527	12.813767606452897	PER_6	#00AAFF	NA	NA	NA	NA	NA	NA	NA	NA
P3_3_GACCTTCTCAGGGTAG-1	-6.253301314619177	13.109570676521257	PER_6	#00AAFF	NA	NA	NA	NA	NA	NA	NA	NA
P3_3_GACGCTGAGACAAGCC-1	0.6356451589793024	7.463979894355729	END_13	#DFFF80	NA	NA	NA	NA	NA	NA	NA	NA
P3_3_GACGCTGAGATTGCGG-1	-5.387915305402869	-4.486401861473128	AST_P3_3	#0055FF	-2.1647916561640352	-0.7646552864572544	3.8896318285694123	-1.7602289218763478	0	#0000AA	158.27120290667645	13
P3_3_GACGCTGCAGCTTCCT-1	-5.368474654462927	-6.696500128074691	AST_P3_0	#0000AA	-2.9120832211054415	-0.4868895355722447	8.860333654002924	3.9944241459689356	1	#002BD4	163.6133337050521	14
P3_3_GACGCTGGTGCCTTTC-1	-5.217079333570593	4.03662222071071	GPC_8	#40E3FF	6.973818230005398	5.4852488692739465	-60.573237957226524	23.666688392550913	6	#55FFFF	62.51107037972384	6
P3_3_GACGCTGTCGCCGAGT-1	-3.819705180433387	-5.35840541677098	AST_P3_0	#0000AA	-1.2660589939631077	0.22372729143886372	9.998768279774733	1.2860876332689966	1	#002BD4	NA	NA
P3_3_GACGTTACAGAGACTG-1	0.6512788612574396	-2.2335751707993	AST_P3_1	#001CC6	2.225934075685635	-5.1510049644968054	11.090452821280293	-11.596162651455105	5	#2BD4FF	NA	NA
P3_3_GACGTTACATAAGCGG-1	-5.839294127729529	-1.1194434817276446	AST_P3_3	#0055FF	2.2961328500234037	3.0308196004369714	-9.076929334379736	-5.023078004240394	2	#0055FF	141.53775627992206	12
P3_3_GACGTTACATCTATCT-1	-4.628278903272742	4.215140754417375	GPC_8	#40E3FF	6.575642036768094	6.187926596019552	-73.52271751748793	35.227148539761664	6	#55FFFF	75.98830454441102	7
P3_3_GACGTTATCAGTAGGG-1	-5.585853270795935	-6.309599703117415	AST_P3_0	#0000AA	-2.456008506444797	-1.5537270847818394	8.983624474618962	-0.17029141163862732	1	#002BD4	162.79685688057924	14
P3_3_GACGTTATCAGTCAGT-1	-5.029916457441443	-5.1323822195969075	AST_P3_0	#0000AA	-1.7997105843103978	-0.5158554855844517	6.786734438428558	-1.2553125968485896	1	#002BD4	159.33863026712072	13
P3_3_GACGTTATCCAAGCAT-1	-5.584728411939734	-0.4568519051514118	AST_P3_3	#0055FF	2.69544439253439	2.85069060883312	-11.927807963571631	-3.2627479570536737	2	#0055FF	138.06213755703317	12
P3_3_GACTATGAGACTCCGC-1	-3.376651934888953	-3.899501150413558	AST_P3_0	#0000AA	0.17631177839864765	-0.2364198509714146	8.398286550182018	-2.658164415109959	1	#002BD4	NA	NA
P3_3_GACTATGCACCGGCTA-1	-5.099347285535925	0.1998832766570599	GPC_9	#60FFFF	3.1766183846913725	4.406423157069967	-19.365626952113523	-4.415432921597387	8	#AAFFAA	130.59473980948889	11
P3_3_GACTATGTCCGAGATT-1	-2.6130396645337286	-3.3686936552963704	AST_P3_0	#0000AA	0.5081404322110561	0.17451233229427143	6.614674545196183	-5.310069671317742	1	#002BD4	NA	NA
P3_3_GACTCAACAGCCCACA-1	-5.390427283552283	-7.761846369072005	AST_P3_0	#0000AA	-3.459116531041965	-0.022220188762857473	12.564261908053892	5.104528305169712	1	#002BD4	NA	NA
P3_3_GACTCTCCAATGGGTG-1	-5.251323870924109	-7.436392133995101	AST_P3_0	#0000AA	-3.372869086889133	-0.4075006786844273	16.062772952504044	6.791636918434738	1	#002BD4	NA	NA
P3_3_GACTCTCTCTAGATCG-1	-5.3388306420117555	1.1566888634719403	AST_P3_4	#0071FF	8.527309345575466	0.5953624900320034	-11.526819499201341	-2.974020355664887	12	#FFAA00	139.91743551377593	12
P3_3_GACTGATAGGAAGTAG-1	-5.325057677534216	1.0462674443282636	AST_P3_4	#0071FF	8.567385124536647	0.5499231275060634	-8.928179366003205	-2.546669447073725	12	#FFAA00	143.35012411692136	12
P3_3_GACTGATTCAGTCAGT-1	-3.1675366680890265	4.502600366310075	GPC_9	#60FFFF	5.796115803094998	7.316682642314718	-45.88203628740663	40.730361969308134	8	#AAFFAA	77.82346302335526	7
P3_3_GACTTCCAGCGACTAG-1	-6.429671458509558	12.966016942695573	PER_6	#00AAFF	NA	NA	NA	NA	NA	NA	NA	NA
P3_3_GACTTCCAGGAAGTAG-1	-5.9355456154614625	12.963100606636003	PER_6	#00AAFF	NA	NA	NA	NA	NA	NA	NA	NA
P3_3_GACTTCCTCTGATTCT-1	-5.15632646491825	-6.556144064231917	AST_P3_0	#0000AA	-2.4772876030481905	-0.8409702126047154	13.461160390395674	3.5576281275984933	1	#002BD4	165.3006141602781	14
P3_3_GAGAAATAGCCGCACT-1	-3.474817446973914	-2.428697174354598	AST_P3_0	#0000AA	1.298088771785095	0.47053105196742817	-0.9719831797786203	-5.611977919397773	1	#002BD4	NA	NA
P3_3_GAGAAATAGTCAACAA-1	-3.6806237023144903	-3.9691413100204915	AST_P3_0	#0000AA	-0.7639992958582493	0.26201218924312397	7.212173897495515	-3.096251240344795	1	#002BD4	NA	NA
P3_3_GAGAAATTCGCATAGT-1	-6.3562747757703	10.154864484504655	PER_6	#00AAFF	NA	NA	NA	NA	NA	NA	NA	NA
P3_3_GAGACCCAGTTTCGGT-1	1.4796671349734125	9.359942609504655	END_7	#20C6FF	NA	NA	NA	NA	NA	NA	NA	NA
P3_3_GAGACCCCAGTGTGCC-1	-6.3331310074597535	-3.162088220878646	AST_P3_0	#0000AA	3.1648884290181547	5.422729795787618	-9.29205670297367	-1.3075091433548298	8	#AAFFAA	141.03099688595532	12
P3_3_GAGACCCGTGCATCTA-1	-4.295140437391394	-4.492309873863265	AST_P3_0	#0000AA	-1.1321798092402073	0.5365487988927822	4.136105639709705	-0.8926801406502212	1	#002BD4	NA	NA
P3_3_GAGACTTCATCCGAGC-1	-6.36649434974491	-1.0638240035019366	AST_P3_3	#0055FF	1.9841911667310146	3.82898992857723	-8.209947367336857	-6.181996513619507	2	#0055FF	142.42255417358078	12
P3_3_GAGACTTCATGGCCAC-1	0.7063132006853876	0.48164586170096707	AST_P3_11	#9FFFBF	5.815486835809842	-5.142043286945536	2.8468691569277147	-9.538228289231762	10	#FFFF55	NA	NA
P3_3_GAGACTTTCCCGTGTT-1	-5.307439021375769	-3.730652635856673	AST_P3_0	#0000AA	1.0084280246220974	0.4676993545034389	2.0220917533252494	-4.560025368326897	1	#002BD4	154.0160830281969	13
P3_3_GAGACTTTCCTGTTGC-1	-6.1057044785290895	-3.0763359721146077	AST_P3_3	#0055FF	-0.037105274824008605	3.477594440791891	-0.9974768660754911	-2.543481014600634	0	#0000AA	151.9142591456014	13
P3_3_GAGACTTTCTGCAGCG-1	-6.237220458295935	-5.988467043205306	AST_P3_0	#0000AA	-2.1995452171839327	-0.6406344715616246	4.627955662007304	1.4297664297478876	1	#002BD4	157.75821579947794	13
P3_3_GAGAGGTAGTCAACAA-1	-1.858631781843299	-6.100759809776351	AST_P3_0	#0000AA	-1.9032653099573704	-2.155309373523905	15.09822468204809	0.7543948998379957	0	#0000AA	168.15750947009107	14
P3_3_GAGAGGTTCTCTGCTG-1	-5.590864352491492	-5.393722360893294	AST_P3_0	#0000AA	-2.1731372601069063	-0.22953217663974956	6.62796718121762	-0.22061982778390724	1	#002BD4	NA	NA
P3_3_GAGATGGAGTTGTCAC-1	-4.26237361839115	-4.660404508873031	AST_P3_0	#0000AA	5.367357658716336	4.184746330592916	-1.406765532371182	0.7554295384066728	6	#55FFFF	154.7203720989145	13
P3_3_GAGATGGCACAGTACT-1	-5.069126776960486	-4.619337862297103	AST_P3_0	#0000AA	-1.113591504720554	0.836986964557455	1.5100224065210504	-1.2288830930583334	1	#002BD4	153.17060413994312	13
P3_3_GAGCCTGCACACAGCC-1	-3.4159337799817266	4.443717176155046	GPC_9	#60FFFF	5.777850078912869	7.11937410197048	-43.6532113146462	36.441667764012735	8	#AAFFAA	77.68666157987009	7
P3_3_GAGCTGCAGGTCGTGA-1	-5.1343395035535035	-1.734598701759383	AST_P3_3	#0055FF	2.141792642446652	2.200420653436468	-6.611835428134179	-5.784518294506073	2	#0055FF	142.98833981258474	12
P3_3_GAGCTGCAGTGCCAGA-1	-3.220260552671546	-4.96814662770848	AST_P3_0	#0000AA	-0.7176941162623021	-0.1314992252847691	8.395511537199937	-3.9966711964181836	1	#002BD4	NA	NA
P3_3_GAGCTGCTCACCATAG-1	-5.6026174347668825	-5.233458822532699	AST_P3_0	#0000AA	-1.766198230413303	-0.39343875088901714	3.3628311605234247	-1.4998090180518016	1	#002BD4	155.45922019534248	13
P3_3_GAGCTGCTCCGATGTA-1	2.2990985591143427	9.28581827326198	END_7	#20C6FF	NA	NA	NA	NA	NA	NA	NA	NA
P3_3_GAGGCAATCACCACAA-1	-3.1607834618359747	-7.9890363867722005	AST_P3_15	#FFE340	-4.54861934247385	1.9881241675355892	14.118316854973195	8.20210698652231	11	#FFD52B	NA	NA
P3_3_GAGGCCTTCTGTCCCA-1	-6.223036937025183	13.091454679206803	PER_6	#00AAFF	NA	NA	NA	NA	NA	NA	NA	NA
P3_3_GAGGGATGTGCGGATA-1	-4.080927066114539	-8.56146413640599	AST_P3_15	#FFE340	-4.661803317693576	1.5406114812829952	30.327300636847653	20.80649770605307	11	#FFD52B	NA	NA
P3_3_GAGGGATTCATTCGGA-1	2.5609691817492304	9.25203626795192	END_7	#20C6FF	NA	NA	NA	NA	NA	NA	NA	NA
P3_3_GAGGGTAGTAAGATCA-1	-4.452499083784216	-5.600003546043441	AST_P3_0	#0000AA	-1.2191591984308812	-0.4309858624002476	6.9985224784130295	3.7917253455699287	1	#002BD4	NA	NA
P3_3_GAGGGTATCGCGTGAC-1	-4.385766200330847	-3.3824718649826497	AST_P3_0	#0000AA	0.8840888017140773	-0.17244427838535503	2.100858658926995	-3.363385740248484	1	#002BD4	154.18052684031946	13
P3_3_GAGTCATAGACACACG-1	-6.0160133164197145	-6.028011148735091	AST_P3_0	#0000AA	-2.664269757894382	-0.6425067726633091	6.95424554925976	1.4802649478943803	1	#002BD4	160.60677541894816	13
P3_3_GAGTCATGTGTCATTG-1	-4.652082614210242	-6.515793627067611	AST_P3_0	#0000AA	-2.4330743080652804	-0.44735234418125347	9.65036158667076	1.6779760365904988	1	#002BD4	NA	NA
P3_3_GAGTCATTCCAGTTCC-1	-5.930543593671912	-5.519034212394759	AST_P3_0	#0000AA	-1.7036123997248265	-1.0075125042459507	5.430017285854218	-2.34667340792673	1	#002BD4	158.0674503299385	13
P3_3_GAGTCATTCTAAGCCA-1	-2.920948914793128	-3.1000686343155355	AST_P3_0	#0000AA	0.6885275119267849	-0.07700901665897564	3.9189728232393497	-8.594055128464618	1	#002BD4	NA	NA
P3_3_GAGTCTAGTCGTGGAA-1	-4.61727970054447	-5.635577505394027	AST_P3_0	#0000AA	-1.295051408437595	-1.1527780834695835	10.49641729753878	-0.18211385890684634	1	#002BD4	NA	NA
P3_3_GAGTCTAGTTGGGATG-1	-5.202857665327185	-5.850889032646224	AST_P3_0	#0000AA	-3.6205588108576388	0.37065679392604634	8.47876118842076	3.626508419504441	1	#002BD4	NA	NA
P3_3_GAGTGAGTCGGCTGTG-1	-6.109730891492957	11.246613675788835	PER_6	#00AAFF	NA	NA	NA	NA	NA	NA	NA	NA
P3_3_GAGTGTTAGATAGGGA-1	-5.982495955732459	-0.7334582264862506	AST_P3_3	#0055FF	2.1064282530270964	2.852938001964376	-8.470834272016713	-6.809638362516086	2	#0055FF	142.16436562908095	12
P3_3_GAGTTACAGCTGAGTG-1	1.2748920399874506	-4.043814485832259	AST_P3_1	#001CC6	1.1387598985158351	-5.4663879219553015	10.002851587269067	-16.506879223872033	3	#0080FF	NA	NA
P3_3_GAGTTACCATTCACAG-1	-1.8312007706433477	-6.102732008262679	AST_P3_0	#0000AA	-1.8335676914728734	-2.1520873848459265	11.885961489883783	-0.7002310460568908	0	#0000AA	165.8249592816231	14
P3_3_GAGTTACGTAGCTTGT-1	-5.234500579145545	4.520669156745866	GPC_8	#40E3FF	6.792333530756131	5.800189560268209	-62.104422656192426	31.111411838611346	6	#55FFFF	64.53428555326951	6
P3_3_GAGTTACGTGATAGTA-1	-4.789682082441443	-2.8181405718765706	AST_P3_3	#0055FF	1.9431585544072536	1.1823039110639553	-4.048174687606687	-3.8779953755992453	1	#002BD4	147.76997682734003	12
P3_3_GAGTTACTCGTACACA-1	-3.557649306562537	-4.393822973533675	AST_P3_0	#0000AA	0.17295317587484393	-0.353939229633524	12.264582921128897	0.284028584811232	1	#002BD4	NA	NA
P3_3_GAGTTGTGTACGATGG-1	-3.4979194920331182	-3.289389198585555	AST_P3_0	#0000AA	0.7759054177724269	-0.16726225056858257	2.0477800407517353	-4.140365395857716	1	#002BD4	NA	NA
P3_3_GAGTTGTGTCCACGCA-1	0.3790538538426218	7.388790303901628	END_13	#DFFF80	NA	NA	NA	NA	NA	NA	NA	NA
P3_3_GAGTTGTTCGTCTAAG-1	-4.101309470441931	-8.533198183342025	AST_P3_15	#FFE340	-4.475237441686496	1.2413178738096218	15.212583662342686	10.122836486100953	11	#FFD52B	NA	NA
P3_3_GAGTTTGCATTATGCG-1	12.644919701310998	-1.6901260073624103	MIC_16	#FFC620	NA	NA	NA	NA	NA	NA	NA	NA
P3_3_GAGTTTGGTAGAGTTA-1	-4.451672248151892	-4.123790090843245	AST_P3_0	#0000AA	-1.002335858968601	0.593369668338583	6.441079820202826	-3.533021489889828	0	#0000AA	158.52937377876108	13
P3_3_GAGTTTGTCCAACTGA-1	-4.577697448042029	-3.880519216819808	AST_P3_0	#0000AA	-1.1028595692194554	1.1715142186620693	0.9919315822017702	-5.4980997675863685	0	#0000AA	153.3128836341675	13
P3_3_GATAGAACAGGCATTT-1	-3.537053994444007	-8.38611776189427	AST_P3_15	#FFE340	-4.575736117986545	1.770922562096403	17.419453648290357	10.94423877043477	11	#FFD52B	NA	NA
P3_3_GATAGCTGTTTACGTG-1	-5.576763324049109	-0.7243066485367267	AST_P3_3	#0055FF	2.6859773868047148	2.9867132361867883	-13.635172932388201	-2.4114891235333276	2	#0055FF	137.015184476326	12
P3_3_GATCACACACTCCGAG-1	1.907555289956933	8.964104825691178	END_7	#20C6FF	NA	NA	NA	NA	NA	NA	NA	NA
P3_3_GATCACATCGTTCGCT-1	12.727865524980432	-1.5997572596512286	MIC_16	#FFC620	NA	NA	NA	NA	NA	NA	NA	NA
P3_3_GATCAGTGTACTGCCG-1	-3.439634732511634	-6.967662637992904	AST_P3_0	#0000AA	-3.6507521397150606	1.5127784069517116	4.435094589381159	2.869220075625367	0	#0000AA	158.0823153546207	13
P3_3_GATCAGTTCATTGAGC-1	-5.197724990156287	-0.09230050997357059	AST_P3_3	#0055FF	3.2344085448705107	2.7435074504354455	-20.738353152463013	-8.810627171010056	2	#0055FF	132.77402760180829	11
P3_3_GATCAGTTCTTCGTAT-1	-5.661229304578894	-6.5952070410690755	AST_P3_0	#0000AA	-2.2908888584650606	-0.29410498776645855	8.284553360699594	1.0367188040736466	1	#002BD4	NA	NA
P3_3_GATCATGAGGTAAGAG-1	-4.871040515211218	0.38558408437748265	AST_P3_3	#0055FF	3.230229424806729	3.361132210109518	-25.493856026810043	-2.9276394240074386	2	#0055FF	126.76296310431621	11
P3_3_GATCATGGTCGATTAC-1	-4.987861804273718	-5.217755144401595	AST_P3_0	#0000AA	-0.8916779285944554	-1.050974780704691	6.5620032501375585	-1.8585391338713944	1	#002BD4	NA	NA
P3_3_GATCCCTAGCTGGTGA-1	-6.2658888619214235	-6.466049974723861	AST_P3_0	#0000AA	-2.8765378719843477	-0.8413240257761021	7.9719583047303875	1.1825530428628945	1	#002BD4	NA	NA
P3_3_GATCCCTAGTAACGAT-1	-4.0574352066785035	-3.524747675224349	AST_P3_0	#0000AA	0.7088481658421901	-0.26323645749302105	2.9296479702098255	-4.559199065584593	1	#002BD4	154.63760457771858	13
P3_3_GATCCCTCACTGCACG-1	4.0317655284136595	2.9186832253493815	LOW_20	#FF5500	NA	NA	NA	NA	NA	NA	NA	NA
P3_3_GATCGTACACGACAAG-1	-6.181353263166541	-7.11076719121556	AST_P3_0	#0000AA	-2.9158488041437716	-1.1928836647531529	12.378970752979352	3.9763516471342943	1	#002BD4	NA	NA
P3_3_GATCGTATCAAGAAAC-1	-3.756043605116004	3.1480469052352458	GPC_9	#60FFFF	4.428159164758816	6.064524477336691	-47.8919107390503	14.427201324936306	8	#AAFFAA	94.26073134979572	8
P3_3_GATGACTCAGTCCGTG-1	-6.540147475507849	-6.050578897758529	AST_P3_0	#0000AA	5.320975708337918	4.411044901225851	-1.5327956334315462	4.27519775949315	6	#55FFFF	154.90576725647975	13
P3_3_GATGACTCATCAGCGC-1	-5.975914649274939	2.1809123103179484	GPC_8	#40E3FF	5.386951851221219	3.501036947582052	-30.87016218144592	4.230017311949414	6	#55FFFF	127.06813903950467	11
P3_3_GATGACTCATGTCGTA-1	-5.8028880875378785	-7.827091043754622	AST_P3_0	#0000AA	-3.877099586156711	-0.1770631615182896	17.52902022665783	10.446697013094932	1	#002BD4	NA	NA
P3_3_GATGACTGTGTTTCTT-1	2.0071787316531	8.908216649726823	END_7	#20C6FF	NA	NA	NA	NA	NA	NA	NA	NA
P3_3_GATGAGGCATCCCACT-1	-5.3411700051099	-4.550380533500716	AST_P3_4	#0071FF	-2.738035751012668	-0.20797365346164898	4.194177794676047	-1.2755524021887827	0	#0000AA	158.35255402209665	13
P3_3_GATGAGGTCCCTGTTG-1	-5.383405379560584	-6.437784975334212	AST_P3_0	#0000AA	-2.3911922699488253	-1.5027024094125767	9.276860421863129	-0.17219868415821474	1	#002BD4	163.42198673062376	14
P3_3_GATGAGGTCCGAAATC-1	-3.303038768079871	4.0762290303267985	GPC_9	#60FFFF	5.555123257013455	6.934129064891622	-60.444398046729866	34.42388039513879	8	#AAFFAA	81.87811420772897	7
P3_3_GATGAGGTCCGTGACG-1	2.3716929633349237	9.278874570564225	END_7	#20C6FF	NA	NA	NA	NA	NA	NA	NA	NA
P3_3_GATGAGGTCTTAGCAG-1	1.6529279429644403	-1.8892841990433185	AST_P3_1	#001CC6	2.7087566131078153	-6.280102903034403	0.84341163590458	-13.359523397059771	5	#2BD4FF	NA	NA
P3_3_GATGATCAGCGAGGAG-1	-6.711183242109412	13.298825437263444	PER_6	#00AAFF	NA	NA	NA	NA	NA	NA	NA	NA
P3_3_GATGATCCAATCACGT-1	0.6628236551016626	-4.075905149742171	AST_P3_1	#001CC6	1.326595439138308	-4.989125425007059	13.558998611568422	-10.251208369727768	3	#0080FF	NA	NA
P3_3_GATGATCTCAGTGTGT-1	-7.518791369703406	11.059683973030046	PER_6	#00AAFF	NA	NA	NA	NA	NA	NA	NA	NA
P3_3_GATGATCTCGACCACG-1	-3.8548914711743536	-6.345921819969222	AST_P3_0	#0000AA	-2.289006543783054	0.0024510081747035617	15.654290204265374	4.076158384380576	1	#002BD4	NA	NA
P3_3_GATGCTAAGATGCCGA-1	-5.240648917463416	-7.556229894920394	AST_P3_0	#0000AA	-3.6323381191767306	-0.07407754101963238	10.69537080984247	4.576376033164051	1	#002BD4	165.79816349965208	14
P3_3_GATGCTAAGCGGTAGT-1	-6.152747802045935	10.832964116767839	PER_6	#00AAFF	NA	NA	NA	NA	NA	NA	NA	NA
P3_3_GATGCTACATAGGCGA-1	-4.1285554688245	-5.128619974418685	AST_P3_0	#0000AA	-1.0447874790705296	-0.15610712208957866	4.543361682044391	-2.658116540678671	1	#002BD4	157.75821579947794	13
P3_3_GATGCTATCAGAACCT-1	2.3100321967333612	8.38387220545192	END_7	#20C6FF	NA	NA	NA	NA	NA	NA	NA	NA
P3_3_GATGGAGAGAAGCTGC-1	-4.909044913557166	-7.802850549980208	AST_P3_0	#0000AA	-3.8384280926264376	-0.008989745762064016	15.325675817908364	6.649975770590723	1	#002BD4	NA	NA
P3_3_GATGGAGAGAGCCATG-1	-5.643075160291785	3.944004708961442	GPC_8	#40E3FF	7.2254523509465605	5.220094269130514	-54.542757363438184	17.321165064308904	6	#55FFFF	51.54680885190208	5
P3_3_GATGGAGAGGCATGCA-1	-6.253847770002478	0.6395874862231763	AST_P3_3	#0055FF	3.8224441283666044	2.251891201350973	-19.575949572083246	-8.819357002008207	2	#0055FF	132.64298060847509	11
P3_3_GATGGAGCAAGAGAGA-1	-5.056058100965613	-0.12121207074742008	AST_P3_3	#0055FF	3.095015811296597	4.988889282558248	-13.908691543237024	-3.295601499265689	8	#AAFFAA	135.35546102152236	11
P3_3_GATGGAGGTATCGAGG-1	2.3256746012896357	-3.220241134925887	AST_P3_1	#001CC6	1.502383905025616	-6.478965932514384	10.840005985336472	-23.801859054224966	3	#0080FF	NA	NA
P3_3_GATGTTGAGTCAGGGT-1	-6.37320011070072	-1.504608100219771	AST_P3_3	#0055FF	1.1347824805699733	3.391713207576559	-4.1467339678020965	-5.473245529088563	0	#0000AA	146.79449464590417	12
P3_3_GATGTTGCAGGAGGAG-1	-4.104811362531775	-6.526283567710921	AST_P3_0	#0000AA	-1.5353980785883519	0.4838060792425136	5.404686563614752	1.291614702779607	1	#002BD4	NA	NA
P3_3_GATGTTGCATCATCCC-1	-4.206282786634558	-8.509173219963118	AST_P3_15	#FFE340	-4.639051032689914	1.4742392953374843	19.897655872445196	13.44628757798262	11	#FFD52B	NA	NA
P3_3_GATGTTGTCCGCAACG-1	-5.04873197486698	-6.2034786398849935	AST_P3_0	#0000AA	-3.6415220028437227	0.26539654097347065	10.951022236561816	6.533763350524128	1	#002BD4	NA	NA
P3_3_GATTCGACAGCTCTGG-1	12.351909943315393	-1.7206025774918048	MIC_16	#FFC620	NA	NA	NA	NA	NA	NA	NA	NA
P3_3_GATTCGATCCGTCACT-1	-6.0944153588086305	-5.909374063774154	AST_P3_0	#0000AA	-2.295415712026462	-0.6205450836679478	5.942426645011628	0.753205266430335	1	#002BD4	159.79266095098396	13
P3_3_GATTCTTCATCACCAA-1	-3.9383942406445684	3.784156257347062	GPC_9	#60FFFF	5.919990944238797	6.334642713878439	-80.34745499471606	37.18376003593584	8	#AAFFAA	80.29009389357006	7
P3_3_GATTTCTCACCCGTAG-1	-2.7111675064831915	-3.9755523856125325	AST_P3_0	#0000AA	0.1019405597173122	-0.4739341084024449	8.11850048713043	-4.759026245459149	1	#002BD4	NA	NA
P3_3_GATTTCTTCCGTGTCT-1	-3.192144803312415	-3.0546110327682943	AST_P3_0	#0000AA	0.9115232103787807	0.037674849841878855	2.1730327176483377	-7.595577856994952	1	#002BD4	NA	NA
P3_3_GCAACATCAGCTGTGC-1	-5.833480052259558	13.123542958930924	PER_6	#00AAFF	NA	NA	NA	NA	NA	NA	NA	NA
P3_3_GCAACATTCCTGGGTG-1	-4.725315264967078	-3.9477790053329915	AST_P3_0	#0000AA	-0.3010159260309788	-0.7655929867288609	2.1251400998852565	-2.6754935641722977	1	#002BD4	155.32253400694756	13
P3_3_GCAACATTCGTGGCTG-1	-3.0728754322797003	-7.262440508171126	AST_P3_15	#FFE340	-4.314595294622287	2.2383850868680932	14.722746983107402	7.486615351422971	11	#FFD52B	NA	NA
P3_3_GCAACCGAGAGTTGTA-1	-6.213838271406287	-5.642292326255843	AST_P3_0	#0000AA	-1.9519730335749241	-1.2265900913736363	4.783016156049152	-3.6634946319810244	1	#002BD4	157.75821579947794	13
P3_3_GCAACCGAGATGCAGC-1	-3.4385232250958624	-8.383261507316634	AST_P3_15	#FFE340	-4.589657378820285	2.0131738763192155	15.546115841683685	8.280737068201717	11	#FFD52B	NA	NA
P3_3_GCAACCGAGTTGGAAT-1	-4.09689681937992	-6.138976877494857	AST_P3_0	#0000AA	-1.5791891342676732	0.49820858797817036	5.0590400380570175	-2.2515150759798437	1	#002BD4	157.75821579947794	13
P3_3_GCAACCGCAAGATTGA-1	2.3395147998064814	7.474824125007585	END_7	#20C6FF	NA	NA	NA	NA	NA	NA	NA	NA
P3_3_GCAACCGCAGGTCCCA-1	-6.029043845441931	12.837995702461198	PER_6	#00AAFF	NA	NA	NA	NA	NA	NA	NA	NA
P3_3_GCACATAAGTAACCGG-1	-4.09294002464115	-4.913720911308333	AST_P3_0	#0000AA	-0.3344389921702	-0.43747895398349956	8.502085477973516	0.11199724851315533	1	#002BD4	NA	NA
P3_3_GCACGGTAGCTGCCAC-1	-6.3314806740552125	12.748657399848893	PER_6	#00AAFF	NA	NA	NA	NA	NA	NA	NA	NA
P3_3_GCACGGTGTTGTACGT-1	1.9453929145067987	9.191868001655534	END_7	#20C6FF	NA	NA	NA	NA	NA	NA	NA	NA
P3_3_GCACGGTTCATTTCCA-1	-3.6302449028760138	-8.32036191777806	AST_P3_15	#FFE340	-4.305793834356174	1.461690014217184	18.565896222563964	8.490530098471453	11	#FFD52B	NA	NA
P3_3_GCACGTGAGAGTCCGA-1	-3.7209281246930304	-3.4987860377274007	AST_P3_0	#0000AA	0.5541780465566066	-0.29447072186680034	3.983198847335083	-5.293583768145752	1	#002BD4	155.50851465096767	13
P3_3_GCACGTGAGCACACAG-1	-5.315345458295935	-4.648592775627181	AST_P3_0	#0000AA	-2.5072916275538057	-0.4535853210947056	6.825275146806128	-0.2944005286151718	1	#002BD4	NA	NA
P3_3_GCACGTGAGTCAACAA-1	-5.767466239240759	-1.787056272789046	AST_P3_3	#0055FF	1.9580268138371852	2.3084705527761438	-5.2994101401318225	-5.2705563787468686	1	#002BD4	145.60974634148303	12
P3_3_GCACGTGCAAGTGGCA-1	-5.739327601698035	-6.432194536491439	AST_P3_0	#0000AA	-2.616768193868503	-0.8391870800516148	8.072012489910483	0.32601760806488106	1	#002BD4	161.30264297032417	14
P3_3_GCACTAAGTACCAATC-1	-4.943645171430701	-5.951007669731185	AST_P3_0	#0000AA	-0.7964578396357151	-0.42398970761509136	15.104785045482021	3.4970921662951215	1	#002BD4	NA	NA
P3_3_GCACTAATCGCTCATC-1	-3.4243845265179815	-8.357165163322493	AST_P3_15	#FFE340	-4.597692084936008	2.001712327812002	21.490973646235727	12.407637227766665	11	#FFD52B	NA	NA
P3_3_GCAGCCAAGTGATAAC-1	3.0089445788592157	-10.595528429313704	NEU_22	#C61C00	NA	NA	NA	NA	NA	NA	NA	NA
P3_3_GCAGCTGGTGAGCGAT-1	-3.4963607113629522	-5.188143080040023	AST_P3_0	#0000AA	-1.2887874371088597	0.3640944417455654	9.427079313186743	-0.06418231045034206	1	#002BD4	NA	NA
P3_3_GCAGGCTAGGTCATTC-1	-6.453588656690711	12.724386388496354	PER_6	#00AAFF	NA	NA	NA	NA	NA	NA	NA	NA
P3_3_GCAGGCTCAGCCCAGT-1	-3.2886142056256475	-7.692163294120833	AST_P3_15	#FFE340	-4.68953616681467	2.0708786453941324	1.3606231148207342	6.925253953401705	11	#FFD52B	NA	NA
P3_3_GCAGGCTTCGGACTGC-1	-5.054239920881384	4.478238755897477	GPC_8	#40E3FF	6.811075615259305	5.76716930231838	-62.95242275566095	24.768257001207086	6	#55FFFF	65.61664644411154	6
P3_3_GCAGTTACACATATGC-1	-4.765822104719275	-6.021643942161605	AST_P3_0	#0000AA	-1.9518173462427708	-1.036394530918314	8.993007970673155	0.9727163869344899	1	#002BD4	162.79685688057924	14
P3_3_GCATCGGAGTGGAAGA-1	-7.069398574140662	10.65129392786403	PER_6	#00AAFF	NA	NA	NA	NA	NA	NA	NA	NA
P3_3_GCATCGGGTTAGTTCG-1	-4.87828462531864	-5.652714079185531	AST_P3_0	#0000AA	-1.2972007519281956	-0.8036541286966343	8.200265089407235	0.09772456037235804	1	#002BD4	162.04242588200668	14
P3_3_GCATGATAGACCAAGC-1	-3.125463656690711	4.299443179801896	GPC_9	#60FFFF	5.667409347864285	7.106506651256368	-58.749922987937985	37.36767318507801	8	#AAFFAA	79.40230901219634	7
P3_3_GCATGATCACCAGGTC-1	-6.3163673203259645	-6.551450079246566	AST_P3_0	#0000AA	-2.4121237522638888	-0.6806406322977085	6.242138862710433	0.015434764017931563	1	#002BD4	160.81686066438158	14
P3_3_GCATGATTCGCCGATG-1	-5.24353759696781	-7.033122843071029	AST_P3_0	#0000AA	-1.2525971657312962	-0.7805930916330357	11.595322972431703	3.6461983785941685	1	#002BD4	NA	NA
P3_3_GCATTAGAGAAGCTCG-1	-3.8395034592419806	-6.858865564628646	AST_P3_0	#0000AA	-2.39375979962717	0.1349490340688686	12.512676078867557	4.468158814652912	1	#002BD4	NA	NA
P3_3_GCATTAGAGCTAGTTC-1	-4.549092463758582	-6.808397119804427	AST_P3_0	#0000AA	-3.4875674969233126	0.25421161017207905	8.1543418909056	2.394648425017138	1	#002BD4	NA	NA
P3_3_GCATTAGTCACCTTAT-1	-3.7983519356518927	-4.321491068168685	AST_P3_0	#0000AA	-0.29885346951852765	-0.07823651471348003	8.899945198438934	-3.795041641768357	1	#002BD4	160.43603998324343	13
P3_3_GCATTAGTCCGCACGA-1	-5.165410689619177	4.0696443860091716	GPC_8	#40E3FF	6.804300712915555	5.493822639797018	-84.79104545662497	31.60757118854175	6	#55FFFF	63.87995360785172	6
P3_3_GCCAACGGTAACTTCG-1	3.275008745881921	-1.269801920219466	AST_P3_19	#FF7100	2.885995077463284	-7.688291722919657	7.160003348715178	-39.20532580185039	15	#D52B00	NA	NA
P3_3_GCCAACGGTTACTCAG-1	-3.792014292982215	-6.073542421623275	AST_P3_0	#0000AA	-1.7191534763849827	0.3849100526311855	10.067366376189057	-0.8867337102589976	1	#002BD4	NA	NA
P3_3_GCCAACGTCTTCGATT-1	-6.164570979383582	-7.264092272087142	AST_P3_0	#0000AA	-2.931812358526096	-0.4293932262918492	10.784718840905274	3.1693667238259793	1	#002BD4	NA	NA
P3_3_GCCAGCAAGATGTTCC-1	2.9987724501818476	-10.531600778862044	NEU_22	#C61C00	NA	NA	NA	NA	NA	NA	NA	NA
P3_3_GCCAGCAAGGGTACGT-1	-5.627931288984412	-5.030679052635238	AST_P3_0	#0000AA	-2.1465867287195772	-0.4598824326059361	4.696987614531477	-0.39425844068107074	1	#002BD4	157.75821579947794	13
P3_3_GCCAGGTAGATTCGCT-1	-6.084540538099402	-7.436830824180648	AST_P3_0	#0000AA	-3.28819282117258	-0.6804007832071324	14.895799905211469	6.903942513574927	1	#002BD4	NA	NA
P3_3_GCCAGGTAGTCTCCTC-1	-5.500111750867957	-6.316739862724349	AST_P3_0	#0000AA	-2.291797948507175	-1.0144597832223912	9.732194949429413	1.5464234722763341	1	#002BD4	162.9238651314595	14
P3_3_GCCAGGTCAGGTCCGT-1	-1.44450264385044	-5.3562558348618	AST_P3_0	#0000AA	-1.244150233892307	-2.5081073586008094	6.332589703878917	-3.6143227303844876	0	#0000AA	161.23741017347987	14
P3_3_GCCAGGTTCACTACTT-1	-6.089850596693152	-7.5139434988937825	AST_P3_0	#0000AA	-3.6509953266657442	-0.65688961186619	14.01404405909516	8.560959724946269	1	#002BD4	NA	NA
P3_3_GCCAGGTTCGTGAGAG-1	-5.8316895287305055	12.836933309272721	PER_6	#00AAFF	NA	NA	NA	NA	NA	NA	NA	NA
P3_3_GCCAGTGGTACAAACA-1	-5.07588212898075	-2.998206442161605	AST_P3_3	#0055FF	1.3309809663616565	0.7419962342718105	-2.036719875764226	-3.3800313654378797	1	#002BD4	150.67745680972953	13
P3_3_GCCAGTGTCTTGATTC-1	-4.03630464484989	-3.4468308146439046	AST_P3_0	#0000AA	0.914676921936169	0.05618411860256001	1.4955324824569938	-3.454550384278158	1	#002BD4	153.3858831017927	13
P3_3_GCCATGGAGATGCTAA-1	-3.5700022499829474	-3.7646878416977376	AST_P3_0	#0000AA	-0.191905451444492	1.7310501243808727	4.001401120938681	-4.806525848725825	9	#D4FF80	NA	NA
P3_3_GCCATGGAGTAGAGTT-1	-1.7480274956494513	-5.467194860740706	AST_P3_0	#0000AA	-1.5278523689783665	-1.874355727817728	9.931571478234213	-4.590323628510051	0	#0000AA	163.4731816324633	14
P3_3_GCCATGGAGTGCGACA-1	-3.9067456047803106	-7.4332101996384115	AST_P3_0	#0000AA	-3.586865974096164	0.5338385756948452	13.160941964628691	4.056672713136312	1	#002BD4	167.74319507090615	14
P3_3_GCCATGGGTCACAATC-1	1.7497186143130121	9.597321683601335	END_7	#20C6FF	NA	NA	NA	NA	NA	NA	NA	NA
P3_3_GCCATGGTCATGCTAG-1	-7.077929667738074	2.192748719886735	GPC_9	#60FFFF	5.641637729974881	6.7668369468191125	-65.29347297122622	41.25193130354124	8	#AAFFAA	79.40230901219634	7
P3_3_GCCATTCAGACATCCT-1	-5.732261351850623	-6.9448788817368	AST_P3_0	#0000AA	-2.451395345357761	-0.2790252510568638	8.718902316463298	-0.763679834495417	1	#002BD4	NA	NA
P3_3_GCCATTCCACCGAATT-1	-6.1201721947461305	-7.455049818321273	AST_P3_0	#0000AA	-3.094596458104953	-0.982026273395731	13.454633329278305	4.796334911426054	1	#002BD4	NA	NA
P3_3_GCCATTCGTCGCGGTT-1	2.2402798611849604	8.81278246088405	END_7	#20C6FF	NA	NA	NA	NA	NA	NA	NA	NA
P3_3_GCCATTCTCGAACGGA-1	-5.257520369794959	-4.800794904991195	AST_P3_0	#0000AA	-0.9564543491877171	1.0143862422445278	2.1172727054217506	1.3386158637856014	1	#002BD4	NA	NA
P3_3_GCCCAGAAGGACGCAT-1	-5.4242097656995	-6.994148557945296	AST_P3_0	#0000AA	-2.2708802944696993	-0.47170346417637066	12.242511810863842	3.038437645601037	1	#002BD4	NA	NA
P3_3_GCCCAGACATTACTCT-1	-4.124767474439734	-8.514202898307845	AST_P3_15	#FFE340	-4.616206718114719	1.604866808269308	17.427687289686613	9.863284262911671	11	#FFD52B	NA	NA
P3_3_GCCCAGAGTACTCGTA-1	-5.943641356733435	-0.09776753739933658	AST_P3_3	#0055FF	2.7832438224278837	3.5594965871313073	-13.973960193295317	-2.1511369149458557	2	#0055FF	136.8071657128296	12
P3_3_GCCCAGAGTCGGTAAG-1	-3.6572784703046026	-6.282040899559066	AST_P3_0	#0000AA	-3.141715121892795	0.23212665877132221	12.005600291537627	-0.29961546468191336	1	#002BD4	NA	NA
P3_3_GCCCGAAAGAGCAAGA-1	0.31908307263553715	-4.443340605064437	AST_P3_1	#001CC6	0.7555323713742641	-4.770998651172831	5.21742872400386	-8.78389674283435	3	#0080FF	NA	NA
P3_3_GCCCGAAAGCGGCTCT-1	-4.020271472242468	-5.031770056053206	AST_P3_0	#0000AA	-0.7231317287958714	-0.6119431797525425	10.435291155424887	2.719407894664347	1	#002BD4	NA	NA
P3_3_GCCCGAACATCCCGTT-1	-5.852430514600867	12.877468282417253	PER_6	#00AAFF	NA	NA	NA	NA	NA	NA	NA	NA
P3_3_GCCCGAATCCATCGTC-1	-6.096057109144324	4.522516423896745	AST_P3_4	#0071FF	6.459647583337918	4.736000841472433	-19.35819205448698	5.260748376399479	6	#55FFFF	132.8072612311308	11
P3_3_GCCCGAATCCTTCACG-1	-3.509830645826453	4.09684794588466	GPC_9	#60FFFF	5.752361702295437	6.803360765788839	-61.333986159518986	34.377892909418726	8	#AAFFAA	81.87811420772897	7
P3_3_GCCGATGAGACATGCG-1	-4.83209960868656	-5.751865213676497	AST_P3_0	#0000AA	-0.7793079144037816	-0.5846771542093296	11.252530561575186	3.000600618183525	1	#002BD4	NA	NA
P3_3_GCCGATGTCCACTTTA-1	-4.932814769056433	-1.722328489585921	AST_P3_3	#0055FF	2.2248669141255766	2.0584746207931497	-6.542367622838184	-7.4244917860855075	2	#0055FF	144.08295438207062	12
P3_3_GCCGATGTCCGAGCTG-1	-3.406648330000037	-4.633575266166732	AST_P3_0	#0000AA	-0.3682435280359837	-0.4947695080301304	12.40479527444113	3.0848866008491354	1	#002BD4	NA	NA
P3_3_GCCGATGTCTCCTGAC-1	0.5868008811205683	-2.1331306155167074	AST_P3_1	#001CC6	2.3071083301030546	-5.155121022846415	9.476450296286181	-9.96645869743949	5	#2BD4FF	NA	NA
P3_3_GCCGTGAGTCGTTGGC-1	-4.180057696607703	-5.613826578422591	AST_P3_0	#0000AA	-1.5391505486048314	-0.19887560048313335	6.614219458727115	-0.25592958030138313	1	#002BD4	160.73426389251506	14
P3_3_GCCTGTTCATGGGTCC-1	-5.909714869764441	4.996315652564958	GPC_8	#40E3FF	6.32535116610159	5.357089823100851	-25.515706259726187	29.012729992914856	6	#55FFFF	68.188791002537	6
P3_3_GCGAGAAAGGTCCGAA-1	-6.391606978681677	-6.4923604186020345	AST_P3_0	#0000AA	-1.9637423283136937	-0.4558989349863072	4.880334804100651	0.5877961784160178	1	#002BD4	159.49171682959238	13
P3_3_GCGAGAACACGACCTG-1	-4.44898193290531	-4.512289827629134	AST_P3_0	#0000AA	-0.629285765317783	-0.9842006508371373	5.301450844619119	-2.8459478618427414	1	#002BD4	158.2192897377643	13
P3_3_GCGAGAAGTGTTGATC-1	-6.858337096479529	12.988995725349382	PER_6	#00AAFF	NA	NA	NA	NA	NA	NA	NA	NA
P3_3_GCGATCGCAAATGAGT-1	-4.1100909035474	4.266188079551652	GPC_9	#60FFFF	6.198500561090603	6.508008306834982	-64.24885815872685	38.11564222620711	8	#AAFFAA	76.92612895844427	7
P3_3_GCGATCGTCATTTCGT-1	-5.1902758400708375	-7.427316015525863	AST_P3_0	#0000AA	-3.6640764004267306	0.23151904902248188	9.113684303651725	4.8547812106126305	1	#002BD4	NA	NA
P3_3_GCGGAAAAGACCAAGC-1	1.7461782176226435	9.286162549690202	END_13	#DFFF80	NA	NA	NA	NA	NA	NA	NA	NA
P3_3_GCGGAAAAGGAGAGTA-1	-6.064413718488806	2.748293096260026	GPC_8	#40E3FF	6.009405540796414	3.6766713317373254	-58.02731641083522	6.210020414738763	6	#55FFFF	26.187877876416632	3
P3_3_GCGGAAAAGTAGCAAT-1	-5.2621166031628785	-7.612214868827865	AST_P3_0	#0000AA	-3.797969890264377	-0.3812991920969029	13.857765418876351	5.593101460891693	1	#002BD4	NA	NA
P3_3_GCGGAAAGTAGCTGTT-1	-4.722335509565466	4.473703557685807	GPC_8	#40E3FF	6.724291252466336	6.12098485789089	-66.32374893776783	31.715424949643324	6	#55FFFF	74.44824688169182	7
P3_3_GCGGAAAGTGCCCACA-1	-4.940527610090369	-0.6509662325821368	AST_P3_3	#0055FF	2.7558666938268095	2.4657834228017785	-15.72987768567593	-7.2291303579425366	2	#0055FF	137.1069885762009	12
P3_3_GCGGAAATCCCAAGTA-1	-6.311504058149451	-6.848355596824691	AST_P3_0	#0000AA	-2.722206187871799	-0.7322966400644322	8.346336442686244	2.8804505870851593	1	#002BD4	162.61969708160373	14
P3_3_GCGGATCCACCTGCGA-1	-5.2835890572339235	-5.978060072227523	AST_P3_0	#0000AA	-1.91344769063364	-1.0262314621469517	5.061354685384027	-1.7468087598082538	1	#002BD4	159.1928109365008	13
P3_3_GCGTGCAGTAGGATAT-1	-5.418833426740759	-7.014097517295882	AST_P3_0	#0000AA	-2.8621865040339083	0.19996971449641987	10.649957729100256	4.875448016660964	1	#002BD4	NA	NA
P3_3_GCGTGCAGTGTCCATA-1	-3.834870032575721	-7.164010828300521	AST_P3_0	#0000AA	-4.286755157140598	1.6952749546506862	11.425937847582059	4.766585689405786	11	#FFD52B	NA	NA
P3_3_GCGTTTCAGCTACGTT-1	-6.3886281769543825	13.089092427925065	PER_6	#00AAFF	NA	NA	NA	NA	NA	NA	NA	NA
P3_3_GCGTTTCGTGGATCAG-1	2.443205185624963	8.617863828376725	END_7	#20C6FF	NA	NA	NA	NA	NA	NA	NA	NA
P3_3_GCGTTTCGTTCTCGTC-1	-2.9239103119641485	4.3251866642989665	GPC_9	#60FFFF	5.579076694818631	7.292689150188253	-48.228444044683705	40.31116557131522	8	#AAFFAA	79.53761130393538	7
P3_3_GCGTTTCTCTTGGATG-1	-6.598671607282752	12.564575368598893	PER_6	#00AAFF	NA	NA	NA	NA	NA	NA	NA	NA
P3_3_GCTACAACATCAGTGT-1	1.6909094531267939	8.75273149652858	END_7	#20C6FF	NA	NA	NA	NA	NA	NA	NA	NA
P3_3_GCTACAATCGAAATCC-1	-6.108499697950476	4.941470796302751	GPC_8	#40E3FF	6.275365757318631	5.067257469508932	-25.84705799500236	23.12761732836391	6	#55FFFF	60.28739009829477	5
P3_3_GCTCAAACAGTGTACT-1	-6.354928664472693	-5.629875963493392	AST_P3_0	#0000AA	-1.9827399975336644	-1.3519255463144322	4.365808828829617	-3.8665340859160535	1	#002BD4	NA	NA
P3_3_GCTGAATAGGTAAGTT-1	12.633228607866174	-1.7096460516891925	MIC_16	#FFC620	NA	NA	NA	NA	NA	NA	NA	NA
P3_3_GCTGAATAGGTACAGC-1	-6.122615508344763	-5.045369928642318	AST_P3_0	#0000AA	-1.5057371384180638	-0.254665547992899	1.8022811004022308	0.9159816331252287	1	#002BD4	155.44957669518462	13
P3_3_GCTGAATGTCGAAACG-1	-3.0713552754193487	3.7193769757308512	GPC_9	#60FFFF	4.148988174768582	6.729708498332784	-23.74650914479967	15.895374567416596	8	#AAFFAA	102.42511448069149	9
P3_3_GCTGCAGAGCAACCAG-1	-5.8910767357617555	-7.595781153007552	AST_P3_0	#0000AA	-3.080764842656955	-0.16766923108310894	11.611557830987927	4.39942756444282	1	#002BD4	NA	NA
P3_3_GCTGCAGCATTCGATG-1	-4.380067519453162	-2.354027574821517	AST_P3_3	#0055FF	2.0974454754315763	1.4186848159769039	-3.7587023405388367	-5.71691737214333	1	#002BD4	NA	NA
P3_3_GCTGCAGGTGTGCTTA-1	2.626142330858117	9.167594129280046	END_7	#20C6FF	NA	NA	NA	NA	NA	NA	NA	NA
P3_3_GCTTCACAGACTGAGC-1	-5.323650054243201	-1.4971742089233844	AST_P3_3	#0055FF	2.578107761713162	2.4619024451711633	-10.982269457531974	-6.241246232754058	2	#0055FF	141.0987566799255	12
P3_3_GCTTCACAGCGTATAA-1	-6.2347022812634645	-6.803229158683822	AST_P3_0	#0000AA	-2.9611454731501192	-0.5825509373209019	9.366074146019766	3.6016096070858454	1	#002BD4	NA	NA
P3_3_GCTTCACGTAGTCACT-1	-3.5744463722974005	3.2422143761672526	GPC_9	#60FFFF	4.35022418436636	6.347114389751241	-27.570769388819024	11.298523957310797	8	#AAFFAA	104.96187465469264	9
P3_3_GCTTTCGGTGACCTGC-1	-3.3929726403027716	-7.440009897514388	AST_P3_0	#0000AA	-3.7981324917353243	1.3997626360395412	8.673209489043579	6.552701296022205	1	#002BD4	NA	NA
P3_3_GGAACCCGTTTACCAG-1	-7.277834586408728	2.363628799156144	OPC_18	#FF8E00	NA	NA	NA	NA	NA	NA	NA	NA
P3_3_GGAACCCTCAGGAACG-1	-4.889094523695105	-4.675061529441878	AST_P3_0	#0000AA	0.0134935849629787	-0.601133996631815	5.685906092272839	-1.3237923073873485	1	#002BD4	157.75821579947794	13
P3_3_GGAAGTGTCTTTGCGC-1	-4.156846694257849	-5.157048528953597	AST_P3_0	#0000AA	-0.5545330769098851	-0.62989109196872906	10.402963306234888	2.19954117453677	1	#002BD4	NA	NA
P3_3_GGAATCTCATTAGGAA-1	-5.366028003004187	3.8659440819777995	GPC_8	#40E3FF	7.369707989069119	5.211025780055807	-47.974973771381066	12.56075701754131	6	#55FFFF	56.502009854123436	5
P3_3_GGAATGGAGATCCCGC-1	-2.2399522583752813	-5.269580190940902	AST_P3_0	#0000AA	-1.3735352283991429	-1.8146521393320103	8.622045423689649	-2.8259159131363054	0	#0000AA	161.59483459269921	14
P3_3_GGAATGGAGCGGTAAC-1	4.06141001770199	3.0674347226180583	LOW_20	#FF5500	NA	NA	NA	NA	NA	NA	NA	NA
P3_3_GGAATGGTCTTGTGCC-1	-3.706379346159095	-4.39455682592015	AST_P3_0	#0000AA	-0.1605932241953465	-0.4554256741067906	7.15170873745793	-0.8422006167085205	1	#002BD4	159.68454126996258	13
P3_3_GGACGTCAGAGAATCT-1	2.1963319260805902	9.139029676155046	END_7	#20C6FF	NA	NA	NA	NA	NA	NA	NA	NA
P3_3_GGACGTCGTCCTGGTG-1	-3.1933540623456182	-3.3833606894455404	AST_P3_0	#0000AA	0.848900782438412	-0.011889154102518118	2.8295745860948656	-4.468665717565127	1	#002BD4	NA	NA
P3_3_GGACGTCTCAAGGACG-1	-4.542030505445593	-2.576209371849105	AST_P3_3	#0055FF	1.8564020865880397	1.2154136355855922	-2.7160850310108637	-8.257238186509122	1	#002BD4	NA	NA
P3_3_GGACGTCTCAGCACCG-1	-5.015606574323767	-3.949214762016341	AST_P3_0	#0000AA	0.9327950948201564	0.3092516120412807	1.8795197669238168	-1.6253199503218176	1	#002BD4	154.01539737294135	13
P3_3_GGAGAACAGAGCAGCT-1	-6.3334476273328	-2.0027402098618	AST_P3_3	#0055FF	0.6727928989850429	3.5090283807256677	-5.083427849003383	-4.802636845089412	0	#0000AA	145.2007990023749	12
P3_3_GGAGAACCAAGAAACT-1	3.3497179228991327	-1.157918637558028	AST_P3_19	#FF7100	3.13441984591116	-8.058799916889383	-2.082462617890969	-38.690099691081265	15	#D52B00	NA	NA
P3_3_GGAGAACGTAATGATG-1	1.9267740924090204	8.57808607263942	END_7	#20C6FF	NA	NA	NA	NA	NA	NA	NA	NA
P3_3_GGAGATGCACACCGCA-1	-6.1755568306714235	3.2613319699325114	AST_P3_4	#0071FF	6.255118774744168	4.10276991686611	-20.342524691206904	5.393955796188104	6	#55FFFF	131.385629997623	11
P3_3_GGAGATGGTCGAAGCA-1	-4.946906260755652	-4.1845343764267415	AST_P3_0	#0000AA	1.0680763148986248	0.07710749468593403	1.3561295646210139	-2.5506589992110924	1	#002BD4	NA	NA
P3_3_GGAGCAAAGTCCTACA-1	-4.311730555799597	-6.406161135002181	AST_P3_0	#0000AA	-2.3562193638361544	-1.2523538414499302	12.019684963110311	0.9873349592293579	1	#002BD4	165.29682224838214	14
P3_3_GGAGCAAGTTGACTGT-1	-5.961330107954138	-2.146123474403426	AST_P3_0	#0000AA	1.960024582716122	2.0180792417266824	-5.888137773678966	-3.7695430933629535	1	#002BD4	145.4430109980761	12
P3_3_GGAGCAATCTTAGGAC-1	-5.355980567243689	-1.493359869285628	AST_P3_3	#0055FF	2.6590067618810087	2.746421402309225	-10.394899637026315	-6.723452200781224	2	#0055FF	139.84795570951886	12
P3_3_GGAGGATGTGACAGGT-1	-6.050837687757605	-2.2091854269943685	AST_P3_3	#0055FF	1.6561733656846431	2.6361227687337854	-5.354555069073091	-6.4197666804642575	2	#0055FF	145.04450552966142	12
P3_3_GGAGGATTCCCGTGAG-1	-5.107635192182654	-7.355314081474349	AST_P3_0	#0000AA	-2.7620616680658907	-1.237756425525858	16.229168300569167	3.668334487234073	1	#002BD4	NA	NA
P3_3_GGAGGTACAAGCAATA-1	-6.305425338056677	0.807556832269624	AST_P3_3	#0055FF	4.081817077966824	2.20764616689472	-17.939354902022284	-7.727140692768907	2	#0055FF	132.64407569208805	11
P3_3_GGAGGTACACATTGTG-1	-4.690000705030554	-4.068794554039046	AST_P3_0	#0000AA	0.2691100114308742	-0.11505478062839702	2.248893097024455	-4.410400008341382	1	#002BD4	154.10212546773752	13
P3_3_GGAGGTAGTAGACTGG-1	-6.4716784279614625	11.573775464729264	PER_6	#00AAFF	NA	NA	NA	NA	NA	NA	NA	NA
P3_3_GGAGGTATCGGTCACG-1	0.9803826887339411	8.92630785150905	END_7	#20C6FF	NA	NA	NA	NA	NA	NA	NA	NA
P3_3_GGAGGTATCTTCTGGC-1	-4.188103369978064	-4.90655404882054	AST_P3_0	#0000AA	-0.6481389528788182	-0.5385767761728306	6.334832671231014	-1.7171189598277388	1	#002BD4	160.28388850967295	13
P3_3_GGATCTAGTGTCCCTT-1	2.1256976802080927	9.137267286018327	END_7	#20C6FF	NA	NA	NA	NA	NA	NA	NA	NA
P3_3_GGATGTTTCCTATTGT-1	-5.49930684974491	4.584189111427262	GPC_8	#40E3FF	6.707500862451687	5.687881296489523	-35.94906105287811	17.36841927318199	6	#55FFFF	63.57535244623625	6
P3_3_GGCACGTCAGTGTATC-1	-3.9333421509534063	-5.937237089439437	AST_P3_0	#0000AA	-1.5574970966852757	0.5757519658544521	4.1193553394091325	-2.1051777186157645	1	#002BD4	157.4341309394613	13
P3_3_GGCAGTCAGATAGGGA-1	-4.288673095014685	-5.066587274833724	AST_P3_0	#0000AA	-1.3093014484919163	-0.16093986668796734	7.873464023911246	0.009485512200267806	1	#002BD4	NA	NA
P3_3_GGCGTCAAGACGCCAA-1	-6.562810591962927	12.71081655664821	PER_6	#00AAFF	NA	NA	NA	NA	NA	NA	NA	NA
P3_3_GGCGTCAAGTGCGACA-1	-4.453978709486121	-1.7279115374527423	AST_P3_3	#0055FF	2.191017495962277	1.6182732935884456	-7.6240644642421165	-6.999754947258382	2	#0055FF	143.60053803769986	12
P3_3_GGCGTCAGTATTTCTC-1	-5.233554057386511	-3.5711892302475423	AST_P3_0	#0000AA	-1.2009754902399632	0.9754360373952846	0.7247966719529004	-6.212350654404138	0	#0000AA	152.77688117056482	13
P3_3_GGCTGTGCAGCGGTTC-1	1.4236366231173334	9.100689107612565	END_7	#20C6FF	NA	NA	NA	NA	NA	NA	NA	NA
P3_3_GGCTGTGGTGATTCAC-1	-4.069739989545935	-5.141886060997054	AST_P3_0	#0000AA	-0.6937946802652928	-0.32209079899997906	12.337384117343268	4.605006178923324	1	#002BD4	NA	NA
P3_3_GGCTGTGGTGGCACTC-1	-4.7735158722668825	-5.3132479842148275	AST_P3_0	#0000AA	-0.8333175903833958	-0.41764348187656597	5.305160899823406	-0.583114234590963	1	#002BD4	NA	NA
P3_3_GGCTTGGGTGCCGTAC-1	-4.508293322828406	-6.544656103416488	AST_P3_0	#0000AA	-2.975255561498508	-0.12767832913608745	9.077571891068468	2.2008653686564075	1	#002BD4	162.79685688057924	14
P3_3_GGCTTGGGTGTGTGGA-1	0.8379439789980707	8.66356199427028	END_7	#20C6FF	NA	NA	NA	NA	NA	NA	NA	NA
P3_3_GGCTTGGTCGGCAGTC-1	-5.215852431562537	-5.171487158103988	AST_P3_0	#0000AA	-2.105962587026462	-0.569468433048441	6.687979374285879	0.10858564741702229	1	#002BD4	159.43899105040177	13
P3_3_GGCTTTCAGTGCCAGA-1	-3.069801978376502	-5.024284666343734	AST_P3_0	#0000AA	-0.445952606824741	-0.958133393909647	9.524561341809973	-2.458785669519993	1	#002BD4	162.79685688057924	14
P3_3_GGCTTTCAGTTCAACC-1	-6.354320697095984	-5.965882604881331	AST_P3_0	#0000AA	-2.038518739370212	-0.4707955662271519	6.809698594513099	-1.58485438197	1	#002BD4	NA	NA
P3_3_GGCTTTCCAAGCTACT-1	-3.002076081541175	-4.334907358451888	AST_P3_0	#0000AA	-0.2671017176188084	0.07581753096370503	10.69590699256293	-0.20264018454091123	1	#002BD4	NA	NA
P3_3_GGCTTTCCACAAGCCC-1	-2.3750190060406866	-6.232456510826156	AST_P3_0	#0000AA	-2.4741848236597628	-1.8057853523752232	14.91083096378348	1.9989542596299956	0	#0000AA	168.12008524263155	14
P3_3_GGCTTTCTCACAATGC-1	-4.239484957960242	-6.305977171226546	AST_P3_0	#0000AA	-2.401245666173801	-0.16978686490268902	10.542666298825276	1.168906968761041	1	#002BD4	164.76485136122403	14
P3_3_GGCTTTCTCATGTCTT-1	1.6256920773714838	9.424818212226823	END_7	#20C6FF	NA	NA	NA	NA	NA	NA	NA	NA
P3_3_GGCTTTCTCGACGCGT-1	0.6057208854883966	0.43751703395028424	AST_P3_11	#9FFFBF	5.818051742883816	-5.190761262561991	4.893831742577868	-8.51474053119643	10	#FFFF55	NA	NA
P3_3_GGGAAGTTCCAAGCTA-1	-6.644735507276648	12.444767171577409	PER_6	#00AAFF	NA	NA	NA	NA	NA	NA	NA	NA
P3_3_GGGACAAAGTCGCTAT-1	-4.500507525709265	-4.3591535742722005	AST_P3_0	#0000AA	-0.23031611504922833	-0.8330237213632603	5.284807987436719	-1.6948193791251125	1	#002BD4	NA	NA
P3_3_GGGACAATCATGTCAG-1	-5.58455436637699	-6.406088178916976	AST_P3_0	#0000AA	-1.6990597969568821	-0.6393384281656285	8.640226892647268	2.2477001202627442	1	#002BD4	NA	NA
P3_3_GGGACAATCCAATGCA-1	-5.67006462028324	-7.131520098014876	AST_P3_0	#0000AA	-2.8171835667170138	-0.34714358487339214	10.373766559901568	2.7571782778262794	1	#002BD4	NA	NA
P3_3_GGGACTCCAAATGCTC-1	-4.634110144880408	-5.499687975212142	AST_P3_0	#0000AA	-1.254091811803684	-0.6797687355539341	8.549135605626594	1.7388701489137768	1	#002BD4	NA	NA
P3_3_GGGACTCCATGAATCC-1	2.1296472031801996	9.460417920783952	END_7	#20C6FF	NA	NA	NA	NA	NA	NA	NA	NA
P3_3_GGGACTCTCGGTAGGA-1	-6.345892600324744	-6.161338156028792	AST_P3_0	#0000AA	-2.5160685307062716	-1.1895958725473423	7.0235080374583765	1.7332132358509196	1	#002BD4	160.73286180947957	14
P3_3_GGGACTCTCGGTCACG-1	-5.1545936386853395	-4.367400949760482	AST_P3_0	#0000AA	-1.1849411255396458	3.2453371938207605	2.66118848178598	-1.8219802841133088	0	#0000AA	155.560831524013	13
P3_3_GGGAGATCAATTTCTC-1	-5.296765021589392	-1.553196376129195	AST_P3_3	#0055FF	2.3417778485738188	2.644379323337362	-8.859483368858331	-4.07654110212574	2	#0055FF	141.61563438795048	12
P3_3_GGGAGATGTCGTCATA-1	0.10858199784458256	-3.6346891577682943	AST_P3_1	#001CC6	1.6572286063157466	-4.9419409576913855	9.428826194128268	-9.04235237040048	5	#2BD4FF	NA	NA
P3_3_GGGAGTATCCGGGACT-1	-5.99351900031864	-6.154982870384261	AST_P3_0	#0000AA	-2.8289256817377657	-0.6771327797433873	5.015279517461059	2.447115599269602	1	#002BD4	160.28388850967295	13
P3_3_GGGAGTATCTATCGCC-1	2.21533519813717	-3.1195908244095296	AST_P3_1	#001CC6	1.5613927119695095	-7.455352956440165	0.4234129261685074	-9.151679460859146	5	#2BD4FF	NA	NA
P3_3_GGGATCCTCGTAACAC-1	-5.622444323804968	1.568062717155412	AST_P3_3	#0055FF	5.1569475406133085	3.2912094052770593	-43.41606592260065	-1.5583331181973383	6	#55FFFF	121.67097394396676	10
P3_3_GGGATCCTCTCCGAGG-1	-3.995948962476844	-2.8573206122360677	AST_P3_0	#0000AA	1.5028305673324016	0.5454098638036708	-0.7568183721401577	-4.5837116162591	1	#002BD4	NA	NA
P3_3_GGGATGAAGGATACCG-1	-5.75994556358158	-5.357643430992171	AST_P3_0	#0000AA	-0.8938687569178196	-0.4854163471719761	3.775758146525863	-2.3375889865111033	1	#002BD4	NA	NA
P3_3_GGGATGACAAGGGCAT-1	-3.9195577423840704	-3.065490787788436	AST_P3_0	#0000AA	1.1298775696479229	1.2119177635648708	0.7703502499568482	-7.433617008559156	1	#002BD4	NA	NA
P3_3_GGGATGAGTCGCAGTC-1	-3.166056565549964	3.910461360649064	GPC_9	#60FFFF	5.725811886163846	7.443201368663595	-21.42923611506793	19.957674591752316	6	#55FFFF	100.77826150119516	9
P3_3_GGGATGAGTTTCGACA-1	-3.655279568937415	-6.716894453331038	AST_P3_0	#0000AA	-3.552162242559299	1.079974537704275	10.31949345280373	1.5013888348842028	1	#002BD4	163.48667514305106	14
P3_3_GGGATGATCATAAGGA-1	-3.8670579712659063	-8.133951013847396	AST_P3_15	#FFE340	-4.4215203053034395	1.429489588353918	14.168023210345458	7.381041018049862	11	#FFD52B	NA	NA
P3_3_GGGCCATAGATAACAC-1	-6.427753619459265	-6.826545542045638	AST_P3_0	#0000AA	5.206148075433865	4.421439951274679	6.747757356981375	4.874554912629548	1	#002BD4	NA	NA
P3_3_GGGCCATTCGCGGACT-1	-3.437851361539954	-7.6719635184250325	AST_P3_15	#FFE340	-4.640234065679416	1.9376240428426723	3.2994566789281317	6.356436831689289	11	#FFD52B	NA	NA
P3_3_GGGCGTTGTACGATTC-1	2.379949875566369	8.287819558814958	END_7	#20C6FF	NA	NA	NA	NA	NA	NA	NA	NA
P3_3_GGGCGTTGTCACTCAA-1	-5.783041648176306	3.9303826634444743	GPC_8	#40E3FF	6.70151607927908	4.553947990749166	-45.048809956016434	13.128613383449705	6	#55FFFF	48.289375214719676	4
P3_3_GGGCGTTTCCTTGGAA-1	0.5922930915087519	7.450246507362321	END_13	#DFFF80	NA	NA	NA	NA	NA	NA	NA	NA
P3_3_GGGCTACAGGCTTAAA-1	-1.8503200333386602	-6.032081907554671	AST_P3_0	#0000AA	-1.8226402527369114	-2.0240125004312537	11.902602652542447	-1.968112191359451	0	#0000AA	165.29682224838214	14
P3_3_GGGCTACGTGCCCGTA-1	-1.1736840527325811	-5.2025373633347005	AST_P3_0	#0000AA	0.5826841467343715	-4.670037919666483	8.963428855219181	-8.305271143627309	3	#0080FF	NA	NA
P3_3_GGGCTACGTTGCTCGG-1	0.543888457509881	7.439133817390397	END_13	#DFFF80	NA	NA	NA	NA	NA	NA	NA	NA
P3_3_GGGCTCACAGATTAAG-1	-4.113963298109168	-2.6768649275742025	AST_P3_3	#0055FF	1.2110769995771793	0.2699074204900722	-1.3616869263866649	-5.334083737095052	1	#002BD4	NA	NA
P3_3_GGGCTCAGTCCACTTC-1	-4.801714591291541	-7.248624628349349	AST_P3_0	#0000AA	-2.975830627111301	-0.224669152881815	11.057609576915878	3.6808812479973554	1	#002BD4	NA	NA
P3_3_GGGCTCAGTTCTTCAT-1	1.7681787688463984	9.178475553230241	END_7	#20C6FF	NA	NA	NA	NA	NA	NA	NA	NA
P3_3_GGGTAGATCGCGCTGA-1	-3.451635531690711	-3.7057645972214193	AST_P3_0	#0000AA	0.24311475691427265	-0.2530333344003697	3.7106836087080315	-0.37715860412129454	1	#002BD4	NA	NA
P3_3_GGGTATTCAAGGTCGA-1	-6.165308646467322	-5.656139677330062	AST_P3_0	#0000AA	-2.3008261448420138	-0.8874966446420689	6.432005331379394	0.8879283291334332	1	#002BD4	160.28388850967295	13
P3_3_GGGTATTGTTAGAAGT-1	-6.339363745954627	-5.648799722953841	AST_P3_0	#0000AA	-2.375606132177219	-0.9053365532419224	4.335040583300202	0.13288155551517905	1	#002BD4	158.11168973725685	13
P3_3_GGGTATTGTTCGTTCC-1	-6.30899923255741	-7.116725271507308	AST_P3_0	#0000AA	-3.018278670934543	-1.0222362820169468	8.87544333677673	5.459320450460275	1	#002BD4	NA	NA
P3_3_GGGTATTTCGACTCCT-1	-3.416518620756263	-4.530088728233382	AST_P3_0	#0000AA	-0.34559602799783673	-0.2794310394784947	12.159362782791968	4.683822176827279	1	#002BD4	NA	NA
P3_3_GGGTCTGGTGTCGCTG-1	1.135389157029992	-1.995538538261458	AST_P3_1	#001CC6	2.4254160397969633	-5.46682613530369	7.123710552453335	-11.85145250641085	5	#2BD4FF	NA	NA
P3_3_GGGTGTCAGGTCCAGA-1	-6.442981414106482	-6.398462122245833	AST_P3_0	#0000AA	-2.781903815893039	-0.8164300266763707	7.480958965062624	3.803605338620379	1	#002BD4	NA	NA
P3_3_GGGTTATAGCTTAGTC-1	-6.0296193878918825	12.59117715998073	PER_6	#00AAFF	NA	NA	NA	NA	NA	NA	NA	NA
P3_3_GGGTTATCAATCACGT-1	-6.254687480238074	-5.891928976341292	AST_P3_0	#0000AA	-1.7234621769465062	-0.488254243519022	4.161460378026342	-0.08483395164512593	1	#002BD4	NA	NA
P3_3_GGGTTATGTTGTACGT-1	-6.251293830183142	-6.45666391210179	AST_P3_0	#0000AA	-2.7429219013727755	-0.9257418457529087	9.773910532340842	2.5841283004101405	1	#002BD4	NA	NA
P3_3_GGGTTATTCAAAGGAT-1	-3.3189532082349005	-4.929260557457015	AST_P3_0	#0000AA	-0.44947249951730694	-0.9190513435861607	6.112306424998411	-1.8334624062107405	1	#002BD4	NA	NA
P3_3_GGGTTATTCACATTGG-1	-4.461779288557166	-5.45866233663182	AST_P3_0	#0000AA	-1.2220857864893528	-0.8262571636697789	11.138102653473219	2.523445216927885	1	#002BD4	165.29682224838214	14
P3_3_GGGTTTACAATGAGCG-1	-2.468816689756507	-5.907672231956527	AST_P3_0	#0000AA	-2.270625663427219	-1.843764955188944	3.859910082708233	-2.1753798566189455	0	#0000AA	157.34973546669664	13
P3_3_GGGTTTACAGCGGTTC-1	-6.332668952253455	-6.3644941504440755	AST_P3_0	#0000AA	5.2027684920751005	4.349993770931051	2.312611970551118	3.7074688354093706	1	#002BD4	158.16672232989407	13
P3_3_GGGTTTAGTCCTGTTC-1	-4.20007532050907	-2.869420355125472	AST_P3_0	#0000AA	1.1665394404255298	0.06985515913753315	0.8780848118841702	-5.613874576153892	1	#002BD4	NA	NA
P3_3_GGGTTTATCTGAGGCC-1	-4.822890929487341	-6.903503721519515	AST_P3_0	#0000AA	-3.046817374853	-0.7174288574716587	11.766732788008929	2.4153304787669736	1	#002BD4	165.8396579541798	14
P3_3_GGTAACTCAGTGTATC-1	-4.115941695478552	-5.151545351310775	AST_P3_0	#0000AA	-0.43116385999093976	-0.7578927818796177	7.591955279792942	-2.6023781942542583	1	#002BD4	160.28388850967295	13
P3_3_GGTAACTTCCTACACC-1	-4.987104586866492	-5.897033041282699	AST_P3_0	#0000AA	-2.351539683965549	-0.47329157033176616	9.548862018310135	2.7402004116915526	1	#002BD4	162.60959586071525	14
P3_3_GGTAACTTCGTCCTCA-1	-5.319869689252966	-5.622155493064925	AST_P3_0	#0000AA	-1.5086186653650853	-0.694398099567606	3.226483138886258	-2.0842304645917573	1	#002BD4	156.70328707880432	13
P3_3_GGTAATCAGACAGCTG-1	-4.947478942182654	-0.4128176029167621	AST_P3_3	#0055FF	2.920022415491238	2.5063943322637536	-16.58703535937462	-8.391657634959214	2	#0055FF	135.20684288303278	11
P3_3_GGTAATCAGGCACCAA-1	1.2631850917071161	8.977775747016862	END_7	#20C6FF	NA	NA	NA	NA	NA	NA	NA	NA
P3_3_GGTAATCGTTAGTTCG-1	-4.280277900007361	-8.375716036125228	AST_P3_15	#FFE340	-4.528133464483127	1.1982937510946254	15.644407998029351	9.183707439548757	11	#FFD52B	NA	NA
P3_3_GGTAGAGCACTGCGAC-1	2.371210165712243	9.231656247810319	END_7	#20C6FF	NA	NA	NA	NA	NA	NA	NA	NA
P3_3_GGTAGAGTCGAGAACG-1	0.8372770626276789	8.5320178811111	END_7	#20C6FF	NA	NA	NA	NA	NA	NA	NA	NA
P3_3_GGTCACGAGGTTCTTG-1	-2.9636601727276983	4.428220445350602	GPC_9	#60FFFF	5.592755245538846	7.256828611705587	-46.55740239826888	38.90336631516775	8	#AAFFAA	80.72473270928859	7
P3_3_GGTCACGCAGCAGTCC-1	-6.10175292899906	10.249930555061296	PER_6	#00AAFF	NA	NA	NA	NA	NA	NA	NA	NA
P3_3_GGTCACGGTGCACGCT-1	-6.1563379090100465	-6.578860109611556	AST_P3_0	#0000AA	-2.901929450658664	-0.9812332932016392	8.077493303733634	2.2786067509076924	1	#002BD4	162.53286579384033	14
P3_3_GGTCTGGAGTCATGAA-1	-4.140482596662634	4.001311475471452	GPC_9	#60FFFF	6.075823711725369	6.364102190349386	-65.169893387887	31.565661746654673	8	#AAFFAA	79.46042569463663	7
P3_3_GGTCTGGGTCGCGGTT-1	-2.6135539334088507	-4.811881368919417	AST_P3_0	#0000AA	-0.26155657830606427	-1.2259125057718296	3.046570085677474	-6.321548020162745	0	#0000AA	155.22127151826194	13
P3_3_GGTGATTTCAAACTGC-1	-0.21967130115329647	-2.5911627467117757	AST_P3_1	#001CC6	-1.5891745811976048	-0.2081293407938023	11.016839750456231	-3.751778905608923	1	#002BD4	165.15417280030118	14
P3_3_GGTGATTTCATTGCGA-1	-4.960603408125037	-0.48066670255284	AST_P3_3	#0055FF	2.947140621515408	2.5512290056684472	-15.104147034162906	-7.349537516647216	2	#0055FF	137.27039589671432	12
P3_3_GGTGGCTAGTGTTGTC-1	1.8283031661242304	8.973733121589616	END_7	#20C6FF	NA	NA	NA	NA	NA	NA	NA	NA
P3_3_GGTGTCGAGTGGGAAA-1	-5.684914283064002	-1.7254021819076983	AST_P3_3	#0055FF	2.0299877398930937	2.519667273376272	-8.362478516490508	-7.064630020929094	2	#0055FF	142.42255417358078	12
P3_3_GGTGTTAAGAGCAGTC-1	-5.244653872755164	-1.5945000107727496	AST_P3_3	#0055FF	2.6110527986012846	2.6335788424947717	-11.259021627696965	-5.094643916547285	2	#0055FF	139.84795570951886	12
P3_3_GGTGTTACATCTGTTT-1	-5.337264231947058	-7.1524251158676595	AST_P3_0	#0000AA	-2.768269134191379	-0.6793815437814732	10.164059773373374	3.6416488047337943	1	#002BD4	164.40134846151858	14
P3_3_GGTGTTAGTTGTGTTG-1	-5.5602614205151735	0.7675315086402448	AST_P3_3	#0055FF	3.7607354396306425	3.1816173251607873	-29.393836964919362	-10.291649303286349	2	#0055FF	126.96820721729274	11
P3_3_GGTTAACAGGTGCATG-1	-5.139663390424841	4.530890638069108	GPC_8	#40E3FF	6.8234724276982694	5.868842190120504	-68.13656297662996	29.760345070350144	6	#55FFFF	65.86303335073413	6
P3_3_GGTTAACCAACGACAG-1	-4.0834008972912965	-2.010132377906844	AST_P3_3	#0055FF	1.8737828606091884	1.1862588580587368	-4.3050652493781225	-7.128303850093857	1	#002BD4	NA	NA
P3_3_GGTTAACGTCTGTGGC-1	-4.102918795850867	-6.793033903404281	AST_P3_0	#0000AA	-3.3200560337580294	0.13997346720485493	11.648044095423524	3.18346464810698	1	#002BD4	NA	NA
P3_3_GGTTAACTCACACCCT-1	-4.710858039167517	4.297158414558366	GPC_8	#40E3FF	6.696870731683865	6.050180738780782	-75.08969254310124	33.39468883651249	6	#55FFFF	71.97101071419891	6
P3_3_GGTTCTCCATAGACTC-1	-2.515525035169715	-4.022499388023421	AST_P3_0	#0000AA	-0.08568735185037579	0.6551827844121914	16.19297034646914	-2.1171100738426807	9	#D4FF80	NA	NA
P3_3_GGTTGTACAAATAGCA-1	-6.304365329053992	-3.762839144035384	AST_P3_0	#0000AA	3.23497133192648	5.653613394115255	-5.62902775381065	-2.958128938023756	8	#AAFFAA	147.97331483294036	12
P3_3_GGTTGTACAACTTGCA-1	2.328435726854211	8.740698034004167	END_7	#20C6FF	NA	NA	NA	NA	NA	NA	NA	NA
P3_3_GGTTGTACACACCGCA-1	-6.148544959333533	11.622496778205827	PER_6	#00AAFF	NA	NA	NA	NA	NA	NA	NA	NA
P3_3_GGTTGTACATGACGTT-1	-6.497852019575232	-3.993953054710433	AST_P3_0	#0000AA	1.3302510888599304	1.5341487880685787	-0.6629629544850199	-2.882908687526946	1	#002BD4	151.65053395965572	13
P3_3_GGTTGTATCACTCGAA-1	-6.2774621765881715	-5.638431375785872	AST_P3_0	#0000AA	-1.0677080875910374	-0.22517030873508648	1.7729548973478864	-2.5605280122911083	1	#002BD4	155.22127151826194	13
P3_3_GGTTGTATCCTCTTTC-1	-3.2139615338116827	-5.530228441520736	AST_P3_0	#0000AA	-1.4062963253534886	0.22331625780849262	11.592117858092038	-4.083525017828483	1	#002BD4	NA	NA
P3_3_GTAACACTCGATTCCC-1	-4.216454676893347	-8.372405832572982	AST_P3_15	#FFE340	-4.492090297368869	1.345349555824087	17.955792834801752	10.309815383201592	11	#FFD52B	NA	NA
P3_3_GTAACACTCTATTCGT-1	-2.678169421461219	-3.8165038283310384	AST_P3_0	#0000AA	0.2793838256322292	0.06802136263637348	10.034713163044374	-2.9041585908438248	1	#002BD4	NA	NA
P3_3_GTAACCAAGCGATCGA-1	-2.882440737989539	-3.775334661766097	AST_P3_0	#0000AA	-0.11763019624124493	0.6083342488744716	4.898791845440437	-4.640612221911335	9	#D4FF80	NA	NA
P3_3_GTAACCACAAACACGG-1	-5.8115126412182985	-4.0638092215500325	AST_P3_0	#0000AA	0.747223662706509	1.741815393779562	0.4240294381016548	-1.6769077994921289	1	#002BD4	151.89462358510735	13
P3_3_GTAACCACATAGGTTC-1	-5.223998717573279	-6.0547407324753255	AST_P3_0	#0000AA	-2.602281642583713	-0.5603899303934117	8.916047961516378	1.5906060388604442	1	#002BD4	162.44509607780924	14
P3_3_GTAACCAGTCTTCTAT-1	-4.475951365736121	-5.312268560691878	AST_P3_0	#0000AA	-1.0931082493342015	-0.21126859822483257	6.955214761763169	1.2660858065665144	1	#002BD4	NA	NA
P3_3_GTAACCATCACCGACG-1	-4.281741790083045	-6.039951151176497	AST_P3_0	#0000AA	-1.372683120397434	0.3807599004247646	5.582344901505064	-2.497352598142093	1	#002BD4	NA	NA
P3_3_GTAACCATCTCGCTTG-1	0.3767979745000658	0.15731715603251767	AST_P3_11	#9FFFBF	5.651038574548855	-5.040303880359843	6.23787034566604	-8.513834045493564	10	#FFFF55	NA	NA
P3_3_GTAAGTCTCCAGTGTA-1	2.30967957565487	8.521285230354264	END_7	#20C6FF	NA	NA	NA	NA	NA	NA	NA	NA
P3_3_GTAATCGCAATGACCT-1	-1.8402663986951056	-5.983794039054915	AST_P3_0	#0000AA	-1.8269384628809544	-2.1267759148141883	9.01866577819564	-2.401345477404031	0	#0000AA	162.92790789073686	14
P3_3_GTAATCGTCGTTATCT-1	-3.4960955899029913	-4.894532030387923	AST_P3_0	#0000AA	-1.1873880154169651	0.514953797672079	8.061569679425022	-1.391737452691222	1	#002BD4	NA	NA
P3_3_GTAATCGTCTTCGTAT-1	0.8661426384180841	0.5997675751008542	AST_P3_11	#9FFFBF	5.788088726373807	-5.315989190723612	-1.022071307612251	-10.37986965996935	10	#FFFF55	NA	NA
P3_3_GTAATGCGTCCGTTTC-1	-7.2599756043225465	11.131014043525651	PER_6	#00AAFF	NA	NA	NA	NA	NA	NA	NA	NA
P3_3_GTAATGCGTGGGAGAG-1	-4.641369513776892	-6.313942735954329	AST_P3_0	#0000AA	-2.525165630010471	-0.16878646054477886	11.482510804584345	2.27108583372137	1	#002BD4	164.11527267552745	14
P3_3_GTACAACAGATTCGAA-1	11.700714417192346	-1.8475957568130938	MIC_16	#FFC620	NA	NA	NA	NA	NA	NA	NA	NA
P3_3_GTACAACAGTCACAGG-1	-5.346980742719763	-7.557497328086898	AST_P3_0	#0000AA	-3.1446834332026095	-0.6800331417581578	14.804778588508013	6.380891471720191	1	#002BD4	NA	NA
P3_3_GTACAACTCGACGAGA-1	-6.260893039014929	-3.4909279997787923	AST_P3_0	#0000AA	3.2177294963323027	5.631637638423727	-7.027342093950474	-0.9405726781054314	8	#AAFFAA	145.53597276584398	12
P3_3_GTACAACTCGGCGATC-1	-3.889004401472205	-6.518007581993148	AST_P3_0	#0000AA	-2.987190795568332	-0.14496343770237163	9.691140696538485	1.391096239736184	1	#002BD4	162.79685688057924	14
P3_3_GTACAACTCGTGTGGC-1	-4.530319384840125	-6.799624269767806	AST_P3_0	#0000AA	-2.9772125011957735	-1.335924560215189	7.621203356793455	1.9314488104556224	1	#002BD4	162.9587933194063	14
P3_3_GTACAGTAGGGATCGT-1	-5.08108585288822	-7.155950849815413	AST_P3_0	#0000AA	-3.1132555729425997	-0.6291429344675084	13.25448805996245	4.355875868797916	1	#002BD4	NA	NA
P3_3_GTACAGTAGTGGATAT-1	-5.005548648145789	-4.203506296440169	AST_P3_0	#0000AA	-1.649550748494968	-0.7535309139749546	5.3787449328059624	-1.6651454064822477	1	#002BD4	157.30789051992792	13
P3_3_GTACAGTCAGATACTC-1	-5.190491370466345	-1.7396286185226886	AST_P3_3	#0055FF	2.3284268849812895	2.2749134953954675	-8.382356026363727	-4.010057086846883	2	#0055FF	142.42255417358078	12
P3_3_GTACAGTTCCGATCGG-1	-4.1197377960950075	-5.295064752861068	AST_P3_0	#0000AA	-0.7514568096674534	-0.5194296185037632	9.98923050233186	-1.5133306494805656	1	#002BD4	NA	NA
P3_3_GTAGAAAAGCCACCGT-1	3.91331989357174	-0.24996525601963687	AST_P3_19	#FF7100	4.601679968210354	-8.78016966023655	-7.308356786272933	-73.68984268782512	15	#D52B00	NA	NA
P3_3_GTAGAAAGTGACCGTC-1	-4.4264113228589235	-2.2510183508835286	AST_P3_3	#0055FF	2.0072429054700285	1.4714107569196682	-5.129165184688589	-7.292664334462006	1	#002BD4	NA	NA
P3_3_GTAGAGGAGACTCGAG-1	0.4225382436245737	7.417569810584977	END_13	#DFFF80	NA	NA	NA	NA	NA	NA	NA	NA
P3_3_GTAGAGGGTAGTATAG-1	-4.622233084943884	2.1100910250701457	GPC_9	#60FFFF	4.143130945535794	4.812914675090597	-42.36024532417162	3.7588927980631204	8	#AAFFAA	112.57740106508687	10
P3_3_GTAGATCTCAACTGGT-1	-5.721626929548377	3.7577850167312175	GPC_8	#40E3FF	6.894169735284939	5.146614855144308	-72.77382950831246	21.439809361028622	6	#55FFFF	44.02546648866073	4
P3_3_GTAGCTAAGGCACCAA-1	-4.2281410019665895	-7.145799940391585	AST_P3_0	#0000AA	-3.5730052715815157	0.08436579069881245	13.951567686591172	4.638128175994889	1	#002BD4	167.5682000494985	14
P3_3_GTAGCTAAGTTAGTAG-1	1.607104964944726	8.949689084724382	END_7	#20C6FF	NA	NA	NA	NA	NA	NA	NA	NA
P3_3_GTAGCTAGTACAATAG-1	2.50663477966488	-1.7042678053818194	AST_P3_1	#001CC6	2.8398129218541532	-7.279529744770243	4.732449662294789	-27.704464458933614	15	#D52B00	NA	NA
P3_3_GTAGCTAGTAGACTGG-1	-3.37713044097721	-3.291870182319686	AST_P3_0	#0000AA	0.7570407265149501	-0.21765368619175152	4.452903763263026	-4.82326895283343	1	#002BD4	NA	NA
P3_3_GTAGCTAGTTGAAGTA-1	-5.092870883253211	-4.781729048057601	AST_P3_0	#0000AA	-3.3759265667475313	1.212705319736288	4.388545096373252	-0.1284083534305912	0	#0000AA	156.84333082071973	13
P3_3_GTAGCTATCAAGGCTT-1	-4.238228968885535	-7.393072908683822	AST_P3_0	#0000AA	-3.0874953991449923	0.15067822298793598	17.038460385051064	3.619652936513148	1	#002BD4	NA	NA
P3_3_GTAGGTTAGAAGCTGC-1	-6.535990885999793	-5.1025970633469075	AST_P3_3	#0055FF	5.138492512079373	3.658187335346029	-8.448109528477403	0.9020228160534253	2	#0055FF	146.55458000020624	12
P3_3_GTAGGTTAGACCATTC-1	-5.5673815529614625	0.5961188469686063	AST_P3_3	#0055FF	3.5624348395787626	3.0879102405050256	-24.36183945978929	-7.314012207436852	2	#0055FF	130.41025877764878	11
P3_3_GTAGGTTAGTGAGTGC-1	0.5016642291277704	7.273294145301774	END_13	#DFFF80	NA	NA	NA	NA	NA	NA	NA	NA
P3_3_GTAGGTTCAGACGATG-1	-4.839696101453894	-5.950020139976546	AST_P3_0	#0000AA	-1.8439963585413548	-0.4641439262887974	12.092139870376501	3.079462797969614	1	#002BD4	NA	NA
P3_3_GTAGGTTTCCATTGCC-1	2.092626639100915	8.747822934822038	END_7	#20C6FF	NA	NA	NA	NA	NA	NA	NA	NA
P3_3_GTAGTACAGAATCTAG-1	2.3362005431383905	9.10936277552028	END_7	#20C6FF	NA	NA	NA	NA	NA	NA	NA	NA
P3_3_GTAGTACAGATAGTGT-1	-4.240866355207556	3.128887349800065	GPC_9	#60FFFF	5.581591533990994	5.809479778621481	-76.35549014988685	21.589057738867044	8	#AAFFAA	86.8271693601129	8
P3_3_GTAGTACCACGGCCAT-1	1.2062475163668451	-2.020921295448348	AST_P3_1	#001CC6	2.306262540193692	-5.55125635304661	4.545067726401319	-13.790989847895961	5	#2BD4FF	NA	NA
P3_3_GTAGTACTCATCACAG-1	-7.2225496094495	1.2888880316772016	AST_P3_3	#0055FF	3.783394264551297	2.440585380409048	-9.675184893020376	-2.4327474341511115	2	#0055FF	139.56722887715426	12
P3_3_GTATTGGAGTCATGAA-1	-5.682503394392127	-5.9279940779648275	AST_P3_0	#0000AA	-2.4466741806543917	-0.6510474030038853	7.183816163643722	1.017252105195556	1	#002BD4	160.28388850967295	13
P3_3_GTATTGGTCAATCCAG-1	-5.442569426801795	-6.063905065818831	AST_P3_0	#0000AA	-2.1087127453363985	-1.4733461681863804	7.052872595026206	-4.171647680370412	1	#002BD4	160.306132694418	13
P3_3_GTATTTCCAGAGTAAT-1	1.4935755212038813	8.746581250862077	END_7	#20C6FF	NA	NA	NA	NA	NA	NA	NA	NA
P3_3_GTCAAACAGAAGCCAC-1	-5.983428649213904	2.3583375756301432	GPC_8	#40E3FF	5.808291839929715	3.48189098200588	-57.848965794767146	3.557968594656935	6	#55FFFF	18.469979648996937	2
P3_3_GTCAAACAGGTAAGTT-1	-5.310439280775183	-4.885005777641341	AST_P3_0	#0000AA	-3.53432376447092	1.206648534152792	3.7239181382728637	0.605238082386906	0	#0000AA	156.58658146349723	13
P3_3_GTCAAACTCGATTTCT-1	-4.18340747764408	-2.238713568016097	AST_P3_3	#0055FF	1.2758486722879556	0.26490992865352436	-2.520908737278654	-3.7186027480749506	1	#002BD4	NA	NA
P3_3_GTCAAGTAGCAAGTGC-1	-5.93619649818241	13.145563298896745	PER_6	#00AAFF	NA	NA	NA	NA	NA	NA	NA	NA
P3_3_GTCAAGTCACCAGACC-1	-3.357754401472205	-4.3332698996506185	AST_P3_0	#0000AA	0.0866204970799831	-0.34659689107151226	11.37639798763483	-2.0189327217359208	1	#002BD4	NA	NA
P3_3_GTCAAGTCAGCGAACA-1	2.0460447747439203	8.9419938866653	END_7	#20C6FF	NA	NA	NA	NA	NA	NA	NA	NA
P3_3_GTCAAGTGTTGAGGAC-1	-3.0396448891431036	-7.909074610038802	AST_P3_15	#FFE340	-4.536646915105686	2.1610193010309198	1.8409449852306397	7.258327621898834	11	#FFD52B	NA	NA
P3_3_GTCACGGAGCGATGGT-1	0.8387607414454279	9.399782354072526	END_7	#20C6FF	NA	NA	NA	NA	NA	NA	NA	NA
P3_3_GTCACGGCACGATTCA-1	-6.021952323225134	12.89394586725612	PER_6	#00AAFF	NA	NA	NA	NA	NA	NA	NA	NA
P3_3_GTCACGGGTAGGAGGG-1	-5.275450877454871	-7.529204195304915	AST_P3_0	#0000AA	-2.886768890050754	-0.23930090108127788	10.628274451784778	2.5191165426023736	1	#002BD4	NA	NA
P3_3_GTCACGGGTGTTCCTC-1	-3.3799371044903936	4.102441484168962	GPC_9	#60FFFF	5.5335063212834745	6.873291319225118	-67.69917290726669	39.62863539485293	8	#AAFFAA	81.87811420772897	7
P3_3_GTCACTCTCCGACATA-1	-4.606456927564734	-2.1009040530167074	AST_P3_3	#0055FF	2.000269400449887	1.5296853538492183	-5.048075279747727	-2.642199738651587	1	#002BD4	NA	NA
P3_3_GTCAGCGAGAGCAGCT-1	-3.0709089558392706	3.7540218178786784	GPC_9	#60FFFF	4.349159645410672	6.751276796672628	-23.81844719887779	13.442420616837174	8	#AAFFAA	104.72093947808155	9
P3_3_GTCAGCGCACAAATGA-1	1.0351089913576899	9.761210614875749	END_7	#20C6FF	NA	NA	NA	NA	NA	NA	NA	NA
P3_3_GTCAGCGTCATCGGGC-1	-1.7994956295758429	-6.0901997740707845	AST_P3_0	#0000AA	-1.7656594044245335	-2.1671068016550086	13.484117087040406	0.14745301224351837	0	#0000AA	167.78486875810398	14
P3_3_GTCAGCGTCTAGTGAC-1	-4.541127852705115	-1.8085134680710284	AST_P3_3	#0055FF	2.654312776895657	2.0953012313583352	-10.502968957201018	-3.6388569170816005	2	#0055FF	140.8195739952288	12
P3_3_GTCATCCAGGTTTACC-1	0.8710739094942865	9.593390638069108	END_7	#20C6FF	NA	NA	NA	NA	NA	NA	NA	NA
P3_3_GTCATCCTCCCGATCT-1	-2.6025509159833136	-4.6438496764145345	AST_P3_0	#0000AA	-0.6981119638956639	0.3432028945425014	11.29504983465446	-4.188474162202139	1	#002BD4	NA	NA
P3_3_GTCATGAAGCGATGGT-1	-5.5805627625256715	-7.795349901481673	AST_P3_0	#0000AA	-3.605135989812717	-0.36480205693454937	15.498472668078545	9.28782110586712	1	#002BD4	NA	NA
P3_3_GTCATTTAGGCCCGTT-1	-4.801354102399939	-7.5505831892929525	AST_P3_0	#0000AA	-3.5555396801508516	-0.23203604855747417	19.658150997581718	8.42468493363437	1	#002BD4	NA	NA
P3_3_GTCATTTGTAGCCAGA-1	-5.758458308485144	-0.6980691607437579	AST_P3_3	#0055FF	2.7009817832433134	2.796748822543905	-13.008923365939413	-5.884598466758217	2	#0055FF	137.27039589671432	12
P3_3_GTCCACTCAATGCAGG-1	-4.694681815412634	-3.1762188132248372	AST_P3_0	#0000AA	1.0337675684415248	0.7126069720724086	-0.46087671460700946	-4.505474291388996	1	#002BD4	151.8479954363698	13
P3_3_GTCCACTTCCACGTGG-1	0.8188890893191156	8.739618474677995	END_7	#20C6FF	NA	NA	NA	NA	NA	NA	NA	NA
P3_3_GTCCACTTCTTTGCTA-1	-4.330769709852332	-5.694831674858138	AST_P3_0	#0000AA	-1.667605233816013	-0.3808728996774693	15.903429545030846	-0.750157859592863	1	#002BD4	NA	NA
P3_3_GTCCCATCAATTGCGT-1	-4.830403498914832	4.417354280189469	GPC_8	#40E3FF	6.848026680322781	6.058788126323507	-61.04560666485607	29.6836383655801	6	#55FFFF	71.97101071419891	6
P3_3_GTCCCATCAGCTGTTA-1	-5.160283736494177	-6.653594320579574	AST_P3_0	#0000AA	-1.8979855305231663	0.357417291019247	7.584063426460975	0.40198884194803414	1	#002BD4	NA	NA
P3_3_GTCCCATGTCAGACTT-1	-6.315781287458533	4.87351768656154	GPC_8	#40E3FF	6.144128250452176	4.743066614482687	-15.53505144447214	14.763794538231574	6	#55FFFF	143.65678374701866	12
P3_3_GTCCCATGTTGTACGT-1	-6.341276339796179	-6.801044290824935	AST_P3_0	#0000AA	-2.55328447881113	-0.455553466465189	5.0131777848869294	0.3768030534666356	1	#002BD4	159.78595926213228	13
P3_3_GTCCTCACATTCACCC-1	-5.863938979414099	12.802436048225358	PER_6	#00AAFF	NA	NA	NA	NA	NA	NA	NA	NA
P3_3_GTCGAATAGTAACAGT-1	3.0984330851763544	-1.4726402218780963	AST_P3_19	#FF7100	2.9064316028081327	-7.558661634113505	4.886204343186962	-36.67212135832572	15	#D52B00	NA	NA
P3_3_GTCGAATAGTTGTACC-1	-5.306644133833045	-7.251364057823226	AST_P3_0	#0000AA	-3.3004189259089083	-0.49274247327060894	11.98830829178043	5.457213495469345	1	#002BD4	NA	NA
P3_3_GTCGAATTCCTCATAT-1	-5.217743090894812	-2.775595014854476	AST_P3_3	#0055FF	1.6408265107594875	1.436261957500265	-1.631258770594541	-7.041616789497803	1	#002BD4	148.98781739834385	13
P3_3_GTCGAATTCTACCTTA-1	-4.98282735755741	-6.9224775488815755	AST_P3_0	#0000AA	-2.1639781719721407	0.14978236517696186	9.52157921971659	2.6842846877185673	1	#002BD4	NA	NA
P3_3_GTCGCGAAGCACTGGA-1	-6.539893321302527	-7.556886976524398	AST_3m_5	#008EFF	-3.4852925068415255	-0.24928944745273784	5.552435646040428	-0.5345817250630963	1	#002BD4	NA	NA
P3_3_GTCGCGATCCACGGAC-1	1.777654953691369	8.176871949867204	END_7	#20C6FF	NA	NA	NA	NA	NA	NA	NA	NA
P3_3_GTCGTAAAGAATTGTG-1	2.2208668668001947	8.513652021125749	END_7	#20C6FF	NA	NA	NA	NA	NA	NA	NA	NA
P3_3_GTCGTAAAGCTTAAGA-1	-6.036383322980994	13.062446767524674	PER_6	#00AAFF	NA	NA	NA	NA	NA	NA	NA	NA
P3_3_GTCGTAAGTGGTTTAC-1	-7.6282641213208375	11.063251668647721	PER_6	#00AAFF	NA	NA	NA	NA	NA	NA	NA	NA
P3_3_GTCGTAATCAAACCTG-1	12.167890854570276	-1.6412242110214679	MIC_16	#FFC620	NA	NA	NA	NA	NA	NA	NA	NA
P3_3_GTCTACCCATTCAGCA-1	-4.283829859998816	2.703434879020646	GPC_9	#60FFFF	4.330403017374173	5.302521770808981	-48.95936964466415	9.01437948185379	8	#AAFFAA	101.70557073713404	9
P3_3_GTCTACCGTCCGGACT-1	-4.631089381483191	-5.526326959892318	AST_P3_0	#0000AA	-1.1646178490198704	-0.5857829395792027	6.782821753904038	-0.40378778355475564	1	#002BD4	NA	NA
P3_3_GTCTACCGTTGATGTC-1	-1.5416439097195807	-5.661254709526107	AST_P3_0	#0000AA	-1.5295353657282444	-2.449312860157206	11.828767298667938	1.5754203481922286	0	#0000AA	167.8754118236043	14
P3_3_GTCTACCGTTGCATGT-1	-2.812625340726966	-4.969472711845443	AST_P3_0	#0000AA	-0.21315748753915753	-1.1922222916147251	8.809034779750544	-3.743761775844771	1	#002BD4	NA	NA
P3_3_GTCTAGAAGGAACGCT-1	-4.538546256330603	-6.78108436421971	AST_P3_0	#0000AA	-2.102223468450412	-0.20895665326328472	12.028943734839043	1.3822315155084417	1	#002BD4	NA	NA
P3_3_GTCTCACCAACACGAG-1	-6.337038687971228	-6.591744249626204	AST_P3_0	#0000AA	-2.5440998798884005	-1.1111280266305943	7.536924764683918	1.5686161649518509	1	#002BD4	161.401813525431	14
P3_3_GTCTCACCATACCGTA-1	1.6494621712893305	9.425972158149674	END_7	#20C6FF	NA	NA	NA	NA	NA	NA	NA	NA
P3_3_GTCTCACTCGTTGCCT-1	-6.682781867292517	12.477886373237565	PER_6	#00AAFF	NA	NA	NA	NA	NA	NA	NA	NA
P3_3_GTCTGTCAGCAGCACA-1	-6.568883113172644	3.6805192772902995	GPC_8	#40E3FF	6.485545563074246	4.156860655162618	-44.07723864984417	13.364019973602899	6	#55FFFF	29.918990695534507	3
P3_3_GTCTTTATCTGTTCAT-1	-4.244579962995642	1.8765504900970014	GPC_9	#60FFFF	3.928184437128201	5.21079141459255	-19.509025604155376	1.378095924169476	8	#AAFFAA	128.20399135674415	11
P3_3_GTGACGCAGAAGCTGC-1	-3.3460032265454474	-5.808298414512679	AST_P3_0	#0000AA	-1.5822094208277317	0.025883143756673777	12.375324501859415	-2.4335473065884448	1	#002BD4	NA	NA
P3_3_GTGACGCCAGGACATG-1	-4.821077517774695	0.9502623025931867	GPC_9	#60FFFF	3.4278980964147	4.56549579462795	-28.093628063086026	-1.8238146743665689	8	#AAFFAA	122.81415861447444	10
P3_3_GTGACGCGTCAGGCAA-1	-6.38406722953617	4.914033109382585	GPC_8	#40E3FF	6.248145508142605	4.883495634410665	-11.637250008301528	16.094546912098952	6	#55FFFF	158.82840905253173	13
P3_3_GTGACGCGTCCAAGAG-1	1.7960128266543207	-2.5603323634109945	AST_P3_1	#001CC6	2.030836808057919	-5.804533177997782	6.38653298558697	-20.494558854310416	3	#0080FF	NA	NA
P3_3_GTGACGCTCGAGAATA-1	-7.295643977430457	10.492228681281999	PER_6	#00AAFF	NA	NA	NA	NA	NA	NA	NA	NA
P3_3_GTGAGCCAGAGCAGCT-1	1.6783759076327143	-3.4283552821121663	AST_P3_1	#001CC6	1.5915417843781856	-5.675671750690653	10.963012451971693	-19.54351280783738	3	#0080FF	NA	NA
P3_3_GTGAGCCAGCCTTGAT-1	-6.195208720472449	2.8746468369521647	GPC_8	#40E3FF	6.228670048090115	3.9395404513814904	-52.08311750027973	7.673764945689676	6	#55FFFF	22.65347315732429	2
P3_3_GTGAGCCGTACATTGC-1	-4.440661124494666	-6.766048258110091	AST_P3_0	#0000AA	-1.9851015335596653	0.08420414290218159	7.5255223290553275	3.6374166788062308	1	#002BD4	NA	NA
P3_3_GTGAGCCGTAGAGGAA-1	-5.964434317854041	-2.187765901847884	AST_P3_3	#0055FF	1.1658611768208889	2.9895070250967004	-4.604866907859683	-4.2556010258108925	0	#0000AA	146.42746622445821	12
P3_3_GTGAGCCGTGAGGCAT-1	-4.32183521201908	-5.555589025779769	AST_P3_0	#0000AA	-0.6594019657648655	-0.6877071205636998	13.636676147177093	4.150630923763174	1	#002BD4	NA	NA
P3_3_GTGAGCCGTGCATACT-1	-5.233400992658728	-5.880173986717269	MIC_16	#FFC620	NA	NA	NA	NA	NA	NA	NA	NA
P3_3_GTGAGTTAGGTTACAA-1	-4.421225241926306	-6.2741010840378255	AST_P3_0	#0000AA	-2.3800991303003878	-1.0293835941812535	12.897861281871341	3.759511660406393	1	#002BD4	166.75527606185506	14
P3_3_GTGAGTTGTGCAGATG-1	-4.769774607923621	-5.111367052360579	AST_P3_0	#0000AA	-1.2405637032068821	0.7610336001852016	4.738724717193627	-2.409003717986294	1	#002BD4	NA	NA
P3_3_GTGAGTTGTGTTAAAG-1	-5.517736605909461	1.3244110886611493	AST_P3_4	#0071FF	8.511820721002712	0.602019136760519	-13.50954957152942	-3.4249102006209844	12	#FFAA00	137.99947031524266	12
P3_3_GTGATGTAGCTGACCC-1	-6.404220275190466	4.829053575233415	GPC_8	#40E3FF	6.069806980463162	4.811755007121847	-14.849940522687895	17.877439485429726	6	#55FFFF	151.70188898075065	13
P3_3_GTGATGTGTCACAGAG-1	-5.8604418556958375	-0.14404565648655582	AST_P3_3	#0055FF	3.1147822612248808	3.2893262561300256	-20.638285413532028	-5.702660622546586	2	#0055FF	132.8355207178557	11
P3_3_GTGCACGAGATCACTC-1	-5.333092860487097	-6.011910265251204	AST_P3_0	#0000AA	-2.523797822622165	-0.7180103603860875	9.782773368701664	-0.8838235153378073	1	#002BD4	163.7083282458789	14
P3_3_GTGCACGAGCACTAAA-1	0.7319935340613184	0.7011103276767285	AST_P3_11	#9FFFBF	5.774992870660916	-5.2847401443979285	-2.9372922057810316	-12.26116913243066	10	#FFFF55	NA	NA
P3_3_GTGCACGAGCATTGTC-1	-2.6569499295026007	-4.912204092308089	AST_P3_0	#0000AA	-0.711120916036472	0.8783684428670864	16.37090157169385	2.0448542775468463	9	#D4FF80	NA	NA
P3_3_GTGCACGGTATCCCAA-1	-4.120204619672888	-6.780376737876937	AST_P3_0	#0000AA	-1.7599874264277073	0.25614637694148823	10.960134097793738	2.836783131621814	1	#002BD4	NA	NA
P3_3_GTGCACGTCCGTAATG-1	-4.8620240013867555	-7.607940500541732	AST_P3_0	#0000AA	-3.4699497944391817	-0.6673259083292027	16.453388550551704	4.016360326271019	1	#002BD4	NA	NA
P3_3_GTGCACGTCGTGGCGT-1	-4.939629248884314	-6.444623297020003	AST_P3_0	#0000AA	-2.3360198265589327	-1.039870912220194	11.108111121802022	2.4670036796154693	1	#002BD4	164.9580880848165	14
P3_3_GTGCAGCAGCACTAAA-1	-3.775539569166297	4.111586744026139	GPC_9	#60FFFF	6.007708954187527	6.578056162212179	-64.99419486376237	34.22194459825902	8	#AAFFAA	79.40230901219634	7
P3_3_GTGCAGCAGTCTAACC-1	-7.581797293928259	1.4119717423476728	OPC_18	#FF8E00	NA	NA	NA	NA	NA	NA	NA	NA
P3_3_GTGCAGCCAACACAGG-1	-5.000389270094031	-5.9659069235764	AST_P3_0	#0000AA	-2.682606530813083	-0.4374074284097691	7.546255913222406	2.5326778200717883	1	#002BD4	161.07202885628206	14
P3_3_GTGCAGCCATACGCAT-1	-6.175872020032996	-5.958732908531234	AST_P3_0	#0000AA	-2.235291076330051	-0.830034667637064	4.644959791641091	0.48715251818449784	1	#002BD4	157.84942376775018	13
P3_3_GTGCAGCTCAAGCCCG-1	-3.1800870220929327	3.2166587655105143	GPC_9	#60FFFF	4.073805498453274	6.617511576030538	-19.915235092626464	9.893740160449484	8	#AAFFAA	115.77253872490226	10
P3_3_GTGCAGCTCACGGACC-1	-8.182056121137732	1.7822764460601361	OPC_18	#FF8E00	NA	NA	NA	NA	NA	NA	NA	NA
P3_3_GTGCAGCTCGCGTAGC-1	-4.354095629957312	-1.8403678591690509	AST_P3_3	#0055FF	2.175244199606076	1.6494802590349178	-7.049138345631009	-7.182528952126896	2	#0055FF	142.96461571222702	12
P3_3_GTGCTGGAGAAACCCG-1	-5.883744410780066	13.32822149439235	PER_6	#00AAFF	NA	NA	NA	NA	NA	NA	NA	NA
P3_3_GTGCTGGAGACCATTC-1	-3.979125193861121	-6.282613580986068	AST_P3_0	#0000AA	-1.855607820180759	-0.053159290935709036	14.079635815846068	4.603503444932855	1	#002BD4	NA	NA
P3_3_GTGCTGGAGCAATAAC-1	-1.5652467530041876	-5.574117487236068	AST_P3_0	#0000AA	-1.5431690937555882	-2.0328077618143103	11.754705252213894	-3.425991417748296	0	#0000AA	166.12212561967667	14
P3_3_GTGCTGGAGCGATGCA-1	-3.3896173756390753	-4.18629676656346	AST_P3_0	#0000AA	0.16356806692709003	-0.35205953755588726	9.733428852651642	-0.4720391489666793	1	#002BD4	NA	NA
P3_3_GTGCTTCAGAACGCGT-1	-1.869306020048255	-5.6107075865707845	AST_P3_0	#0000AA	-1.78025038304697	-2.0928122345468543	12.109255723416604	-0.5229082677735726	0	#0000AA	165.29682224838214	14
P3_3_GTGCTTCCAATGCAAA-1	4.543982811662561	3.3799628560103923	LOW_20	#FF5500	NA	NA	NA	NA	NA	NA	NA	NA
P3_3_GTGCTTCCACTACTTT-1	-5.90338867118656	-6.744080370231673	AST_P3_0	#0000AA	-3.9075947529352755	-0.6995596233865757	4.706411745836937	8.840097973702154	1	#002BD4	NA	NA
P3_3_GTGGAAGGTGAAGCGT-1	-4.478665999677771	-5.998697584434554	AST_P3_0	#0000AA	-1.8934591537989232	-0.027294451381876028	11.280155144101817	0.38280315159972217	1	#002BD4	NA	NA
P3_3_GTGGAAGTCTTGAGCA-1	-0.010499350336188318	-2.3348191435776204	AST_P3_1	#001CC6	2.2701877230130583	-4.752949411060526	9.155116347941226	-6.523967173072717	5	#2BD4FF	163.1445125130006	14
P3_3_GTGGAGAAGAGCAGTC-1	-6.187439612653845	10.61231630487819	PER_6	#00AAFF	NA	NA	NA	NA	NA	NA	NA	NA
P3_3_GTGGAGACATCAGCTA-1	-5.1276256363660035	-5.966256922050521	AST_P3_0	#0000AA	-1.9866250282801243	-0.6360434834024449	7.683186564628536	2.0826384919305383	1	#002BD4	NA	NA
P3_3_GTGGAGACATGGAACG-1	-5.858443908002966	-0.5831262524567096	AST_P3_3	#0055FF	2.327266263338223	2.9048836883047082	-13.23764711927503	-7.867944852245724	2	#0055FF	137.83544780439723	12
P3_3_GTGGAGATCAGCTCTC-1	-6.332359961774939	13.161109143928483	PER_6	#00AAFF	NA	NA	NA	NA	NA	NA	NA	NA
P3_3_GTGGCGTAGAGCCATG-1	-4.3875319283276735	-7.498061960502669	AST_P3_0	#0000AA	-3.4001012569941134	-0.21589201131077007	15.859751437586771	3.8672178820778824	1	#002BD4	170.25115744599552	14
P3_3_GTGGGAAAGCAGCCCT-1	-5.708766631391638	12.769238645271257	PER_6	#00AAFF	NA	NA	NA	NA	NA	NA	NA	NA
P3_3_GTGGGAAAGTTTGTCG-1	-2.7783366959363165	-3.4373820479355306	AST_P3_0	#0000AA	0.4337073439084438	0.06309384665279194	7.812580525725678	-3.998598105053202	1	#002BD4	NA	NA
P3_3_GTGGGAAGTGAATGAT-1	-4.4818126480847535	-4.145616358085677	AST_P3_0	#0000AA	-0.398521137861118	-0.29909747281284527	5.1605156595005806	-2.0160497584594657	1	#002BD4	157.1842029247252	13
P3_3_GTGGGAAGTTCAATCG-1	-4.1265880387097535	1.0424733702697309	AST_P3_3	#0055FF	5.632837700220242	2.6078139003255822	-22.969197208091717	-4.185305316446235	6	#55FFFF	128.95334658551565	11
P3_3_GTGTAACAGCATGCAG-1	-5.172205142286414	-7.757716959281966	AST_P3_0	#0000AA	-3.586811137822971	-0.2296885792276402	19.642760161998414	9.202826450868843	1	#002BD4	NA	NA
P3_3_GTGTCCTAGACTAAGT-1	-4.794072322157019	1.6522107665099652	GPC_9	#60FFFF	3.929116653772488	4.517020290706442	-36.46131482129735	-0.08928231877611419	8	#AAFFAA	119.09484422082198	10
P3_3_GTGTCCTGTGGTCCGT-1	-4.7239977638989625	-7.336638754173324	AST_P3_0	#0000AA	-3.5408063656366915	-0.06899684109897808	12.37413231500322	4.937467349690813	1	#002BD4	165.44646149501082	14
P3_3_GTGTCCTGTGTTGACT-1	-6.370495013502234	12.149740392402604	PER_6	#00AAFF	NA	NA	NA	NA	NA	NA	NA	NA
P3_3_GTGTCCTTCGTCCTTG-1	-7.5091821472912965	1.3963044230498822	OPC_18	#FF8E00	NA	NA	NA	NA	NA	NA	NA	NA
P3_3_GTGTGATCAGTTGAAA-1	-6.481533698347205	13.201969320014909	PER_6	#00AAFF	NA	NA	NA	NA	NA	NA	NA	NA
P3_3_GTGTGGCAGACATAAC-1	-6.353519133833045	-5.274178331657454	AST_P3_0	#0000AA	-1.8912797695673558	-1.2004093472024937	2.461919512379396	-3.1931884193352738	1	#002BD4	156.75401318075149	13
P3_3_GTGTGGCCAAAGCGTG-1	-5.565187148359412	0.26949276967425656	AST_P3_3	#0055FF	5.003466772409573	3.395756905887411	-18.114380253359528	-2.29477998615384	6	#55FFFF	136.44194066728062	12
P3_3_GTGTGGCGTGAGTAGC-1	-5.304595641401404	-7.622746294303939	AST_P3_0	#0000AA	-3.6624451405085177	-0.7152754608652134	16.31468264935802	8.28582360117389	1	#002BD4	NA	NA
P3_3_GTGTTAGCAGGAGGTT-1	-4.360818557050818	-2.7252162154159993	AST_P3_0	#0000AA	1.0335195833169368	0.10591823420314594	1.892265426934123	-6.056598083327684	1	#002BD4	NA	NA
P3_3_GTGTTAGCATGATGCT-1	-5.439001731184119	0.4043124383919389	AST_P3_3	#0055FF	5.168673443170682	3.443321054790304	-23.022869577415243	-2.942242591600589	6	#55FFFF	132.11418390474122	11
P3_3_GTGTTAGCATGTCGTA-1	-3.8320075791150274	2.297306234077409	GPC_9	#60FFFF	3.8291606181584745	5.551608866069601	-23.447925140828367	-1.7880536276084356	8	#AAFFAA	123.02969832671751	10
P3_3_GTGTTAGGTACAAGTA-1	-3.5716461460858526	-5.9463961775742025	AST_P3_0	#0000AA	-1.7312963730372044	-0.18788855710239605	15.934348178205566	0.9840684376976713	1	#002BD4	NA	NA
P3_3_GTGTTCCGTAGCGCCT-1	-5.217137507703894	-5.833883112236068	AST_P3_0	#0000AA	-2.266361070302829	-0.6384097878000279	7.5990055708700215	1.7989802098133112	1	#002BD4	160.70784467933194	14
P3_3_GTGTTCCGTATGGTTC-1	-5.885577849653357	-3.0522666628799886	AST_P3_0	#0000AA	0.6955432766400722	2.991229956958578	-1.691635496977666	-6.671384537505241	1	#002BD4	149.31059237535038	13
P3_3_GTTACAGCAATTTCGG-1	-6.290097884443396	12.697315389350846	PER_6	#00AAFF	NA	NA	NA	NA	NA	NA	NA	NA
P3_3_GTTACAGCAGCCTATA-1	-4.365664176252478	2.6452500168838053	GPC_9	#60FFFF	4.209372925134793	5.3649087604024865	-43.225425424266604	6.738768532711988	8	#AAFFAA	106.68861731833671	9
P3_3_GTTACCCAGCTTCTAG-1	-4.209492854383582	-6.704510038658187	AST_P3_0	#0000AA	-3.666981769231662	0.7731705363729457	6.69728230904888	3.042778552830726	1	#002BD4	NA	NA
P3_3_GTTACCCCACAAACGG-1	-5.232591323164099	-5.0045040305099935	AST_P3_0	#0000AA	-1.6227997070826146	-1.1752080265543003	6.982507125195006	-4.230907257602828	1	#002BD4	160.28388850967295	13
P3_3_GTTACCCTCCAACCGG-1	-4.8062025826245485	-6.637640779777572	AST_P3_0	#0000AA	-2.6698725945032686	-1.0249506775400181	13.253171513864393	3.793627675226662	1	#002BD4	166.99947667276427	14
P3_3_GTTACCCTCTGGGAGA-1	-6.309523276594275	-5.776475256248519	AST_P3_0	#0000AA	-2.1915002590693087	-0.7716485802194615	2.691040276839249	-0.29115822325626445	0	#0000AA	156.5164123184804	13
P3_3_GTTACGAAGCCAAGCA-1	-6.061990432050818	-6.991635626121566	AST_P3_0	#0000AA	-2.637180162099704	-0.6896395031473179	10.486493332666315	-0.036478703740268154	1	#002BD4	NA	NA
P3_3_GTTACGAGTTCGAACT-1	-6.062121562269324	-7.52329570607762	AST_P3_0	#0000AA	-3.394881797460422	-0.7525691334268589	15.22007580425083	8.749373144079351	1	#002BD4	NA	NA
P3_3_GTTACGATCCCTCGAT-1	-6.368285826948279	11.496883565620378	PER_6	#00AAFF	NA	NA	NA	NA	NA	NA	NA	NA
P3_3_GTTACGATCGGCCTTT-1	-3.2008477967053595	-3.1833396609268636	AST_P3_0	#0000AA	0.8700944953881649	0.12067550978450581	3.93893856882765	-5.0378247405658625	1	#002BD4	NA	NA
P3_3_GTTAGACAGGAGAGTA-1	-6.430567435529822	4.106550628379777	GPC_8	#40E3FF	6.606327461572781	4.466553753230856	-22.212249182562648	7.813299687328654	6	#55FFFF	134.0770355305169	11
P3_3_GTTAGACGTCACTTCC-1	-4.363134555128211	-6.640733068748519	AST_P3_0	#0000AA	-2.900116515783176	0.055658763263509714	11.21422174026135	0.2164740454929469	1	#002BD4	164.39283355154666	14
P3_3_GTTAGTGCACCTTCGT-1	-5.309764079359168	-6.8301547224960775	AST_P3_0	#0000AA	-2.52162845197092	-0.9639348331949253	14.444918563950491	3.389018561464502	1	#002BD4	NA	NA
P3_3_GTTATGGGTAACGATA-1	-6.086156539228552	2.832774812416032	GPC_8	#40E3FF	6.188725876184598	3.857043569896505	-52.646381327237734	8.863343628981498	6	#55FFFF	24.358380445672886	2
P3_3_GTTATGGTCAGCGTCG-1	-5.308103732374304	-7.653789346977279	AST_P3_0	#0000AA	-3.3459110981501192	-0.11150735058994488	16.792680293099405	7.43463888668643	1	#002BD4	NA	NA
P3_3_GTTATGGTCCTTTGAT-1	-7.572171859052771	11.067806417182878	PER_6	#00AAFF	NA	NA	NA	NA	NA	NA	NA	NA
P3_3_GTTCATTCAGCGTACC-1	-3.507464103010291	-7.971492594047591	AST_P3_15	#FFE340	-4.343022418645725	1.80147579870014	14.982843173116791	7.340429965876877	11	#FFD52B	NA	NA
P3_3_GTTCATTTCCTAGCGG-1	-5.067773036268347	-6.774281328483626	AST_P3_0	#0000AA	-2.5637014633692354	-0.7375153843423863	10.500398485974294	2.7579498050167333	1	#002BD4	164.90041355881695	14
P3_3_GTTCCGTTCGGTGTAT-1	-3.589868001249427	-2.4336562807999105	AST_P3_0	#0000AA	1.547446148964062	0.7289058621862392	-2.930020749836036	-3.9547143834437968	1	#002BD4	NA	NA
P3_3_GTTCGCTGTCCGATCG-1	-4.8626086037427125	-4.61963064031224	AST_P3_0	#0000AA	-0.992046905187473	0.9891458805540065	1.5773670267385147	-1.54803374379161	1	#002BD4	153.4780025413833	13
P3_3_GTTCGCTGTTCTTGCC-1	-6.094032935407752	-6.228146856590316	AST_P3_0	#0000AA	-2.7397485500849337	-1.1949109379312535	7.222799295383922	1.0176656512067932	1	#002BD4	NA	NA
P3_3_GTTCGCTTCCCGTTCA-1	-5.984222583082312	-6.697223013206527	AST_P3_0	#0000AA	-2.6103089577234835	-0.8035253826639195	9.239011644842932	0.3742175755773562	1	#002BD4	163.42084166425641	14
P3_3_GTTCTATAGGTGCCAA-1	-5.786635093000525	-5.159642046257064	AST_P3_0	#0000AA	-0.6596409803904149	-0.18007939496250347	2.4995638730931313	-1.9720854359782019	1	#002BD4	NA	NA
P3_3_GTTCTATAGGTTGGTG-1	-4.61550968101322	2.165714437202409	GPC_9	#60FFFF	4.17878715929617	4.940434521053121	-39.45093254864621	3.231188122041244	8	#AAFFAA	113.11675321611138	10
P3_3_GTTCTATGTAGATGTA-1	-4.664728335645789	-1.1777620966873614	AST_P3_3	#0055FF	3.684874224039212	2.1632186230161645	-6.385154930268043	-4.794080226172839	2	#0055FF	144.8466720687609	12
P3_3_GTTGAACAGCCAGACA-1	0.35012505987585163	7.331776315406755	END_13	#DFFF80	NA	NA	NA	NA	NA	NA	NA	NA
P3_3_GTTGAACAGTTGTCGT-1	-4.124616317060584	-3.299760406776473	AST_P3_0	#0000AA	0.8614885681592372	0.9569621141889553	2.2189876660032066	-3.748072592236154	1	#002BD4	154.18130740108015	13
P3_3_GTTGCGGGTACAGAGC-1	-6.095380954053992	-7.406433885856673	AST_P3_0	#0000AA	-2.8988996273554415	-0.4638172928354283	10.316529359459087	3.3239218397085644	1	#002BD4	165.29682224838214	14
P3_3_GTTGCGGTCATTCATC-1	-4.239412001875037	2.115445310310319	GPC_9	#60FFFF	4.35518138346304	4.660851066921041	-30.898077628609265	2.0458184360085476	2	#0055FF	117.98471137502807	10
P3_3_GTTGCGGTCTACTTCA-1	1.6861761290758905	8.926042730049089	END_7	#20C6FF	NA	NA	NA	NA	NA	NA	NA	NA
P3_3_GTTGCTCCACTGGCCA-1	-6.411502532270545	-6.607076948448226	AST_P3_0	#0000AA	-2.57483513417612	-1.2721118275186558	8.690728527887456	1.6956769231307076	1	#002BD4	NA	NA
P3_3_GTTGCTCGTACCCGAC-1	-6.445725135114783	-3.8222630675278157	AST_P3_0	#0000AA	1.5003140592299846	1.6157561596372585	-2.433017153557711	-3.558645774662771	1	#002BD4	148.70769343707587	13
P3_3_GTTGCTCGTATGTCCA-1	-6.124491385725134	12.611100370124772	PER_6	#00AAFF	NA	NA	NA	NA	NA	NA	NA	NA
P3_3_GTTGCTCTCATCAGTG-1	-5.18783634116947	-4.895318811698958	AST_P3_0	#0000AA	-1.4601996666468235	-0.9441055599710484	8.344090497728057	-1.2802701663161997	1	#002BD4	160.28388850967295	13
P3_3_GTTGTAGCAAGGCCTC-1	-3.8826886933118048	-6.026562994285628	AST_P3_0	#0000AA	-2.909386706975803	0.502308910701559	10.73273901004609	1.2226022710875875	1	#002BD4	163.12863210138894	14
P3_3_GTTGTAGCATACAGAA-1	-3.212206534650916	-4.931207483573958	AST_P3_0	#0000AA	-0.5644094473398777	-1.1415240112802525	8.245211067272551	-1.3283579858061325	1	#002BD4	160.28388850967295	13
P3_3_GTTGTAGGTGGCTTGC-1	-3.6014689724713507	3.2828680817641764	GPC_9	#60FFFF	4.2388025992833525	6.446205442760275	-32.60494583052919	13.042072343557228	8	#AAFFAA	101.70557073713404	9
P3_3_GTTGTAGTCACTCACC-1	-6.036431006696814	0.6674349848784955	AST_P3_3	#0055FF	3.375698732706204	3.807457273814962	-17.488391881158723	-6.478055752069687	2	#0055FF	134.26004609382989	11
P3_3_GTTGTCCAGGCCCACT-1	0.6929606575697718	9.74378889246364	END_7	#20C6FF	NA	NA	NA	NA	NA	NA	NA	NA
P3_3_GTTGTGACACGCCAGT-1	11.886454888078577	-1.7406416590652911	MIC_16	#FFC620	NA	NA	NA	NA	NA	NA	NA	NA
P3_3_GTTTACTAGCAGGCAT-1	-3.2200061600476446	-4.84178001241307	AST_P3_0	#0000AA	-1.1824701553858372	0.1281884368398647	8.79467159906613	-6.038954157766471	1	#002BD4	NA	NA
P3_3_GTTTACTAGTCATGCT-1	-5.7782580178052125	-7.507618253990218	AST_P3_0	#0000AA	-3.2627464062250704	-0.7671047989389439	14.179846552181786	4.515475911668471	1	#002BD4	NA	NA
P3_3_GTTTACTGTATCTTCT-1	-5.550259284284705	-7.099876707359359	AST_P3_0	#0000AA	-2.9079147106684298	-0.667939359333231	10.472083979548186	2.8878544147183125	1	#002BD4	NA	NA
P3_3_GTTTGGACACGACGCT-1	-6.483050517347449	-6.062037771507308	GPC_8	#40E3FF	5.5005048984013944	4.519038027141378	-2.1294837925732435	7.094696679033949	6	#55FFFF	157.18902857342812	13
P3_3_GTTTGGAGTAACGGTG-1	1.9148780781954584	8.872321302131608	END_7	#20C6FF	NA	NA	NA	NA	NA	NA	NA	NA
P3_3_TAACACGAGCCAAGGT-1	-6.2732669632703	-4.595262831016585	AST_P3_0	#0000AA	-1.9584451443232151	-0.37957232632847027	1.8274245542487724	-0.9613599785673906	0	#0000AA	154.8815832613943	13
P3_3_TAACACGGTACTAGCT-1	-4.147628478315466	2.159644300178483	GPC_9	#60FFFF	3.853122400613919	5.703989094112203	-21.70928786515902	5.517343499612239	8	#AAFFAA	121.51775491873674	10
P3_3_TAACACGGTGCATTTG-1	0.7034828443259058	7.722929650978044	END_13	#DFFF80	NA	NA	NA	NA	NA	NA	NA	NA
P3_3_TAACACGTCTGAGATC-1	1.9698155600756464	9.251989537910417	END_7	#20C6FF	NA	NA	NA	NA	NA	NA	NA	NA
P3_3_TAACCAGGTAGGGTAC-1	-2.7934424202710333	-4.5606234724960775	AST_P3_0	#0000AA	-0.8105138069666478	0.4460921939352016	12.603604614269686	-3.499497112945889	1	#002BD4	NA	NA
P3_3_TAACGACGTGGAAATT-1	-3.106875829008216	3.2484800164260417	GPC_9	#60FFFF	3.966159748407498	6.639043634746359	-14.414615658746625	5.762356623533788	8	#AAFFAA	127.8691256526692	11
P3_3_TAACTTCAGAAAGCGA-1	-4.783116511610144	1.7818345372237714	GPC_9	#60FFFF	3.935120987268582	4.430104797694967	-29.361462680945092	-0.435428368325542	8	#AAFFAA	121.84364723736613	10
P3_3_TAACTTCAGGAAGAAC-1	-5.977834395673865	-0.5033146198235003	AST_P3_3	#0055FF	2.3976907008611112	3.1491248067357995	-14.73593897172138	-7.474891890781092	2	#0055FF	136.55453912856976	12
P3_3_TAACTTCCAATGAGCG-1	-6.577430419233435	12.60327261133571	PER_6	#00AAFF	NA	NA	NA	NA	NA	NA	NA	NA
P3_3_TAACTTCCACGACGTC-1	11.754465409013635	-1.812695806785628	MIC_16	#FFC620	NA	NA	NA	NA	NA	NA	NA	NA
P3_3_TAACTTCTCCAAACCA-1	-5.043969325330847	-1.9150648768387286	AST_P3_3	#0055FF	2.29364995894064	1.9880042131879787	-7.528860641039817	-7.522472637318676	2	#0055FF	143.44745998877127	12
P3_3_TAACTTCTCGTTGTAG-1	-3.6592642586499395	-4.574777906700179	AST_P3_0	#0000AA	-0.16425664487253155	-0.523422176029398	9.238787968816782	0.4953668967431765	1	#002BD4	NA	NA
P3_3_TAACTTCTCTGGAGAG-1	-4.174972228315466	-3.9170125182114095	AST_P3_0	#0000AA	-1.0262578255213353	0.6466444190481166	5.090470427579477	-4.177928436926807	1	#002BD4	NA	NA
P3_3_TAAGCACAGAATAACC-1	-5.02756088187992	-5.5573981459579915	AST_P3_0	#0000AA	-0.7177594429529759	-0.6685227695962925	5.2516614202542815	3.3163526690291083	1	#002BD4	NA	NA
P3_3_TAAGCACTCTTACCGC-1	-6.063565902021521	-6.933825796409652	AST_P3_0	#0000AA	-2.782483649877414	-0.8314410988351841	9.921189542269683	-0.5309943138463461	1	#002BD4	163.493561211266	14
P3_3_TAAGCCAAGAAGGGAT-1	-6.1685945313245	-3.7803190405807943	AST_P3_0	#0000AA	1.6251634829961208	1.6169608589151363	-2.079888711339367	-5.018856883621791	1	#002BD4	149.98620060804814	13
P3_3_TAAGCCAAGTATTCCG-1	-1.7039785902768316	-5.5607760603867025	AST_P3_0	#0000AA	-1.6011644131220433	-2.161399060871317	12.546230075186779	-1.5557452428263918	0	#0000AA	165.50366067423406	14
P3_3_TAAGCGTAGGCATCGA-1	1.5529531914919672	9.212526494697526	END_7	#20C6FF	NA	NA	NA	NA	NA	NA	NA	NA
P3_3_TAAGCGTTCCCAGTGG-1	-6.64256685188114	3.7390703503646403	GPC_8	#40E3FF	6.795424389215603	4.24508792719631	-45.66873885901954	15.98798078004094	6	#55FFFF	30.21057210096164	3
P3_3_TAAGCGTTCGAGCCAC-1	-4.636577777174109	0.2187421862639935	AST_P3_3	#0055FF	3.252425240846768	3.788483088825033	-12.09885152391351	3.9215570321764752	2	#0055FF	135.9448207435091	11
P3_3_TAAGTCGGTCAATCTG-1	-4.495141200330847	-5.6518428976974935	AST_P3_0	#0000AA	-1.0202773338831517	-0.5210708920022984	8.143779845920882	-0.7108908924860219	1	#002BD4	NA	NA
P3_3_TAAGTCGTCCTACTGC-1	-5.159923724439734	-6.772116487785384	AST_P3_0	#0000AA	-2.8988099819696993	-0.9244784657022496	13.889531522017574	3.0817641456042737	1	#002BD4	167.7763593374866	14
P3_3_TAATCTCCAGTTACCA-1	-4.632603339460486	-5.673186128898665	AST_P3_0	#0000AA	-1.616889548925266	-0.5280570332071324	10.843958077091505	-0.23712717785425508	1	#002BD4	163.41584445307598	14
P3_3_TAATTCCAGAAAGCGA-1	-3.91224162986576	-5.790403669639632	AST_P3_0	#0000AA	-1.5025139576471898	0.3835783656576137	6.507876446269525	-0.39134362414828305	1	#002BD4	159.92030599535155	13
P3_3_TAATTCCTCAATCCAG-1	-3.7366608898907843	3.9637817685164958	GPC_9	#60FFFF	5.83542196688284	6.622539347026632	-73.91075389734398	38.862755262217235	8	#AAFFAA	80.5284365926684	7
P3_3_TAATTCCTCCGTATAG-1	-2.9300135891705694	-3.6130979712448568	AST_P3_0	#0000AA	0.45990173754323993	0.0670021232107143	6.576424815792453	-3.9872910865399165	1	#002BD4	NA	NA
P3_3_TACAACGCACAGCTTA-1	-3.4957510750561895	-3.6783555205307454	AST_P3_0	#0000AA	0.8230804377519039	0.010649150226400339	2.239885023732296	-2.7210261234688358	1	#002BD4	NA	NA
P3_3_TACAACGCATCATGAC-1	-4.254684619215125	-6.706181829734847	AST_P3_0	#0000AA	-3.505451274541721	0.3808913882711391	13.313998272209957	2.3689703258146158	1	#002BD4	165.29682224838214	14
P3_3_TACAACGGTGGCCACT-1	-6.101597003248328	-5.448882883354232	AST_P3_0	#0000AA	-1.9044142490900609	-1.1230825726053257	6.474994477610387	-2.7179993966349443	1	#002BD4	160.0181425170284	13
P3_3_TACAACGTCTCTCTTC-1	-5.788133315351599	-6.706129377647445	AST_P3_0	#0000AA	-2.530417037633762	-1.2604934517404576	11.630011921415006	1.0062877064287397	1	#002BD4	165.2520550941278	14
P3_3_TACACCCGTGCCTATA-1	-4.538719825056189	-5.610976999565169	AST_P3_0	#0000AA	-1.2021475559748265	-0.3144358936807652	7.183669404705293	0.021923098575673376	1	#002BD4	NA	NA
P3_3_TACACCCGTTGTATGC-1	-1.9059714596539679	-5.982465093895003	AST_P3_0	#0000AA	-1.7293601757563206	-2.171901399280741	10.505259796141702	-1.651760871740721	0	#0000AA	165.41854946933182	14
P3_3_TACACCCGTTTGGCTA-1	-5.832594088819617	-6.257774656578109	AST_P3_0	#0000AA	-2.433480096486911	-0.40485280194492534	2.6565794484495906	-1.8593114598998097	0	#0000AA	157.75821579947794	13
P3_3_TACACCCTCGAGTCTA-1	-5.903732470777625	13.041920835212663	PER_6	#00AAFF	NA	NA	NA	NA	NA	NA	NA	NA
P3_3_TACACCCTCGCCTCTA-1	-3.3080539028912725	-4.745065515800521	AST_P3_0	#0000AA	-0.25075848164926495	-0.002265864994241751	14.470998537888107	4.2461508502688305	1	#002BD4	NA	NA
P3_3_TACAGGTAGGTTCCGC-1	-3.038286380079383	-4.830421274467513	AST_P3_0	#0000AA	0.12161390719045673	-0.9679705444833775	3.5230740515588996	-6.151370662457346	1	#002BD4	NA	NA
P3_3_TACAGGTCACTTGACA-1	0.2710260342985449	7.313713247016862	END_13	#DFFF80	NA	NA	NA	NA	NA	NA	NA	NA
P3_3_TACAGGTGTTTACACG-1	-4.752606086042517	0.35221794439931225	AST_P3_3	#0055FF	3.2843794101201444	4.8000400718191125	-13.884879801544406	-4.826702222281679	8	#AAFFAA	134.69170369598942	11
P3_3_TACATTCAGGTAGTCG-1	-4.929186991956824	4.643119508460954	GPC_8	#40E3FF	6.869536804529324	5.992380922649191	-54.73940727595036	32.83321202559025	6	#55FFFF	70.8377337504032	6
P3_3_TACATTCTCATCGCTC-1	-4.72668140342533	-7.0358479674301595	AST_P3_0	#0000AA	-2.840013576177463	0.025999372813985788	12.670894951737722	2.445344585507006	1	#002BD4	165.3041835360179	14
P3_3_TACATTCTCGAACGGA-1	-6.099471263197058	-7.3366974051437825	AST_P3_0	#0000AA	-3.349630904821262	-0.7981261555215855	14.418189068725033	6.752282795775666	1	#002BD4	NA	NA
P3_3_TACCCACAGTGCGTCC-1	-5.873218230512732	-5.9608591254196615	AST_P3_0	#0000AA	-2.2143290764368624	-1.0479656998178501	8.712019280921481	-2.1583514466637728	1	#002BD4	NA	NA
P3_3_TACCCACGTCGAACAG-1	-5.768127135542029	-6.534972494407699	AST_P3_0	#0000AA	-2.5597885376490206	-1.0874587837717076	9.653966670654247	1.4379949212714669	1	#002BD4	163.23382567617543	14
P3_3_TACCCACTCTGAACGT-1	-3.622332267072791	-6.516835039421126	AST_P3_0	#0000AA	-3.1704068905390352	0.08261782488612934	13.773764587351641	3.940685340102811	1	#002BD4	167.50562413978588	14
P3_3_TACCCGTAGGGAGTTC-1	-6.2783519547253785	12.641930753425553	PER_6	#00AAFF	NA	NA	NA	NA	NA	NA	NA	NA
P3_3_TACCGAAGTCTGTGCG-1	-6.334507159498328	11.335982495979264	PER_6	#00AAFF	NA	NA	NA	NA	NA	NA	NA	NA
P3_3_TACCGAATCTAGCAAC-1	1.0884440023630915	8.932093793586686	END_7	#20C6FF	NA	NA	NA	NA	NA	NA	NA	NA
P3_3_TACCGGGAGCGAGAAA-1	-5.189472369459265	-0.38792539195637393	AST_P3_3	#0055FF	2.556585954996243	2.7948831375577905	-15.005881963677266	-6.7755662661082035	2	#0055FF	137.23248222673212	12
P3_3_TACCGGGCAGTCCGTG-1	-4.389628581312293	-4.077367132469222	AST_P3_0	#0000AA	0.6463386290990261	-0.3018800560495396	1.938515460861928	-3.8197961155135984	1	#002BD4	155.0988986878302	13
P3_3_TACCGGGGTCAAAGTA-1	-5.313617400434607	-5.571875398918197	AST_P3_0	#0000AA	-1.3995452648676487	-0.7769159618875523	7.9428895478489485	-0.1626167115752152	1	#002BD4	161.24052061278857	14
P3_3_TACCTCGAGCGTTCAT-1	-5.378153018262976	-0.43276507215122867	AST_P3_3	#0055FF	3.0813137763463407	4.588491743419454	-14.235566396993992	-2.580442445077555	8	#AAFFAA	135.32984265503856	11
P3_3_TACCTCGCAGTGCCTG-1	-3.35405915191471	3.7142905537642985	GPC_9	#60FFFF	4.306697534891263	6.651153391216085	-40.29980266305101	19.72962474495936	8	#AAFFAA	90.31321183267987	8
P3_3_TACCTCGTCCGTGGCA-1	-5.146678141859168	-7.617694681449935	AST_P3_0	#0000AA	-3.0667296177424044	-0.2618076149484654	12.348548188469808	5.333790236785744	1	#002BD4	NA	NA
P3_3_TACCTGCTCACTCACC-1	-4.487420253065222	-6.8584821875534505	AST_P3_0	#0000AA	-2.0316134220636934	0.031156605098531687	11.93178541569687	0.562281359942516	1	#002BD4	NA	NA
P3_3_TACGCTCTCTTCGGTC-1	-6.0804688256055055	0.5562076960362943	AST_P3_3	#0055FF	3.9136924022160917	2.38006049952297	-24.238156042130644	-9.252535643748738	2	#0055FF	131.4629593948666	11
P3_3_TACGGGCAGAGAACCC-1	3.1522544104784784	-1.4909234698257892	AST_P3_19	#FF7100	2.826015877100125	-7.710346395160868	-0.6183890454557096	-39.46363708477234	15	#D52B00	NA	NA
P3_3_TACGGGCAGCATTTCG-1	-5.035979441907996	1.1451871935882123	AST_P3_3	#0055FF	5.2346429103337675	2.978878205631063	-31.434712776346956	-5.748953624366322	6	#55FFFF	125.36926823309659	11
P3_3_TACGGGCGTCATCGGC-1	-4.134213618543738	-6.517668073936507	AST_P3_0	#0000AA	-3.132076335576877	0.40903503260402485	10.592236723296155	1.2111187924619835	1	#002BD4	164.20507288487843	14
P3_3_TACGGGCTCCCGAATA-1	-3.3761877339154425	-4.361088579460189	AST_P3_0	#0000AA	-0.18779153886209454	-0.2555581871530552	7.376063296024933	0.6206319328528587	1	#002BD4	NA	NA
P3_3_TACGGTAAGTAAACAC-1	-3.984789065626258	-5.887486284538314	AST_P3_0	#0000AA	-1.5154948956049534	0.20830053648738667	11.741832510406617	1.8263531694862574	1	#002BD4	NA	NA
P3_3_TACGGTAGTTCCGCAG-1	0.9692657668322382	8.831237966255143	END_7	#20C6FF	NA	NA	NA	NA	NA	NA	NA	NA
P3_3_TACGGTATCCATTGGA-1	-5.293083838728064	0.26648948533912015	AST_P3_3	#0055FF	5.271363663049832	3.517014568660543	-20.753441194098404	0.32220328705615797	6	#55FFFF	134.69170369598942	11
P3_3_TACGGTATCGAGTACT-1	-6.599476985242957	-5.3462422545395345	GPC_8	#40E3FF	5.602736877771512	4.164000814769552	-9.983520488495937	3.5698321628824616	6	#55FFFF	145.99042146914857	12
P3_3_TACGTCCGTCAAAGTA-1	-4.657653502729529	-1.464312737747237	AST_P3_3	#0055FF	2.4480396979772	2.12781081161289	-7.180830725130882	-2.7487225373538626	2	#0055FF	142.60285091237657	12
P3_3_TACGTCCTCTAGTGTG-1	-6.271507434156531	3.2448367421187907	GPC_8	#40E3FF	6.3215498202763944	4.100562637660787	-44.81374070334159	14.241592671342008	6	#55FFFF	32.460393073649385	3
P3_3_TACTGCCAGCGAGTCA-1	-3.210586480405921	-3.736293619438216	AST_P3_0	#0000AA	0.19412796434988056	-0.22143810429783062	7.062326733957779	-1.1673497783445508	1	#002BD4	NA	NA
P3_3_TACTGCCGTCGAGCTC-1	-4.9017226021557985	-5.51291448430638	AST_P3_0	#0000AA	-1.8977633244074437	-0.00229018368931011	6.963780380201422	0.20480930154465476	1	#002BD4	160.28388850967295	13
P3_3_TACTGCCGTTACAGCT-1	-6.59183090141117	-6.211380785270736	GPC_8	#40E3FF	5.7489270442449	4.693148201320455	-3.5065602445121686	10.857777290123067	6	#55FFFF	156.6954152799196	13
P3_3_TACTGCCGTTCTCACC-1	-5.77541654517948	12.584379369453385	PER_6	#00AAFF	NA	NA	NA	NA	NA	NA	NA	NA
P3_3_TACTGCCTCGTTCTGC-1	-6.148554019239539	12.920773679450944	PER_6	#00AAFF	NA	NA	NA	NA	NA	NA	NA	NA
P3_3_TACTTACAGCAATAGT-1	-4.683234385755652	-5.571015184684798	AST_P3_0	#0000AA	-1.6917851692713353	-0.5323108974954625	8.681416600782633	2.0970840394788492	1	#002BD4	NA	NA
P3_3_TACTTACAGGGTACAC-1	3.367270775529748	-1.2050710375748126	AST_P3_19	#FF7100	3.142057704301968	-8.067901784565164	6.924621389570663	-30.494979459620474	15	#D52B00	NA	NA
P3_3_TACTTACTCTTTGCTA-1	-6.410995654371375	-4.250916784568831	AST_P3_0	#0000AA	0.8725995892011074	0.8823285754659633	-0.49790713150218635	-2.03549767033144	1	#002BD4	152.67471199297617	13
P3_3_TACTTCAAGGGAGGTG-1	1.2281235534876642	-1.6106546576462237	AST_P3_1	#001CC6	2.5879114144765287	-5.792248422290995	2.337295612718301	-10.974219098262168	5	#2BD4FF	NA	NA
P3_3_TACTTCAAGTTGGACG-1	-6.318906955030554	-6.8672407324753255	AST_P3_0	#0000AA	-2.7508068806208223	-1.1461889091989537	7.865479632704038	3.254853703854275	1	#002BD4	162.59743086336792	14
P3_3_TACTTCATCAACTTTC-1	-4.573038272169226	0.5318944398917707	GPC_9	#60FFFF	3.2977585071050077	3.873890345905111	-22.331350594226034	-0.3886875767167354	8	#AAFFAA	127.02839040051408	11
P3_3_TACTTCATCGGCGATC-1	-0.4128066222935858	-0.5467127616844623	AST_P3_11	#9FFFBF	4.83956425127615	-3.6649839226266883	5.775851801685154	-11.769825280068707	10	#FFFF55	NA	NA
P3_3_TACTTGTGTGCCAAGA-1	-6.135383776929968	13.119520360664323	PER_6	#00AAFF	NA	NA	NA	NA	NA	NA	NA	NA
P3_3_TACTTGTTCTGCATGA-1	-4.925527743604773	-8.002560442253158	AST_P3_0	#0000AA	-3.2139235264338106	0.3894982989767055	15.989354425175188	5.600162010637439	1	#002BD4	NA	NA
P3_3_TAGACCAAGGTAGATT-1	-6.517632178571814	12.163964444831803	PER_6	#00AAFF	NA	NA	NA	NA	NA	NA	NA	NA
P3_3_TAGACCAGTCCCTAAA-1	-4.223929099348181	-6.637984579368636	AST_P3_0	#0000AA	-2.835884166387424	-0.22236292996616558	11.27940423479308	0.35449256093725917	1	#002BD4	164.52745763174696	14
P3_3_TAGACTGAGCCAGAGT-1	2.091474123689538	7.787424260810807	END_7	#20C6FF	NA	NA	NA	NA	NA	NA	NA	NA
P3_3_TAGACTGCAAAGTATG-1	-5.8621131699353395	-3.1449521239243	AST_P3_3	#0055FF	-0.3683937317408177	3.5824757274129846	0.5345537017738654	-2.87740964126675	0	#0000AA	152.92527465493896	13
P3_3_TAGAGTCGTCGGTGTC-1	-4.7370826523572145	-3.023702686592147	AST_P3_0	#0000AA	0.8998286598645595	-0.12085717358799175	1.4524333544258543	-8.224114899521423	1	#002BD4	NA	NA
P3_3_TAGAGTCTCCATACAG-1	1.8318412978380976	9.417554074958757	END_7	#20C6FF	NA	NA	NA	NA	NA	NA	NA	NA
P3_3_TAGATCGAGCATGAAT-1	-3.7990395348340216	-3.4931297953567952	AST_P3_0	#0000AA	0.6141160005055812	-0.14035432973118023	7.125549955029547	-4.399131313958951	1	#002BD4	NA	NA
P3_3_TAGATCGAGTGGACGT-1	-1.9743606369763556	-6.0742343123398275	AST_P3_0	#0000AA	-1.9134412533320042	-2.070740157749369	10.89783195044331	-0.3942494363005028	0	#0000AA	165.29682224838214	14
P3_3_TAGATCGCACTGATTG-1	-4.709222964552039	-1.1108623202286212	AST_P3_3	#0055FF	2.5626307004414945	2.2463450487592675	-8.664729480129582	-4.597127182986235	2	#0055FF	141.80888045432474	12
P3_3_TAGATCGGTAGTCACT-1	-6.300414733198279	-5.840186899467513	AST_P3_0	#0000AA	-3.642578673986301	0.21562308630733296	6.173039493908275	5.796097862739403	1	#002BD4	NA	NA
P3_3_TAGATCGTCGACGTCG-1	-4.198712043073767	3.9443363492049723	AST_P3_4	#0071FF	6.643489765497342	6.13574201426296	-25.90410837108055	8.828479418538791	4	#00AAFF	NA	NA
P3_3_TAGCACAAGACCAGAC-1	-5.861936740186804	-7.029568975730941	AST_P3_0	#0000AA	-2.735141349462375	-1.1034144703409214	12.463482414083547	3.7959813564826748	1	#002BD4	NA	NA
P3_3_TAGCACACAGAACTAA-1	1.056880481931573	8.871191198066667	END_7	#20C6FF	NA	NA	NA	NA	NA	NA	NA	NA
P3_3_TAGCACAGTCGCTTAA-1	-4.577589206007117	-4.3649190123520345	AST_P3_0	#0000AA	-0.5056293732203099	-0.7927619759103794	6.4089497151698245	-2.9816611000706907	1	#002BD4	158.8348078753096	13
P3_3_TAGCACAGTTGTCTAG-1	1.642412491533166	8.76406305475612	END_7	#20C6FF	NA	NA	NA	NA	NA	NA	NA	NA
P3_3_TAGGAGGAGTCCCAGC-1	-5.015692881849402	-7.7332895453415365	AST_P3_0	#0000AA	-3.55833442273508	-0.21271246113987163	11.5234692912978	4.627246397837693	1	#002BD4	167.48461988887203	14
P3_3_TAGGAGGGTAACATGA-1	-6.10626953056156	-4.441315477653548	AST_P3_0	#0000AA	1.1724905916773227	1.5551285203435878	3.130587319622808	-0.43051946779361816	1	#002BD4	NA	NA
P3_3_TAGGAGGGTTTCTTAC-1	-4.816990069654578	-1.8143463786087481	AST_P3_3	#0055FF	2.2435628050290495	1.7247598077991466	-8.036857444765715	-4.485546876422235	1	#002BD4	NA	NA
P3_3_TAGGGTTAGCGGTATG-1	-6.3723999779492555	4.427877599433854	GPC_8	#40E3FF	6.821796821924344	4.896866625163839	-44.758474533306064	23.651377678041385	6	#55FFFF	47.35344138244981	4
P3_3_TAGGGTTCAGCTGAAG-1	-4.7112414162427125	-1.406858986183211	AST_P3_3	#0055FF	2.416168021532193	1.8046136852243404	-9.54780399024598	-5.145560295274019	1	#002BD4	NA	NA
P3_3_TAGGGTTTCCCAATAG-1	-7.517113856580847	11.140000516609147	PER_6	#00AAFF	NA	NA	NA	NA	NA	NA	NA	NA
P3_3_TAGGGTTTCGAATCCA-1	-4.512578658369177	-5.277536695762679	AST_P3_0	#0000AA	-1.5200029140986058	-1.0165640656015416	7.148768889813882	-2.11704167114149	1	#002BD4	160.28388850967295	13
P3_3_TAGGTACGTTGAGGAC-1	-4.123893431928748	3.1929992978133708	GPC_9	#60FFFF	5.417820858331814	5.8394735511281946	-61.24207666345293	16.981126701434945	8	#AAFFAA	89.32845125992469	8
P3_3_TAGGTTGAGTAAGACT-1	-3.5767401974469366	-6.908829992576644	AST_P3_0	#0000AA	-3.4841781384028048	0.7666990216711025	13.283106454607124	3.5223592715278724	1	#002BD4	NA	NA
P3_3_TAGGTTGCAACGATTC-1	-5.690231494215125	-7.841194933219954	AST_P3_0	#0000AA	-3.6286764866388888	-0.47530239262790874	20.933199878547306	10.508710526437904	1	#002BD4	NA	NA
P3_3_TAGGTTGCAAGGAGTC-1	4.196227856370813	3.058480197624162	LOW_20	#FF5500	NA	NA	NA	NA	NA	NA	NA	NA
P3_3_TAGTGCACAAGCGCTC-1	-4.486107520368689	-2.995653217598006	AST_P3_0	#0000AA	1.1311352723561672	0.29995233378200337	0.8057723040231206	-5.057613901794106	1	#002BD4	151.69880011089825	13
P3_3_TAGTGCACAGAAATTG-1	-3.0981325428754034	-3.5350917036972493	AST_P3_0	#0000AA	0.5572181218587307	-0.208938533451273	6.141659200141463	-3.324226053765199	1	#002BD4	NA	NA
P3_3_TATACCTAGGTCGTGA-1	-5.453232459333533	-4.331217115684554	AST_P3_0	#0000AA	-1.92934067311655	0.015574043605611765	4.3326728187505665	-2.6619496345601723	0	#0000AA	157.75821579947794	13
P3_3_TATACCTGTCGCTCGA-1	0.3062195334762392	0.1383889262237103	AST_P3_11	#9FFFBF	5.753851818414822	-5.072024041797831	5.254899716522766	-10.623918116671858	10	#FFFF55	NA	NA
P3_3_TATACCTTCACCCTGT-1	-3.345019273069495	-6.126615351005599	AST_P3_0	#0000AA	-1.673002315191135	0.012359445903585398	7.645464417240533	-0.7529664316638195	1	#002BD4	162.41826291268342	14
P3_3_TATACCTTCGACCTAA-1	-5.99017017295658	-7.656382387443587	AST_P3_0	#0000AA	-3.2028189426935763	-0.6164588276407261	15.405698330699401	8.753815908015444	1	#002BD4	NA	NA
P3_3_TATATCCAGATGTTCC-1	-5.8255531113415895	-7.616852587028548	AST_P3_0	#0000AA	-2.890966487554416	-0.08350699582309917	19.887918631415694	6.062697511660818	1	#002BD4	NA	NA
P3_3_TATATCCAGGCTGAAC-1	-4.1919190209180055	-5.96386606053929	AST_P3_0	#0000AA	-2.0507522350824923	-0.04066782632084087	14.447827844980383	0.8776499589925589	1	#002BD4	NA	NA
P3_3_TATCAGGGTTTCGATG-1	-6.112269095686072	-3.6621583159409017	AST_P3_0	#0000AA	1.9252165430508998	1.6732362862565975	-1.497463979681217	-4.202514119995045	1	#002BD4	150.21942962378213	13
P3_3_TATCAGGTCCCGAACG-1	1.8780905682772455	-3.3410566504440755	NEU_22	#C61C00	NA	NA	NA	NA	NA	NA	NA	NA
P3_3_TATCCTAAGCACCAGA-1	-5.108489207532996	-7.183788603111312	AST_P3_0	#0000AA	-3.023515773443088	-0.6348811928293248	13.051548540208238	3.6695131189021364	1	#002BD4	165.29682224838214	14
P3_3_TATCCTACAGTAGAAT-1	-5.8056604187756715	12.664024526313737	PER_6	#00AAFF	NA	NA	NA	NA	NA	NA	NA	NA
P3_3_TATCCTACATTCTTCA-1	-7.352538279798621	11.396179372505143	PER_6	#00AAFF	NA	NA	NA	NA	NA	NA	NA	NA
P3_3_TATCGCCGTTATAGAG-1	-5.221698931959265	0.9704443757094892	AST_P3_3	#0055FF	3.237939524027005	4.392702883098409	-30.363829339019205	-4.3086998954187115	8	#AAFFAA	124.32348356609336	11
P3_3_TATCTGTGTCAGACTT-1	12.622063942644006	-1.6788731272659747	MIC_16	#FFC620	NA	NA	NA	NA	NA	NA	NA	NA
P3_3_TATCTGTGTCTGCGCA-1	4.0999417979449095	2.9948810879745036	LOW_20	#FF5500	NA	NA	NA	NA	NA	NA	NA	NA
P3_3_TATCTGTTCCTGCTAC-1	-5.191024474409216	-5.5450337584457845	AST_P3_0	#0000AA	-1.2323396927393528	-0.5864474121591587	7.245951400328288	-2.1421803529556596	1	#002BD4	NA	NA
P3_3_TATCTTGAGAAACTCA-1	-4.5147339623242555	-4.63572246389012	AST_P3_0	#0000AA	-0.5626599318064305	-0.26778286137790874	6.4537272797895415	-3.0372573659726023	1	#002BD4	NA	NA
P3_3_TATCTTGCAGGCCCTA-1	0.8121369559496698	-3.24879152135472	AST_P3_1	#001CC6	1.5972437733136562	-5.11604660191746	8.60178685332657	-13.975230237368935	5	#2BD4FF	NA	NA
P3_3_TATCTTGGTAGAGGAA-1	-4.533203772810095	2.165403062538102	GPC_9	#60FFFF	4.159227775903836	4.903827732417867	-40.02266914707538	4.38032092734778	8	#AAFFAA	113.26493115562353	10
P3_3_TATCTTGGTAGTGCGA-1	-5.074838809278601	-5.534689253135726	AST_P3_0	#0000AA	-3.24857575955759	0.2551793511846523	6.77551409997501	1.381725336206477	1	#002BD4	160.28388850967295	13
P3_3_TATCTTGGTGTATTGC-1	-5.5135461609631715	0.27809095574994397	AST_P3_3	#0055FF	3.384049105020657	3.104314750049398	-23.90132971478307	-6.423346993878574	2	#0055FF	130.26700741296156	11
P3_3_TATGTTCAGGCCTGAA-1	-5.198248080518836	4.909629995063737	GPC_8	#40E3FF	6.645339416834012	5.9250915702321985	-53.12669927873687	43.130267805238695	6	#55FFFF	70.15135012490893	6
P3_3_TATGTTCCAAGTACCT-1	-2.745487145689124	-3.8006141837082357	AST_P3_0	#0000AA	0.19468097624410663	0.024531310413167917	8.42572034112885	-2.7282871521438867	1	#002BD4	NA	NA
P3_3_TATGTTCCATTGAAGA-1	0.5635879118174372	-4.319329088493392	AST_P3_1	#001CC6	0.6582737439595607	-4.933859521534159	10.038565359476953	-10.107947392074514	3	#0080FF	NA	NA
P3_3_TATGTTCGTAACACGG-1	1.942780562135583	-1.7597695048294513	AST_P3_1	#001CC6	6.092560695978299	2.687371736381338	-11.858489719471038	-15.942574448925846	3	#0080FF	NA	NA
P3_3_TATTCCAAGCAGCAGT-1	1.3990189511507807	9.266575032905534	END_7	#20C6FF	NA	NA	NA	NA	NA	NA	NA	NA
P3_3_TATTCCAAGCCGAACA-1	-6.0127431671887575	-7.1702521498642415	AST_P3_0	#0000AA	-2.994761062291965	-0.6365703884622593	15.7009514155295	5.5108935195771585	1	#002BD4	NA	NA
P3_3_TATTGCTCAGCTCATA-1	-4.2780629914075075	-5.426978414817855	AST_P3_0	#0000AA	-0.7780195004023167	-0.674113208439066	13.959563239212798	1.7360455364926277	1	#002BD4	NA	NA
P3_3_TATTGCTCAGTCGCAC-1	-4.490089110639685	-7.066014116569564	AST_P3_0	#0000AA	-2.7031203037775606	-1.477694923069193	14.686584820266868	2.805255332288502	1	#002BD4	167.78486875810398	14
P3_3_TATTGCTGTCGAGTTT-1	4.08704192230404	3.006752902702287	LOW_20	#FF5500	NA	NA	NA	NA	NA	NA	NA	NA
P3_3_TATTGCTGTCTACAAC-1	-4.861609153059119	-5.451288049980208	AST_P3_0	#0000AA	-0.5847689634836766	-0.5967051331064244	6.503602941857465	0.024412675277239032	1	#002BD4	NA	NA
P3_3_TATTGCTGTTATAGCC-1	1.8260093409746943	9.562635595039323	END_7	#20C6FF	NA	NA	NA	NA	NA	NA	NA	NA
P3_3_TATTGGGCAAGTGGCA-1	-4.139727763441199	-5.256913488670394	AST_P3_0	#0000AA	-0.5558866983927342	-0.6101233307382603	11.510166841079513	2.729755377655206	1	#002BD4	NA	NA
P3_3_TATTGGGCAGACCGCT-1	-5.060892752912634	-5.0743869002304525	AST_P3_0	#0000AA	-1.7755161053217503	-0.9427937809488316	8.478764388034516	-1.455903241284485	1	#002BD4	161.50368713352475	14
P3_3_TATTGGGGTGCCCTTT-1	-2.769795588758582	-4.86204368428807	AST_P3_0	#0000AA	0.03190522131551776	-1.0149282757303257	6.681095817311514	-4.775442803926129	1	#002BD4	NA	NA
P3_3_TATTGGGTCAGGAAGC-1	-1.8604947846203985	-5.937172239585921	AST_P3_0	#0000AA	-1.7923208004511448	-2.157163316394999	10.987356891125865	-2.653145287820162	0	#0000AA	163.6500026685877	14
P3_3_TATTGGGTCGCTGACG-1	-3.5301017086774054	-7.937556093498275	AST_P3_15	#FFE340	-4.59099347653757	1.917424110684679	12.07864303533392	5.807908065462179	11	#FFD52B	NA	NA
P3_3_TATTGGGTCGTGCGAC-1	2.560860224458581	9.095681363777116	END_7	#20C6FF	NA	NA	NA	NA	NA	NA	NA	NA
P3_3_TATTTCGTCTTCCAGC-1	-4.378588847425574	1.9743556324996503	GPC_9	#60FFFF	4.384440826746121	4.65932542643337	-41.319550214264886	-0.16641684093048947	8	#AAFFAA	113.82854717097571	10
P3_3_TCAAGACCAGGAGACT-1	-3.281211070325965	-7.140367811485335	AST_P3_0	#0000AA	-3.5272994762934298	1.9466298241057853	3.9402960263804196	0.8117700345255571	0	#0000AA	157.2939774286253	13
P3_3_TCAAGACGTCACATTG-1	-4.186162642744177	-4.270499532981917	AST_P3_0	#0000AA	0.5649571889363674	-0.452266866352274	5.110086765014605	-2.2370117969415677	1	#002BD4	NA	NA
P3_3_TCAAGACTCCGTGTGG-1	-4.739329509046668	-5.515230959220931	AST_P3_0	#0000AA	-1.129791570333347	-1.041645938541605	9.148275877179682	1.5120545138600472	1	#002BD4	NA	NA
P3_3_TCAAGACTCCTCGATC-1	2.1221929270952997	8.983900243476823	END_7	#20C6FF	NA	NA	NA	NA	NA	NA	NA	NA
P3_3_TCAAGACTCGCACGAC-1	-4.692090682294959	-5.613115137382552	AST_P3_0	#0000AA	-1.1425209766901585	-0.6562797371408482	7.363212724202988	-0.5169665750228598	1	#002BD4	NA	NA
P3_3_TCAAGCAAGCTCTTCC-1	-5.742844275739783	-7.86728460149388	AST_P3_0	#0000AA	-3.35771186414133	-0.32399862446994976	15.696709998778633	6.819572271066133	1	#002BD4	NA	NA
P3_3_TCAAGCAAGTAGAATC-1	-6.3725268166333375	3.9315053765334635	GPC_8	#40E3FF	6.52204077181448	4.437842672679708	-31.782137732449318	12.124654441353881	6	#55FFFF	42.957193141624636	4
P3_3_TCAAGCAGTTGCCTAA-1	-3.924688510206336	-6.594635790153548	AST_P3_0	#0000AA	-3.6249147182978243	1.3819559272268276	0.6465152543246769	3.894301547182672	0	#0000AA	154.03552829867687	13
P3_3_TCAAGTGGTAAGGAGA-1	-2.2464596550732794	-5.910351103111312	AST_P3_0	#0000AA	-1.7763598686731907	-2.031372720386698	14.478087482606986	-0.23028274438292654	0	#0000AA	167.78486875810398	14
P3_3_TCAATCTGTCCGAAGA-1	0.7592436153620539	-1.3127101119003741	AST_P3_1	#001CC6	2.528077530237332	-5.2182375732919715	3.029807281601609	-9.795476238470574	5	#2BD4FF	NA	NA
P3_3_TCAATTCCAAAGGTTA-1	-3.7889596741467657	-7.5209320242844075	AST_P3_0	#0000AA	-3.699306083349094	0.5186747964361171	13.656336420229849	5.927842784231702	1	#002BD4	NA	NA
P3_3_TCAATTCCATGTGGTT-1	-3.56109302451908	-3.267425602241561	AST_P3_0	#0000AA	0.8269317024670986	-0.20911806264133648	2.8248054680991945	-4.802490719907356	1	#002BD4	NA	NA
P3_3_TCAATTCGTGCAACAG-1	-6.275651625898474	3.305374557212785	GPC_8	#40E3FF	6.485991405817166	4.29068381151943	-59.95699142000589	15.753100456147202	6	#55FFFF	30.83124213282831	3
P3_3_TCAATTCGTTGGACCC-1	-4.926418952253455	-7.506879156395003	AST_P3_0	#0000AA	-2.9781437641657442	-0.491561824466898	12.903758569161258	5.668014561437626	1	#002BD4	NA	NA
P3_3_TCACAAGAGGATGAGA-1	1.780277081224328	-2.2593539412460775	AST_P3_1	#001CC6	2.031338619562283	-5.843921357776835	7.552507068828512	-18.32767840026056	5	#2BD4FF	NA	NA
P3_3_TCACAAGGTGAAGCTG-1	1.660195179674035	9.190201932624772	END_7	#20C6FF	NA	NA	NA	NA	NA	NA	NA	NA
P3_3_TCACACCCACAATGCT-1	-6.179375819471472	10.696410352424577	PER_6	#00AAFF	NA	NA	NA	NA	NA	NA	NA	NA
P3_3_TCACACCCATATGGCT-1	-3.8531472008496466	-6.863912885948226	AST_P3_0	#0000AA	-2.986120296148166	0.053922479961202585	14.06270079825376	3.322381638793996	1	#002BD4	NA	NA
P3_3_TCACACCTCCAAATGC-1	1.045239217969781	9.666632825569108	END_7	#20C6FF	NA	NA	NA	NA	NA	NA	NA	NA
P3_3_TCACATTCACTCAGAT-1	-6.089430979993933	11.940849477485612	PER_6	#00AAFF	NA	NA	NA	NA	NA	NA	NA	NA
P3_3_TCACATTGTGTCCACG-1	-3.357192925718421	-3.0522237475357503	AST_P3_0	#0000AA	0.9385247105084804	0.1504831965902309	1.406234129969027	-5.124690795725376	1	#002BD4	NA	NA
P3_3_TCACGCTTCTACCAGA-1	-6.4907166283398805	-3.9346721823654622	AST_P3_0	#0000AA	1.5130738490544704	1.6837639417388897	-1.3356371281294912	-3.1161242180338604	1	#002BD4	150.59695025036618	13
P3_3_TCACGGGCAAGCAATA-1	-5.997667006757849	-7.799119776054427	AST_P3_0	#0000AA	-3.857718063024387	-0.5272278133890171	17.7422029617731	11.534573050994517	1	#002BD4	NA	NA
P3_3_TCACGGGGTGTACGCC-1	-4.370416812208289	-4.0398505385361165	AST_P3_0	#0000AA	0.560144531103268	-0.3269774261972447	2.059614421903673	-0.0233303925603088	1	#002BD4	154.7801183255443	13
P3_3_TCACTATGTGCGTGCT-1	-5.783239535596961	-6.935367887779281	AST_P3_0	#0000AA	-2.72961242261301	-0.46857398190708355	14.217185795716395	3.999315912058927	1	#002BD4	NA	NA
P3_3_TCACTCGAGAATTTGG-1	2.346540518495446	7.988003427223161	END_7	#20C6FF	NA	NA	NA	NA	NA	NA	NA	NA
P3_3_TCACTCGCAACCGACC-1	-6.068845919874304	-7.579331224723861	AST_P3_0	#0000AA	-3.3412776714838595	-0.6194900814554234	13.51078389160395	5.965979590168958	1	#002BD4	NA	NA
P3_3_TCACTCGCACTGTTCC-1	-4.269061736372107	2.755867892936662	GPC_9	#60FFFF	4.297716545435086	5.546012228343771	-43.09361552112308	8.487416473542048	8	#AAFFAA	104.19402432308048	9
P3_3_TCACTCGGTAGTAAGT-1	-3.1116806786328497	4.284380370811418	GPC_9	#60FFFF	5.528373646112576	7.06334907374172	-42.26331135173163	29.701736851222183	8	#AAFFAA	81.87811420772897	7
P3_3_TCAGCAAAGGCATGCA-1	-5.560143164899939	-7.710041826530501	AST_P3_0	#0000AA	-3.625953746465549	-0.5536619965097447	15.427431685278759	10.428770095297418	1	#002BD4	NA	NA
P3_3_TCAGCAAGTTACTCAG-1	-3.5646828930646124	-4.197106664939925	AST_P3_0	#0000AA	-0.9799392944849583	0.6287966426351528	7.350866491865946	-4.906142026815952	1	#002BD4	NA	NA
P3_3_TCAGCAATCGTAGCCG-1	-1.8660163204938116	-4.86548549489598	AST_P3_0	#0000AA	-0.9276445633448216	-0.08199124970646099	10.1347852104103	-5.406752995053295	1	#002BD4	NA	NA
P3_3_TCAGCCTTCGTTGTTT-1	-2.8566095154553595	2.9657224957503825	GPC_9	#60FFFF	3.913510250421658	6.687051599834249	-11.419359481360488	9.929487171192248	8	#AAFFAA	135.74443087742122	11
P3_3_TCAGGGCAGCAGGGAG-1	-5.5014330666333375	0.4352131058134587	AST_P3_3	#0055FF	4.394420790048733	3.1883671935537317	-25.076947124636625	-3.437872423867983	6	#55FFFF	130.46555371425086	11
P3_3_TCAGGGCCAAGTGACG-1	1.8039836365908442	-1.966626232429549	AST_P3_1	#001CC6	2.643466042848721	-6.7632533852121375	3.761161279167342	-17.560051467117766	5	#2BD4FF	NA	NA
P3_3_TCAGGGCCAGAGGGTT-1	-7.435563735273474	11.047941381172135	PER_6	#00AAFF	NA	NA	NA	NA	NA	NA	NA	NA
P3_3_TCAGGTAAGAGCTTTC-1	-6.29928939750492	-5.582352464958236	AST_P3_0	#0000AA	-2.248876643804416	-1.2685503307840367	6.638779774788576	-1.4609932948782898	1	#002BD4	159.73856816798076	13
P3_3_TCAGGTAAGTATTCCG-1	-5.913514785078162	13.101153547004655	PER_6	#00AAFF	NA	NA	NA	NA	NA	NA	NA	NA
P3_3_TCAGGTAAGTTGTAGA-1	-4.328104666975134	-6.503444975181624	AST_P3_0	#0000AA	-1.9069352871454808	0.4365641530492763	8.556581983031776	0.719387571019702	1	#002BD4	NA	NA
P3_3_TCAGGTAGTTATGGTC-1	-6.411404780653113	-6.569550817771956	AST_P3_0	#0000AA	-2.2980454689539522	-0.40903633275242046	8.437432106031679	0.29220415931776944	1	#002BD4	162.49132204479548	14
P3_3_TCAGGTATCGCATTAG-1	-4.863048724439734	1.1790419165648969	GPC_9	#60FFFF	3.564644502969876	4.182657068584249	-32.18905247165718	-2.7060465939216716	8	#AAFFAA	121.84364723736613	10
P3_3_TCAGTCCCACCAGTAT-1	0.6691455025404749	-2.7356250937424154	AST_P3_1	#001CC6	1.938860225053921	-5.102749520923807	10.212413640009446	-11.536485221018971	5	#2BD4FF	NA	NA
P3_3_TCAGTCCCAGTTGTCA-1	4.164801188203699	3.0707761590041667	AST_P3_3	#0055FF	2.0530782216512113	2.247773414466665	-6.952521512025714	-3.7814500265458437	2	#0055FF	142.22474772246665	12
P3_3_TCAGTCCGTTTCAGAC-1	-3.5654131691724005	-4.034299200340316	AST_P3_0	#0000AA	-0.034581614164218566	-0.2277056519052525	8.456219205991522	-5.605554556578885	1	#002BD4	NA	NA
P3_3_TCAGTCCTCACTTGGA-1	-6.10997407844364	-4.377826040550277	AST_P3_0	#0000AA	-1.7983649498499485	-0.2223204914590855	0.8541205824358573	-0.06498076939933624	1	#002BD4	153.47088909681656	13
P3_3_TCAGTCCTCAGACCGC-1	0.27695979216993427	-1.86820012883763	AST_P3_1	#001CC6	2.454918670030728	-4.768805677082255	8.495339823367814	-8.101762731264223	5	#2BD4FF	NA	NA
P3_3_TCAGTGATCCCATAAG-1	-5.516158751752966	-2.1937721426926107	AST_P3_3	#0055FF	1.9162134402715114	1.5401492770650844	-4.047133475054106	-2.797987010836965	1	#002BD4	147.69647318588835	12
P3_3_TCAGTTTAGGTTCTAC-1	-4.303094081190222	-6.930881803794906	AST_P3_0	#0000AA	-2.267072272924289	0.28712016901759907	15.177839102508605	3.1170196645609756	1	#002BD4	NA	NA
P3_3_TCAGTTTAGTTCCTGA-1	-3.869259051588172	-5.259277170463607	AST_P3_0	#0000AA	-1.2373228794611546	0.027964299533651316	9.26710126406515	-0.8695627389766044	1	#002BD4	NA	NA
P3_3_TCAGTTTGTACCTAGT-1	-4.362509421613806	-8.454635446830794	AST_P3_15	#FFE340	-4.6236687428034395	1.2691488321760158	13.382677412991024	14.49270336087955	11	#FFD52B	NA	NA
P3_3_TCAGTTTGTCAGGTGA-1	-6.130924395826453	3.0864412133254557	GPC_8	#40E3FF	6.302380012842312	3.9342463668325403	-58.3603076510327	12.409144980346687	6	#55FFFF	26.75477328279031	3
P3_3_TCATACTGTACGGGAT-1	0.9398586232394037	8.95524900598903	END_7	#20C6FF	NA	NA	NA	NA	NA	NA	NA	NA
P3_3_TCATATCAGATAGTCA-1	0.5839908499449549	7.534865552619889	END_13	#DFFF80	NA	NA	NA	NA	NA	NA	NA	NA
P3_3_TCATATCGTTCACCGG-1	-6.186513118055457	-6.154118841453597	AST_P3_0	#0000AA	-2.501799178747043	-0.6625994984170933	6.278764401842745	2.091227224246108	1	#002BD4	159.7097930093379	13
P3_3_TCATCCGCAGTACTAC-1	-5.07334249427616	-7.514813249870345	AST_P3_0	#0000AA	-3.640672755864963	0.12852091154842182	6.631432433631932	2.542684614792872	1	#002BD4	162.79685688057924	14
P3_3_TCATCCGGTTATGGTC-1	-5.3345886986523805	-7.089586561485335	AST_P3_0	#0000AA	-2.860219073919162	-0.4033827129861851	11.327110613190266	3.2674825089214927	1	#002BD4	165.29682224838214	14
P3_3_TCATGAGGTAGCGTTT-1	-6.364576033857459	-6.906478708549544	AST_P3_0	#0000AA	5.154622721048489	4.346010273311422	7.3337363976271295	5.062830172783556	1	#002BD4	NA	NA
P3_3_TCATGAGTCTACGGGC-1	-2.8672019760876837	-4.684188192649886	AST_P3_0	#0000AA	0.16943304476369891	-0.9458026234170933	6.204584516408126	-4.944704424407969	1	#002BD4	NA	NA
P3_3_TCATGCCCATGCGTGC-1	-5.871683291700476	12.8598405663528	PER_6	#00AAFF	NA	NA	NA	NA	NA	NA	NA	NA
P3_3_TCATGCCGTTGCTGAT-1	-4.85352294853031	-5.776259249015853	AST_P3_0	#0000AA	-0.5634269243754002	-0.4082292858621617	12.428979520982393	4.791663488404429	1	#002BD4	NA	NA
P3_3_TCATGGAAGATAACAC-1	-3.397777013090247	-7.770217722221419	AST_P3_15	#FFE340	-4.490316463140354	1.954794852052019	12.8726785251101	4.5613048692796845	11	#FFD52B	NA	NA
P3_3_TCATGGAAGGGATCGT-1	0.967305787298089	0.41934747068662953	AST_P3_11	#9FFFBF	5.850487160059109	-5.2768995110055945	1.153454578228423	-11.650993149454338	10	#FFFF55	NA	NA
P3_3_TCATGGACAAACTAGA-1	-5.043830088880652	-5.476383989616439	AST_P3_0	#0000AA	-2.532932115224704	-0.37830536999912456	8.163455904915264	0.7287601923771558	1	#002BD4	161.4200688614913	14
P3_3_TCATGGAGTAGCTTAC-1	-2.6611606400281134	-3.667213266655013	AST_P3_0	#0000AA	-0.01602728429208722	0.09413785300044819	7.452973173177524	-2.798109761176422	1	#002BD4	NA	NA
P3_3_TCATGTTGTCACTACA-1	-6.192343405988806	4.95347898645778	GPC_8	#40E3FF	6.192296909662381	4.926159208629415	-10.402231046062154	9.664772908431733	6	#55FFFF	151.89970037999905	13
P3_3_TCATTACAGTGCACTT-1	-4.166052035596961	-4.883393114372298	AST_P3_0	#0000AA	-0.9862375980890843	-0.0024269167444248563	7.2109117417717075	-1.341776839436942	1	#002BD4	NA	NA
P3_3_TCATTACCACAATCTG-1	-4.1756746094495	-5.5334065611801595	AST_P3_0	#0000AA	-1.3333206898249241	-0.20268862881870464	11.087361254907332	1.0024181062478787	1	#002BD4	NA	NA
P3_3_TCATTCAAGGGAGGAC-1	-3.4305300038129034	-7.162555044456527	AST_P3_0	#0000AA	-3.7619577175654024	0.47374314627437397	18.83877082054366	6.940980999582685	1	#002BD4	NA	NA
P3_3_TCATTCAGTCTTGAAC-1	-5.002028636243933	-4.1166818793259115	AST_P3_0	#0000AA	0.6034772866689113	-0.1528014484903355	4.4515985816956	-5.073019372790004	1	#002BD4	156.8528724079697	13
[truncated: 12,374 more rows]
