# Supplementary material for: Extensive transcriptional and chromatin changes underlie astrocyte maturation in vivo and in culture
Source: Nat Commun. 2021 Jul 15;12:4335. doi: 10.1038/s41467-021-24624-5 (PMC8282848; doi:10.1038/s41467-021-24624-5)
Supplement: Supplementary file 4 — Supplementary Software [file 41467_2021_24624_MOESM4_ESM.zip › github/Figure1_scRNA-Seq_striatum/01_output/06_module_consolidation_table.csv]

module	module_consol
4	immat_4
11	mat_2
14	mat_2
16	mat_2
13	mat_1
3	mat_1
41	immat_4
24	immat_4
23	immat_4
44	mat_1
27	mat_2
40	mat_1
50	mat_1
37	mat_1
17	mat_1
36	mat_1
8	mat_2
35	mat_1
28	mat_1
46	mat_2
2	immat_3
25	immat_3
15	immat_3
1	immat_3
7	immat_2
6	immat_3
31	immat_2
9	immat_2
20	immat_3
18	immat_3
32	immat_3
21	immat_3
5	immat_3
48	immat_3
29	immat_3
22	immat_3
34	immat_3
26	immat_3
19	immat_3
10	immat_3
45	immat_3
30	immat_2
38	immat_2
33	immat_2
49	immat_1
47	immat_1
12	immat_1
43	immat_1
39	immat_3
42	immat_3
