# Supplementary material for: Extensive transcriptional and chromatin changes underlie astrocyte maturation in vivo and in culture
Source: Nat Commun. 2021 Jul 15;12:4335. doi: 10.1038/s41467-021-24624-5 (PMC8282848; doi:10.1038/s41467-021-24624-5)
Supplement: Supplementary file 4 — Supplementary Software [file 41467_2021_24624_MOESM4_ESM.zip › github/Figure1_scRNA-Seq_striatum/01_output/01_cluster_assignment.csv]

cluster	cluster_name
0	AST_P3_0
1	AST_P3_1
2	ODC_2
3	AST_P3_3
4	AST_P3_4
5	AST_3m_5
6	PER_6
7	END_7
8	GPC_8
9	GPC_9
10	ODC_10
11	AST_P3_11
12	END_12
13	END_13
14	AST_3m_14
15	AST_P3_15
16	MIC_16
17	END_17
18	OPC_18
19	AST_P3_19
20	LOW_20
21	LOW_21
22	NEU_22
23	LOW_23
