# Supplementary material for: Extensive transcriptional and chromatin changes underlie astrocyte maturation in vivo and in culture
Source: Nat Commun. 2021 Jul 15;12:4335. doi: 10.1038/s41467-021-24624-5 (PMC8282848; doi:10.1038/s41467-021-24624-5)
Supplement: Supplementary file 4 — Supplementary Software [file 41467_2021_24624_MOESM4_ESM.zip › github/generate_shh_key_for_github.sh]

cd 'Desktop/presentations and project plans/Astrocyte maturation paper/Manuscript Nat Comm v3 20-07-10 revision planning/21-03-16_analyses_for_paper_collected/github'

ssh-keygen -t ed25519 -C "michael.lattke@crick.ac.uk"

#file: key.txt password: dek&1
