# Supplementary material for: Extensive transcriptional and chromatin changes underlie astrocyte maturation in vivo and in culture
Source: Nat Commun. 2021 Jul 15;12:4335. doi: 10.1038/s41467-021-24624-5 (PMC8282848; doi:10.1038/s41467-021-24624-5)
Supplement: Supplementary file 4 — Supplementary Software [file 41467_2021_24624_MOESM4_ESM.zip › github/Figure7_ATAC-Seq_maturation_signals/00_input/group_table.csv]

sample	group
bas_2D_R1	bas_2D
bas_2D_R2	bas_2D
bas_2D_R3	bas_2D
FGF_2D_R1	FGF_2D
FGF_2D_R2	FGF_2D
FGF_2D_R3	FGF_2D
bas_3D_R1	bas_3D
bas_3D_R2	bas_3D
bas_3D_R3	bas_3D
FGF_3D_R1	FGF_3D
FGF_3D_R2	FGF_3D
FGF_3D_R3	FGF_3D
Astr_P4_R1	Astr_P4
Astr_P4_R2	Astr_P4
Astr_P4_R3	Astr_P4
Astr_2m_R1	Astr_2m
Astr_2m_R2	Astr_2m
Astr_2m_R3	Astr_2m
Astr_2m_R4	Astr_2m
