# Supplementary material for: Extensive transcriptional and chromatin changes underlie astrocyte maturation in vivo and in culture
Source: Nat Commun. 2021 Jul 15;12:4335. doi: 10.1038/s41467-021-24624-5 (PMC8282848; doi:10.1038/s41467-021-24624-5)
Supplement: Supplementary file 4 — Supplementary Software [file 41467_2021_24624_MOESM4_ESM.zip › github/Figure7_ATAC-Seq_maturation_signals/00_input/group_table_bigwigs.csv]

group	path_bigwig	file_bigwig	frip
bas_2D	/Users/lattkem/Desktop/Omics analysis/19-05-23_ATAC astr in vitro comp B14d FGF 3D_for paper/sampleLevel/bigwig	bas_2D.SmL.rmD.bigWig	0.120959
FGF_2D	/Users/lattkem/Desktop/Omics analysis/19-05-23_ATAC astr in vitro comp B14d FGF 3D_for paper/sampleLevel/bigwig	FGF_2D.SmL.rmD.bigWig	0.0975793
bas_3D	/Users/lattkem/Desktop/Omics analysis/19-05-23_ATAC astr in vitro comp B14d FGF 3D_for paper/sampleLevel/bigwig	bas_3D.SmL.rmD.bigWig	0.347764
FGF_3D	/Users/lattkem/Desktop/Omics analysis/19-05-23_ATAC astr in vitro comp B14d FGF 3D_for paper/sampleLevel/bigwig	FGF_3D.SmL.rmD.bigWig	0.466009
Astr_P4	/Users/lattkem/Desktop/Omics analysis/19-05-23_ATAC astr in vitro comp B14d FGF 3D_for paper/sampleLevel/bigwig	Astr_P4.SmL.rmD.bigWig	0.456937
Astr_2m	/Users/lattkem/Desktop/Omics analysis/19-05-23_ATAC astr in vitro comp B14d FGF 3D_for paper/sampleLevel/bigwig	Astr_2m.SmL.rmD.bigWig	0.257897
