# Supplementary material for: Extensive transcriptional and chromatin changes underlie astrocyte maturation in vivo and in culture
Source: Nat Commun. 2021 Jul 15;12:4335. doi: 10.1038/s41467-021-24624-5 (PMC8282848; doi:10.1038/s41467-021-24624-5)
Supplement: Supplementary file 4 — Supplementary Software [file 41467_2021_24624_MOESM4_ESM.zip › github/Figure6_RNA-Seq_Rorb_Fezf2_co-expression/00_input/group_tab.csv]

sample	group
X6B_EGFP_2	EGFP
X8B_EGFP_1	EGFP
X9B_EGFP_2	EGFP
X6B_EGFP_3	EGFP
X8B_EGFP_3	EGFP
X9B_EGFP_4	EGFP
X6B_Rorb_3	Rorb
X8B_Rorb_3	Rorb
X9B_Rorb_3	Rorb
X6B_Fezf2_3	Fezf2
X8B_Fezf2_3	Fezf2
X9B_Fezf2_3	Fezf2
X6B_RF_5	Rorb_Fezf2
X8B_RF_5	Rorb_Fezf2
X9B_RF_5	Rorb_Fezf2
iA3	Astr_P4
iA4	Astr_P4
iA7	Astr_P4
mA5	Astr_2m
mA7	Astr_2m
mA10	Astr_2m
