# Supplementary material for: Extensive transcriptional and chromatin changes underlie astrocyte maturation in vivo and in culture
Source: Nat Commun. 2021 Jul 15;12:4335. doi: 10.1038/s41467-021-24624-5 (PMC8282848; doi:10.1038/s41467-021-24624-5)
Supplement: Supplementary file 4 — Supplementary Software [file 41467_2021_24624_MOESM4_ESM.zip › github/Figure6_RNA-Seq_Rorb_Fezf2_co-expression/00_input/comparisons.csv]

group1	group2
Astr_P4	Astr_2m
EGFP	Astr_2m
EGFP	Rorb
EGFP	Fezf2
EGFP	Rorb_Fezf2
