# Supplementary material for: Extensive transcriptional and chromatin changes underlie astrocyte maturation in vivo and in culture
Source: Nat Commun. 2021 Jul 15;12:4335. doi: 10.1038/s41467-021-24624-5 (PMC8282848; doi:10.1038/s41467-021-24624-5)
Supplement: Supplementary file 4 — Supplementary Software [file 41467_2021_24624_MOESM4_ESM.zip › github/Figure6_ATAC-Seq_transcription_factor_expression/00_input/group_table.csv]

sample	group
B14_EGFP_R1	EGFP
B14_EGFP_R2	EGFP
B14_EGFP_R3	EGFP
B14_EGFP_R4	EGFP
B14_EGFP_R5	EGFP
B14_EGFP_R6	EGFP
B14_Rorb_R4	Rorb
B14_Rorb_R5	Rorb
B14_Rorb_R6	Rorb
B14_Dbx2_R1	Dbx2
B14_Dbx2_R2	Dbx2
B14_Dbx2_R3	Dbx2
B14_Lhx2_R4	Lhx2
B14_Lhx2_R5	Lhx2
B14_Lhx2_R6	Lhx2
Astr_P4_R1	Astr_P4
Astr_P4_R2	Astr_P4
Astr_P4_R3	Astr_P4
Astr_ad_R1	Astr_2m
Astr_ad_R2	Astr_2m
Astr_ad_R3	Astr_2m
Astr_ad_R4	Astr_2m
