# Supplementary material for: Extensive transcriptional and chromatin changes underlie astrocyte maturation in vivo and in culture
Source: Nat Commun. 2021 Jul 15;12:4335. doi: 10.1038/s41467-021-24624-5 (PMC8282848; doi:10.1038/s41467-021-24624-5)
Supplement: Supplementary file 4 — Supplementary Software [file 41467_2021_24624_MOESM4_ESM.zip › github/Figure6_ATAC-Seq_transcription_factor_expression/00_input/group_table_bigwigs.csv]

group	path_bigwig	file_bigwig	frip
EGFP	/Users/lattkem/Desktop/Omics analysis/19-05-22_ATAC_astr mat_TF_OE_for paper/sampleLevel/bigwig	B14_EGFP.SmL.rmD.bigWig	0.0950845
Rorb	/Users/lattkem/Desktop/Omics analysis/19-05-22_ATAC_astr mat_TF_OE_for paper/sampleLevel/bigwig	B14_Rorb.SmL.rmD.bigWig	0.104723
Dbx2	/Users/lattkem/Desktop/Omics analysis/19-05-22_ATAC_astr mat_TF_OE_for paper/sampleLevel/bigwig	B14_Dbx2.SmL.rmD.bigWig	0.0590963
Lhx2	/Users/lattkem/Desktop/Omics analysis/19-05-22_ATAC_astr mat_TF_OE_for paper/sampleLevel/bigwig	B14_Lhx2.SmL.rmD.bigWig	0.0864501
Astr_P4	/Users/lattkem/Desktop/Omics analysis/19-05-22_ATAC_astr mat_TF_OE_for paper/sampleLevel/bigwig	Astr_P4.SmL.rmD.bigWig	0.456937
Astr_2m	/Users/lattkem/Desktop/Omics analysis/19-05-22_ATAC_astr mat_TF_OE_for paper/sampleLevel/bigwig	Astr_ad.SmL.rmD.bigWig	0.257897
