# Supplementary material for: Extensive transcriptional and chromatin changes underlie astrocyte maturation in vivo and in culture
Source: Nat Commun. 2021 Jul 15;12:4335. doi: 10.1038/s41467-021-24624-5 (PMC8282848; doi:10.1038/s41467-021-24624-5)
Supplement: Supplementary file 4 — Supplementary Software [file 41467_2021_24624_MOESM4_ESM.zip › github/FigureS2A_RNA-Seq_cortex_bulk_vs_Str_pseudobulk/00_input/group_tab.csv]

sample	group
iA3	Cor_P4
iA4	Cor_P4
iA7	Cor_P4
mA5	Cor_2m
mA7	Cor_2m
mA10	Cor_2m
P3_3	Str_P3
P3_4	Str_P3
P3_5	Str_P3
Ad_3	Str_3m
Ad_4	Str_3m
Ad_5	Str_3m
