# Supplementary material for: Extensive transcriptional and chromatin changes underlie astrocyte maturation in vivo and in culture
Source: Nat Commun. 2021 Jul 15;12:4335. doi: 10.1038/s41467-021-24624-5 (PMC8282848; doi:10.1038/s41467-021-24624-5)
Supplement: Supplementary file 4 — Supplementary Software [file 41467_2021_24624_MOESM4_ESM.zip › github/Figure7_RNA-Seq_maturation_signals/00_input/group_tab.csv]

sample	group
X6_2D_Bas_2	bas_2D
X8_2D_Bas_1	bas_2D
X9_2D_bas_1	bas_2D
X6_2D_FGF_1	FGF_2D
X8_2D_FGF_1	FGF_2D
X9_2D_FGF_2	FGF_2D
X6_3D_bas_1	bas_3D
X8_3D_bas_1	bas_3D
X9_3D_bas_1	bas_3D
X6_3D_FGF_1	FGF_3D
X8_3D_FGF_1	FGF_3D
X9_3D_FGF_1	FGF_3D
iA3	Astr_P4
iA4	Astr_P4
iA7	Astr_P4
mA5	Astr_2m
mA7	Astr_2m
mA10	Astr_2m
