# Supplementary material for: Extensive transcriptional and chromatin changes underlie astrocyte maturation in vivo and in culture
Source: Nat Commun. 2021 Jul 15;12:4335. doi: 10.1038/s41467-021-24624-5 (PMC8282848; doi:10.1038/s41467-021-24624-5)
Supplement: Supplementary file 8 — Supplementary Dataset 1 [file 41467_2021_24624_MOESM8_ESM.xlsx]

## Sheet: Overview
Supplementary Data 1: scRNA-Seq analysis of striatal astrocytes at P3 and 3 months of age. Sequencing metrics, cell numbers by sample and cell type, Slingshot lineages, temporally expressed genes and enriched gene ontology terms (related to Figure 1).
samples by developmental stage (P3: postnatal day 3; 3m: 3 months of age)
sample_id	sample_name	stage
LAT1113A2	Ad_3	3m
LAT1113A4	Ad_4	3m
LAT1113A6	Ad_5	3m
LAT1113A1	P3_3	P3
LAT1113A3	P3_4	P3
LAT1113A5	P3_5	P3

## Sheet: sequencing filtering metrics
Sequencing metrics (Cellranger output and basic Seurat filtering)
Sample stage see "Overview"
10X mapping metrics by sample (Cellranger output metrics)
sample_id	sample_name	Estimated Number of Cells	Mean Reads per Cell	Median Genes per Cell	Number of Reads	Valid Barcodes	Sequencing Saturation	Q30 Bases in Barcode	Q30 Bases in RNA Read	Q30 Bases in Sample Index	Q30 Bases in UMI	Reads Mapped to Genome	Reads Mapped Confidently to Genome	Reads Mapped Confidently to Intergenic Regions	Reads Mapped Confidently to Intronic Regions	Reads Mapped Confidently to Exonic Regions	Reads Mapped Confidently to Transcriptome	Reads Mapped Antisense to Gene	Fraction Reads in Cells	Total Genes Detected	Median UMI Counts per Cell
LAT1113A2	Ad_3	1653	33765	2115	55814455	0.984	0.588	0.98	0.722	0.935	0.978	0.877	0.842	0.078	0.148	0.616	0.594	0.012	0.791	18092	5847
LAT1113A4	Ad_4	1769	37700	1520	66692439	0.971	0.741	0.976	0.701	0.931	0.975	0.836	0.785	0.065	0.128	0.592	0.562	0.019	0.8	18114	3594
LAT1113A6	Ad_5	1308	39100	1592	51143653	0.974	0.739	0.977	0.722	0.942	0.977	0.858	0.804	0.088	0.124	0.592	0.565	0.016	0.791	17283	3936
LAT1113A1	P3_3	2607	31973	3195	83355336	0.985	0.388	0.979	0.709	0.941	0.978	0.903	0.875	0.024	0.144	0.706	0.675	0.017	0.95	19970	9348
LAT1113A3	P3_4	3771	44825	2726	169037188	0.976	0.653	0.979	0.728	0.944	0.978	0.903	0.869	0.025	0.108	0.735	0.698	0.023	0.959	20697	7753
LAT1113A5	P3_5	5582	33379	1947	186322039	0.977	0.697	0.979	0.739	0.946	0.978	0.916	0.881	0.024	0.11	0.748	0.704	0.029	0.933	20587	4258
Seurat filtering metrics by sample
sample	N_cells	median(nCount_RNA)	median(nFeature_RNA)	N_cells_low_nFeature_RNA	N_cells_high_percentMito	N_cells_retained
Ad_3	1653	5847	2115	123	836	801
Ad_4	1769	3594	1520	106	323	1399
Ad_5	1308	3936	1592	118	302	985
P3_3	2607	9348	3195	61	57	2515
P3_4	3771	7753	2726	114	56	3634
P3_5	5582	4258.5	1947.5	531	32	5039

## Sheet: cells per cluster per sample
Cell numbers of different cell types/clusters in each sample
	Cell number by sample and cluster								fraction of cluster in each sample
	Sample stage	P3	P3	P3	3m	3m	3m		Sample stage	P3	P3	P3	3m	3m	3m
	Cluster	P3_3	P3_4	P3_5	Ad_3	Ad_4	Ad_5		Cluster	P3_3	P3_4	P3_5	Ad_3	Ad_4	Ad_5
	AST_P3_0	1184	1043	1018	0	0	0		AST_P3_0	0.470775	0.287012	0.202024	0	0	0
	AST_P3_1	93	733	645	0	2	0		AST_P3_1	0.0369781	0.201706	0.128002	0	0.00142959	0
	ODC_2	0	0	0	16	702	510		ODC_2	0	0	0	0.019975	0.501787	0.517766
	AST_P3_3	285	595	328	0	2	0		AST_P3_3	0.11332	0.163731	0.0650923	0	0.00142959	0
	AST_P3_4	17	34	983	0	0	1		AST_P3_4	0.00675944	0.00935608	0.195078	0	0	0.00101523
	AST_3m_5	8	6	3	194	288	311		AST_3m_5	0.00318091	0.00165107	0.000595356	0.242197	0.205861	0.315736
	PER_6	220	170	238	6	4	6		PER_6	0.0874751	0.0467804	0.0472316	0.00749064	0.00285919	0.00609137
	END_7	173	172	260	0	0	0		END_7	0.0687873	0.0473308	0.0515975	0	0	0
	GPC_8	144	249	181	0	0	0		GPC_8	0.0572565	0.0685195	0.0359198	0	0	0
	GPC_9	136	175	201	0	0	0		GPC_9	0.0540755	0.0481563	0.0398889	0	0	0
	ODC_10	0	0	0	458	33	12		ODC_10	0	0	0	0.571785	0.0235883	0.0121827
	AST_P3_11	35	120	257	0	2	0		AST_P3_11	0.0139165	0.0330215	0.0510022	0	0.00142959	0
	END_12	1	2	346	0	0	0		END_12	0.000397614	0.000550358	0.0686644	0	0	0
	END_13	42	15	282	0	0	2		END_13	0.0166998	0.00412768	0.0559635	0	0	0.00203046
	AST_3m_14	0	0	0	19	252	47		AST_3m_14	0	0	0	0.0237203	0.180129	0.0477157
	AST_P3_15	72	113	120	0	0	0		AST_P3_15	0.0286282	0.0310952	0.0238142	0	0	0
	MIC_16	34	44	46	20	23	17		MIC_16	0.0135189	0.0121079	0.0091288	0.0249688	0.0164403	0.0172589
	END_17	1	0	0	59	47	57		END_17	0.000397614	0	0	0.0736579	0.0335954	0.057868
	OPC_18	12	45	37	4	8	1		OPC_18	0.00477137	0.012383	0.00734273	0.00499376	0.00571837	0.00101523
	AST_P3_19	11	35	50	0	0	0		AST_P3_19	0.00437376	0.00963126	0.0099226	0	0	0
	LOW_20	32	33	25	0	0	0		LOW_20	0.0127237	0.0090809	0.0049613	0	0	0
	LOW_21	0	0	0	25	22	21		LOW_21	0	0	0	0.031211	0.0157255	0.0213198
	NEU_22	14	23	16	0	0	0		NEU_22	0.0055666	0.00632911	0.00317523	0	0	0
	LOW_23	1	27	3	0	14	0		LOW_23	0.000397614	0.00742983	0.000595356	0	0.0100071	0

## Sheet: Slingshot lineages
Lineages identified by Slingshot analysis amd included astrocyte clusters
Lineages identified by Slingshot using the astrocyte clusters identified after reclustering (related to Figure 1d/e)
Using the progenitor cluster 6 as starting point was used as constraint for the algorithm
Lineage6 (ending with the main adult clusters 7 and 14 was used for the temporal gene expression analysis (Figure 1e/f)
Lineage1	Lineage2	Lineage3	Lineage4	Lineage5	Lineage6	Lineage7	Lineage8	Lineage9
6	6	6	6	6	6	6	6	6
8	8	8	8	8	8	8	8	8
2	2	2	2	2	2	2	2	2
0	0	0	0	0	0	0	0	0
4	4	4	7	4	7	1	11	9
5	5	5	13	12	14
3	10	15	16

## Sheet: temporal expression modules
Modules of genes with similar temporal expression (related to Figure 1f)
specific genes in each cluster see spreadsheet "temporally regulated genes"
Original modules from hierarchical clustering (module) were manually merged (module_cons) (see spreadsheet "temporally regulated genes")
order of modules as presented in Figure 1f
module_cons	N_genes
immat_1	46	striatal immature genes
immat_2	234
immat_3	1611
immat_4	254
mat_1	346	striatal mature genes
mat_2	520

## Sheet: temporally regulated genes
Temporally expressed genes and the expression modules they are included
"module" is the original module from hierarchical clustering, "module_cons" are the manually consolidated/merged modules shown in Figure 1f
gene	module	module_cons
Hist1h1b	49	immat_1
Pclaf	47	immat_1
Hist1h4d	47	immat_1
Hist1h2ap	47	immat_1
Hist1h3e	47	immat_1
Hist1h2ae	47	immat_1
Hist1h1e	47	immat_1
Atad2	12	immat_1
Rfc2	12	immat_1
Dnmt1	12	immat_1
Tipin	12	immat_1
Rfc4	12	immat_1
Gins2	12	immat_1
Tfdp1	12	immat_1
Dhfr	12	immat_1
Hells	12	immat_1
Mcm3	12	immat_1
Rfc3	12	immat_1
Mcm7	12	immat_1
Orc6	12	immat_1
Hat1	12	immat_1
Mcm4	12	immat_1
Ccne2	12	immat_1
Slbp	12	immat_1
Mcm6	12	immat_1
Siva1	12	immat_1
Hist1h3c	43	immat_1
Hist1h4h	43	immat_1
Hist2h2ac	43	immat_1
Hist1h1a	43	immat_1
Hist1h2bn	43	immat_1
Hist1h2ak	43	immat_1
Hist1h2an	43	immat_1
Hist1h4c	43	immat_1
Hist2h2bb	43	immat_1
Hist1h3f	43	immat_1
Hist1h2bb	43	immat_1
Hist1h1d	43	immat_1
Hist1h2bm	43	immat_1
Hist1h3i	43	immat_1
Hist1h2bj	43	immat_1
Hist1h2af	43	immat_1
Hist1h2ab	43	immat_1
Lig1	43	immat_1
Tyms	43	immat_1
Tk1	43	immat_1
Oxct1	7	immat_2
Psat1	7	immat_2
Stk17b	7	immat_2
Cspp1	7	immat_2
Foxg1	7	immat_2
Srek1	7	immat_2
Rbm26	7	immat_2
Dhx36	7	immat_2
Crebbp	7	immat_2
Ttc3	7	immat_2
Prrx1	7	immat_2
Rsf1	7	immat_2
Rbl1	7	immat_2
Haspin	7	immat_2
Dleu2	7	immat_2
Iqgap3	7	immat_2
Cep192	7	immat_2
Pkn2	7	immat_2
Phip	7	immat_2
Tial1	7	immat_2
Tia1	7	immat_2
Psmg2	7	immat_2
Fam216a	7	immat_2
Gpsm2	7	immat_2
Prr11	7	immat_2
Odf2	7	immat_2
Troap	7	immat_2
Spag5	7	immat_2
4930503L19Rik	7	immat_2
Arhgap19	7	immat_2
Lnpk	7	immat_2
Gtse1	7	immat_2
Hyls1	7	immat_2
Eri2	7	immat_2
Kif18b	7	immat_2
Mtfr2	7	immat_2
Pif1	7	immat_2
Kif14	7	immat_2
Ankle1	7	immat_2
Srpk2	7	immat_2
Pex13	7	immat_2
Pdhb	7	immat_2
Hspa4l	7	immat_2
Ccdc18	7	immat_2
Stox2	7	immat_2
Cdc23	7	immat_2
Uhrf2	7	immat_2
Arhgap21	7	immat_2
Rdh11	7	immat_2
Etv5	7	immat_2
Wnk1	7	immat_2
Spop	7	immat_2
Ndc1	7	immat_2
Dync1h1	7	immat_2
Cul3	7	immat_2
Bptf	7	immat_2
Prrc2a	7	immat_2
Ahi1	7	immat_2
1700021F05Rik	7	immat_2
Ppp1r2	7	immat_2
Ppp1r35	7	immat_2
Tmem237	7	immat_2
Smu1	7	immat_2
Brd9	7	immat_2
Thoc2	7	immat_2
Fkbp2	7	immat_2
Cnep1r1	7	immat_2
Tmem138	7	immat_2
Rnf26	7	immat_2
Rdm1	7	immat_2
Mzt1	7	immat_2
Cip2a	7	immat_2
Vbp1	7	immat_2
Emp1	7	immat_2
Cby1	7	immat_2
Fopnl	7	immat_2
Nup35	7	immat_2
Nup37	7	immat_2
Ccdc61	7	immat_2
Zbed3	7	immat_2
Paip2b	7	immat_2
Ss18	7	immat_2
Pak4	7	immat_2
Cyp39a1	7	immat_2
Ttc9c	7	immat_2
Cdc27	7	immat_2
Katnbl1	7	immat_2
Ppp2r5e	7	immat_2
Cdc25b	7	immat_2
Tnfaip8l1	7	immat_2
Arhgef39	7	immat_2
Ccdc77	7	immat_2
Miip	7	immat_2
Triobp	7	immat_2
Cep89	7	immat_2
Cep70	7	immat_2
Tax1bp1	7	immat_2
Ptms	7	immat_2
Gpx7	7	immat_2
Arl2bp	7	immat_2
Rangrf	7	immat_2
Gipc1	7	immat_2
Prpsap1	7	immat_2
Ehd1	7	immat_2
Rnf5	7	immat_2
Ndufaf3	7	immat_2
Ppp2r5c	7	immat_2
2007-09-01	7	immat_2
Srsf5	7	immat_2
Arl6ip1	31	immat_2
Knstrn	31	immat_2
Cdkn3	31	immat_2
Dynll1	31	immat_2
Tuba1c	31	immat_2
Tubb4b	31	immat_2
Ubald2	31	immat_2
Rad21	31	immat_2
Kif22	31	immat_2
Rangap1	31	immat_2
Tacc3	31	immat_2
Ccnb2	31	immat_2
Aspm	31	immat_2
Pimreg	31	immat_2
Cdc20	31	immat_2
Ckap2	31	immat_2
Sapcd2	9	immat_2
Nek2	9	immat_2
Cep55	9	immat_2
Bora	9	immat_2
Kifc1	9	immat_2
Cenpc1	9	immat_2
Terf1	9	immat_2
Fam110a	9	immat_2
Cdca2	9	immat_2
Anln	9	immat_2
Ccnf	9	immat_2
Fam83d	9	immat_2
Fzr1	9	immat_2
Sap30	9	immat_2
Ing1	9	immat_2
Wapl	9	immat_2
Cdk5rap2	9	immat_2
Cep295	9	immat_2
Lbr	9	immat_2
Tnfaip6	9	immat_2
Wee1	9	immat_2
Lcorl	9	immat_2
Cit	9	immat_2
Cenpl	9	immat_2
Spdl1	9	immat_2
Ska3	9	immat_2
Ncapg	9	immat_2
Ttk	9	immat_2
Ckap5	9	immat_2
Gas2l3	9	immat_2
Nde1	9	immat_2
Hp1bp3	9	immat_2
Cdc25c	9	immat_2
E2f5	9	immat_2
Akirin2	9	immat_2
Psrc1	9	immat_2
Dlgap5	9	immat_2
Kif20a	9	immat_2
Ect2	9	immat_2
Kif2c	9	immat_2
Arhgap11a	9	immat_2
Depdc1a	9	immat_2
Bub1b	9	immat_2
Brd8	9	immat_2
G2e3	9	immat_2
Kif20b	9	immat_2
Hjurp	9	immat_2
Kpna2	9	immat_2
Aurka	9	immat_2
Sgo2a	9	immat_2
Mis18bp1	9	immat_2
Cdkn2c	9	immat_2
Dbf4	9	immat_2
Kif23	9	immat_2
Trim59	9	immat_2
Nuf2	9	immat_2
Kif18a	9	immat_2
Mad2l1	9	immat_2
Shcbp1	9	immat_2
Ccar1	9	immat_2
D030056L22Rik	9	immat_2
Mns1	9	immat_2
Ncapd2	9	immat_2
Cenpp	9	immat_2
Cdkn2d	9	immat_2
Ube2t	9	immat_2
Ncaph	9	immat_2
Mxd3	9	immat_2
Melk	9	immat_2
Ndc80	9	immat_2
Kif15	9	immat_2
Ska1	9	immat_2
Bub1	9	immat_2
Kif4	9	immat_2
Ccnb1	30	immat_2
Tpx2	30	immat_2
Cdca3	30	immat_2
Lockd	30	immat_2
Racgap1	30	immat_2
Hmmr	30	immat_2
Cenpe	30	immat_2
Plk1	30	immat_2
Spc25	30	immat_2
Knl1	30	immat_2
Kif11	30	immat_2
Ckap2l	30	immat_2
Ccna2	30	immat_2
Calm2	30	immat_2
Birc5	30	immat_2
Mki67	30	immat_2
Smc4	30	immat_2
Smc2	30	immat_2
H1fx	30	immat_2
Nucks1	30	immat_2
Ccdc34	30	immat_2
Jpt1	30	immat_2
Lmnb1	30	immat_2
Ube2s	30	immat_2
Pbk	30	immat_2
Ube2c	38	immat_2
Top2a	38	immat_2
Cdk1	38	immat_2
Nusap1	38	immat_2
Prc1	38	immat_2
Cenpa	33	immat_2
Cdca8	33	immat_2
H2afx	33	immat_2
Cenpf	33	immat_2
Cks2	33	immat_2
Atp5k	2	immat_3
Atp5l	2	immat_3
Atp5mpl	2	immat_3
Ndufc1	2	immat_3
Ndufa4	2	immat_3
Rpf2	2	immat_3
2810004N23Rik	2	immat_3
Nip7	2	immat_3
Mrpl11	2	immat_3
Grpel1	2	immat_3
Naa38	2	immat_3
Smim11	2	immat_3
Bola3	2	immat_3
Txndc17	2	immat_3
Cox7b	2	immat_3
Ndufb6	2	immat_3
Psmb5	2	immat_3
Atp5c1	2	immat_3
Ndufb8	2	immat_3
Cox7c	2	immat_3
Psmb2	2	immat_3
Micos10	2	immat_3
Mrpl17	2	immat_3
Rbis	2	immat_3
Polr1d	2	immat_3
Metrn	2	immat_3
Ndufb5	2	immat_3
Akr1a1	2	immat_3
Tomm7	2	immat_3
Timm13	2	immat_3
Tomm6	2	immat_3
Inka2	2	immat_3
Zfp36	2	immat_3
Traf4	2	immat_3
Klhl23	2	immat_3
Rcn1	2	immat_3
Eloc	2	immat_3
Tmem14c	2	immat_3
Pdia6	2	immat_3
Pfdn1	2	immat_3
D8Ertd738e	2	immat_3
Psmb1	2	immat_3
Psma4	2	immat_3
Mrpl30	2	immat_3
Slirp	2	immat_3
Psmd4	2	immat_3
Vdac1	2	immat_3
Tcea1	2	immat_3
Bcas2	2	immat_3
Csnk2b	2	immat_3
Atp5g3	2	immat_3
Ssr4	2	immat_3
Tomm22	2	immat_3
Ube2l3	2	immat_3
Psmb4	2	immat_3
Rbx1	2	immat_3
Rex1bd	2	immat_3
Cetn2	2	immat_3
Fkbp4	2	immat_3
Timm23	2	immat_3
Pcbp1	2	immat_3
Wdr83os	2	immat_3
Stmn3	2	immat_3
Mcrip1	2	immat_3
Psmd11	2	immat_3
Map2k2	2	immat_3
Psmd12	2	immat_3
Ndufa10	2	immat_3
Polr2i	2	immat_3
Psmd8	2	immat_3
Psma6	2	immat_3
Csnk1a1	2	immat_3
Map4k4	2	immat_3
Prrc2c	2	immat_3
Puf60	2	immat_3
Zfp428	2	immat_3
Ap2m1	2	immat_3
Arpc2	2	immat_3
Srp9	2	immat_3
Morf4l1	2	immat_3
Ube2d2a	2	immat_3
Ywhab	2	immat_3
St13	2	immat_3
Ube2d3	2	immat_3
Sh3bgrl	2	immat_3
Mrps6	2	immat_3
Psmd7	2	immat_3
Tbcb	2	immat_3
Srp19	2	immat_3
Nfix	2	immat_3
Rala	2	immat_3
Emc8	2	immat_3
Serf1	2	immat_3
Sptssa	2	immat_3
Pak2	2	immat_3
Tceal8	2	immat_3
Smap1	2	immat_3
Vcp	2	immat_3
Fdps	2	immat_3
Vps37b	2	immat_3
Fam3c	2	immat_3
2011-09-01	2	immat_3
Azin1	2	immat_3
1110065P20Rik	2	immat_3
Ctxn1	2	immat_3
Rap2b	2	immat_3
Trib2	2	immat_3
Btg2	2	immat_3
H2-Ke6	2	immat_3
Eif5b	2	immat_3
Dpysl3	2	immat_3
Sall3	2	immat_3
Gnai2	2	immat_3
Gnas	2	immat_3
Ptov1	2	immat_3
Ywhaz	2	immat_3
Rhoa	2	immat_3
Arf4	2	immat_3
Calm3	2	immat_3
Ubb	2	immat_3
Fam181b	2	immat_3
Snrnp27	2	immat_3
Gdi2	2	immat_3
Vapa	2	immat_3
Pgam1	2	immat_3
Zranb2	2	immat_3
Taldo1	2	immat_3
Etfa	2	immat_3
Ssr2	2	immat_3
Emc6	2	immat_3
Ap2s1	2	immat_3
Ndufs6	2	immat_3
Ndufs8	2	immat_3
Smarcb1	2	immat_3
Tmed9	2	immat_3
Snx3	2	immat_3
Ppp2ca	2	immat_3
Cwc15	2	immat_3
Cox7a2l	2	immat_3
Srp14	2	immat_3
Sri	2	immat_3
Drap1	2	immat_3
Ndufb11	2	immat_3
Psma2	2	immat_3
Polr2k	2	immat_3
Sh3glb1	2	immat_3
Gnb1	2	immat_3
Cuedc2	2	immat_3
Anapc13	2	immat_3
Tle5	2	immat_3
Ostc	2	immat_3
Zfp706	2	immat_3
Clta	2	immat_3
Ier3ip1	2	immat_3
Ubxn1	2	immat_3
Arpc3	2	immat_3
Esd	2	immat_3
Timm10b	2	immat_3
Ube2r2	2	immat_3
Sub1	2	immat_3
Arpc4	2	immat_3
Abhd17a	2	immat_3
Atp5d	2	immat_3
Capzb	2	immat_3
Sin3b	2	immat_3
Mrps24	2	immat_3
Psmd6	2	immat_3
Cox20	2	immat_3
Psmc5	2	immat_3
Nars	2	immat_3
Brk1	2	immat_3
Ube2v1	2	immat_3
Dnaja2	2	immat_3
Eif3j1	2	immat_3
Rac1	2	immat_3
Dpm3	2	immat_3
Timm8b	2	immat_3
Adh5	2	immat_3
Park7	2	immat_3
Ndufa2	2	immat_3
Cox16	2	immat_3
Uqcrh	2	immat_3
Cox6b1	2	immat_3
Sf3b6	2	immat_3
Uqcrb	2	immat_3
Ubl5	2	immat_3
Mrps33	2	immat_3
Romo1	2	immat_3
Gng5	2	immat_3
Grcc10	2	immat_3
Pfdn5	2	immat_3
Myl6	2	immat_3
Scand1	2	immat_3
Cops6	2	immat_3
Higd1a	2	immat_3
Erp29	2	immat_3
1810037I17Rik	2	immat_3
Mtch1	2	immat_3
Cirbp	2	immat_3
Idh3a	2	immat_3
Gkap1	2	immat_3
Fam104a	2	immat_3
Bax	2	immat_3
Rrp1	2	immat_3
Hes5	2	immat_3
Eid1	2	immat_3
Sh3bgrl3	2	immat_3
Sfxn1	2	immat_3
Rhoc	2	immat_3
Mfap2	2	immat_3
Snx5	25	immat_3
Cux1	25	immat_3
B230219D22Rik	25	immat_3
Rhobtb3	25	immat_3
Pitpnb	25	immat_3
Srpk1	25	immat_3
Camta1	25	immat_3
Mrpl32	25	immat_3
Creld2	25	immat_3
Eif4g1	25	immat_3
Gna11	25	immat_3
Nfyb	25	immat_3
Tsen15	25	immat_3
Ppie	25	immat_3
Prelid3b	25	immat_3
Hdgfl3	25	immat_3
Gnl1	25	immat_3
Nudt5	25	immat_3
Dcakd	25	immat_3
Cenpu	25	immat_3
Gins4	25	immat_3
Gins1	25	immat_3
Rbbp8	25	immat_3
Haus8	25	immat_3
Eri1	25	immat_3
Rnaseh2a	25	immat_3
Rbmx2	25	immat_3
Nup43	25	immat_3
Slc29a1	25	immat_3
Ccn1	25	immat_3
Pola1	25	immat_3
Fignl1	25	immat_3
Ccdc25	25	immat_3
Nelfe	25	immat_3
Zfp24	25	immat_3
Arpc5l	25	immat_3
Ola1	25	immat_3
Hdlbp	25	immat_3
Limd2	25	immat_3
Gmps	25	immat_3
H2afy2	25	immat_3
Cinp	25	immat_3
Ppil1	25	immat_3
Parp1	25	immat_3
Gars	25	immat_3
Cdca7	25	immat_3
Bok	25	immat_3
Ebna1bp2	25	immat_3
Gnl3	25	immat_3
Nolc1	25	immat_3
Gtf3a	25	immat_3
Txnrd1	25	immat_3
Hypk	25	immat_3
Fundc2	25	immat_3
Magohb	25	immat_3
Ifitm3	25	immat_3
Wdr18	25	immat_3
Lrrc59	25	immat_3
Nubp1	25	immat_3
Wdr43	25	immat_3
Eif3b	25	immat_3
Naa20	25	immat_3
Trp53	25	immat_3
Arpc1b	25	immat_3
Umps	25	immat_3
Casp3	25	immat_3
Rnf168	25	immat_3
Smyd2	25	immat_3
Cdk6	25	immat_3
Eif6	25	immat_3
Hmbs	25	immat_3
Spry1	25	immat_3
2310039H08Rik	25	immat_3
Tagln	25	immat_3
Nptx2	25	immat_3
Trim27	25	immat_3
Mif	25	immat_3
Ddx5	25	immat_3
Ndufc2	25	immat_3
Ckb	25	immat_3
Gng10	25	immat_3
Timm10	25	immat_3
Tomm5	25	immat_3
Mrpl36	25	immat_3
Ppid	25	immat_3
Ppp1r11	25	immat_3
Zeb1	25	immat_3
Mrpl3	25	immat_3
Kxd1	25	immat_3
9130401M01Rik	25	immat_3
Ccdc85b	25	immat_3
Snhg3	25	immat_3
Thyn1	25	immat_3
Snhg4	25	immat_3
Zmynd19	25	immat_3
Ppat	25	immat_3
Cdc6	25	immat_3
Cdt1	25	immat_3
Pole2	25	immat_3
Eif4ebp1	25	immat_3
Nme4	25	immat_3
Rasl11a	25	immat_3
D10Wsu102e	25	immat_3
Klf10	25	immat_3
Lmo1	25	immat_3
Cisd1	25	immat_3
Ndufa5	25	immat_3
S100a10	25	immat_3
Lgals1	25	immat_3
Rpa1	25	immat_3
Pole	25	immat_3
Pkmyt1	25	immat_3
Dck	25	immat_3
Gps2	25	immat_3
Mlf1	25	immat_3
Rif1	25	immat_3
Sass6	25	immat_3
Sp3	25	immat_3
Blvrb	25	immat_3
Usp37	25	immat_3
Mcmbp	25	immat_3
Brca2	25	immat_3
Hist1h4k	25	immat_3
Hist1h3a	25	immat_3
Hist1h2ai	25	immat_3
Hist1h3g	25	immat_3
Hist1h4a	25	immat_3
Hist1h2bf	25	immat_3
Hist1h2ac	25	immat_3
Hist1h2br	25	immat_3
Hist1h2bg	25	immat_3
Fndc4	25	immat_3
Atp2b1	25	immat_3
Myg1	25	immat_3
Fxn	25	immat_3
Alad	25	immat_3
Cmc1	25	immat_3
Tubgcp2	25	immat_3
Timeless	25	immat_3
Sdf2l1	25	immat_3
E2f1	25	immat_3
Aunip	25	immat_3
Atad5	25	immat_3
Wdr76	25	immat_3
Pold1	25	immat_3
B930036N10Rik	25	immat_3
Dna2	25	immat_3
Mybl2	25	immat_3
E2f7	25	immat_3
Bard1	25	immat_3
Mcm10	25	immat_3
Brip1	25	immat_3
Ubr7	25	immat_3
Kpna3	25	immat_3
1500011B03Rik	25	immat_3
Aprt	25	immat_3
Timm8a1	25	immat_3
Hspa8	25	immat_3
Pkm	25	immat_3
Galk1	25	immat_3
Mrps34	25	immat_3
Ung	25	immat_3
Mettl1	25	immat_3
Snhg9	25	immat_3
Arl6ip6	25	immat_3
Tomm20	25	immat_3
Fam111a	25	immat_3
Ccne1	25	immat_3
Brca1	25	immat_3
Pold3	25	immat_3
Mms22l	25	immat_3
Cdc45	25	immat_3
Chaf1b	25	immat_3
Slfn9	25	immat_3
Dscc1	25	immat_3
Shmt1	25	immat_3
Chaf1a	25	immat_3
Pola2	25	immat_3
Mthfd2	25	immat_3
Plvap	25	immat_3
Rexo2	25	immat_3
Igfbp3	25	immat_3
Egr3	25	immat_3
Exosc7	25	immat_3
Camk2n2	25	immat_3
Cops3	25	immat_3
Mad2l2	25	immat_3
Gsr	25	immat_3
Mrpl40	25	immat_3
Samd1	25	immat_3
Dtl	25	immat_3
Mcm2	25	immat_3
Rfc1	15	immat_3
Manf	15	immat_3
Mrpl14	15	immat_3
Meaf6	15	immat_3
Gjc1	15	immat_3
Nsg1	15	immat_3
Haus4	15	immat_3
Nmral1	15	immat_3
Csrp2	15	immat_3
Pold2	15	immat_3
Pole4	15	immat_3
Mcm5	15	immat_3
Clspn	15	immat_3
Rpa2	15	immat_3
Prim1	15	immat_3
Tcf19	15	immat_3
Nrm	15	immat_3
Bex1	15	immat_3
Rad51	15	immat_3
Uhrf1	15	immat_3
Cenps	15	immat_3
Psmc3ip	15	immat_3
Fen1	15	immat_3
Hist2h2aa1	15	immat_3
Hist1h2be	15	immat_3
Hist1h3b	15	immat_3
Rad51ap1	15	immat_3
Asf1b	15	immat_3
E2f8	15	immat_3
Cdca5	15	immat_3
Prim2	15	immat_3
Rad18	15	immat_3
Nup85	15	immat_3
Donson	15	immat_3
Hist1h1c	15	immat_3
AC160336.1	15	immat_3
Lsm8	15	immat_3
Smc6	15	immat_3
Nsmce4a	15	immat_3
Rbbp7	15	immat_3
Hirip3	15	immat_3
Cenpk	15	immat_3
Ncapd3	15	immat_3
Rfc5	15	immat_3
Smchd1	15	immat_3
Nxt1	15	immat_3
Smarcc1	15	immat_3
Cenph	15	immat_3
Topbp1	15	immat_3
Ncapg2	15	immat_3
Rpa3	15	immat_3
Ppm1g	15	immat_3
Uba2	15	immat_3
Ifrd1	15	immat_3
Eif4a3	15	immat_3
Smc3	15	immat_3
Kras	15	immat_3
Fxyd6	15	immat_3
Ppig	15	immat_3
Gm47283	15	immat_3
Snrnp40	15	immat_3
Eif1ad	15	immat_3
Pole3	15	immat_3
Rnaseh2b	15	immat_3
Syce2	15	immat_3
Vrk1	15	immat_3
Anapc5	15	immat_3
Nsmce2	15	immat_3
Thrap3	15	immat_3
Larp7	15	immat_3
Matr3	15	immat_3
Taf1d	15	immat_3
Srsf1	15	immat_3
Taf15	15	immat_3
Kpnb1	15	immat_3
Trim28	15	immat_3
Nt5dc2	15	immat_3
Tex30	15	immat_3
Scaf11	15	immat_3
Uchl5	15	immat_3
Haus1	15	immat_3
Itgb3bp	15	immat_3
Srrt	15	immat_3
Suz12	15	immat_3
Mis18a	15	immat_3
Gemin6	15	immat_3
Emd	15	immat_3
Tubg1	15	immat_3
Ipo5	15	immat_3
Aarsd1	15	immat_3
Hspa14	15	immat_3
Wbp11	15	immat_3
Plk4	15	immat_3
Neil3	15	immat_3
Rhno1	15	immat_3
Cep57	15	immat_3
Trip13	15	immat_3
Stag1	15	immat_3
Pbrm1	15	immat_3
Utp3	15	immat_3
Kif2a	15	immat_3
Rcc1	15	immat_3
Cntln	15	immat_3
Stag2	15	immat_3
Klf6	15	immat_3
Tubb2a	15	immat_3
Tsg101	1	immat_3
Rad23a	1	immat_3
Fam120a	1	immat_3
Ppa2	1	immat_3
Mpnd	1	immat_3
Upf3a	1	immat_3
Trappc1	1	immat_3
Zwint	1	immat_3
Csnk2a2	1	immat_3
Rtf1	1	immat_3
Mphosph8	1	immat_3
Zcchc17	1	immat_3
Brd7	1	immat_3
Bnip2	1	immat_3
Papola	1	immat_3
Mesd	1	immat_3
Ddx6	1	immat_3
Ube2j2	1	immat_3
Eml4	1	immat_3
Trim37	1	immat_3
Upf3b	1	immat_3
Ppp2r2d	1	immat_3
Tcerg1	1	immat_3
Hnrnpul1	1	immat_3
Ilf3	1	immat_3
Cdk11b	1	immat_3
Vezf1	1	immat_3
Chtop	1	immat_3
Stx12	1	immat_3
Ankrd11	1	immat_3
Kdm1a	1	immat_3
Rock1	1	immat_3
Klf13	1	immat_3
Fyttd1	1	immat_3
Etv1	1	immat_3
Cacng4	1	immat_3
Golm1	1	immat_3
Tmem263	1	immat_3
Rcbtb2	1	immat_3
Bcl10	1	immat_3
2610507B11Rik	1	immat_3
Pcif1	1	immat_3
Calu	1	immat_3
Safb	1	immat_3
Med9	1	immat_3
Hectd2	1	immat_3
Tgs1	1	immat_3
Smarcd1	1	immat_3
Cnot6	1	immat_3
Myh10	1	immat_3
Rock2	1	immat_3
Hmgxb4	1	immat_3
Med4	1	immat_3
Dnajc8	1	immat_3
Slc38a2	1	immat_3
Msl3	1	immat_3
Clic4	1	immat_3
Atrx	1	immat_3
Pcmt1	1	immat_3
Capza1	1	immat_3
Zc3h14	1	immat_3
Cnot3	1	immat_3
Sod1	1	immat_3
Pnn	1	immat_3
Ddx46	1	immat_3
Gpbp1	1	immat_3
Id1	1	immat_3
Trir	1	immat_3
Chd4	1	immat_3
Bclaf1	1	immat_3
Pspc1	1	immat_3
Tdrkh	1	immat_3
Bcl2l12	1	immat_3
Lsm1	1	immat_3
Cfap20	1	immat_3
Yy1	1	immat_3
Phc2	1	immat_3
Mrps35	1	immat_3
Dda1	1	immat_3
Hdgfl2	1	immat_3
Med19	1	immat_3
Osgep	1	immat_3
Mrps17	1	immat_3
Nab2	1	immat_3
Cnih4	1	immat_3
Rheb	1	immat_3
Smndc1	1	immat_3
Med10	1	immat_3
Wbp4	1	immat_3
Abi2	1	immat_3
2310009B15Rik	1	immat_3
Sh3gl1	1	immat_3
Glod4	1	immat_3
Sar1a	1	immat_3
Taf11	1	immat_3
Arpc5	1	immat_3
Lhfp	1	immat_3
Ube2k	1	immat_3
Psmd13	1	immat_3
Dnlz	1	immat_3
Ythdf2	1	immat_3
Kctd17	1	immat_3
Nol11	1	immat_3
Htatsf1	1	immat_3
Tmem234	1	immat_3
Akt1	1	immat_3
Cyb5r3	1	immat_3
Ubtf	1	immat_3
Pabpn1	1	immat_3
Cse1l	1	immat_3
Rtkn2	1	immat_3
Ska2	1	immat_3
Zwilch	1	immat_3
Efcab11	1	immat_3
Cenpn	1	immat_3
Tdp1	1	immat_3
Scoc	1	immat_3
Xpo1	1	immat_3
Eldr	1	immat_3
Cenpi	1	immat_3
Mastl	1	immat_3
Foxm1	1	immat_3
Fam204a	1	immat_3
2810006K23Rik	1	immat_3
Rbmx	1	immat_3
Sephs1	1	immat_3
2010-09-01	1	immat_3
Hnrnph1	1	immat_3
Ncaph2	1	immat_3
Pih1d1	1	immat_3
Sltm	1	immat_3
Tubb6	1	immat_3
Mrpl51	1	immat_3
Hnrnpul2	1	immat_3
Srrm2	1	immat_3
Tiprl	1	immat_3
Magt1	1	immat_3
Dnajc7	1	immat_3
Armc1	1	immat_3
Gnai3	1	immat_3
Ergic2	1	immat_3
Fmr1	1	immat_3
1500009L16Rik	1	immat_3
Ccdc47	1	immat_3
Atf4	1	immat_3
Tmem97	1	immat_3
Psmc1	1	immat_3
Med21	1	immat_3
Tmed1	1	immat_3
Akr1b3	1	immat_3
Ythdc1	1	immat_3
Nsfl1c	1	immat_3
Got1	1	immat_3
Mcrs1	1	immat_3
Gtf3c6	1	immat_3
Tfg	1	immat_3
Snrnp25	1	immat_3
Tmem183a	1	immat_3
Prpf38a	1	immat_3
2410004B18Rik	1	immat_3
Dynll2	1	immat_3
Sugt1	1	immat_3
Esf1	1	immat_3
Bud31	1	immat_3
Bccip	1	immat_3
Rtcb	1	immat_3
Sdhd	1	immat_3
Zmat2	1	immat_3
Mrpl35	1	immat_3
Psmb7	1	immat_3
Rps27rt	1	immat_3
Nop56	1	immat_3
Sf3a3	1	immat_3
Ppp1r7	1	immat_3
Oard1	1	immat_3
Hikeshi	1	immat_3
Mrps25	1	immat_3
Polr2c	1	immat_3
Fxr1	1	immat_3
Prpf19	1	immat_3
Cox5a	1	immat_3
Cox7a2	1	immat_3
Atp5b	1	immat_3
Atp5a1	1	immat_3
Snrpa	1	immat_3
Txnl4a	1	immat_3
Psmc2	1	immat_3
Rsl24d1	1	immat_3
Mrpl2	1	immat_3
Cebpz	1	immat_3
3110082J24Rik	1	immat_3
Mrpl54	1	immat_3
Mrps15	1	immat_3
Eef1e1	1	immat_3
Mrpl21	1	immat_3
Mrpl23	1	immat_3
Mrpl15	1	immat_3
Znrd2	1	immat_3
Bola1	1	immat_3
Eif3g	1	immat_3
Eif3d	1	immat_3
Gfer	1	immat_3
Elof1	1	immat_3
Ppp4c	1	immat_3
Stip1	1	immat_3
Pfdn6	1	immat_3
Txndc12	1	immat_3
Hspa9	1	immat_3
Carnmt1	1	immat_3
Fnbp1l	1	immat_3
Cdc5l	1	immat_3
Ssbp1	1	immat_3
Yaf2	1	immat_3
Mak16	1	immat_3
Polr3k	1	immat_3
Cdc37	1	immat_3
Zfp664	1	immat_3
Ilkap	1	immat_3
Gtf2e2	1	immat_3
Itpa	1	immat_3
Utp11	1	immat_3
Pfdn2	1	immat_3
Gtpbp4	1	immat_3
Anapc15	1	immat_3
Dcps	1	immat_3
Sumo3	1	immat_3
Mtap	1	immat_3
Tsfm	1	immat_3
Sf3b4	1	immat_3
Dnttip2	1	immat_3
Smn1	1	immat_3
Pfdn4	1	immat_3
Apopt1	1	immat_3
Rps19bp1	1	immat_3
Mrpl22	1	immat_3
Klhdc2	1	immat_3
Ubap2l	1	immat_3
Mphosph10	1	immat_3
Arl6ip4	1	immat_3
Cpsf6	1	immat_3
Rad23b	1	immat_3
Vamp3	1	immat_3
Mlec	1	immat_3
Arl4a	1	immat_3
Cenpb	1	immat_3
Fam133b	1	immat_3
Pop4	1	immat_3
Thap12	1	immat_3
Eif4h	1	immat_3
Abcf1	1	immat_3
Acin1	1	immat_3
Rpp30	1	immat_3
Smarca4	1	immat_3
Ak6	1	immat_3
Neto2	1	immat_3
Tcf12	1	immat_3
Snw1	1	immat_3
Ruvbl2	1	immat_3
U2surp	1	immat_3
Usp14	1	immat_3
Tardbp	1	immat_3
Actl6a	1	immat_3
Hnrnph3	1	immat_3
Csde1	1	immat_3
Clns1a	1	immat_3
Srsf6	1	immat_3
Dph3	1	immat_3
Psmd14	1	immat_3
Elavl1	1	immat_3
Cdc123	1	immat_3
Psmc4	1	immat_3
Pkig	1	immat_3
Lage3	1	immat_3
Cisd2	1	immat_3
Hmg20b	1	immat_3
Xrn2	1	immat_3
Gps1	1	immat_3
Ndufab1	1	immat_3
Ndufaf2	1	immat_3
Stoml2	1	immat_3
Kdelr2	1	immat_3
Fam98b	1	immat_3
Asf1a	1	immat_3
Rcc2	1	immat_3
Dhx15	1	immat_3
Zfp326	1	immat_3
Ddx21	1	immat_3
Pbdc1	1	immat_3
Immt	1	immat_3
Bod1	1	immat_3
Rbm17	1	immat_3
Magoh	1	immat_3
Got2	1	immat_3
Bzw2	1	immat_3
Gap43	1	immat_3
Llph	1	immat_3
Polr2e	1	immat_3
Wdr89	1	immat_3
Eif4e2	1	immat_3
Cdc42se1	1	immat_3
Dnajc2	1	immat_3
Smarce1	1	immat_3
Emg1	1	immat_3
Hnrnpc	1	immat_3
Fh1	1	immat_3
Eif3m	1	immat_3
Lims1	1	immat_3
G3bp2	1	immat_3
Dcun1d5	1	immat_3
Ap1s1	1	immat_3
Ppic	1	immat_3
Mrpl13	1	immat_3
Tpm1	1	immat_3
Tcf3	1	immat_3
Med28	1	immat_3
Isoc1	1	immat_3
Tspan5	1	immat_3
Egln1	1	immat_3
Egfr	1	immat_3
Strap	1	immat_3
Ddx1	1	immat_3
Caprin1	1	immat_3
Khdrbs1	1	immat_3
Mcl1	1	immat_3
P4hb	1	immat_3
Rab13	1	immat_3
Tpgs2	1	immat_3
Zfp580	1	immat_3
Rap2a	1	immat_3
Nras	1	immat_3
Acat2	1	immat_3
Ifitm2	1	immat_3
Tspan6	1	immat_3
Ctsc	1	immat_3
Ppp1r14c	1	immat_3
Sap18	1	immat_3
Phax	1	immat_3
Fyn	1	immat_3
Bag1	1	immat_3
Polr2j	1	immat_3
Ube2a	1	immat_3
Tdg	1	immat_3
Ssr1	1	immat_3
Psmd2	1	immat_3
Stard3nl	1	immat_3
Khdrbs3	1	immat_3
Kcnmb4	1	immat_3
Cmpk1	1	immat_3
Etv4	1	immat_3
2009-09-01	1	immat_3
Pafah1b3	1	immat_3
Ccdc124	1	immat_3
Polr2d	1	immat_3
Timm17b	1	immat_3
Slc25a39	1	immat_3
Arl1	1	immat_3
Rpl7l1	1	immat_3
Prpf40a	1	immat_3
Actr3	1	immat_3
Vps36	1	immat_3
Mrps26	6	immat_3
Suclg2	6	immat_3
Drg1	6	immat_3
Hdac1	6	immat_3
Irak1bp1	6	immat_3
Mrps7	6	immat_3
Rbm22	6	immat_3
Exosc5	6	immat_3
Plekhj1	6	immat_3
Mrpl55	6	immat_3
Nt5c3b	6	immat_3
Bri3bp	6	immat_3
Ccnh	6	immat_3
Pitpna	6	immat_3
Ndufaf8	6	immat_3
Hddc2	6	immat_3
Dmac1	6	immat_3
Zfp422	6	immat_3
Nr2f6	6	immat_3
Csnk1e	6	immat_3
Snf8	6	immat_3
Mrps18a	6	immat_3
Ufm1	6	immat_3
Timm9	6	immat_3
Npl	6	immat_3
Ciao2b	6	immat_3
Mrps11	6	immat_3
Slc35b2	6	immat_3
Rpp25l	6	immat_3
Cul1	6	immat_3
Malsu1	6	immat_3
Sec13	6	immat_3
Ciao2a	6	immat_3
Psmd3	6	immat_3
Srp72	6	immat_3
Samm50	6	immat_3
Ddx18	6	immat_3
Mrps18c	6	immat_3
Yae1d1	6	immat_3
Timm17a	6	immat_3
Mrps5	6	immat_3
Nabp2	6	immat_3
Sars	6	immat_3
Polr2g	6	immat_3
Hacd1	6	immat_3
Ssbp4	6	immat_3
Polr2l	6	immat_3
Zfp207	6	immat_3
Supt4a	6	immat_3
Mrpl27	6	immat_3
Mtx1	6	immat_3
Nfu1	6	immat_3
Akirin1	6	immat_3
C1d	6	immat_3
Cops4	6	immat_3
Ncbp2	6	immat_3
Sdhc	6	immat_3
Commd3	6	immat_3
Smim7	6	immat_3
Cops7a	6	immat_3
Parl	6	immat_3
Brd1	6	immat_3
Sra1	6	immat_3
Ccdc127	6	immat_3
Birc6	6	immat_3
Manbal	6	immat_3
Cebpzos	6	immat_3
Btbd1	6	immat_3
Slc35b1	6	immat_3
Desi2	6	immat_3
Dusp11	6	immat_3
Plgrkt	6	immat_3
Tmem126a	6	immat_3
Guk1	6	immat_3
Arpc1a	6	immat_3
Mydgf	6	immat_3
Psma1	6	immat_3
Luc7l3	6	immat_3
Mpdu1	6	immat_3
Pmpcb	6	immat_3
Vps35	6	immat_3
Rbm28	6	immat_3
Ccdc59	6	immat_3
Ppp2r2a	6	immat_3
Tmx1	6	immat_3
Pdzd11	6	immat_3
Dnajb11	6	immat_3
Med7	6	immat_3
Ctdnep1	6	immat_3
Zfp106	6	immat_3
Ik	6	immat_3
Pdha1	6	immat_3
Ptrhd1	6	immat_3
Timm22	6	immat_3
Fam89b	6	immat_3
Ift74	6	immat_3
Immp1l	6	immat_3
Psmd9	6	immat_3
Pdcl3	6	immat_3
Serp1	6	immat_3
Dap3	6	immat_3
Ptbp2	6	immat_3
Cops2	6	immat_3
Mapk1	6	immat_3
2005-03-01	6	immat_3
Rnf10	6	immat_3
Pak1ip1	6	immat_3
Arl4c	6	immat_3
Lpcat1	6	immat_3
Mmp14	6	immat_3
Sox21	6	immat_3
Adgrb1	6	immat_3
Ptprs	6	immat_3
Vit	6	immat_3
Fzd3	6	immat_3
Vcan	6	immat_3
App	6	immat_3
Ppp1r12a	6	immat_3
Six3	6	immat_3
Cggbp1	6	immat_3
Jam2	6	immat_3
Sp5	6	immat_3
Prpf38b	6	immat_3
Fam76b	6	immat_3
Celf2	6	immat_3
Ttyh3	6	immat_3
Rsrc2	6	immat_3
Prkar1a	6	immat_3
Papss1	6	immat_3
Ncor1	6	immat_3
Atp6v0e2	6	immat_3
Paip1	6	immat_3
Tmem134	6	immat_3
Fdx2	6	immat_3
Krcc1	6	immat_3
Psme2	6	immat_3
Tmem160	6	immat_3
Ckap4	6	immat_3
Rab31	6	immat_3
Sec11a	6	immat_3
Ntan1	6	immat_3
Ppib	6	immat_3
Unc119	6	immat_3
Tmem121	6	immat_3
Rlbp1	6	immat_3
Rab11a	6	immat_3
Rnf180	6	immat_3
Ccdc28b	6	immat_3
Schip1	6	immat_3
Psme1	6	immat_3
Wdr61	6	immat_3
Ppp2r1a	6	immat_3
Emc10	6	immat_3
Cops5	6	immat_3
Snx6	6	immat_3
Tsen34	6	immat_3
Mob4	6	immat_3
Irf2bpl	6	immat_3
Tufm	6	immat_3
Brd2	6	immat_3
Taf7	6	immat_3
Mtpn	6	immat_3
Golga7	6	immat_3
Med25	6	immat_3
Actr2	6	immat_3
Ei24	6	immat_3
Copz1	6	immat_3
Nipsnap2	6	immat_3
Atg12	6	immat_3
Hs2st1	6	immat_3
Senp6	6	immat_3
Ccni	6	immat_3
Pdia4	6	immat_3
Impad1	6	immat_3
Diablo	6	immat_3
Nsd1	6	immat_3
Tspan13	6	immat_3
Adnp	6	immat_3
Mprip	6	immat_3
Ppp1cb	6	immat_3
Hnrnph2	6	immat_3
Abhd17b	6	immat_3
Zfr	6	immat_3
Sdcbp	6	immat_3
Zfp771	6	immat_3
Ddost	6	immat_3
Mtfr1l	6	immat_3
Rbm42	6	immat_3
Anapc10	6	immat_3
Sgta	6	immat_3
Dars	6	immat_3
Atg3	6	immat_3
Tln1	6	immat_3
Ccdc12	6	immat_3
Rap1b	6	immat_3
1110038F14Rik	6	immat_3
Pde6d	6	immat_3
Ptpn1	6	immat_3
Mrpl9	6	immat_3
Ndufv1	6	immat_3
Rab24	6	immat_3
Stk16	6	immat_3
Sucla2	6	immat_3
Eif4b	6	immat_3
Traf7	6	immat_3
Psmb3	20	immat_3
Sfr1	20	immat_3
Pomp	20	immat_3
Tma7	20	immat_3
Tmem258	20	immat_3
Sumo1	20	immat_3
Eif3k	20	immat_3
Ube2m	20	immat_3
Ppp1ca	20	immat_3
Fkbp1a	20	immat_3
Lsm7	20	immat_3
Arpp19	20	immat_3
Polr2f	20	immat_3
Taf10	20	immat_3
Glrx3	20	immat_3
Txnl1	20	immat_3
Mrpl20	20	immat_3
Pgk1	20	immat_3
Phb2	20	immat_3
Bola2	20	immat_3
Vdac3	20	immat_3
Eef1d	20	immat_3
Mrpl42	20	immat_3
Cct3	20	immat_3
Cct6a	20	immat_3
Hspe1	20	immat_3
Nop10	20	immat_3
C1qbp	20	immat_3
Ldha	20	immat_3
Psma7	20	immat_3
Atp5g1	20	immat_3
Snrpd3	20	immat_3
Eef1g	20	immat_3
Eif3i	20	immat_3
Eif3h	20	immat_3
Metap2	20	immat_3
Erh	20	immat_3
Eif2s2	20	immat_3
Bcl7c	20	immat_3
Gm11808	20	immat_3
Rwdd1	20	immat_3
Arhgdia	20	immat_3
Hes1	20	immat_3
Maged1	20	immat_3
Uba52	20	immat_3
2410006H16Rik	20	immat_3
Clic1	20	immat_3
Hdgf	20	immat_3
Sfpq	20	immat_3
Sox11	20	immat_3
Top1	20	immat_3
Ddah2	20	immat_3
Thoc7	20	immat_3
Ddx39b	20	immat_3
Cdk2ap1	20	immat_3
Srsf9	20	immat_3
Eif1ax	20	immat_3
Anp32a	20	immat_3
Cacybp	20	immat_3
Sarnp	20	immat_3
Nsa2	20	immat_3
Cct5	20	immat_3
Lsm6	20	immat_3
Nol7	20	immat_3
Bzw1	20	immat_3
Mettl9	20	immat_3
Hnrnpk	20	immat_3
Krtcap2	20	immat_3
Ccnd1	20	immat_3
Olig2	20	immat_3
H3f3a	20	immat_3
Cfl1	20	immat_3
Atpif1	20	immat_3
Pgls	20	immat_3
Sem1	20	immat_3
Pdcd5	20	immat_3
Mrfap1	20	immat_3
Pfn1	20	immat_3
Sec61b	20	immat_3
Mrpl52	20	immat_3
Sec61g	20	immat_3
Rtraf	20	immat_3
Eif3f	20	immat_3
Slc25a5	20	immat_3
Mrpl33	18	immat_3
Pcnp	18	immat_3
Mrpl28	18	immat_3
Cfdp1	18	immat_3
Mrpl58	18	immat_3
Eprs	18	immat_3
Ctbp1	18	immat_3
Psma5	18	immat_3
Cfl2	18	immat_3
Srsf11	18	immat_3
Psmc6	18	immat_3
Acat1	18	immat_3
Anapc11	18	immat_3
Sf3b1	18	immat_3
Ube2e3	18	immat_3
Snrpc	18	immat_3
Ewsr1	18	immat_3
Eny2	18	immat_3
Cct2	18	immat_3
Hnrnpm	18	immat_3
Zc3h15	18	immat_3
Aimp1	18	immat_3
Lsm12	18	immat_3
Zcrb1	18	immat_3
Arf1	18	immat_3
Rap1a	18	immat_3
Mdh2	18	immat_3
Dnajc19	18	immat_3
Cct7	18	immat_3
Ube2n	18	immat_3
Cct8	18	immat_3
Srrm1	18	immat_3
Stub1	18	immat_3
Rbm25	18	immat_3
Srsf10	18	immat_3
Nap1l4	18	immat_3
Sf3b2	18	immat_3
Gm1673	18	immat_3
Paics	18	immat_3
Fus	18	immat_3
Ctnnb1	18	immat_3
Cetn3	18	immat_3
Tpr	18	immat_3
Dnaja1	18	immat_3
Denr	18	immat_3
Mbd3	18	immat_3
Eif3c	18	immat_3
Tsn	18	immat_3
Trmt112	18	immat_3
1110004F10Rik	18	immat_3
Rnf7	18	immat_3
Psmc3	18	immat_3
Csnk2a1	18	immat_3
Ptp4a2	18	immat_3
Eif5	18	immat_3
Pcbp2	18	immat_3
Hnrnpr	18	immat_3
Acp1	18	immat_3
Fubp1	18	immat_3
Tmem167	18	immat_3
Nfib	18	immat_3
Mpp6	18	immat_3
Pcm1	18	immat_3
Zfp91	18	immat_3
Purb	18	immat_3
Kif5b	18	immat_3
Hsp90b1	18	immat_3
Rdx	18	immat_3
Mapre1	18	immat_3
Eif4g2	18	immat_3
Ftl1	32	immat_3
Uqcrq	32	immat_3
Tmem256	32	immat_3
Prdx2	32	immat_3
Serf2	32	immat_3
Arf5	32	immat_3
Morf4l2	32	immat_3
Psmb6	32	immat_3
Psma3	32	immat_3
Ywhaq	32	immat_3
Gtf2h5	32	immat_3
Swi5	32	immat_3
Nedd8	32	immat_3
Atp5o	32	immat_3
Atp5e	32	immat_3
Oaz1	32	immat_3
Tbca	32	immat_3
Uqcc2	32	immat_3
Gnb2	32	immat_3
Ywhae	32	immat_3
Elob	32	immat_3
Jun	32	immat_3
Gm13889	32	immat_3
Grm5	32	immat_3
Itgb1	32	immat_3
Nedd4	32	immat_3
Car8	32	immat_3
Gatm	32	immat_3
Sox4	32	immat_3
Pea15a	32	immat_3
Ppp1r1a	32	immat_3
Nnat	32	immat_3
Rtn1	32	immat_3
Ssrp1	21	immat_3
Supt16	21	immat_3
Ywhah	21	immat_3
Ppp1cc	21	immat_3
Smc1a	21	immat_3
Cmc2	21	immat_3
Usp1	21	immat_3
Rrm1	21	immat_3
Ddx39	21	immat_3
Slc24a5	21	immat_3
Syncrip	21	immat_3
0610010K14Rik	21	immat_3
Sae1	21	immat_3
Exosc8	21	immat_3
Rnaseh2c	21	immat_3
Hnrnpdl	21	immat_3
Hsp90aa1	21	immat_3
Srsf3	21	immat_3
Cbx1	21	immat_3
Prdx4	21	immat_3
Nudt21	21	immat_3
Ssb	21	immat_3
Nudc	21	immat_3
Cbx5	21	immat_3
H2afy	21	immat_3
Hnrnpu	21	immat_3
Sf3b5	21	immat_3
Snu13	21	immat_3
Mrpl18	21	immat_3
Smarca5	21	immat_3
U2af1	21	immat_3
Rbbp4	21	immat_3
Tceal9	21	immat_3
Eif4a1	21	immat_3
Cenpx	21	immat_3
Ube2i	21	immat_3
Snrpb	21	immat_3
Tra2b	21	immat_3
Tcp1	21	immat_3
Gspt1	21	immat_3
Tpm3	21	immat_3
Cdv3	21	immat_3
Ptges3	21	immat_3
Srsf2	21	immat_3
Hpf1	21	immat_3
Alyref	21	immat_3
Tagln2	21	immat_3
Srsf7	21	immat_3
Dtymk	21	immat_3
Pa2g4	21	immat_3
Ak2	21	immat_3
Ybx3	21	immat_3
Nop58	21	immat_3
Tpm4	21	immat_3
Fbln2	21	immat_3
Gm10076	21	immat_3
1110038B12Rik	21	immat_3
Cycs	21	immat_3
Nhp2	21	immat_3
Lyar	5	immat_3
Abracl	5	immat_3
Fam92a	5	immat_3
Gar1	5	immat_3
Naa10	5	immat_3
Bex4	5	immat_3
Dhx9	5	immat_3
Cnih2	5	immat_3
Raly	5	immat_3
Mrto4	5	immat_3
U2af2	5	immat_3
Impdh2	5	immat_3
Cnbp	5	immat_3
Chchd1	5	immat_3
Nrgn	5	immat_3
Hist1h4i	5	immat_3
Ppa1	5	immat_3
Gpx1	5	immat_3
Apex1	5	immat_3
Mrps28	5	immat_3
Tomm40	5	immat_3
Tbrg1	5	immat_3
Snhg8	5	immat_3
Mrps16	5	immat_3
Ier3	5	immat_3
Mrpl53	5	immat_3
Tead2	5	immat_3
Mrpl12	5	immat_3
Eif3e	5	immat_3
Gas5	5	immat_3
Snhg1	5	immat_3
Eif2s1	5	immat_3
Rpl9-ps6	5	immat_3
Psmg4	5	immat_3
Fbl	5	immat_3
Myl12a	5	immat_3
Gm2000	5	immat_3
Fscn1	5	immat_3
Igfbp4	5	immat_3
Srm	5	immat_3
Rsl1d1	5	immat_3
Snhg6	5	immat_3
Rbmxl1	5	immat_3
Odc1	5	immat_3
Hmgn5	5	immat_3
Kmt5a	5	immat_3
Coq7	5	immat_3
Dazap1	5	immat_3
Nudt4	5	immat_3
Dynlt1f	5	immat_3
Ppih	5	immat_3
Cenpv	5	immat_3
AI506816	5	immat_3
Dnph1	5	immat_3
Npm3	5	immat_3
Eif3a	5	immat_3
Glrx5	5	immat_3
Prelid1	5	immat_3
Hnrnpl	5	immat_3
Yeats4	5	immat_3
Nudcd2	5	immat_3
Cct4	5	immat_3
Hdac2	5	immat_3
Pin1	5	immat_3
Sms	5	immat_3
Brix1	5	immat_3
Knop1	5	immat_3
Hras	5	immat_3
Psmd1	5	immat_3
Snrpb2	5	immat_3
Rbm8a	5	immat_3
Eif3l	5	immat_3
Commd1	5	immat_3
Hspa4	5	immat_3
Rnf187	5	immat_3
Mrpl57	5	immat_3
G3bp1	5	immat_3
Timm50	5	immat_3
Nsmce1	5	immat_3
Uchl3	5	immat_3
Ssna1	5	immat_3
Phf5a	5	immat_3
Snrpa1	5	immat_3
Gtf2a2	5	immat_3
Dpy30	5	immat_3
Naa50	5	immat_3
Rnps1	5	immat_3
Nsd2	5	immat_3
Ctcf	5	immat_3
Lsm3	5	immat_3
Pmf1	5	immat_3
Nono	5	immat_3
Eif4e	5	immat_3
Med30	5	immat_3
Ilf2	5	immat_3
Maz	5	immat_3
Fabp7	48	immat_3
Selenoh	29	immat_3
Hmgn2	29	immat_3
Hmgb1	29	immat_3
Tmsb10	29	immat_3
Ptma	29	immat_3
Hnrnpa1	29	immat_3
Ran	29	immat_3
Rbm3	29	immat_3
Rpl37a	22	immat_3
Rpl34	22	immat_3
Rpl38	22	immat_3
Rpl37	22	immat_3
Rpl27	22	immat_3
Rps29	22	immat_3
Rpl15	22	immat_3
Rpl36	22	immat_3
Rpl30	22	immat_3
Rps10	22	immat_3
Rpl11	22	immat_3
Rpl24	22	immat_3
Rpl18a	22	immat_3
Rpl9	22	immat_3
Rpl19	22	immat_3
Rpl35	22	immat_3
Eef1b2	22	immat_3
Nme2	22	immat_3
Rpl23a	22	immat_3
Rps16	22	immat_3
Rps11	22	immat_3
Rplp2	22	immat_3
Rpl23	22	immat_3
Rpl18	22	immat_3
Rps13	22	immat_3
Rps3	22	immat_3
Rpl35a	22	immat_3
Rps28	22	immat_3
Rps9	22	immat_3
Rps7	22	immat_3
Eef1a1	22	immat_3
Rpl6	22	immat_3
Rpl10a	22	immat_3
Rpl8	22	immat_3
Rpl36a	22	immat_3
Rpl14	22	immat_3
Rpl3	22	immat_3
Rpl17	22	immat_3
Rpl22	22	immat_3
Rps19	22	immat_3
Rpl27a	22	immat_3
Rps18	22	immat_3
Rpsa	34	immat_3
Rplp0	34	immat_3
Rps2	34	immat_3
Ybx1	34	immat_3
Rps8	34	immat_3
Rpl41	34	immat_3
Rpl32	34	immat_3
Rps26	34	immat_3
Rps27a	34	immat_3
Rps4x	34	immat_3
Rpl13	34	immat_3
Rps15a	34	immat_3
Rps3a1	34	immat_3
Rps5	34	immat_3
Rps12	34	immat_3
Rpl29	34	immat_3
Rps24	34	immat_3
Rps20	34	immat_3
Rpl39	34	immat_3
Hsp90ab1	34	immat_3
Vim	34	immat_3
Tmsb4x	34	immat_3
Fabp5	26	immat_3
Igfbp2	26	immat_3
Tuba1a	26	immat_3
Dbi	26	immat_3
Marcks	26	immat_3
Acot1	26	immat_3
Anp32b	19	immat_3
Ranbp1	19	immat_3
Nap1l1	19	immat_3
Hnrnpab	19	immat_3
Hnrnpd	19	immat_3
Cdk4	19	immat_3
Snrpd1	19	immat_3
Fkbp3	19	immat_3
Snrpe	19	immat_3
Hnrnpf	19	immat_3
Ncl	19	immat_3
Lsm4	19	immat_3
Snrpf	19	immat_3
Banf1	19	immat_3
Hnrnpa3	19	immat_3
Snrpg	19	immat_3
Hspd1	19	immat_3
Set	19	immat_3
H3f3b	19	immat_3
Psip1	19	immat_3
Pabpc1	19	immat_3
Lsm5	19	immat_3
Hnrnpa0	19	immat_3
Myef2	19	immat_3
Hnrnpa2b1	19	immat_3
Cbx3	19	immat_3
Hmgn1	19	immat_3
H2afv	19	immat_3
Anp32e	19	immat_3
Hmgb3	19	immat_3
Sumo2	10	immat_3
Ppia	10	immat_3
Rps27l	10	immat_3
Hint1	10	immat_3
Mest	10	immat_3
Gm29521	10	immat_3
Nes	10	immat_3
Basp1	10	immat_3
Rpl31	10	immat_3
Rpl36al	10	immat_3
Naca	10	immat_3
Rpl22l1	10	immat_3
Rps14	10	immat_3
Rps27	10	immat_3
Rps21	10	immat_3
Btf3	10	immat_3
Prmt1	10	immat_3
Nme1	10	immat_3
Bex3	10	immat_3
Atp5g2	10	immat_3
Snrpd2	10	immat_3
Eef2	10	immat_3
Ppp1r14b	10	immat_3
Rps17	10	immat_3
Rpl10	10	immat_3
Rps23	10	immat_3
Rpl26	10	immat_3
Rpl7a	10	immat_3
Rpl28	10	immat_3
Rpl5	10	immat_3
Rpl7	10	immat_3
Rpl21	10	immat_3
Rplp1	10	immat_3
Tpt1	10	immat_3
Txn1	10	immat_3
Bex2	10	immat_3
Serbp1	10	immat_3
Rpl13a	10	immat_3
Pdap1	10	immat_3
Rps15	10	immat_3
Npm1	10	immat_3
Rps6	10	immat_3
Rpl12	10	immat_3
Rps25	10	immat_3
Rpl4	10	immat_3
Rack1	10	immat_3
Eif5a	10	immat_3
Actb	10	immat_3
Actg1	10	immat_3
Marcksl1	10	immat_3
Olig1	10	immat_3
Pebp1	10	immat_3
Fau	10	immat_3
Fos	10	immat_3
Ier2	10	immat_3
Egr1	10	immat_3
Socs3	10	immat_3
Ccnd2	10	immat_3
Junb	10	immat_3
Tubb5	45	immat_3
Stmn1	45	immat_3
Tuba1b	45	immat_3
H2afz	45	immat_3
Hmgb2	45	immat_3
Gmnn	39	immat_3
Dnajc9	39	immat_3
Lsm2	39	immat_3
Nasp	39	immat_3
Dctpp1	39	immat_3
Dut	39	immat_3
Pcna	39	immat_3
Rrm2	39	immat_3
Dek	39	immat_3
H1f0	42	immat_3
Spc24	42	immat_3
Tmpo	42	immat_3
Cks1b	42	immat_3
Ezh2	42	immat_3
Cenpm	42	immat_3
Cenpw	42	immat_3
Cenpq	42	immat_3
Fbxo5	42	immat_3
Esco2	42	immat_3
Aurkb	42	immat_3
Bub3	42	immat_3
Sgo1	42	immat_3
Incenp	42	immat_3
Arhgef26	4	immat_4
Limch1	4	immat_4
Pcdh17	4	immat_4
Alcam	4	immat_4
Pnrc2	4	immat_4
Tubb2b	4	immat_4
Gas1	4	immat_4
Cdo1	4	immat_4
Pgpep1	4	immat_4
Nr2f1	4	immat_4
Anapc16	4	immat_4
Selenot	4	immat_4
E130114P18Rik	4	immat_4
Tmem218	4	immat_4
Spcs1	4	immat_4
Tacc1	4	immat_4
Lrig1	4	immat_4
Eepd1	4	immat_4
Notch3	4	immat_4
Klhl5	4	immat_4
Slc6a9	4	immat_4
Agrn	4	immat_4
Tspan12	4	immat_4
Slc25a18	4	immat_4
Rhcg	4	immat_4
Cib1	4	immat_4
Ampd3	4	immat_4
Slc1a4	4	immat_4
Cpxm1	4	immat_4
Tnfaip8	4	immat_4
Sema6d	4	immat_4
Tpbg	4	immat_4
Angptl4	4	immat_4
Ddit4	4	immat_4
Tm7sf2	4	immat_4
Tgfb2	4	immat_4
Emid1	4	immat_4
Arxes2	4	immat_4
Prex1	4	immat_4
Jak1	4	immat_4
Spred1	4	immat_4
Cnr1	4	immat_4
Itih5	4	immat_4
Fads1	4	immat_4
Notch2	4	immat_4
Sorcs2	4	immat_4
Ppp2r5a	4	immat_4
Adhfe1	4	immat_4
Plxnb1	4	immat_4
Paqr8	4	immat_4
Slc30a10	4	immat_4
Tmem165	4	immat_4
Adgrl3	4	immat_4
Specc1	4	immat_4
Me1	4	immat_4
Os9	4	immat_4
Kcnj10	4	immat_4
Itgb5	4	immat_4
Lgalsl	4	immat_4
Acbd5	4	immat_4
Clstn1	4	immat_4
Tmem63b	4	immat_4
Hebp1	4	immat_4
Efhd2	4	immat_4
Bpgm	4	immat_4
Pigt	4	immat_4
Nsdhl	4	immat_4
Ptn	41	immat_4
Glud1	41	immat_4
Lxn	41	immat_4
Ednrb	41	immat_4
Scd2	41	immat_4
Sparc	41	immat_4
Ncan	41	immat_4
Fgfbp3	41	immat_4
Ptprz1	41	immat_4
Cd9	41	immat_4
Hmgcs1	41	immat_4
Emp2	41	immat_4
Kcne1l	41	immat_4
Gng12	41	immat_4
Syt11	41	immat_4
Phyhipl	41	immat_4
Tmbim6	41	immat_4
Pmepa1	24	immat_4
Tnc	24	immat_4
Adgrg1	24	immat_4
Sema6a	24	immat_4
Npas3	24	immat_4
Nrarp	24	immat_4
Gsk3b	24	immat_4
Aldh1l1	24	immat_4
Fez1	24	immat_4
Idi1	24	immat_4
Hmgcr	24	immat_4
Fam210b	24	immat_4
Hsdl2	24	immat_4
Cyp51	24	immat_4
Gcsh	24	immat_4
Rrbp1	24	immat_4
Hsd17b12	24	immat_4
Reep3	24	immat_4
Casc4	24	immat_4
Abcd3	24	immat_4
Rab14	24	immat_4
Ssr3	24	immat_4
[truncated: 1,014 more rows]

## Sheet: GO_striatal immature genes
Complete list of enriched GO terms for the immature striatal astrocyte genes (related to Figure 1f)
Over-representation analysis with clusterProfiler R package (One-sided Fisher's Exact Tests with Benjamini-Hochberg correction, cutoff p.adjust ≤ 0.05)
ID	Description	GeneRatio	BgRatio	pvalue	p.adjust	qvalue	geneID	Count
GO:0007059	chromosome segregation	139/2045	315/23210	2.64439e-63	1.44622e-59	1.11927e-59	Ccne2/Haspin/Cep192/Psmg2/Spag5/Kif18b/Kif14/Cdc23/Ndc1/Dync1h1/Cul3/Nup37/Cdc27/Knstrn/Rad21/Kif22/Tacc3/Cdc20/Nek2/Cenpc1/Terf1/Cdca2/Fam83d/Wapl/Cdk5rap2/Cit/Spdl1/Ska3/Ncapg/Ttk/Nde1/Psrc1/Ect2/Kif2c/Bub1b/Hjurp/Sgo2a/Kif23/Nuf2/Kif18a/Mad2l1/Ncapd2/Ncaph/Ndc80/Ska1/Bub1/Kif4/Ccnb1/Racgap1/Cenpe/Plk1/Spc25/Knl1/Birc5/Mki67/Smc4/Smc2/Top2a/Nusap1/Cdca8/Cenpf/Srpk1/Nup43/Cdc6/Cdt1/Mcmbp/Brca2/B…	139
GO:0008380	RNA splicing	144/2045	364/23210	3.76602e-58	1.02982e-54	7.9701e-55	Srek1/Tia1/Srpk2/Smu1/Thoc2/Srsf5/Bcas2/Puf60/Snrnp27/Zranb2/Cwc15/Sf3b6/Ubl5/Cirbp/Srpk1/Tsen15/Ppie/Rbmx2/Ppil1/Magohb/Ddx5/Hspa8/Lsm8/Eif4a3/Snrnp40/Thrap3/Srsf1/Scaf11/Gemin6/Wbp11/Pnn/Ddx46/Lsm1/Smndc1/Wbp4/Htatsf1/Rbmx/Hnrnph1/Srrm2/Fmr1/Ythdc1/Snrnp25/Prpf38a/Bud31/Rtcb/Zmat2/Sf3a3/Prpf19/Snrpa/Txnl4a/Cdc5l/Dcps/Sf3b4/Smn1/Arl6ip4/Acin1/Snw1/Tardbp/Clns1a/Srsf6/Dhx15/Zfp326/Rbm17/Magoh/Hnr…	144
GO:0006397	mRNA processing	158/2045	448/23210	9.48497e-56	1.72911e-52	1.33821e-52	Slbp/Srek1/Rbm26/Dhx36/Tia1/Srpk2/Smu1/Thoc2/Srsf5/Ccnb1/Bcas2/Pcbp1/Puf60/Snrnp27/Zranb2/Cwc15/Sf3b6/Ubl5/Cirbp/Srpk1/Tsen15/Ppie/Rbmx2/Nelfe/Ppil1/Magohb/Ddx5/Hspa8/Lsm8/Eif4a3/Snrnp40/Thrap3/Srsf1/Scaf11/Srrt/Gemin6/Wbp11/Papola/Cdk11b/Safb/Zc3h14/Pnn/Ddx46/Lsm1/Smndc1/Wbp4/Htatsf1/Pabpn1/Rbmx/Hnrnph1/Sltm/Srrm2/Fmr1/Ythdc1/Snrnp25/Prpf38a/Bud31/Zmat2/Sf3a3/Prpf19/Snrpa/Txnl4a/Cdc5l/Dcps/Sf3b4…	158
GO:0022613	ribonucleoprotein complex biogenesis	144/2045	407/23210	5.01161e-51	6.85212e-48	5.30307e-48	Srpk2/Rpf2/Nip7/Mrpl11/Rbis/Rrp1/Srpk1/Eri1/Ebna1bp2/Gtf3a/Wdr18/Wdr43/Eif6/Mrpl36/Exosc7/Srsf1/Scaf11/Gemin6/Wbp11/Utp3/Nol11/Xpo1/Rbmx/Pih1d1/Ythdc1/Esf1/Nop56/Sf3a3/Prpf19/Rsl24d1/Cebpz/Eif3d/Utp11/Gtpbp4/Mrpl22/Mphosph10/Cpsf6/Pop4/Eif4h/Rpp30/Ruvbl2/Clns1a/Srsf6/Ddx21/Emg1/Strap/Polr2d/Rpl7l1/Mrps7/Exosc5/Mrps11/Malsu1/Ddx18/C1d/Luc7l3/Ptbp2/Pak1ip1/Celf2/Eif4b/Traf7/Mrpl20/Nop10/C1qbp/Snrpd…	144
GO:0000375	RNA splicing, via transesterification reactions	109/2045	256/23210	6.7861e-48	5.30188e-45	4.10329e-45	Srek1/Tia1/Srpk2/Smu1/Srsf5/Bcas2/Cwc15/Sf3b6/Ubl5/Cirbp/Srpk1/Ppie/Rbmx2/Ppil1/Magohb/Ddx5/Hspa8/Lsm8/Eif4a3/Thrap3/Srsf1/Scaf11/Gemin6/Wbp11/Ddx46/Wbp4/Htatsf1/Rbmx/Fmr1/Ythdc1/Snrnp25/Prpf38a/Bud31/Zmat2/Sf3a3/Prpf19/Snrpa/Txnl4a/Cdc5l/Dcps/Sf3b4/Acin1/Snw1/Clns1a/Srsf6/Rbm17/Magoh/Hnrnpc/Strap/Khdrbs1/Khdrbs3/Prpf40a/Rbm22/Ncbp2/Luc7l3/Ik/Ptbp2/Celf2/Rbm42/Lsm7/C1qbp/Snrpd3/Sfpq/Ddx39b/Srsf9/…	109
GO:0000377	RNA splicing, via transesterification reactions with bulged adenosine as nucleophile	109/2045	256/23210	6.7861e-48	5.30188e-45	4.10329e-45	Srek1/Tia1/Srpk2/Smu1/Srsf5/Bcas2/Cwc15/Sf3b6/Ubl5/Cirbp/Srpk1/Ppie/Rbmx2/Ppil1/Magohb/Ddx5/Hspa8/Lsm8/Eif4a3/Thrap3/Srsf1/Scaf11/Gemin6/Wbp11/Ddx46/Wbp4/Htatsf1/Rbmx/Fmr1/Ythdc1/Snrnp25/Prpf38a/Bud31/Zmat2/Sf3a3/Prpf19/Snrpa/Txnl4a/Cdc5l/Dcps/Sf3b4/Acin1/Snw1/Clns1a/Srsf6/Rbm17/Magoh/Hnrnpc/Strap/Khdrbs1/Khdrbs3/Prpf40a/Rbm22/Ncbp2/Luc7l3/Ik/Ptbp2/Celf2/Rbm42/Lsm7/C1qbp/Snrpd3/Sfpq/Ddx39b/Srsf9/…	109
GO:0000398	mRNA splicing, via spliceosome	109/2045	256/23210	6.7861e-48	5.30188e-45	4.10329e-45	Srek1/Tia1/Srpk2/Smu1/Srsf5/Bcas2/Cwc15/Sf3b6/Ubl5/Cirbp/Srpk1/Ppie/Rbmx2/Ppil1/Magohb/Ddx5/Hspa8/Lsm8/Eif4a3/Thrap3/Srsf1/Scaf11/Gemin6/Wbp11/Ddx46/Wbp4/Htatsf1/Rbmx/Fmr1/Ythdc1/Snrnp25/Prpf38a/Bud31/Zmat2/Sf3a3/Prpf19/Snrpa/Txnl4a/Cdc5l/Dcps/Sf3b4/Acin1/Snw1/Clns1a/Srsf6/Rbm17/Magoh/Hnrnpc/Strap/Khdrbs1/Khdrbs3/Prpf40a/Rbm22/Ncbp2/Luc7l3/Ik/Ptbp2/Celf2/Rbm42/Lsm7/C1qbp/Snrpd3/Sfpq/Ddx39b/Srsf9/…	109
GO:0000819	sister chromatid segregation	89/2045	178/23210	2.06002e-46	1.40828e-43	1.08991e-43	Haspin/Cep192/Psmg2/Spag5/Kif18b/Kif14/Cdc23/Cul3/Cdc27/Knstrn/Rad21/Kif22/Tacc3/Cdc20/Nek2/Cenpc1/Terf1/Wapl/Cdk5rap2/Cit/Spdl1/Ncapg/Ttk/Psrc1/Kif2c/Bub1b/Sgo2a/Kif23/Nuf2/Kif18a/Mad2l1/Ncapd2/Ncaph/Ndc80/Bub1/Kif4/Ccnb1/Racgap1/Cenpe/Plk1/Birc5/Smc4/Smc2/Top2a/Nusap1/Cdca8/Cdc6/Cdt1/Mcmbp/Dscc1/Fen1/Cdca5/Cenpk/Ncapd3/Smc3/Anapc5/Nsmce2/Kpnb1/Tubg1/Trip13/Stag1/Stag2/Zwint/Atrx/Ncaph2/Anapc15/…	89
GO:0098813	nuclear chromosome segregation	106/2045	256/23210	3.31937e-45	1.81536e-42	1.40497e-42	Ccne2/Haspin/Cep192/Psmg2/Spag5/Kif18b/Kif14/Cdc23/Ndc1/Dync1h1/Cul3/Cdc27/Knstrn/Rad21/Kif22/Tacc3/Cdc20/Nek2/Cenpc1/Terf1/Fam83d/Wapl/Cdk5rap2/Cit/Spdl1/Ncapg/Ttk/Psrc1/Ect2/Kif2c/Bub1b/Sgo2a/Kif23/Nuf2/Kif18a/Mad2l1/Ncapd2/Ncaph/Ndc80/Bub1/Kif4/Ccnb1/Racgap1/Cenpe/Plk1/Knl1/Birc5/Smc4/Smc2/Top2a/Nusap1/Cdca8/Cenpf/Cdc6/Cdt1/Mcmbp/Brca2/Brip1/Ccne1/Dscc1/Cenps/Fen1/Cdca5/Cenpk/Ncapd3/Smc3/Syce2…	106
GO:0140014	mitotic nuclear division	106/2045	256/23210	3.31937e-45	1.81536e-42	1.40497e-42	Haspin/Cep192/Phip/Psmg2/Spag5/Kif18b/Kif14/Cdc23/Cul3/Mzt1/Cdc27/Knstrn/Rad21/Kif22/Tacc3/Cdc20/Nek2/Bora/Kifc1/Cenpc1/Terf1/Cdk5rap2/Cit/Spdl1/Ncapg/Ttk/Nde1/Psrc1/Kif2c/Bub1b/Kif20b/Aurka/Kif23/Nuf2/Kif18a/Mad2l1/Ncapd2/Ncaph/Ndc80/Bub1/Kif4/Ccnb1/Tpx2/Racgap1/Cenpe/Plk1/Kif11/Birc5/Mki67/Smc4/Smc2/Ube2s/Ube2c/Nusap1/Cdca8/Rhoa/Cdc6/Cdt1/Mybl2/Dscc1/Cdca5/Cenpk/Ncapd3/Smc3/Anapc5/Nsmce2/Kpnb1/…	106
GO:0044770	cell cycle phase transition	132/2045	393/23210	6.50707e-44	3.2352e-41	2.50382e-41	Tipin/Ccne2/Slbp/Crebbp/Rbl1/Haspin/Iqgap3/Cep192/Psmg2/Kif14/Cdc23/Cul3/Cdc27/Cdc25b/Miip/Sept7/Rad21/Tacc3/Ccnb2/Terf1/Ccnf/Fam83d/Fzr1/Cdk5rap2/Cit/Spdl1/Ttk/Cdc25c/E2f5/Bub1b/Cdkn2c/Dbf4/Mad2l1/Cdkn2d/Ndc80/Bub1/Ccnb1/Cenpe/Plk1/Ccna2/Calm2/Birc5/Lmnb1/Ube2s/Ube2c/Cdk1/Cenpf/Cks2/Ube2l3/Calm3/Cirbp/Eif4g1/Rbbp8/Trp53/Cdc6/Cdt1/Eif4ebp1/Pole/Usp37/Timeless/E2f1/Atad5/E2f7/Ccne1/Brca1/Cdc45/Dtl…	132
GO:0000070	mitotic sister chromatid segregation	77/2045	144/23210	4.54533e-43	2.07153e-40	1.60323e-40	Haspin/Cep192/Psmg2/Spag5/Kif18b/Kif14/Cdc23/Cul3/Cdc27/Knstrn/Rad21/Kif22/Tacc3/Cdc20/Nek2/Cenpc1/Terf1/Cdk5rap2/Cit/Spdl1/Ncapg/Ttk/Psrc1/Kif2c/Bub1b/Kif23/Nuf2/Kif18a/Mad2l1/Ncapd2/Ncaph/Ndc80/Bub1/Kif4/Ccnb1/Racgap1/Cenpe/Plk1/Birc5/Smc4/Smc2/Nusap1/Cdca8/Cdc6/Cdt1/Dscc1/Cdca5/Cenpk/Ncapd3/Anapc5/Nsmce2/Kpnb1/Tubg1/Trip13/Zwint/Atrx/Ncaph2/Anapc15/Bod1/Zfp207/Ik/Rab11a/Ppp2r1a/Anapc11/Tpr/Smc…	77
GO:0044772	mitotic cell cycle phase transition	122/2045	355/23210	8.26871e-42	3.47858e-39	2.69218e-39	Ccne2/Crebbp/Rbl1/Haspin/Iqgap3/Cep192/Psmg2/Kif14/Cdc23/Cul3/Cdc27/Cdc25b/Miip/Sept7/Rad21/Tacc3/Ccnb2/Terf1/Ccnf/Cdk5rap2/Cit/Spdl1/Ttk/Cdc25c/E2f5/Bub1b/Cdkn2c/Dbf4/Mad2l1/Cdkn2d/Ndc80/Bub1/Ccnb1/Cenpe/Plk1/Ccna2/Calm2/Birc5/Lmnb1/Ube2s/Ube2c/Cdk1/Cenpf/Cks2/Calm3/Eif4g1/Rbbp8/Trp53/Cdc6/Cdt1/Eif4ebp1/Pole/Usp37/E2f1/Atad5/E2f7/Ccne1/Brca1/Cdc45/Dtl/Clspn/Rpa2/Tcf19/Cdca5/Donson/Topbp1/Rnaseh2…	122
GO:0006260	DNA replication	99/2045	242/23210	1.00229e-41	3.91539e-39	3.03024e-39	Pclaf/Rfc2/Tipin/Rfc4/Gins2/Mcm3/Rfc3/Mcm7/Orc6/Mcm4/Ccne2/Slbp/Mcm6/Lig1/Pif1/Terf1/Wapl/Dbf4/Ccna2/Nucks1/Cdk1/Nfix/Rac1/Gins4/Gins1/Pola1/Cinp/Wdr18/Trp53/Cdc6/Cdt1/Pole2/Rpa1/Pole/Usp37/Mcmbp/Brca2/Timeless/Atad5/Pold1/Dna2/E2f7/Mcm10/Fam111a/Ccne1/Pold3/Mms22l/Cdc45/Chaf1b/Dscc1/Chaf1a/Pola2/Dtl/Mcm2/Rfc1/Pold2/Mcm5/Rpa2/Prim1/Rad51/Cenps/Fen1/E2f8/Prim2/Donson/Rbbp7/Rfc5/Rpa3/Smc3/Stag2/Atr…	99
GO:0000280	nuclear division	131/2045	408/23210	3.68905e-41	1.34503e-38	1.04096e-38	Ccne2/Haspin/Cep192/Phip/Psmg2/Spag5/Kif18b/Kif14/Cdc23/Ndc1/Cul3/Mzt1/Cdc27/Cdc25b/Knstrn/Rad21/Kif22/Tacc3/Aspm/Cdc20/Nek2/Bora/Kifc1/Cenpc1/Terf1/Fzr1/Wapl/Cdk5rap2/Cit/Spdl1/Ncapg/Ttk/Nde1/Psrc1/Kif2c/Bub1b/Kif20b/Aurka/Sgo2a/Kif23/Nuf2/Kif18a/Mad2l1/Ncapd2/Ncaph/Ndc80/Bub1/Kif4/Ccnb1/Tpx2/Racgap1/Cenpe/Plk1/Kif11/Birc5/Mki67/Smc4/Smc2/Ube2s/Ube2c/Top2a/Nusap1/Cdca8/Cks2/Rhoa/Ubb/Fignl1/Cdc6/…	131
GO:0007346	regulation of mitotic cell cycle	146/2045	493/23210	3.98121e-41	1.36083e-38	1.05319e-38	Tipin/Foxg1/Crebbp/Rbl1/Haspin/Cep192/Pkn2/Phip/Psmg2/Gpsm2/Kif14/Cdc23/Dync1h1/Cul3/Cdc27/Cdc25b/Miip/Sept7/Rad21/Tacc3/Nek2/Bora/Terf1/Cdk5rap2/Wee1/Cit/Spdl1/Ttk/Cdc25c/Psrc1/Bub1b/Kif20b/Dbf4/Mad2l1/Ndc80/Bub1/Ccnb1/Tpx2/Cenpe/Plk1/Kif11/Birc5/Mki67/Lmnb1/Ube2c/Top2a/Cdk1/Nusap1/Cenpf/Cks2/Btg2/Eif4g1/Trp53/Cdc6/Cdt1/Eif4ebp1/Brca2/E2f1/Atad5/E2f7/Ccne1/Brca1/Cdc45/Dtl/Clspn/Rpa2/Cdca5/Donson…	146
GO:0048285	organelle fission	138/2045	455/23210	3.46228e-40	1.11384e-37	8.62032e-38	Ccne2/Haspin/Cep192/Phip/Psmg2/Spag5/Kif18b/Mtfr2/Kif14/Cdc23/Ndc1/Cul3/Mzt1/Cdc27/Cdc25b/Knstrn/Rad21/Kif22/Tacc3/Aspm/Cdc20/Nek2/Bora/Kifc1/Cenpc1/Terf1/Fzr1/Wapl/Cdk5rap2/Cit/Spdl1/Ncapg/Ttk/Nde1/Psrc1/Kif2c/Bub1b/Kif20b/Aurka/Sgo2a/Kif23/Nuf2/Kif18a/Mad2l1/Ncapd2/Ncaph/Ndc80/Bub1/Kif4/Ccnb1/Tpx2/Racgap1/Cenpe/Plk1/Kif11/Birc5/Mki67/Smc4/Smc2/Ube2s/Ube2c/Top2a/Nusap1/Cdca8/Cks2/Rhoa/Ubb/Fignl1…	138
GO:0071826	ribonucleoprotein complex subunit organization	81/2045	185/23210	6.11157e-37	1.8569e-34	1.43711e-34	Srpk2/Rpf2/Mrpl11/Vcp/Srpk1/Eif6/Srsf1/Scaf11/Gemin6/Rbmx/Pih1d1/Ythdc1/Sf3a3/Prpf19/Rsl24d1/Eif3d/Cpsf6/Eif4h/Ruvbl2/Clns1a/Srsf6/Strap/Polr2d/Mrps7/Mrps11/Luc7l3/Ptbp2/Celf2/Eif4b/Traf7/Mrpl20/Snrpd3/Eif2s2/Ddx39b/Sf3b1/Snrpc/Srsf10/Denr/Eif5/Kif5b/Hsp90aa1/Nudt21/Snu13/Snrpb/Ptges3/Dhx9/Mrto4/Rbmxl1/Eif3a/Brix1/Rpl38/Rps10/Rpl11/Rpl24/Rpl23a/Rps28/Rpl6/Rpl3/Rps19/Rpsa/Rplp0/Rps2/Rps5/Hsp90ab1/…	81
GO:0022618	ribonucleoprotein complex assembly	79/2045	178/23210	1.41291e-36	4.06695e-34	3.14754e-34	Srpk2/Rpf2/Mrpl11/Srpk1/Eif6/Srsf1/Scaf11/Gemin6/Rbmx/Pih1d1/Ythdc1/Sf3a3/Prpf19/Rsl24d1/Eif3d/Cpsf6/Eif4h/Ruvbl2/Clns1a/Srsf6/Strap/Polr2d/Mrps7/Mrps11/Luc7l3/Ptbp2/Celf2/Eif4b/Traf7/Mrpl20/Snrpd3/Eif2s2/Ddx39b/Sf3b1/Snrpc/Srsf10/Denr/Eif5/Hsp90aa1/Nudt21/Snu13/Snrpb/Ptges3/Dhx9/Mrto4/Rbmxl1/Eif3a/Brix1/Rpl38/Rps10/Rpl11/Rpl24/Rpl23a/Rps28/Rpl6/Rpl3/Rps19/Rpsa/Rplp0/Rps2/Rps5/Hsp90ab1/Snrpd1/Snr…	79
GO:0006281	DNA repair	130/2045	464/23210	6.04022e-34	1.6517e-31	1.2783e-31	Pclaf/Gins2/Mcm3/Mcm7/Mcm4/Mcm6/Lig1/Pif1/Rad21/Kif22/Fzr1/Cdkn2d/Ube2t/Smc4/Smc2/Nucks1/H2afx/Rbx1/Cetn2/Polr2i/Morf4l1/Ube2d3/Vcp/Ube2v1/Park7/Gins4/Rbbp8/Rnaseh2a/Pola1/Fignl1/Cinp/Parp1/Trp53/Rnf168/Pole2/Rpa1/Pole/Rif1/Brca2/Timeless/Aunip/Pold1/Dna2/Bard1/Brip1/Ung/Brca1/Pold3/Mms22l/Cdc45/Chaf1b/Chaf1a/Mad2l2/Dtl/Mcm2/Rfc1/Pold2/Mcm5/Clspn/Rpa2/Rad51/Uhrf1/Cenps/Fen1/Rad51ap1/Cdca5/Rad18/S…	130
GO:0042254	ribosome biogenesis	98/2045	294/23210	1.59723e-32	4.15965e-30	3.21928e-30	Rpf2/Nip7/Mrpl11/Rbis/Rrp1/Eri1/Ebna1bp2/Gtf3a/Wdr18/Wdr43/Eif6/Mrpl36/Exosc7/Wbp11/Utp3/Nol11/Xpo1/Pih1d1/Esf1/Nop56/Rsl24d1/Cebpz/Utp11/Gtpbp4/Mrpl22/Mphosph10/Pop4/Rpp30/Ddx21/Emg1/Rpl7l1/Mrps7/Exosc5/Mrps11/Malsu1/Ddx18/C1d/Pak1ip1/Traf7/Mrpl20/Nop10/C1qbp/Nsa2/Lsm6/Trmt112/Gtf2h5/Exosc8/Snu13/Pa2g4/Nop58/Nhp2/Lyar/Gar1/Mrto4/Fbl/Rsl1d1/Npm3/Brix1/Ran/Rpl38/Rpl27/Rps10/Rpl11/Rpl24/Rpl35/Rpl23…	98
GO:0002181	cytoplasmic translation	53/2045	94/23210	1.33871e-31	3.32792e-29	2.57558e-29	Dhx36/Eif4ebp1/Hspa14/Ythdf2/Fmr1/Eif3d/Eif4h/Dph3/Eif3m/Drg1/Eif4b/Tma7/Eif2s2/Rwdd1/Zc3h15/Denr/Eif5/Eif4a1/Gspt1/Dhx9/Cnbp/Rpl9-ps6/Eif3a/Rpl38/Rps29/Rpl15/Rpl36/Rpl30/Rpl11/Rpl24/Rpl18a/Rpl9/Rpl19/Rpl18/Rpl35a/Rps28/Rpl6/Rpl10a/Rpl8/Rpl17/Rpsa/Rplp0/Rps2/Rps26/Rpl29/Rpl39/Rpl31/Rps21/Eef2/Rps23/Rpl26/Rplp1/Rpl13a	53
GO:0051983	regulation of chromosome segregation	55/2045	102/23210	2.24739e-31	5.34391e-29	4.13582e-29	Cep192/Psmg2/Spag5/Cdc23/Dync1h1/Cul3/Cdc27/Knstrn/Rad21/Tacc3/Nek2/Terf1/Wapl/Cdk5rap2/Cit/Spdl1/Ttk/Ect2/Kif2c/Bub1b/Sgo2a/Mad2l1/Ndc80/Bub1/Ccnb1/Racgap1/Cenpe/Plk1/Birc5/Mki67/Cdc6/Cdt1/Fen1/Cdca5/Rad18/Smc6/Anapc5/Nsmce2/Trip13/Csnk2a2/Atrx/Anapc15/Rcc2/Zfp207/Ik/Sfpq/Anapc11/Ctnnb1/Tpr/Csnk2a1/Hnrnpu/Naa10/Fbxo5/Aurkb/Bub3	55
GO:1901987	regulation of cell cycle phase transition	94/2045	289/23210	2.69271e-30	6.13602e-28	4.74886e-28	Crebbp/Rbl1/Haspin/Cep192/Psmg2/Kif14/Cdc23/Cul3/Cdc25b/Miip/Sept7/Rad21/Terf1/Fam83d/Fzr1/Cdk5rap2/Spdl1/Ttk/Cdc25c/Bub1b/Dbf4/Mad2l1/Cdkn2d/Ndc80/Bub1/Ccnb1/Cenpe/Plk1/Birc5/Lmnb1/Ube2c/Cdk1/Cenpf/Cirbp/Eif4g1/Trp53/Cdc6/Cdt1/E2f1/Atad5/E2f7/Ccne1/Brca1/Cdc45/Dtl/Clspn/Rpa2/Cdca5/Donson/Topbp1/Rnaseh2b/Anapc5/Nsmce2/Larp7/Trip13/Brd7/Akt1/Anapc15/Rcc2/Tcf3/Egfr/Hacd1/Zfp207/Ik/App/Six3/Psme2/Ra…	94
GO:1901990	regulation of mitotic cell cycle phase transition	87/2045	258/23210	2.03399e-29	4.44957e-27	3.44366e-27	Crebbp/Rbl1/Haspin/Cep192/Psmg2/Kif14/Cdc23/Cul3/Cdc25b/Miip/Sept7/Rad21/Terf1/Cdk5rap2/Spdl1/Ttk/Cdc25c/Bub1b/Dbf4/Mad2l1/Ndc80/Bub1/Ccnb1/Cenpe/Plk1/Birc5/Lmnb1/Ube2c/Cdk1/Cenpf/Eif4g1/Trp53/Cdc6/Cdt1/E2f1/Atad5/E2f7/Ccne1/Brca1/Cdc45/Dtl/Clspn/Rpa2/Cdca5/Donson/Topbp1/Rnaseh2b/Anapc5/Nsmce2/Larp7/Trip13/Brd7/Akt1/Anapc15/Rcc2/Tcf3/Egfr/Hacd1/Zfp207/Ik/App/Psme2/Rab11a/Psme1/Phb2/Ccnd1/Anapc11/…	87
GO:0045787	positive regulation of cell cycle	101/2045	349/23210	7.98322e-28	1.67924e-25	1.29962e-25	Cspp1/Foxg1/Crebbp/Pkn2/Phip/Gpsm2/Spag5/Kif14/Srpk2/Uhrf2/Dync1h1/Cul3/Cdc25b/Gipc1/Rad21/Terf1/Fam83d/Cep295/Cit/Cdc25c/Psrc1/Ect2/Kif20b/Aurka/Sgo2a/Dbf4/Kif23/Mad2l1/Ndc80/Ccnb1/Racgap1/Cenpe/Birc5/Lmnb1/Ube2c/Cdk1/Nusap1/Rhoa/Eif4g1/Trp53/Mif/Cdc6/Cdt1/Eif4ebp1/Brca2/Atad5/E2f7/Ccne1/Brca1/Cdc45/Dtl/Fen1/E2f8/Cdca5/Anapc5/Nsmce2/Larp7/Plk4/Rad23a/Rock2/Atrx/Akt1/Nsfl1c/Rcc2/Tcf3/Egfr/App/Rab…	101
GO:0090068	positive regulation of cell cycle process	83/2045	249/23210	1.00435e-27	2.03437e-25	1.57446e-25	Cspp1/Crebbp/Pkn2/Phip/Gpsm2/Spag5/Kif14/Uhrf2/Dync1h1/Cul3/Cdc25b/Gipc1/Rad21/Terf1/Fam83d/Cep295/Cit/Cdc25c/Ect2/Kif20b/Sgo2a/Dbf4/Kif23/Mad2l1/Ndc80/Ccnb1/Racgap1/Cenpe/Birc5/Lmnb1/Ube2c/Cdk1/Nusap1/Rhoa/Eif4g1/Trp53/Cdc6/Cdt1/Atad5/E2f7/Ccne1/Brca1/Cdc45/Dtl/Fen1/E2f8/Cdca5/Anapc5/Nsmce2/Larp7/Plk4/Rock2/Atrx/Akt1/Nsfl1c/Rcc2/Egfr/App/Rab11a/Med25/Phb2/Sfpq/Ccnd1/Anapc11/Tpr/Rdx/Sox4/Hnrnpu/A…	83
GO:0006261	DNA-dependent DNA replication	58/2045	133/23210	1.0513e-26	2.05341e-24	1.5892e-24	Rfc2/Tipin/Rfc4/Mcm3/Rfc3/Mcm7/Orc6/Mcm4/Ccne2/Slbp/Mcm6/Lig1/Dbf4/Nucks1/Gins4/Gins1/Pola1/Wdr18/Cdc6/Cdt1/Pole2/Rpa1/Pole/Mcmbp/Brca2/Timeless/Atad5/Pold1/Dna2/E2f7/Mcm10/Ccne1/Pold3/Mms22l/Cdc45/Dscc1/Pola2/Mcm2/Pold2/Mcm5/Prim1/Rad51/Cenps/E2f8/Prim2/Donson/Rfc5/Smc3/Stag2/Atrx/Ssbp1/Ilkap/Stoml2/Smc1a/Cenpx/Npm1/Pcna/Fbxo5	58
GO:0007051	spindle organization	65/2045	165/23210	1.0977e-26	2.07011e-24	1.60213e-24	Cep192/Gpsm2/Spag5/Dync1h1/Mzt1/Knstrn/Tacc3/Aspm/Cdc20/Nek2/Bora/Kifc1/Ckap5/Psrc1/Aurka/Kif23/Nuf2/Ndc80/Kif4/Ccnb1/Tpx2/Racgap1/Cenpe/Plk1/Spc25/Kif11/Birc5/Vcp/Rhoa/Haus8/Tubgcp2/Aunip/Mybl2/Haus4/Smc3/Kpnb1/Haus1/Tubg1/Stag1/Kif2a/Rcc1/Stag2/Atrx/Bccip/Drg1/Zfp207/Ncor1/Rab11a/Ppp2r1a/Senp6/Tpr/Mapre1/Smc1a/Hnrnpu/Rps3/Ranbp1/Tubb5/Stmn1/Cenpw/Fbxo5/Aurkb/Tacc1/Dctn2/Chmp2a/Chmp4b	65
GO:1902850	microtubule cytoskeleton organization involved in mitosis	57/2045	130/23210	2.04272e-26	3.72389e-24	2.88203e-24	Cep192/Gpsm2/Dync1h1/Mzt1/Tacc3/Cdc20/Sapcd2/Nek2/Bora/Kifc1/Cdk5rap2/Spdl1/Nde1/Psrc1/Aurka/Kif23/Nuf2/Mad2l1/Ndc80/Kif4/Ccnb1/Tpx2/Racgap1/Cenpe/Plk1/Spc25/Kif11/Birc5/Nusap1/Cenpa/Vcp/Rhoa/Spry1/Mybl2/Smc3/Kpnb1/Tubg1/Stag1/Kif2a/Rcc1/Stag2/Nsfl1c/Bccip/Drg1/Zfp207/Rab11a/Tpr/Smc1a/Hnrnpu/Stmn1/Aurkb/Tacc1/Dctn2/Spry2/Chmp2a/Chmp4b/Pafah1b1	57
GO:1903311	regulation of mRNA metabolic process	80/2045	253/23210	4.70191e-25	8.29507e-23	6.41982e-23	Srek1/Dhx36/Tia1/Srpk2/Srsf5/Ccnb1/Zfp36/Btg2/Cirbp/Srpk1/Nelfe/Ddx5/E2f1/Hspa8/Eif4a3/Thrap3/Srsf1/Papola/Cdk11b/Rock1/Safb/Rock2/Zc3h14/Ythdf2/Rbmx/Sltm/Fmr1/Ythdc1/Fxr1/Prpf19/Sf3b4/Cpsf6/Acin1/Snw1/Tardbp/Srsf6/Elavl1/Rbm17/Magoh/Hnrnpc/Khdrbs1/Khdrbs3/Polr2g/Ncbp2/Celf2/Rbm42/C1qbp/Srsf9/Hnrnpk/Hnrnpm/Rbm25/Srsf10/Hnrnpr/Syncrip/Srsf3/Nudt21/Hnrnpu/Tra2b/Srsf2/Srsf7/Dhx9/U2af2/Apex1/Rbmxl1/D…	80
GO:0006417	regulation of translation	92/2045	332/23210	5.95021e-24	1.01693e-21	7.87032e-22	Dhfr/Tyms/Dhx36/Tia1/Paip2b/Zfp36/Srp9/Btg2/Eif5b/Zfp706/Cirbp/Eif4g1/Eif3b/Eif6/Eif4ebp1/Shmt1/Eif4a3/Upf3a/Upf3b/Ilf3/Rock1/Pcif1/Cnot6/Rock2/Cnot3/Ythdf2/Akt1/Fmr1/Fxr1/Eif3d/Tsfm/Abcf1/Dph3/Elavl1/Magoh/Eif4e2/Mrpl13/Caprin1/Khdrbs1/Polr2d/Malsu1/Polr2g/Ncbp2/Serp1/Mapk1/App/Paip1/Eif3k/Ppp1ca/C1qbp/Ddx39b/Sarnp/Eprs/Tpr/Eif3c/Eif5/Hnrnpr/Eif4g2/Uqcc2/Grm5/Sox4/Syncrip/Pa2g4/Dhx9/Cnbp/Eif3e/E…	92
GO:0007088	regulation of mitotic nuclear division	61/2045	162/23210	6.76978e-24	1.12194e-21	8.68302e-22	Cep192/Phip/Psmg2/Cdc23/Cul3/Cdc27/Rad21/Tacc3/Nek2/Bora/Terf1/Cdk5rap2/Cit/Spdl1/Ttk/Bub1b/Kif20b/Mad2l1/Ndc80/Bub1/Ccnb1/Cenpe/Plk1/Kif11/Birc5/Mki67/Ube2c/Nusap1/Cdc6/Cdt1/Cdca5/Smc3/Anapc5/Nsmce2/Tubg1/Trip13/Stag1/Rcc1/Stag2/Cdk11b/Atrx/Nsfl1c/Anapc15/Drg1/Zfp207/Ik/Phb2/Anapc11/Tpr/Ywhah/Smc1a/Hnrnpu/Naa10/Ranbp1/Pebp1/Fbxo5/Aurkb/Bub3/Cdkn1b/Chmp2a/Chmp4b	61
GO:0045786	negative regulation of cell cycle	111/2045	452/23210	7.0134e-24	1.12813e-21	8.73092e-22	Tipin/Rbl1/Haspin/Cep192/Psmg2/Prr11/Uhrf2/Miip/Sept7/Cdkn3/Rad21/Nek2/Kifc1/Terf1/Ccnf/Fzr1/Wapl/Cdk5rap2/Wee1/Spdl1/Ttk/Bub1b/Aurka/Cdkn2c/Mad2l1/Cdkn2d/Ndc80/Bub1/Ccnb1/Cenpe/Plk1/Birc5/Top2a/Cdk1/Btg2/Sin3b/Nubp1/Trp53/Casp3/Cdk6/Mif/Cdc6/Cdt1/Mlf1/Timeless/E2f1/Wdr76/Dna2/E2f7/Brca1/Dtl/Clspn/Rpa2/E2f8/Donson/Topbp1/Ppm1g/Smc3/Rnaseh2b/Rhno1/Trip13/Stag2/Tsg101/Zwint/Brd7/Trim37/Atrx/Zwilch/…	111
GO:0050684	regulation of mRNA processing	57/2045	144/23210	1.081e-23	1.68915e-21	1.30728e-21	Srek1/Dhx36/Tia1/Srpk2/Srsf5/Ccnb1/Cirbp/Srpk1/Nelfe/Ddx5/Hspa8/Eif4a3/Thrap3/Srsf1/Papola/Cdk11b/Safb/Zc3h14/Rbmx/Sltm/Fmr1/Ythdc1/Prpf19/Sf3b4/Cpsf6/Acin1/Snw1/Srsf6/Rbm17/Magoh/Khdrbs1/Khdrbs3/Ncbp2/Celf2/Rbm42/C1qbp/Srsf9/Hnrnpk/Rbm25/Srsf10/Srsf3/Nudt21/Hnrnpu/Tra2b/Srsf2/Srsf7/Dhx9/U2af2/Rbmxl1/Dazap1/Hnrnpl/Rbm8a/Rnps1/Rbm3/Hnrnpa2b1/Npm1/Zfp36l1	57
GO:0033045	regulation of sister chromatid segregation	42/2045	81/23210	2.16143e-23	3.28358e-21	2.54127e-21	Cep192/Psmg2/Cdc23/Cul3/Cdc27/Rad21/Tacc3/Terf1/Wapl/Cdk5rap2/Cit/Spdl1/Ttk/Bub1b/Sgo2a/Mad2l1/Ndc80/Bub1/Ccnb1/Cenpe/Plk1/Birc5/Cdc6/Cdt1/Fen1/Cdca5/Anapc5/Nsmce2/Trip13/Atrx/Anapc15/Zfp207/Ik/Sfpq/Anapc11/Ctnnb1/Tpr/Hnrnpu/Naa10/Fbxo5/Aurkb/Bub3	42
GO:0033044	regulation of chromosome organization	94/2045	354/23210	5.54486e-23	8.1959e-21	6.34307e-21	Atad2/Dnmt1/Dhx36/Cep192/Psmg2/Pif1/Cdc23/Cul3/Cdc27/Rad21/Tacc3/Nek2/Terf1/Wapl/Cdk5rap2/Cit/Spdl1/Ttk/Bub1b/Sgo2a/Mad2l1/Ndc80/Bub1/Ccnb1/Cenpe/Plk1/Birc5/Mki67/Top2a/Smarcb1/Eid1/Parp1/Gnl3/Trp53/Cdc6/Cdt1/Rif1/Brca1/Cdc45/Mcm2/Fen1/Cdca5/Anapc5/Nsmce2/Trim28/Trip13/Rtf1/Mphosph8/Brd7/Kdm1a/Atrx/Pih1d1/Fmr1/Mcrs1/Anapc15/Snw1/Ruvbl2/Hnrnpc/Fh1/Nabp2/Zfp207/Ik/Mapk1/Ncor1/Wdr61/Taf7/Senp6/Nsd1/…	94
GO:0071824	protein-DNA complex subunit organization	70/2045	215/23210	6.54153e-23	9.41464e-21	7.28628e-21	Hells/Mcm3/Mcm7/Hat1/Mcm4/Mcm6/Rsf1/Cenpc1/Terf1/Hp1bp3/Hjurp/Cenpp/Cenpe/Cenpa/Smarcb1/Psmc5/Trp53/Cdt1/Cdc45/Chaf1b/Chaf1a/Mcm2/Mcm5/Rad51/Cenps/Asf1b/Cenpk/Smarcc1/Cenph/Pole3/Itgb3bp/Mis18a/Pbrm1/Smarcd1/Atrx/Taf11/Cenpn/Cenpi/Psmc2/Smarca4/Psmc4/Asf1a/Smarce1/Brd2/Taf7/Senp6/H3f3a/Psmc6/Nap1l4/Psmc3/Gtf2h5/Swi5/Supt16/Smarca5/Rbbp4/Cenpx/Cenpv/Gtf2a2/Ctcf/Ptma/Rpl23/Nap1l1/Set/H3f3b/Anp32e/N…	70
GO:0034248	regulation of cellular amide metabolic process	97/2045	379/23210	2.09139e-22	2.93277e-20	2.26977e-20	Dhfr/Tyms/Dhx36/Tia1/Paip2b/Zfp36/Srp9/Btg2/Eif5b/Pgam1/Zfp706/Cirbp/Eif4g1/Ccn1/Eif3b/Casp3/Eif6/Eif4ebp1/Shmt1/Eif4a3/Upf3a/Upf3b/Ilf3/Rock1/Pcif1/Cnot6/Rock2/Cnot3/Ythdf2/Akt1/Fmr1/Fxr1/Eif3d/Tsfm/Abcf1/Dph3/Elavl1/Magoh/Eif4e2/Mrpl13/Caprin1/Khdrbs1/Polr2d/Csnk1e/Malsu1/Polr2g/Ncbp2/Serp1/Mapk1/App/Paip1/Eif3k/Ppp1ca/C1qbp/Ddx39b/Sarnp/Eprs/Tpr/Eif3c/Eif5/Hnrnpr/Eif4g2/Uqcc2/Grm5/Sox4/Syncrip…	97
GO:0006403	RNA localization	61/2045	172/23210	2.60012e-22	3.55501e-20	2.75134e-20	Slbp/Rbm26/Dhx36/Ndc1/Thoc2/Nup37/Terf1/Zfp36/Cetn2/Nup43/Magohb/Eif6/Tomm20/Nup85/Nxt1/Srsf1/Fyttd1/Yy1/Pabpn1/Xpo1/Pih1d1/Fmr1/Ythdc1/Cpsf6/Magoh/G3bp2/Khdrbs1/Phax/Polr2d/Sec13/Ncbp2/Sfpq/Thoc7/Ddx39b/Sarnp/Sem1/Eny2/Cct2/Cetn3/Tpr/Ddx39/Srsf3/Ssb/Hnrnpu/Mrpl18/Tcp1/Alyref/Srsf7/Nop58/Dhx9/Fbl/Cct4/Hnrnpa1/Ran/Hnrnpa3/Hnrnpa2b1/Rps15/Npm1/Eif5a/Qk/Zfp36l1	61
GO:0051225	spindle assembly	46/2045	102/23210	3.26067e-22	4.34942e-20	3.36615e-20	Cep192/Gpsm2/Spag5/Dync1h1/Mzt1/Aspm/Cdc20/Nek2/Kifc1/Aurka/Kif23/Kif4/Tpx2/Racgap1/Plk1/Kif11/Birc5/Rhoa/Haus8/Tubgcp2/Mybl2/Haus4/Smc3/Kpnb1/Haus1/Stag1/Kif2a/Rcc1/Stag2/Bccip/Drg1/Zfp207/Ncor1/Rab11a/Senp6/Tpr/Mapre1/Smc1a/Hnrnpu/Rps3/Tubb5/Cenpw/Fbxo5/Aurkb/Chmp2a/Chmp4b	46
GO:0006457	protein folding	57/2045	153/23210	3.75359e-22	4.88771e-20	3.78275e-20	Hspa4l/Vbp1/Grpel1/Pfdn1/Fkbp4/St13/Emc6/Sh3glb1/Dnaja2/Pfdn5/Ppie/Ppil1/Ppid/Hspa8/Ppig/Hspa14/Mesd/Dnlz/Dnajc7/Pfdn6/Hspa9/Cdc37/Pfdn2/Ppic/P4hb/Bag1/Dnajb11/Ppib/Pdia4/Sgta/Fkbp1a/Cct3/Cct6a/Hspe1/Cct5/Pdcd5/Cct2/Cct7/Cct8/Stub1/Dnaja1/Hsp90b1/Tbca/Hsp90aa1/Prdx4/Nudc/Tcp1/Ptges3/Ppih/Nudcd2/Cct4/Hsp90ab1/Hspd1/Ppia/Canx/Selenof/Dnajb6	57
GO:0051306	mitotic sister chromatid separation	35/2045	60/23210	5.23536e-22	6.65865e-20	5.15334e-20	Cep192/Psmg2/Cdc23/Cul3/Cdc27/Rad21/Tacc3/Terf1/Cdk5rap2/Cit/Spdl1/Ttk/Bub1b/Mad2l1/Ndc80/Bub1/Ccnb1/Cenpe/Plk1/Birc5/Cdc6/Cdt1/Anapc5/Nsmce2/Trip13/Ncaph2/Anapc15/Zfp207/Ik/Ppp2r1a/Anapc11/Tpr/Fbxo5/Aurkb/Bub3	35
GO:0072594	establishment of protein localization to organelle	100/2045	405/23210	8.17151e-22	1.01568e-19	7.86068e-20	Phip/Pex13/Nup35/Terf1/Ing1/Ect2/Kpna2/Grpel1/Tomm7/Timm13/Tomm22/Timm23/Ap2m1/Srp9/Srp19/Vps37b/Ywhaz/Ppp2ca/Srp14/Sh3glb1/Romo1/Bax/Trp53/Ddx5/Timm10/Tomm5/Brca2/Kpna3/Timm8a1/Hspa8/Tomm20/Pola2/Nup85/Nxt1/Kpnb1/Trim28/Ipo5/Tsg101/Cacng4/Dnlz/Akt1/Cse1l/Pih1d1/Hikeshi/Ruvbl2/Tardbp/Pkig/Timm17b/Vps36/Rbm22/Snf8/Timm9/Srp72/Samm50/Timm17a/Nabp2/Parl/Pmpcb/Timm22/Immp1l/Mapk1/Six3/Rab11a/Ei24/Sgt…	100
GO:0007052	mitotic spindle organization	46/2045	105/23210	1.44302e-21	1.75376e-19	1.35729e-19	Cep192/Gpsm2/Dync1h1/Mzt1/Tacc3/Cdc20/Nek2/Bora/Kifc1/Psrc1/Aurka/Kif23/Nuf2/Ndc80/Kif4/Ccnb1/Tpx2/Racgap1/Cenpe/Plk1/Spc25/Kif11/Birc5/Vcp/Rhoa/Mybl2/Smc3/Kpnb1/Tubg1/Stag1/Kif2a/Rcc1/Stag2/Bccip/Drg1/Zfp207/Rab11a/Tpr/Smc1a/Hnrnpu/Stmn1/Aurkb/Tacc1/Dctn2/Chmp2a/Chmp4b	46
GO:0065004	protein-DNA complex assembly	60/2045	172/23210	1.50993e-21	1.79517e-19	1.38934e-19	Hells/Mcm3/Mcm7/Hat1/Mcm4/Mcm6/Rsf1/Cenpc1/Terf1/Hp1bp3/Hjurp/Cenpp/Cenpe/Cenpa/Psmc5/Trp53/Cdt1/Cdc45/Chaf1b/Chaf1a/Mcm2/Mcm5/Rad51/Cenps/Asf1b/Cenpk/Cenph/Pole3/Itgb3bp/Mis18a/Atrx/Taf11/Cenpn/Cenpi/Psmc2/Smarca4/Psmc4/Asf1a/Brd2/Taf7/Senp6/H3f3a/Psmc6/Nap1l4/Psmc3/Gtf2h5/Swi5/Smarca5/Rbbp4/Cenpx/Cenpv/Gtf2a2/Nap1l1/Set/H3f3b/Npm1/Nasp/H1f0/Cenpw/Thra	60
GO:0051783	regulation of nuclear division	64/2045	194/23210	2.08723e-21	2.42873e-19	1.87967e-19	Cep192/Phip/Psmg2/Cdc23/Cul3/Cdc27/Rad21/Tacc3/Cdc20/Nek2/Bora/Terf1/Fzr1/Cdk5rap2/Cit/Spdl1/Ttk/Bub1b/Kif20b/Sgo2a/Mad2l1/Ndc80/Bub1/Ccnb1/Cenpe/Plk1/Kif11/Birc5/Mki67/Ube2c/Nusap1/Cdc6/Cdt1/Cdca5/Smc3/Anapc5/Nsmce2/Tubg1/Trip13/Stag1/Rcc1/Stag2/Cdk11b/Atrx/Nsfl1c/Anapc15/Drg1/Zfp207/Ik/Phb2/Anapc11/Tpr/Ywhah/Smc1a/Hnrnpu/Naa10/Ranbp1/Pebp1/Fbxo5/Aurkb/Bub3/Cdkn1b/Chmp2a/Chmp4b	64
GO:0051304	chromosome separation	43/2045	93/23210	2.20341e-21	2.51051e-19	1.94296e-19	Cep192/Psmg2/Cdc23/Cul3/Cdc27/Rad21/Tacc3/Terf1/Cdk5rap2/Cit/Spdl1/Ttk/Bub1b/Mad2l1/Ncapd2/Ncaph/Ndc80/Bub1/Ccnb1/Cenpe/Plk1/Birc5/Top2a/Cdc6/Cdt1/Cenps/Ncapd3/Anapc5/Nsmce2/Trip13/Csnk2a2/Ncaph2/Anapc15/Zfp207/Ik/Ppp2r1a/Anapc11/Tpr/Csnk2a1/Cenpx/Fbxo5/Aurkb/Bub3	43
GO:0007091	metaphase/anaphase transition of mitotic cell cycle	33/2045	55/23210	2.27184e-21	2.53565e-19	1.96242e-19	Cep192/Psmg2/Cdc23/Cul3/Cdc27/Rad21/Tacc3/Terf1/Cdk5rap2/Cit/Spdl1/Ttk/Bub1b/Mad2l1/Ndc80/Bub1/Ccnb1/Cenpe/Plk1/Birc5/Cdc6/Cdt1/Anapc5/Nsmce2/Trip13/Anapc15/Zfp207/Ik/Anapc11/Tpr/Fbxo5/Aurkb/Bub3	33
GO:1905818	regulation of chromosome separation	35/2045	62/23210	2.36529e-21	2.58716e-19	2.00228e-19	Cep192/Psmg2/Cdc23/Cul3/Cdc27/Rad21/Tacc3/Terf1/Cdk5rap2/Cit/Spdl1/Ttk/Bub1b/Mad2l1/Ndc80/Bub1/Ccnb1/Cenpe/Plk1/Birc5/Cdc6/Cdt1/Anapc5/Nsmce2/Trip13/Csnk2a2/Anapc15/Zfp207/Ik/Anapc11/Tpr/Csnk2a1/Fbxo5/Aurkb/Bub3	35
GO:0010965	regulation of mitotic sister chromatid separation	33/2045	56/23210	5.06582e-21	5.43234e-19	4.20426e-19	Cep192/Psmg2/Cdc23/Cul3/Cdc27/Rad21/Tacc3/Terf1/Cdk5rap2/Cit/Spdl1/Ttk/Bub1b/Mad2l1/Ndc80/Bub1/Ccnb1/Cenpe/Plk1/Birc5/Cdc6/Cdt1/Anapc5/Nsmce2/Trip13/Anapc15/Zfp207/Ik/Anapc11/Tpr/Fbxo5/Aurkb/Bub3	33
GO:0033047	regulation of mitotic sister chromatid segregation	36/2045	67/23210	6.14371e-21	6.46153e-19	5.00078e-19	Cep192/Psmg2/Cdc23/Cul3/Cdc27/Rad21/Tacc3/Terf1/Cdk5rap2/Cit/Spdl1/Ttk/Bub1b/Mad2l1/Ndc80/Bub1/Ccnb1/Cenpe/Plk1/Birc5/Cdc6/Cdt1/Anapc5/Nsmce2/Trip13/Atrx/Anapc15/Zfp207/Ik/Anapc11/Tpr/Hnrnpu/Naa10/Fbxo5/Aurkb/Bub3	36
GO:0044784	metaphase/anaphase transition of cell cycle	33/2045	58/23210	2.34115e-20	2.4158e-18	1.86966e-18	Cep192/Psmg2/Cdc23/Cul3/Cdc27/Rad21/Tacc3/Terf1/Cdk5rap2/Cit/Spdl1/Ttk/Bub1b/Mad2l1/Ndc80/Bub1/Ccnb1/Cenpe/Plk1/Birc5/Cdc6/Cdt1/Anapc5/Nsmce2/Trip13/Anapc15/Zfp207/Ik/Anapc11/Tpr/Fbxo5/Aurkb/Bub3	33
GO:0010948	negative regulation of cell cycle process	68/2045	225/23210	2.78395e-20	2.81952e-18	2.18211e-18	Rbl1/Haspin/Cep192/Psmg2/Miip/Sept7/Rad21/Nek2/Kifc1/Terf1/Ccnf/Fzr1/Wapl/Cdk5rap2/Spdl1/Ttk/Bub1b/Mad2l1/Cdkn2d/Ndc80/Bub1/Ccnb1/Cenpe/Plk1/Birc5/Cdk1/Nubp1/Trp53/Mif/Cdc6/Cdt1/E2f7/Brca1/Dtl/Clspn/Rpa2/E2f8/Donson/Topbp1/Smc3/Trip13/Stag2/Brd7/Trim37/Atrx/Anapc15/Zfp207/Ik/Ccnd1/Tpr/Sox4/Smc1a/Naa10/Ier3/Rpl23/Hsp90ab1/Cdk4/Rps27l/Rpl26/Npm1/Ezh2/Fbxo5/Aurkb/Bub3/Gas1/Chmp2a/Zfp36l1/Zfp36l2	68
GO:0000910	cytokinesis	55/2045	157/23210	5.7539e-20	5.72146e-18	4.42802e-18	Cspp1/Pkn2/Kif14/Cul3/Cdc25b/Gipc1/Sept7/Ckap2/Cep55/Anln/Cit/Kif20a/Ect2/Kif20b/Aurka/Kif23/Kif4/Racgap1/Plk1/Birc5/Nusap1/Prc1/Cenpa/Cetn2/Sept11/Rhoa/Sh3glb1/Rhoc/Cdc6/Cdt1/Brca2/E2f7/E2f8/Rock1/Myh10/Rock2/Sept10/Sept9/Prpf40a/Actr3/Birc6/Unc119/Rab11a/Actr2/Cfl1/Arf1/Cenpv/Pin1/Stmn1/Aurkb/Incenp/Dstn/Chmp2a/Chmp4b/Arl3	55
GO:0043484	regulation of RNA splicing	51/2045	139/23210	1.25427e-19	1.22492e-17	9.48008e-18	Srek1/Tia1/Srsf5/Cirbp/Ddx5/Hspa8/Eif4a3/Thrap3/Srsf1/Rbmx/Hnrnph1/Fmr1/Ythdc1/Prpf19/Sf3b4/Smn1/Acin1/Snw1/Srsf6/Zfp326/Rbm17/Magoh/Khdrbs1/Khdrbs3/Rbm22/Ptbp2/Celf2/Rbm42/C1qbp/Srsf9/Hnrnpk/Rbm25/Srsf10/Srsf3/Hnrnpu/Tra2b/Srsf2/Srsf7/U2af2/Rbmxl1/Dazap1/Hnrnpl/Rbm8a/Rnps1/Rbm3/Rps13/Rps26/Hnrnpf/Hnrnpa2b1/Npm1/Tmbim6	51
GO:0006364	rRNA processing	62/2045	198/23210	1.77358e-19	1.7017e-17	1.317e-17	Rpf2/Rrp1/Eri1/Ebna1bp2/Wdr18/Wdr43/Exosc7/Wbp11/Utp3/Nol11/Pih1d1/Esf1/Utp11/Gtpbp4/Mphosph10/Pop4/Rpp30/Ddx21/Emg1/Rpl7l1/Exosc5/Mrps11/Ddx18/C1d/Nop10/Nsa2/Lsm6/Trmt112/Gtf2h5/Exosc8/Snu13/Pa2g4/Nhp2/Lyar/Gar1/Mrto4/Fbl/Rsl1d1/Npm3/Rpl27/Rpl11/Rpl35/Rps16/Rpl35a/Rps28/Rps7/Rpl10a/Rpl14/Rps19/Rps8/Rps24/Ncl/Rps14/Rps21/Rps17/Rpl26/Rpl7a/Rpl5/Rpl7/Rps15/Npm1/Rps6	62
GO:0034502	protein localization to chromosome	39/2045	85/23210	2.23844e-19	2.11069e-17	1.63353e-17	Haspin/Rad21/Terf1/Wapl/Spdl1/Ttk/Bub1b/Ndc80/Plk1/Knl1/Cdk1/Cenpa/Gnl3/Cdt1/Rpa1/Brca2/Rpa2/Cdca5/Atrx/Pih1d1/Ruvbl2/Rcc2/Bod1/Nabp2/Ik/Cct3/Cct6a/Cct5/Cct2/Cct7/Cct8/Tcp1/Cct4/Ctcf/Ezh2/Cenpq/Esco2/Aurkb/Bub3	39
GO:0051236	establishment of RNA localization	53/2045	151/23210	2.46438e-19	2.28435e-17	1.76793e-17	Slbp/Rbm26/Ndc1/Thoc2/Nup37/Terf1/Zfp36/Cetn2/Nup43/Magohb/Eif6/Tomm20/Nup85/Nxt1/Srsf1/Fyttd1/Pabpn1/Xpo1/Fmr1/Ythdc1/Cpsf6/Magoh/G3bp2/Khdrbs1/Phax/Polr2d/Sec13/Ncbp2/Sfpq/Thoc7/Ddx39b/Sarnp/Sem1/Eny2/Cetn3/Tpr/Ddx39/Srsf3/Ssb/Hnrnpu/Mrpl18/Alyref/Srsf7/Dhx9/Hnrnpa1/Ran/Hnrnpa3/Hnrnpa2b1/Rps15/Npm1/Eif5a/Qk/Zfp36l1	53
GO:0000075	cell cycle checkpoint	58/2045	178/23210	3.08213e-19	2.80937e-17	2.17426e-17	Tipin/Cep192/Psmg2/Terf1/Fzr1/Cdk5rap2/Wee1/Spdl1/Ttk/Bub1b/Aurka/Mad2l1/Ndc80/Bub1/Ccnb1/Cenpe/Plk1/Birc5/Top2a/Cdk1/Trp53/Cdc6/Cdt1/Timeless/E2f1/Wdr76/Dna2/Brca1/Dtl/Clspn/Rpa2/Donson/Topbp1/Rnaseh2b/Rhno1/Trip13/Zwint/Zwilch/Tiprl/Prpf19/Cdc5l/Anapc15/Nabp2/Zfp207/Ik/Ddx39b/Ccnd1/Tpr/Sox4/Pea15a/Ier3/Hras/Rpl24/Rps27l/Rpl26/Rps6/Aurkb/Bub3	58
GO:0030071	regulation of mitotic metaphase/anaphase transition	30/2045	51/23210	3.3385e-19	2.99315e-17	2.3165e-17	Cep192/Psmg2/Cdc23/Cul3/Rad21/Terf1/Cdk5rap2/Spdl1/Ttk/Bub1b/Mad2l1/Ndc80/Bub1/Ccnb1/Cenpe/Plk1/Birc5/Cdc6/Cdt1/Anapc5/Nsmce2/Trip13/Anapc15/Zfp207/Ik/Anapc11/Tpr/Fbxo5/Aurkb/Bub3	30
GO:0016072	rRNA metabolic process	63/2045	207/23210	4.59988e-19	4.05754e-17	3.14026e-17	Rpf2/Rrp1/Eri1/Ebna1bp2/Wdr18/Wdr43/Exosc7/Wbp11/Utp3/Trir/Nol11/Pih1d1/Esf1/Utp11/Gtpbp4/Mphosph10/Pop4/Rpp30/Ddx21/Emg1/Rpl7l1/Exosc5/Mrps11/Ddx18/C1d/Nop10/Nsa2/Lsm6/Trmt112/Gtf2h5/Exosc8/Snu13/Pa2g4/Nhp2/Lyar/Gar1/Mrto4/Fbl/Rsl1d1/Npm3/Rpl27/Rpl11/Rpl35/Rps16/Rpl35a/Rps28/Rps7/Rpl10a/Rpl14/Rps19/Rps8/Rps24/Ncl/Rps14/Rps21/Rps17/Rpl26/Rpl7a/Rpl5/Rpl7/Rps15/Npm1/Rps6	63
GO:0007005	mitochondrion organization	102/2045	454/23210	5.03188e-19	4.28979e-17	3.32e-17	Siva1/Mtfr2/Cep89/Ndufaf3/Ndufc1/Grpel1/Ndufb6/Ndufb8/Mrpl17/Ndufb5/Tomm7/Timm13/Slirp/Vdac1/Tomm22/Timm23/Ndufa10/Ywhaz/Ndufs6/Ndufs8/Cox7a2l/Ndufb11/Sh3glb1/Atp5d/Cox20/Park7/Ndufa2/Cox16/Uqcrb/Romo1/Higd1a/Bax/Eif4g1/Parp1/Bok/Fundc2/Trp53/Ndufc2/Timm10/Tomm5/Ndufa5/Fxn/Dna2/Timm8a1/Tomm20/Dnlz/Akt1/Cox7a2/Mrpl15/Ssbp1/Cdc37/Apopt1/Cisd2/Ndufab1/Stoml2/Immt/Mcl1/Timm17b/Ndufaf8/Dmac1/Timm9/Sam…	102
GO:0050657	nucleic acid transport	52/2045	148/23210	5.09849e-19	4.28979e-17	3.32e-17	Slbp/Rbm26/Ndc1/Thoc2/Nup37/Zfp36/Cetn2/Nup43/Magohb/Eif6/Tomm20/Nup85/Nxt1/Srsf1/Fyttd1/Pabpn1/Xpo1/Fmr1/Ythdc1/Cpsf6/Magoh/G3bp2/Khdrbs1/Phax/Polr2d/Sec13/Ncbp2/Sfpq/Thoc7/Ddx39b/Sarnp/Sem1/Eny2/Cetn3/Tpr/Ddx39/Srsf3/Ssb/Hnrnpu/Mrpl18/Alyref/Srsf7/Dhx9/Hnrnpa1/Ran/Hnrnpa3/Hnrnpa2b1/Rps15/Npm1/Eif5a/Qk/Zfp36l1	52
GO:0050658	RNA transport	52/2045	148/23210	5.09849e-19	4.28979e-17	3.32e-17	Slbp/Rbm26/Ndc1/Thoc2/Nup37/Zfp36/Cetn2/Nup43/Magohb/Eif6/Tomm20/Nup85/Nxt1/Srsf1/Fyttd1/Pabpn1/Xpo1/Fmr1/Ythdc1/Cpsf6/Magoh/G3bp2/Khdrbs1/Phax/Polr2d/Sec13/Ncbp2/Sfpq/Thoc7/Ddx39b/Sarnp/Sem1/Eny2/Cetn3/Tpr/Ddx39/Srsf3/Ssb/Hnrnpu/Mrpl18/Alyref/Srsf7/Dhx9/Hnrnpa1/Ran/Hnrnpa3/Hnrnpa2b1/Rps15/Npm1/Eif5a/Qk/Zfp36l1	52
GO:0071103	DNA conformation change	68/2045	241/23210	1.67812e-18	1.39055e-16	1.07619e-16	Dnmt1/Hells/Mcm7/Hat1/Mcm4/Mcm6/Dhx36/Rsf1/Pif1/Wapl/Ncapg/Hp1bp3/Hjurp/Ncapd2/Cenpp/Ncaph/Ccnb1/Smc4/Smc2/Top2a/Cdk1/Nusap1/Trp53/Rpa1/Chaf1b/Chaf1a/Mcm2/Rad51/Asf1b/Cdca5/Ncapd3/Smchd1/Smarcc1/Ncapg2/Pole3/Trim28/Itgb3bp/Mis18a/Mphosph8/Atrx/Ubtf/Ncaph2/Acin1/Smarca4/Asf1a/Ddx1/Hdac1/Brd2/Top1/H3f3a/Nap1l4/Tpr/Mbd3/Smarca5/Rbbp4/Dhx9/Cenpv/Ctcf/Hmgb1/Nap1l1/Banf1/Set/H3f3b/Hnrnpa2b1/Npm1/Nasp/H…	68
GO:0042273	ribosomal large subunit biogenesis	37/2045	81/23210	2.25094e-18	1.83737e-16	1.422e-16	Rpf2/Nip7/Mrpl11/Ebna1bp2/Gtf3a/Rsl24d1/Gtpbp4/Rpl7l1/Malsu1/Ddx18/Pak1ip1/Traf7/Mrpl20/Snu13/Nhp2/Mrto4/Rsl1d1/Brix1/Rpl38/Rpl11/Rpl24/Rpl35/Rpl23a/Rpl35a/Rpl6/Rpl10a/Rpl14/Rpl3/Rplp0/Rpl10/Rpl26/Rpl7a/Rpl5/Rpl7/Npm1/Rpl12/Aamp	37
GO:1902099	regulation of metaphase/anaphase transition of cell cycle	30/2045	54/23210	3.14434e-18	2.52888e-16	1.95718e-16	Cep192/Psmg2/Cdc23/Cul3/Rad21/Terf1/Cdk5rap2/Spdl1/Ttk/Bub1b/Mad2l1/Ndc80/Bub1/Ccnb1/Cenpe/Plk1/Birc5/Cdc6/Cdt1/Anapc5/Nsmce2/Trip13/Anapc15/Zfp207/Ik/Anapc11/Tpr/Fbxo5/Aurkb/Bub3	30
GO:0048024	regulation of mRNA splicing, via spliceosome	42/2045	105/23210	4.99982e-18	3.9629e-16	3.06701e-16	Srek1/Tia1/Srsf5/Cirbp/Ddx5/Hspa8/Eif4a3/Thrap3/Srsf1/Rbmx/Fmr1/Ythdc1/Prpf19/Sf3b4/Acin1/Snw1/Srsf6/Rbm17/Magoh/Khdrbs1/Khdrbs3/Celf2/Rbm42/C1qbp/Srsf9/Hnrnpk/Rbm25/Srsf10/Srsf3/Hnrnpu/Tra2b/Srsf2/Srsf7/U2af2/Rbmxl1/Dazap1/Hnrnpl/Rbm8a/Rnps1/Rbm3/Hnrnpa2b1/Npm1	42
GO:1901989	positive regulation of cell cycle phase transition	40/2045	96/23210	5.46309e-18	4.26823e-16	3.30332e-16	Crebbp/Cul3/Cdc25b/Fam83d/Cdc25c/Dbf4/Ccnb1/Cenpe/Birc5/Lmnb1/Ube2c/Cdk1/Eif4g1/Cdt1/Atad5/Ccne1/Cdc45/Dtl/Cdca5/Anapc5/Nsmce2/Larp7/Akt1/Rcc2/Egfr/App/Rab11a/Phb2/Ccnd1/Anapc11/Rdx/Apex1/Rpl17/Anp32b/Cdk4/Npm1/Ccnd2/Ezh2/Fbxo5/Pbx1	40
GO:0045931	positive regulation of mitotic cell cycle	54/2045	166/23210	5.68858e-18	4.38181e-16	3.39122e-16	Crebbp/Pkn2/Phip/Cul3/Cdc25b/Terf1/Cdc25c/Kif20b/Dbf4/Mad2l1/Ndc80/Ccnb1/Cenpe/Birc5/Lmnb1/Ube2c/Cdk1/Nusap1/Eif4g1/Cdt1/Eif4ebp1/Brca2/Ccne1/Cdc45/Dtl/Cdca5/Anapc5/Nsmce2/Larp7/Akt1/Nsfl1c/Rcc2/Egfr/App/Rab11a/Phb2/Hes1/Ccnd1/Anapc11/Tpr/Rdx/Hnrnpu/Apex1/Eif4e/Hmgb1/Rpl17/Anp32b/Ranbp1/Cdk4/Pebp1/Ccnd2/Fbxo5/Pbx1/Pafah1b1	54
GO:0042255	ribosome assembly	34/2045	71/23210	8.47454e-18	6.43712e-16	4.98189e-16	Rpf2/Nip7/Mrpl11/Eif6/Rsl24d1/Mrpl22/Mrps7/Mrps11/Traf7/Mrpl20/C1qbp/Mrto4/Brix1/Rpl38/Rps10/Rpl11/Rpl24/Rpl23a/Rps28/Rpl6/Rpl3/Rps19/Rpsa/Rplp0/Rps2/Rps5/Rps27l/Rps14/Rps27/Rpl10/Rpl5/Rps15/Rpl12/Rps25	34
GO:0033046	negative regulation of sister chromatid segregation	27/2045	45/23210	9.92697e-18	7.43707e-16	5.75578e-16	Cep192/Psmg2/Rad21/Terf1/Wapl/Cdk5rap2/Spdl1/Ttk/Bub1b/Mad2l1/Ndc80/Bub1/Ccnb1/Cenpe/Plk1/Birc5/Cdt1/Trip13/Atrx/Anapc15/Zfp207/Ik/Tpr/Naa10/Fbxo5/Aurkb/Bub3	27
GO:0006275	regulation of DNA replication	42/2045	107/23210	1.14287e-17	8.44643e-16	6.53696e-16	Rfc2/Tipin/Rfc4/Rfc3/Terf1/Wapl/Dbf4/Ccna2/Nucks1/Cdk1/Rac1/Wdr18/Trp53/Cdt1/Usp37/Brca2/Timeless/Atad5/Dna2/E2f7/Dscc1/E2f8/Donson/Rfc5/Smc3/Stag2/Atrx/Ilkap/Gtpbp4/Stoml2/Egfr/Cacybp/Jun/Smc1a/Dhx9/Hras/Npm1/Gmnn/Pcna/Fbxo5/Esco2/Id3	42
GO:0006401	RNA catabolic process	66/2045	238/23210	1.422e-17	1.03692e-15	8.02506e-16	Dhx36/Zfp36/Slirp/Btg2/Cirbp/Rnaseh2a/Magohb/Ddx5/E2f1/Dna2/Exosc7/Fen1/Eif4a3/Rnaseh2b/Thrap3/Upf3b/Rock1/Cnot6/Rock2/Zc3h14/Trir/Lsm1/Ythdf2/Fmr1/Fxr1/Dcps/Tardbp/Csde1/Elavl1/Magoh/Hnrnpc/Polr2d/Exosc5/Polr2g/Ncbp2/Lsm7/Lsm6/Hnrnpm/Hnrnpr/Syncrip/Exosc8/Rnaseh2c/Ssb/Hnrnpu/Gspt1/Dhx9/Mrto4/Apex1/Eif3e/Rbm8a/Rnps1/Lsm3/Ybx1/Vim/Hnrnpd/Lsm4/Pabpc1/Lsm5/Hnrnpa0/Myef2/Npm1/Lsm2/Pnrc2/Qk/Zfp36l1/Zf…	66
GO:0006413	translational initiation	41/2045	104/23210	2.31484e-17	1.66577e-15	1.28919e-15	Paip2b/Eif5b/Eif4g1/Eif3b/Eif6/Eif4ebp1/Eif1ad/Ythdf2/Fmr1/Eif3g/Eif3d/Eif4h/Abcf1/Eif4e2/Eif3m/Khdrbs1/Polr2d/Polr2g/Ncbp2/Paip1/Eif4b/Eif3k/Eif3i/Eif3h/Eif2s2/Eif1ax/Eif3f/Tpr/Denr/Eif3c/Eif5/Eif4g2/Eif4a1/Eif3e/Eif2s1/Eif3a/Eif3l/Eif4e/Rps2/Rpl13a/Npm1	41
GO:0033048	negative regulation of mitotic sister chromatid segregation	26/2045	43/23210	3.05866e-17	2.17244e-15	1.68132e-15	Cep192/Psmg2/Rad21/Terf1/Cdk5rap2/Spdl1/Ttk/Bub1b/Mad2l1/Ndc80/Bub1/Ccnb1/Cenpe/Plk1/Birc5/Cdt1/Trip13/Atrx/Anapc15/Zfp207/Ik/Tpr/Naa10/Fbxo5/Aurkb/Bub3	26
GO:0034508	centromere complex assembly	21/2045	28/23210	4.10766e-17	2.8801e-15	2.229e-15	Hells/Cenpc1/Hjurp/Cenpp/Cenpe/Cenpa/Cenps/Cenpk/Cenph/Pole3/Itgb3bp/Mis18a/Cenpn/Cenpi/Senp6/H3f3a/Cenpx/Cenpv/H3f3b/Nasp/Cenpw	21
GO:1901992	positive regulation of mitotic cell cycle phase transition	36/2045	83/23210	5.16907e-17	3.57843e-15	2.76946e-15	Crebbp/Cul3/Cdc25b/Cdc25c/Dbf4/Ccnb1/Cenpe/Birc5/Lmnb1/Ube2c/Cdk1/Eif4g1/Cdt1/Ccne1/Cdc45/Dtl/Cdca5/Anapc5/Nsmce2/Larp7/Akt1/Rcc2/Egfr/App/Rab11a/Phb2/Ccnd1/Anapc11/Rdx/Apex1/Rpl17/Anp32b/Cdk4/Ccnd2/Fbxo5/Pbx1	36
GO:0044843	cell cycle G1/S phase transition	56/2045	185/23210	5.54001e-17	3.78729e-15	2.93111e-15	Ccne2/Crebbp/Rbl1/Haspin/Iqgap3/Kif14/Sept7/Fam83d/E2f5/Cdkn2c/Dbf4/Cdkn2d/Ccna2/Cirbp/Eif4g1/Rbbp8/Trp53/Eif4ebp1/Pole/Usp37/E2f1/E2f7/Ccne1/Cdc45/Rpa2/Tcf19/Larp7/Rcc1/Brd7/Akt1/Tcf3/Egfr/Hacd1/Psme2/Psme1/Taf10/Phb2/Ccnd1/Rdx/Itgb1/Sox4/Apex1/Eif4e/Rpl17/Anp32b/Cdk4/Rps27l/Rpl26/Rps6/Ccnd2/Nasp/Ezh2/Gas1/Cdkn1b/Ppp3ca/Pdpn	56
GO:0015931	nucleobase-containing compound transport	55/2045	181/23210	8.69486e-17	5.87064e-15	4.54348e-15	Slbp/Rbm26/Ndc1/Thoc2/Nup37/Zfp36/Cetn2/Nup43/Slc29a1/Magohb/Eif6/Tomm20/Nup85/Nxt1/Srsf1/Fyttd1/Pabpn1/Xpo1/Fmr1/Ythdc1/Cpsf6/Magoh/G3bp2/Khdrbs1/Phax/Polr2d/Slc35b2/Sec13/Ncbp2/Slc35b1/Sfpq/Thoc7/Ddx39b/Sarnp/Sem1/Eny2/Cetn3/Tpr/Ddx39/Srsf3/Ssb/Hnrnpu/Mrpl18/Alyref/Srsf7/Dhx9/Hnrnpa1/Ran/Hnrnpa3/Hnrnpa2b1/Rps15/Npm1/Eif5a/Qk/Zfp36l1	55
GO:0044786	cell cycle DNA replication	27/2045	48/23210	9.92824e-17	6.54188e-15	5.06296e-15	Mcm3/Mcm7/Mcm4/Slbp/Mcm6/Lig1/Dbf4/Gins1/Pola1/Cdt1/Brca2/Atad5/Dna2/E2f7/Cdc45/Mcm2/Mcm5/Rad51/E2f8/Donson/Smc3/Stag2/Atrx/Ilkap/Smc1a/Pcna/Fbxo5	27
GO:0051985	negative regulation of chromosome segregation	27/2045	48/23210	9.92824e-17	6.54188e-15	5.06296e-15	Cep192/Psmg2/Rad21/Terf1/Wapl/Cdk5rap2/Spdl1/Ttk/Bub1b/Mad2l1/Ndc80/Bub1/Ccnb1/Cenpe/Plk1/Birc5/Cdt1/Trip13/Atrx/Anapc15/Zfp207/Ik/Tpr/Naa10/Fbxo5/Aurkb/Bub3	27
GO:0034655	nucleobase-containing compound catabolic process	80/2045	336/23210	1.01336e-16	6.59771e-15	5.10617e-15	Dhx36/Zfp36/Slirp/Vcp/Btg2/Cirbp/Bax/Nudt5/Eri1/Rnaseh2a/Magohb/Ddx5/E2f1/Dna2/Igfbp3/Exosc7/Fen1/Eif4a3/Rnaseh2b/Thrap3/Upf3b/Rock1/Cnot6/Rock2/Zc3h14/Trir/Lsm1/Ythdf2/Fmr1/Fxr1/Itpa/Dcps/Tardbp/Csde1/Elavl1/Xrn2/Magoh/Hnrnpc/Polr2d/Exosc5/Polr2g/Ncbp2/Lsm7/Lsm6/Acat1/Hnrnpm/Hnrnpr/Syncrip/Exosc8/Rnaseh2c/Ssb/Hnrnpu/Gspt1/Dhx9/Mrto4/Apex1/Eif3e/Nudt4/Dnph1/Rbm8a/Rnps1/Lsm3/Ybx1/Vim/Hnrnpd/Lsm4/P…	80
GO:0070507	regulation of microtubule cytoskeleton organization	58/2045	199/23210	1.07655e-16	6.92663e-15	5.36074e-15	Cep192/Gpsm2/Spag5/Dync1h1/Cep70/Rangrf/Tacc3/Ckap2/Nek2/Bora/Kifc1/Terf1/Ccnf/Cdk5rap2/Cep295/Ska3/Psrc1/Kif18a/Ska1/Tpx2/Plk1/Kif11/Fkbp4/Stmn3/Rhoa/Capzb/Rac1/Hdgfl3/Nubp1/Smc3/Plk4/Stag1/Stag2/Eml4/Trim37/Rock2/Ska2/Xpo1/Nsfl1c/Drg1/Senp6/Ctnnb1/Tpr/Mapre1/Smc1a/Hnrnpu/Rps3/Ranbp1/Npm1/Stmn1/Agrn/Cib1/Gsk3b/Cdkn1b/Chmp2a/Chmp4b/Pafah1b1/Map2	58
GO:0006402	mRNA catabolic process	59/2045	207/23210	1.84513e-16	1.17337e-14	9.08109e-15	Dhx36/Zfp36/Btg2/Cirbp/Magohb/Ddx5/E2f1/Exosc7/Eif4a3/Thrap3/Upf3b/Rock1/Cnot6/Rock2/Zc3h14/Lsm1/Ythdf2/Fmr1/Fxr1/Dcps/Tardbp/Csde1/Elavl1/Magoh/Hnrnpc/Polr2d/Exosc5/Polr2g/Ncbp2/Lsm7/Lsm6/Hnrnpm/Hnrnpr/Syncrip/Exosc8/Ssb/Hnrnpu/Gspt1/Dhx9/Mrto4/Apex1/Eif3e/Rbm8a/Rnps1/Lsm3/Ybx1/Vim/Hnrnpd/Lsm4/Pabpc1/Lsm5/Hnrnpa0/Myef2/Npm1/Lsm2/Pnrc2/Qk/Zfp36l1/Zfp36l2	59
GO:0043161	proteasome-mediated ubiquitin-dependent protein catabolic process	88/2045	394/23210	2.01951e-16	1.26951e-14	9.8251e-15	Kif14/Spop/Cul3/Gipc1/Rnf5/Ppp2r5c/Cdc20/Ccnf/Fzr1/Aurka/Plk1/Ube2s/Pbk/Ube2c/Psmb5/Psmb2/Psmb1/Psma4/Psmd4/Psmb4/Rbx1/Psmd12/Psmd8/Psma6/Csnk1a1/Ube2d3/Psmd7/Vcp/Trib2/Psma2/Ubxn1/Ube2r2/Psmd6/Psmc5/Park7/Smarcc1/Anapc5/Uchl5/Rad23a/Ube2j2/Dda1/Ube2k/Kctd17/Akt1/Ccdc47/Nsfl1c/Psmb7/Rad23b/Usp14/Psmd14/Ube2a/Psmd2/Csnk1e/Cul1/Psma1/Rnf180/Sdcbp/Anapc10/Sgta/Psmb3/Sumo1/Psma7/Sec61b/Pcnp/Psma5/Psm…	88
GO:0090307	mitotic spindle assembly	29/2045	57/23210	2.73349e-16	1.68071e-14	1.30075e-14	Cep192/Mzt1/Cdc20/Nek2/Kifc1/Kif23/Kif4/Tpx2/Racgap1/Plk1/Kif11/Birc5/Rhoa/Mybl2/Smc3/Kpnb1/Stag1/Kif2a/Stag2/Bccip/Drg1/Zfp207/Rab11a/Tpr/Smc1a/Hnrnpu/Aurkb/Chmp2a/Chmp4b	29
GO:0010498	proteasomal protein catabolic process	97/2045	459/23210	2.73511e-16	1.68071e-14	1.30075e-14	Kif14/Spop/Cul3/Gipc1/Rnf5/Ppp2r5c/Cdc20/Ccnf/Fzr1/Aurka/Plk1/Ube2s/Pbk/Ube2c/Psmb5/Psmb2/Psmb1/Psma4/Psmd4/Psmb4/Rbx1/Psmd12/Psmd8/Psma6/Csnk1a1/Ube2d3/Psmd7/Vcp/Trib2/Ubb/Psma2/Ubxn1/Ube2r2/Psmd6/Psmc5/Park7/Alad/Sdf2l1/Smarcc1/Anapc5/Uchl5/Rad23a/Ube2j2/Dda1/Ube2k/Kctd17/Akt1/Fmr1/Ccdc47/Nsfl1c/Psmb7/Prpf19/Rad23b/Usp14/Psmd14/Ube2a/Psmd2/Csnk1e/Cul1/Psma1/Psme2/Rnf180/Psme1/Sdcbp/Anapc10/Sgta…	97
GO:0045841	negative regulation of mitotic metaphase/anaphase transition	24/2045	39/23210	2.87289e-16	1.74576e-14	1.3511e-14	Cep192/Psmg2/Rad21/Terf1/Cdk5rap2/Spdl1/Ttk/Bub1b/Mad2l1/Ndc80/Bub1/Ccnb1/Cenpe/Plk1/Birc5/Cdt1/Trip13/Anapc15/Zfp207/Ik/Tpr/Fbxo5/Aurkb/Bub3	24
GO:0016032	viral process	71/2045	283/23210	2.95077e-16	1.76196e-14	1.36363e-14	Crebbp/Rsf1/Pkn2/Srpk2/Kpna2/Trim59/Nucks1/Top2a/Zfp36/Pcbp1/Vcp/Vps37b/Vapa/Smarcb1/Snx3/Bax/Srpk1/Ppie/Ifitm3/Eif3b/Trp53/Trim27/Ddx5/Ppid/Lgals1/Hspa8/Fam111a/Smc3/Trim28/Tsg101/Rad23a/Mphosph8/Ddx6/Ilf3/Rock2/Taf11/Fmr1/Eif3g/Eif3d/Smarca4/Snw1/Tardbp/P4hb/Ifitm2/Hdac1/Snf8/Cul1/Ppib/Cfl1/Pfn1/Eif3f/Denr/Psmc3/Pcbp2/Jun/Ssb/Ube2i/Dhx9/Ppih/Eif3a/Eif3l/Hsp90ab1/Banf1/Pabpc1/Ppia/Dag1/Vcam1/Chm…	71
GO:0045930	negative regulation of mitotic cell cycle	63/2045	233/23210	2.96398e-16	1.76196e-14	1.36363e-14	Tipin/Rbl1/Haspin/Cep192/Psmg2/Miip/Sept7/Rad21/Terf1/Cdk5rap2/Wee1/Spdl1/Ttk/Bub1b/Mad2l1/Ndc80/Bub1/Ccnb1/Cenpe/Plk1/Birc5/Top2a/Cdk1/Btg2/Trp53/Cdc6/Cdt1/E2f7/Brca1/Clspn/Rpa2/Donson/Topbp1/Trip13/Zwint/Brd7/Atrx/Zwilch/Anapc15/Egfr/Nabp2/Zfp207/Ik/Fzd3/Ccnd1/Ctnnb1/Tpr/Sox4/Naa10/Ier3/Hras/Rpl24/Rps27l/Rpl26/Rps6/Ezh2/Fbxo5/Aurkb/Bub3/Gas1/Cdkn1b/Zfp36l1/Zfp36l2	63
GO:1901988	negative regulation of cell cycle phase transition	50/2045	158/23210	3.43225e-16	2.01839e-14	1.56209e-14	Rbl1/Haspin/Cep192/Psmg2/Miip/Sept7/Rad21/Terf1/Fzr1/Cdk5rap2/Spdl1/Ttk/Bub1b/Mad2l1/Cdkn2d/Ndc80/Bub1/Ccnb1/Cenpe/Plk1/Birc5/Cdk1/Trp53/Cdc6/Cdt1/E2f7/Brca1/Dtl/Clspn/Rpa2/Donson/Topbp1/Trip13/Brd7/Anapc15/Zfp207/Ik/Ccnd1/Tpr/Sox4/Ier3/Rps27l/Rpl26/Ezh2/Fbxo5/Aurkb/Bub3/Gas1/Zfp36l1/Zfp36l2	50
GO:0006310	DNA recombination	70/2045	280/23210	5.81964e-16	3.38592e-14	2.62047e-14	Gins2/Mcm3/Mcm7/Mcm4/Mcm6/Lig1/Pif1/Ankle1/Nucks1/Top2a/H2afx/Morf4l1/Gins4/Rbbp8/Fignl1/Parp1/Rnf168/Rpa1/Rif1/Brca2/Timeless/Aunip/Atad5/Brip1/Ung/Brca1/Mms22l/Cdc45/Mad2l2/Mcm2/Mcm5/Rpa2/Rad51/Cenps/Psmc3ip/Rad51ap1/Rad18/Smc6/Smchd1/Topbp1/Rpa3/Nsmce2/Uchl5/Trip13/Kdm1a/Yy1/Mcrs1/Ppp4c/Ruvbl2/Actl6a/Psmd14/Xrn2/Tcf3/Nabp2/Actr2/Sfr1/Sfpq/Sem1/Ube2n/Swi5/Cenpx/Apex1/Nsmce1/Nsd2/Nono/Hmgb1/Hspd…	70
GO:0006323	DNA packaging	57/2045	200/23210	5.99729e-16	3.45254e-14	2.67203e-14	Dnmt1/Hells/Hat1/Rsf1/Wapl/Ncapg/Hp1bp3/Hjurp/Ncapd2/Cenpp/Ncaph/Ccnb1/Smc4/Smc2/Top2a/Cdk1/Nusap1/Trp53/Chaf1b/Chaf1a/Mcm2/Asf1b/Cdca5/Ncapd3/Smchd1/Smarcc1/Ncapg2/Pole3/Trim28/Itgb3bp/Mis18a/Mphosph8/Atrx/Ubtf/Ncaph2/Acin1/Smarca4/Asf1a/Hdac1/Brd2/H3f3a/Nap1l4/Tpr/Mbd3/Smarca5/Rbbp4/Cenpv/Ctcf/Hmgb1/Nap1l1/Banf1/Set/H3f3b/Npm1/Nasp/H1f0/Selenof	57
GO:0051303	establishment of chromosome localization	33/2045	75/23210	6.1235e-16	3.48848e-14	2.69985e-14	Spag5/Kif14/Cdc23/Dync1h1/Cul3/Kif22/Cenpc1/Terf1/Fam83d/Spdl1/Nde1/Psrc1/Kif2c/Nuf2/Kif18a/Ndc80/Ccnb1/Cenpe/Birc5/Cdca8/Cenpf/Cdt1/Brca2/Cdca5/Kpnb1/Bod1/Actr3/Rab11a/Actr2/Hnrnpu/Cenpq/Chmp2a/Chmp4b	33
GO:2000816	negative regulation of mitotic sister chromatid separation	24/2045	40/23210	6.58224e-16	3.71116e-14	2.87219e-14	Cep192/Psmg2/Rad21/Terf1/Cdk5rap2/Spdl1/Ttk/Bub1b/Mad2l1/Ndc80/Bub1/Ccnb1/Cenpe/Plk1/Birc5/Cdt1/Trip13/Anapc15/Zfp207/Ik/Tpr/Fbxo5/Aurkb/Bub3	24
GO:0044403	symbiotic process	79/2045	340/23210	6.87408e-16	3.83616e-14	2.96892e-14	Crebbp/Rsf1/Pkn2/Srpk2/Thoc2/Kpna2/Trim59/Nucks1/Top2a/Zfp36/Pcbp1/Vcp/Vps37b/Vapa/Smarcb1/Snx3/Bax/Srpk1/Ppie/Ifitm3/Eif3b/Trp53/Trim27/Ddx5/Ppid/Lgals1/Hspa8/Fam111a/Smc3/Trim28/Tsg101/Rad23a/Mphosph8/Ddx6/Ilf3/Rock2/Taf11/Fmr1/Sugt1/Eif3g/Eif3d/Smarca4/Snw1/Tardbp/P4hb/Ifitm2/Hdac1/Snf8/Cul1/Ppib/Thoc7/Ddx39b/Cfl1/Pfn1/Eif3f/Denr/Psmc3/Pcbp2/Jun/Ssb/Ube2i/Tcp1/Dhx9/Gpx1/Ppih/Eif3a/Eif3l/Hsp90a…	79
GO:0050000	chromosome localization	33/2045	76/23210	9.91283e-16	5.47609e-14	4.23812e-14	Spag5/Kif14/Cdc23/Dync1h1/Cul3/Kif22/Cenpc1/Terf1/Fam83d/Spdl1/Nde1/Psrc1/Kif2c/Nuf2/Kif18a/Ndc80/Ccnb1/Cenpe/Birc5/Cdca8/Cenpf/Cdt1/Brca2/Cdca5/Kpnb1/Bod1/Actr3/Rab11a/Actr2/Hnrnpu/Cenpq/Chmp2a/Chmp4b	33
GO:0007093	mitotic cell cycle checkpoint	44/2045	130/23210	1.26965e-15	6.94373e-14	5.37397e-14	Tipin/Cep192/Psmg2/Terf1/Cdk5rap2/Wee1/Spdl1/Ttk/Bub1b/Mad2l1/Ndc80/Bub1/Ccnb1/Cenpe/Plk1/Birc5/Top2a/Cdk1/Trp53/Cdc6/Cdt1/Brca1/Clspn/Rpa2/Donson/Topbp1/Trip13/Zwint/Zwilch/Anapc15/Nabp2/Zfp207/Ik/Ccnd1/Tpr/Sox4/Ier3/Hras/Rpl24/Rps27l/Rpl26/Rps6/Aurkb/Bub3	44
GO:0070585	protein localization to mitochondrion	37/2045	95/23210	1.32312e-15	7.16449e-14	5.54483e-14	Grpel1/Tomm7/Timm13/Tomm22/Timm23/Ywhaz/Sh3glb1/Romo1/Bax/Timm10/Tomm5/Timm8a1/Tomm20/Dnlz/Akt1/Bag1/Timm17b/Timm9/Samm50/Timm17a/Parl/Pmpcb/Timm22/Immp1l/March5/Atpif1/Pdcd5/Dnajc19/Dnaja1/Hsp90aa1/Tomm40/Hspa4/Timm50/Hspd1/Ppp2r2b/Fis1/Mff	37
GO:1901991	negative regulation of mitotic cell cycle phase transition	46/2045	141/23210	1.42118e-15	7.62003e-14	5.89739e-14	Rbl1/Haspin/Cep192/Psmg2/Miip/Sept7/Rad21/Terf1/Cdk5rap2/Spdl1/Ttk/Bub1b/Mad2l1/Ndc80/Bub1/Ccnb1/Cenpe/Plk1/Birc5/Cdk1/Trp53/Cdc6/Cdt1/E2f7/Brca1/Clspn/Rpa2/Donson/Topbp1/Trip13/Brd7/Anapc15/Zfp207/Ik/Ccnd1/Tpr/Sox4/Ier3/Rps27l/Rpl26/Ezh2/Fbxo5/Aurkb/Bub3/Zfp36l1/Zfp36l2	46
GO:1902100	negative regulation of metaphase/anaphase transition of cell cycle	24/2045	41/23210	1.45488e-15	7.72501e-14	5.97863e-14	Cep192/Psmg2/Rad21/Terf1/Cdk5rap2/Spdl1/Ttk/Bub1b/Mad2l1/Ndc80/Bub1/Ccnb1/Cenpe/Plk1/Birc5/Cdt1/Trip13/Anapc15/Zfp207/Ik/Tpr/Fbxo5/Aurkb/Bub3	24
GO:0032886	regulation of microtubule-based process	62/2045	235/23210	1.8041e-15	9.48713e-14	7.34239e-14	Cep192/Gpsm2/Spag5/Dync1h1/Cep70/Rangrf/Tacc3/Ckap2/Nek2/Bora/Kifc1/Terf1/Ccnf/Cdk5rap2/Cep295/Ska3/Psrc1/Kif18a/Ska1/Tpx2/Plk1/Kif11/Fkbp4/Stmn3/Rhoa/Capzb/Rac1/Hdgfl3/Nubp1/Smc3/Plk4/Stag1/Stag2/Eml4/Trim37/Rock2/Cfap20/Ska2/Xpo1/Nsfl1c/Drg1/Senp6/Ctnnb1/Tpr/Mapre1/Smc1a/Hnrnpu/Cnih2/Rps3/Ranbp1/Npm1/Stmn1/Tacc1/Agrn/Cib1/Gsk3b/Fez1/Cdkn1b/Chmp2a/Chmp4b/Pafah1b1/Map2	62
GO:0032200	telomere organization	43/2045	126/23210	1.89921e-15	9.8922e-14	7.65588e-14	Ccne2/Dhx36/Pif1/Nek2/Terf1/Parp1/Gnl3/Rpa1/Rif1/Brca2/Dna2/Ccne1/Rpa2/Rad51/Smc6/Nsmce2/Atrx/Mcrs1/Hnrnpc/Nabp2/Mapk1/Cct3/Cct6a/Nop10/Cct5/H3f3a/Cct2/Cct7/Cct8/Ctnnb1/Hsp90aa1/Hnrnpu/Tcp1/Ptges3/Nhp2/Apex1/Cct4/Hsp90ab1/Hnrnpd/H3f3b/Hnrnpa2b1/Pcna/Aurkb	43
GO:0044270	cellular nitrogen compound catabolic process	83/2045	374/23210	2.14945e-15	1.10899e-13	8.58286e-14	Dhx36/Zfp36/Slirp/Vcp/Btg2/Cirbp/Bax/Nudt5/Eri1/Rnaseh2a/Magohb/Ddx5/Blvrb/E2f1/Dna2/Igfbp3/Exosc7/Fen1/Eif4a3/Rnaseh2b/Thrap3/Upf3b/Rock1/Cnot6/Rock2/Zc3h14/Trir/Lsm1/Ythdf2/Fmr1/Fxr1/Itpa/Dcps/Tardbp/Csde1/Elavl1/Xrn2/Magoh/Hnrnpc/Polr2d/Exosc5/Polr2g/Ncbp2/Lsm7/Lsm6/Acat1/Hnrnpm/Hnrnpr/Syncrip/Exosc8/Rnaseh2c/Ssb/Hnrnpu/Gspt1/Dhx9/Mrto4/Apex1/Eif3e/Nudt4/Dnph1/Rbm8a/Rnps1/Lsm3/Ybx1/Vim/Hnrnpd/…	83
GO:0000082	G1/S transition of mitotic cell cycle	51/2045	171/23210	2.6663e-15	1.36006e-13	1.0526e-13	Ccne2/Crebbp/Rbl1/Haspin/Iqgap3/Kif14/Sept7/E2f5/Cdkn2c/Dbf4/Cdkn2d/Eif4g1/Rbbp8/Trp53/Eif4ebp1/Pole/Usp37/E2f1/E2f7/Ccne1/Cdc45/Rpa2/Tcf19/Larp7/Rcc1/Brd7/Akt1/Tcf3/Egfr/Hacd1/Psme2/Psme1/Taf10/Ccnd1/Rdx/Itgb1/Sox4/Apex1/Eif4e/Rpl17/Anp32b/Cdk4/Rps27l/Rpl26/Rps6/Ccnd2/Nasp/Ezh2/Cdkn1b/Ppp3ca/Pdpn	51
GO:0061640	cytoskeleton-dependent cytokinesis	36/2045	92/23210	2.68581e-15	1.36006e-13	1.0526e-13	Sept7/Ckap2/Cep55/Anln/Cit/Kif20a/Ect2/Kif20b/Kif23/Kif4/Racgap1/Plk1/Birc5/Nusap1/Cenpa/Sept11/Rhoa/Rhoc/Cdt1/Brca2/Rock1/Myh10/Rock2/Sept10/Sept9/Actr3/Unc119/Actr2/Cfl1/Arf1/Stmn1/Aurkb/Incenp/Chmp2a/Chmp4b/Arl3	36
GO:0051310	metaphase plate congression	28/2045	57/23210	2.88454e-15	1.4473e-13	1.12011e-13	Spag5/Kif14/Cdc23/Dync1h1/Cul3/Kif22/Cenpc1/Fam83d/Spdl1/Psrc1/Kif2c/Nuf2/Kif18a/Ndc80/Ccnb1/Cenpe/Cdca8/Cenpf/Cdt1/Brca2/Cdca5/Kpnb1/Bod1/Rab11a/Hnrnpu/Cenpq/Chmp2a/Chmp4b	28
GO:1905819	negative regulation of chromosome separation	24/2045	42/23210	3.11121e-15	1.54684e-13	1.19715e-13	Cep192/Psmg2/Rad21/Terf1/Cdk5rap2/Spdl1/Ttk/Bub1b/Mad2l1/Ndc80/Bub1/Ccnb1/Cenpe/Plk1/Birc5/Cdt1/Trip13/Anapc15/Zfp207/Ik/Tpr/Fbxo5/Aurkb/Bub3	24
GO:2001251	negative regulation of chromosome organization	46/2045	144/23210	3.49541e-15	1.7222e-13	1.33286e-13	Atad2/Dnmt1/Cep192/Psmg2/Pif1/Rad21/Terf1/Wapl/Cdk5rap2/Spdl1/Ttk/Bub1b/Mad2l1/Ndc80/Bub1/Ccnb1/Cenpe/Plk1/Birc5/Top2a/Smarcb1/Parp1/Cdt1/Brca1/Mcm2/Trip13/Kdm1a/Atrx/Pih1d1/Mcrs1/Anapc15/Hnrnpc/Fh1/Zfp207/Ik/Taf7/H3f3a/Ctbp1/Tpr/Hnrnpu/Naa10/H3f3b/H1f0/Fbxo5/Aurkb/Bub3	46
GO:0006302	double-strand break repair	59/2045	220/23210	3.88686e-15	1.89797e-13	1.4689e-13	Gins2/Mcm3/Mcm7/Mcm4/Mcm6/Lig1/Rad21/Nucks1/H2afx/Morf4l1/Vcp/Gins4/Rbbp8/Pola1/Fignl1/Parp1/Trp53/Rnf168/Rpa1/Rif1/Brca2/Timeless/Aunip/Dna2/Brip1/Brca1/Mms22l/Cdc45/Mad2l2/Mcm2/Mcm5/Rpa2/Rad51/Rad51ap1/Cdca5/Smchd1/Rpa3/Nsmce2/Trip13/Kdm1a/Yy1/Tdp1/Foxm1/Prpf19/Ppp4c/Psmd14/Fh1/Ddx1/Nabp2/Actr2/Sfr1/Sfpq/Sem1/Ube2n/Swi5/Nsmce1/Nsd2/Dek/Esco2	59
GO:0071897	DNA biosynthetic process	50/2045	167/23210	4.20051e-15	2.03297e-13	1.57338e-13	Pclaf/Rfc2/Rfc4/Tfdp1/Rfc3/Lig1/Tk1/Pif1/Nek2/Terf1/Cdkn2d/Vcp/Pola1/Trp53/Pole2/Rpa1/Pole/Pold1/Pold3/Dscc1/Dtl/Rfc5/Mcrs1/Gfer/Dnajc2/Hnrnpc/Mapk1/Cct3/Cct6a/Nop10/Ddx39b/Cct5/Cct2/Cct7/Cct8/Ctnnb1/Hsp90aa1/Hnrnpu/Tcp1/Ptges3/Nhp2/Cct4/Hsp90ab1/Hnrnpd/Hnrnpa2b1/Npm1/Pcna/Aurkb/Gsk3b/Kcnk2	50
GO:0051028	mRNA transport	39/2045	108/23210	4.4657e-15	2.14236e-13	1.65804e-13	Slbp/Ndc1/Thoc2/Nup37/Zfp36/Cetn2/Nup43/Magohb/Nup85/Nxt1/Srsf1/Fyttd1/Pabpn1/Xpo1/Fmr1/Ythdc1/Magoh/G3bp2/Polr2d/Sec13/Ncbp2/Thoc7/Ddx39b/Sarnp/Sem1/Eny2/Cetn3/Tpr/Ddx39/Srsf3/Alyref/Srsf7/Dhx9/Hnrnpa1/Hnrnpa3/Hnrnpa2b1/Eif5a/Qk/Zfp36l1	39
GO:0051052	regulation of DNA metabolic process	81/2045	366/23210	5.52217e-15	2.62615e-13	2.03246e-13	Rfc2/Dnmt1/Rfc4/Tfdp1/Rfc3/Dhx36/Pif1/Ankle1/Nek2/Terf1/Nucks1/Bax/Fignl1/Parp1/Gnl3/Wdr18/Trp53/Rnf168/Cdt1/Rif1/Timeless/Aunip/Atad5/Brca1/Dscc1/Igfbp3/Mad2l2/Rpa2/Rad51/Rad51ap1/Rad18/Rfc5/Smchd1/Trim28/Mis18a/Mphosph8/Kdm1a/Atrx/Akt1/Foxm1/Mcrs1/Gfer/Ppp4c/Dnajc2/Hnrnpc/Fh1/Egfr/Nabp2/Mapk1/Actr2/Cct3/Cct6a/Ddx39b/Cct5/Pfn1/Cct2/Cct7/Ube2n/Cct8/Ctnnb1/Usp1/Hsp90aa1/Hnrnpu/Tcp1/Ptges3/Dhx9/Ier…	81
GO:0010639	negative regulation of organelle organization	86/2045	401/23210	5.58001e-15	2.63078e-13	2.03605e-13	Atad2/Dnmt1/Cep192/Psmg2/Pif1/Rad21/Ckap2/Nek2/Kifc1/Terf1/Ccnf/Wapl/Cdk5rap2/Spdl1/Ttk/Bub1b/Mad2l1/Ndc80/Bub1/Ccnb1/Cenpe/Plk1/Birc5/Top2a/Fkbp4/Arpc2/Smarcb1/Capzb/Higd1a/Hdgfl3/Parp1/Bok/Nubp1/Trp53/Cdt1/Fxn/Brca1/Mcm2/Trip13/Eml4/Trim37/Kdm1a/Atrx/Capza1/Sar1a/Akt1/Pih1d1/Mcrs1/Anapc15/Hnrnpc/Fh1/Tpm1/Zfp207/Parl/Ik/Taf7/Mtpn/H3f3a/Cfl1/Pfn1/Slc25a5/Ctbp1/Tpr/Rdx/Mapre1/Hnrnpu/Naa10/Gpx1/Ier…	86
GO:0072655	establishment of protein localization to mitochondrion	35/2045	90/23210	8.16032e-15	3.81442e-13	2.9521e-13	Grpel1/Tomm7/Timm13/Tomm22/Timm23/Ywhaz/Sh3glb1/Romo1/Bax/Timm10/Tomm5/Timm8a1/Tomm20/Dnlz/Akt1/Timm17b/Timm9/Samm50/Timm17a/Parl/Pmpcb/Timm22/Immp1l/Atpif1/Pdcd5/Dnajc19/Dnaja1/Hsp90aa1/Tomm40/Hspa4/Timm50/Hspd1/Ppp2r2b/Fis1/Mff	35
GO:0008608	attachment of spindle microtubules to kinetochore	20/2045	30/23210	9.21362e-15	4.27028e-13	3.3049e-13	Spag5/Knstrn/Nek2/Cenpc1/Ect2/Kif2c/Nuf2/Ndc80/Ccnb1/Racgap1/Cenpe/Knl1/Cdt1/Brca2/Rcc2/Bod1/Zfp207/Hnrnpu/Bub3/Sgo1	20
GO:1903312	negative regulation of mRNA metabolic process	33/2045	81/23210	9.56141e-15	4.39423e-13	3.40083e-13	Zfp36/Cirbp/Nelfe/E2f1/Thrap3/Zc3h14/Fmr1/Acin1/Tardbp/Srsf6/Elavl1/Hnrnpc/Rbm42/C1qbp/Srsf9/Hnrnpk/Srsf10/Syncrip/Hnrnpu/Tra2b/Srsf7/Dhx9/U2af2/Rbmxl1/Hnrnpl/Rnps1/Ybx1/Hnrnpd/Pabpc1/Hnrnpa0/Hnrnpa2b1/Npm1/Qk	33
GO:0034470	ncRNA processing	77/2045	343/23210	1.16206e-14	5.29611e-13	4.09883e-13	Rpf2/Rrp1/Tsen15/Eri1/Ebna1bp2/Wdr18/Wdr43/Mettl1/Exosc7/Srrt/Wbp11/Utp3/Osgep/Nol11/Sephs1/Pih1d1/Esf1/Rtcb/Polr3k/Utp11/Gtpbp4/Mphosph10/Pop4/Rpp30/Dph3/Lage3/Ddx21/Emg1/Ddx1/Rpl7l1/Exosc5/Mrps11/Ddx18/C1d/Tsen34/Nop10/Nsa2/Lsm6/Rtraf/Trmt112/Gtf2h5/Exosc8/Ssb/Snu13/Pa2g4/Nhp2/Lyar/Gar1/Mrto4/Fbl/Rsl1d1/Npm3/Rpl27/Rpl11/Rpl35/Rps16/Rpl35a/Rps28/Rps7/Rpl10a/Rpl14/Rps19/Rps8/Rps24/Ncl/Hnrnpa2b1/R…	77
GO:0000281	mitotic cytokinesis	30/2045	68/23210	1.17391e-14	5.30587e-13	4.10638e-13	Sept7/Ckap2/Cep55/Anln/Cit/Kif20a/Ect2/Kif20b/Kif23/Kif4/Racgap1/Plk1/Birc5/Nusap1/Cenpa/Rhoa/Rhoc/Cdt1/Brca2/Rock1/Myh10/Rock2/Unc119/Cfl1/Arf1/Stmn1/Incenp/Chmp2a/Chmp4b/Arl3	30
GO:0034250	positive regulation of cellular amide metabolic process	45/2045	143/23210	1.29476e-14	5.80412e-13	4.49199e-13	Dhx36/Cirbp/Ccn1/Casp3/Eif6/Eif4a3/Upf3a/Upf3b/Pcif1/Rock2/Ythdf2/Fmr1/Fxr1/Eif3d/Abcf1/Elavl1/Khdrbs1/Polr2d/Csnk1e/Polr2g/Serp1/Mapk1/App/C1qbp/Ddx39b/Eif3c/Eif4g2/Uqcc2/Sox4/Dhx9/Cnbp/Eif3e/Hnrnpl/Rbm3/Rps9/Rps3a1/Vim/Hnrnpd/Cdk4/Rps27l/Eef2/Rpl26/Rpl5/Npm1/Eif5a	45
GO:0007094	mitotic spindle assembly checkpoint	22/2045	37/23210	1.41212e-14	6.22815e-13	4.82016e-13	Cep192/Psmg2/Terf1/Cdk5rap2/Spdl1/Ttk/Bub1b/Mad2l1/Ndc80/Bub1/Ccnb1/Cenpe/Plk1/Birc5/Cdt1/Trip13/Anapc15/Zfp207/Ik/Tpr/Aurkb/Bub3	22
GO:0071173	spindle assembly checkpoint	22/2045	37/23210	1.41212e-14	6.22815e-13	4.82016e-13	Cep192/Psmg2/Terf1/Cdk5rap2/Spdl1/Ttk/Bub1b/Mad2l1/Ndc80/Bub1/Ccnb1/Cenpe/Plk1/Birc5/Cdt1/Trip13/Anapc15/Zfp207/Ik/Tpr/Aurkb/Bub3	22
GO:0006626	protein targeting to mitochondrion	31/2045	73/23210	1.55127e-14	6.7871e-13	5.25275e-13	Grpel1/Tomm7/Timm13/Tomm22/Timm23/Ywhaz/Romo1/Timm10/Tomm5/Timm8a1/Tomm20/Dnlz/Timm17b/Timm9/Samm50/Timm17a/Parl/Pmpcb/Timm22/Immp1l/Atpif1/Pdcd5/Dnajc19/Hsp90aa1/Tomm40/Hspa4/Timm50/Hspd1/Ppp2r2b/Fis1/Mff	31
GO:0007062	sister chromatid cohesion	27/2045	56/23210	1.63191e-14	7.08327e-13	5.48197e-13	Haspin/Rad21/Kif22/Cdc20/Wapl/Bub1b/Sgo2a/Bub1/Mcmbp/Dscc1/Fen1/Cdca5/Smc3/Nsmce2/Stag1/Stag2/Atrx/Bod1/Ppp2r1a/Phb2/Sfpq/Ctnnb1/Smc1a/Naa10/Naa50/Esco2/Sgo1	27
GO:0046700	heterocycle catabolic process	82/2045	380/23210	1.67629e-14	7.21861e-13	5.58671e-13	Dhx36/Zfp36/Slirp/Vcp/Btg2/Cirbp/Bax/Nudt5/Eri1/Rnaseh2a/Magohb/Ddx5/Blvrb/E2f1/Dna2/Igfbp3/Exosc7/Fen1/Eif4a3/Rnaseh2b/Thrap3/Upf3b/Rock1/Cnot6/Rock2/Zc3h14/Trir/Lsm1/Ythdf2/Fmr1/Fxr1/Itpa/Dcps/Tardbp/Csde1/Elavl1/Xrn2/Magoh/Hnrnpc/Polr2d/Exosc5/Polr2g/Ncbp2/Lsm7/Lsm6/Acat1/Hnrnpm/Hnrnpr/Syncrip/Exosc8/Rnaseh2c/Ssb/Hnrnpu/Gspt1/Dhx9/Mrto4/Apex1/Eif3e/Nudt4/Dnph1/Rbm8a/Rnps1/Lsm3/Ybx1/Vim/Hnrnpd/…	82
GO:0031577	spindle checkpoint	23/2045	41/23210	2.04338e-14	8.73068e-13	6.75695e-13	Cep192/Psmg2/Terf1/Cdk5rap2/Spdl1/Ttk/Bub1b/Aurka/Mad2l1/Ndc80/Bub1/Ccnb1/Cenpe/Plk1/Birc5/Cdt1/Trip13/Anapc15/Zfp207/Ik/Tpr/Aurkb/Bub3	23
GO:0000723	telomere maintenance	41/2045	124/23210	2.92174e-14	1.23868e-12	9.58654e-13	Ccne2/Dhx36/Pif1/Nek2/Terf1/Parp1/Gnl3/Rpa1/Rif1/Brca2/Dna2/Ccne1/Rpa2/Rad51/Smc6/Nsmce2/Atrx/Mcrs1/Hnrnpc/Nabp2/Mapk1/Cct3/Cct6a/Nop10/Cct5/Cct2/Cct7/Cct8/Ctnnb1/Hsp90aa1/Hnrnpu/Tcp1/Ptges3/Nhp2/Apex1/Cct4/Hsp90ab1/Hnrnpd/Hnrnpa2b1/Pcna/Aurkb	41
GO:0048524	positive regulation of viral process	33/2045	84/23210	3.36175e-14	1.41426e-12	1.09454e-12	Rsf1/Pkn2/Srpk2/Kpna2/Nucks1/Top2a/Vps37b/Vapa/Smarcb1/Srpk1/Ppie/Ppid/Lgals1/Hspa8/Smc3/Tsg101/Rad23a/Taf11/Fmr1/Smarca4/Snw1/P4hb/Ppib/Cfl1/Pfn1/Jun/Dhx9/Ppih/Pabpc1/Ppia/Chmp2a/Chmp4b/Rab7	33
GO:0006913	nucleocytoplasmic transport	68/2045	289/23210	3.76876e-14	1.56147e-12	1.20847e-12	Rbm26/Phip/Ankle1/Thoc2/Nup35/Rangrf/Rangap1/Ing1/Ect2/Kpna2/Ppp2ca/Park7/Trp53/Eif6/Ddx5/Bard1/Kpna3/Hspa8/Pola2/Nup85/Nxt1/Kpnb1/Trim28/Emd/Ipo5/Fyttd1/Akt1/Pabpn1/Cse1l/Xpo1/Ythdc1/Hikeshi/Hspa9/Cpsf6/Tardbp/Pkig/Khdrbs1/Phax/Polr2d/Rbm22/Mapk1/Ppp1r12a/Six3/Ei24/Phb2/Thoc7/Ddx39b/Anp32a/Sarnp/Cfl1/Sem1/Eny2/Tpr/Ywhae/Ppp1cc/Ddx39/Srsf3/Ssb/Dhx9/Ier3/Ran/Hnrnpa2b1/Txn1/Rps15/Npm1/Eif5a/Gsk3b/P…	68
GO:0051169	nuclear transport	68/2045	289/23210	3.76876e-14	1.56147e-12	1.20847e-12	Rbm26/Phip/Ankle1/Thoc2/Nup35/Rangrf/Rangap1/Ing1/Ect2/Kpna2/Ppp2ca/Park7/Trp53/Eif6/Ddx5/Bard1/Kpna3/Hspa8/Pola2/Nup85/Nxt1/Kpnb1/Trim28/Emd/Ipo5/Fyttd1/Akt1/Pabpn1/Cse1l/Xpo1/Ythdc1/Hikeshi/Hspa9/Cpsf6/Tardbp/Pkig/Khdrbs1/Phax/Polr2d/Rbm22/Mapk1/Ppp1r12a/Six3/Ei24/Phb2/Thoc7/Ddx39b/Anp32a/Sarnp/Cfl1/Sem1/Eny2/Tpr/Ywhae/Ppp1cc/Ddx39/Srsf3/Ssb/Dhx9/Ier3/Ran/Hnrnpa2b1/Txn1/Rps15/Npm1/Eif5a/Gsk3b/P…	68
GO:0045727	positive regulation of translation	40/2045	120/23210	4.42293e-14	1.81872e-12	1.40757e-12	Dhx36/Cirbp/Eif6/Eif4a3/Upf3a/Upf3b/Pcif1/Ythdf2/Fmr1/Fxr1/Eif3d/Abcf1/Elavl1/Khdrbs1/Polr2d/Polr2g/Serp1/Mapk1/C1qbp/Ddx39b/Eif3c/Eif4g2/Uqcc2/Sox4/Dhx9/Cnbp/Eif3e/Hnrnpl/Rbm3/Rps9/Rps3a1/Vim/Hnrnpd/Cdk4/Rps27l/Eef2/Rpl26/Rpl5/Npm1/Eif5a	40
GO:0019439	aromatic compound catabolic process	83/2045	394/23210	4.77593e-14	1.94922e-12	1.50856e-12	Dhx36/Zfp36/Slirp/Vcp/Btg2/Cirbp/Bax/Nudt5/Eri1/Rnaseh2a/Magohb/Ddx5/Blvrb/E2f1/Dna2/Igfbp3/Exosc7/Fen1/Eif4a3/Rnaseh2b/Thrap3/Upf3b/Rock1/Cnot6/Rock2/Zc3h14/Trir/Lsm1/Ythdf2/Fmr1/Fxr1/Itpa/Dcps/Tardbp/Csde1/Elavl1/Xrn2/Magoh/Hnrnpc/Polr2d/Exosc5/Polr2g/Ncbp2/Lsm7/Lsm6/Acat1/Hnrnpm/Hnrnpr/Syncrip/Exosc8/Rnaseh2c/Ssb/Hnrnpu/Gspt1/Dhx9/Mrto4/Apex1/Eif3e/Nudt4/Dnph1/Rbm8a/Rnps1/Lsm3/Ybx1/Vim/Hnrnpd/…	83
GO:0045839	negative regulation of mitotic nuclear division	26/2045	54/23210	5.21321e-14	2.11193e-12	1.63449e-12	Cep192/Psmg2/Rad21/Terf1/Cdk5rap2/Spdl1/Ttk/Bub1b/Mad2l1/Ndc80/Bub1/Ccnb1/Cenpe/Plk1/Birc5/Cdt1/Trip13/Atrx/Anapc15/Zfp207/Ik/Tpr/Naa10/Fbxo5/Aurkb/Bub3	26
GO:0046034	ATP metabolic process	61/2045	245/23210	5.28976e-14	2.12718e-12	1.64629e-12	Ccnb1/Cdk1/Atp5k/Atp5l/Ndufb6/Atp5c1/Ndufb8/Cox7c/Atp5g3/Ndufa10/Vcp/Rhoa/Pgam1/Ndufs6/Ndufs8/Cox7a2l/Atp5d/Park7/Uqcrh/Uqcrb/Nudt5/Ola1/Parp1/Trp53/Eif6/Mif/Ndufc2/Fxn/Hspa8/Pkm/Galk1/Sdhd/Cox5a/Cox7a2/Atp5b/Atp5a1/Stoml2/Sdhc/Guk1/App/Nipsnap2/Ndufv1/Pgk1/Ldha/Atp5g1/Atpif1/Uqcrq/Atp5o/Atp5e/Uqcc2/Ak2/Cycs/Ier3/Coq7/Atp5g2/Ampd3/Ddit4/Bpgm/Cox4i1/Ndufa7/Ndufv3	61
GO:0071174	mitotic spindle checkpoint	22/2045	39/23210	6.46601e-14	2.58121e-12	1.99768e-12	Cep192/Psmg2/Terf1/Cdk5rap2/Spdl1/Ttk/Bub1b/Mad2l1/Ndc80/Bub1/Ccnb1/Cenpe/Plk1/Birc5/Cdt1/Trip13/Anapc15/Zfp207/Ik/Tpr/Aurkb/Bub3	22
GO:0033119	negative regulation of RNA splicing	19/2045	29/23210	7.04473e-14	2.79186e-12	2.1607e-12	Acin1/Srsf6/Ptbp2/Rbm42/C1qbp/Srsf9/Hnrnpk/Srsf10/Tra2b/Srsf7/U2af2/Rbmxl1/Hnrnpl/Rnps1/Rps13/Rps26/Hnrnpa2b1/Npm1/Tmbim6	19
GO:0000724	double-strand break repair via homologous recombination	41/2045	127/23210	7.30821e-14	2.8549e-12	2.2095e-12	Gins2/Mcm3/Mcm7/Mcm4/Mcm6/Nucks1/H2afx/Morf4l1/Gins4/Rbbp8/Fignl1/Parp1/Rpa1/Rif1/Brca2/Timeless/Aunip/Brca1/Mms22l/Cdc45/Mad2l2/Mcm2/Mcm5/Rpa2/Rad51/Rad51ap1/Smchd1/Rpa3/Nsmce2/Kdm1a/Yy1/Ppp4c/Psmd14/Nabp2/Actr2/Sfr1/Sfpq/Sem1/Ube2n/Swi5/Nsmce1	41
GO:0000725	recombinational repair	41/2045	127/23210	7.30821e-14	2.8549e-12	2.2095e-12	Gins2/Mcm3/Mcm7/Mcm4/Mcm6/Nucks1/H2afx/Morf4l1/Gins4/Rbbp8/Fignl1/Parp1/Rpa1/Rif1/Brca2/Timeless/Aunip/Brca1/Mms22l/Cdc45/Mad2l2/Mcm2/Mcm5/Rpa2/Rad51/Rad51ap1/Smchd1/Rpa3/Nsmce2/Kdm1a/Yy1/Ppp4c/Psmd14/Nabp2/Actr2/Sfr1/Sfpq/Sem1/Ube2n/Swi5/Nsmce1	41
GO:0042176	regulation of protein catabolic process	80/2045	378/23210	1.0577e-13	4.10251e-12	3.17506e-12	Gipc1/Fam83d/Fzr1/Aurka/Mad2l1/Plk1/Pbk/Csnk1a1/Vcp/Azin1/Trib2/Ubb/Snx3/Ppp2ca/Ubxn1/Park7/Alad/Mad2l2/Dtl/Smarcc1/Uchl5/Rad23a/Csnk2a2/Dda1/Ube2k/Akt1/Xpo1/Fmr1/Sumo3/Rad23b/Usp14/Psmd14/Egln1/Egfr/Ctsc/Fyn/Psmd2/Csnk1e/Snf8/Psmd3/Vps35/Pdcl3/Lpcat1/Adgrb1/Psme2/Rnf180/Psme1/Sdcbp/Sgta/Sumo1/Atpif1/Stub1/Csnk2a1/Rdx/Oaz1/Uqcc2/Nedd4/Hsp90aa1/Gpx1/Ier3/Odc1/Pin1/Psmd1/Commd1/Rpl11/Rpl23/Rps7/Hsp…	80
GO:0051656	establishment of organelle localization	76/2045	350/23210	1.09111e-13	4.20232e-12	3.25231e-12	Gpsm2/Spag5/Kif14/Cdc23/Arhgap21/Dync1h1/Cul3/Ahi1/Kif22/Tacc3/Sapcd2/Kifc1/Cenpc1/Terf1/Fam83d/Cdk5rap2/Spdl1/Nde1/Psrc1/Kif2c/Kif23/Nuf2/Kif18a/Mad2l1/Ndc80/Ccnb1/Cenpe/Plk1/Birc5/Nusap1/Cenpa/Cdca8/Cenpf/Ywhaz/Ubb/Tmed9/Eif6/Spry1/Cdt1/Brca2/Cdca5/Kpnb1/Myh10/Sar1a/Xpo1/Nsfl1c/Bccip/Bod1/Stard3nl/Actr3/Rab11a/Actr2/Arf1/Ctnnb1/Pcm1/Kif5b/Nudc/Hnrnpu/Cnih2/Ran/Rps15/Npm1/Cenpq/Tacc1/Fez1/Ap3s1/…	76
GO:0034660	ncRNA metabolic process	87/2045	431/23210	1.51597e-13	5.79777e-12	4.48708e-12	Rpf2/Nars/Rrp1/Tsen15/Eri1/Gars/Ebna1bp2/Wdr18/Wdr43/Mettl1/Exosc7/Srrt/Aarsd1/Wbp11/Utp3/Trir/Tdrkh/Osgep/Nol11/Sephs1/Pih1d1/Esf1/Rtcb/Polr3k/Utp11/Gtpbp4/Mphosph10/Pop4/Rpp30/Dph3/Lage3/Ddx21/Emg1/Ddx1/Rpl7l1/Exosc5/Mrps11/Ddx18/Sars/C1d/Tsen34/Dars/Nop10/Nsa2/Lsm6/Rtraf/Eprs/Aimp1/Trmt112/Gtf2h5/Exosc8/Ssb/Snu13/Pa2g4/Nhp2/Lyar/Gar1/Mrto4/Fbl/Rsl1d1/Npm3/Hras/Rpl27/Rpl11/Rpl35/Rps16/Rpl35a/Rp…	87
GO:1903829	positive regulation of cellular protein localization	68/2045	297/23210	1.5322e-13	5.81917e-12	4.50364e-12	Gpsm2/Rangrf/Ect2/Kif20b/Ndc80/Cdk1/Tomm7/Arpc2/Sh3glb1/Abhd17a/Park7/Parp1/Gnl3/Cdt1/Trim28/Emd/Ipo5/Tsg101/Mesd/Rock2/Sar1a/Akt1/Mcrs1/Tardbp/Egfr/Fyn/Actr3/Rbm22/Mapk1/Rab11a/Abhd17b/Cct3/Cct6a/Cct5/Hnrnpk/Cfl1/Pdcd5/Cct2/Hnrnpm/Cct7/Cct8/Tpr/Pcm1/Kif5b/Rdx/Oaz1/Ywhae/Itgb1/Tcp1/Cct4/Hras/Commd1/Ran/Hsp90ab1/Npm1/Rack1/Cenpq/Cib1/Tgfb2/Ptn/Syt11/Gsk3b/Tmem30a/Rtn4/Lrp1/Fis1/Sar1b/Pdcd10	68
GO:2001252	positive regulation of chromosome organization	50/2045	182/23210	1.74817e-13	6.5936e-12	5.103e-12	Dnmt1/Dhx36/Cul3/Rad21/Nek2/Terf1/Sgo2a/Ccnb1/Cenpe/Smarcb1/Gnl3/Trp53/Cdt1/Rif1/Brca1/Fen1/Anapc5/Nsmce2/Trim28/Rtf1/Mphosph8/Brd7/Kdm1a/Atrx/Pih1d1/Fmr1/Snw1/Ruvbl2/Nabp2/Mapk1/Ncor1/Wdr61/Cct3/Cct6a/Sfpq/Cct5/Ctbp1/Anapc11/Cct2/Cct7/Ube2n/Cct8/Ctnnb1/Tpr/Hnrnpu/Tcp1/Cct4/Hnrnpd/Hnrnpa2b1/Aurkb	50
GO:0051098	regulation of binding	83/2045	403/23210	1.76149e-13	6.59834e-12	5.10667e-12	Rsf1/Ppp1r2/Nek2/Wapl/Hjurp/Aurka/Plk1/Nucks1/Traf4/Csnk1a1/Ppp2ca/Sri/Tle5/Park7/1810037I17Rik/Bax/Eif4g1/Parp1/Cdt1/S100a10/E2f1/Mad2l2/Cdca5/Eif4a3/Larp7/Trim28/Kdm1a/Rock1/Id1/Akt1/Fmr1/Eif3d/Gtpbp4/Sumo3/Smarca4/Ruvbl2/Dph3/Tdg/Actr3/Csnk1e/App/Med25/Nsd1/Adnp/Sumo1/Fkbp1a/Taf10/Hes1/Sox11/Hnrnpk/Stub1/Ctnnb1/Eif3c/Nfib/Mapre1/Jun/Dhx9/Eif3e/Eif2s1/Hnrnpl/Hdac2/Pin1/Hspa4/Ran/Rpl11/Hsp90ab1/…	83
GO:0033260	nuclear DNA replication	21/2045	37/23210	2.0445e-13	7.60636e-12	5.8868e-12	Mcm3/Mcm7/Mcm4/Slbp/Mcm6/Lig1/Dbf4/Gins1/Pola1/Cdt1/Brca2/Atad5/Dna2/Cdc45/Mcm2/Mcm5/Rad51/Donson/Atrx/Ilkap/Pcna	21
GO:0050792	regulation of viral process	50/2045	183/23210	2.20234e-13	8.13824e-12	6.29844e-12	Crebbp/Rsf1/Pkn2/Srpk2/Kpna2/Trim59/Nucks1/Top2a/Zfp36/Vps37b/Vapa/Smarcb1/Snx3/Srpk1/Ppie/Ifitm3/Trim27/Ddx5/Ppid/Lgals1/Hspa8/Fam111a/Smc3/Trim28/Tsg101/Rad23a/Mphosph8/Ilf3/Taf11/Fmr1/Smarca4/Snw1/Tardbp/P4hb/Ifitm2/Hdac1/Snf8/Ppib/Cfl1/Pfn1/Psmc3/Jun/Dhx9/Ppih/Banf1/Pabpc1/Ppia/Chmp2a/Chmp4b/Rab7	50
GO:1901361	organic cyclic compound catabolic process	85/2045	424/23210	4.29666e-13	1.57708e-11	1.22055e-11	Dhx36/Cyp39a1/Zfp36/Slirp/Vcp/Btg2/Cirbp/Bax/Nudt5/Eri1/Rnaseh2a/Magohb/Ddx5/Blvrb/E2f1/Dna2/Igfbp3/Exosc7/Fen1/Eif4a3/Rnaseh2b/Thrap3/Upf3b/Rock1/Cnot6/Rock2/Zc3h14/Trir/Lsm1/Ythdf2/Fmr1/Fxr1/Itpa/Dcps/Tardbp/Csde1/Elavl1/Xrn2/Magoh/Hnrnpc/Polr2d/Exosc5/Polr2g/Ncbp2/Lsm7/Lsm6/Acat1/Hnrnpm/Hnrnpr/Ywhah/Syncrip/Exosc8/Rnaseh2c/Ssb/Hnrnpu/Gspt1/Dhx9/Mrto4/Apex1/Eif3e/Nudt4/Dnph1/Rbm8a/Rnps1/Lsm3/Yb…	85
GO:0007080	mitotic metaphase plate congression	22/2045	42/23210	5.01702e-13	1.82921e-11	1.41568e-11	Kif14/Cdc23/Cul3/Kif22/Cenpc1/Spdl1/Psrc1/Kif2c/Nuf2/Kif18a/Ndc80/Ccnb1/Cenpe/Cdca8/Cdt1/Cdca5/Kpnb1/Bod1/Rab11a/Hnrnpu/Chmp2a/Chmp4b	22
GO:0071459	protein localization to chromosome, centromeric region	16/2045	22/23210	5.57278e-13	2.01838e-11	1.56209e-11	Haspin/Spdl1/Ttk/Bub1b/Ndc80/Knl1/Cdk1/Cenpa/Cdt1/Rcc2/Bod1/Ik/Ctcf/Cenpq/Aurkb/Bub3	16
GO:0051054	positive regulation of DNA metabolic process	53/2045	206/23210	5.86745e-13	2.11112e-11	1.63387e-11	Rfc2/Rfc4/Rfc3/Dhx36/Nek2/Bax/Parp1/Gnl3/Rnf168/Rif1/Timeless/Atad5/Brca1/Dscc1/Igfbp3/Mad2l2/Rad51/Rfc5/Smchd1/Trim28/Atrx/Akt1/Foxm1/Gfer/Fh1/Egfr/Nabp2/Mapk1/Actr2/Cct3/Cct6a/Ddx39b/Cct5/Pfn1/Cct2/Cct7/Ube2n/Cct8/Ctnnb1/Hsp90aa1/Tcp1/Ptges3/Dhx9/Cct4/Nsd2/Rps3/Hsp90ab1/Hnrnpd/Hnrnpa2b1/Npm1/Pcna/Aurkb/Gsk3b	53
GO:0006605	protein targeting	61/2045	259/23210	7.391e-13	2.64192e-11	2.04467e-11	Pex13/Gipc1/Arl6ip1/Grpel1/Tomm7/Timm13/Tomm22/Timm23/Arpc2/Srp9/Ywhab/Srp19/Vps37b/Ywhaz/Srp14/Romo1/Timm10/Tomm5/Timm8a1/Hspa8/Tomm20/Dnlz/Fyn/Timm17b/Actr3/Timm9/Srp72/Samm50/Timm17a/Parl/Pmpcb/Timm22/Immp1l/Golga7/Sgta/Atpif1/Pdcd5/Sec61b/Dnajc19/Ywhaq/Ywhae/Nedd4/Hsp90aa1/Tomm40/Hras/Hspa4/Timm50/Rpl11/Hspd1/Spcs1/Cib1/Arxes2/Os9/Ssr3/Spcs2/Ppp2r2b/Sec62/Fis1/Chmp4b/Mff/Rab7	61
GO:0051383	kinetochore organization	15/2045	20/23210	1.44394e-12	5.12786e-11	3.96861e-11	Cenpc1/Nuf2/Ndc80/Cenpe/Smc4/Smc2/Cenpa/Cdt1/Cenps/Cenpk/Cenph/Cenpn/Senp6/Cenpx/Cenpw	15
GO:0006839	mitochondrial transport	48/2045	181/23210	2.18454e-12	7.70791e-11	5.9654e-11	Siva1/Grpel1/Tomm7/Timm13/Tmem14c/Tomm22/Timm23/Ywhaz/Sh3glb1/Romo1/Bax/Bok/Trp53/Timm10/Tomm5/Timm8a1/Tomm20/Dnlz/Atp5b/Stoml2/Timm17b/Timm9/Samm50/Timm17a/Parl/Pmpcb/Vps35/Timm22/Immp1l/Atpif1/Pdcd5/Slc25a5/Dnajc19/Kif5b/Atp5o/Hsp90aa1/Mrpl18/Tomm40/Ier3/Hspa4/Timm50/Hspd1/Slc25a18/Gsk3b/Smdt1/Ppp2r2b/Fis1/Mff	48
GO:0000380	alternative mRNA splicing, via spliceosome	29/2045	76/23210	2.83984e-12	9.95584e-11	7.70514e-11	Srek1/Srsf5/Ddx5/Thrap3/Srsf1/Rbmx/Fmr1/Ythdc1/Srsf6/Rbm17/Magoh/Khdrbs1/Celf2/Sfpq/Srsf9/Hnrnpm/Rbm25/Srsf10/Srsf3/Hnrnpu/Tra2b/Srsf2/Srsf7/Dhx9/Rbmxl1/Hnrnpl/Rbm8a/Rnps1/Hnrnpa1	29
GO:0006119	oxidative phosphorylation	33/2045	97/23210	3.81174e-12	1.3278e-10	1.02762e-10	Ccnb1/Cdk1/Ndufb6/Ndufb8/Cox7c/Ndufa10/Vcp/Rhoa/Ndufs6/Ndufs8/Cox7a2l/Park7/Uqcrh/Uqcrb/Ndufc2/Fxn/Sdhd/Cox5a/Cox7a2/Atp5b/Stoml2/Sdhc/Nipsnap2/Ndufv1/Pgk1/Uqcrq/Atp5o/Uqcc2/Cycs/Coq7/Cox4i1/Ndufa7/Ndufv3	33
GO:2001020	regulation of response to DNA damage stimulus	52/2045	209/23210	3.90981e-12	1.35334e-10	1.04739e-10	Ankle1/Cdkn2d/Fignl1/Parp1/Trp53/Rnf168/Smyd2/Mif/Ddx5/Rif1/Timeless/Aunip/Atad5/Wdr76/Brca1/Mad2l2/Rpa2/Rad51/Rad51ap1/Nsmce4a/Smchd1/Rnaseh2b/Trim28/Kdm1a/Bclaf1/Bcl2l12/Foxm1/Fmr1/Eef1e1/Ppp4c/Fh1/Egfr/Mcl1/Actr2/Ddx39b/Hnrnpk/Ube2n/Usp1/Dhx9/Ier3/Kmt5a/Nsmce1/Nsd2/Hmgb1/Rps3/Rpl26/Tpt1/Npm1/Pcna/Dek/Fbxo5/Spred1	52
GO:0043903	regulation of interspecies interactions between organisms	50/2045	198/23210	5.58614e-12	1.92142e-10	1.48705e-10	Crebbp/Rsf1/Pkn2/Srpk2/Kpna2/Trim59/Nucks1/Top2a/Zfp36/Vps37b/Vapa/Smarcb1/Snx3/Srpk1/Ppie/Ifitm3/Trim27/Ddx5/Ppid/Lgals1/Hspa8/Fam111a/Smc3/Trim28/Tsg101/Rad23a/Mphosph8/Ilf3/Taf11/Fmr1/Smarca4/Snw1/Tardbp/P4hb/Ifitm2/Hdac1/Snf8/Ppib/Cfl1/Pfn1/Psmc3/Jun/Dhx9/Ppih/Banf1/Pabpc1/Ppia/Chmp2a/Chmp4b/Rab7	50
GO:0032465	regulation of cytokinesis	29/2045	79/23210	8.81302e-12	3.0124e-10	2.33139e-10	Cspp1/Pkn2/Kif14/Cul3/Cdc25b/Gipc1/Cit/Kif20a/Ect2/Kif20b/Aurka/Kif23/Racgap1/Plk1/Prc1/Cetn2/Rhoa/Sh3glb1/Cdc6/Brca2/E2f7/E2f8/Prpf40a/Birc6/Rab11a/Cenpv/Pin1/Aurkb/Incenp	29
GO:0006338	chromatin remodeling	44/2045	163/23210	9.34285e-12	3.17367e-10	2.4562e-10	Dnmt1/Hells/Rsf1/Bptf/Hjurp/Cenpp/Morf4l1/Smarcb1/Nudt5/Rbbp7/Smchd1/Smarcc1/Pole3/Trim28/Itgb3bp/Mis18a/Pbrm1/Mphosph8/Smarcd1/Atrx/Ubtf/Pih1d1/Smarca4/Ruvbl2/Actl6a/Hmg20b/Smarce1/Hdac1/Top1/H3f3a/Tpr/Mbd3/Smarca5/Rbbp4/Cenpv/Npm3/Hmgb1/Ptma/H3f3b/Anp32e/Hmgb3/Npm1/Hmgb2/Nasp	44
GO:0006091	generation of precursor metabolites and energy	77/2045	389/23210	1.05137e-11	3.54933e-10	2.74694e-10	Oxct1/Mtfr2/Pdhb/Ppp1r2/Ccnb1/Cdk1/Ndufb6/Ndufb8/Cox7c/Ndufa10/Vcp/Gnas/Rhoa/Pgam1/Taldo1/Ndufs6/Ndufs8/Cox7a2l/Atp5d/Cox20/Adh5/Park7/Uqcrh/Uqcrb/Idh3a/Bax/Trp53/Eif6/Mif/Ndufc2/Cisd1/Ndufa5/Fxn/Pkm/Galk1/Akt1/Sdhd/Cox5a/Cox7a2/Atp5b/Ndufaf2/Stoml2/Fh1/Suclg2/Sdhc/Pdha1/App/Nipsnap2/Ppp1cb/Mtfr1l/Ndufv1/Sucla2/Ppp1ca/Pgk1/Phb2/Ldha/Pgls/Acat1/Mdh2/Uqcrq/Atp5o/Uqcc2/Ppp1r1a/Ptges3/Cycs/Ier3/Coq7/…	77
GO:0051168	nuclear export	39/2045	135/23210	1.45546e-11	4.88339e-10	3.77941e-10	Rbm26/Ankle1/Thoc2/Rangap1/Park7/Eif6/Bard1/Nup85/Nxt1/Emd/Fyttd1/Pabpn1/Cse1l/Xpo1/Ythdc1/Hspa9/Cpsf6/Khdrbs1/Phax/Polr2d/Rbm22/Thoc7/Ddx39b/Sarnp/Sem1/Eny2/Tpr/Ywhae/Ddx39/Srsf3/Ssb/Dhx9/Ran/Hnrnpa2b1/Txn1/Rps15/Npm1/Eif5a/Gsk3b	39
GO:0051784	negative regulation of nuclear division	26/2045	66/23210	1.61165e-11	5.37446e-10	4.15947e-10	Cep192/Psmg2/Rad21/Terf1/Cdk5rap2/Spdl1/Ttk/Bub1b/Mad2l1/Ndc80/Bub1/Ccnb1/Cenpe/Plk1/Birc5/Cdt1/Trip13/Atrx/Anapc15/Zfp207/Ik/Tpr/Naa10/Fbxo5/Aurkb/Bub3	26
GO:0031023	microtubule organizing center organization	38/2045	130/23210	1.79086e-11	5.90102e-10	4.56699e-10	Pclaf/Cep192/Odf2/Nek2/Kifc1/Ccnf/Cdk5rap2/Cep295/Ckap5/Nde1/Aurka/Plk1/Kif11/Cetn2/Haus8/Nubp1/Sass6/Brca2/Brca1/Haus4/Haus1/Plk4/Cntln/Bnip2/Trim37/Rock2/Xpo1/Nsfl1c/Ppp1r12a/Ctnnb1/Cetn3/Pcm1/Ranbp1/Npm1/Sgo1/Chmp2a/Chmp4b/Pafah1b1	38
GO:0019080	viral gene expression	24/2045	57/23210	1.79113e-11	5.90102e-10	4.56699e-10	Rsf1/Nucks1/Zfp36/Smarcb1/Ifitm3/Eif3b/Trim27/Taf11/Eif3g/Eif3d/Smarca4/Snw1/Tardbp/Hdac1/Pfn1/Eif3f/Denr/Psmc3/Pcbp2/Jun/Ssb/Dhx9/Eif3a/Eif3l	24
GO:0006405	RNA export from nucleus	28/2045	76/23210	1.81415e-11	5.94108e-10	4.59799e-10	Rbm26/Thoc2/Eif6/Nup85/Nxt1/Fyttd1/Pabpn1/Xpo1/Ythdc1/Cpsf6/Khdrbs1/Phax/Polr2d/Thoc7/Ddx39b/Sarnp/Sem1/Eny2/Tpr/Ddx39/Srsf3/Ssb/Dhx9/Ran/Hnrnpa2b1/Rps15/Npm1/Eif5a	28
GO:1903046	meiotic cell cycle process	49/2045	198/23210	1.99398e-11	6.49113e-10	5.02369e-10	Ccne2/Ndc1/Cdc25b/Aspm/Cdc20/Cenpc1/Terf1/Fzr1/Wapl/Ttk/Cdc25c/Bub1b/Aurka/Sgo2a/Nuf2/Kif18a/Ncapd2/Ncaph/Bub1/Plk1/Smc4/Smc2/Top2a/Cks2/Ubb/Fignl1/Brca2/Brip1/Ccne1/Rad51/Cenps/Psmc3ip/Ncapd3/Topbp1/Syce2/Tubg1/Trip13/Atrx/Tdrkh/Psmd13/Ythdf2/Mastl/Ncaph2/Actr3/Ppp2r1a/Actr2/Cenpx/Fbxo5/Sgo1	49
GO:0045292	mRNA cis splicing, via spliceosome	17/2045	29/23210	2.02054e-11	6.53866e-10	5.06048e-10	Srsf5/Cwc15/Srsf1/Wbp11/Wbp4/Dcps/Srsf6/Prpf40a/Rbm22/Ncbp2/Srsf9/Snrpc/Srsf10/Srsf3/Srsf2/Srsf7/Psip1	17
GO:0044839	cell cycle G2/M phase transition	37/2045	127/23210	3.66425e-11	1.17881e-09	9.12319e-10	Kif14/Cdc25b/Miip/Rad21/Fzr1/Cit/Cdc25c/Ccnb1/Plk1/Ccna2/Calm2/Birc5/Lmnb1/Cdk1/Cenpf/Calm3/Cdc6/Atad5/Brca1/Dtl/Clspn/Donson/Topbp1/Rnaseh2b/Mastl/Foxm1/Rcc2/Hacd1/App/Rab11a/Arpp19/Ccnd1/Ier3/Cdk4/Npm1/Fbxo5/Pbx1	37
GO:0000086	G2/M transition of mitotic cell cycle	34/2045	110/23210	3.76026e-11	1.20262e-09	9.30748e-10	Kif14/Cdc25b/Miip/Rad21/Cit/Cdc25c/Ccnb1/Plk1/Ccna2/Calm2/Birc5/Lmnb1/Cdk1/Cenpf/Calm3/Cdc6/Brca1/Dtl/Clspn/Donson/Topbp1/Rnaseh2b/Mastl/Foxm1/Rcc2/Hacd1/App/Rab11a/Arpp19/Ccnd1/Ier3/Cdk4/Fbxo5/Pbx1	34
GO:0006333	chromatin assembly or disassembly	45/2045	176/23210	4.04128e-11	1.28499e-09	9.94491e-10	Dnmt1/Hells/Hat1/Rsf1/Hp1bp3/Hjurp/Cenpp/Smarcb1/Trp53/Chaf1b/Chaf1a/Mcm2/Asf1b/Smchd1/Smarcc1/Pole3/Trim28/Itgb3bp/Mis18a/Pbrm1/Mphosph8/Smarcd1/Atrx/Ubtf/Smarca4/Asf1a/Smarce1/Hdac1/Brd2/H3f3a/Nap1l4/Tpr/Mbd3/Supt16/Smarca5/Rbbp4/Cenpv/Ctcf/Hmgb1/Nap1l1/Set/H3f3b/Npm1/Nasp/H1f0	45
GO:0017038	protein import	49/2045	202/23210	4.29994e-11	1.35933e-09	1.05203e-09	Phip/Pex13/Nup35/Ing1/Ect2/Kpna2/Grpel1/Tomm7/Tomm22/Timm23/Ppp2ca/Romo1/Trp53/Ddx5/Kpna3/Hspa8/Tomm20/Pola2/Nup85/Nxt1/Kpnb1/Trim28/Ipo5/Dnlz/Akt1/Cse1l/Hikeshi/Tardbp/Pkig/Timm17b/Rbm22/Samm50/Timm17a/Mapk1/Six3/Ei24/Phb2/Cfl1/Pdcd5/Hnrnpm/Dnajc19/Tpr/Hsp90aa1/Tomm40/Hspa4/Timm50/Ran/Hspd1/Ppp3ca	49
GO:0090329	regulation of DNA-dependent DNA replication	22/2045	50/23210	4.32676e-11	1.35994e-09	1.0525e-09	Rfc2/Tipin/Rfc4/Rfc3/Dbf4/Wdr18/Cdt1/Brca2/Timeless/E2f7/Dscc1/E2f8/Donson/Rfc5/Smc3/Stag2/Atrx/Ilkap/Stoml2/Smc1a/Npm1/Fbxo5	22
GO:0007098	centrosome cycle	36/2045	122/23210	4.4834e-11	1.40113e-09	1.08438e-09	Pclaf/Cep192/Odf2/Nek2/Kifc1/Ccnf/Cdk5rap2/Cep295/Ckap5/Nde1/Aurka/Plk1/Kif11/Cetn2/Haus8/Nubp1/Sass6/Brca2/Brca1/Haus4/Haus1/Plk4/Cntln/Bnip2/Trim37/Rock2/Xpo1/Nsfl1c/Ppp1r12a/Ctnnb1/Pcm1/Ranbp1/Npm1/Sgo1/Chmp2a/Chmp4b	36
GO:1902806	regulation of cell cycle G1/S phase transition	37/2045	128/23210	4.72075e-11	1.46692e-09	1.13529e-09	Crebbp/Rbl1/Haspin/Kif14/Sept7/Fam83d/Dbf4/Cdkn2d/Cirbp/Eif4g1/Trp53/E2f1/E2f7/Ccne1/Cdc45/Rpa2/Larp7/Brd7/Akt1/Tcf3/Egfr/Hacd1/Psme2/Psme1/Phb2/Ccnd1/Rdx/Sox4/Apex1/Rpl17/Anp32b/Rps27l/Rpl26/Ccnd2/Ezh2/Gas1/Pdpn	37
GO:0000381	regulation of alternative mRNA splicing, via spliceosome	25/2045	64/23210	4.91471e-11	1.51856e-09	1.17526e-09	Srek1/Srsf5/Ddx5/Thrap3/Srsf1/Rbmx/Fmr1/Ythdc1/Srsf6/Rbm17/Magoh/Khdrbs1/Celf2/Srsf9/Rbm25/Srsf10/Srsf3/Hnrnpu/Tra2b/Srsf2/Srsf7/Rbmxl1/Hnrnpl/Rbm8a/Rnps1	25
GO:0097193	intrinsic apoptotic signaling pathway	62/2045	292/23210	5.3989e-11	1.6588e-09	1.2838e-09	Hells/Spop/G2e3/Cdkn2d/Melk/Bub1/Ubb/Sh3glb1/Park7/Erp29/Bax/Fignl1/Parp1/Bok/Trp53/Casp3/Mif/Ddx5/Brca2/E2f1/Atad5/Brca1/Kdm1a/Sod1/Bclaf1/Bcl2l12/Ube2k/Rtkn2/Atf4/Txndc12/Apopt1/Snw1/Mcl1/P4hb/Hdac1/Parl/Ei24/Diablo/Ptpn1/Sfpq/Hnrnpk/Dnaja1/Rnf7/Ybx3/Gpx1/Ier3/Hdac2/Hras/Nono/Rpl11/Rps3/Rps7/Rps27l/Hint1/Rpl26/Tpt1/Rack1/Ddit4/Tmbim6/Gsk3b/Fis1/Pdcd10	62
GO:0034504	protein localization to nucleus	59/2045	272/23210	6.39693e-11	1.95446e-09	1.51262e-09	Phip/Cnep1r1/Nup35/Arl2bp/Rangap1/Ing1/Ect2/Kpna2/Plk1/Cdk1/Rpf2/Ppp2ca/Park7/Parp1/Trp53/Ddx5/Bard1/Kpna3/Hspa8/Pola2/Nup85/Nxt1/Kpnb1/Trim28/Ipo5/Akt1/Cse1l/Xpo1/Mcrs1/Hikeshi/Sumo3/Tardbp/Pkig/Fyn/Rbm22/Ctdnep1/Mapk1/Six3/Ei24/Sumo1/Phb2/Maged1/Hdgf/Cfl1/Hnrnpm/Tpr/Ywhae/Hnrnpu/Tbrg1/Pin1/Ran/Rpl11/Txn1/Npm1/Tgfb2/Gsk3b/Ppp3ca/Skp1a/Dnajb6	59
GO:0009895	negative regulation of catabolic process	62/2045	294/23210	7.27404e-11	2.2101e-09	1.71046e-09	Dhx36/Gipc1/Rnf5/Mad2l1/Pbk/Zfp36/Slirp/Azin1/Snx3/Ubxn1/Park7/Cirbp/Eif4g1/Trp53/Alad/E2f1/Mad2l2/Smarcc1/Thrap3/Uchl5/Csnk2a2/Akt1/Fmr1/Usp14/Tardbp/Elavl1/Hnrnpc/Egfr/Mcl1/Fyn/Vps35/Pdcl3/Adgrb1/Sdcbp/Sgta/Csnk2a1/Eif4g2/Syncrip/Hnrnpu/Dhx9/Ier3/Pin1/Rpl11/Rpl23/Rps7/Ybx1/Hsp90ab1/Dbi/Hnrnpd/Pabpc1/Hnrnpa0/Rpl5/Ddit4/Cnr1/Os9/Fez1/Hmgcr/Cyp51/Qk/Serpine2/Gabarapl2/Chmp4b	62
GO:0017148	negative regulation of translation	38/2045	136/23210	7.89184e-11	2.38456e-09	1.84548e-09	Dhfr/Tyms/Dhx36/Tia1/Paip2b/Zfp36/Srp9/Btg2/Eif4g1/Eif6/Eif4ebp1/Shmt1/Eif4a3/Ilf3/Rock1/Rock2/Cnot3/Ythdf2/Fmr1/Fxr1/Eif4e2/Mrpl13/Caprin1/Malsu1/Eprs/Tpr/Hnrnpr/Syncrip/Eif2s1/Eif4e/Rps3/Hnrnpd/Ncl/Rpl13a/Rack1/Qk/Zfp36l1/Zfp36l2	38
GO:0048025	negative regulation of mRNA splicing, via spliceosome	15/2045	24/23210	8.65265e-11	2.60007e-09	2.01228e-09	Acin1/Srsf6/Rbm42/C1qbp/Srsf9/Hnrnpk/Srsf10/Tra2b/Srsf7/U2af2/Rbmxl1/Hnrnpl/Rnps1/Hnrnpa2b1/Npm1	15
GO:2000278	regulation of DNA biosynthetic process	35/2045	119/23210	9.18963e-11	2.74634e-09	2.12548e-09	Rfc2/Rfc4/Tfdp1/Rfc3/Pif1/Nek2/Terf1/Trp53/Dscc1/Rfc5/Mcrs1/Gfer/Dnajc2/Hnrnpc/Mapk1/Cct3/Cct6a/Ddx39b/Cct5/Cct2/Cct7/Cct8/Ctnnb1/Hsp90aa1/Hnrnpu/Tcp1/Ptges3/Cct4/Hsp90ab1/Hnrnpd/Hnrnpa2b1/Npm1/Aurkb/Gsk3b/Kcnk2	35
GO:0000028	ribosomal small subunit assembly	14/2045	21/23210	1.04523e-10	3.10672e-09	2.40439e-09	Mrps7/Mrps11/Rpl38/Rps10/Rps28/Rps19/Rpsa/Rps2/Rps5/Rps27l/Rps14/Rps27/Rps15/Rps25	14
GO:0042274	ribosomal small subunit biogenesis	25/2045	66/23210	1.08012e-10	3.19306e-09	2.47121e-09	Utp3/Nol11/Mrps7/Mrps11/Lsm6/Rpl38/Rps10/Rps16/Rps28/Rps7/Rps19/Rpsa/Rps2/Rps8/Rps5/Rps24/Rps27l/Rps14/Rps27/Rps21/Rps17/Rps15/Npm1/Rps6/Rps25	25
GO:2001242	regulation of intrinsic apoptotic signaling pathway	43/2045	169/23210	1.28911e-10	3.79039e-09	2.9335e-09	Hells/Spop/G2e3/Cdkn2d/Bub1/Ubb/Sh3glb1/Park7/Erp29/Bax/Fignl1/Parp1/Bok/Trp53/Mif/Atad5/Kdm1a/Sod1/Bclaf1/Bcl2l12/Rtkn2/Txndc12/Mcl1/P4hb/Hdac1/Parl/Ei24/Ptpn1/Sfpq/Hnrnpk/Dnaja1/Ybx3/Gpx1/Hdac2/Nono/Rpl11/Rps3/Rps7/Rpl26/Tpt1/Rack1/Tmbim6/Fis1	43
GO:0051984	positive regulation of chromosome segregation	16/2045	28/23210	1.35866e-10	3.97232e-09	3.07431e-09	Cul3/Rad21/Sgo2a/Ccnb1/Cenpe/Cdc6/Cdt1/Fen1/Rad18/Smc6/Anapc5/Nsmce2/Rcc2/Sfpq/Anapc11/Hnrnpu	16
GO:0051653	spindle localization	21/2045	48/23210	1.36551e-10	3.97232e-09	3.07431e-09	Gpsm2/Spag5/Dync1h1/Aspm/Sapcd2/Cdk5rap2/Spdl1/Nde1/Mad2l1/Ndc80/Plk1/Nusap1/Cenpa/Spry1/Kpnb1/Nsfl1c/Bccip/Actr3/Actr2/Spry2/Pafah1b1	21
GO:0010833	telomere maintenance via telomere lengthening	27/2045	77/23210	1.54739e-10	4.4776e-09	3.46536e-09	Dhx36/Pif1/Nek2/Terf1/Parp1/Rpa1/Rad51/Mcrs1/Hnrnpc/Mapk1/Cct3/Cct6a/Nop10/Cct5/Cct2/Cct7/Cct8/Ctnnb1/Hsp90aa1/Hnrnpu/Tcp1/Ptges3/Nhp2/Cct4/Hsp90ab1/Hnrnpa2b1/Aurkb	27
GO:0006271	DNA strand elongation involved in DNA replication	2045-11-01	13/23210	1.59909e-10	4.60284e-09	3.56228e-09	Mcm3/Mcm7/Mcm4/Lig1/Gins1/Pola1/Pole/Dna2/Pold3/Pold2/Pcna	11
GO:0045333	cellular respiration	42/2045	164/23210	1.69127e-10	4.84271e-09	3.74792e-09	Mtfr2/Pdhb/Ccnb1/Cdk1/Ndufb6/Ndufb8/Cox7c/Ndufa10/Vcp/Ndufs6/Ndufs8/Atp5d/Cox20/Park7/Uqcrh/Uqcrb/Idh3a/Bax/Ndufc2/Cisd1/Ndufa5/Fxn/Sdhd/Cox5a/Ndufaf2/Fh1/Suclg2/Sdhc/Pdha1/Mtfr1l/Ndufv1/Sucla2/Mdh2/Uqcrq/Cycs/Coq7/Prelid1/Slc25a18/Cox4i1/Ndufa7/Ndufv3/Idh1	42
GO:0050686	negative regulation of mRNA processing	17/2045	32/23210	1.70226e-10	4.84877e-09	3.75262e-09	Nelfe/Zc3h14/Acin1/Srsf6/Rbm42/C1qbp/Srsf9/Hnrnpk/Srsf10/Tra2b/Srsf7/U2af2/Rbmxl1/Hnrnpl/Rnps1/Hnrnpa2b1/Npm1	17
GO:1903902	positive regulation of viral life cycle	23/2045	58/23210	2.02866e-10	5.74857e-09	4.449e-09	Pkn2/Srpk2/Kpna2/Nucks1/Top2a/Vps37b/Vapa/Srpk1/Ppie/Ppid/Lgals1/Hspa8/Smc3/Tsg101/Rad23a/Fmr1/P4hb/Ppib/Ppih/Pabpc1/Ppia/Chmp2a/Chmp4b	23
GO:0000956	nuclear-transcribed mRNA catabolic process	32/2045	105/23210	2.10899e-10	5.94538e-09	4.60132e-09	Dhx36/Zfp36/Btg2/Magohb/Ddx5/Exosc7/Eif4a3/Thrap3/Upf3b/Cnot6/Lsm1/Dcps/Csde1/Magoh/Polr2d/Exosc5/Polr2g/Ncbp2/Lsm7/Exosc8/Ssb/Gspt1/Mrto4/Eif3e/Rbm8a/Rnps1/Lsm3/Lsm4/Pabpc1/Pnrc2/Zfp36l1/Zfp36l2	32
GO:2001233	regulation of apoptotic signaling pathway	77/2045	414/23210	2.35984e-10	6.61843e-09	5.12222e-09	Hells/Siva1/Phip/Spop/G2e3/Cdkn2d/Bub1/Pak2/Gnai2/Ubb/Sh3glb1/Park7/Higd1a/Erp29/Bax/Fignl1/Parp1/Bok/Trp53/Mif/Fxn/Atad5/Brca1/Cdk11b/Kdm1a/Bcl10/Sod1/Bclaf1/Bcl2l12/Akt1/Rtkn2/Pih1d1/Gnai3/Eef1e1/Txndc12/Apopt1/Mcl1/P4hb/Ctsc/Fyn/Hdac1/Parl/Birc6/Ppp2r1a/Ei24/Ptpn1/Traf7/Ppp1ca/Maged1/Sfpq/Hnrnpk/Atpif1/Pdcd5/Slc25a5/Ctnnb1/Dnaja1/Prdx2/Pea15a/Ybx3/Gpx1/Ier3/Prelid1/Hdac2/Nono/Maz/Rpl11/Rps3/Rp…	77
GO:0140013	meiotic nuclear division	44/2045	179/23210	2.63591e-10	7.355e-09	5.69226e-09	Ccne2/Ndc1/Cdc25b/Aspm/Cdc20/Cenpc1/Terf1/Fzr1/Wapl/Ttk/Bub1b/Aurka/Sgo2a/Nuf2/Kif18a/Ncaph/Bub1/Plk1/Smc4/Smc2/Top2a/Cks2/Ubb/Fignl1/Brca2/Brip1/Ccne1/Rad51/Cenps/Psmc3ip/Ncapd3/Topbp1/Syce2/Trip13/Tdrkh/Psmd13/Mastl/Ncaph2/Actr3/Ppp2r1a/Actr2/Cenpx/Fbxo5/Sgo1	44
GO:0006270	DNA replication initiation	16/2045	29/23210	2.78218e-10	7.72372e-09	5.97763e-09	Mcm3/Mcm7/Orc6/Mcm4/Ccne2/Mcm6/Pola1/Wdr18/Cdc6/Cdt1/Mcm10/Ccne1/Cdc45/Pola2/Mcm2/Mcm5	16
GO:0031055	chromatin remodeling at centromere	2045-10-01	11/23210	2.7974e-10	7.72677e-09	5.97999e-09	Hells/Hjurp/Cenpp/Pole3/Itgb3bp/Mis18a/H3f3a/Cenpv/H3f3b/Nasp	10
GO:0051100	negative regulation of binding	43/2045	173/23210	2.87694e-10	7.90652e-09	6.11911e-09	Rsf1/Ppp1r2/Nek2/Wapl/Aurka/Sri/Tle5/Park7/1810037I17Rik/Bax/E2f1/Mad2l2/Eif4a3/Larp7/Kdm1a/Rock1/Id1/Akt1/Gtpbp4/Sumo3/Ruvbl2/Tdg/Csnk1e/Adnp/Sumo1/Sox11/Hnrnpk/Stub1/Nfib/Jun/Eif2s1/Hdac2/Pin1/Hspa4/Actb/Stmn1/Aurkb/Tmbim6/Gsk3b/Ctnnbip1/Id3/Ppp3ca/Map2	43
GO:2000573	positive regulation of DNA biosynthetic process	26/2045	74/23210	3.20483e-10	8.76362e-09	6.78244e-09	Rfc2/Rfc4/Rfc3/Nek2/Dscc1/Rfc5/Gfer/Mapk1/Cct3/Cct6a/Ddx39b/Cct5/Cct2/Cct7/Cct8/Ctnnb1/Hsp90aa1/Tcp1/Ptges3/Cct4/Hsp90ab1/Hnrnpd/Hnrnpa2b1/Npm1/Aurkb/Gsk3b	26
GO:0051321	meiotic cell cycle	63/2045	314/23210	4.44327e-10	1.20897e-08	9.35657e-09	Ccne2/Ndc1/Cdc25b/Rad21/Aspm/Cdc20/Nek2/Cenpc1/Terf1/Fzr1/Wapl/Ttk/Cdc25c/Bub1b/Aurka/Sgo2a/Nuf2/Kif18a/Mns1/Ncapd2/Ncaph/Bub1/Plk1/Mki67/Smc4/Smc2/Top2a/H2afx/Cks2/Ubb/Ppp2ca/Rbbp8/Fignl1/Rpa1/Pkmyt1/Brca2/Tubgcp2/Brip1/Ccne1/Rad51/Cenps/Psmc3ip/Ncapd3/Topbp1/Smc3/Syce2/Tubg1/Trip13/Stag2/Atrx/Tdrkh/Psmd13/Ythdf2/Mastl/Ncaph2/Actr3/Ppp2r1a/Actr2/Smc1a/Cenpx/Fbxo5/Bub3/Sgo1	63
GO:0006611	protein export from nucleus	34/2045	121/23210	6.53522e-10	1.76936e-08	1.36937e-08	Ankle1/Thoc2/Rangap1/Park7/Eif6/Bard1/Nup85/Nxt1/Emd/Fyttd1/Pabpn1/Cse1l/Xpo1/Ythdc1/Hspa9/Polr2d/Rbm22/Thoc7/Ddx39b/Sarnp/Sem1/Eny2/Tpr/Ywhae/Ddx39/Srsf3/Ssb/Ran/Hnrnpa2b1/Txn1/Rps15/Npm1/Eif5a/Gsk3b	34
GO:1903362	regulation of cellular protein catabolic process	52/2045	239/23210	7.64129e-10	2.05863e-08	1.59324e-08	Gipc1/Aurka/Plk1/Pbk/Csnk1a1/Vcp/Trib2/Ubb/Ubxn1/Park7/Alad/Smarcc1/Uchl5/Rad23a/Csnk2a2/Dda1/Ube2k/Akt1/Fmr1/Sumo3/Rad23b/Usp14/Psmd14/Ctsc/Csnk1e/Vps35/Pdcl3/Psme2/Rnf180/Psme1/Sdcbp/Sgta/Sumo1/Atpif1/Stub1/Csnk2a1/Rdx/Uqcc2/Hsp90aa1/Gpx1/Commd1/Rpl11/Rpl23/Rps7/Hsp90ab1/Sumo2/Rpl5/Rack1/Os9/Gsk3b/Lrp1/Gabarapl2	52
GO:0034501	protein localization to kinetochore	2045-12-01	17/23210	8.62924e-10	2.3134e-08	1.79041e-08	Haspin/Spdl1/Ttk/Ndc80/Knl1/Cdk1/Cdt1/Rcc2/Ik/Cenpq/Aurkb/Bub3	12
GO:0031497	chromatin assembly	39/2045	153/23210	8.70133e-10	2.32135e-08	1.79656e-08	Dnmt1/Hells/Hat1/Rsf1/Hp1bp3/Hjurp/Cenpp/Trp53/Chaf1b/Chaf1a/Mcm2/Asf1b/Smchd1/Pole3/Trim28/Itgb3bp/Mis18a/Mphosph8/Atrx/Ubtf/Smarca4/Asf1a/Hdac1/Brd2/H3f3a/Nap1l4/Tpr/Mbd3/Smarca5/Rbbp4/Cenpv/Ctcf/Hmgb1/Nap1l1/Set/H3f3b/Npm1/Nasp/H1f0	39
GO:0051640	organelle localization	86/2045	497/23210	9.20608e-10	2.44408e-08	1.89155e-08	Gpsm2/Spag5/Kif14/Pex13/Cdc23/Arhgap21/Dync1h1/Cul3/Ahi1/Kif22/Tacc3/Aspm/Sapcd2/Kifc1/Cenpc1/Terf1/Fam83d/Cdk5rap2/Spdl1/Nde1/Psrc1/Kif2c/Aurka/Kif23/Nuf2/Kif18a/Mad2l1/Ndc80/Ccnb1/Cenpe/Plk1/Birc5/Nusap1/Cenpa/Cdca8/Cenpf/Ywhaz/Ubb/Tmed9/Nubp1/Eif6/Spry1/Kxd1/Cdt1/Brca2/Cdca5/Kpnb1/Stx12/Myh10/Sar1a/Xpo1/Nsfl1c/Bccip/Bod1/Stard3nl/Actr3/Rab11a/Actr2/Arf1/Ctnnb1/Pcm1/Kif5b/Nudc/Hnrnpu/Cnih2/Ran/…	86
GO:0042775	mitochondrial ATP synthesis coupled electron transport	22/2045	57/23210	9.27115e-10	2.44946e-08	1.89572e-08	Ccnb1/Cdk1/Ndufb6/Ndufb8/Cox7c/Ndufa10/Ndufs6/Ndufs8/Park7/Uqcrh/Uqcrb/Ndufc2/Sdhd/Cox5a/Sdhc/Ndufv1/Uqcrq/Cycs/Coq7/Cox4i1/Ndufa7/Ndufv3	22
GO:1902749	regulation of cell cycle G2/M phase transition	29/2045	94/23210	1.0648e-09	2.79273e-08	2.16138e-08	Kif14/Cdc25b/Miip/Rad21/Fzr1/Cdc25c/Ccnb1/Plk1/Lmnb1/Cdk1/Cenpf/Cdc6/Atad5/Brca1/Dtl/Clspn/Donson/Topbp1/Rnaseh2b/Rcc2/Hacd1/App/Rab11a/Ccnd1/Ier3/Cdk4/Npm1/Fbxo5/Pbx1	29
GO:0034249	negative regulation of cellular amide metabolic process	39/2045	154/23210	1.06725e-09	2.79273e-08	2.16138e-08	Dhfr/Tyms/Dhx36/Tia1/Paip2b/Zfp36/Srp9/Btg2/Eif4g1/Eif6/Eif4ebp1/Shmt1/Eif4a3/Ilf3/Rock1/Rock2/Cnot3/Ythdf2/Fmr1/Fxr1/Eif4e2/Mrpl13/Caprin1/Malsu1/Eprs/Tpr/Hnrnpr/Syncrip/Eif2s1/Pin1/Eif4e/Rps3/Hnrnpd/Ncl/Rpl13a/Rack1/Qk/Zfp36l1/Zfp36l2	39
GO:0051438	regulation of ubiquitin-protein transferase activity	20/2045	48/23210	1.08126e-09	2.8159e-08	2.17932e-08	Cdc20/Fzr1/Mad2l1/Plk1/Ube2s/Ube2l3/Trib2/Park7/Mad2l2/Mastl/Dcun1d5/Ube2n/Stub1/Pin1/Rpl11/Rpl23/Rps7/Rps2/Rpl5/Fbxo5	20
GO:1903050	regulation of proteolysis involved in cellular protein catabolic process	47/2045	208/23210	1.34321e-09	3.48153e-08	2.69447e-08	Gipc1/Aurka/Plk1/Pbk/Csnk1a1/Vcp/Trib2/Ubb/Ubxn1/Park7/Alad/Smarcc1/Uchl5/Rad23a/Csnk2a2/Dda1/Ube2k/Akt1/Fmr1/Sumo3/Rad23b/Usp14/Psmd14/Ctsc/Csnk1e/Pdcl3/Psme2/Rnf180/Psme1/Sdcbp/Sgta/Sumo1/Atpif1/Stub1/Csnk2a1/Gpx1/Commd1/Rpl11/Rpl23/Rps7/Hsp90ab1/Sumo2/Rpl5/Rack1/Os9/Gsk3b/Gabarapl2	47
GO:0010499	proteasomal ubiquitin-independent protein catabolic process	14/2045	24/23210	1.36619e-09	3.52437e-08	2.72762e-08	Psmb5/Psmb2/Psmb1/Psma4/Psmb4/Psma6/Psma2/Psmb7/Psma1/Psmb3/Psma7/Psma5/Psmb6/Psma3	14
GO:0051302	regulation of cell division	39/2045	156/23210	1.59516e-09	4.09575e-08	3.16983e-08	Orc6/Cspp1/Rbl1/Pkn2/Kif18b/Kif14/Cul3/Cdc25b/Gipc1/Aspm/Cit/Kif20a/Ect2/Kif20b/Aurka/Kif23/Racgap1/Plk1/Prc1/Cetn2/Rhoa/Sh3glb1/Cdc6/Brca2/E2f7/E2f8/Prpf40a/Birc6/Rab11a/Cenpv/Pin1/Ybx1/Aurkb/Incenp/Cib1/Tgfb2/Ptn/Mdk/Ptch1	39
GO:1903313	positive regulation of mRNA metabolic process	28/2045	90/23210	1.66095e-09	4.24473e-08	3.28513e-08	Dhx36/Ccnb1/Zfp36/Btg2/Cirbp/Hspa8/Eif4a3/Thrap3/Rock1/Rock2/Ythdf2/Rbmx/Prpf19/Sf3b4/Snw1/Polr2g/Ncbp2/Hnrnpr/Nudt21/Tra2b/Rbmxl1/Dazap1/Rbm3/Hnrnpd/Pabpc1/Qk/Zfp36l1/Zfp36l2	28
GO:0051204	protein insertion into mitochondrial membrane	13/2045	21/23210	1.92457e-09	4.89556e-08	3.78883e-08	Timm13/Tomm22/Sh3glb1/Romo1/Bax/Timm10/Timm9/Samm50/Timm22/Pdcd5/Hsp90aa1/Tomm40/Hspa4	13
GO:2000045	regulation of G1/S transition of mitotic cell cycle	32/2045	114/23210	2.12183e-09	5.37235e-08	4.15783e-08	Crebbp/Rbl1/Haspin/Kif14/Sept7/Dbf4/Eif4g1/Trp53/E2f1/E2f7/Ccne1/Cdc45/Rpa2/Larp7/Brd7/Akt1/Tcf3/Egfr/Hacd1/Psme2/Psme1/Ccnd1/Rdx/Sox4/Apex1/Rpl17/Anp32b/Rps27l/Rpl26/Ccnd2/Ezh2/Pdpn	32
GO:0000245	spliceosomal complex assembly	19/2045	45/23210	2.15514e-09	5.43154e-08	4.20364e-08	Srpk2/Srpk1/Srsf1/Scaf11/Gemin6/Rbmx/Ythdc1/Sf3a3/Prpf19/Srsf6/Luc7l3/Ptbp2/Celf2/Ddx39b/Sf3b1/Snrpc/Srsf10/Rbmxl1/Psip1	19
GO:0009141	nucleoside triphosphate metabolic process	31/2045	109/23210	2.65723e-09	6.66623e-08	5.1592e-08	Atp5k/Atp5l/Atp5c1/Atp5g3/Vcp/Rhoa/Atp5d/Parp1/Ndufc2/Nme4/Pkm/Gnai3/Atp5b/Atp5a1/Itpa/Stoml2/Cmpk1/Guk1/Atp5g1/Atp5o/Atp5e/Dtymk/Ak2/Impdh2/Ran/Nme2/Nme1/Atp5g2/Dctpp1/Dut/Ampd3	31
GO:0015980	energy derivation by oxidation of organic compounds	53/2045	255/23210	2.92549e-09	7.30571e-08	5.65412e-08	Mtfr2/Pdhb/Ppp1r2/Ccnb1/Cdk1/Ndufb6/Ndufb8/Cox7c/Ndufa10/Vcp/Gnas/Ndufs6/Ndufs8/Atp5d/Cox20/Park7/Uqcrh/Uqcrb/Idh3a/Bax/Trp53/Ndufc2/Cisd1/Ndufa5/Fxn/Akt1/Sdhd/Cox5a/Ndufaf2/Fh1/Suclg2/Sdhc/Pdha1/Ppp1cb/Mtfr1l/Ndufv1/Sucla2/Ppp1ca/Ldha/Mdh2/Uqcrq/Ppp1r1a/Ptges3/Cycs/Coq7/Prelid1/Hmgb1/Slc25a18/Gsk3b/Cox4i1/Ndufa7/Ndufv3/Idh1	53
GO:0000027	ribosomal large subunit assembly	17/2045	37/23210	3.11645e-09	7.74721e-08	5.99581e-08	Rpf2/Mrpl11/Rsl24d1/Traf7/Mrpl20/Mrto4/Brix1/Rpl38/Rpl11/Rpl24/Rpl23a/Rpl6/Rpl3/Rplp0/Rpl10/Rpl5/Rpl12	17
GO:0043488	regulation of mRNA stability	29/2045	98/23210	3.13777e-09	7.76491e-08	6.00951e-08	Dhx36/Zfp36/Cirbp/E2f1/Thrap3/Rock1/Rock2/Zc3h14/Ythdf2/Fmr1/Fxr1/Tardbp/Elavl1/Hnrnpc/Hnrnpm/Hnrnpr/Syncrip/Hnrnpu/Dhx9/Apex1/Ybx1/Vim/Hnrnpd/Hnrnpa0/Myef2/Npm1/Qk/Zfp36l1/Zfp36l2	29
GO:0033120	positive regulation of RNA splicing	19/2045	46/23210	3.36866e-09	8.29873e-08	6.42265e-08	Srsf5/Cirbp/Hspa8/Eif4a3/Thrap3/Srsf1/Rbmx/Prpf19/Sf3b4/Smn1/Snw1/Khdrbs3/Rbm22/Hnrnpk/Tra2b/U2af2/Rbmxl1/Dazap1/Rbm3	19
GO:0040001	establishment of mitotic spindle localization	16/2045	33/23210	3.39735e-09	8.33189e-08	6.44832e-08	Gpsm2/Sapcd2/Cdk5rap2/Spdl1/Nde1/Mad2l1/Ndc80/Plk1/Nusap1/Cenpa/Spry1/Kpnb1/Nsfl1c/Bccip/Spry2/Pafah1b1	16
GO:0042773	ATP synthesis coupled electron transport	22/2045	61/23210	4.15974e-09	1.01561e-07	7.86011e-08	Ccnb1/Cdk1/Ndufb6/Ndufb8/Cox7c/Ndufa10/Ndufs6/Ndufs8/Park7/Uqcrh/Uqcrb/Ndufc2/Sdhd/Cox5a/Sdhc/Ndufv1/Uqcrq/Cycs/Coq7/Cox4i1/Ndufa7/Ndufv3	22
GO:1903320	regulation of protein modification by small protein conjugation or removal	49/2045	229/23210	4.19443e-09	1.01953e-07	7.89044e-08	Cul3/Cdc20/Fzr1/Mad2l1/Plk1/Ube2s/Ube2l3/Vcp/Trib2/Ubxn1/Park7/Gnl3/Gps2/Brca1/Mad2l2/Kdm1a/Bcl10/Akt1/Mastl/Gtpbp4/Hmg20b/Dcun1d5/Fyn/Adgrb1/Rnf180/Traf7/Fkbp1a/Ube2n/Stub1/Ctnnb1/Dnaja1/Sox4/Hsp90aa1/Ube2i/U2af2/Pin1/Commd1/Rpl11/Rpl23/Rps3/Rps7/Rps2/Hsp90ab1/Sumo2/Rpl5/Npm1/Egr1/Fbxo5/Svbp	49
GO:0090224	regulation of spindle organization	18/2045	42/23210	4.27378e-09	1.03422e-07	8.00413e-08	Gpsm2/Spag5/Dync1h1/Tacc3/Bora/Psrc1/Tpx2/Plk1/Smc3/Stag1/Stag2/Drg1/Senp6/Tpr/Smc1a/Hnrnpu/Chmp2a/Chmp4b	18
GO:0002183	cytoplasmic translational initiation	13/2045	22/23210	4.32315e-09	1.04156e-07	8.06092e-08	Eif4ebp1/Ythdf2/Eif3d/Eif4h/Eif3m/Eif4b/Eif2s2/Denr/Eif5/Eif4a1/Eif3a/Rps2/Rpl13a	13
GO:0009144	purine nucleoside triphosphate metabolic process	27/2045	88/23210	4.54038e-09	1.08909e-07	8.42885e-08	Atp5k/Atp5l/Atp5c1/Atp5g3/Vcp/Rhoa/Atp5d/Parp1/Ndufc2/Nme4/Pkm/Gnai3/Atp5b/Atp5a1/Itpa/Stoml2/Guk1/Atp5g1/Atp5o/Atp5e/Ak2/Impdh2/Ran/Nme2/Nme1/Atp5g2/Ampd3	27
GO:0009205	purine ribonucleoside triphosphate metabolic process	25/2045	77/23210	4.58846e-09	1.09582e-07	8.4809e-08	Atp5k/Atp5l/Atp5c1/Atp5g3/Vcp/Rhoa/Atp5d/Parp1/Ndufc2/Nme4/Pkm/Gnai3/Atp5b/Atp5a1/Itpa/Stoml2/Atp5g1/Atp5o/Atp5e/Impdh2/Ran/Nme2/Nme1/Atp5g2/Ampd3	25
GO:0030261	chromosome condensation	19/2045	47/23210	5.18792e-09	1.2336e-07	9.54721e-08	Wapl/Ncapg/Ncapd2/Ncaph/Ccnb1/Smc4/Smc2/Top2a/Cdk1/Nusap1/Cdca5/Ncapd3/Ncapg2/Ncaph2/Acin1/H3f3a/Banf1/H3f3b/H1f0	19
GO:0009411	response to UV	35/2045	137/23210	5.87876e-09	1.39182e-07	1.07717e-07	Pclaf/Tipin/Dhx36/Crebbp/Cdkn2d/Pbk/Cirbp/Bax/Parp1/Trp53/Casp3/Rnf168/Ppid/Brca2/Pold1/Pold3/Dtl/Rad18/Kdm1a/Yy1/Akt1/Fmr1/Ruvbl2/Egfr/Ube2a/Ei24/Ccnd1/Usp1/Gpx1/Eif2s1/Hmgn1/Rpl26/Npm1/Pcna/Aurkb	35
GO:0006367	transcription initiation from RNA polymerase II promoter	22/2045	62/23210	5.91285e-09	1.39385e-07	1.07875e-07	Dhx36/Polr2i/Sub1/Psmc5/Trp53/Thrap3/Med4/Taf11/Psmc2/Gtf2e2/Psmc4/Polr2d/Polr2g/Taf7/Taf10/Psmc6/Psmc3/Gtf2a2/Med30/Maz/Ctnnbip1/Thra	22
GO:1902751	positive regulation of cell cycle G2/M phase transition	15/2045	30/23210	6.1541e-09	1.4445e-07	1.11794e-07	Cdc25b/Cdc25c/Ccnb1/Lmnb1/Cdk1/Atad5/Dtl/Rcc2/App/Rab11a/Ccnd1/Cdk4/Npm1/Fbxo5/Pbx1	15
GO:0010389	regulation of G2/M transition of mitotic cell cycle	25/2045	78/23210	6.19065e-09	1.44687e-07	1.11978e-07	Kif14/Cdc25b/Miip/Rad21/Cdc25c/Ccnb1/Lmnb1/Cdk1/Cenpf/Cdc6/Brca1/Dtl/Clspn/Donson/Topbp1/Rnaseh2b/Rcc2/Hacd1/App/Rab11a/Ccnd1/Ier3/Cdk4/Fbxo5/Pbx1	25
GO:0031647	regulation of protein stability	55/2045	275/23210	6.29044e-09	1.46393e-07	1.13298e-07	Crebbp/Cul3/Zbed3/Gipc1/Rnf5/Aurka/Plk1/Tomm7/Dpm3/Park7/Hypk/Trp53/Casp3/Hspa8/Kras/Rad23a/Stx12/Id1/Dnlz/Sugt1/Cdc37/Gtpbp4/Tardbp/Tcf3/Ccnh/Zfp207/Vps35/Ppib/Golga7/Sumo1/Phb2/Cct3/Cct6a/Cct5/Pfn1/Cct2/Cct7/Cct8/Stub1/Sox4/Hsp90aa1/Tcp1/Ptges3/Tbrg1/Cct4/Pin1/Commd1/Rpl11/Rpl23/Rps7/Hspd1/Rpl5/Npm1/Rtn4/Pdcd10	55
GO:0051293	establishment of spindle localization	18/2045	43/23210	6.74569e-09	1.56323e-07	1.20983e-07	Gpsm2/Spag5/Dync1h1/Sapcd2/Cdk5rap2/Spdl1/Nde1/Mad2l1/Ndc80/Plk1/Nusap1/Cenpa/Spry1/Kpnb1/Nsfl1c/Bccip/Spry2/Pafah1b1	18
GO:0070200	establishment of protein localization to telomere	2045-11-01	16/23210	6.96782e-09	1.60789e-07	1.2444e-07	Terf1/Brca2/Nabp2/Cct3/Cct6a/Cct5/Cct2/Cct7/Cct8/Tcp1/Cct4	11
GO:0006278	RNA-dependent DNA biosynthetic process	22/2045	63/23210	8.33222e-09	1.89976e-07	1.47029e-07	Pif1/Nek2/Terf1/Rpa1/Hnrnpc/Mapk1/Cct3/Cct6a/Nop10/Cct5/Cct2/Cct7/Cct8/Ctnnb1/Hsp90aa1/Hnrnpu/Tcp1/Ptges3/Nhp2/Cct4/Hsp90ab1/Aurkb	22
GO:0007004	telomere maintenance via telomerase	22/2045	63/23210	8.33222e-09	1.89976e-07	1.47029e-07	Pif1/Nek2/Terf1/Rpa1/Hnrnpc/Mapk1/Cct3/Cct6a/Nop10/Cct5/Cct2/Cct7/Cct8/Ctnnb1/Hsp90aa1/Hnrnpu/Tcp1/Ptges3/Nhp2/Cct4/Hsp90ab1/Aurkb	22
GO:0006352	DNA-templated transcription, initiation	28/2045	96/23210	8.33687e-09	1.89976e-07	1.47029e-07	Dhx36/Rsf1/Polr2i/Sub1/Psmc5/Trp53/Thrap3/Med4/Bclaf1/Taf11/Psmc2/Gtf2e2/Psmc4/Polr2d/Polr2g/Taf7/Taf10/Psmc6/Ctnnb1/Psmc3/Jun/Smarca5/Gtf2a2/Med30/Maz/Ctnnbip1/Polr3h/Thra	28
GO:0031109	microtubule polymerization or depolymerization	32/2045	120/23210	8.46206e-09	1.92029e-07	1.48617e-07	Cep192/Kif18b/Mzt1/Rangrf/Ckap2/Terf1/Cdk5rap2/Ska3/Ckap5/Nde1/Psrc1/Kif2c/Kif18a/Ska1/Fkbp4/Stmn3/Capzb/Rac1/Hdgfl3/Tubgcp2/Tubg1/Eml4/Ska2/Smn1/Drg1/Mapre1/Rps3/Stmn1/Fbxo5/Cib1/Cdkn1b/Map2	32
GO:0019058	viral life cycle	44/2045	199/23210	9.00963e-09	2.0361e-07	1.5758e-07	Pkn2/Srpk2/Kpna2/Trim59/Nucks1/Top2a/Pcbp1/Vcp/Vps37b/Vapa/Smarcb1/Snx3/Srpk1/Ppie/Ifitm3/Trim27/Ddx5/Ppid/Lgals1/Hspa8/Fam111a/Smc3/Trim28/Tsg101/Rad23a/Mphosph8/Ddx6/Ilf3/Rock2/Fmr1/P4hb/Ifitm2/Snf8/Ppib/Pcbp2/Ppih/Hsp90ab1/Banf1/Pabpc1/Ppia/Chmp2a/Chmp4b/Rab5a/Rab7	44
GO:0090151	establishment of protein localization to mitochondrial membrane	13/2045	23/23210	9.13761e-09	2.05653e-07	1.59161e-07	Timm13/Tomm22/Sh3glb1/Romo1/Bax/Timm10/Timm9/Samm50/Timm22/Pdcd5/Hsp90aa1/Tomm40/Hspa4	13
GO:0045132	meiotic chromosome segregation	28/2045	97/23210	1.07417e-08	2.40763e-07	1.86334e-07	Ccne2/Ndc1/Cenpc1/Terf1/Wapl/Ttk/Bub1b/Sgo2a/Nuf2/Ncaph/Bub1/Plk1/Smc4/Smc2/Top2a/Brca2/Brip1/Ccne1/Cenps/Ncapd3/Syce2/Trip13/Ncaph2/Actr3/Ppp2r1a/Actr2/Cenpx/Sgo1	28
GO:0070979	protein K11-linked ubiquitination	15/2045	31/23210	1.09502e-08	2.44434e-07	1.89176e-07	Cdc23/Rnf26/Cdc27/Ube2t/Ube2s/Ube2c/Ube2l3/Ube2d2a/Ube2d3/Anapc13/Anapc5/Ube2a/Anapc10/Anapc11/Ube2e3	15
GO:0032543	mitochondrial translation	24/2045	75/23210	1.28437e-08	2.85538e-07	2.20987e-07	Mrps6/Gars/Mrps34/Mrps35/Mrps17/Mrpl51/Mrps25/Mrpl2/Mrps15/Mrpl23/Tsfm/Mrps18a/Mrps11/Malsu1/Tufm/C1qbp/Mrpl52/Mrpl58/Uqcc2/Chchd1/Mrps16/Mrpl57/Mrps21/Ndufa7	24
GO:0061013	regulation of mRNA catabolic process	32/2045	122/23210	1.30933e-08	2.89908e-07	2.24369e-07	Dhx36/Zfp36/Btg2/Cirbp/E2f1/Thrap3/Rock1/Rock2/Zc3h14/Ythdf2/Fmr1/Fxr1/Tardbp/Elavl1/Hnrnpc/Polr2g/Hnrnpm/Hnrnpr/Syncrip/Hnrnpu/Dhx9/Apex1/Ybx1/Vim/Hnrnpd/Pabpc1/Hnrnpa0/Myef2/Npm1/Qk/Zfp36l1/Zfp36l2	32
GO:0022616	DNA strand elongation	2045-12-01	20/23210	1.36498e-08	2.99896e-07	2.32099e-07	Mcm3/Mcm7/Mcm4/Lig1/Nucks1/Gins1/Pola1/Pole/Dna2/Pold3/Pold2/Pcna	12
GO:0031330	negative regulation of cellular catabolic process	49/2045	237/23210	1.36541e-08	2.99896e-07	2.32099e-07	Dhx36/Gipc1/Rnf5/Pbk/Zfp36/Slirp/Ubxn1/Park7/Cirbp/Eif4g1/Trp53/Alad/E2f1/Smarcc1/Thrap3/Uchl5/Csnk2a2/Akt1/Fmr1/Usp14/Tardbp/Elavl1/Hnrnpc/Mcl1/Vps35/Pdcl3/Sdcbp/Sgta/Csnk2a1/Eif4g2/Syncrip/Hnrnpu/Dhx9/Rpl11/Rpl23/Rps7/Ybx1/Hsp90ab1/Dbi/Hnrnpd/Pabpc1/Hnrnpa0/Rpl5/Cnr1/Os9/Fez1/Qk/Gabarapl2/Chmp4b	49
GO:2000058	regulation of ubiquitin-dependent protein catabolic process	36/2045	148/23210	1.45603e-08	3.15124e-07	2.43884e-07	Gipc1/Aurka/Plk1/Pbk/Csnk1a1/Vcp/Trib2/Ubxn1/Park7/Smarcc1/Uchl5/Rad23a/Csnk2a2/Dda1/Ube2k/Akt1/Sumo3/Rad23b/Usp14/Csnk1e/Pdcl3/Rnf180/Sdcbp/Sgta/Sumo1/Stub1/Csnk2a1/Commd1/Rpl11/Rpl23/Rps7/Hsp90ab1/Sumo2/Rpl5/Rack1/Gsk3b	36
GO:0009199	ribonucleoside triphosphate metabolic process	25/2045	81/23210	1.46819e-08	3.15124e-07	2.43884e-07	Atp5k/Atp5l/Atp5c1/Atp5g3/Vcp/Rhoa/Atp5d/Parp1/Ndufc2/Nme4/Pkm/Gnai3/Atp5b/Atp5a1/Itpa/Stoml2/Atp5g1/Atp5o/Atp5e/Impdh2/Ran/Nme2/Nme1/Atp5g2/Ampd3	25
GO:0022904	respiratory electron transport chain	25/2045	81/23210	1.46819e-08	3.15124e-07	2.43884e-07	Ccnb1/Cdk1/Ndufb6/Ndufb8/Cox7c/Ndufa10/Ndufs6/Ndufs8/Park7/Uqcrh/Uqcrb/Ndufc2/Ndufa5/Sdhd/Cox5a/Ndufaf2/Sdhc/Ndufv1/Uqcrq/Cycs/Coq7/Slc25a18/Cox4i1/Ndufa7/Ndufv3	25
GO:0000727	double-strand break repair via break-induced replication	2045-09-01	11/23210	1.46931e-08	3.15124e-07	2.43884e-07	Gins2/Mcm3/Mcm7/Mcm4/Mcm6/Gins4/Cdc45/Mcm2/Mcm5	9
GO:0070203	regulation of establishment of protein localization to telomere	2045-09-01	11/23210	1.46931e-08	3.15124e-07	2.43884e-07	Terf1/Cct3/Cct6a/Cct5/Cct2/Cct7/Cct8/Tcp1/Cct4	9
GO:0070601	centromeric sister chromatid cohesion	2045-09-01	11/23210	1.46931e-08	3.15124e-07	2.43884e-07	Bub1b/Sgo2a/Bub1/Bod1/Ppp2r1a/Ctnnb1/Naa10/Naa50/Sgo1	9
GO:0031570	DNA integrity checkpoint	30/2045	111/23210	1.75027e-08	3.73916e-07	2.89385e-07	Tipin/Fzr1/Plk1/Top2a/Cdk1/Trp53/Cdc6/Cdt1/Timeless/E2f1/Wdr76/Dna2/Brca1/Dtl/Clspn/Rpa2/Donson/Topbp1/Rnaseh2b/Rhno1/Tiprl/Prpf19/Cdc5l/Ddx39b/Ccnd1/Sox4/Pea15a/Ier3/Rps27l/Rpl26	30
GO:0034401	chromatin organization involved in regulation of transcription	28/2045	99/23210	1.76151e-08	3.74851e-07	2.90109e-07	Atad2/Dnmt1/Hells/Hat1/Morf4l1/Rif1/Cdc45/Smchd1/Trim28/Mphosph8/Kdm1a/Smarcd1/Msl3/Ubtf/Elof1/Smarca4/Hdac1/H3f3a/Ctbp1/Ctnnb1/Tpr/Mbd3/Morf4l2/Smarca5/Cenpv/H3f3b/H1f0/Ezh2	28
GO:0098760	response to interleukin-7	2045-11-01	17/23210	1.81601e-08	3.83466e-07	2.96777e-07	Gipc1/Hnrnph1/Atp5b/Stip1/Rad23b/P4hb/Hdgf/Hmgb1/Ybx1/Hspd1/Jak1	11
GO:0098761	cellular response to interleukin-7	2045-11-01	17/23210	1.81601e-08	3.83466e-07	2.96777e-07	Gipc1/Hnrnph1/Atp5b/Stip1/Rad23b/P4hb/Hdgf/Hmgb1/Ybx1/Hspd1/Jak1	11
GO:0070199	establishment of protein localization to chromosome	13/2045	24/23210	1.8322e-08	3.85397e-07	2.98271e-07	Terf1/Brca2/Pih1d1/Ruvbl2/Nabp2/Cct3/Cct6a/Cct5/Cct2/Cct7/Cct8/Tcp1/Cct4	13
GO:0019081	viral translation	2045-10-01	14/23210	1.98464e-08	4.13832e-07	3.20277e-07	Eif3b/Eif3g/Eif3d/Eif3f/Denr/Pcbp2/Ssb/Dhx9/Eif3a/Eif3l	10
GO:1902969	mitotic DNA replication	2045-10-01	14/23210	1.98464e-08	4.13832e-07	3.20277e-07	Mcm3/Mcm4/Mcm6/Lig1/Gins1/Pola1/Brca2/Cdc45/Mcm2/Rad51	10
GO:0090169	regulation of spindle assembly	14/2045	28/23210	1.99009e-08	4.13832e-07	3.20277e-07	Gpsm2/Spag5/Dync1h1/Plk1/Smc3/Stag1/Stag2/Drg1/Senp6/Tpr/Smc1a/Hnrnpu/Chmp2a/Chmp4b	14
GO:0018205	peptidyl-lysine modification	63/2045	345/23210	2.06423e-08	4.27623e-07	3.30951e-07	Dnmt1/Hat1/Crebbp/Brd8/Morf4l1/Smarcb1/Park7/Eid1/Gnl3/Smyd2/Rif1/Brca2/Brca1/Meaf6/Pole4/Uba2/Pole3/Trim28/Suz12/Rtf1/Brd7/Kdm1a/Msl3/Atrx/Pih1d1/Mcrs1/Sumo3/Smarca4/Snw1/Ruvbl2/Actl6a/Hmg20b/Ndufab1/Fh1/Tcf3/Hdac1/Brd1/Wdr61/Taf7/Senp6/Nsd1/Traf7/Sumo1/Taf10/Ctbp1/Ctnnb1/Mbd3/Morf4l2/Sox4/Sae1/Ube2i/Kmt5a/Glrx5/Yeats4/Hdac2/Dpy30/Naa50/Nsd2/Ctcf/Sumo2/Egr1/Ezh2/Gcsh	63
GO:0071426	ribonucleoprotein complex export from nucleus	22/2045	66/23210	2.22072e-08	4.58306e-07	3.54698e-07	Thoc2/Eif6/Nup85/Fyttd1/Pabpn1/Xpo1/Ythdc1/Polr2d/Thoc7/Ddx39b/Sarnp/Sem1/Eny2/Tpr/Ddx39/Srsf3/Ssb/Ran/Hnrnpa2b1/Rps15/Npm1/Eif5a	22
GO:0032386	regulation of intracellular transport	62/2045	339/23210	2.51268e-08	5.16611e-07	3.99822e-07	Rbm26/Spag5/Dync1h1/Thoc2/Ehd1/Rangap1/Ect2/Kif20b/Tomm7/Map2k2/Arpc2/Snx3/Ppp2ca/Sh3glb1/Park7/Bard1/Trim28/Emd/Ipo5/Sar1a/Xpo1/Cpsf6/Tardbp/Pkig/Khdrbs1/Fyn/Actr3/Rbm22/Parl/Mapk1/Ppp1r12a/Ei24/Ptpn1/Atpif1/Pdcd5/Arf1/Tpr/Pcm1/Kif5b/Rdx/Oaz1/Ywhae/Ppp1cc/Dhx9/Cnih2/Ier3/Hras/Commd1/Ran/Txn1/Gas1/Cib1/Os9/Gsk3b/Fez1/Tmem30a/Scp2/Fis1/Sar1b/Rab11b/Map2/Pdcd10	62
GO:0043487	regulation of RNA stability	29/2045	107/23210	2.81352e-08	5.76297e-07	4.46015e-07	Dhx36/Zfp36/Cirbp/E2f1/Thrap3/Rock1/Rock2/Zc3h14/Ythdf2/Fmr1/Fxr1/Tardbp/Elavl1/Hnrnpc/Hnrnpm/Hnrnpr/Syncrip/Hnrnpu/Dhx9/Apex1/Ybx1/Vim/Hnrnpd/Hnrnpa0/Myef2/Npm1/Qk/Zfp36l1/Zfp36l2	29
GO:1903900	regulation of viral life cycle	35/2045	145/23210	2.83542e-08	5.78616e-07	4.47809e-07	Pkn2/Srpk2/Kpna2/Trim59/Nucks1/Top2a/Vps37b/Vapa/Snx3/Srpk1/Ppie/Ifitm3/Trim27/Ddx5/Ppid/Lgals1/Hspa8/Fam111a/Smc3/Trim28/Tsg101/Rad23a/Mphosph8/Ilf3/Fmr1/P4hb/Ifitm2/Snf8/Ppib/Ppih/Banf1/Pabpc1/Ppia/Chmp2a/Chmp4b	35
GO:1904666	regulation of ubiquitin protein ligase activity	2045-12-01	21/23210	2.92835e-08	5.95359e-07	4.60767e-07	Cdc20/Fzr1/Mad2l1/Plk1/Ube2s/Mad2l2/Mastl/Rpl11/Rpl23/Rps7/Rpl5/Fbxo5	12
GO:0071166	ribonucleoprotein complex localization	22/2045	67/23210	3.03245e-08	6.14239e-07	4.75379e-07	Thoc2/Eif6/Nup85/Fyttd1/Pabpn1/Xpo1/Ythdc1/Polr2d/Thoc7/Ddx39b/Sarnp/Sem1/Eny2/Tpr/Ddx39/Srsf3/Ssb/Ran/Hnrnpa2b1/Rps15/Npm1/Eif5a	22
GO:0032467	positive regulation of cytokinesis	15/2045	33/23210	3.18738e-08	6.4324e-07	4.97824e-07	Cspp1/Pkn2/Kif14/Cul3/Cdc25b/Gipc1/Cit/Ect2/Kif20b/Kif23/Racgap1/Rhoa/Cdc6/Cenpv/Aurkb	15
GO:0045740	positive regulation of DNA replication	17/2045	42/23210	3.2513e-08	6.53727e-07	5.0594e-07	Dbf4/Cdk1/Rac1/Cdt1/Atad5/Dna2/E2f7/E2f8/Atrx/Stoml2/Egfr/Cacybp/Jun/Dhx9/Hras/Npm1/Pcna	17
GO:0043254	regulation of protein-containing complex assembly	71/2045	414/23210	3.86187e-08	7.73647e-07	5.9875e-07	Kif14/Rangrf/Terf1/Cdk5rap2/Psrc1/Hjurp/Fkbp4/Arpc2/Vcp/Rhoa/Sh3glb1/Arpc3/Arpc4/Capzb/Psmc5/Brk1/Rac1/Bax/Rhoc/Eif4g1/Arpc5l/Parp1/Trp53/Arpc1b/Trim27/Cdt1/Eif4ebp1/Capza1/Abi2/Sar1a/Arpc5/Pih1d1/Psmc2/Psmc4/Tpm1/Actr3/Drg1/Arpc1a/Vps35/Mtpn/Med25/Actr2/Senp6/Sumo1/Cfl1/Pfn1/Psmc6/Arf1/Stub1/Psmc3/Rdx/Mapre1/Hsp90aa1/Fscn1/Tmsb10/Rps3/Tmsb4x/H3f3b/Rpl13a/Rack1/Stmn1/Prex1/Pmepa1/Gsk3b/Cdkn1b/Twf…	71
GO:0060236	regulation of mitotic spindle organization	16/2045	38/23210	4.22479e-08	8.43262e-07	6.52627e-07	Gpsm2/Dync1h1/Tacc3/Bora/Psrc1/Tpx2/Plk1/Smc3/Stag1/Stag2/Drg1/Tpr/Smc1a/Hnrnpu/Chmp2a/Chmp4b	16
GO:0030150	protein import into mitochondrial matrix	2045-11-01	18/23210	4.29577e-08	8.53498e-07	6.60549e-07	Grpel1/Tomm7/Timm23/Romo1/Tomm20/Dnlz/Timm17b/Timm17a/Dnajc19/Tomm40/Timm50	11
GO:0022900	electron transport chain	25/2045	85/23210	4.30729e-08	8.53498e-07	6.60549e-07	Ccnb1/Cdk1/Ndufb6/Ndufb8/Cox7c/Ndufa10/Ndufs6/Ndufs8/Park7/Uqcrh/Uqcrb/Ndufc2/Ndufa5/Sdhd/Cox5a/Ndufaf2/Sdhc/Ndufv1/Uqcrq/Cycs/Coq7/Slc25a18/Cox4i1/Ndufa7/Ndufv3	25
GO:0009060	aerobic respiration	23/2045	74/23210	4.74929e-08	9.37686e-07	7.25704e-07	Mtfr2/Pdhb/Cox7c/Vcp/Ndufs8/Atp5d/Cox20/Uqcrh/Uqcrb/Idh3a/Fxn/Sdhd/Cox5a/Fh1/Suclg2/Sdhc/Pdha1/Mtfr1l/Sucla2/Mdh2/Cycs/Cox4i1/Idh1	23
GO:0072331	signal transduction by p53 class mediator	33/2045	135/23210	5.04771e-08	9.93019e-07	7.68529e-07	Rpf2/Ubb/Sh3glb1/Bax/Bok/Trp53/Smyd2/Mif/Ddx5/Brca2/E2f1/Atad5/E2f7/Kdm1a/Atrx/Bcl2l12/Foxm1/Eef1e1/Snw1/Pak1ip1/Hnrnpk/Sox4/Kmt5a/Rpl11/Rpl23/Rps7/Rps27l/Hint1/Rpl26/Rpl5/Npm1/Ddit4/Spred1	33
GO:0051988	regulation of attachment of spindle microtubules to kinetochore	2045-09-01	12/23210	5.41383e-08	1.05744e-06	8.18385e-07	Spag5/Knstrn/Nek2/Ect2/Ccnb1/Racgap1/Cenpe/Rcc2/Hnrnpu	9
GO:0070202	regulation of establishment of protein localization to chromosome	2045-09-01	12/23210	5.41383e-08	1.05744e-06	8.18385e-07	Terf1/Cct3/Cct6a/Cct5/Cct2/Cct7/Cct8/Tcp1/Cct4	9
GO:0051382	kinetochore assembly	2045-10-01	15/23210	5.48047e-08	1.06286e-06	8.22581e-07	Cenpc1/Cenpe/Cenpa/Cenps/Cenpk/Cenph/Cenpn/Senp6/Cenpx/Cenpw	10
GO:1904814	regulation of protein localization to chromosome, telomeric region	2045-10-01	15/23210	5.48047e-08	1.06286e-06	8.22581e-07	Terf1/Gnl3/Cct3/Cct6a/Cct5/Cct2/Cct7/Cct8/Tcp1/Cct4	10
GO:0042177	negative regulation of protein catabolic process	32/2045	129/23210	5.52579e-08	1.06786e-06	8.26454e-07	Gipc1/Mad2l1/Pbk/Azin1/Snx3/Ubxn1/Park7/Alad/Mad2l2/Smarcc1/Uchl5/Csnk2a2/Usp14/Egfr/Fyn/Vps35/Pdcl3/Adgrb1/Sdcbp/Sgta/Csnk2a1/Pin1/Rpl11/Rpl23/Rps7/Hsp90ab1/Rpl5/Os9/Hmgcr/Cyp51/Serpine2/Gabarapl2	32
GO:0035304	regulation of protein dephosphorylation	25/2045	86/23210	5.56766e-08	1.07217e-06	8.29784e-07	Ppp1r2/Cnep1r1/Cdca2/Ywhab/Gnai2/Ppp2ca/Camta1/Ppp1r11/Rock1/Rock2/Mastl/Tiprl/Ppp1r7/Bod1/Vcan/Ppp1r12a/Mprip/Fkbp1a/Arpp19/Hsp90b1/Ywhae/Pin1/Hsp90ab1/Ppp2r5a/Ppp2r2b	25
GO:0050821	protein stabilization	38/2045	169/23210	5.66088e-08	1.08629e-06	8.40716e-07	Zbed3/Park7/Hypk/Trp53/Stx12/Dnlz/Sugt1/Cdc37/Gtpbp4/Tcf3/Ccnh/Zfp207/Ppib/Golga7/Sumo1/Phb2/Cct3/Cct6a/Cct5/Pfn1/Cct2/Cct7/Cct8/Sox4/Hsp90aa1/Tcp1/Ptges3/Tbrg1/Cct4/Pin1/Rpl11/Rpl23/Rps7/Hspd1/Rpl5/Npm1/Rtn4/Pdcd10	38
GO:0001824	blastocyst development	35/2045	149/23210	5.90415e-08	1.12901e-06	8.7378e-07	Cul3/Thoc2/Nek2/G2e3/Stmn3/Smarcb1/Ndufa2/Sf3b6/Gins4/Gins1/Rbbp8/Sp3/Brca2/Asf1b/Ncapg2/Matr3/Pbrm1/Rtf1/Bnip2/Cdk11b/Cnot3/Med21/Prpf19/Smarca4/Actl6a/Psmc4/Emg1/Ube2a/Rpl7l1/Cops2/Sf3b1/Psmc3/Junb/Nasp/Rtn4	35
GO:0000132	establishment of mitotic spindle orientation	14/2045	30/23210	6.0892e-08	1.15631e-06	8.94908e-07	Gpsm2/Sapcd2/Cdk5rap2/Spdl1/Nde1/Mad2l1/Ndc80/Plk1/Cenpa/Spry1/Nsfl1c/Bccip/Spry2/Pafah1b1	14
GO:0042026	protein refolding	14/2045	30/23210	6.0892e-08	1.15631e-06	8.94908e-07	St13/Dnaja2/Ppie/Ppid/Hspa8/Ppig/Hspa14/Hspa9/Ppic/Ppib/Hsp90aa1/Ppih/Hspd1/Ppia	14
GO:0019079	viral genome replication	29/2045	111/23210	6.79801e-08	1.28645e-06	9.95622e-07	Pkn2/Srpk2/Nucks1/Top2a/Pcbp1/Vcp/Vapa/Smarcb1/Srpk1/Ppie/Ifitm3/Ddx5/Ppid/Hspa8/Fam111a/Trim28/Rad23a/Mphosph8/Ilf3/Rock2/Fmr1/Ifitm2/Ppib/Pcbp2/Ppih/Banf1/Pabpc1/Ppia/Rab5a	29
GO:0006753	nucleoside phosphate metabolic process	72/2045	428/23210	6.89113e-08	1.29957e-06	1.00578e-06	Tyms/Pdhb/Prpsap1/Atp5k/Atp5l/Atp5c1/Atp5g3/Vcp/Rhoa/Pgam1/Atp5d/Park7/Nudt5/Dcakd/Gmps/Parp1/Gars/Umps/Eif6/Mif/Ndufc2/Ppat/Nme4/Dck/Aprt/Pkm/Galk1/Shmt1/Rnaseh2b/Gnai3/Atp5b/Atp5a1/Itpa/Stoml2/Cmpk1/Suclg2/Nt5c3b/Guk1/Pdha1/Mapk1/App/Papss1/Sucla2/Pgk1/Atp5g1/Acat1/Paics/Atp5o/Atp5e/Rrm1/Dtymk/Ak2/Impdh2/Ier3/Nudt4/Dnph1/Ran/Nme2/Acot1/Hint1/Nme1/Atp5g2/Dctpp1/Dut/Rrm2/Ampd3/Ddit4/Bpgm/Hmgcs1/H…	72
GO:0097549	chromatin organization involved in negative regulation of transcription	25/2045	87/23210	7.1632e-08	1.34624e-06	1.0419e-06	Atad2/Dnmt1/Hells/Hat1/Morf4l1/Rif1/Cdc45/Smchd1/Trim28/Mphosph8/Kdm1a/Msl3/Ubtf/Smarca4/Hdac1/H3f3a/Ctbp1/Tpr/Mbd3/Morf4l2/Smarca5/Cenpv/H3f3b/H1f0/Ezh2	25
GO:0034728	nucleosome organization	33/2045	137/23210	7.37163e-08	1.38067e-06	1.06854e-06	Hat1/Rsf1/Hp1bp3/Hjurp/Cenpp/Smarcb1/Chaf1b/Chaf1a/Mcm2/Asf1b/Smarcc1/Pole3/Itgb3bp/Mis18a/Pbrm1/Smarcd1/Atrx/Smarca4/Asf1a/Smarce1/Brd2/Nap1l4/Supt16/Smarca5/Rbbp4/Ctcf/Ptma/Nap1l1/Set/Anp32e/Npm1/Nasp/H1f0	33
GO:0022411	cellular component disassembly	63/2045	357/23210	7.66785e-08	1.43125e-06	1.10769e-06	Kif18b/Ckap2/Kif2c/Kif18a/Plk1/Top2a/Cdk1/Tomm7/Vdac1/Stmn3/Arpc2/Vcp/Smarcb1/Capzb/Bax/Hdgfl3/Bok/Fundc2/Trp53/Hspa8/Igfbp3/Smarcc1/Vrk1/Pbrm1/Eml4/Smarcd1/Capza1/Sh3gl1/2810006K23Rik/Cdc37/Smn1/Acin1/Smarca4/Cisd2/Smarce1/Tpm1/Parl/Mtpn/Atg12/Atg3/Cfl1/Atpif1/Mrpl58/Cfl2/Denr/Kif5b/Rdx/Gspt1/Fscn1/Rpl23/Eif5a/Stmn1/Cib1/Ddit4/Tgfb2/Twf1/Dstn/Fis1/Map1lc3a/Gabarapl2/Pafah1b1/Map2/Pdpn	63
GO:1902115	regulation of organelle assembly	43/2045	206/23210	7.74115e-08	1.44001e-06	1.11447e-06	Cep192/Gpsm2/Odf2/Spag5/Dync1h1/Rnf5/Sept7/Dynll1/Cdk5rap2/Cep295/Mns1/Plk1/Arpc2/Rhoa/Sh3glb1/Smc3/Plk4/Stag1/Stag2/Tsg101/Trim37/Cnot6/Kctd17/Gap43/G3bp2/Sept9/Drg1/Ptprs/Senp6/Sdcbp/Atg3/Vdac3/Tpr/Rdx/Smc1a/Hnrnpu/Fscn1/Hdac2/G3bp1/Npm1/Fez1/Chmp2a/Chmp4b	43
GO:0032388	positive regulation of intracellular transport	41/2045	192/23210	7.97772e-08	1.47899e-06	1.14464e-06	Rbm26/Spag5/Dync1h1/Ehd1/Ect2/Kif20b/Tomm7/Arpc2/Sh3glb1/Trim28/Emd/Ipo5/Sar1a/Cpsf6/Tardbp/Khdrbs1/Fyn/Actr3/Rbm22/Mapk1/Pdcd5/Arf1/Tpr/Pcm1/Kif5b/Rdx/Oaz1/Ywhae/Dhx9/Hras/Commd1/Ran/Cib1/Gsk3b/Fez1/Tmem30a/Scp2/Fis1/Sar1b/Map2/Pdcd10	41
GO:1904029	regulation of cyclin-dependent protein kinase activity	23/2045	76/23210	8.26103e-08	1.52634e-06	1.18128e-06	Ccne2/Ccnb2/Ccnf/Psrc1/Cdkn2c/Cdkn2d/Ccnb1/Plk1/Ccna2/Casp3/Cdc6/Ccne1/Akt1/Bccip/Gtpbp4/Egfr/Ccnh/Ccni/Ccnd1/Hsp90ab1/Actb/Ccnd2/Cdkn1b	23
GO:0032204	regulation of telomere maintenance	24/2045	82/23210	8.85013e-08	1.62967e-06	1.26126e-06	Dhx36/Pif1/Nek2/Terf1/Parp1/Gnl3/Atrx/Mcrs1/Hnrnpc/Nabp2/Mapk1/Cct3/Cct6a/Cct5/Cct2/Cct7/Cct8/Ctnnb1/Hnrnpu/Tcp1/Cct4/Hnrnpd/Hnrnpa2b1/Aurkb	24
GO:1901293	nucleoside phosphate biosynthetic process	43/2045	207/23210	8.94948e-08	1.64244e-06	1.27114e-06	Tyms/Pdhb/Prpsap1/Atp5k/Atp5l/Atp5c1/Atp5g3/Vcp/Atp5d/Dcakd/Gmps/Parp1/Gars/Umps/Ndufc2/Ppat/Nme4/Aprt/Pkm/Shmt1/Atp5b/Atp5a1/Stoml2/Cmpk1/Guk1/Pdha1/Mapk1/Papss1/Atp5g1/Acat1/Paics/Atp5o/Atp5e/Rrm1/Dtymk/Ak2/Impdh2/Nme2/Nme1/Atp5g2/Dut/Rrm2/Ampd3	43
GO:0000387	spliceosomal snRNP assembly	14/2045	31/23210	1.02021e-07	1.86606e-06	1.4442e-06	Gemin6/Prpf19/Clns1a/Strap/Snrpd3/Snrpc/Snrpb/Snrpd1/Snrpe/Lsm4/Snrpf/Snrpg/Snrpd2/Lsm2	14
GO:0009165	nucleotide biosynthetic process	42/2045	201/23210	1.05869e-07	1.92999e-06	1.49368e-06	Tyms/Pdhb/Prpsap1/Atp5k/Atp5l/Atp5c1/Atp5g3/Vcp/Atp5d/Dcakd/Gmps/Parp1/Gars/Umps/Ndufc2/Nme4/Aprt/Pkm/Shmt1/Atp5b/Atp5a1/Stoml2/Cmpk1/Guk1/Pdha1/Mapk1/Papss1/Atp5g1/Acat1/Paics/Atp5o/Atp5e/Rrm1/Dtymk/Ak2/Impdh2/Nme2/Nme1/Atp5g2/Dut/Rrm2/Ampd3	42
GO:0010257	NADH dehydrogenase complex assembly	17/2045	45/23210	1.08949e-07	1.97299e-06	1.52696e-06	Ndufaf3/Ndufc1/Ndufb6/Ndufb8/Ndufb5/Ndufa10/Ndufs8/Ndufb11/Ndufa2/Ndufc2/Ndufa5/Ndufab1/Ndufaf8/Dmac1/Ndufa1/Ndufa11/Ndufa3	17
GO:0032981	mitochondrial respiratory chain complex I assembly	17/2045	45/23210	1.08949e-07	1.97299e-06	1.52696e-06	Ndufaf3/Ndufc1/Ndufb6/Ndufb8/Ndufb5/Ndufa10/Ndufs8/Ndufb11/Ndufa2/Ndufc2/Ndufa5/Ndufab1/Ndufaf8/Dmac1/Ndufa1/Ndufa11/Ndufa3	17
GO:0015985	energy coupled proton transport, down electrochemical gradient	2045-12-01	23/23210	1.13889e-07	2.04887e-06	1.58569e-06	Atp5k/Atp5l/Atp5c1/Atp5g3/Atp5d/Atp5b/Atp5a1/Stoml2/Atp5g1/Atp5o/Atp5e/Atp5g2	12
GO:0015986	ATP synthesis coupled proton transport	2045-12-01	23/23210	1.13889e-07	2.04887e-06	1.58569e-06	Atp5k/Atp5l/Atp5c1/Atp5g3/Atp5d/Atp5b/Atp5a1/Stoml2/Atp5g1/Atp5o/Atp5e/Atp5g2	12
GO:0010971	positive regulation of G2/M transition of mitotic cell cycle	13/2045	27/23210	1.14307e-07	2.04965e-06	1.58629e-06	Cdc25b/Cdc25c/Ccnb1/Lmnb1/Cdk1/Dtl/Rcc2/App/Rab11a/Ccnd1/Cdk4/Fbxo5/Pbx1	13
GO:0006470	protein dephosphorylation	47/2045	238/23210	1.15858e-07	2.07068e-06	1.60257e-06	Ppp1r2/Cnep1r1/Ppp2r5e/Cdc25b/Ppp2r5c/Cdca2/Cdc25c/Ywhab/Gnai2/Ppp2ca/Camta1/Ppp1r11/Ppm1g/Ppp2r2d/Rock1/Rock2/Mastl/Tiprl/Ppp1r7/Ilkap/Bod1/Dusp11/Ppp2r2a/Ctdnep1/Ptprs/Vcan/Ppp1r12a/Ppp2r1a/Mprip/Ppp1cb/Ptpn1/Ppp1ca/Fkbp1a/Arpp19/Ptp4a2/Acp1/Hsp90b1/Ywhae/Ppp1cc/Pin1/Timm50/Hsp90ab1/Ppp2r5a/Ptprz1/Ppp2r2b/Ptpra/Ppp3ca	47
GO:0009117	nucleotide metabolic process	70/2045	418/23210	1.24981e-07	2.22646e-06	1.72313e-06	Tyms/Pdhb/Prpsap1/Atp5k/Atp5l/Atp5c1/Atp5g3/Vcp/Rhoa/Pgam1/Atp5d/Park7/Dcakd/Gmps/Parp1/Gars/Umps/Eif6/Mif/Ndufc2/Nme4/Dck/Aprt/Pkm/Galk1/Shmt1/Rnaseh2b/Gnai3/Atp5b/Atp5a1/Itpa/Stoml2/Cmpk1/Suclg2/Nt5c3b/Guk1/Pdha1/Mapk1/App/Papss1/Sucla2/Pgk1/Atp5g1/Acat1/Paics/Atp5o/Atp5e/Rrm1/Dtymk/Ak2/Impdh2/Ier3/Nudt4/Dnph1/Ran/Nme2/Acot1/Hint1/Nme1/Atp5g2/Dctpp1/Dut/Rrm2/Ampd3/Ddit4/Bpgm/Hmgcs1/Hmgcr/Nudt3/…	70
GO:0000079	regulation of cyclin-dependent protein serine/threonine kinase activity	22/2045	72/23210	1.29982e-07	2.30803e-06	1.78626e-06	Ccne2/Ccnb2/Ccnf/Psrc1/Cdkn2c/Cdkn2d/Ccnb1/Plk1/Ccna2/Casp3/Cdc6/Ccne1/Akt1/Bccip/Gtpbp4/Egfr/Ccnh/Ccni/Ccnd1/Actb/Ccnd2/Cdkn1b	22
GO:0051294	establishment of spindle orientation	15/2045	36/23210	1.32586e-07	2.34664e-06	1.81614e-06	Gpsm2/Spag5/Sapcd2/Cdk5rap2/Spdl1/Nde1/Mad2l1/Ndc80/Plk1/Cenpa/Spry1/Nsfl1c/Bccip/Spry2/Pafah1b1	15
GO:1904851	positive regulation of establishment of protein localization to telomere	2045-08-01	10/23210	1.37212e-07	2.42068e-06	1.87344e-06	Cct3/Cct6a/Cct5/Cct2/Cct7/Cct8/Tcp1/Cct4	8
GO:0071478	cellular response to radiation	35/2045	154/23210	1.41099e-07	2.48126e-06	1.92033e-06	Dhx36/Crebbp/Rdh11/Ect2/Nucks1/Pbk/H2afx/Bax/Fignl1/Parp1/Trp53/Rnf168/Ppid/Pold1/Pold3/Rad51/Rad51ap1/Pole3/Rhno1/Kdm1a/Yy1/Fmr1/Ruvbl2/Ei24/Eef1d/Gtf2h5/Swi5/Eif2s1/Hras/Rpl26/Npm1/Egr1/Ccnd2/Pcna/Aurkb	35
GO:0009314	response to radiation	67/2045	395/23210	1.41801e-07	2.48561e-06	1.9237e-06	Pclaf/Tipin/Dhx36/Crebbp/Rdh11/Ect2/Cdkn2d/Nucks1/Pbk/H2afx/Gnb1/Cirbp/Bax/Fignl1/Parp1/Trp53/Casp3/Rnf168/Ppid/Brca2/Pold1/Brca1/Pold3/Dtl/Rad51/Rad51ap1/Rad18/Topbp1/Kras/Pole3/Rhno1/Kdm1a/Yy1/Akt1/Fmr1/Ruvbl2/Egfr/Ube2a/Nr2f6/Nabp2/App/Ei24/Ppp1cb/Pde6d/Ppp1ca/Eef1d/Ccnd1/Gtf2h5/Swi5/Jun/Itgb1/Ppp1cc/Usp1/Gpx1/Eif2s1/Hras/Hmgn1/Rpl26/Txn1/Npm1/Egr1/Ccnd2/Junb/Pcna/Aurkb/Hmgcr/Jund	67
GO:0050685	positive regulation of mRNA processing	16/2045	41/23210	1.51603e-07	2.64835e-06	2.04964e-06	Dhx36/Ccnb1/Cirbp/Hspa8/Eif4a3/Thrap3/Rbmx/Prpf19/Sf3b4/Snw1/Ncbp2/Nudt21/Tra2b/Rbmxl1/Dazap1/Rbm3	16
GO:0051495	positive regulation of cytoskeleton organization	44/2045	218/23210	1.52054e-07	2.64835e-06	2.04964e-06	Gpsm2/Spag5/Dync1h1/Katnbl1/Terf1/Cdk5rap2/Cep295/Psrc1/Arpc2/Rhoa/Arpc3/Arpc4/Brk1/Rac1/Rhoc/Arpc5l/Arpc1b/Trim27/S100a10/Plk4/Rock2/Id1/Abi2/Arpc5/Nsfl1c/Pfdn2/Tpm1/Actr3/Drg1/Arpc1a/Actr2/Cfl1/Pfn1/Cfl2/Arf1/Mapre1/Hras/Rps3/Ranbp1/Npm1/Limch1/Cdkn1b/Dstn/Pdlim4	44
GO:0032206	positive regulation of telomere maintenance	18/2045	51/23210	1.55724e-07	2.70367e-06	2.09245e-06	Dhx36/Nek2/Gnl3/Atrx/Nabp2/Mapk1/Cct3/Cct6a/Cct5/Cct2/Cct7/Cct8/Ctnnb1/Tcp1/Cct4/Hnrnpd/Hnrnpa2b1/Aurkb	18
GO:1904816	positive regulation of protein localization to chromosome, telomeric region	2045-09-01	13/23210	1.62088e-07	2.80525e-06	2.17107e-06	Gnl3/Cct3/Cct6a/Cct5/Cct2/Cct7/Cct8/Tcp1/Cct4	9
GO:1904356	regulation of telomere maintenance via telomere lengthening	20/2045	62/23210	1.77902e-07	3.06923e-06	2.37538e-06	Dhx36/Pif1/Nek2/Terf1/Parp1/Mcrs1/Hnrnpc/Mapk1/Cct3/Cct6a/Cct5/Cct2/Cct7/Cct8/Ctnnb1/Hnrnpu/Tcp1/Cct4/Hnrnpa2b1/Aurkb	20
GO:0031503	protein-containing complex localization	48/2045	249/23210	1.8311e-07	3.14915e-06	2.43722e-06	Haspin/Ndc1/Thoc2/Mzt1/Dynll1/Birc5/Fkbp4/Ap2m1/Eif6/Nptx2/Nsg1/Nup85/Fyttd1/Cacng4/Pabpn1/Xpo1/Ythdc1/Rcc2/Polr2d/Vps35/Ift74/Rab11a/Sfpq/Thoc7/Ddx39b/Sarnp/Sem1/Eny2/Rap1a/Tpr/Pcm1/Nedd4/Ddx39/Srsf3/Ssb/Hnrnpu/Cnih2/Hras/Ssna1/Ran/Hnrnpa2b1/Rps15/Npm1/Eif5a/Clstn1/Gsk3b/Dag1/Arl3	48
GO:0051101	regulation of DNA binding	31/2045	129/23210	1.91777e-07	3.28786e-06	2.54458e-06	Rsf1/Nek2/Wapl/Hjurp/Sri/Park7/Parp1/Cdt1/E2f1/Mad2l2/Cdca5/Trim28/Id1/Sumo3/Smarca4/Nsd1/Sumo1/Taf10/Hes1/Sox11/Ctnnb1/Nfib/Jun/Hdac2/Hspa4/Nme1/Txn1/Hmgb2/H1f0/Ctnnbip1/Id3	31
GO:0070198	protein localization to chromosome, telomeric region	13/2045	28/23210	1.96125e-07	3.3519e-06	2.59414e-06	Terf1/Gnl3/Brca2/Atrx/Nabp2/Cct3/Cct6a/Cct5/Cct2/Cct7/Cct8/Tcp1/Cct4	13
GO:0031396	regulation of protein ubiquitination	41/2045	199/23210	2.23234e-07	3.80333e-06	2.94352e-06	Cul3/Cdc20/Fzr1/Mad2l1/Plk1/Ube2s/Ube2l3/Trib2/Ubxn1/Park7/Gps2/Brca1/Mad2l2/Kdm1a/Bcl10/Akt1/Mastl/Gtpbp4/Dcun1d5/Fyn/Adgrb1/Rnf180/Fkbp1a/Ube2n/Stub1/Dnaja1/Sox4/Hsp90aa1/U2af2/Pin1/Commd1/Rpl11/Rpl23/Rps3/Rps7/Rps2/Hsp90ab1/Rpl5/Npm1/Fbxo5/Svbp	41
GO:0061136	regulation of proteasomal protein catabolic process	38/2045	178/23210	2.36479e-07	4.01647e-06	3.10847e-06	Gipc1/Aurka/Plk1/Pbk/Csnk1a1/Vcp/Trib2/Ubb/Ubxn1/Park7/Alad/Smarcc1/Uchl5/Rad23a/Dda1/Ube2k/Akt1/Fmr1/Rad23b/Usp14/Psmd14/Csnk1e/Psme2/Rnf180/Psme1/Sdcbp/Sgta/Sumo1/Stub1/Gpx1/Commd1/Rpl11/Hsp90ab1/Sumo2/Rack1/Os9/Gsk3b/Gabarapl2	38
GO:0009206	purine ribonucleoside triphosphate biosynthetic process	20/2045	63/23210	2.39155e-07	4.04935e-06	3.13392e-06	Atp5k/Atp5l/Atp5c1/Atp5g3/Vcp/Atp5d/Parp1/Ndufc2/Nme4/Pkm/Atp5b/Atp5a1/Stoml2/Atp5g1/Atp5o/Atp5e/Impdh2/Nme2/Nme1/Atp5g2	20
GO:0055086	nucleobase-containing small molecule metabolic process	78/2045	492/23210	2.52191e-07	4.25689e-06	3.29454e-06	Tyms/Tk1/Pdhb/Prpsap1/Atp5k/Atp5l/Atp5c1/Atp5g3/Vcp/Rhoa/Pgam1/Atp5d/Park7/Nudt5/Dcakd/Gmps/Parp1/Gars/Umps/Eif6/Mif/Ndufc2/Ppat/Nme4/Dck/Aprt/Pkm/Galk1/Shmt1/Rnaseh2b/Kdm1a/Pcmt1/Gnai3/Oard1/Atp5b/Atp5a1/Itpa/Mtap/Stoml2/Cmpk1/Suclg2/Nt5c3b/Guk1/Pdha1/Mapk1/App/Papss1/Sucla2/Pgk1/Atp5g1/Acat1/Paics/Atp5o/Atp5e/Rrm1/Dtymk/Ak2/Impdh2/Ier3/Nudt4/Dnph1/Ran/Nme2/Acot1/Hint1/Nme1/Atp5g2/Dctpp1/Dut/Rrm…	78
GO:0045070	positive regulation of viral genome replication	14/2045	33/23210	2.65953e-07	4.47538e-06	3.46363e-06	Pkn2/Srpk2/Nucks1/Top2a/Vapa/Srpk1/Ppie/Ppid/Hspa8/Rad23a/Ppib/Ppih/Pabpc1/Ppia	14
GO:0033157	regulation of intracellular protein transport	43/2045	215/23210	2.73284e-07	4.58464e-06	3.54819e-06	Thoc2/Rangap1/Ect2/Kif20b/Tomm7/Arpc2/Snx3/Ppp2ca/Sh3glb1/Park7/Bard1/Trim28/Emd/Ipo5/Sar1a/Xpo1/Tardbp/Pkig/Fyn/Actr3/Rbm22/Parl/Mapk1/Ei24/Ptpn1/Atpif1/Pdcd5/Tpr/Pcm1/Kif5b/Oaz1/Ywhae/Hras/Commd1/Ran/Txn1/Cib1/Os9/Gsk3b/Tmem30a/Fis1/Sar1b/Pdcd10	43
GO:0045665	negative regulation of neuron differentiation	49/2045	260/23210	2.80174e-07	4.68584e-06	3.62652e-06	Foxg1/Ttc3/Dleu2/Thoc2/Aspm/Cdk5rap2/Cit/Map4k4/Dpysl3/Rhoa/Hes5/Lgals1/Bex1/Ifrd1/Ddx6/Id1/Lsm1/Fmr1/Prpf19/Actr3/Sox21/Ptprs/App/Six3/Hes1/Olig2/Itgb1/Ywhah/Hdac2/Eif4e/Vim/Nr2f1/Notch3/Cib1/Sema6d/Ednrb/Ptprz1/Sema6a/Gsk3b/Id3/Rtn4/Sox2/Lrp1/Pbx1/Ppp3ca/Gfap/Pafah1b1/Map2/Dync1i2	49
GO:0006284	base-excision repair	15/2045	38/23210	3.10849e-07	5.18302e-06	4.01131e-06	Lig1/Parp1/Rpa1/Pole/Pold1/Dna2/Ung/Rpa2/Rpa3/Neil3/Tdg/Apex1/Hmgb1/Rps3/Pcna	15
GO:0006473	protein acetylation	39/2045	187/23210	3.13477e-07	5.21097e-06	4.03293e-06	Hat1/Crebbp/Cep295/Brd8/Morf4l1/Smarcb1/Park7/Eid1/Naa20/Brca2/Brca1/Dscc1/Meaf6/Pole4/Pole3/Brd7/Msl3/Pih1d1/Mcrs1/Smarca4/Ruvbl2/Actl6a/Tcf3/Hdac1/Brd1/Taf7/Taf10/Ctbp1/Mdh2/Mbd3/Morf4l2/Sox4/Naa10/Yeats4/Hdac2/Naa50/Ctcf/Esco2/Gsk3b	39
GO:0009145	purine nucleoside triphosphate biosynthetic process	20/2045	64/23210	3.19186e-07	5.27989e-06	4.08627e-06	Atp5k/Atp5l/Atp5c1/Atp5g3/Vcp/Atp5d/Parp1/Ndufc2/Nme4/Pkm/Atp5b/Atp5a1/Stoml2/Atp5g1/Atp5o/Atp5e/Impdh2/Nme2/Nme1/Atp5g2	20
GO:0019693	ribose phosphate metabolic process	59/2045	339/23210	3.19554e-07	5.27989e-06	4.08627e-06	Pdhb/Prpsap1/Atp5k/Atp5l/Atp5c1/Atp5g3/Vcp/Rhoa/Pgam1/Atp5d/Nudt5/Dcakd/Gmps/Parp1/Umps/Eif6/Mif/Ndufc2/Ppat/Nme4/Aprt/Pkm/Galk1/Rnaseh2b/Gnai3/Atp5b/Atp5a1/Itpa/Stoml2/Cmpk1/Suclg2/Guk1/Pdha1/App/Papss1/Sucla2/Pgk1/Atp5g1/Acat1/Paics/Atp5o/Atp5e/Ak2/Impdh2/Ier3/Nudt4/Ran/Nme2/Acot1/Hint1/Nme1/Atp5g2/Ampd3/Ddit4/Bpgm/Hmgcs1/Hmgcr/Nudt3/Scp2	59
GO:2001234	negative regulation of apoptotic signaling pathway	45/2045	231/23210	3.20763e-07	5.28389e-06	4.08937e-06	Hells/Phip/G2e3/Cdkn2d/Gnai2/Sh3glb1/Park7/Higd1a/Bax/Fignl1/Bok/Mif/Fxn/Atad5/Brca1/Cdk11b/Kdm1a/Bcl2l12/Akt1/Rtkn2/Pih1d1/Gnai3/Txndc12/Mcl1/Fyn/Hdac1/Parl/Birc6/Ptpn1/Slc25a5/Ctnnb1/Dnaja1/Prdx2/Pea15a/Ybx3/Gpx1/Ier3/Prelid1/Hdac2/Nono/Maz/Tpt1/Hmgb2/Gas1/Tmbim6	45
GO:1902808	positive regulation of cell cycle G1/S phase transition	17/2045	48/23210	3.24398e-07	5.32772e-06	4.12329e-06	Crebbp/Fam83d/Dbf4/Eif4g1/Ccne1/Cdc45/Larp7/Akt1/Egfr/Phb2/Ccnd1/Rdx/Apex1/Rpl17/Anp32b/Ccnd2/Ezh2	17
GO:1901796	regulation of signal transduction by p53 class mediator	21/2045	70/23210	3.52588e-07	5.77337e-06	4.46819e-06	Rpf2/Ubb/Sh3glb1/Trp53/Smyd2/Mif/Ddx5/Atad5/Kdm1a/Bcl2l12/Eef1e1/Pak1ip1/Hnrnpk/Kmt5a/Rpl11/Rpl23/Rps7/Rpl26/Rpl5/Npm1/Spred1	21
GO:0051443	positive regulation of ubiquitin-protein transferase activity	2045-12-01	25/23210	3.70416e-07	6.04718e-06	4.6801e-06	Cdc20/Fzr1/Plk1/Ube2s/Ube2l3/Trib2/Mastl/Dcun1d5/Ube2n/Stub1/Pin1/Rps2	12
GO:0009142	nucleoside triphosphate biosynthetic process	22/2045	76/23210	3.73305e-07	6.07621e-06	4.70257e-06	Atp5k/Atp5l/Atp5c1/Atp5g3/Vcp/Atp5d/Parp1/Ndufc2/Nme4/Pkm/Atp5b/Atp5a1/Stoml2/Cmpk1/Atp5g1/Atp5o/Atp5e/Dtymk/Impdh2/Nme2/Nme1/Atp5g2	22
GO:0035303	regulation of dephosphorylation	36/2045	167/23210	3.78271e-07	6.13877e-06	4.75098e-06	Rbm26/Cep192/Wnk1/Ppp1r2/Ppp1r35/Cnep1r1/Cdca2/Knl1/Ywhab/Gnai2/Ppp2ca/Camta1/Ppp1r11/Pkmyt1/Rock1/Pcif1/Rock2/Mastl/Tiprl/Ppp1r7/Mphosph10/Bod1/Vcan/Ppp1r12a/Mprip/Fkbp1a/Arpp19/Hsp90b1/Ywhae/Pin1/Hsp90ab1/Rpl5/Tgfb2/Spred1/Ppp2r5a/Ppp2r2b	36
GO:0006289	nucleotide-excision repair	18/2045	54/23210	4.18374e-07	6.7695e-06	5.23913e-06	Cetn2/Polr2i/Rbbp8/Trp53/Rpa1/Pole/Brca2/Pold1/Brip1/Pold3/Rpa2/Rpa3/Neil3/Rad23a/Rad23b/Gtf2h5/Hmgb1/Hmgn1	18
GO:0016311	dephosphorylation	62/2045	366/23210	4.29168e-07	6.92366e-06	5.35844e-06	Rbm26/Cep192/Wnk1/Ppp1r2/Ppp1r35/Cnep1r1/Ppp2r5e/Cdc25b/Ppp2r5c/Cdkn3/Cdca2/Cdc25c/Knl1/Ywhab/Gnai2/Ppp2ca/Camta1/Ppp1r11/Pkmyt1/Ppm1g/Ppp2r2d/Rock1/Pcif1/Rock2/Mastl/Tiprl/Ppp1r7/Ppp4c/Ilkap/Mphosph10/Bod1/Dusp11/Ppp2r2a/Ctdnep1/Ptprs/Vcan/Ppp1r12a/Ppp2r1a/Mprip/Ppp1cb/Ptpn1/Ppp1ca/Fkbp1a/Arpp19/Ptp4a2/Acp1/Hsp90b1/Ywhae/Ppp1cc/Pin1/Timm50/Hsp90ab1/Rpl5/Tgfb2/Spred1/Ppp2r5a/Ptprz1/Ppp2r2b/Ptpra/…	62
GO:0033108	mitochondrial respiratory chain complex assembly	22/2045	77/23210	4.79415e-07	7.71153e-06	5.96819e-06	Ndufaf3/Ndufc1/Ndufb6/Ndufb8/Ndufb5/Ndufa10/Ndufs8/Ndufb11/Cox20/Ndufa2/Cox16/Uqcrb/Ndufc2/Ndufa5/Ndufab1/Ndufaf8/Dmac1/Samm50/Uqcc2/Ndufa1/Ndufa11/Ndufa3	22
GO:0006446	regulation of translational initiation	19/2045	60/23210	4.97596e-07	7.98051e-06	6.17637e-06	Paip2b/Eif5b/Eif4g1/Eif3b/Eif4ebp1/Ythdf2/Fmr1/Khdrbs1/Polr2d/Polr2g/Ncbp2/Paip1/Eif3k/Tpr/Eif5/Eif4g2/Eif2s1/Rpl13a/Npm1	19
GO:0009260	ribonucleotide biosynthetic process	33/2045	148/23210	5.06392e-07	8.09783e-06	6.26717e-06	Pdhb/Atp5k/Atp5l/Atp5c1/Atp5g3/Vcp/Atp5d/Dcakd/Gmps/Parp1/Umps/Ndufc2/Nme4/Aprt/Pkm/Atp5b/Atp5a1/Stoml2/Cmpk1/Guk1/Pdha1/Papss1/Atp5g1/Acat1/Paics/Atp5o/Atp5e/Ak2/Impdh2/Nme2/Nme1/Atp5g2/Ampd3	33
GO:0051099	positive regulation of binding	41/2045	205/23210	5.1269e-07	8.17269e-06	6.32511e-06	Wapl/Traf4/Ppp2ca/Park7/Eif4g1/Parp1/Cdt1/S100a10/Cdca5/Trim28/Kdm1a/Fmr1/Eif3d/Smarca4/Dph3/Actr3/App/Med25/Fkbp1a/Hes1/Ctnnb1/Eif3c/Mapre1/Dhx9/Eif3e/Eif2s1/Hnrnpl/Pin1/Hspa4/Ran/Rpl11/Hsp90ab1/Nme1/Txn1/Stmn1/Hmgb2/H1f0/Agrn/Tgfb2/Gsk3b/Lrp1	41
GO:0046390	ribose phosphate biosynthetic process	34/2045	155/23210	5.14062e-07	8.17269e-06	6.32511e-06	Pdhb/Prpsap1/Atp5k/Atp5l/Atp5c1/Atp5g3/Vcp/Atp5d/Dcakd/Gmps/Parp1/Umps/Ndufc2/Nme4/Aprt/Pkm/Atp5b/Atp5a1/Stoml2/Cmpk1/Guk1/Pdha1/Papss1/Atp5g1/Acat1/Paics/Atp5o/Atp5e/Ak2/Impdh2/Nme2/Nme1/Atp5g2/Ampd3	34
GO:0009201	ribonucleoside triphosphate biosynthetic process	20/2045	66/23210	5.56973e-07	8.82923e-06	6.83322e-06	Atp5k/Atp5l/Atp5c1/Atp5g3/Vcp/Atp5d/Parp1/Ndufc2/Nme4/Pkm/Atp5b/Atp5a1/Stoml2/Atp5g1/Atp5o/Atp5e/Impdh2/Nme2/Nme1/Atp5g2	20
GO:0050768	negative regulation of neurogenesis	58/2045	337/23210	5.86803e-07	9.25059e-06	7.15932e-06	Foxg1/Ttc3/Dleu2/Thoc2/Aspm/Cdk5rap2/Cit/Map4k4/Dpysl3/Rhoa/Hes5/Trp53/Lgals1/Bex1/Ifrd1/Ddx6/Kdm1a/Id1/Lsm1/Fmr1/Prpf19/Actr3/Dnajb11/Rnf10/Sox21/Ptprs/App/Six3/Hes1/Sox11/Olig2/Ctnnb1/Pcm1/Itgb1/Ywhah/Hdac2/Eif4e/Vim/Nr2f1/Notch3/Cib1/Sema6d/Ptn/Ednrb/Ptprz1/Adgrg1/Sema6a/Gsk3b/Id3/Rtn4/Sox2/Lrp1/Pbx1/Ppp3ca/Gfap/Pafah1b1/Map2/Dync1i2	58
GO:0051258	protein polymerization	50/2045	274/23210	5.86936e-07	9.25059e-06	7.15932e-06	Cep192/Mzt1/Rangrf/Terf1/Cdk5rap2/Ckap5/Nde1/Psrc1/Ube2s/Ube2c/Fkbp4/Arpc2/Rhoa/Arpc3/Arpc4/Capzb/Brk1/Rac1/Hdgfl3/Arpc5l/Arpc1b/Trim27/Tubgcp2/Tubg1/Capza1/Abi2/Arpc5/Ube2k/Tpm1/Actr3/Drg1/Arpc1a/Mtpn/Actr2/Cfl1/Pfn1/Arf1/Rdx/Mapre1/Hsp90aa1/Tmsb10/Rps3/Tmsb4x/Stmn1/Fbxo5/Prex1/Cdkn1b/Twf1/Chmp2a/Map2	50
GO:0042770	signal transduction in response to DNA damage	24/2045	90/23210	5.97434e-07	9.38899e-06	7.26644e-06	Fzr1/Plk1/Trp53/Smyd2/Mif/Ddx5/Brca2/Atad5/E2f7/Brca1/Mad2l2/Dtl/Kdm1a/Atrx/Foxm1/Prpf19/Eef1e1/Cdc5l/Sox4/Kmt5a/Rps27l/Rpl26/Npm1/Spred1	24
GO:0032434	regulation of proteasomal ubiquitin-dependent protein catabolic process	29/2045	122/23210	6.00465e-07	9.39541e-06	7.27141e-06	Gipc1/Aurka/Plk1/Pbk/Csnk1a1/Vcp/Trib2/Ubxn1/Park7/Smarcc1/Uchl5/Rad23a/Dda1/Ube2k/Akt1/Rad23b/Usp14/Csnk1e/Rnf180/Sdcbp/Sgta/Sumo1/Stub1/Commd1/Rpl11/Hsp90ab1/Sumo2/Rack1/Gsk3b	29
GO:0031334	positive regulation of protein-containing complex assembly	43/2045	221/23210	6.01279e-07	9.39541e-06	7.27141e-06	Terf1/Cdk5rap2/Psrc1/Arpc2/Vcp/Rhoa/Sh3glb1/Arpc3/Arpc4/Psmc5/Brk1/Rac1/Bax/Rhoc/Eif4g1/Arpc5l/Trp53/Arpc1b/Trim27/Cdt1/Abi2/Arpc5/Pih1d1/Psmc2/Psmc4/Actr3/Drg1/Arpc1a/Med25/Actr2/Sumo1/Pfn1/Psmc6/Arf1/Stub1/Psmc3/Mapre1/Hsp90aa1/Fscn1/Rps3/Rack1/Gsk3b/Cdkn1b	43
GO:2000059	negative regulation of ubiquitin-dependent protein catabolic process	17/2045	50/23210	6.34457e-07	9.88559e-06	7.65077e-06	Gipc1/Pbk/Ubxn1/Park7/Smarcc1/Uchl5/Csnk2a2/Usp14/Pdcl3/Sdcbp/Sgta/Csnk2a1/Rpl11/Rpl23/Rps7/Hsp90ab1/Rpl5	17
GO:0140053	mitochondrial gene expression	26/2045	103/23210	6.59233e-07	1.02425e-05	7.92696e-06	Mrps6/Gars/Mrps34/Mrps35/Mrps17/Mrpl51/Mrps25/Mrpl2/Mrps15/Mrpl23/Tsfm/Mrps18a/Mrps11/Malsu1/Tufm/C1qbp/Mrpl52/Mrpl58/Uqcc2/Chchd1/Mrps16/Mrpl12/Mrpl57/Hsd17b10/Mrps21/Ndufa7	26
GO:0007063	regulation of sister chromatid cohesion	2045-11-01	22/23210	6.82288e-07	1.05706e-05	8.18094e-06	Rad21/Wapl/Sgo2a/Bub1/Fen1/Cdca5/Nsmce2/Atrx/Sfpq/Ctnnb1/Naa10	11
GO:0006282	regulation of DNA repair	28/2045	117/23210	8.06067e-07	1.24531e-05	9.63781e-06	Fignl1/Parp1/Rnf168/Rif1/Timeless/Aunip/Brca1/Mad2l2/Rpa2/Rad51/Rad51ap1/Smchd1/Trim28/Kdm1a/Foxm1/Ppp4c/Fh1/Egfr/Actr2/Ube2n/Usp1/Dhx9/Ier3/Nsd2/Hmgb1/Rps3/Pcna/Dek	28
GO:0008637	apoptotic mitochondrial changes	27/2045	111/23210	8.94297e-07	1.37772e-05	1.06626e-05	Siva1/Sh3glb1/Higd1a/Bax/Bok/Trp53/Fxn/Akt1/Apopt1/Mcl1/Parl/Vps35/Dap3/Atg3/Atpif1/Pdcd5/Slc25a5/Rnf7/Jun/Gpx1/Ier3/Prelid1/Timm50/Hspd1/Gsk3b/Ppp2r2b/Fis1	27
GO:1904358	positive regulation of telomere maintenance via telomere lengthening	14/2045	36/23210	9.56815e-07	1.46989e-05	1.1376e-05	Dhx36/Nek2/Mapk1/Cct3/Cct6a/Cct5/Cct2/Cct7/Cct8/Ctnnb1/Tcp1/Cct4/Hnrnpa2b1/Aurkb	14
GO:0007076	mitotic chromosome condensation	2045-09-01	15/23210	9.63102e-07	1.47541e-05	1.14186e-05	Ncapg/Ncapd2/Ncaph/Smc4/Smc2/Nusap1/Cdca5/Ncapd3/Ncaph2	9
GO:0046782	regulation of viral transcription	15/2045	41/23210	9.88041e-07	1.50938e-05	1.16816e-05	Rsf1/Nucks1/Zfp36/Smarcb1/Ifitm3/Trim27/Taf11/Smarca4/Snw1/Tardbp/Hdac1/Pfn1/Psmc3/Jun/Dhx9	15
GO:0000470	maturation of LSU-rRNA	2045-12-01	27/23210	1.04731e-06	1.59547e-05	1.23479e-05	Rpf2/Gtpbp4/Rpl7l1/Ddx18/Snu13/Nhp2/Rsl1d1/Rpl35/Rpl10a/Rpl7a/Rpl7/Npm1	12
GO:0046822	regulation of nucleocytoplasmic transport	27/2045	112/23210	1.0804e-06	1.64131e-05	1.27026e-05	Rbm26/Thoc2/Rangap1/Ect2/Ppp2ca/Park7/Bard1/Trim28/Emd/Ipo5/Xpo1/Cpsf6/Tardbp/Pkig/Khdrbs1/Rbm22/Mapk1/Ppp1r12a/Ei24/Tpr/Ywhae/Ppp1cc/Dhx9/Ier3/Ran/Txn1/Gsk3b	27
GO:0009152	purine ribonucleotide biosynthetic process	31/2045	139/23210	1.10342e-06	1.67164e-05	1.29373e-05	Pdhb/Atp5k/Atp5l/Atp5c1/Atp5g3/Vcp/Atp5d/Dcakd/Gmps/Parp1/Ndufc2/Nme4/Aprt/Pkm/Atp5b/Atp5a1/Stoml2/Guk1/Pdha1/Papss1/Atp5g1/Acat1/Paics/Atp5o/Atp5e/Ak2/Impdh2/Nme2/Nme1/Atp5g2/Ampd3	31
GO:0009259	ribonucleotide metabolic process	56/2045	328/23210	1.18434e-06	1.78927e-05	1.38477e-05	Pdhb/Atp5k/Atp5l/Atp5c1/Atp5g3/Vcp/Rhoa/Pgam1/Atp5d/Dcakd/Gmps/Parp1/Umps/Eif6/Mif/Ndufc2/Nme4/Aprt/Pkm/Galk1/Rnaseh2b/Gnai3/Atp5b/Atp5a1/Itpa/Stoml2/Cmpk1/Suclg2/Guk1/Pdha1/App/Papss1/Sucla2/Pgk1/Atp5g1/Acat1/Paics/Atp5o/Atp5e/Ak2/Impdh2/Ier3/Nudt4/Ran/Nme2/Acot1/Hint1/Nme1/Atp5g2/Ampd3/Ddit4/Bpgm/Hmgcs1/Hmgcr/Nudt3/Scp2	56
GO:0021987	cerebral cortex development	26/2045	106/23210	1.19339e-06	1.79797e-05	1.39151e-05	Foxg1/Kif14/Pex13/Tacc3/Aspm/Nde1/Rhoa/Rac1/Bax/Egfr/Ptprs/Hnrnpk/Ctnnb1/Rnf7/Ywhae/Tra2b/Nr2f1/Tacc1/Adgrg1/Gsk3b/Mdk/Rtn4/Sox2/Cdh2/Pou3f2/Pafah1b1	26
GO:1905214	regulation of RNA binding	2045-08-01	12/23210	1.28351e-06	1.92843e-05	1.49247e-05	Nucks1/Eif4g1/Eif4a3/Fmr1/Eif3d/Eif3c/Eif3e/Hnrnpl	8
GO:0072522	purine-containing compound biosynthetic process	34/2045	161/23210	1.29642e-06	1.9425e-05	1.50336e-05	Pdhb/Prpsap1/Atp5k/Atp5l/Atp5c1/Atp5g3/Vcp/Atp5d/Dcakd/Gmps/Parp1/Ndufc2/Nme4/Aprt/Pkm/Shmt1/Atp5b/Atp5a1/Mtap/Stoml2/Guk1/Pdha1/Papss1/Atp5g1/Acat1/Paics/Atp5o/Atp5e/Ak2/Impdh2/Nme2/Nme1/Atp5g2/Ampd3	34
GO:0051961	negative regulation of nervous system development	60/2045	362/23210	1.37547e-06	2.04981e-05	1.58641e-05	Foxg1/Ttc3/Dleu2/Thoc2/Aspm/Cdk5rap2/Cit/Map4k4/Dpysl3/Rhoa/Hes5/Trp53/Lgals1/Bex1/Ifrd1/Ddx6/Kdm1a/Id1/Lsm1/Fmr1/Prpf19/Ctsc/Actr3/Dnajb11/Rnf10/Sox21/Ptprs/App/Six3/Hes1/Sox11/Hnrnpk/Olig2/Ctnnb1/Pcm1/Itgb1/Ywhah/Hdac2/Eif4e/Vim/Nr2f1/Notch3/Cib1/Sema6d/Ptn/Ednrb/Ptprz1/Adgrg1/Sema6a/Gsk3b/Id3/Rtn4/Sox2/Lrp1/Pbx1/Ppp3ca/Gfap/Pafah1b1/Map2/Dync1i2	60
GO:0046605	regulation of centrosome cycle	18/2045	58/23210	1.37928e-06	2.04981e-05	1.58641e-05	Cep192/Nek2/Kifc1/Ccnf/Cdk5rap2/Cep295/Kif11/Nubp1/Plk4/Trim37/Rock2/Xpo1/Nsfl1c/Ctnnb1/Ranbp1/Npm1/Chmp2a/Chmp4b	18
GO:1902369	negative regulation of RNA catabolic process	18/2045	58/23210	1.37928e-06	2.04981e-05	1.58641e-05	Dhx36/Zfp36/Slirp/Cirbp/E2f1/Thrap3/Fmr1/Tardbp/Elavl1/Hnrnpc/Syncrip/Hnrnpu/Dhx9/Ybx1/Hnrnpd/Pabpc1/Hnrnpa0/Qk	18
GO:0051205	protein insertion into membrane	14/2045	37/23210	1.41455e-06	2.09652e-05	1.62257e-05	Timm13/Tomm22/Sh3glb1/Romo1/Bax/Timm10/Timm9/Samm50/Timm22/Sgta/Pdcd5/Hsp90aa1/Tomm40/Hspa4	14
GO:0098727	maintenance of cell number	35/2045	169/23210	1.46986e-06	2.17261e-05	1.68145e-05	Crebbp/Prrx1/Ss18/Aspm/Zfp706/Hes5/Gnl3/Klf10/Rif1/Smc3/Srrt/Stag2/Rtf1/Ddx6/Cnot3/Lsm1/Med10/Med21/Smarca4/Elavl1/Med28/Med7/Hes1/Ctnnb1/Pcm1/Sox4/Smc1a/Eif4e/Med30/Tpt1/Ezh2/Ptn/Sox2/Cdh2/Zfp36l2	35
GO:2001022	positive regulation of response to DNA damage stimulus	25/2045	101/23210	1.5889e-06	2.34223e-05	1.81273e-05	Ankle1/Parp1/Rnf168/Ddx5/Rif1/Timeless/Brca1/Mad2l2/Nsmce4a/Smchd1/Trim28/Bclaf1/Foxm1/Fmr1/Eef1e1/Fh1/Egfr/Actr2/Ube2n/Dhx9/Nsmce1/Rps3/Rpl26/Pcna/Spred1	25
GO:0051972	regulation of telomerase activity	16/2045	48/23210	1.82746e-06	2.68667e-05	2.0793e-05	Pif1/Nek2/Terf1/Trp53/Mcrs1/Mapk1/Cct2/Ctnnb1/Hsp90aa1/Tcp1/Ptges3/Cct4/Hsp90ab1/Hnrnpd/Hnrnpa2b1/Aurkb	16
GO:0014015	positive regulation of gliogenesis	23/2045	89/23210	1.84661e-06	2.70754e-05	2.09545e-05	Etv5/E2f1/Rheb/Prpf19/Bag1/Actr3/Hdac1/Hes1/Olig2/Fubp1/Ppp1cc/Hdac2/Vim/Ptn/Ptprz1/Mdk/Ptpra/Rtn4/Qk/Dag1/Lrp1/Serpine2/Gfap	23
GO:0090150	establishment of protein localization to membrane	42/2045	223/23210	1.96426e-06	2.86703e-05	2.21888e-05	Arl6ip1/Timm13/Tomm22/Arpc2/Srp9/Srp19/Vps37b/Srp14/Sh3glb1/Romo1/Bax/Timm10/Nsg1/Vamp3/Fyn/Actr3/Timm9/Srp72/Samm50/Vps35/Timm22/Rab31/Rab11a/Golga7/Sgta/Pdcd5/Sec61b/Hsp90aa1/Tomm40/Hras/Commd1/Hspa4/Rack1/Cib1/Clstn1/Ssr3/Rab10/Sec62/Fis1/Chmp4b/Rab11b/Sys1	42
GO:0034314	Arp2/3 complex-mediated actin nucleation	13/2045	33/23210	1.97111e-06	2.86703e-05	2.21888e-05	Arpc2/Arpc3/Arpc4/Brk1/Arpc5l/Arpc1b/Trim27/Abi2/Arpc5/Actr3/Arpc1a/Actr2/Arf1	13
GO:0044743	protein transmembrane import into intracellular organelle	13/2045	33/23210	1.97111e-06	2.86703e-05	2.21888e-05	Pex13/Grpel1/Tomm7/Timm23/Romo1/Tomm20/Dnlz/Timm17b/Timm17a/Dnajc19/Tomm40/Timm50/Hspd1	13
GO:1903051	negative regulation of proteolysis involved in cellular protein catabolic process	20/2045	71/23210	2.00902e-06	2.91441e-05	2.25555e-05	Gipc1/Pbk/Ubxn1/Park7/Alad/Smarcc1/Uchl5/Csnk2a2/Usp14/Pdcl3/Sdcbp/Sgta/Csnk2a1/Rpl11/Rpl23/Rps7/Hsp90ab1/Rpl5/Os9/Gabarapl2	20
GO:0007064	mitotic sister chromatid cohesion	2045-11-01	24/23210	2.04428e-06	2.95772e-05	2.28907e-05	Haspin/Cdc20/Dscc1/Cdca5/Nsmce2/Atrx/Bod1/Smc1a/Naa10/Naa50/Sgo1	11
GO:0032392	DNA geometric change	14/2045	38/23210	2.05837e-06	2.96243e-05	2.29272e-05	Mcm7/Mcm4/Mcm6/Dhx36/Pif1/Top2a/Trp53/Rpa1/Mcm2/Rad51/Ddx1/Dhx9/Hmgb1/Hnrnpa2b1	14
GO:0045005	DNA-dependent DNA replication maintenance of fidelity	14/2045	38/23210	2.05837e-06	2.96243e-05	2.29272e-05	Tipin/Nucks1/Pole/Brca2/Timeless/Pold1/Dna2/Mms22l/Rad51/Cenps/Donson/Atrx/Cenpx/Pcna	14
GO:0000209	protein polyubiquitination	38/2045	194/23210	2.23935e-06	3.21444e-05	2.48776e-05	Ttc3/Cdc23/Cul3/Rnf26/Cdc27/Rnf5/G2e3/Ube2t/Ube2s/Ube2c/Ube2l3/Ube2d2a/Ube2d3/Anapc13/Ube2r2/Ube2v1/Rnf168/Trim27/Gps2/Bard1/Brca1/Dtl/Anapc5/Ube2j2/Ube2k/Prpf19/Ube2a/March5/Rnf180/Anapc10/Anapc11/Ube2e3/Ube2n/Stub1/Ctnnb1/Zfp91/Nedd4/Rnf187	38
GO:0019827	stem cell population maintenance	34/2045	165/23210	2.32365e-06	3.32671e-05	2.57465e-05	Crebbp/Prrx1/Ss18/Aspm/Zfp706/Hes5/Gnl3/Klf10/Rif1/Smc3/Srrt/Stag2/Rtf1/Ddx6/Cnot3/Lsm1/Med10/Med21/Smarca4/Elavl1/Med28/Med7/Hes1/Ctnnb1/Pcm1/Sox4/Smc1a/Eif4e/Med30/Tpt1/Ptn/Sox2/Cdh2/Zfp36l2	34
GO:0046785	microtubule polymerization	21/2045	78/23210	2.51272e-06	3.58801e-05	2.77687e-05	Cep192/Mzt1/Rangrf/Terf1/Cdk5rap2/Ckap5/Nde1/Psrc1/Fkbp4/Capzb/Rac1/Hdgfl3/Tubgcp2/Tubg1/Drg1/Mapre1/Rps3/Stmn1/Fbxo5/Cdkn1b/Map2	21
GO:0006334	nucleosome assembly	24/2045	97/23210	2.57154e-06	3.66244e-05	2.83447e-05	Hat1/Rsf1/Hp1bp3/Hjurp/Cenpp/Chaf1b/Chaf1a/Mcm2/Asf1b/Pole3/Itgb3bp/Mis18a/Atrx/Smarca4/Asf1a/Brd2/Nap1l4/Smarca5/Rbbp4/Nap1l1/Set/Npm1/Nasp/H1f0	24
GO:0019083	viral transcription	15/2045	44/23210	2.77721e-06	3.94508e-05	3.05322e-05	Rsf1/Nucks1/Zfp36/Smarcb1/Ifitm3/Trim27/Taf11/Smarca4/Snw1/Tardbp/Hdac1/Pfn1/Psmc3/Jun/Dhx9	15
GO:0030010	establishment of cell polarity	30/2045	138/23210	2.85958e-06	4.05156e-05	3.13563e-05	Gpsm2/Spag5/Sapcd2/Cdk5rap2/Wee1/Spdl1/Nde1/Kif20b/Mad2l1/Ndc80/Plk1/Cenpa/Rhoa/Hes5/Spry1/Nsfl1c/Bccip/Fam89b/Rap1b/Hes1/Cfl1/Hsp90aa1/Fscn1/Hsp90ab1/Gsk3b/Fez1/Rab10/Spry2/Pafah1b1/Map2	30
GO:1900087	positive regulation of G1/S transition of mitotic cell cycle	14/2045	39/23210	2.95121e-06	4.17059e-05	3.22775e-05	Crebbp/Dbf4/Eif4g1/Ccne1/Cdc45/Larp7/Akt1/Egfr/Ccnd1/Rdx/Apex1/Rpl17/Anp32b/Ccnd2	14
GO:0046606	negative regulation of centrosome cycle	2045-08-01	13/23210	3.07777e-06	4.32708e-05	3.34886e-05	Nek2/Kifc1/Ccnf/Cdk5rap2/Nubp1/Trim37/Npm1/Chmp2a	8
GO:0051315	attachment of mitotic spindle microtubules to kinetochore	2045-08-01	13/23210	3.07777e-06	4.32708e-05	3.34886e-05	Cenpc1/Kif2c/Nuf2/Ndc80/Cenpe/Cdt1/Bod1/Hnrnpu	8
GO:0051298	centrosome duplication	19/2045	67/23210	3.22538e-06	4.52297e-05	3.50047e-05	Cep192/Kifc1/Ccnf/Cdk5rap2/Cep295/Ckap5/Nde1/Cetn2/Nubp1/Sass6/Brca2/Brca1/Plk4/Trim37/Rock2/Xpo1/Npm1/Chmp2a/Chmp4b	19
GO:0006406	mRNA export from nucleus	16/2045	50/23210	3.3667e-06	4.67322e-05	3.61675e-05	Thoc2/Nup85/Fyttd1/Pabpn1/Ythdc1/Polr2d/Thoc7/Ddx39b/Sarnp/Sem1/Eny2/Tpr/Ddx39/Srsf3/Hnrnpa2b1/Eif5a	16
GO:0071427	mRNA-containing ribonucleoprotein complex export from nucleus	16/2045	50/23210	3.3667e-06	4.67322e-05	3.61675e-05	Thoc2/Nup85/Fyttd1/Pabpn1/Ythdc1/Polr2d/Thoc7/Ddx39b/Sarnp/Sem1/Eny2/Tpr/Ddx39/Srsf3/Hnrnpa2b1/Eif5a	16
GO:0071806	protein transmembrane transport	16/2045	50/23210	3.3667e-06	4.67322e-05	3.61675e-05	Pex13/Grpel1/Tomm7/Timm23/Romo1/Hspa8/Tomm20/Dnlz/Timm17b/Timm17a/Sec61b/Dnajc19/Tomm40/Timm50/Hspd1/Sec62	16
GO:1902373	negative regulation of mRNA catabolic process	16/2045	50/23210	3.3667e-06	4.67322e-05	3.61675e-05	Zfp36/Cirbp/E2f1/Thrap3/Fmr1/Tardbp/Elavl1/Hnrnpc/Syncrip/Hnrnpu/Dhx9/Ybx1/Hnrnpd/Pabpc1/Hnrnpa0/Qk	16
GO:0075522	IRES-dependent viral translational initiation	2045-07-01	10/23210	3.85645e-06	5.31257e-05	4.11157e-05	Eif3b/Eif3d/Eif3f/Denr/Pcbp2/Ssb/Eif3a	7
GO:1902415	regulation of mRNA binding	2045-07-01	10/23210	3.85645e-06	5.31257e-05	4.11157e-05	Eif4g1/Eif4a3/Fmr1/Eif3d/Eif3c/Eif3e/Hnrnpl	7
GO:1904667	negative regulation of ubiquitin protein ligase activity	2045-07-01	10/23210	3.85645e-06	5.31257e-05	4.11157e-05	Mad2l1/Mad2l2/Rpl11/Rpl23/Rps7/Rpl5/Fbxo5	7
GO:0000413	protein peptidyl-prolyl isomerization	2045-10-01	21/23210	3.92063e-06	5.37391e-05	4.15904e-05	Fkbp4/Ppie/Ppil1/Ppid/Ppig/Ppic/Ppib/Fkbp1a/Ppih/Ppia	10
GO:1901673	regulation of mitotic spindle assembly	2045-10-01	21/23210	3.92063e-06	5.37391e-05	4.15904e-05	Plk1/Smc3/Stag1/Stag2/Drg1/Tpr/Smc1a/Hnrnpu/Chmp2a/Chmp4b	10
GO:0034724	DNA replication-independent nucleosome organization	2045-12-01	30/23210	4.05488e-06	5.53021e-05	4.28001e-05	Hat1/Hjurp/Cenpp/Asf1b/Pole3/Itgb3bp/Mis18a/Atrx/Asf1a/Supt16/Rbbp4/Nasp	12
GO:0048026	positive regulation of mRNA splicing, via spliceosome	2045-12-01	30/23210	4.05488e-06	5.53021e-05	4.28001e-05	Cirbp/Hspa8/Eif4a3/Thrap3/Rbmx/Prpf19/Sf3b4/Snw1/Tra2b/Rbmxl1/Dazap1/Rbm3	12
GO:2001244	positive regulation of intrinsic apoptotic signaling pathway	19/2045	68/23210	4.10877e-06	5.58977e-05	4.3261e-05	Spop/Bub1/Ubb/Sh3glb1/Park7/Bax/Bok/Trp53/Sod1/Bclaf1/Mcl1/Ei24/Sfpq/Rpl11/Rps3/Rps7/Rpl26/Rack1/Fis1	19
GO:0007143	female meiotic nuclear division	13/2045	35/23210	4.29197e-06	5.8101e-05	4.49662e-05	Cdc25b/Ttk/Aurka/Sgo2a/Ncaph/Plk1/Top2a/Ubb/Trip13/Mastl/Ncaph2/Ppp2r1a/Fbxo5	13
GO:0008156	negative regulation of DNA replication	13/2045	35/23210	4.29197e-06	5.8101e-05	4.49662e-05	Tipin/Terf1/Wapl/Trp53/Brca2/Timeless/Donson/Smc3/Stag2/Gtpbp4/Smc1a/Gmnn/Fbxo5	13
GO:0051402	neuron apoptotic process	50/2045	293/23210	4.38777e-06	5.92512e-05	4.58564e-05	Kif14/Srpk2/Cit/Birc5/Btg2/Rhoa/Park7/Bax/Parp1/Bok/Trp53/Casp3/Mybl2/Kras/Rock1/Sod1/Fmr1/Atf4/Mcl1/Fyn/Bag1/Hdac1/App/Snx6/Diablo/Adnp/Ube2m/Ctnnb1/Prdx2/Jun/Gpx1/Pin1/Hras/Nono/Hsp90ab1/Hspd1/Set/Nes/Npm1/Egr1/Agrn/Tgfb2/Slc30a10/Pigt/Ptprz1/Gsk3b/Mdk/Ppp2r2b/Lrp1/Fis1	50
GO:1901216	positive regulation of neuron death	27/2045	120/23210	4.45396e-06	5.99968e-05	4.64334e-05	Srpk2/Rhoa/Bax/Parp1/Trp53/Casp3/Mybl2/Atf4/Egln1/Mcl1/Fyn/Bag1/Ube2m/Atp5g1/Ctnnb1/Jun/Eif2s1/Pin1/Fos/Egr1/Agrn/Ddit4/Tgfb2/Ptprz1/Gsk3b/Ppp2r2b/Fis1	27
GO:0090316	positive regulation of intracellular protein transport	29/2045	134/23210	4.56771e-06	6.13779e-05	4.75023e-05	Ect2/Kif20b/Tomm7/Arpc2/Sh3glb1/Trim28/Emd/Ipo5/Sar1a/Tardbp/Fyn/Actr3/Rbm22/Mapk1/Pdcd5/Tpr/Pcm1/Kif5b/Oaz1/Ywhae/Hras/Commd1/Ran/Cib1/Gsk3b/Tmem30a/Fis1/Sar1b/Pdcd10	29
GO:0009150	purine ribonucleotide metabolic process	53/2045	318/23210	4.70033e-06	6.30051e-05	4.87616e-05	Pdhb/Atp5k/Atp5l/Atp5c1/Atp5g3/Vcp/Rhoa/Pgam1/Atp5d/Dcakd/Gmps/Parp1/Eif6/Mif/Ndufc2/Nme4/Aprt/Pkm/Galk1/Gnai3/Atp5b/Atp5a1/Itpa/Stoml2/Suclg2/Guk1/Pdha1/App/Papss1/Sucla2/Pgk1/Atp5g1/Acat1/Paics/Atp5o/Atp5e/Ak2/Impdh2/Ier3/Nudt4/Ran/Nme2/Acot1/Hint1/Nme1/Atp5g2/Ampd3/Ddit4/Bpgm/Hmgcs1/Hmgcr/Nudt3/Scp2	53
GO:0051851	modulation by host of symbiont process	17/2045	57/23210	4.95338e-06	6.62348e-05	5.12612e-05	Nucks1/Vapa/Smarcb1/Hspa8/Smc3/Taf11/Fmr1/Sugt1/Smarca4/Snw1/Tardbp/Hdac1/Ppib/Cfl1/Psmc3/Jun/Rab9	17
GO:0043543	protein acylation	42/2045	231/23210	4.9896e-06	6.65563e-05	5.15101e-05	Hat1/Crebbp/Cep295/Brd8/Morf4l1/Smarcb1/Abhd17a/Park7/Eid1/Naa20/Brca2/Brca1/Dscc1/Meaf6/Pole4/Pole3/Brd7/Msl3/Pih1d1/Mcrs1/Smarca4/Ruvbl2/Actl6a/Tcf3/Hdac1/Brd1/Taf7/Golga7/Abhd17b/Taf10/Ctbp1/Mdh2/Mbd3/Morf4l2/Sox4/Naa10/Yeats4/Hdac2/Naa50/Ctcf/Esco2/Gsk3b	42
GO:0006164	purine nucleotide biosynthetic process	32/2045	156/23210	5.03137e-06	6.69502e-05	5.18149e-05	Pdhb/Prpsap1/Atp5k/Atp5l/Atp5c1/Atp5g3/Vcp/Atp5d/Dcakd/Gmps/Parp1/Ndufc2/Nme4/Aprt/Pkm/Atp5b/Atp5a1/Stoml2/Guk1/Pdha1/Papss1/Atp5g1/Acat1/Paics/Atp5o/Atp5e/Ak2/Impdh2/Nme2/Nme1/Atp5g2/Ampd3	32
GO:0045069	regulation of viral genome replication	23/2045	94/23210	5.0578e-06	6.71386e-05	5.19607e-05	Pkn2/Srpk2/Nucks1/Top2a/Vapa/Srpk1/Ppie/Ifitm3/Ddx5/Ppid/Hspa8/Fam111a/Trim28/Rad23a/Mphosph8/Ilf3/Fmr1/Ifitm2/Ppib/Ppih/Banf1/Pabpc1/Ppia	23
GO:0045454	cell redox homeostasis	18/2045	63/23210	5.17618e-06	6.85436e-05	5.30481e-05	Pdia6/Sh3bgrl3/Txnrd1/Gsr/Txndc12/P4hb/Tmx1/Pdia4/Glrx3/Txnl1/Prdx2/Prdx4/Gpx1/Apex1/Glrx5/Txn1/Selenot/Prdx5	18
GO:0007163	establishment or maintenance of cell polarity	40/2045	216/23210	5.23872e-06	6.92042e-05	5.35593e-05	Gpsm2/Spag5/Sapcd2/Cdk5rap2/Wee1/Spdl1/Ckap5/Nde1/Kif2c/Kif20b/Mad2l1/Ndc80/Plk1/Cenpa/Rhoa/Arf4/Hes5/Rhoc/Rhobtb3/Spry1/Arpc5/Nsfl1c/Bccip/Lims1/Actr3/Pdzd11/Fam89b/Actr2/Rap1b/Hes1/Cfl1/Hsp90aa1/Fscn1/Hsp90ab1/Gsk3b/Fez1/Rab10/Spry2/Pafah1b1/Map2	40
GO:0000077	DNA damage checkpoint	24/2045	101/23210	5.49226e-06	7.23787e-05	5.60161e-05	Tipin/Fzr1/Plk1/Cdk1/Trp53/E2f1/Wdr76/Brca1/Dtl/Clspn/Rpa2/Donson/Rnaseh2b/Rhno1/Tiprl/Prpf19/Cdc5l/Ddx39b/Ccnd1/Sox4/Pea15a/Ier3/Rps27l/Rpl26	24
GO:0061077	chaperone-mediated protein folding	16/2045	52/23210	5.97929e-06	7.86076e-05	6.08369e-05	Fkbp4/St13/Ppid/Hspa8/Hspa14/Dnajc7/Hspa9/Bag1/Pdia4/Sgta/Fkbp1a/Hspe1/Pdcd5/Cct2/Ptges3/Dnajb6	16
GO:0009263	deoxyribonucleotide biosynthetic process	2045-08-01	14/23210	6.62397e-06	8.66663e-05	6.70738e-05	Tyms/Shmt1/Cmpk1/Guk1/Rrm1/Dtymk/Dut/Rrm2	8
GO:0043248	proteasome assembly	2045-08-01	14/23210	6.62397e-06	8.66663e-05	6.70738e-05	Psmg2/Psmd4/Psmd11/Psmd13/Psmd9/Pomp/Sem1/Psmg4	8
GO:0010921	regulation of phosphatase activity	27/2045	123/23210	7.27426e-06	9.49474e-05	7.34828e-05	Rbm26/Cep192/Wnk1/Ppp1r2/Ppp1r35/Knl1/Gnai2/Ppp2ca/Ppp1r11/Pkmyt1/Rock1/Pcif1/Rock2/Mastl/Tiprl/Mphosph10/Bod1/Vcan/Ppp1r12a/Mprip/Fkbp1a/Hsp90b1/Hsp90ab1/Rpl5/Tgfb2/Spred1/Ppp2r2b	27
GO:1903321	negative regulation of protein modification by small protein conjugation or removal	21/2045	83/23210	7.33624e-06	9.53014e-05	7.37568e-05	Mad2l1/Ubxn1/Park7/Gps2/Mad2l2/Akt1/Gtpbp4/Hmg20b/Fyn/Adgrb1/Ctnnb1/Dnaja1/Sox4/U2af2/Rpl11/Rpl23/Rps3/Rps7/Rpl5/Fbxo5/Svbp	21
GO:1903363	negative regulation of cellular protein catabolic process	21/2045	83/23210	7.33624e-06	9.53014e-05	7.37568e-05	Gipc1/Pbk/Ubxn1/Park7/Alad/Smarcc1/Uchl5/Csnk2a2/Usp14/Vps35/Pdcl3/Sdcbp/Sgta/Csnk2a1/Rpl11/Rpl23/Rps7/Hsp90ab1/Rpl5/Os9/Gabarapl2	21
GO:0042063	gliogenesis	53/2045	323/23210	7.46768e-06	9.6779e-05	7.49003e-05	Foxg1/Etv5/Metrn/Nfix/Rhoa/Hes5/Cdk6/E2f1/Kras/Sod1/Nab2/Rheb/Akt1/Prpf19/Smarca4/Gap43/Egfr/Bag1/Actr3/Hdac1/Mapk1/Rnf10/Vcan/App/Hes1/Sox11/Olig2/Ctnnb1/Fubp1/Nfib/Sox4/Ppp1cc/Hdac2/Vim/Dbi/Olig1/Ezh2/Tgfb2/Kcnj10/Ptn/Ptprz1/Adgrg1/Mdk/Ptpra/Rtn4/Qk/Dag1/Lrp1/Cdh2/Serpine2/Pou3f2/Gfap/Pafah1b1	53
GO:0072332	intrinsic apoptotic signaling pathway by p53 class mediator	20/2045	77/23210	7.84531e-06	0.00010101	7.81752e-05	Ubb/Sh3glb1/Bax/Bok/Trp53/Mif/Ddx5/Brca2/E2f1/Atad5/Kdm1a/Bcl2l12/Snw1/Hnrnpk/Rpl11/Rps7/Rps27l/Hint1/Rpl26/Ddit4	20
GO:0006754	ATP biosynthetic process	16/2045	53/23210	7.86807e-06	0.00010101	7.81752e-05	Atp5k/Atp5l/Atp5c1/Atp5g3/Vcp/Atp5d/Parp1/Ndufc2/Pkm/Atp5b/Atp5a1/Stoml2/Atp5g1/Atp5o/Atp5e/Atp5g2	16
GO:0032210	regulation of telomere maintenance via telomerase	16/2045	53/23210	7.86807e-06	0.00010101	7.81752e-05	Pif1/Nek2/Terf1/Hnrnpc/Mapk1/Cct3/Cct6a/Cct5/Cct2/Cct7/Cct8/Ctnnb1/Hnrnpu/Tcp1/Cct4/Aurkb	16
GO:0043666	regulation of phosphoprotein phosphatase activity	16/2045	53/23210	7.86807e-06	0.00010101	7.81752e-05	Ppp1r2/Gnai2/Ppp2ca/Ppp1r11/Rock1/Rock2/Mastl/Tiprl/Bod1/Vcan/Ppp1r12a/Mprip/Fkbp1a/Hsp90b1/Hsp90ab1/Ppp2r2b	16
GO:0072521	purine-containing compound metabolic process	60/2045	382/23210	7.94057e-06	0.000101702	7.87108e-05	Pdhb/Prpsap1/Atp5k/Atp5l/Atp5c1/Atp5g3/Vcp/Rhoa/Pgam1/Atp5d/Dcakd/Gmps/Parp1/Eif6/Mif/Ndufc2/Nme4/Aprt/Pkm/Galk1/Shmt1/Kdm1a/Pcmt1/Gnai3/Oard1/Atp5b/Atp5a1/Itpa/Mtap/Stoml2/Suclg2/Guk1/Pdha1/App/Papss1/Sucla2/Pgk1/Atp5g1/Acat1/Paics/Atp5o/Atp5e/Ak2/Impdh2/Ier3/Nudt4/Ran/Nme2/Acot1/Hint1/Nme1/Atp5g2/Ampd3/Ddit4/Bpgm/Hmgcs1/Hmgcr/Gamt/Nudt3/Scp2	60
GO:0048255	mRNA stabilization	14/2045	42/23210	8.03088e-06	0.000102619	7.942e-05	Zfp36/Cirbp/E2f1/Thrap3/Tardbp/Elavl1/Hnrnpc/Syncrip/Hnrnpu/Dhx9/Ybx1/Hnrnpd/Hnrnpa0/Qk	14
GO:0070192	chromosome organization involved in meiotic cell cycle	19/2045	71/23210	8.22053e-06	0.000104797	8.1106e-05	Ccne2/Ndc1/Terf1/Bub1b/Sgo2a/Ncapd2/Ncaph/Bub1/Smc4/Smc2/Brip1/Ccne1/Rad51/Ncapd3/Syce2/Trip13/Atrx/Ncaph2/Ppp2r1a	19
GO:0070972	protein localization to endoplasmic reticulum	17/2045	59/23210	8.30255e-06	0.000105597	8.17248e-05	Srp9/Srp19/Vapa/Srp14/Kdelr2/Srp72/Sgta/Sec61b/Spcs1/Arxes2/Os9/Ssr3/Rab10/Spcs2/Rtn4/Sec62/Chmp4b	17
GO:0006376	mRNA splice site selection	2045-11-01	27/23210	8.32351e-06	0.000105618	8.17409e-05	Srsf1/Rbmx/Ythdc1/Srsf6/Luc7l3/Ptbp2/Celf2/Snrpc/Srsf10/Rbmxl1/Psip1	11
GO:0032984	protein-containing complex disassembly	38/2045	205/23210	8.70099e-06	0.000110075	8.51904e-05	Kif18b/Ckap2/Kif2c/Kif18a/Stmn3/Arpc2/Vcp/Smarcb1/Capzb/Hdgfl3/Hspa8/Smarcc1/Pbrm1/Eml4/Smarcd1/Capza1/Sh3gl1/2810006K23Rik/Smn1/Smarca4/Smarce1/Tpm1/Mtpn/Cfl1/Mrpl58/Cfl2/Kif5b/Rdx/Gspt1/Rpl23/Eif5a/Stmn1/Cib1/Ddit4/Twf1/Dstn/Map1lc3a/Map2	38
GO:0071214	cellular response to abiotic stimulus	49/2045	292/23210	8.73514e-06	0.000110075	8.51904e-05	Dhx36/Crebbp/Rdh11/Ect2/Nucks1/Pbk/H2afx/Rac1/Bax/Gna11/Fignl1/Parp1/Trp53/Casp3/Rnf168/Ppid/Pold1/Pold3/Rad51/Rad51ap1/Pole3/Rhno1/Kdm1a/Yy1/Akt1/Fmr1/Akr1b3/Got1/Ruvbl2/Ei24/Eef1d/Arhgdia/Ctnnb1/Gtf2h5/Swi5/Ybx3/Eif2s1/Hras/Rpl26/Npm1/Actb/Egr1/Ccnd2/Pcna/Aurkb/Gsk3b/Dag1/Rab11b/Zfp36l1	49
GO:0104004	cellular response to environmental stimulus	49/2045	292/23210	8.73514e-06	0.000110075	8.51904e-05	Dhx36/Crebbp/Rdh11/Ect2/Nucks1/Pbk/H2afx/Rac1/Bax/Gna11/Fignl1/Parp1/Trp53/Casp3/Rnf168/Ppid/Pold1/Pold3/Rad51/Rad51ap1/Pole3/Rhno1/Kdm1a/Yy1/Akt1/Fmr1/Akr1b3/Got1/Ruvbl2/Ei24/Eef1d/Arhgdia/Ctnnb1/Gtf2h5/Swi5/Ybx3/Eif2s1/Hras/Rpl26/Npm1/Actb/Egr1/Ccnd2/Pcna/Aurkb/Gsk3b/Dag1/Rab11b/Zfp36l1	49
GO:0072599	establishment of protein localization to endoplasmic reticulum	13/2045	37/23210	8.75676e-06	0.000110094	8.52049e-05	Srp9/Srp19/Srp14/Srp72/Sgta/Sec61b/Spcs1/Arxes2/Ssr3/Rab10/Spcs2/Sec62/Chmp4b	13
GO:2001243	negative regulation of intrinsic apoptotic signaling pathway	23/2045	97/23210	8.88306e-06	0.000111425	8.62356e-05	Hells/G2e3/Cdkn2d/Sh3glb1/Park7/Fignl1/Mif/Atad5/Kdm1a/Bcl2l12/Rtkn2/Txndc12/Mcl1/Hdac1/Parl/Ptpn1/Dnaja1/Ybx3/Gpx1/Hdac2/Nono/Tpt1/Tmbim6	23
GO:0032212	positive regulation of telomere maintenance via telomerase	2045-12-01	32/23210	8.9577e-06	0.000112105	8.67612e-05	Nek2/Mapk1/Cct3/Cct6a/Cct5/Cct2/Cct7/Cct8/Ctnnb1/Tcp1/Cct4/Aurkb	12
GO:0043489	RNA stabilization	15/2045	48/23210	9.41409e-06	0.000117547	9.09735e-05	Dhx36/Zfp36/Cirbp/E2f1/Thrap3/Tardbp/Elavl1/Hnrnpc/Syncrip/Hnrnpu/Dhx9/Ybx1/Hnrnpd/Hnrnpa0/Qk	15
GO:0016569	covalent chromatin modification	67/2045	444/23210	9.53387e-06	0.000118772	9.19211e-05	Dnmt1/Hells/Hat1/Crebbp/Haspin/Brd8/Ccnb1/Ccna2/Morf4l1/Smarcb1/Sin3b/Eid1/Trp53/Rnf168/Smyd2/Rif1/Brca2/Brca1/Meaf6/Pole4/Uhrf1/Pole3/Vrk1/Trim28/Suz12/Rtf1/Mphosph8/Brd7/Trim37/Kdm1a/Msl3/Atrx/Pih1d1/Fmr1/Mcrs1/Smarca4/Snw1/Ruvbl2/Actl6a/Fh1/Tcf3/Ube2a/Hdac1/Brd1/Ncor1/Wdr61/Taf7/Nsd1/Taf10/Sfpq/Ctbp1/Eny2/Ube2n/Ctnnb1/Mbd3/Morf4l2/Fbl/Yeats4/Hdac2/Dpy30/Naa50/Nsd2/Ctcf/Prmt1/Ezh2/Aurkb/Skp1a	67
GO:0034644	cellular response to UV	20/2045	78/23210	9.68413e-06	0.000120369	9.31576e-05	Dhx36/Crebbp/Pbk/Bax/Parp1/Trp53/Rnf168/Ppid/Pold1/Pold3/Kdm1a/Yy1/Fmr1/Ruvbl2/Ei24/Eif2s1/Rpl26/Npm1/Pcna/Aurkb	20
GO:0045687	positive regulation of glial cell differentiation	16/2045	54/23210	1.02716e-05	0.000127382	9.85847e-05	Rheb/Prpf19/Bag1/Actr3/Hdac1/Hes1/Olig2/Hdac2/Ptn/Ptprz1/Mdk/Ptpra/Rtn4/Qk/Dag1/Serpine2	16
GO:1990542	mitochondrial transmembrane transport	18/2045	66/23210	1.06017e-05	0.000131178	0.000101523	Grpel1/Tomm7/Timm23/Romo1/Tomm20/Dnlz/Atp5b/Stoml2/Timm17b/Timm17a/Dnajc19/Atp5o/Mrpl18/Tomm40/Timm50/Hspd1/Slc25a18/Smdt1	18
GO:0007006	mitochondrial membrane organization	23/2045	98/23210	1.06493e-05	0.000131469	0.000101748	Siva1/Timm13/Tomm22/Sh3glb1/Romo1/Bax/Bok/Trp53/Timm10/Tomm20/Immt/Timm9/Samm50/Timm22/Atpif1/Pdcd5/Slc25a5/Hsp90aa1/Tomm40/Ier3/Hspa4/Timm50/Gsk3b	23
GO:0010721	negative regulation of cell development	60/2045	387/23210	1.19318e-05	0.000146971	0.000113745	Foxg1/Ttc3/Dleu2/Thoc2/Aspm/Cdk5rap2/Cit/Map4k4/Dpysl3/Rhoa/Hes5/Trp53/Lgals1/Bex1/Ifrd1/Ddx6/Kdm1a/Id1/Lsm1/Yy1/Fmr1/Prpf19/Rcc2/Actr3/Dnajb11/Rnf10/Sox21/Ptprs/App/Six3/Hes1/Sox11/Olig2/Ctnnb1/Pcm1/Itgb1/Ywhah/Hdac2/Eif4e/Vim/Nr2f1/Notch3/Cib1/Sema6d/Ptn/Ednrb/Ptprz1/Adgrg1/Sema6a/Gsk3b/Id3/Rtn4/Sox2/Lrp1/Pbx1/Ppp3ca/Gfap/Pafah1b1/Map2/Dync1i2	60
GO:0018394	peptidyl-lysine acetylation	31/2045	155/23210	1.20132e-05	0.000147641	0.000114264	Hat1/Crebbp/Brd8/Morf4l1/Smarcb1/Eid1/Brca2/Brca1/Meaf6/Pole4/Pole3/Brd7/Msl3/Pih1d1/Mcrs1/Smarca4/Ruvbl2/Actl6a/Tcf3/Hdac1/Brd1/Taf7/Taf10/Ctbp1/Mbd3/Morf4l2/Sox4/Yeats4/Hdac2/Naa50/Ctcf	31
GO:0065002	intracellular protein transmembrane transport	15/2045	49/23210	1.24678e-05	0.000152884	0.000118322	Pex13/Grpel1/Tomm7/Timm23/Romo1/Tomm20/Dnlz/Timm17b/Timm17a/Sec61b/Dnajc19/Tomm40/Timm50/Hspd1/Sec62	15
GO:0031397	negative regulation of protein ubiquitination	19/2045	73/23210	1.27242e-05	0.000155679	0.000120485	Mad2l1/Ubxn1/Park7/Gps2/Mad2l2/Akt1/Gtpbp4/Fyn/Adgrb1/Dnaja1/Sox4/U2af2/Rpl11/Rpl23/Rps3/Rps7/Rpl5/Fbxo5/Svbp	19
GO:0045047	protein targeting to ER	2045-12-01	33/23210	1.295e-05	0.000158089	0.00012235	Srp9/Srp19/Srp14/Srp72/Sgta/Sec61b/Spcs1/Arxes2/Ssr3/Spcs2/Sec62/Chmp4b	12
GO:0032091	negative regulation of protein binding	24/2045	106/23210	1.32514e-05	0.000161407	0.000124918	Ppp1r2/Aurka/Tle5/Park7/Bax/Kdm1a/Rock1/Id1/Akt1/Ruvbl2/Tdg/Csnk1e/Adnp/Hnrnpk/Stub1/Eif2s1/Pin1/Actb/Stmn1/Aurkb/Tmbim6/Gsk3b/Ctnnbip1/Map2	24
GO:0043523	regulation of neuron apoptotic process	45/2045	264/23210	1.33022e-05	0.000161666	0.000125119	Kif14/Srpk2/Birc5/Btg2/Rhoa/Park7/Bax/Parp1/Bok/Trp53/Casp3/Mybl2/Kras/Rock1/Sod1/Fmr1/Atf4/Mcl1/Fyn/Bag1/Hdac1/Snx6/Adnp/Ube2m/Ctnnb1/Prdx2/Jun/Pin1/Hras/Nono/Hsp90ab1/Hspd1/Set/Nes/Npm1/Egr1/Agrn/Tgfb2/Slc30a10/Ptprz1/Gsk3b/Mdk/Ppp2r2b/Lrp1/Fis1	45
GO:0045840	positive regulation of mitotic nuclear division	17/2045	61/23210	1.35485e-05	0.000164294	0.000127153	Phip/Cul3/Terf1/Cenpe/Birc5/Ube2c/Nusap1/Cdt1/Cdca5/Anapc5/Nsmce2/Nsfl1c/Phb2/Anapc11/Hnrnpu/Ranbp1/Pebp1	17
GO:0035305	negative regulation of dephosphorylation	22/2045	93/23210	1.4375e-05	0.000173931	0.000134611	Rbm26/Cep192/Wnk1/Ppp1r35/Knl1/Ywhab/Gnai2/Ppp1r11/Pkmyt1/Rock1/Pcif1/Rock2/Mastl/Tiprl/Mphosph10/Bod1/Mprip/Fkbp1a/Arpp19/Ywhae/Tgfb2/Spred1	22
GO:0031507	heterochromatin assembly	14/2045	44/23210	1.47582e-05	0.000177781	0.00013759	Dnmt1/Hells/Smchd1/Trim28/Mphosph8/Ubtf/Smarca4/Hdac1/H3f3a/Tpr/Mbd3/Smarca5/Cenpv/H3f3b	14
GO:0043044	ATP-dependent chromatin remodeling	14/2045	44/23210	1.47582e-05	0.000177781	0.00013759	Hjurp/Cenpp/Smarcc1/Pole3/Itgb3bp/Mis18a/Pbrm1/Smarca4/Actl6a/Smarce1/Smarca5/Ptma/Anp32e/Nasp	14
GO:0034101	erythrocyte homeostasis	29/2045	142/23210	1.49541e-05	0.000179744	0.00013911	Zfp36/Tmem14c/Tcea1/Smap1/Sfxn1/Casp3/Cdk6/Sp3/Ncapg2/Kdm1a/Klf13/Hspa9/Smarca4/Tcf3/Ncor1/Atpif1/Lyar/Rps19/Rps24/Rps14/Prmt1/Rps17/Rps6/Hmgb2/Ampd3/Bpgm/Fam210b/Thra/Zfp36l1	29
GO:0050673	epithelial cell proliferation	64/2045	425/23210	1.59761e-05	0.000191609	0.000148292	Iqgap3/Birc5/Mki67/Zfp36/Map2k2/Bax/Hes5/Cdk6/Brca2/Igfbp3/Egr3/Tcf19/Uhrf1/Suz12/Id1/Akt1/Atp5a1/Srsf6/Lims1/Egfr/Strap/Zfp580/Nras/Etv4/Mydgf/Ift74/Pdcl3/Mapk1/Emc10/Phb2/Hes1/Maged1/Sox11/Ccnd1/Atpif1/Aimp1/Ctnnb1/Nfib/Jun/Gpx1/Igfbp4/Hras/Fabp7/Hmgb1/Nme2/Hmgn1/Nme1/Npm1/Ccnd2/Hmgb2/Gas1/Tgfb2/Notch2/Ptn/Ednrb/Sparc/Nrarp/Cdkn1b/Mdk/Rtn4/Sox2/Ptch1/Pdcd10/Zfp36l1	64
GO:0050807	regulation of synapse organization	45/2045	266/23210	1.61867e-05	0.000193709	0.000149918	Dhx36/Etv5/Cdc20/Vcp/Sept11/Ywhaz/Rhoa/Arf4/Abhd17a/Eif4g1/Hspa8/Mesd/Myh10/Rheb/Abi2/Fmr1/Gap43/Egln1/Caprin1/Fyn/Actr3/Vps35/Adgrb1/Ptprs/App/Actr2/Adnp/Abhd17b/Hnrnpk/Cfl1/Nedd4/Tuba1a/Tubb5/Agrn/Tpbg/Adgrl3/Clstn1/Ptn/Sparc/Ncan/Gsk3b/Dag1/Cdh2/Chmp4b/Pafah1b1	45
GO:2000142	regulation of DNA-templated transcription, initiation	13/2045	39/23210	1.68843e-05	0.000201616	0.000156037	Dhx36/Sub1/Psmc5/Trp53/Bclaf1/Psmc2/Psmc4/Psmc6/Ctnnb1/Psmc3/Jun/Ctnnbip1/Thra	13
GO:0006301	postreplication repair	2045-10-01	24/23210	1.70289e-05	0.000202459	0.00015669	Pclaf/Vcp/Ube2v1/Pole2/Brca1/Dtl/Rad18/Ube2n/Nsmce1/Pcna	10
GO:2000637	positive regulation of gene silencing by miRNA	2045-10-01	24/23210	1.70289e-05	0.000202459	0.00015669	Zfp36/Map2k2/Eif4g1/Trp53/Ddx5/Fmr1/Fxr1/Egfr/Dhx9/Nr2f1	10
GO:0050678	regulation of epithelial cell proliferation	56/2045	358/23210	1.77086e-05	0.000210083	0.00016259	Iqgap3/Birc5/Zfp36/Bax/Hes5/Cdk6/Brca2/Egr3/Uhrf1/Suz12/Id1/Akt1/Atp5a1/Srsf6/Lims1/Egfr/Strap/Zfp580/Nras/Etv4/Mydgf/Ift74/Pdcl3/Emc10/Phb2/Hes1/Maged1/Sox11/Ccnd1/Atpif1/Aimp1/Ctnnb1/Nfib/Jun/Gpx1/Hras/Nme2/Hmgn1/Nme1/Npm1/Ccnd2/Hmgb2/Gas1/Tgfb2/Notch2/Ptn/Ednrb/Sparc/Nrarp/Cdkn1b/Mdk/Rtn4/Sox2/Ptch1/Pdcd10/Zfp36l1	56
GO:0018208	peptidyl-proline modification	2045-12-01	34/23210	1.84133e-05	0.000217499	0.000168329	Fkbp4/Ppie/Ppil1/Ppid/Ppig/Ppic/Egln1/P4hb/Ppib/Fkbp1a/Ppih/Ppia	12
GO:1901976	regulation of cell cycle checkpoint	2045-12-01	34/23210	1.84133e-05	0.000217499	0.000168329	Cdk5rap2/Aurka/Mad2l1/Ndc80/Ccnb1/Cdt1/Wdr76/Rpa2/Rnaseh2b/Anapc15/Ddx39b/Tpr	12
GO:0016570	histone modification	64/2045	427/23210	1.8546e-05	0.000218595	0.000169177	Dnmt1/Hat1/Crebbp/Haspin/Brd8/Ccnb1/Ccna2/Morf4l1/Smarcb1/Sin3b/Eid1/Trp53/Rnf168/Smyd2/Rif1/Brca2/Brca1/Meaf6/Pole4/Uhrf1/Pole3/Vrk1/Suz12/Rtf1/Brd7/Trim37/Kdm1a/Msl3/Atrx/Pih1d1/Fmr1/Mcrs1/Smarca4/Snw1/Ruvbl2/Actl6a/Fh1/Tcf3/Ube2a/Hdac1/Brd1/Ncor1/Wdr61/Taf7/Nsd1/Taf10/Sfpq/Ctbp1/Eny2/Ube2n/Ctnnb1/Mbd3/Morf4l2/Fbl/Yeats4/Hdac2/Dpy30/Naa50/Nsd2/Ctcf/Prmt1/Ezh2/Aurkb/Skp1a	64
GO:0006336	DNA replication-independent nucleosome assembly	2045-11-01	29/23210	1.87135e-05	0.000220095	0.000170339	Hat1/Hjurp/Cenpp/Asf1b/Pole3/Itgb3bp/Mis18a/Atrx/Asf1a/Rbbp4/Nasp	11
GO:0006606	protein import into nucleus	30/2045	151/23210	1.88654e-05	0.000221405	0.000171352	Phip/Nup35/Ing1/Ect2/Kpna2/Ppp2ca/Trp53/Ddx5/Kpna3/Hspa8/Pola2/Nup85/Nxt1/Kpnb1/Trim28/Ipo5/Akt1/Cse1l/Hikeshi/Tardbp/Pkig/Rbm22/Mapk1/Six3/Ei24/Phb2/Cfl1/Tpr/Ran/Ppp3ca	30
GO:0006163	purine nucleotide metabolic process	54/2045	342/23210	1.8995e-05	0.000222449	0.00017216	Pdhb/Prpsap1/Atp5k/Atp5l/Atp5c1/Atp5g3/Vcp/Rhoa/Pgam1/Atp5d/Dcakd/Gmps/Parp1/Eif6/Mif/Ndufc2/Nme4/Aprt/Pkm/Galk1/Gnai3/Atp5b/Atp5a1/Itpa/Stoml2/Suclg2/Guk1/Pdha1/App/Papss1/Sucla2/Pgk1/Atp5g1/Acat1/Paics/Atp5o/Atp5e/Ak2/Impdh2/Ier3/Nudt4/Ran/Nme2/Acot1/Hint1/Nme1/Atp5g2/Ampd3/Ddit4/Bpgm/Hmgcs1/Hmgcr/Nudt3/Scp2	54
GO:0031110	regulation of microtubule polymerization or depolymerization	21/2045	88/23210	1.93762e-05	0.000226428	0.00017524	Rangrf/Ckap2/Terf1/Cdk5rap2/Ska3/Psrc1/Ska1/Fkbp4/Stmn3/Capzb/Rac1/Hdgfl3/Eml4/Ska2/Drg1/Mapre1/Rps3/Stmn1/Cib1/Cdkn1b/Map2	21
GO:0034599	cellular response to oxidative stress	45/2045	268/23210	1.96373e-05	0.00022899	0.000177223	Dhfr/Etv5/Ect2/Melk/Park7/Romo1/Parp1/Trp53/Fxn/Gsr/Sod1/Akt1/Atf4/Akr1b3/Gfer/Egfr/Mcl1/P4hb/Zfp580/Fyn/Hdac1/Mapk1/Diablo/Rwdd1/Sfpq/Cfl1/Ctnnb1/Rnf7/Prdx2/Jun/Gpx1/Apex1/Eif2s1/Coq7/Hdac2/Nono/Rps3/Hnrnpd/Txn1/Rack1/Fos/Ezh2/Atp2a2/Prdx5/Pdcd10	45
GO:0031123	RNA 3'-end processing	23/2045	102/23210	2.13459e-05	0.000248384	0.000192232	Slbp/Dhx36/Ccnb1/Eri1/Nelfe/Exosc7/Papola/Zc3h14/Pabpn1/Ythdc1/Polr3k/Cpsf6/Polr2d/Exosc5/Ncbp2/App/Exosc8/Nudt21/Ssb/Fbl/Rps21/Hsd17b10/Zfp36l1	23
GO:0050434	positive regulation of viral transcription	2045-09-01	20/23210	2.1484e-05	0.00024946	0.000193065	Rsf1/Nucks1/Smarcb1/Taf11/Smarca4/Snw1/Pfn1/Jun/Dhx9	9
GO:0001731	formation of translation preinitiation complex	2045-07-01	12/23210	2.17072e-05	0.000250986	0.000194246	Eif4h/Eif4b/Eif2s2/Denr/Eif5/Rps2/Rpl13a	7
GO:0010826	negative regulation of centrosome duplication	2045-07-01	12/23210	2.17072e-05	0.000250986	0.000194246	Kifc1/Ccnf/Cdk5rap2/Nubp1/Trim37/Npm1/Chmp2a	7
GO:0009116	nucleoside metabolic process	19/2045	76/23210	2.36603e-05	0.000272992	0.000211277	Tk1/Prpsap1/Rhoa/Gmps/Umps/Nme4/Dck/Aprt/Pcmt1/Gnai3/Oard1/Mtap/Guk1/Impdh2/Ran/Nme2/Nme1/Ampd3/Gamt	19
GO:2001235	positive regulation of apoptotic signaling pathway	34/2045	183/23210	2.40429e-05	0.000276823	0.000214242	Siva1/Spop/Bub1/Pak2/Ubb/Sh3glb1/Park7/Bax/Bok/Trp53/Bcl10/Sod1/Bclaf1/Eef1e1/Apopt1/Mcl1/Ctsc/Ppp2r1a/Ei24/Traf7/Ppp1ca/Maged1/Sfpq/Atpif1/Pdcd5/Pea15a/Rpl11/Rps3/Rps7/Rpl26/Rack1/Tgfb2/Gsk3b/Fis1	34
GO:0090231	regulation of spindle checkpoint	2045-08-01	16/23210	2.41587e-05	0.000277571	0.000214821	Cdk5rap2/Aurka/Mad2l1/Ndc80/Ccnb1/Cdt1/Anapc15/Tpr	8
GO:0070997	neuron death	61/2045	405/23210	2.4836e-05	0.000284755	0.000220381	Kif14/Srpk2/Cit/Birc5/Btg2/Rhoa/Ubb/Park7/Bax/Parp1/Bok/Trp53/Casp3/Mybl2/Kras/Rock1/Sod1/Fmr1/Atf4/Psmc1/Gfer/Egln1/Mcl1/Fyn/Bag1/Hdac1/Vps35/App/Snx6/Diablo/Adnp/Ube2m/Atp5g1/Ctnnb1/Prdx2/Jun/Gpx1/Eif2s1/Pin1/Hras/Nono/Hsp90ab1/Hspd1/Set/Nes/Npm1/Rack1/Fos/Egr1/Agrn/Ddit4/Tgfb2/Slc30a10/Pigt/Ptprz1/Gsk3b/Mdk/Ppp2r2b/Lrp1/Fis1/Chmp4b	61
GO:0035308	negative regulation of protein dephosphorylation	2045-12-01	35/23210	2.57809e-05	0.000294354	0.00022781	Ywhab/Gnai2/Ppp1r11/Rock1/Rock2/Mastl/Tiprl/Bod1/Mprip/Fkbp1a/Arpp19/Ywhae	12
GO:0051973	positive regulation of telomerase activity	2045-12-01	35/23210	2.57809e-05	0.000294354	0.00022781	Nek2/Mapk1/Cct2/Ctnnb1/Hsp90aa1/Tcp1/Ptges3/Cct4/Hsp90ab1/Hnrnpd/Hnrnpa2b1/Aurkb	12
GO:0060148	positive regulation of posttranscriptional gene silencing	2045-10-01	25/23210	2.61419e-05	0.000297855	0.000230519	Zfp36/Map2k2/Eif4g1/Trp53/Ddx5/Fmr1/Fxr1/Egfr/Dhx9/Nr2f1	10
GO:0032271	regulation of protein polymerization	38/2045	215/23210	2.66235e-05	0.00030271	0.000234277	Rangrf/Terf1/Cdk5rap2/Psrc1/Fkbp4/Arpc2/Rhoa/Arpc3/Arpc4/Capzb/Brk1/Rac1/Arpc5l/Arpc1b/Trim27/Capza1/Abi2/Arpc5/Tpm1/Actr3/Drg1/Arpc1a/Mtpn/Actr2/Cfl1/Pfn1/Arf1/Rdx/Mapre1/Hsp90aa1/Tmsb10/Rps3/Tmsb4x/Stmn1/Prex1/Cdkn1b/Twf1/Map2	38
GO:0071479	cellular response to ionizing radiation	17/2045	64/23210	2.69789e-05	0.000306115	0.000236912	Ect2/Nucks1/H2afx/Fignl1/Trp53/Rad51/Rad51ap1/Pole3/Rhno1/Kdm1a/Eef1d/Gtf2h5/Swi5/Hras/Rpl26/Egr1/Ccnd2	17
GO:0016573	histone acetylation	28/2045	139/23210	2.71197e-05	0.000307076	0.000237656	Hat1/Crebbp/Brd8/Morf4l1/Smarcb1/Eid1/Brca2/Brca1/Meaf6/Pole4/Pole3/Brd7/Msl3/Pih1d1/Mcrs1/Smarca4/Ruvbl2/Actl6a/Tcf3/Brd1/Taf7/Taf10/Ctbp1/Mbd3/Morf4l2/Yeats4/Naa50/Ctcf	28
GO:1902253	regulation of intrinsic apoptotic signaling pathway by p53 class mediator	2045-11-01	30/23210	2.72001e-05	0.00030735	0.000237868	Ubb/Sh3glb1/Trp53/Mif/Atad5/Kdm1a/Bcl2l12/Hnrnpk/Rpl11/Rps7/Rpl26	11
GO:0051785	positive regulation of nuclear division	19/2045	77/23210	2.88411e-05	0.000325221	0.000251699	Phip/Cul3/Terf1/Sgo2a/Cenpe/Birc5/Ube2c/Nusap1/Cdt1/Cdca5/Anapc5/Nsmce2/Nsfl1c/Phb2/Anapc11/Hnrnpu/Ranbp1/Pebp1/Fbxo5	19
GO:0006475	internal protein amino acid acetylation	29/2045	147/23210	2.95897e-05	0.000332975	0.0002577	Hat1/Crebbp/Brd8/Morf4l1/Smarcb1/Eid1/Brca2/Brca1/Meaf6/Pole4/Pole3/Brd7/Msl3/Pih1d1/Mcrs1/Smarca4/Ruvbl2/Actl6a/Tcf3/Brd1/Taf7/Taf10/Ctbp1/Mdh2/Mbd3/Morf4l2/Yeats4/Naa50/Ctcf	29
GO:0009123	nucleoside monophosphate metabolic process	13/2045	41/23210	3.09808e-05	0.000347914	0.000269262	Tyms/Gmps/Umps/Ppat/Aprt/Shmt1/Guk1/Paics/Ak2/Impdh2/Dnph1/Dut/Ampd3	13
GO:0021543	pallium development	30/2045	155/23210	3.18244e-05	0.000355926	0.000275462	Foxg1/Kif14/Pex13/Tacc3/Aspm/Nde1/Btg2/Rhoa/Rac1/Bax/Egfr/Hdac1/Ptprs/Hnrnpk/Ctnnb1/Rnf7/Uqcrq/Ywhae/Tra2b/Hdac2/Nr2f1/Tacc1/Adgrg1/Gsk3b/Mdk/Rtn4/Sox2/Cdh2/Pou3f2/Pafah1b1	30
GO:0051170	import into nucleus	30/2045	155/23210	3.18244e-05	0.000355926	0.000275462	Phip/Nup35/Ing1/Ect2/Kpna2/Ppp2ca/Trp53/Ddx5/Kpna3/Hspa8/Pola2/Nup85/Nxt1/Kpnb1/Trim28/Ipo5/Akt1/Cse1l/Hikeshi/Tardbp/Pkig/Rbm22/Mapk1/Six3/Ei24/Phb2/Cfl1/Tpr/Ran/Ppp3ca	30
GO:0006979	response to oxidative stress	60/2045	400/23210	3.25891e-05	0.000363734	0.000281505	Dhfr/Lig1/Etv5/Gpx7/Ect2/Melk/Psmb5/Ndufs8/Park7/Romo1/Parp1/Txnrd1/Trp53/Casp3/Fxn/Gsr/Sod1/Akt1/Atf4/Akr1b3/Gfer/Egln1/Egfr/Mcl1/P4hb/Zfp580/Fyn/Hdac1/Mapk1/App/Diablo/Rwdd1/Sfpq/Cfl1/Hnrnpm/Ctnnb1/Rnf7/Prdx2/Jun/Prdx4/Gpx1/Apex1/Eif2s1/Coq7/Hdac2/Nono/Rps3/Hnrnpd/Psip1/Myef2/Txn1/Rack1/Fos/Ezh2/Gpx8/Atox1/Atp2a2/Idh1/Prdx5/Pdcd10	60
GO:0006354	DNA-templated transcription, elongation	17/2045	65/23210	3.356e-05	0.000373808	0.000289302	Eloc/Polr2i/Nelfe/Rnf168/Pbrm1/Rtf1/Ubtf/Elof1/Zfp326/Supt4a/Wdr61/Ddx39b/Gtf2h5/Elob/Supt16/Hnrnpu/Ezh2	17
GO:0061351	neural precursor cell proliferation	34/2045	186/23210	3.40571e-05	0.000378574	0.00029299	Foxg1/Kif14/Cip2a/Tacc3/Aspm/Nde1/Shcbp1/Melk/Racgap1/Btg2/Gnai2/Rhoa/Gng5/Trp53/Bex1/Kdm1a/Lims1/Ptbp2/Fzd3/Six3/Ctnnb1/Pcm1/Fabp7/Nap1l1/Tacc1/Ptn/Ptprz1/Adgrg1/Rab10/Mdk/Sox2/Cdh2/Pou3f2/Pafah1b1	34
GO:0006120	mitochondrial electron transport, NADH to ubiquinone	2045-09-01	21/23210	3.46565e-05	0.000384455	0.000297542	Ndufb6/Ndufb8/Ndufa10/Ndufs6/Ndufs8/Park7/Ndufc2/Ndufv1/Ndufa7	9
GO:0043392	negative regulation of DNA binding	15/2045	53/23210	3.5286e-05	0.000389857	0.000301722	Rsf1/Nek2/Sri/E2f1/Mad2l2/Id1/Sumo3/Sumo1/Sox11/Nfib/Jun/Hdac2/Hspa4/Ctnnbip1/Id3	15
GO:0070828	heterochromatin organization	15/2045	53/23210	3.5286e-05	0.000389857	0.000301722	Dnmt1/Hells/Hp1bp3/Smchd1/Trim28/Mphosph8/Ubtf/Smarca4/Hdac1/H3f3a/Tpr/Mbd3/Smarca5/Cenpv/H3f3b	15
GO:0006458	'de novo' protein folding	2045-12-01	36/23210	3.55828e-05	0.000392343	0.000303647	St13/Sh3glb1/Hspa8/Hspa14/Dnajc7/Hspa9/Bag1/Hspe1/Cct2/Ptges3/Hspd1/Selenof	12
GO:2000144	positive regulation of DNA-templated transcription, initiation	2045-11-01	31/23210	3.8813e-05	0.000427099	0.000330546	Dhx36/Sub1/Psmc5/Trp53/Bclaf1/Psmc2/Psmc4/Psmc6/Ctnnb1/Psmc3/Jun	11
GO:0051123	RNA polymerase II preinitiation complex assembly	2045-10-01	26/23210	3.91312e-05	0.000429679	0.000332542	Psmc5/Trp53/Taf11/Psmc2/Psmc4/Taf7/Psmc6/Psmc3/Gtf2a2/Thra	10
GO:1901214	regulation of neuron death	56/2045	368/23210	3.92046e-05	0.000429679	0.000332542	Kif14/Srpk2/Birc5/Btg2/Rhoa/Ubb/Park7/Bax/Parp1/Bok/Trp53/Casp3/Mybl2/Kras/Rock1/Sod1/Fmr1/Atf4/Psmc1/Gfer/Egln1/Mcl1/Fyn/Bag1/Hdac1/Vps35/Snx6/Adnp/Ube2m/Atp5g1/Ctnnb1/Prdx2/Jun/Eif2s1/Pin1/Hras/Nono/Hsp90ab1/Hspd1/Set/Nes/Npm1/Rack1/Fos/Egr1/Agrn/Ddit4/Tgfb2/Slc30a10/Ptprz1/Gsk3b/Mdk/Ppp2r2b/Lrp1/Fis1/Chmp4b	56
GO:0050803	regulation of synapse structure or activity	45/2045	276/23210	4.13136e-05	0.000451888	0.00034973	Dhx36/Etv5/Cdc20/Vcp/Sept11/Ywhaz/Rhoa/Arf4/Abhd17a/Eif4g1/Hspa8/Mesd/Myh10/Rheb/Abi2/Fmr1/Gap43/Egln1/Caprin1/Fyn/Actr3/Vps35/Adgrb1/Ptprs/App/Actr2/Adnp/Abhd17b/Hnrnpk/Cfl1/Nedd4/Tuba1a/Tubb5/Agrn/Tpbg/Adgrl3/Clstn1/Ptn/Sparc/Ncan/Gsk3b/Dag1/Cdh2/Chmp4b/Pafah1b1	45
GO:0043968	histone H2A acetylation	2045-08-01	17/23210	4.21024e-05	0.000459307	0.000355472	Brd8/Morf4l1/Meaf6/Msl3/Ruvbl2/Actl6a/Morf4l2/Yeats4	8
GO:0043525	positive regulation of neuron apoptotic process	19/2045	79/23210	4.23278e-05	0.000459307	0.000355472	Srpk2/Rhoa/Bax/Trp53/Casp3/Mybl2/Atf4/Mcl1/Bag1/Ube2m/Ctnnb1/Jun/Pin1/Egr1/Agrn/Tgfb2/Gsk3b/Ppp2r2b/Fis1	19
GO:0051702	interaction with symbiont	19/2045	79/23210	4.23278e-05	0.000459307	0.000355472	Nucks1/Vapa/Smarcb1/Hspa8/Smc3/Taf11/Fmr1/Sugt1/Smarca4/Snw1/Tardbp/Hdac1/Ppib/Cfl1/Psmc3/Jun/Gpx1/Hspd1/Rab9	19
GO:0051781	positive regulation of cell division	19/2045	79/23210	4.23278e-05	0.000459307	0.000355472	Cspp1/Pkn2/Kif14/Cul3/Cdc25b/Gipc1/Cit/Ect2/Kif20b/Kif23/Racgap1/Rhoa/Cdc6/Cenpv/Ybx1/Aurkb/Tgfb2/Ptn/Mdk	19
GO:0031145	anaphase-promoting complex-dependent catabolic process	2045-07-01	13/23210	4.34415e-05	0.000470458	0.000364102	Cul3/Cdc20/Fzr1/Ube2s/Ube2c/Anapc5/Anapc10	7
GO:0014013	regulation of gliogenesis	29/2045	150/23210	4.36831e-05	0.00047214	0.000365404	Etv5/Hes5/E2f1/Rheb/Prpf19/Bag1/Actr3/Hdac1/Rnf10/Hes1/Sox11/Olig2/Ctnnb1/Fubp1/Ppp1cc/Hdac2/Vim/Ezh2/Ptn/Ptprz1/Mdk/Ptpra/Rtn4/Qk/Dag1/Lrp1/Cdh2/Serpine2/Gfap	29
GO:0043414	macromolecule methylation	46/2045	286/23210	4.81241e-05	0.000519114	0.000401759	Dnmt1/Hells/Btg2/Gnas/Smarcb1/Parp1/Smyd2/Rif1/Mettl1/Brca1/Trim28/Suz12/Mis18a/Rtf1/Mphosph8/Ilf3/Kdm1a/Pcif1/Tgs1/Atrx/Pcmt1/Tdrkh/Pih1d1/Smarca4/Snw1/Fam98b/Emg1/Fh1/Wdr61/Nsd1/Snrpd3/Ctnnb1/Trmt112/Snrpb/Gspt1/Fbl/Kmt5a/Hdac2/Dpy30/Nsd2/Ctcf/Prmt1/Ezh2/Gsk3b/Rab6a/Hsd17b10	46
GO:0043624	cellular protein complex disassembly	27/2045	136/23210	4.88833e-05	0.000526266	0.000407294	Kif18b/Ckap2/Kif2c/Kif18a/Stmn3/Arpc2/Capzb/Hdgfl3/Hspa8/Eml4/Capza1/Sh3gl1/2810006K23Rik/Smn1/Tpm1/Mtpn/Cfl1/Mrpl58/Cfl2/Rdx/Gspt1/Eif5a/Stmn1/Cib1/Twf1/Dstn/Map2	27
GO:0032535	regulation of cellular component size	59/2045	397/23210	4.9454e-05	0.000531364	0.000411239	Iqgap3/Cit/Hp1bp3/Ap2m1/Arpc2/Rhoa/Arpc3/Arpc4/Capzb/Brk1/Rac1/Arpc5l/Arpc1b/Trim27/Fxn/Ifrd1/Kdm1a/Capza1/Abi2/Arpc5/Akt1/Clns1a/Tpm1/Actr3/Snf8/Arpc1a/Ptprs/Rab11a/Mtpn/Actr2/Adnp/Atp5g1/Cfl1/Pfn1/Cfl2/Arf1/Rdx/Eif4g2/Hsp90aa1/Tmsb10/Hsp90ab1/Tmsb4x/Cdk4/Npm1/Rpl4/Sema6d/Prex1/Sema6a/Gsk3b/Twf1/Dstn/Rtn4/Lrp1/Clcn3/Lamtor4/Rab5a/Pafah1b1/Map2/Dpysl2	59
GO:0010923	negative regulation of phosphatase activity	19/2045	80/23210	5.09746e-05	0.000546627	0.000423052	Rbm26/Cep192/Wnk1/Ppp1r35/Knl1/Gnai2/Ppp1r11/Pkmyt1/Rock1/Pcif1/Rock2/Mastl/Tiprl/Mphosph10/Bod1/Mprip/Fkbp1a/Tgfb2/Spred1	19
GO:0018393	internal peptidyl-lysine acetylation	28/2045	144/23210	5.27699e-05	0.000564772	0.000437095	Hat1/Crebbp/Brd8/Morf4l1/Smarcb1/Eid1/Brca2/Brca1/Meaf6/Pole4/Pole3/Brd7/Msl3/Pih1d1/Mcrs1/Smarca4/Ruvbl2/Actl6a/Tcf3/Brd1/Taf7/Taf10/Ctbp1/Mbd3/Morf4l2/Yeats4/Naa50/Ctcf	28
GO:0060249	anatomical structure homeostasis	59/2045	398/23210	5.31776e-05	0.000568024	0.000439611	Ccne2/Dhx36/Pif1/Nek2/Terf1/Gnas/Rac1/Bax/Parp1/Gnl3/Rpa1/Rif1/Brca2/Dna2/Ccne1/Rpa2/Rad51/Smc6/Kras/Nsmce2/Ankrd11/Atrx/Sod1/Akr1b3/Mcrs1/Hnrnpc/Fh1/Egfr/Strap/Nabp2/Mapk1/Lpcat1/Cct3/Cct6a/Nop10/Cct5/Cfl2/Cct2/Cct7/Cct8/Ctnnb1/Itgb1/Hsp90aa1/Hnrnpu/Tcp1/Ptges3/Nhp2/Apex1/Cct4/Hsp90ab1/Hnrnpd/Hnrnpa2b1/Marcksl1/Pcna/Aurkb/Clcn3/Prdx5/Chmp4b/Rab7	59
GO:0099170	postsynaptic modulation of chemical synaptic transmission	2045-09-01	22/23210	5.40669e-05	0.000576006	0.000445789	Csnk2b/Eif4a3/Fmr1/Egln1/Grm5/Nedd4/Nrgn/Eif4e/Ppp3ca	9
GO:0010824	regulation of centrosome duplication	13/2045	43/23210	5.44086e-05	0.000576006	0.000445789	Cep192/Kifc1/Ccnf/Cdk5rap2/Cep295/Nubp1/Plk4/Trim37/Rock2/Xpo1/Npm1/Chmp2a/Chmp4b	13
GO:0016925	protein sumoylation	13/2045	43/23210	5.44086e-05	0.000576006	0.000445789	Park7/Gnl3/Uba2/Trim28/Sumo3/Hmg20b/Traf7/Sumo1/Ctnnb1/Sae1/Ube2i/Sumo2/Egr1	13
GO:0060964	regulation of gene silencing by miRNA	13/2045	43/23210	5.44086e-05	0.000576006	0.000445789	Zfp36/Map2k2/Eif4g1/Trp53/Ddx5/Fmr1/Fxr1/Elavl1/Egfr/Ncor1/Dhx9/Nr2f1/Ppp3ca	13
GO:0006220	pyrimidine nucleotide metabolic process	2045-11-01	32/23210	5.44515e-05	0.000576006	0.000445789	Tyms/Umps/Nme4/Dck/Shmt1/Cmpk1/Dtymk/Nme2/Nme1/Dctpp1/Dut	11
GO:0042278	purine nucleoside metabolic process	15/2045	55/23210	5.67565e-05	0.000598937	0.000463536	Rhoa/Gmps/Nme4/Aprt/Pcmt1/Gnai3/Oard1/Mtap/Guk1/Impdh2/Ran/Nme2/Nme1/Ampd3/Gamt	15
GO:0034404	nucleobase-containing small molecule biosynthetic process	18/2045	74/23210	5.69145e-05	0.000598937	0.000463536	Vcp/Nudt5/Gmps/Nme4/Aprt/Itpa/Mtap/Guk1/Acat1/Impdh2/Nudt4/Dnph1/Nme2/Hint1/Nme1/Dctpp1/Dut/Nudt3	18
GO:0000288	nuclear-transcribed mRNA catabolic process, deadenylation-dependent decay	14/2045	49/23210	5.69477e-05	0.000598937	0.000463536	Dhx36/Zfp36/Btg2/Exosc7/Cnot6/Lsm1/Dcps/Polr2d/Exosc5/Polr2g/Exosc8/Pabpc1/Zfp36l1/Zfp36l2	14
GO:0031440	regulation of mRNA 3'-end processing	2045-10-01	27/23210	5.72533e-05	0.000600995	0.000465129	Dhx36/Ccnb1/Nelfe/Papola/Zc3h14/Ythdc1/Cpsf6/Ncbp2/Nudt21/Zfp36l1	10
GO:0010001	glial cell differentiation	40/2045	239/23210	5.96141e-05	0.000624578	0.000483381	Metrn/Nfix/Rhoa/Hes5/Kras/Sod1/Nab2/Rheb/Akt1/Prpf19/Smarca4/Gap43/Egfr/Bag1/Actr3/Hdac1/Mapk1/App/Hes1/Sox11/Olig2/Ctnnb1/Nfib/Sox4/Hdac2/Vim/Olig1/Kcnj10/Ptn/Ptprz1/Mdk/Ptpra/Rtn4/Qk/Dag1/Lrp1/Cdh2/Serpine2/Pou3f2/Gfap	40
GO:0061982	meiosis I cell cycle process	24/2045	116/23210	6.33601e-05	0.000662292	0.000512569	Ccne2/Ndc1/Cdc25b/Cenpc1/Terf1/Cdc25c/Aurka/Sgo2a/Plk1/Top2a/Cks2/Ubb/Brca2/Brip1/Ccne1/Rad51/Cenps/Psmc3ip/Topbp1/Syce2/Trip13/Psmd13/Cenpx/Fbxo5	24
GO:0006479	protein methylation	32/2045	176/23210	6.35771e-05	0.000662292	0.000512569	Dnmt1/Btg2/Smarcb1/Smyd2/Rif1/Brca1/Suz12/Rtf1/Ilf3/Kdm1a/Atrx/Pcmt1/Pih1d1/Snw1/Fam98b/Fh1/Wdr61/Nsd1/Snrpd3/Ctnnb1/Trmt112/Snrpb/Gspt1/Fbl/Kmt5a/Hdac2/Dpy30/Nsd2/Ctcf/Prmt1/Ezh2/Rab6a	32
GO:0008213	protein alkylation	32/2045	176/23210	6.35771e-05	0.000662292	0.000512569	Dnmt1/Btg2/Smarcb1/Smyd2/Rif1/Brca1/Suz12/Rtf1/Ilf3/Kdm1a/Atrx/Pcmt1/Pih1d1/Snw1/Fam98b/Fh1/Wdr61/Nsd1/Snrpd3/Ctnnb1/Trmt112/Snrpb/Gspt1/Fbl/Kmt5a/Hdac2/Dpy30/Nsd2/Ctcf/Prmt1/Ezh2/Rab6a	32
GO:0032506	cytokinetic process	2045-12-01	38/23210	6.51759e-05	0.000677656	0.000524459	Cep55/Anln/Kif20a/Ect2/Kif20b/Kif23/Racgap1/Rhoa/Arf1/Aurkb/Chmp2a/Chmp4b	12
GO:1902903	regulation of supramolecular fiber organization	53/2045	349/23210	6.58204e-05	0.000683058	0.00052864	Rangrf/Ckap2/Terf1/Cdk5rap2/Cit/Psrc1/Fkbp4/Arpc2/Rhoa/Arpc3/Arpc4/Capzb/Brk1/Rac1/Rhoc/Hdgfl3/Arpc5l/Arpc1b/Trim27/S100a10/Hspa8/Eml4/Rock2/Capza1/Id1/Abi2/Arpc5/Tpm1/Actr3/Drg1/Arpc1a/App/Mtpn/Actr2/Cfl1/Pfn1/Cfl2/Arf1/Rdx/Mapre1/Hdac2/Tmsb10/Rps3/Tmsb4x/Stmn1/Limch1/Cib1/Prex1/Cdkn1b/Twf1/Dstn/Pdlim4/Map2	53
GO:1904951	positive regulation of establishment of protein localization	65/2045	454/23210	6.67275e-05	0.00069116	0.000534911	Oxct1/Dhx36/Dynll1/Cep295/Ect2/Kif20b/Tomm7/Arpc2/Sri/Sh3glb1/Rac1/Mif/Ppid/Trim28/Emd/Ipo5/Tsg101/Myh10/Sar1a/Tardbp/Egfr/Fyn/Actr3/Rbm22/Vps35/Psmd9/Serp1/Mapk1/Cct3/Cct6a/Cct5/Pdcd5/Cct2/Hnrnpm/Arf1/Cct7/Cct8/Tpr/Pcm1/Kif5b/Oaz1/Ywhae/Sox4/Nnat/Tcp1/Dhx9/Cct4/Hras/Commd1/Hmgb1/Ran/Ncl/Hspd1/Ppia/Rack1/Cib1/Tgfb2/Glud1/Gsk3b/Tmem30a/Mdk/Lrp1/Fis1/Sar1b/Pdcd10	65
GO:0030218	erythrocyte differentiation	26/2045	131/23210	6.71967e-05	0.000694705	0.000537654	Zfp36/Tmem14c/Tcea1/Smap1/Sfxn1/Casp3/Cdk6/Sp3/Ncapg2/Kdm1a/Klf13/Hspa9/Smarca4/Tcf3/Ncor1/Atpif1/Lyar/Rps19/Rps14/Prmt1/Rps6/Hmgb2/Bpgm/Fam210b/Thra/Zfp36l1	26
GO:0009416	response to light stimulus	46/2045	290/23210	6.79347e-05	0.000701009	0.000542533	Pclaf/Tipin/Dhx36/Crebbp/Rdh11/Cdkn2d/Pbk/Gnb1/Cirbp/Bax/Parp1/Trp53/Casp3/Rnf168/Ppid/Brca2/Pold1/Pold3/Dtl/Rad18/Kras/Kdm1a/Yy1/Akt1/Fmr1/Ruvbl2/Egfr/Ube2a/Nr2f6/App/Ei24/Ppp1cb/Pde6d/Ppp1ca/Ccnd1/Itgb1/Ppp1cc/Usp1/Gpx1/Eif2s1/Hmgn1/Rpl26/Npm1/Pcna/Aurkb/Hmgcr	46
GO:0040029	regulation of gene expression, epigenetic	42/2045	257/23210	6.9381e-05	0.000714585	0.00055304	Atad2/Hells/Hat1/Zfp36/Map2k2/Morf4l1/Eif4g1/Trp53/Eif6/Trim27/Ddx5/Rif1/Brca1/Cdc45/Smchd1/Srrt/Mphosph8/Kdm1a/Smarcd1/Msl3/Fmr1/Ythdc1/Fxr1/Elof1/Elavl1/Egfr/Tdg/Ncor1/Ctbp1/Ctnnb1/Morf4l2/Hnrnpu/Dhx9/Gpx1/Ctcf/Rbm3/Hnrnpa2b1/H1f0/Ezh2/Nr2f1/Gsk3b/Ppp3ca	42
GO:0051444	negative regulation of ubiquitin-protein transferase activity	2045-08-01	18/23210	6.99276e-05	0.000718861	0.000556349	Mad2l1/Park7/Mad2l2/Rpl11/Rpl23/Rps7/Rpl5/Fbxo5	8
GO:0032875	regulation of DNA endoreduplication	2045-06-01	10/23210	7.14074e-05	0.000729957	0.000564937	E2f7/E2f8/Smc3/Stag2/Smc1a/Fbxo5	6
GO:0072321	chaperone-mediated protein transport	2045-06-01	10/23210	7.14074e-05	0.000729957	0.000564937	Timm13/Timm8b/Timm10/Timm8a1/Hspa8/Timm9	6
GO:1905820	positive regulation of chromosome separation	2045-06-01	10/23210	7.14074e-05	0.000729957	0.000564937	Cul3/Cenpe/Cdt1/Anapc5/Nsmce2/Anapc11	6
GO:0010769	regulation of cell morphogenesis involved in differentiation	52/2045	343/23210	8.02569e-05	0.000814353	0.000630253	Dhx36/Ttc3/Triobp/Cit/Metrn/Map2k2/Arpc2/Sh3glb1/Rac1/Cux1/S100a10/Fxn/Ifrd1/Id1/Abi2/Fmr1/Rcc2/Lims1/Caprin1/Rap2a/Actr3/Ptprs/Rab11a/Actr2/Adnp/C1qbp/Atp5g1/Cfl1/Eif4g2/Nedd4/Ywhah/Vim/Rpl4/Tubb2b/Agrn/Cib1/Sema6d/Prex1/Plxnb1/Ptprz1/Sema6a/Gsk3b/Mdk/Rtn4/Lrp1/Cdh2/Pou3f2/Ppp3ca/Pafah1b1/Map2/Pdpn/Dpysl2	52
GO:0000076	DNA replication checkpoint	2045-07-01	14/23210	8.02589e-05	0.000814353	0.000630253	Tipin/Cdc6/Cdt1/Timeless/Dna2/Clspn/Topbp1	7
GO:0090266	regulation of mitotic cell cycle spindle assembly checkpoint	2045-07-01	14/23210	8.02589e-05	0.000814353	0.000630253	Cdk5rap2/Mad2l1/Ndc80/Ccnb1/Cdt1/Anapc15/Tpr	7
GO:1903504	regulation of mitotic spindle checkpoint	2045-07-01	14/23210	8.02589e-05	0.000814353	0.000630253	Cdk5rap2/Mad2l1/Ndc80/Ccnb1/Cdt1/Anapc15/Tpr	7
GO:0018107	peptidyl-threonine phosphorylation	25/2045	125/23210	8.07387e-05	0.000817704	0.000632847	Haspin/Phip/Cit/Ttk/Plk1/Pbk/Cdk1/Csnk2b/Csnk1a1/Eif4g1/Vrk1/Csnk2a2/Rock1/Rock2/Ube2k/Akt1/Csnk1e/Mapk1/App/Csnk2a1/Ddit4/Spred1/Gsk3b/Spry2/Cadm4	25
GO:0045943	positive regulation of transcription by RNA polymerase I	2045-09-01	23/23210	8.18907e-05	0.000827838	0.00064069	Smarcb1/Wdr43/Rasl11a/Nol11/Ubtf/Pih1d1/Atf4/Smarca4/Ncl	9
GO:0030330	DNA damage response, signal transduction by p53 class mediator	16/2045	63/23210	8.3285e-05	0.000838832	0.000649198	Trp53/Smyd2/Mif/Ddx5/Brca2/E2f7/Kdm1a/Atrx/Foxm1/Eef1e1/Sox4/Kmt5a/Rps27l/Rpl26/Npm1/Spred1	16
GO:0043967	histone H4 acetylation	16/2045	63/23210	8.3285e-05	0.000838832	0.000649198	Hat1/Brd8/Morf4l1/Smarcb1/Brca2/Brca1/Meaf6/Msl3/Pih1d1/Mcrs1/Ruvbl2/Actl6a/Tcf3/Ctbp1/Morf4l2/Yeats4	16
GO:0007127	meiosis I	23/2045	111/23210	8.71125e-05	0.000875769	0.000677785	Ccne2/Ndc1/Cdc25b/Cenpc1/Terf1/Aurka/Sgo2a/Plk1/Top2a/Cks2/Ubb/Brca2/Brip1/Ccne1/Rad51/Cenps/Psmc3ip/Topbp1/Syce2/Trip13/Psmd13/Cenpx/Fbxo5	23
GO:0035966	response to topologically incorrect protein	26/2045	133/23210	8.75379e-05	0.00087843	0.000679845	Hspa4l/Cul3/Rnf5/Pdia6/Vcp/Bax/Bok/Sdf2l1/Hspa8/Manf/Hspa14/Upf3a/Ube2j2/Upf3b/Atf4/Hspa9/Serp1/Cops5/Ptpn1/Ccnd1/Stub1/Hsp90aa1/Hspd1/Tmbim6/Canx/Ubxn4	26
GO:1902905	positive regulation of supramolecular fiber organization	34/2045	195/23210	9.09454e-05	0.000910953	0.000705015	Terf1/Cdk5rap2/Psrc1/Arpc2/Rhoa/Arpc3/Arpc4/Brk1/Rac1/Rhoc/Arpc5l/Arpc1b/Trim27/S100a10/Rock2/Id1/Abi2/Arpc5/Tpm1/Actr3/Drg1/Arpc1a/App/Actr2/Cfl1/Pfn1/Cfl2/Arf1/Mapre1/Rps3/Limch1/Cdkn1b/Dstn/Pdlim4	34
GO:0046128	purine ribonucleoside metabolic process	14/2045	51/23210	9.2184e-05	0.000921672	0.000713311	Rhoa/Gmps/Nme4/Aprt/Pcmt1/Gnai3/Mtap/Guk1/Impdh2/Ran/Nme2/Nme1/Ampd3/Gamt	14
GO:0034605	cellular response to heat	16/2045	64/23210	0.000102054	0.00101849	0.00078824	Dhx36/Vcp/Hspa8/Rbbp7/Hspa14/Hikeshi/Hspa9/Polr2d/Sumo1/Stub1/Tpr/Ywhae/Hsp90aa1/Dhx9/Eif2s1/Hsbp1	16
GO:0032435	negative regulation of proteasomal ubiquitin-dependent protein catabolic process	2045-11-01	34/23210	0.000102362	0.00101971	0.000789183	Gipc1/Pbk/Ubxn1/Park7/Smarcc1/Uchl5/Usp14/Sdcbp/Sgta/Rpl11/Hsp90ab1	11
GO:0071482	cellular response to light stimulus	21/2045	98/23210	0.000105075	0.00104293	0.000807156	Dhx36/Crebbp/Rdh11/Pbk/Bax/Parp1/Trp53/Rnf168/Ppid/Pold1/Pold3/Kdm1a/Yy1/Fmr1/Ruvbl2/Ei24/Eif2s1/Rpl26/Npm1/Pcna/Aurkb	21
GO:1901657	glycosyl compound metabolic process	21/2045	98/23210	0.000105075	0.00104293	0.000807156	Tk1/Prpsap1/Akr1a1/Rhoa/Gmps/Umps/Nme4/Dck/Aprt/Pcmt1/Gnai3/Akr1b3/Oard1/Mtap/Guk1/Impdh2/Ran/Nme2/Nme1/Ampd3/Gamt	21
GO:0034976	response to endoplasmic reticulum stress	39/2045	237/23210	0.000106358	0.00105375	0.000815533	Spop/Rnf5/Pdia6/Vcp/Ubxn1/Park7/Erp29/Bax/Bok/Trp53/Casp3/Sdf2l1/Manf/Ube2j2/Ube2k/Ccdc47/Atf4/Txndc12/Usp14/P4hb/Ufm1/Tmx1/Serp1/Cops5/Pdia4/Sgta/Ptpn1/Ccnd1/Sec61b/Psmc6/Stub1/Hsp90b1/Jun/Eif2s1/Os9/Tmbim6/Gsk3b/Canx/Ubxn4	39
GO:0044380	protein localization to cytoskeleton	15/2045	58/23210	0.000110234	0.00109018	0.000843725	Cep192/Spag5/Anln/Fam83d/Ttk/Kif20b/Aurka/Abhd17a/Nsfl1c/Abhd17b/Pcm1/Mapre1/Hnrnpu/Gsk3b/Dctn2	15
GO:2000104	negative regulation of DNA-dependent DNA replication	2045-08-01	19/23210	0.000111461	0.00110032	0.000851573	Tipin/Brca2/Timeless/Donson/Smc3/Stag2/Smc1a/Fbxo5	8
GO:0000731	DNA synthesis involved in DNA repair	2045-10-01	29/23210	0.000115386	0.00113292	0.0008768	Pclaf/Cdkn2d/Vcp/Pola1/Pole2/Pole/Pold1/Pold3/Dtl/Pcna	10
GO:0009124	nucleoside monophosphate biosynthetic process	2045-10-01	29/23210	0.000115386	0.00113292	0.0008768	Tyms/Gmps/Umps/Ppat/Aprt/Shmt1/Paics/Impdh2/Dut/Ampd3	10
GO:0060260	regulation of transcription initiation from RNA polymerase II promoter	2045-10-01	29/23210	0.000115386	0.00113292	0.0008768	Dhx36/Sub1/Psmc5/Trp53/Psmc2/Psmc4/Psmc6/Psmc3/Ctnnbip1/Thra	10
GO:0062197	cellular response to chemical stress	49/2045	322/23210	0.00011562	0.00113292	0.0008768	Dhfr/Etv5/Ect2/Melk/Park7/Romo1/Parp1/Trp53/Casp3/Fxn/Gsr/Sod1/Akt1/Atf4/Akr1b3/Gfer/Egfr/Mcl1/P4hb/Zfp580/Fyn/Hdac1/Mapk1/Diablo/Rwdd1/Sfpq/Cfl1/Ctnnb1/Dnaja1/Rnf7/Prdx2/Jun/Ybx3/Gpx1/Apex1/Eif2s1/Coq7/Hdac2/Nono/Rps3/Hnrnpd/Txn1/Rack1/Fos/Ezh2/Atp2a2/Prdx5/Pdcd10/Zfp36l1	49
GO:2000177	regulation of neural precursor cell proliferation	23/2045	113/23210	0.000115936	0.00113292	0.0008768	Foxg1/Cip2a/Aspm/Shcbp1/Btg2/Gnai2/Rhoa/Gng5/Trp53/Bex1/Kdm1a/Lims1/Ptbp2/Fzd3/Six3/Ctnnb1/Nap1l1/Ptn/Ptprz1/Adgrg1/Mdk/Sox2/Cdh2	23
GO:0072698	protein localization to microtubule cytoskeleton	14/2045	52/23210	0.000116005	0.00113292	0.0008768	Cep192/Spag5/Fam83d/Ttk/Kif20b/Aurka/Abhd17a/Nsfl1c/Abhd17b/Pcm1/Mapre1/Hnrnpu/Gsk3b/Dctn2	14
GO:1990778	protein localization to cell periphery	52/2045	348/23210	0.000116902	0.00113964	0.000882003	Gpsm2/Rangrf/Sapcd2/Anln/Plk1/Ap2m1/Rac1/Nubp1/Nptx2/S100a10/Nsg1/Rock1/Cacng4/Rock2/Akt1/Vamp3/Tspan5/Egfr/Rab13/Rap2a/Actr3/Vps35/Pdzd11/Mmp14/Rab31/Rab11a/Golga7/Rap1a/Csnk2a1/Kif5b/Rdx/Itgb1/Myl12a/Hras/Commd1/Rack1/Actb/Cib1/Ppp2r5a/Clstn1/Emp2/Gsk3b/Rab10/Dag1/Lrp1/Cdh2/Scp2/Ramp1/Bbip1/Ptch1/Arl3/Sys1	52
GO:0045010	actin nucleation	13/2045	46/23210	0.000117841	0.00114268	0.000884355	Arpc2/Arpc3/Arpc4/Brk1/Arpc5l/Arpc1b/Trim27/Abi2/Arpc5/Actr3/Arpc1a/Actr2/Arf1	13
GO:0060147	regulation of posttranscriptional gene silencing	13/2045	46/23210	0.000117841	0.00114268	0.000884355	Zfp36/Map2k2/Eif4g1/Trp53/Ddx5/Fmr1/Fxr1/Elavl1/Egfr/Ncor1/Dhx9/Nr2f1/Ppp3ca	13
GO:0060966	regulation of gene silencing by RNA	13/2045	46/23210	0.000117841	0.00114268	0.000884355	Zfp36/Map2k2/Eif4g1/Trp53/Ddx5/Fmr1/Fxr1/Elavl1/Egfr/Ncor1/Dhx9/Nr2f1/Ppp3ca	13
GO:0051881	regulation of mitochondrial membrane potential	18/2045	78/23210	0.000118518	0.00114721	0.00088786	Vcp/Ubb/Park7/Bax/Parp1/Bok/Ndufc2/Ppa2/Sod1/Akt1/Got1/Stoml2/Atp5g1/Clic1/Atpif1/Prelid1/Rack1/Gsk3b	18
GO:0006221	pyrimidine nucleotide biosynthetic process	2045-09-01	24/23210	0.000120808	0.00116525	0.000901825	Tyms/Umps/Nme4/Shmt1/Cmpk1/Dtymk/Nme2/Nme1/Dut	9
GO:0097150	neuronal stem cell population maintenance	2045-09-01	24/23210	0.000120808	0.00116525	0.000901825	Prrx1/Ss18/Aspm/Hes5/Srrt/Hes1/Pcm1/Sox2/Cdh2	9
GO:0021537	telencephalon development	40/2045	247/23210	0.000124701	0.00120069	0.00092925	Foxg1/Kif14/Pex13/Tacc3/Aspm/Nde1/Pfdn1/Btg2/Sall3/Rhoa/Rac1/Grcc10/Bax/Hes5/Uchl5/Myh10/Egfr/Hdac1/Ptprs/Six3/Hes1/Hnrnpk/Ctnnb1/Rnf7/Nfib/Uqcrq/Ywhae/Tra2b/Hdac2/Dbi/Nr2f1/Tacc1/Adgrg1/Gsk3b/Mdk/Rtn4/Sox2/Cdh2/Pou3f2/Pafah1b1	40
GO:0045814	negative regulation of gene expression, epigenetic	15/2045	59/23210	0.000135891	0.00130613	0.00101085	Atad2/Hells/Hat1/Morf4l1/Trim27/Rif1/Cdc45/Smchd1/Mphosph8/Kdm1a/Msl3/Ctbp1/Morf4l2/H1f0/Ezh2	15
GO:0051084	'de novo' posttranslational protein folding	2045-11-01	35/23210	0.000137462	0.00131891	0.00102075	St13/Sh3glb1/Hspa8/Hspa14/Dnajc7/Hspa9/Bag1/Hspe1/Cct2/Ptges3/Selenof	11
GO:0051131	chaperone-mediated protein complex assembly	2045-07-01	15/23210	0.000139029	0.00133161	0.00103057	Pfdn6/Cct2/Stub1/Hsp90aa1/Ptges3/Hspa4/Hsp90ab1	7
GO:0043393	regulation of protein binding	39/2045	240/23210	0.000139753	0.00133621	0.00103413	Ppp1r2/Aurka/Plk1/Traf4/Ppp2ca/Tle5/Park7/Bax/Kdm1a/Rock1/Id1/Akt1/Ruvbl2/Tdg/Actr3/Csnk1e/App/Adnp/Fkbp1a/Hes1/Hnrnpk/Stub1/Mapre1/Eif2s1/Pin1/Hspa4/Ran/Rpl11/Hsp90ab1/Actb/Stmn1/Dut/Aurkb/Agrn/Tmbim6/Gsk3b/Ctnnbip1/Lrp1/Map2	39
GO:1902117	positive regulation of organelle assembly	18/2045	79/23210	0.000141	0.00134577	0.00104154	Gpsm2/Spag5/Dync1h1/Sept7/Dynll1/Cep295/Mns1/Arpc2/Rhoa/Sh3glb1/Plk4/Cnot6/Kctd17/G3bp2/Sept9/Sdcbp/Fscn1/G3bp1	18
GO:1901799	negative regulation of proteasomal protein catabolic process	14/2045	53/23210	0.000144982	0.00137762	0.00106618	Gipc1/Pbk/Ubxn1/Park7/Alad/Smarcc1/Uchl5/Usp14/Sdcbp/Sgta/Rpl11/Hsp90ab1/Os9/Gabarapl2	14
GO:0009265	2'-deoxyribonucleotide biosynthetic process	2045-06-01	11/23210	0.000145344	0.00137762	0.00106618	Tyms/Shmt1/Cmpk1/Guk1/Dtymk/Dut	6
GO:0042023	DNA endoreduplication	2045-06-01	11/23210	0.000145344	0.00137762	0.00106618	E2f7/E2f8/Smc3/Stag2/Smc1a/Fbxo5	6
GO:0046385	deoxyribose phosphate biosynthetic process	2045-06-01	11/23210	0.000145344	0.00137762	0.00106618	Tyms/Shmt1/Cmpk1/Guk1/Dtymk/Dut	6
GO:0006368	transcription elongation from RNA polymerase II promoter	13/2045	47/23210	0.000149866	0.00141802	0.00109745	Eloc/Polr2i/Nelfe/Rnf168/Pbrm1/Rtf1/Elof1/Supt4a/Wdr61/Elob/Supt16/Hnrnpu/Ezh2	13
GO:0002262	myeloid cell homeostasis	31/2045	176/23210	0.000150272	0.00141941	0.00109852	Zfp36/Tmem14c/Tcea1/Smap1/Bax/Sfxn1/Casp3/Cdk6/Sp3/Ncapg2/Kdm1a/Klf13/Sod1/Hspa9/Smarca4/Tcf3/Ncor1/Atpif1/Lyar/Rps19/Rps24/Rps14/Prmt1/Rps17/Rps6/Hmgb2/Ampd3/Bpgm/Fam210b/Thra/Zfp36l1	31
GO:0045739	positive regulation of DNA repair	16/2045	66/23210	0.000150945	0.00142331	0.00110154	Parp1/Rnf168/Rif1/Timeless/Brca1/Mad2l2/Smchd1/Trim28/Foxm1/Fh1/Egfr/Actr2/Ube2n/Dhx9/Rps3/Pcna	16
GO:0031099	regeneration	27/2045	145/23210	0.000152408	0.00143463	0.0011103	Dhfr/Prrx1/Aurka/Cdk1/Map2k2/Map4k4/Mif/Pkm/Bex1/Ifrd1/Gfer/Gap43/Akirin1/Ptprs/Ccnd1/Jun/Gpx1/Naca/Ezh2/Ptn/Cd9/Tnc/Cdkn1b/Mdk/Rtn4/Lrp1/Gfap	27
GO:0048714	positive regulation of oligodendrocyte differentiation	2045-10-01	30/23210	0.000159478	0.0014986	0.00115982	Rheb/Hdac1/Olig2/Hdac2/Ptn/Ptprz1/Mdk/Ptpra/Qk/Dag1	10
GO:0016458	gene silencing	37/2045	225/23210	0.000159874	0.00149974	0.0011607	Atad2/Dnmt1/Hells/Hat1/Zfp36/Map2k2/Morf4l1/Eif4g1/Eri1/Trp53/Eif6/Ddx5/Rif1/Cdc45/Smchd1/Srrt/Kdm1a/Cnot6/Msl3/Cnot3/Tdrkh/Fmr1/Fxr1/Elavl1/Egfr/Ncbp2/Ncor1/Ctbp1/Morf4l2/Dhx9/Rbm3/Pabpc1/Hnrnpa2b1/H1f0/Ezh2/Nr2f1/Ppp3ca	37
GO:2000779	regulation of double-strand break repair	17/2045	73/23210	0.000161219	0.00150977	0.00116846	Fignl1/Parp1/Rif1/Timeless/Aunip/Mad2l2/Rpa2/Rad51/Rad51ap1/Smchd1/Kdm1a/Foxm1/Ppp4c/Fh1/Actr2/Nsd2/Dek	17
GO:0007050	cell cycle arrest	26/2045	138/23210	0.000164409	0.00153701	0.00118954	Prr11/Uhrf2/Cdkn3/Cdkn2c/Cdkn2d/Trp53/Mif/Mlf1/Brca1/Ppm1g/Tsg101/Foxm1/Med25/Ccnd1/Sox4/Tbrg1/Hras/Rpl23/Hsp90ab1/Cdk4/Rpl26/Gas1/Tgfb2/Notch2/Cdkn1b/Sox2	26
GO:0009163	nucleoside biosynthetic process	2045-08-01	20/23210	0.000171445	0.00158921	0.00122994	Gmps/Nme4/Aprt/Mtap/Guk1/Impdh2/Nme2/Nme1	8
GO:0033599	regulation of mammary gland epithelial cell proliferation	2045-08-01	20/23210	0.000171445	0.00158921	0.00122994	Iqgap3/Bax/Brca2/Etv4/Phb2/Ccnd1/Gpx1/Rtn4	8
GO:0042451	purine nucleoside biosynthetic process	2045-08-01	20/23210	0.000171445	0.00158921	0.00122994	Gmps/Nme4/Aprt/Mtap/Guk1/Impdh2/Nme2/Nme1	8
GO:0042455	ribonucleoside biosynthetic process	2045-08-01	20/23210	0.000171445	0.00158921	0.00122994	Gmps/Nme4/Aprt/Mtap/Guk1/Impdh2/Nme2/Nme1	8
GO:0046129	purine ribonucleoside biosynthetic process	2045-08-01	20/23210	0.000171445	0.00158921	0.00122994	Gmps/Nme4/Aprt/Mtap/Guk1/Impdh2/Nme2/Nme1	8
GO:0032515	negative regulation of phosphoprotein phosphatase activity	2045-09-01	25/23210	0.000174057	0.00160526	0.00124236	Gnai2/Ppp1r11/Rock1/Rock2/Mastl/Tiprl/Bod1/Mprip/Fkbp1a	9
GO:0090344	negative regulation of cell aging	2045-09-01	25/23210	0.000174057	0.00160526	0.00124236	Rbl1/Fzr1/Cdk6/Mif/Bcl2l12/Foxm1/March5/Fbxo5/Slc30a10	9
GO:1901798	positive regulation of signal transduction by p53 class mediator	2045-09-01	25/23210	0.000174057	0.00160526	0.00124236	Ubb/Sh3glb1/Ddx5/Eef1e1/Rpl11/Rpl23/Rps7/Rpl26/Spred1	9
GO:0051261	protein depolymerization	23/2045	116/23210	0.000175088	0.00161204	0.00124761	Kif18b/Ckap2/Kif2c/Kif18a/Stmn3/Arpc2/Capzb/Hdgfl3/Hspa8/Eml4/Capza1/Sh3gl1/Smn1/Tpm1/Mtpn/Cfl1/Cfl2/Rdx/Stmn1/Cib1/Twf1/Dstn/Map2	23
GO:0006342	chromatin silencing	13/2045	48/23210	0.000189099	0.0017323	0.00134068	Atad2/Hells/Hat1/Morf4l1/Rif1/Cdc45/Smchd1/Kdm1a/Msl3/Ctbp1/Morf4l2/H1f0/Ezh2	13
GO:0070534	protein K63-linked ubiquitination	13/2045	48/23210	0.000189099	0.0017323	0.00134068	Rnf5/Ube2t/Ube2s/Ube2v1/Rnf168/Trim27/Gps2/Prpf19/Ube2e3/Ube2n/Stub1/Zfp91/Nedd4	13
GO:0090342	regulation of cell aging	13/2045	48/23210	0.000189099	0.0017323	0.00134068	Rbl1/Fzr1/Trp53/Cdk6/Mif/Kras/Bcl2l12/Foxm1/Eef1e1/March5/Rsl1d1/Fbxo5/Slc30a10	13
GO:0097327	response to antineoplastic agent	17/2045	74/23210	0.000192328	0.00175893	0.00136129	Dhfr/Arpc2/Cdk6/Eif4ebp1/Timeless/Brca1/Rad51/Atrx/Fmr1/Rap1a/Ctnnb1/Hnrnpu/Eif4e/Hnrnpd/Cdk4/Egr1/Ddit4	17
GO:0016482	cytosolic transport	27/2045	147/23210	0.000192789	0.0017602	0.00136228	Map2k2/Snx3/Sh3glb1/Snx5/Rhobtb3/Trim27/Vamp3/Ap1s1/Arl1/Plekhj1/Snf8/Vps35/Mapk1/Snx6/Actr2/Srsf10/Kif5b/Rdx/Emp2/Rab14/Rab6a/Evi5/Rab5a/Rab9/Map2/Rab7/Sys1	27
GO:0006986	response to unfolded protein	22/2045	110/23210	0.00021068	0.00192035	0.00148622	Hspa4l/Pdia6/Bax/Bok/Hspa8/Manf/Hspa14/Upf3a/Ube2j2/Upf3b/Atf4/Hspa9/Serp1/Cops5/Ptpn1/Ccnd1/Stub1/Hsp90aa1/Hspd1/Tmbim6/Canx/Ubxn4	22
GO:0010212	response to ionizing radiation	24/2045	125/23210	0.000214117	0.00194519	0.00150544	Ect2/Nucks1/H2afx/Bax/Fignl1/Trp53/Rnf168/Brca2/Brca1/Rad51/Rad51ap1/Topbp1/Pole3/Rhno1/Kdm1a/Nabp2/Eef1d/Gtf2h5/Swi5/Gpx1/Hras/Rpl26/Egr1/Ccnd2	24
GO:0032273	positive regulation of protein polymerization	24/2045	125/23210	0.000214117	0.00194519	0.00150544	Terf1/Cdk5rap2/Psrc1/Arpc2/Rhoa/Arpc3/Arpc4/Brk1/Rac1/Arpc5l/Arpc1b/Trim27/Abi2/Arpc5/Actr3/Drg1/Arpc1a/Actr2/Pfn1/Arf1/Mapre1/Hsp90aa1/Rps3/Cdkn1b	24
GO:0006099	tricarboxylic acid cycle	2045-10-01	31/23210	0.000216938	0.00196105	0.00151772	Pdhb/Idh3a/Sdhd/Fh1/Suclg2/Sdhc/Pdha1/Sucla2/Mdh2/Idh1	10
GO:0061157	mRNA destabilization	2045-10-01	31/23210	0.000216938	0.00196105	0.00151772	Dhx36/Zfp36/Rock1/Rock2/Ythdf2/Hnrnpr/Hnrnpd/Qk/Zfp36l1/Zfp36l2	10
GO:1901068	guanosine-containing compound metabolic process	2045-10-01	31/23210	0.000216938	0.00196105	0.00151772	Rhoa/Gmps/Nme4/Gnai3/Guk1/Impdh2/Ran/Nme2/Nme1/Ampd3	10
GO:0009408	response to heat	21/2045	103/23210	0.000219935	0.00198486	0.00153614	Dhx36/Vcp/Dnaja2/Hspa8/Rbbp7/Hspa14/Sod1/Hikeshi/Hspa9/Polr2d/Sumo1/Stub1/Tpr/Dnaja1/Ywhae/Hsp90aa1/Dhx9/Eif2s1/Hspa4/Psip1/Hsbp1	21
GO:0018210	peptidyl-threonine modification	25/2045	133/23210	0.000225828	0.00203469	0.00157471	Haspin/Phip/Cit/Ttk/Plk1/Pbk/Cdk1/Csnk2b/Csnk1a1/Eif4g1/Vrk1/Csnk2a2/Rock1/Rock2/Ube2k/Akt1/Csnk1e/Mapk1/App/Csnk2a1/Ddit4/Spred1/Gsk3b/Spry2/Cadm4	25
GO:0045898	regulation of RNA polymerase II transcription preinitiation complex assembly	2045-07-01	16/23210	0.000228372	0.00204228	0.00158059	Psmc5/Trp53/Psmc2/Psmc4/Psmc6/Psmc3/Thra	7
GO:0062033	positive regulation of mitotic sister chromatid segregation	2045-07-01	16/23210	0.000228372	0.00204228	0.00158059	Cul3/Cenpe/Cdt1/Anapc5/Nsmce2/Anapc11/Hnrnpu	7
GO:0098974	postsynaptic actin cytoskeleton organization	2045-07-01	16/23210	0.000228372	0.00204228	0.00158059	Myh10/Rock2/Abi2/Actr3/Adgrb1/Arf1/Actb	7
GO:0099188	postsynaptic cytoskeleton organization	2045-07-01	16/23210	0.000228372	0.00204228	0.00158059	Myh10/Rock2/Abi2/Actr3/Adgrb1/Arf1/Actb	7
GO:1900182	positive regulation of protein localization to nucleus	17/2045	75/23210	0.000228539	0.00204228	0.00158059	Ect2/Cdk1/Park7/Parp1/Trim28/Ipo5/Akt1/Mcrs1/Tardbp/Fyn/Rbm22/Mapk1/Hnrnpm/Tpr/Ran/Npm1/Tgfb2	17
GO:0072593	reactive oxygen species metabolic process	44/2045	288/23210	0.000229526	0.00204776	0.00158483	Dhfr/Dynll1/Vdac1/Gnai2/Rhoa/Arf4/Rac1/Park7/Romo1/Ccn1/Txnrd1/Trp53/Eif6/Ndufc2/Brca1/Rock2/Sod1/Akt1/Foxm1/Gnai3/Ndufaf2/Egfr/Fyn/Parl/Adgrb1/Atp5g1/Ddah2/Atpif1/Prdx2/Hsp90aa1/Prdx4/Cycs/Gpx1/Ier3/Coq7/Eef1a1/Hspd1/Eif5a/Ddit4/Prex1/Slc30a10/Cbs/Clcn3/Prdx5	44
GO:1903578	regulation of ATP metabolic process	19/2045	89/23210	0.000231601	0.00206291	0.00159655	Ccnb1/Cdk1/Vcp/Rhoa/Pgam1/Cox7a2l/Park7/Parp1/Trp53/Eif6/Mif/Ndufc2/Cox7a2/App/Pgk1/Atpif1/Uqcc2/Ier3/Ddit4	19
GO:0000184	nuclear-transcribed mRNA catabolic process, nonsense-mediated decay	2045-11-01	37/23210	0.000238909	0.00212454	0.00164425	Magohb/Eif4a3/Upf3b/Magoh/Ncbp2/Gspt1/Eif3e/Rbm8a/Rnps1/Pabpc1/Pnrc2	11
GO:0008631	intrinsic apoptotic signaling pathway in response to oxidative stress	2045-12-01	43/23210	0.000243888	0.00216529	0.00167579	Melk/Park7/Parp1/Sod1/Mcl1/P4hb/Diablo/Sfpq/Rnf7/Gpx1/Nono/Pdcd10	12
GO:0031346	positive regulation of cell projection organization	64/2045	466/23210	0.000250183	0.00221759	0.00171626	Dhx36/Ahi1/Ehd1/Sept7/Dynll1/Anln/Mns1/Metrn/Map2k2/Arpc2/Rala/Dpysl3/Snx3/Sh3glb1/Brk1/Rac1/Cux1/Mif/Fxn/Kdm1a/Kctd17/Fmr1/Llph/Caprin1/Fyn/Sept9/Actr3/Akirin1/Rab11a/Actr2/Adnp/Atp5g1/Hnrnpk/Cfl1/Pfn1/Arf1/Rap1a/Eif4g2/Itgb1/Hsp90aa1/Fscn1/Hras/Nme2/Eef1a1/Ranbp1/Nme1/Rpl4/Ezh2/Tubb2b/Agrn/Cnr1/Plxnb1/Ptn/Ptprz1/Gsk3b/Fez1/Tmem30a/Twf1/Mdk/Rtn4/Qk/Lrp1/Serpine2/Pafah1b1	64
GO:0048872	homeostasis of number of cells	47/2045	315/23210	0.000250756	0.00221907	0.00171741	Siva1/Ccnb2/Zfp36/Tmem14c/Tcea1/Smap1/Rac1/Bax/Sfxn1/Casp3/Cdk6/Mif/Lmo1/Rpa1/Sp3/Ncapg2/Kras/Kdm1a/Klf13/Bcl10/Sod1/Akt1/Hspa9/Ubap2l/Smarca4/Fh1/Tcf3/Ncor1/Atpif1/Prdx2/Lyar/Rps19/Rps24/Rps14/Prmt1/Rps17/Rps6/Hmgb2/Ezh2/Ampd3/Tgfb2/Bpgm/Fam210b/Cdh2/Prdx5/Thra/Zfp36l1	47
GO:1903322	positive regulation of protein modification by small protein conjugation or removal	25/2045	134/23210	0.00025477	0.00225095	0.00174208	Cul3/Cdc20/Fzr1/Plk1/Ube2s/Ube2l3/Vcp/Trib2/Gnl3/Brca1/Kdm1a/Bcl10/Mastl/Dcun1d5/Rnf180/Traf7/Fkbp1a/Ube2n/Stub1/Ube2i/Pin1/Commd1/Rps2/Sumo2/Npm1	25
GO:0007100	mitotic centrosome separation	2045-06-01	12/23210	0.000268981	0.00236125	0.00182745	Nek2/Nde1/Aurka/Kif11/Nsfl1c/Ranbp1	6
GO:0009219	pyrimidine deoxyribonucleotide metabolic process	2045-06-01	12/23210	0.000268981	0.00236125	0.00182745	Tyms/Shmt1/Cmpk1/Dtymk/Dctpp1/Dut	6
GO:0046607	positive regulation of centrosome cycle	2045-06-01	12/23210	0.000268981	0.00236125	0.00182745	Cep295/Plk4/Rock2/Nsfl1c/Ranbp1/Npm1	6
GO:2000105	positive regulation of DNA-dependent DNA replication	2045-06-01	12/23210	0.000268981	0.00236125	0.00182745	Dbf4/Cdt1/E2f7/E2f8/Atrx/Stoml2	6
GO:0009119	ribonucleoside metabolic process	14/2045	56/23210	0.000272372	0.00238558	0.00184628	Rhoa/Gmps/Nme4/Aprt/Pcmt1/Gnai3/Mtap/Guk1/Impdh2/Ran/Nme2/Nme1/Ampd3/Gamt	14
GO:0051817	modulation of process of other organism involved in symbiotic interaction	18/2045	83/23210	0.000272626	0.00238558	0.00184628	Nucks1/Vapa/Smarcb1/Hspa8/Smc3/Taf11/Fmr1/Sugt1/Smarca4/Snw1/Tardbp/Hdac1/Ppib/Cfl1/Psmc3/Jun/Dag1/Rab9	18
GO:0010811	positive regulation of cell-substrate adhesion	24/2045	127/23210	0.000274716	0.00240003	0.00185746	Triobp/Map4k4/Arpc2/Rac1/Ccn1/Cdk6/S100a10/Rock1/Lims1/Hacd1/Vit/C1qbp/Cfl1/Itgb1/Fbln2/Cib1/Emid1/Prex1/Ptn/Emp2/Gsk3b/Hsd17b12/Mdk/Dag1	24
GO:0045862	positive regulation of proteolysis	48/2045	325/23210	0.00027589	0.00240645	0.00186243	Akirin2/Aurka/Plk1/Csnk1a1/Vcp/Trib2/Rhoa/Ppp2ca/Mtch1/Bax/Ccn1/Bok/Hspa8/Rad23a/Bcl10/Rock2/Dda1/Akt1/Fmr1/Sumo3/Apopt1/Ctsc/Fyn/Csnk1e/Timm17a/Plgrkt/Mmp14/Psme2/Rnf180/Psme1/Diablo/Sgta/Sumo1/Cfl1/Atpif1/Pdcd5/Stub1/Rnf7/Cycs/Prelid1/Hdac2/Rps3/Hspd1/Sumo2/Rps27l/Rack1/Gsk3b/Fis1	48
GO:0007265	Ras protein signal transduction	58/2045	414/23210	0.000285264	0.00248425	0.00192264	Dnmt1/Iqgap3/Gpsm2/Kif14/Cul3/Arhgef39/Rangrf/Ect2/Stmn3/Map4k4/Rala/Rap2b/Rhoa/Brk1/Rac1/Rhoc/Rhobtb3/Spry1/Kras/Kpnb1/Trim28/Rock1/Rock2/Abi2/Foxm1/Cdc42se1/Rab13/Rap2a/Nras/Rab31/Rab11a/Sdcbp/Rap1b/Rab24/Arpp19/Arhgdia/Rap1a/Jun/Itgb1/Hras/Stmn1/Tgfb2/Prex1/Notch2/Adgrg1/Rab14/Rab6a/Rab10/Spry2/Cadm4/Rtn4/Cdh2/Rab2a/Rab11b/Rab5a/Rab9/Rab7/Pdpn	58
GO:1903364	positive regulation of cellular protein catabolic process	25/2045	135/23210	0.00028694	0.00249487	0.00193086	Aurka/Plk1/Csnk1a1/Vcp/Trib2/Rad23a/Dda1/Akt1/Fmr1/Sumo3/Ctsc/Csnk1e/Vps35/Rnf180/Sgta/Sumo1/Atpif1/Stub1/Rdx/Uqcc2/Hsp90aa1/Sumo2/Rack1/Gsk3b/Lrp1	25
GO:0009262	deoxyribonucleotide metabolic process	2045-10-01	32/23210	0.000290796	0.00251639	0.00194752	Tyms/Shmt1/Cmpk1/Guk1/Rrm1/Dtymk/Ak2/Dctpp1/Dut/Rrm2	10
GO:0010591	regulation of lamellipodium assembly	2045-10-01	32/23210	0.000290796	0.00251639	0.00194752	Arpc2/Capzb/Brk1/Rac1/Actr3/Akirin1/Cfl1/Hsp90aa1/Fscn1/Twf1	10
GO:0032508	DNA duplex unwinding	2045-10-01	32/23210	0.000290796	0.00251639	0.00194752	Mcm7/Mcm4/Mcm6/Pif1/Top2a/Rpa1/Mcm2/Rad51/Ddx1/Dhx9	10
GO:0061014	positive regulation of mRNA catabolic process	13/2045	50/23210	0.000294474	0.0025442	0.00196904	Dhx36/Zfp36/Btg2/Rock1/Rock2/Ythdf2/Polr2g/Hnrnpr/Hnrnpd/Pabpc1/Qk/Zfp36l1/Zfp36l2	13
GO:0010569	regulation of double-strand break repair via homologous recombination	2045-12-01	44/23210	0.000308707	0.00265877	0.0020577	Fignl1/Parp1/Rif1/Timeless/Mad2l2/Rpa2/Rad51/Rad51ap1/Smchd1/Kdm1a/Ppp4c/Actr2	12
GO:0070849	response to epidermal growth factor	2045-12-01	44/23210	0.000308707	0.00265877	0.0020577	Zfp36/Arpc2/Akt1/Egfr/Mapk1/Snx6/Cfl1/Tpr/Eef1a1/Ncl/Zfp36l1/Zfp36l2	12
GO:2000377	regulation of reactive oxygen species metabolic process	33/2045	200/23210	0.000330065	0.00283824	0.00219661	Dhfr/Dynll1/Vdac1/Gnai2/Rhoa/Arf4/Rac1/Park7/Romo1/Trp53/Eif6/Ndufc2/Brca1/Rock2/Sod1/Akt1/Foxm1/Gnai3/Egfr/Fyn/Parl/Adgrb1/Atp5g1/Ddah2/Prdx2/Hsp90aa1/Ier3/Coq7/Eef1a1/Hspd1/Eif5a/Slc30a10/Clcn3	33
GO:1900180	regulation of protein localization to nucleus	23/2045	121/23210	0.000334007	0.00286764	0.00221935	Ect2/Cdk1/Ppp2ca/Park7/Parp1/Trim28/Ipo5/Akt1/Mcrs1/Tardbp/Pkig/Fyn/Rbm22/Mapk1/Ei24/Maged1/Hnrnpm/Tpr/Pin1/Ran/Npm1/Tgfb2/Gsk3b	23
GO:0039694	viral RNA genome replication	2045-09-01	27/23210	0.000339607	0.00290659	0.0022495	Top2a/Pcbp1/Smarcb1/Trim28/Mphosph8/Rock2/Fmr1/Pcbp2/Rab5a	9
GO:0072528	pyrimidine-containing compound biosynthetic process	2045-09-01	27/23210	0.000339607	0.00290659	0.0022495	Tyms/Umps/Nme4/Shmt1/Cmpk1/Dtymk/Nme2/Nme1/Dut	9
GO:0048525	negative regulation of viral process	20/2045	99/23210	0.000349024	0.00298252	0.00230827	Crebbp/Srpk2/Trim59/Nucks1/Zfp36/Vapa/Snx3/Srpk1/Ifitm3/Trim27/Fam111a/Trim28/Mphosph8/Ilf3/Tardbp/Ifitm2/Hdac1/Psmc3/Jun/Banf1	20
GO:0032507	maintenance of protein location in cell	15/2045	64/23210	0.000357062	0.0030417	0.00235407	Arl2bp/Rangap1/Park7/Bard1/Akt1/Kdelr2/Mprip/Pfn1/Hnrnpu/Tmsb10/Tmsb4x/Txn1/Os9/Twf1/Skp1a	15
GO:0046824	positive regulation of nucleocytoplasmic transport	15/2045	64/23210	0.000357062	0.0030417	0.00235407	Rbm26/Ect2/Trim28/Emd/Ipo5/Cpsf6/Tardbp/Khdrbs1/Rbm22/Mapk1/Tpr/Ywhae/Dhx9/Ran/Gsk3b	15
GO:0000463	maturation of LSU-rRNA from tricistronic rRNA transcript (SSU-rRNA, 5.8S rRNA, LSU-rRNA)	2045-07-01	17/23210	0.000358761	0.00304668	0.00235792	Rpf2/Gtpbp4/Rpl7l1/Ddx18/Rpl35/Rpl7/Npm1	7
GO:0032986	protein-DNA complex disassembly	2045-07-01	17/23210	0.000358761	0.00304668	0.00235792	Smarcb1/Smarcc1/Pbrm1/Smarcd1/Smarca4/Smarce1/Rpl23	7
GO:0007018	microtubule-based movement	42/2045	277/23210	0.000369789	0.00313547	0.00242664	Kif18b/Kif14/Arhgap21/Dync1h1/Dynll1/Kif22/Kifc1/Nde1/Kif20a/Kif2c/Kif20b/Kif23/Kif18a/Kif15/Kif4/Cenpe/Kif11/Ubb/Hspa8/Kpnb1/Kif2a/Sod1/Cfap20/Fmr1/Actr3/Ift74/App/Actr2/Sfpq/Pcm1/Kif5b/Hnrnpu/Cnih2/Ssna1/Fez1/Ap3s1/Ktn1/Arl8a/Pafah1b1/Map2/Dync1i2/Arl3	42
GO:0046823	negative regulation of nucleocytoplasmic transport	2045-08-01	22/23210	0.000370797	0.00313615	0.00242716	Rangap1/Ppp2ca/Park7/Bard1/Pkig/Ei24/Tpr/Txn1	8
GO:0007292	female gamete generation	26/2045	145/23210	0.000371016	0.00313615	0.00242716	Cdc25b/Aspm/Ttk/Aurka/Sgo2a/Ncaph/Ccnb1/Plk1/Top2a/Ubb/Brca2/Trip13/Ythdf2/Mastl/Ncaph2/Ythdc1/Magoh/Ppp2r1a/H3f3a/Ctnnb1/H3f3b/Rps6/Fbxo5/Paqr8/Ptn/Mdk	26
GO:0032259	methylation	49/2045	338/23210	0.000372036	0.00313992	0.00243008	Dnmt1/Hells/Btg2/Gnas/Smarcb1/Parp1/Smyd2/Rif1/Mettl1/Brca1/Trim28/Suz12/Mis18a/Rtf1/Mphosph8/Ilf3/Kdm1a/Pcif1/Tgs1/Atrx/Pcmt1/Tdrkh/Pih1d1/Carnmt1/Mtap/Smarca4/Snw1/Fam98b/Emg1/Fh1/Wdr61/Nsd1/Snrpd3/Ctnnb1/Trmt112/Snrpb/Gspt1/Fbl/Kmt5a/Hdac2/Dpy30/Nsd2/Ctcf/Prmt1/Ezh2/Gsk3b/Rab6a/Hsd17b10/Gamt	49
GO:0050779	RNA destabilization	2045-10-01	33/23210	0.000384532	0.00323042	0.00250013	Dhx36/Zfp36/Rock1/Rock2/Ythdf2/Hnrnpr/Hnrnpd/Qk/Zfp36l1/Zfp36l2	10
GO:0061842	microtubule organizing center localization	2045-10-01	33/23210	0.000384532	0.00323042	0.00250013	Gpsm2/Aspm/Nde1/Aurka/Mad2l1/Nubp1/Arpc5/Kif5b/Sema6a/Pafah1b1	10
GO:0070897	transcription preinitiation complex assembly	2045-10-01	33/23210	0.000384532	0.00323042	0.00250013	Psmc5/Trp53/Taf11/Psmc2/Psmc4/Taf7/Psmc6/Psmc3/Gtf2a2/Thra	10
GO:0045732	positive regulation of protein catabolic process	34/2045	210/23210	0.000387567	0.00325093	0.002516	Fzr1/Aurka/Plk1/Csnk1a1/Vcp/Trib2/Dtl/Rad23a/Dda1/Akt1/Fmr1/Sumo3/Ctsc/Csnk1e/Snf8/Vps35/Lpcat1/Rnf180/Sgta/Sumo1/Atpif1/Stub1/Csnk2a1/Rdx/Oaz1/Uqcc2/Nedd4/Hsp90aa1/Ier3/Sumo2/Rack1/Gsk3b/Lrp1/Rab7	34
GO:1901215	negative regulation of neuron death	38/2045	244/23210	0.000404153	0.00338486	0.00261965	Kif14/Birc5/Btg2/Rhoa/Park7/Bax/Bok/Kras/Rock1/Sod1/Fmr1/Atf4/Psmc1/Gfer/Fyn/Bag1/Hdac1/Vps35/Snx6/Adnp/Ctnnb1/Prdx2/Jun/Pin1/Hras/Nono/Hsp90ab1/Hspd1/Set/Nes/Npm1/Rack1/Slc30a10/Ptprz1/Gsk3b/Mdk/Lrp1/Chmp4b	38
GO:1901653	cellular response to peptide	43/2045	287/23210	0.000410643	0.00343395	0.00265765	Phip/Rangap1/Nucks1/Gnai2/Gkap1/Parp1/Trp53/Eif4ebp1/Atp2b1/Timeless/Pkm/Smarcc1/Rock1/Rock2/Akt1/Rab13/Fyn/Zfp106/App/Rab31/Snx6/Ptpn1/Hnrnpk/Cfl1/Eprs/Ctnnb1/Grm5/Srsf3/Uchl3/Rpl23/Ybx1/Vim/Cdk4/Socs3/H2afz/Slc30a10/Gsk3b/Rab10/Ptpra/Lrp1/Vcam1/Fis1/Zfp36l1	43
GO:0043524	negative regulation of neuron apoptotic process	30/2045	178/23210	0.000417084	0.00348249	0.00269521	Kif14/Birc5/Btg2/Rhoa/Park7/Bax/Bok/Kras/Rock1/Sod1/Fmr1/Fyn/Bag1/Hdac1/Snx6/Adnp/Prdx2/Jun/Pin1/Hras/Nono/Hsp90ab1/Hspd1/Set/Nes/Npm1/Slc30a10/Ptprz1/Mdk/Lrp1	30
GO:0036473	cell death in response to oxidative stress	19/2045	93/23210	0.00041847	0.00348874	0.00270004	Melk/Park7/Parp1/Trp53/Sod1/Atf4/Gfer/Mcl1/P4hb/Fyn/Diablo/Sfpq/Ctnnb1/Rnf7/Gpx1/Nono/Txn1/Rack1/Pdcd10	19
GO:0042440	pigment metabolic process	15/2045	65/23210	0.000426855	0.00355323	0.00274995	Gipc1/Tmem14c/Snx3/Hmbs/Blvrb/Fxn/Alad/Aprt/Shmt1/Slc25a39/Atpif1/Slc24a5/Hebp1/Sox2/Ddt	15
GO:0007264	small GTPase mediated signal transduction	65/2045	485/23210	0.000442629	0.00367893	0.00284724	Dnmt1/Iqgap3/Gpsm2/Arhgap19/Kif14/Cul3/Arhgef39/Rangrf/Ect2/Stmn3/Map4k4/Rala/Rap2b/Rhoa/Gdi2/Brk1/Rac1/Rhoc/Rhobtb3/Spry1/Kras/Kpnb1/Trim28/Bnip2/Rock1/Rock2/Rheb/Abi2/Foxm1/Cdc42se1/G3bp2/Rab13/Rap2a/Nras/Rab31/Rab11a/Sdcbp/Rap1b/Rab24/Arpp19/Arhgdia/Rap1a/Ywhaq/Jun/Itgb1/Hras/Stmn1/Tgfb2/Prex1/Notch2/Adgrg1/Rab14/Rab6a/Rab10/Spry2/Cadm4/Rtn4/Cdh2/Rab2a/Rab11b/Rab5a/Rab9/Rab7/Arl3/Pdpn	65
GO:0046148	pigment biosynthetic process	13/2045	52/23210	0.000446237	0.00369209	0.00285742	Gipc1/Tmem14c/Snx3/Hmbs/Fxn/Alad/Aprt/Shmt1/Slc25a39/Atpif1/Slc24a5/Sox2/Ddt	13
GO:0048713	regulation of oligodendrocyte differentiation	13/2045	52/23210	0.000446237	0.00369209	0.00285742	Hes5/Rheb/Hdac1/Hes1/Olig2/Ctnnb1/Hdac2/Ptn/Ptprz1/Mdk/Ptpra/Qk/Dag1	13
GO:0072527	pyrimidine-containing compound metabolic process	13/2045	52/23210	0.000446237	0.00369209	0.00285742	Tyms/Tk1/Umps/Nme4/Dck/Shmt1/Cmpk1/Mapk1/Dtymk/Nme2/Nme1/Dctpp1/Dut	13
GO:1903828	negative regulation of cellular protein localization	22/2045	116/23210	0.000459842	0.00379059	0.00293366	Rangap1/Sapcd2/Terf1/Ap2m1/Ppp2ca/Abhd17a/Park7/Cdt1/Bard1/Rock2/Nsfl1c/Pkig/Vps35/Ei24/Abhd17b/Maged1/Dnaja1/Commd1/Txn1/Ppp2r5a/Os9/Gsk3b	22
GO:0010458	exit from mitosis	2045-09-01	28/23210	0.000461607	0.00379059	0.00293366	Birc5/Ube2s/Ube2c/Cdca5/Phb2/Rpl24/Cdkn1b/Chmp2a/Chmp4b	9
GO:0006268	DNA unwinding involved in DNA replication	2045-06-01	13/23210	0.000462301	0.00379059	0.00293366	Mcm7/Mcm4/Mcm6/Rpa1/Mcm2/Rad51	6
GO:0045899	positive regulation of RNA polymerase II transcription preinitiation complex assembly	2045-06-01	13/23210	0.000462301	0.00379059	0.00293366	Psmc5/Trp53/Psmc2/Psmc4/Psmc6/Psmc3	6
GO:0051299	centrosome separation	2045-06-01	13/23210	0.000462301	0.00379059	0.00293366	Nek2/Nde1/Aurka/Kif11/Nsfl1c/Ranbp1	6
GO:1901070	guanosine-containing compound biosynthetic process	2045-06-01	13/23210	0.000462301	0.00379059	0.00293366	Gmps/Nme4/Guk1/Impdh2/Nme2/Nme1	6
GO:0051494	negative regulation of cytoskeleton organization	27/2045	155/23210	0.000465708	0.00381281	0.00295085	Ckap2/Nek2/Kifc1/Ccnf/Cdk5rap2/Fkbp4/Arpc2/Capzb/Hdgfl3/Nubp1/Eml4/Trim37/Capza1/Tpm1/Mtpn/Cfl1/Pfn1/Rdx/Mapre1/Tmsb10/Tmsb4x/Npm1/Stmn1/Cib1/Twf1/Chmp2a/Map2	27
GO:0045185	maintenance of protein location	19/2045	94/23210	0.000481833	0.00393893	0.00304846	Arl2bp/Rangap1/Tacc3/Ywhab/Sri/Park7/Bard1/Akt1/Kdelr2/Mprip/Pfn1/Hnrnpu/Tmsb10/Tmsb4x/Txn1/Os9/Twf1/Skp1a/Thra	19
GO:0031124	mRNA 3'-end processing	14/2045	59/23210	0.00048571	0.0039647	0.00306841	Slbp/Dhx36/Ccnb1/Nelfe/Papola/Zc3h14/Pabpn1/Ythdc1/Cpsf6/Polr2d/Ncbp2/App/Nudt21/Zfp36l1	14
GO:0046825	regulation of protein export from nucleus	2045-11-01	40/23210	0.000504814	0.0041145	0.00318434	Thoc2/Rangap1/Park7/Bard1/Emd/Xpo1/Rbm22/Tpr/Ywhae/Txn1/Gsk3b	11
GO:0031345	negative regulation of cell projection organization	33/2045	205/23210	0.000519853	0.00423077	0.00327433	Dleu2/Thoc2/Cit/Map4k4/Dpysl3/Rhoa/Capzb/Lgals1/Ifrd1/Id1/Fyn/Actr3/Ptprs/Hes1/Cfl1/Itgb1/Ywhah/Hdac2/Vim/Nr2f1/Cib1/Sema6d/Ptprz1/Sema6a/Gsk3b/Spry2/Rtn4/Lrp1/Ppp3ca/Gfap/Pafah1b1/Map2/Dync1i2	33
GO:0010592	positive regulation of lamellipodium assembly	2045-08-01	23/23210	0.00052488	0.0042527	0.0032913	Arpc2/Brk1/Rac1/Actr3/Akirin1/Cfl1/Hsp90aa1/Fscn1	8
GO:0046931	pore complex assembly	2045-08-01	23/23210	0.00052488	0.0042527	0.0032913	Ndc1/Atp5g3/Pdzd11/Cct3/Atp5g1/Cct8/Atp5g2/Rtn4	8
GO:0060261	positive regulation of transcription initiation from RNA polymerase II promoter	2045-08-01	23/23210	0.00052488	0.0042527	0.0032913	Dhx36/Sub1/Psmc5/Trp53/Psmc2/Psmc4/Psmc6/Psmc3	8
GO:0009896	positive regulation of catabolic process	58/2045	424/23210	0.000525834	0.00425412	0.0032924	Dhx36/Fzr1/Aurka/Plk1/Tomm7/Zfp36/Csnk1a1/Vcp/Trib2/Btg2/Sh3glb1/Bax/Mif/Igfbp3/Dtl/Rad23a/Rock1/Rock2/Dda1/Ythdf2/Akt1/Scoc/Gnai3/Fmr1/Cdc37/Sumo3/Ctsc/Csnk1e/Snf8/Polr2g/Vps35/Lpcat1/App/Rnf180/Sgta/Ptpn1/Sumo1/Atpif1/Stub1/Csnk2a1/Hnrnpr/Rdx/Oaz1/Uqcc2/Nedd4/Hsp90aa1/Ier3/Hmgb1/Hnrnpd/Pabpc1/Sumo2/Rack1/Gsk3b/Qk/Lrp1/Rab7/Zfp36l1/Zfp36l2	58
GO:1902275	regulation of chromatin organization	32/2045	197/23210	0.000533608	0.00431064	0.00333614	Atad2/Dnmt1/Ccnb1/Mki67/Smarcb1/Eid1/Trp53/Rif1/Brca1/Cdc45/Trim28/Rtf1/Mphosph8/Brd7/Kdm1a/Atrx/Pih1d1/Fmr1/Snw1/Ruvbl2/Fh1/Ncor1/Wdr61/Taf7/Nsd1/Ctbp1/Ube2n/Ctnnb1/Tpr/Hnrnpu/Ctcf/H1f0	32
GO:0045666	positive regulation of neuron differentiation	62/2045	461/23210	0.000540396	0.00435904	0.0033736	Foxg1/Dhx36/Etv5/Ahi1/Ehd1/Ect2/Metrn/Map2k2/Dpysl3/Rhoa/Snx3/Sh3glb1/Rac1/Cux1/Eif4g1/Mif/Zeb1/Fxn/Bnip2/Kdm1a/Fmr1/Prpf19/Tcf12/Hmg20b/Llph/Tcf3/Caprin1/Fyn/Actr3/Rab11a/Actr2/Adnp/Atp5g1/Sox11/Hnrnpk/Cfl1/Arf1/Rap1a/Eif4g2/Itgb1/Nme2/Eef1a1/Ranbp1/Nme1/Rpl4/Ezh2/Tubb2b/Cnr1/Plxnb1/Ptn/Ptprz1/Gsk3b/Fez1/Tmem30a/Twf1/Mdk/Rtn4/Qk/Sox2/Lrp1/Serpine2/Pafah1b1	62
GO:0006613	cotranslational protein targeting to membrane	2045-07-01	18/23210	0.000542564	0.00436365	0.00337716	Arl6ip1/Srp9/Srp19/Srp14/Srp72/Sec61b/Ssr3	7
GO:1900153	positive regulation of nuclear-transcribed mRNA catabolic process, deadenylation-dependent decay	2045-07-01	18/23210	0.000542564	0.00436365	0.00337716	Dhx36/Zfp36/Btg2/Polr2g/Pabpc1/Zfp36l1/Zfp36l2	7
GO:0031113	regulation of microtubule polymerization	13/2045	53/23210	0.000544145	0.00436994	0.00338203	Rangrf/Terf1/Cdk5rap2/Psrc1/Fkbp4/Capzb/Rac1/Drg1/Mapre1/Rps3/Stmn1/Cdkn1b/Map2	13
GO:0010821	regulation of mitochondrion organization	24/2045	133/23210	0.000556301	0.00446101	0.00345252	Siva1/Tomm7/Vdac1/Sh3glb1/Higd1a/Bax/Bok/Trp53/Fxn/Akt1/Cdc37/Apopt1/Parl/Vps35/March5/Atpif1/Pdcd5/Slc25a5/Gpx1/Ier3/Prelid1/Gsk3b/Fis1/Mff	24
GO:0001836	release of cytochrome c from mitochondria	14/2045	60/23210	0.000582837	0.00466014	0.00360663	Higd1a/Bax/Bok/Trp53/Fxn/Akt1/Apopt1/Parl/Pdcd5/Jun/Gpx1/Prelid1/Timm50/Fis1	14
GO:0031102	neuron projection regeneration	14/2045	60/23210	0.000582837	0.00466014	0.00360663	Dhfr/Prrx1/Map2k2/Map4k4/Mif/Bex1/Gap43/Ptprs/Jun/Ptn/Tnc/Rtn4/Lrp1/Gfap	14
GO:0043467	regulation of generation of precursor metabolites and energy	23/2045	126/23210	0.000607657	0.0048515	0.00375473	Ccnb1/Cdk1/Vcp/Rhoa/Pgam1/Cox7a2l/Park7/Trp53/Eif6/Mif/Cisd1/Akt1/Cox7a2/App/Ppp1cb/Ppp1ca/Pgk1/Phb2/Uqcc2/Ier3/Prelid1/Hmgb1/Ddit4	23
GO:0120032	regulation of plasma membrane bounded cell projection assembly	30/2045	182/23210	0.000611102	0.00487189	0.00377051	Odf2/Sept7/Dynll1/Anln/Mns1/Arpc2/Rala/Dpysl3/Capzb/Brk1/Rac1/Kctd17/Fmr1/Rcc2/Gap43/Sept9/Actr3/Akirin1/Atg3/Vdac3/Cfl1/Pfn1/Rdx/Hsp90aa1/Fscn1/Hras/Agrn/Twf1/Myo10/Rab5a	30
GO:0071353	cellular response to interleukin-4	2045-09-01	29/23210	0.000617406	0.00489362	0.00378732	Alad/Mcm2/Impdh2/Rpl3/Rplp0/Rps2/Hsp90ab1/Cdk4/Tuba1b	9
GO:0072395	signal transduction involved in cell cycle checkpoint	2045-09-01	29/23210	0.000617406	0.00489362	0.00378732	Fzr1/Plk1/Trp53/Brca1/Dtl/Prpf19/Cdc5l/Sox4/Rpl26	9
GO:0072401	signal transduction involved in DNA integrity checkpoint	2045-09-01	29/23210	0.000617406	0.00489362	0.00378732	Fzr1/Plk1/Trp53/Brca1/Dtl/Prpf19/Cdc5l/Sox4/Rpl26	9
GO:0072422	signal transduction involved in DNA damage checkpoint	2045-09-01	29/23210	0.000617406	0.00489362	0.00378732	Fzr1/Plk1/Trp53/Brca1/Dtl/Prpf19/Cdc5l/Sox4/Rpl26	9
GO:0034614	cellular response to reactive oxygen species	26/2045	150/23210	0.000634546	0.00502219	0.00388683	Dhfr/Ect2/Park7/Romo1/Parp1/Trp53/Fxn/Sod1/Akt1/Akr1b3/Egfr/Zfp580/Mapk1/Cfl1/Prdx2/Jun/Apex1/Hdac2/Rps3/Hnrnpd/Txn1/Rack1/Fos/Ezh2/Prdx5/Pdcd10	26
GO:0043516	regulation of DNA damage response, signal transduction by p53 class mediator	2045-10-01	35/23210	0.000647959	0.00512094	0.00396325	Trp53/Smyd2/Mif/Ddx5/Kdm1a/Eef1e1/Kmt5a/Rpl26/Npm1/Spred1	10
GO:1903008	organelle disassembly	18/2045	89/23210	0.000665824	0.00525453	0.00406665	Cdk1/Tomm7/Vdac1/Vcp/Fundc2/Trp53/Vrk1/Cdc37/Cisd2/Parl/Atg12/Atg3/Atpif1/Denr/Kif5b/Fis1/Map1lc3a/Gabarapl2	18
GO:0007623	circadian rhythm	33/2045	208/23210	0.000675229	0.00532107	0.00411815	Top2a/Cdk1/Trp53/Ddx5/Klf10/Timeless/Thrap3/Rock2/Id1/Pspc1/Atf4/Tardbp/Hdac1/Nr2f6/Csnk1e/Six3/Ncor1/Ppp1cb/Ppp1ca/Maged1/Sfpq/Top1/Ppp1cc/Hnrnpu/Dhx9/Impdh2/Hdac2/Nono/Hnrnpd/Egr1/Ezh2/Gsk3b/Id3	33
GO:0008630	intrinsic apoptotic signaling pathway in response to DNA damage	21/2045	112/23210	0.000716099	0.00562693	0.00435486	Cdkn2d/Bax/Bok/Trp53/Mif/Brca2/E2f1/Atad5/Brca1/Kdm1a/Bcl2l12/Snw1/Mcl1/Ei24/Hnrnpk/Ier3/Rps3/Rps27l/Rpl26/Tpt1/Ddit4	21
GO:1905269	positive regulation of chromatin organization	21/2045	112/23210	0.000716099	0.00562693	0.00435486	Dnmt1/Ccnb1/Smarcb1/Trp53/Rif1/Brca1/Trim28/Rtf1/Mphosph8/Brd7/Kdm1a/Pih1d1/Fmr1/Snw1/Ruvbl2/Ncor1/Wdr61/Ctbp1/Ube2n/Ctnnb1/Tpr	21
GO:0032897	negative regulation of viral transcription	2045-08-01	24/23210	0.000726917	0.00566312	0.00438286	Nucks1/Zfp36/Ifitm3/Trim27/Tardbp/Hdac1/Psmc3/Jun	8
GO:0033233	regulation of protein sumoylation	2045-08-01	24/23210	0.000726917	0.00566312	0.00438286	Park7/Gnl3/Hmg20b/Traf7/Ctnnb1/Ube2i/Sumo2/Egr1	8
GO:0035561	regulation of chromatin binding	2045-08-01	24/23210	0.000726917	0.00566312	0.00438286	Wapl/Cdt1/Larp7/Kdm1a/Tdg/Med25/Ctnnb1/Ppp3ca	8
GO:0070584	mitochondrion morphogenesis	2045-08-01	24/23210	0.000726917	0.00566312	0.00438286	Slirp/Ndufs6/Bax/Ssbp1/Coq7/Fez1/Fis1/Mff	8
GO:1901659	glycosyl compound biosynthetic process	2045-08-01	24/23210	0.000726917	0.00566312	0.00438286	Gmps/Nme4/Aprt/Mtap/Guk1/Impdh2/Nme2/Nme1	8
GO:1901984	negative regulation of protein acetylation	2045-08-01	24/23210	0.000726917	0.00566312	0.00438286	Park7/Brca1/Pih1d1/Hdac1/Taf7/Ctbp1/Hdac2/Gsk3b	8
GO:0060491	regulation of cell projection assembly	30/2045	184/23210	0.000734983	0.00571781	0.0044252	Odf2/Sept7/Dynll1/Anln/Mns1/Arpc2/Rala/Dpysl3/Capzb/Brk1/Rac1/Kctd17/Fmr1/Rcc2/Gap43/Sept9/Actr3/Akirin1/Atg3/Vdac3/Cfl1/Pfn1/Rdx/Hsp90aa1/Fscn1/Hras/Agrn/Twf1/Myo10/Rab5a	30
GO:0045647	negative regulation of erythrocyte differentiation	2045-06-01	14/23210	0.000748833	0.0057926	0.00448307	Zfp36/Ncapg2/Klf13/Hspa9/Tcf3/Zfp36l1	6
GO:0046831	regulation of RNA export from nucleus	2045-06-01	14/23210	0.000748833	0.0057926	0.00448307	Rbm26/Thoc2/Cpsf6/Khdrbs1/Tpr/Dhx9	6
GO:0048308	organelle inheritance	2045-06-01	14/23210	0.000748833	0.0057926	0.00448307	Cdk1/Map2k2/Ywhaz/Vrk1/Mapk1/Pdcd10	6
GO:0048313	Golgi inheritance	2045-06-01	14/23210	0.000748833	0.0057926	0.00448307	Cdk1/Map2k2/Ywhaz/Vrk1/Mapk1/Pdcd10	6
GO:0008064	regulation of actin polymerization or depolymerization	29/2045	176/23210	0.000750884	0.00580026	0.004489	Cit/Arpc2/Rhoa/Arpc3/Arpc4/Capzb/Brk1/Rac1/Arpc5l/Arpc1b/Trim27/Capza1/Abi2/Arpc5/Tpm1/Actr3/Arpc1a/Mtpn/Actr2/Cfl1/Pfn1/Cfl2/Arf1/Rdx/Tmsb10/Tmsb4x/Prex1/Twf1/Dstn	29
GO:0031333	negative regulation of protein-containing complex assembly	24/2045	136/23210	0.000774251	0.00597232	0.00462217	Kif14/Fkbp4/Arpc2/Capzb/Eif4ebp1/Capza1/Tpm1/Vps35/Mtpn/Cfl1/Pfn1/Rdx/Mapre1/Tmsb10/Tmsb4x/Rpl13a/Stmn1/Pmepa1/Gsk3b/Twf1/Ctnnbip1/Trim9/Map2/Thra	24
GO:0001558	regulation of cell growth	58/2045	431/23210	0.000789352	0.00608023	0.00470568	Kif14/Psrc1/Cdkn2c/Cdkn2d/Fdps/Rhoa/Sh3glb1/Cirbp/Eif4g1/Nubp1/Trp53/Ccdc85b/Fxn/Igfbp3/Mad2l2/Rbbp7/Ifrd1/Tsg101/Yy1/Hdgfl2/Akt1/Smarca4/Dnajc2/Egfr/Actr3/Mmp14/Ptprs/Rab11a/Mtpn/Ei24/Adnp/Sdcbp/Atp5g1/Ddx39b/Hnrnpk/Cfl1/Csnk2a1/Eif4g2/Igfbp4/Dnph1/Pin1/Npm1/Rpl4/Rack1/Gas1/Cib1/Sema6d/Tgfb2/Clstn1/Sema6a/Gsk3b/Cdkn1b/Rtn4/Lrp1/Serpine2/Pafah1b1/Map2/Dpysl2	58
GO:1902743	regulation of lamellipodium organization	2045-11-01	42/23210	0.000793308	0.00609061	0.00471372	Arpc2/Capzb/Brk1/Rac1/Actr3/Akirin1/Cfl1/Hsp90aa1/Fscn1/Twf1/Pdpn	11
GO:0034063	stress granule assembly	2045-07-01	19/23210	0.00079404	0.00609061	0.00471372	Dync1h1/Cirbp/Ddx6/G3bp2/Eif2s1/G3bp1/Rps23	7
GO:0045116	protein neddylation	2045-07-01	19/23210	0.00079404	0.00609061	0.00471372	Rbx1/Dcun1d5/Ube2m/Rnf7/Nedd8/Rpl11/Rpl5	7
GO:0009303	rRNA transcription	2045-09-01	30/23210	0.000813661	0.00621496	0.00480995	Smarcb1/Trp53/Nol11/Pih1d1/Smarca4/Top1/Npm3/Ncl/Npm1	9
GO:0031297	replication fork processing	2045-09-01	30/23210	0.000813661	0.00621496	0.00480995	Nucks1/Brca2/Dna2/Mms22l/Rad51/Cenps/Atrx/Cenpx/Pcna	9
GO:0042168	heme metabolic process	2045-09-01	30/23210	0.000813661	0.00621496	0.00480995	Tmem14c/Snx3/Hmbs/Blvrb/Fxn/Alad/Slc25a39/Atpif1/Hebp1	9
GO:0030900	forebrain development	53/2045	386/23210	0.000817694	0.00623705	0.00482705	Foxg1/Kif14/Pex13/Tacc3/Aspm/Nde1/Pfdn1/Btg2/Sall3/Rhoa/Ubb/Rac1/Grcc10/Bax/Hes5/E2f1/Kras/Uchl5/Kdm1a/Myh10/Atrx/Smarca4/Egfr/Fyn/Hdac1/Ptprs/App/Six3/Ncor1/Hes1/Hnrnpk/Olig2/Ctnnb1/Rnf7/Nfib/Pcm1/Uqcrq/Ywhae/Tra2b/Hdac2/Fabp7/Dbi/Nr2f1/Tacc1/Notch3/Adgrg1/Gsk3b/Mdk/Rtn4/Sox2/Cdh2/Pou3f2/Pafah1b1	53
GO:1903427	negative regulation of reactive oxygen species biosynthetic process	2045-10-01	36/23210	0.000827063	0.00629973	0.00487556	Dynll1/Rhoa/Park7/Ndufc2/Rock2/Fyn/Atp5g1/Eef1a1/Hspd1/Slc30a10	10
GO:0048146	positive regulation of fibroblast proliferation	15/2045	69/23210	0.000834824	0.00635	0.00491447	Wapl/Ccnb1/Ccna2/Cdk6/Mif/Cdc6/E2f1/Rnaseh2b/Egfr/Nras/Jun/Dhx9/Rps3a1/Cdk4/Ptprz1	15
GO:0120034	positive regulation of plasma membrane bounded cell projection assembly	20/2045	106/23210	0.000873399	0.0066342	0.00513441	Sept7/Dynll1/Anln/Mns1/Arpc2/Rala/Dpysl3/Brk1/Rac1/Kctd17/Fmr1/Sept9/Actr3/Akirin1/Cfl1/Pfn1/Hsp90aa1/Fscn1/Hras/Agrn	20
GO:0045685	regulation of glial cell differentiation	18/2045	91/23210	0.00087626	0.00664669	0.00514409	Hes5/Rheb/Prpf19/Bag1/Actr3/Hdac1/Hes1/Olig2/Ctnnb1/Hdac2/Ptn/Ptprz1/Mdk/Ptpra/Rtn4/Qk/Dag1/Serpine2	18
GO:0045646	regulation of erythrocyte differentiation	2045-12-01	49/23210	0.000893644	0.00676917	0.00523887	Zfp36/Smap1/Cdk6/Ncapg2/Kdm1a/Klf13/Hspa9/Tcf3/Prmt1/Hmgb2/Fam210b/Zfp36l1	12
GO:0006388	tRNA splicing, via endonucleolytic cleavage and ligation	2045-05-01	10/23210	0.000912258	0.00687209	0.00531853	Tsen15/Rtcb/Ddx1/Tsen34/Rtraf	5
GO:1901838	positive regulation of transcription of nucleolar large rRNA by RNA polymerase I	2045-05-01	10/23210	0.000912258	0.00687209	0.00531853	Smarcb1/Nol11/Pih1d1/Smarca4/Ncl	5
GO:1903800	positive regulation of production of miRNAs involved in gene silencing by miRNA	2045-05-01	10/23210	0.000912258	0.00687209	0.00531853	Map2k2/Trp53/Ddx5/Egfr/Nr2f1	5
GO:2000574	regulation of microtubule motor activity	2045-05-01	10/23210	0.000912258	0.00687209	0.00531853	Dynll1/Nde1/Dynll2/Pafah1b1/Map2	5
GO:0001890	placenta development	28/2045	170/23210	0.000922992	0.00694339	0.00537371	Bptf/Ccnf/Ccn1/Sp3/E2f7/E2f8/Trim28/Plk4/Pbrm1/Akt1/Rtcb/Egln1/Egfr/Birc6/Mapk1/Hes1/Dazap1/Hsp90ab1/Rps6/Socs3/Junb/Notch2/Nsdhl/Ptn/Cdkn1b/Vcam1/Dnajb6/Zfp36l1	28
GO:0051348	negative regulation of transferase activity	37/2045	246/23210	0.000929527	0.00698295	0.00540432	Pif1/Wnk1/Prpsap1/Terf1/Cdkn2c/Mad2l1/Plk1/Zfp36/Park7/Trp53/Casp3/Spry1/Trim27/Mad2l2/Tsg101/Akt1/Mcrs1/Pkig/Prkar1a/Taf7/Ptpn1/Rtraf/Dnaja1/Hnrnpu/Rpl11/Rpl23/Rps7/Rpl5/Npm1/Actb/Fbxo5/Spred1/Ppp2r5a/Gsk3b/Hmgcr/Cdkn1b/Spry2	37
GO:0042771	intrinsic apoptotic signaling pathway in response to DNA damage by p53 class mediator	2045-11-01	43/23210	0.000982171	0.0073683	0.00570256	Trp53/Mif/Brca2/Atad5/Kdm1a/Bcl2l12/Snw1/Hnrnpk/Rps27l/Rpl26/Ddit4	11
GO:0043486	histone exchange	2045-08-01	25/23210	0.000987086	0.00737482	0.00570761	Hjurp/Cenpp/Pole3/Itgb3bp/Mis18a/Ptma/Anp32e/Nasp	8
GO:0046039	GTP metabolic process	2045-08-01	25/23210	0.000987086	0.00737482	0.00570761	Rhoa/Nme4/Gnai3/Impdh2/Ran/Nme2/Nme1/Ampd3	8
GO:2000765	regulation of cytoplasmic translation	2045-08-01	25/23210	0.000987086	0.00737482	0.00570761	Dhx36/Ythdf2/Fmr1/Dph3/Dhx9/Cnbp/Eef2/Rpl13a	8
GO:0030832	regulation of actin filament length	29/2045	179/23210	0.000988867	0.00737805	0.00571011	Cit/Arpc2/Rhoa/Arpc3/Arpc4/Capzb/Brk1/Rac1/Arpc5l/Arpc1b/Trim27/Capza1/Abi2/Arpc5/Tpm1/Actr3/Arpc1a/Mtpn/Actr2/Cfl1/Pfn1/Cfl2/Arf1/Rdx/Tmsb10/Tmsb4x/Prex1/Twf1/Dstn	29
GO:0009266	response to temperature stimulus	27/2045	163/23210	0.00103311	0.00769764	0.00595744	Dhx36/Vcp/Dnaja2/Cirbp/Hspa8/Rbbp7/Hspa14/Sod1/Hikeshi/Hspa9/Polr2d/Nr2f6/Sumo1/Stub1/Tpr/Dnaja1/Ywhae/Hsp90aa1/Dhx9/Eif2s1/Hspa4/Rbm3/Psip1/Lxn/Acadl/Hsbp1/Thra	27
GO:1901998	toxin transport	2045-10-01	37/23210	0.0010449	0.00777489	0.00601723	Copz1/Cct3/Cct6a/Cct5/Cct2/Cct7/Cct8/Dnaja1/Tcp1/Cct4	10
GO:0071383	cellular response to steroid hormone stimulus	26/2045	155/23210	0.00104886	0.00779379	0.00603186	Zfp36/Ube2l3/Fkbp4/Rhoa/Park7/Parp1/Ddx5/Eif4ebp1/Brca1/Safb/Smarca4/Hdac1/Ufm1/Ncor1/Taf7/Phb2/Rwdd1/Dnaja1/Ywhah/Hnrnpu/Ube2i/Ptges3/Eif4e/Ddit4/Zfp36l1/Zfp36l2	26
GO:0070670	response to interleukin-4	2045-09-01	31/23210	0.00105778	0.00784935	0.00607486	Alad/Mcm2/Impdh2/Rpl3/Rplp0/Rps2/Hsp90ab1/Cdk4/Tuba1b	9
GO:0016226	iron-sulfur cluster assembly	2045-07-01	20/23210	0.00112928	0.00831232	0.00643317	Nubp1/Fxn/Hspa9/Ciao2b/Ciao2a/Nfu1/Glrx3	7
GO:0031163	metallo-sulfur cluster assembly	2045-07-01	20/23210	0.00112928	0.00831232	0.00643317	Nubp1/Fxn/Hspa9/Ciao2b/Ciao2a/Nfu1/Glrx3	7
GO:1900151	regulation of nuclear-transcribed mRNA catabolic process, deadenylation-dependent decay	2045-07-01	20/23210	0.00112928	0.00831232	0.00643317	Dhx36/Zfp36/Btg2/Polr2g/Pabpc1/Zfp36l1/Zfp36l2	7
GO:1901028	regulation of mitochondrial outer membrane permeabilization involved in apoptotic signaling pathway	2045-07-01	20/23210	0.00112928	0.00831232	0.00643317	Siva1/Sh3glb1/Bok/Atpif1/Slc25a5/Ier3/Gsk3b	7
GO:1903798	regulation of production of miRNAs involved in gene silencing by miRNA	2045-07-01	20/23210	0.00112928	0.00831232	0.00643317	Map2k2/Trp53/Ddx5/Egfr/Ncor1/Nr2f1/Ppp3ca	7
GO:1990182	exosomal secretion	2045-07-01	20/23210	0.00112928	0.00831232	0.00643317	Tsg101/Snf8/Rab11a/Cops5/Sdcbp/Chmp2a/Rab7	7
GO:0044774	mitotic DNA integrity checkpoint	14/2045	64/23210	0.00115245	0.00844748	0.00653777	Tipin/Top2a/Cdk1/Trp53/Cdc6/Clspn/Rpa2/Donson/Topbp1/Ccnd1/Sox4/Ier3/Rps27l/Rpl26	14
GO:1902807	negative regulation of cell cycle G1/S phase transition	14/2045	64/23210	0.00115245	0.00844748	0.00653777	Rbl1/Haspin/Sept7/Cdkn2d/Trp53/E2f7/Rpa2/Brd7/Ccnd1/Sox4/Rps27l/Rpl26/Ezh2/Gas1	14
GO:0000212	meiotic spindle organization	2045-06-01	15/23210	0.00115537	0.00844748	0.00653777	Aspm/Aurka/Tubg1/Atrx/Ppp2r1a/Fbxo5	6
GO:0006337	nucleosome disassembly	2045-06-01	15/23210	0.00115537	0.00844748	0.00653777	Smarcb1/Smarcc1/Pbrm1/Smarcd1/Smarca4/Smarce1	6
GO:1902165	regulation of intrinsic apoptotic signaling pathway in response to DNA damage by p53 class mediator	2045-06-01	15/23210	0.00115537	0.00844748	0.00653777	Mif/Atad5/Kdm1a/Bcl2l12/Hnrnpk/Rpl26	6
GO:0051604	protein maturation	41/2045	284/23210	0.00116065	0.00847473	0.00655886	Crebbp/Parp1/Naa20/Casp3/Fxn/Bcl2l12/Fmr1/Ndufab1/Stoml2/Tspan5/Ciao2b/Ciao2a/Yae1d1/Timm17a/Nfu1/Plgrkt/Pmpcb/Vps35/Dnajb11/Immp1l/Mmp14/Sec11a/Glrx3/Pgk1/Metap2/Stub1/Sox4/Prdx4/Naa10/Glrx5/Naa50/Gas1/Spcs1/Cpxm1/Arxes2/Gcsh/Spcs2/Serpinh1/Serpine2/Psenen/Ptch1	41
GO:0071333	cellular response to glucose stimulus	24/2045	140/23210	0.00117766	0.00858752	0.00664615	Oxct1/Dynll1/Birc5/Map4k4/Smarcb1/Ppp2ca/Sri/Rac1/Pih1d1/Smarca4/Ndufaf2/Eny2/Kif5b/Sox4/Tra2b/Gpx1/Rack1/Selenot/Hmgcr/Lrp1/Vcam1/Hmgn3/Rab11b/Ppp3ca	24
GO:0031331	positive regulation of cellular catabolic process	49/2045	356/23210	0.00119274	0.00868589	0.00672228	Dhx36/Aurka/Plk1/Tomm7/Zfp36/Csnk1a1/Vcp/Trib2/Btg2/Sh3glb1/Bax/Mif/Igfbp3/Rad23a/Rock1/Rock2/Dda1/Ythdf2/Akt1/Scoc/Gnai3/Fmr1/Cdc37/Sumo3/Ctsc/Csnk1e/Polr2g/Vps35/App/Rnf180/Sgta/Ptpn1/Sumo1/Atpif1/Stub1/Hnrnpr/Rdx/Uqcc2/Hsp90aa1/Hmgb1/Hnrnpd/Pabpc1/Sumo2/Rack1/Gsk3b/Qk/Lrp1/Zfp36l1/Zfp36l2	49
GO:0032970	regulation of actin filament-based process	53/2045	393/23210	0.00123307	0.00896766	0.00694036	Rangrf/Cit/Ect2/Arpc2/Rhoa/Sri/Arpc3/Arpc4/Capzb/Brk1/Rac1/Rhoc/Rhobtb3/Arpc5l/Arpc1b/Trim27/S100a10/Rock1/Rock2/Capza1/Id1/Abi2/Arpc5/Tpm1/Actr3/Arpc1a/Mtpn/Actr2/Sumo1/Arhgdia/Cfl1/Pfn1/Cfl2/Arf1/Rdx/Abracl/Fscn1/Hdac2/Hras/Tmsb10/Tmsb4x/Stmn1/Limch1/Tgfb2/Prex1/Notch2/Twf1/Dstn/Mdk/Atp2a2/Lrp1/Pdlim4/Pdpn	53
GO:0090407	organophosphate biosynthetic process	56/2045	421/23210	0.00126263	0.00917045	0.0070973	Tyms/Pdhb/Prpsap1/Atp5k/Atp5l/Atp5c1/Atp5g3/Vcp/Fdps/Sh3glb1/Atp5d/Dpm3/Dcakd/Gmps/Parp1/Gars/Umps/Ndufc2/Ckb/Ppat/Nme4/Aprt/Pkm/Shmt1/Atp5b/Atp5a1/Stoml2/Cmpk1/Guk1/Pdha1/Mapk1/Lpcat1/Papss1/Atp5g1/Acat1/Paics/Atp5o/Atp5e/Rrm1/Dtymk/Ak2/Impdh2/Nme2/Fabp5/Nme1/Atp5g2/Dut/Rrm2/Ampd3/Pigt/Hmgcs1/Idi1/Mocs2/Agpat3/Scp2/Idh1	56
GO:0060968	regulation of gene silencing	16/2045	79/23210	0.00127575	0.00925343	0.00716152	Atad2/Zfp36/Map2k2/Eif4g1/Trp53/Ddx5/Cdc45/Fmr1/Fxr1/Elavl1/Egfr/Ncor1/Dhx9/H1f0/Nr2f1/Ppp3ca	16
GO:0099175	regulation of postsynapse organization	22/2045	125/23210	0.00130115	0.00942513	0.0072944	Dhx36/Arf4/Abhd17a/Hspa8/Mesd/Rheb/Abi2/Gap43/Egln1/Caprin1/Fyn/Actr3/Vps35/Ptprs/Actr2/Abhd17b/Hnrnpk/Cfl1/Ptn/Cdh2/Chmp4b/Pafah1b1	22
GO:0072595	maintenance of protein localization in organelle	2045-10-01	38/23210	0.00130747	0.00945842	0.00732017	Arl2bp/Rangap1/Park7/Bard1/Akt1/Kdelr2/Hnrnpu/Txn1/Os9/Skp1a	10
GO:1902175	regulation of oxidative stress-induced intrinsic apoptotic signaling pathway	2045-08-01	26/23210	0.00131668	0.00951248	0.00736201	Park7/Parp1/Sod1/Mcl1/P4hb/Sfpq/Gpx1/Nono	8
GO:0060425	lung morphogenesis	14/2045	65/23210	0.00135163	0.00975206	0.00754743	Map2k2/Spry1/Kras/Id1/Srsf6/Mapk1/Sox11/Ctnnb1/Nfib/Rpl13a/Tnc/Spry2/Sox2/Dag1	14
GO:0009161	ribonucleoside monophosphate metabolic process	2045-09-01	32/23210	0.0013579	0.00976186	0.00755501	Gmps/Umps/Ppat/Aprt/Guk1/Paics/Ak2/Impdh2/Ampd3	9
GO:0051642	centrosome localization	2045-09-01	32/23210	0.0013579	0.00976186	0.00755501	Gpsm2/Aspm/Nde1/Aurka/Mad2l1/Nubp1/Kif5b/Sema6a/Pafah1b1	9
GO:0050773	regulation of dendrite development	30/2045	191/23210	0.00135834	0.00976186	0.00755501	Dhx36/Cdc20/Cit/Rhoa/Sh3glb1/Rac1/Cux1/Id1/Abi2/Fmr1/Llph/Caprin1/Rap2a/Actr3/Ptprs/Actr2/Hnrnpk/Cfl1/Arf1/Eif4g2/Nedd4/Ywhah/Hdac2/Ezh2/Prex1/Ptn/Ptprz1/Gsk3b/Ppp3ca/Pafah1b1	30
GO:1905477	positive regulation of protein localization to membrane	19/2045	102/23210	0.00136097	0.0097679	0.00755969	Rangrf/Arpc2/Sh3glb1/Mesd/Akt1/Egfr/Fyn/Actr3/Rab11a/Pdcd5/Kif5b/Itgb1/Hras/Commd1/Rack1/Cib1/Ptn/Lrp1/Fis1	19
GO:0050808	synapse organization	59/2045	451/23210	0.00142085	0.0101771	0.0078764	Dhx36/Etv5/Sept7/Cdc20/Vcp/Sept11/Ywhaz/Rhoa/Arf4/Abhd17a/Eif4g1/Hspa8/Mesd/Myh10/Rock2/Chd4/Rheb/Abi2/Fmr1/Gap43/Egln1/Caprin1/Fyn/Actr3/Vps35/Adgrb1/Ptprs/App/Actr2/Adnp/Abhd17b/Sdcbp/Hnrnpk/Cfl1/Pfn1/Arf1/Ctnnb1/Grm5/Nedd4/Pin1/Tuba1a/Actb/Tubb5/Pcdh17/Agrn/Tpbg/Plxnb1/Adgrl3/Clstn1/Ptn/Sparc/Ncan/Tnc/Gsk3b/Nfia/Dag1/Cdh2/Chmp4b/Pafah1b1	59
GO:0071322	cellular response to carbohydrate stimulus	25/2045	150/23210	0.00142171	0.0101771	0.0078764	Oxct1/Dynll1/Birc5/Map4k4/Smarcb1/Ppp2ca/Sri/Rac1/Pih1d1/Smarca4/Ndufaf2/Eny2/Kif5b/Sox4/Tra2b/Gpx1/Rack1/Selenot/Hmgcr/Lrp1/Vcam1/Hmgn3/Rab11b/Ppp3ca/Zfp36l1	25
GO:0071331	cellular response to hexose stimulus	24/2045	142/23210	0.0014398	0.0102931	0.00796619	Oxct1/Dynll1/Birc5/Map4k4/Smarcb1/Ppp2ca/Sri/Rac1/Pih1d1/Smarca4/Ndufaf2/Eny2/Kif5b/Sox4/Tra2b/Gpx1/Rack1/Selenot/Hmgcr/Lrp1/Vcam1/Hmgn3/Rab11b/Ppp3ca	24
GO:1904375	regulation of protein localization to cell periphery	23/2045	134/23210	0.00144909	0.0103461	0.00800715	Gpsm2/Rangrf/Sapcd2/Plk1/Ap2m1/Akt1/Egfr/Actr3/Mmp14/Rab11a/Rap1a/Csnk2a1/Kif5b/Itgb1/Hras/Commd1/Rack1/Actb/Cib1/Ppp2r5a/Gsk3b/Dag1/Lrp1	23
GO:0010977	negative regulation of neuron projection development	28/2045	175/23210	0.00145243	0.0103564	0.00801512	Dleu2/Thoc2/Cit/Map4k4/Dpysl3/Rhoa/Lgals1/Ifrd1/Id1/Actr3/Ptprs/Hes1/Ywhah/Hdac2/Vim/Nr2f1/Cib1/Sema6d/Ptprz1/Sema6a/Gsk3b/Rtn4/Lrp1/Ppp3ca/Gfap/Pafah1b1/Map2/Dync1i2	28
GO:0008361	regulation of cell size	32/2045	209/23210	0.00147645	0.0105139	0.00813705	Iqgap3/Rhoa/Rac1/Fxn/Ifrd1/Kdm1a/Akt1/Clns1a/Actr3/Ptprs/Rab11a/Mtpn/Adnp/Atp5g1/Cfl1/Rdx/Eif4g2/Hsp90aa1/Hsp90ab1/Cdk4/Npm1/Rpl4/Sema6d/Sema6a/Gsk3b/Rtn4/Lrp1/Clcn3/Lamtor4/Pafah1b1/Map2/Dpysl2	32
GO:0042326	negative regulation of phosphorylation	59/2045	452/23210	0.00149725	0.0106482	0.00824097	Wnk1/Zbed3/Prpsap1/Dynll1/Cdkn2c/Cdkn2d/Ccnb1/Plk1/Pbk/Rhoa/Ppp2ca/Park7/Bax/Eif4g1/Casp3/Spry1/Trim27/Gps2/Igfbp3/Suz12/Tsg101/Akt1/Foxm1/Tardbp/Pkig/Cdc42se1/Strap/Bag1/Prkar1a/Ncor1/Taf7/Ptpn1/Fkbp1a/Rtraf/Dnaja1/Jun/Hnrnpu/Ier3/Eif3a/Pin1/Hspa4/Npm1/Rack1/Actb/Pebp1/Socs3/Cib1/Ddit4/Spred1/Ppp2r5a/Pmepa1/Sema6a/Gsk3b/Hmgcr/Cdkn1b/Spry2/Cadm4/Dag1/Pafah1b1	59
GO:0030833	regulation of actin filament polymerization	26/2045	159/23210	0.0015324	0.0108635	0.00840759	Arpc2/Rhoa/Arpc3/Arpc4/Capzb/Brk1/Rac1/Arpc5l/Arpc1b/Trim27/Capza1/Abi2/Arpc5/Tpm1/Actr3/Arpc1a/Mtpn/Actr2/Cfl1/Pfn1/Arf1/Rdx/Tmsb10/Tmsb4x/Prex1/Twf1	26
GO:0006414	translational elongation	15/2045	73/23210	0.00153348	0.0108635	0.00840759	Srp9/Eif4a3/Tsfm/Dph3/Tufm/Eef1d/Eef1g/Grm5/Eef1b2/Rplp2/Eef1a1/Eef2/Rplp1/Rack1/Eif5a	15
GO:0010822	positive regulation of mitochondrion organization	15/2045	73/23210	0.00153348	0.0108635	0.00840759	Siva1/Tomm7/Sh3glb1/Bax/Bok/Trp53/Cdc37/Apopt1/Vps35/March5/Atpif1/Pdcd5/Gsk3b/Fis1/Mff	15
GO:0000302	response to reactive oxygen species	31/2045	201/23210	0.0015409	0.0109019	0.00843736	Dhfr/Lig1/Ect2/Park7/Romo1/Parp1/Trp53/Casp3/Fxn/Sod1/Akt1/Akr1b3/Egln1/Egfr/Zfp580/Fyn/Mapk1/Cfl1/Prdx2/Jun/Gpx1/Apex1/Hdac2/Rps3/Hnrnpd/Txn1/Rack1/Fos/Ezh2/Prdx5/Pdcd10	31
GO:0000394	RNA splicing, via endonucleolytic cleavage and ligation	2045-05-01	11/23210	0.00155135	0.0109053	0.00843998	Tsen15/Rtcb/Ddx1/Tsen34/Rtraf	5
GO:0043653	mitochondrial fragmentation involved in apoptotic process	2045-05-01	11/23210	0.00155135	0.0109053	0.00843998	Bax/Vps35/Atg3/Ppp2r2b/Fis1	5
GO:0045876	positive regulation of sister chromatid cohesion	2045-05-01	11/23210	0.00155135	0.0109053	0.00843998	Rad21/Sgo2a/Fen1/Nsmce2/Sfpq	5
GO:1901030	positive regulation of mitochondrial outer membrane permeabilization involved in apoptotic signaling pathway	2045-05-01	11/23210	0.00155135	0.0109053	0.00843998	Siva1/Sh3glb1/Bok/Atpif1/Gsk3b	5
GO:1903332	regulation of protein folding	2045-05-01	11/23210	0.00155135	0.0109053	0.00843998	St13/Hspa8/Pdia4/Sgta/Pdcd5	5
GO:0016126	sterol biosynthetic process	2045-12-01	52/23210	0.00156151	0.0109109	0.00844431	Lbr/Fdps/Sod1/Cyb5r3/Tm7sf2/Nsdhl/Hmgcs1/Hmgcr/Cyp51/Fdft1/Scp2/Sqle	12
GO:1902750	negative regulation of cell cycle G2/M phase transition	2045-12-01	52/23210	0.00156151	0.0109109	0.00844431	Miip/Rad21/Fzr1/Plk1/Cdk1/Cdc6/Brca1/Dtl/Clspn/Donson/Topbp1/Ier3	12
GO:0006783	heme biosynthetic process	2045-07-01	21/23210	0.00156611	0.0109109	0.00844431	Tmem14c/Snx3/Hmbs/Fxn/Alad/Slc25a39/Atpif1	7
GO:0051016	barbed-end actin filament capping	2045-07-01	21/23210	0.00156611	0.0109109	0.00844431	Arpc2/Capzb/Capza1/Mtpn/Cfl1/Rdx/Twf1	7
GO:0070920	regulation of production of small RNA involved in gene silencing by RNA	2045-07-01	21/23210	0.00156611	0.0109109	0.00844431	Map2k2/Trp53/Ddx5/Egfr/Ncor1/Nr2f1/Ppp3ca	7
GO:0097734	extracellular exosome biogenesis	2045-07-01	21/23210	0.00156611	0.0109109	0.00844431	Tsg101/Snf8/Rab11a/Cops5/Sdcbp/Chmp2a/Rab7	7
GO:2001032	regulation of double-strand break repair via nonhomologous end joining	2045-07-01	21/23210	0.00156611	0.0109109	0.00844431	Rif1/Aunip/Mad2l2/Smchd1/Fh1/Nsd2/Dek	7
GO:0071326	cellular response to monosaccharide stimulus	24/2045	143/23210	0.00158866	0.0110539	0.00855495	Oxct1/Dynll1/Birc5/Map4k4/Smarcb1/Ppp2ca/Sri/Rac1/Pih1d1/Smarca4/Ndufaf2/Eny2/Kif5b/Sox4/Tra2b/Gpx1/Rack1/Selenot/Hmgcr/Lrp1/Vcam1/Hmgn3/Rab11b/Ppp3ca	24
GO:1902692	regulation of neuroblast proliferation	2045-10-01	39/23210	0.00162132	0.0112525	0.00870869	Foxg1/Aspm/Trp53/Bex1/Kdm1a/Fzd3/Six3/Ctnnb1/Ptn/Sox2	10
GO:1905710	positive regulation of membrane permeability	2045-10-01	39/23210	0.00162132	0.0112525	0.00870869	Siva1/Sh3glb1/Bax/Bok/Trp53/Hspa8/Atpif1/Slc25a5/Ier3/Gsk3b	10
GO:0071456	cellular response to hypoxia	18/2045	96/23210	0.00166438	0.0115367	0.00892863	Hp1bp3/Gnb1/Higd1a/Trp53/Eif4ebp1/Rock2/Akt1/Sdhd/P4hb/Pgk1/Stub1/Commd1/Egr1/Tmbim6/Cbs/Rtn4/Kcnk2/Zfp36l1	18
GO:0010770	positive regulation of cell morphogenesis involved in differentiation	29/2045	185/23210	0.00166757	0.0115442	0.00893444	Dhx36/Triobp/Metrn/Map2k2/Arpc2/Sh3glb1/Rac1/Cux1/S100a10/Fxn/Lims1/Caprin1/Actr3/Rab11a/Actr2/Adnp/C1qbp/Atp5g1/Eif4g2/Rpl4/Tubb2b/Cib1/Prex1/Plxnb1/Gsk3b/Mdk/Rtn4/Lrp1/Pafah1b1	29
GO:0010976	positive regulation of neuron projection development	49/2045	362/23210	0.00170291	0.0117007	0.00905554	Dhx36/Ahi1/Ehd1/Metrn/Map2k2/Dpysl3/Snx3/Sh3glb1/Rac1/Cux1/Mif/Fxn/Kdm1a/Fmr1/Llph/Caprin1/Fyn/Actr3/Rab11a/Actr2/Adnp/Atp5g1/Hnrnpk/Cfl1/Arf1/Rap1a/Eif4g2/Itgb1/Nme2/Eef1a1/Ranbp1/Nme1/Rpl4/Ezh2/Tubb2b/Cnr1/Plxnb1/Ptn/Ptprz1/Gsk3b/Fez1/Tmem30a/Twf1/Mdk/Rtn4/Qk/Lrp1/Serpine2/Pafah1b1	49
GO:0009147	pyrimidine nucleoside triphosphate metabolic process	2045-06-01	16/23210	0.00171157	0.0117007	0.00905554	Nme4/Dtymk/Nme2/Nme1/Dctpp1/Dut	6
GO:0032239	regulation of nucleobase-containing compound transport	2045-06-01	16/23210	0.00171157	0.0117007	0.00905554	Rbm26/Thoc2/Cpsf6/Khdrbs1/Tpr/Dhx9	6
GO:0042772	DNA damage response, signal transduction resulting in transcription	2045-06-01	16/23210	0.00171157	0.0117007	0.00905554	Trp53/Brca2/Mad2l2/Foxm1/Rps27l/Rpl26	6
GO:0043923	positive regulation by host of viral transcription	2045-06-01	16/23210	0.00171157	0.0117007	0.00905554	Nucks1/Smarcb1/Taf11/Smarca4/Snw1/Jun	6
GO:0045947	negative regulation of translational initiation	2045-06-01	16/23210	0.00171157	0.0117007	0.00905554	Paip2b/Eif4ebp1/Fmr1/Tpr/Eif2s1/Rpl13a	6
GO:0070262	peptidyl-serine dephosphorylation	2045-06-01	16/23210	0.00171157	0.0117007	0.00905554	Ppp2r2d/Ppp2r2a/Ppp2r1a/Ywhae/Ppp2r2b/Ppp3ca	6
GO:0097329	response to antimetabolite	2045-06-01	16/23210	0.00171157	0.0117007	0.00905554	Dhfr/Cdk6/Timeless/Rad51/Atrx/Fmr1	6
GO:1900119	positive regulation of execution phase of apoptosis	2045-06-01	16/23210	0.00171157	0.0117007	0.00905554	Bax/Bok/Trp53/Igfbp3/Bcl10/Rps3	6
GO:1902188	positive regulation of viral release from host cell	2045-06-01	16/23210	0.00171157	0.0117007	0.00905554	Vps37b/Vapa/Smc3/Tsg101/Chmp2a/Chmp4b	6
GO:0002082	regulation of oxidative phosphorylation	2045-09-01	33/23210	0.00172291	0.0117115	0.0090639	Ccnb1/Cdk1/Vcp/Rhoa/Cox7a2l/Park7/Cox7a2/Pgk1/Uqcc2	9
GO:0033598	mammary gland epithelial cell proliferation	2045-09-01	33/23210	0.00172291	0.0117115	0.0090639	Iqgap3/Bax/Brca2/Etv4/Mapk1/Phb2/Ccnd1/Gpx1/Rtn4	9
GO:0032956	regulation of actin cytoskeleton organization	47/2045	344/23210	0.00172653	0.0117115	0.0090639	Cit/Ect2/Arpc2/Rhoa/Arpc3/Arpc4/Capzb/Brk1/Rac1/Rhoc/Rhobtb3/Arpc5l/Arpc1b/Trim27/S100a10/Rock1/Rock2/Capza1/Id1/Abi2/Arpc5/Tpm1/Actr3/Arpc1a/Mtpn/Actr2/Arhgdia/Cfl1/Pfn1/Cfl2/Arf1/Rdx/Fscn1/Hdac2/Hras/Tmsb10/Tmsb4x/Stmn1/Limch1/Tgfb2/Prex1/Notch2/Twf1/Dstn/Mdk/Lrp1/Pdlim4	47
GO:0009394	2'-deoxyribonucleotide metabolic process	2045-08-01	27/23210	0.00172809	0.0117115	0.0090639	Tyms/Shmt1/Cmpk1/Guk1/Dtymk/Ak2/Dctpp1/Dut	8
GO:0019692	deoxyribose phosphate metabolic process	2045-08-01	27/23210	0.00172809	0.0117115	0.0090639	Tyms/Shmt1/Cmpk1/Guk1/Dtymk/Ak2/Dctpp1/Dut	8
GO:1901532	regulation of hematopoietic progenitor cell differentiation	2045-08-01	27/23210	0.00172809	0.0117115	0.0090639	Dhx36/Ankle1/Hes5/Cdk6/Ythdf2/Hspa9/Hes1/Nudt21	8
GO:0010810	regulation of cell-substrate adhesion	32/2045	211/23210	0.00172814	0.0117115	0.0090639	Triobp/Map4k4/Arpc2/Rhoa/Rac1/Ccn1/Cdk6/S100a10/Lgals1/Rock1/Rcc2/Lims1/Hacd1/Mmp14/Vit/C1qbp/Cfl1/Itgb1/Fbln2/Limch1/Cib1/Emid1/Prex1/Ptn/Ptprz1/Emp2/Gsk3b/Hsd17b12/Mdk/Dag1/Lrp1/Pdpn	32
GO:0099173	postsynapse organization	30/2045	194/23210	0.00174197	0.0117907	0.00912516	Dhx36/Etv5/Sept7/Arf4/Abhd17a/Hspa8/Mesd/Myh10/Rock2/Rheb/Abi2/Gap43/Egln1/Caprin1/Fyn/Actr3/Vps35/Adgrb1/Ptprs/Actr2/Abhd17b/Hnrnpk/Cfl1/Arf1/Actb/Agrn/Ptn/Cdh2/Chmp4b/Pafah1b1	30
GO:0031398	positive regulation of protein ubiquitination	20/2045	112/23210	0.00176251	0.0119149	0.00922131	Cul3/Cdc20/Fzr1/Plk1/Ube2s/Ube2l3/Trib2/Brca1/Kdm1a/Bcl10/Mastl/Dcun1d5/Rnf180/Fkbp1a/Ube2n/Stub1/Pin1/Commd1/Rps2/Npm1	20
GO:1901983	regulation of protein acetylation	15/2045	74/23210	0.00176948	0.0119325	0.00923495	Cep295/Smarcb1/Park7/Eid1/Brca1/Brd7/Pih1d1/Ruvbl2/Hdac1/Taf7/Ctbp1/Sox4/Hdac2/Ctcf/Gsk3b	15
GO:1903201	regulation of oxidative stress-induced cell death	15/2045	74/23210	0.00176948	0.0119325	0.00923495	Park7/Parp1/Trp53/Sod1/Atf4/Gfer/Mcl1/P4hb/Fyn/Sfpq/Ctnnb1/Gpx1/Nono/Txn1/Rack1	15
GO:0006695	cholesterol biosynthetic process	2045-11-01	46/23210	0.00178247	0.0119906	0.00927988	Lbr/Fdps/Sod1/Cyb5r3/Tm7sf2/Nsdhl/Hmgcs1/Hmgcr/Cyp51/Fdft1/Scp2	11
GO:0010799	regulation of peptidyl-threonine phosphorylation	2045-11-01	46/23210	0.00178247	0.0119906	0.00927988	Phip/Plk1/Eif4g1/Ube2k/Mapk1/App/Ddit4/Spred1/Gsk3b/Spry2/Cadm4	11
GO:0048678	response to axon injury	14/2045	67/23210	0.00183678	0.0123407	0.00955087	Dhfr/Map2k2/Dpysl3/Bax/Mif/Bex1/Sod1/Gap43/Ptprs/Jun/Ptn/Tnc/Rtn4/Lrp1	14
GO:0048511	rhythmic process	41/2045	291/23210	0.00185207	0.0124282	0.00961854	Crebbp/Top2a/Cdk1/Trp53/Ddx5/Klf10/Timeless/Dtl/Thrap3/Rock2/Id1/Pspc1/Atf4/Tardbp/Egfr/Hdac1/Nr2f6/Csnk1e/Six3/Ncor1/Schip1/Ppp1cb/Ppp1ca/Maged1/Sfpq/Top1/Ppp1cc/Hnrnpu/Dhx9/Impdh2/Hdac2/Nono/Hnrnpd/Cbx3/Rack1/Egr1/Ezh2/Ptn/Gsk3b/Id3/Mdk	41
GO:0051186	cofactor metabolic process	51/2045	382/23210	0.00187092	0.0125393	0.00970455	Dnmt1/Dhfr/Tyms/Pdhb/Akr1a1/Tmem14c/Vcp/Snx3/Park7/Dcakd/Txnrd1/Nubp1/Hmbs/Blvrb/Fxn/Alad/Shmt1/Mthfd2/Gsr/Pcmt1/Sod1/Akr1b3/Hspa9/Fyn/Slc25a39/Suclg2/Ciao2b/Ciao2a/Nfu1/Pdha1/Sucla2/Glrx3/Atpif1/Acat1/Prdx2/Prdx4/Cycs/Gpx1/Hmgn5/Coq7/Acot1/Hebp1/Hmgcs1/Aldh1l1/Hmgcr/Glo1/Mocs2/Gamt/Scp2/Idh1/Prdx5	51
GO:0032436	positive regulation of proteasomal ubiquitin-dependent protein catabolic process	16/2045	82/23210	0.00192069	0.0128571	0.0099505	Aurka/Plk1/Csnk1a1/Vcp/Trib2/Rad23a/Dda1/Akt1/Csnk1e/Rnf180/Sgta/Sumo1/Stub1/Sumo2/Rack1/Gsk3b	16
GO:0090305	nucleic acid phosphodiester bond hydrolysis	20/2045	113/23210	0.00196781	0.0131564	0.0101822	Zfp36/Polr2i/Bax/Eri1/Atad5/Dna2/Igfbp3/Exosc7/Fen1/Trir/Polr3k/Cpsf6/Xrn2/Ddx1/Ncbp2/Exosc8/Nudt21/Nhp2/Rps21/Npm1	20
GO:0032272	negative regulation of protein polymerization	15/2045	75/23210	0.002035	0.013589	0.010517	Fkbp4/Arpc2/Capzb/Capza1/Tpm1/Mtpn/Cfl1/Pfn1/Rdx/Mapre1/Tmsb10/Tmsb4x/Stmn1/Twf1/Map2	15
GO:1901652	response to peptide	51/2045	384/23210	0.00209056	0.013943	0.0107909	Phip/Srsf5/Rangap1/Nucks1/Gnai2/Gkap1/Parp1/Trp53/Eif6/Eif4ebp1/Atp2b1/Timeless/Pkm/Smarcc1/Rock1/Rock2/Akt1/Rab13/Fyn/Zfp106/App/Rab31/Snx6/Ptpn1/Cacybp/Hnrnpk/Cfl1/Eprs/Ctnnb1/Grm5/Gatm/Srsf3/Uchl3/Rpl23/Ybx1/Vim/Cdk4/Egr1/Socs3/H2afz/Cdo1/Slc30a10/Ednrb/Gsk3b/Rab10/Ptpra/Atp2a2/Lrp1/Vcam1/Fis1/Zfp36l1	51
GO:0046599	regulation of centriole replication	2045-07-01	22/23210	0.00212393	0.0141311	0.0109365	Cep192/Cdk5rap2/Cep295/Plk4/Trim37/Npm1/Chmp2a	7
GO:1902410	mitotic cytokinetic process	2045-07-01	22/23210	0.00212393	0.0141311	0.0109365	Cep55/Kif20a/Kif20b/Rhoa/Arf1/Chmp2a/Chmp4b	7
GO:0006513	protein monoubiquitination	14/2045	68/23210	0.00212882	0.0141464	0.0109484	Cul3/Ube2t/Rbx1/Ube2d3/Ube2r2/Rnf168/Dtl/Uhrf1/Rad18/Tsg101/Trim37/Cul1/Nedd4/Skp1a	14
GO:0051489	regulation of filopodium assembly	2045-11-01	47/23210	0.00214474	0.0142177	0.0110035	Arpc2/Rala/Dpysl3/Capzb/Fmr1/Gap43/Actr3/Fscn1/Agrn/Myo10/Rab5a	11
GO:1902653	secondary alcohol biosynthetic process	2045-11-01	47/23210	0.00214474	0.0142177	0.0110035	Lbr/Fdps/Sod1/Cyb5r3/Tm7sf2/Nsdhl/Hmgcs1/Hmgcr/Cyp51/Fdft1/Scp2	11
GO:0006356	regulation of transcription by RNA polymerase I	2045-09-01	34/23210	0.0021624	0.0142656	0.0110406	Smarcb1/Wdr43/Rasl11a/Nol11/Ubtf/Pih1d1/Atf4/Smarca4/Ncl	9
GO:0019076	viral release from host cell	2045-09-01	34/23210	0.0021624	0.0142656	0.0110406	Vps37b/Vapa/Trim27/Smc3/Trim28/Tsg101/Chmp2a/Chmp4b/Rab7	9
GO:0035890	exit from host	2045-09-01	34/23210	0.0021624	0.0142656	0.0110406	Vps37b/Vapa/Trim27/Smc3/Trim28/Tsg101/Chmp2a/Chmp4b/Rab7	9
GO:0035891	exit from host cell	2045-09-01	34/23210	0.0021624	0.0142656	0.0110406	Vps37b/Vapa/Trim27/Smc3/Trim28/Tsg101/Chmp2a/Chmp4b/Rab7	9
GO:0006997	nucleus organization	21/2045	122/23210	0.00219765	0.0144806	0.011207	Srpk2/Ndc1/Nup35/Plk1/Nolc1/Golm1/Nsfl1c/Tardbp/Emg1/Ctdnep1/Sumo1/Rps19/H3f3b/Serbp1/Hmgb2/Reep3/Rtn4/Chmp2a/Selenof/Chmp4b/Pafah1b1	21
GO:0014009	glial cell proliferation	2045-12-01	54/23210	0.00220204	0.0144921	0.0112159	Etv5/E2f1/Rnf10/Hes1/Sox11/Ctnnb1/Sox4/Ppp1cc/Vim/Dbi/Ptn/Gfap	12
GO:0009167	purine ribonucleoside monophosphate metabolic process	2045-08-01	28/23210	0.00223468	0.014654	0.0113412	Gmps/Ppat/Aprt/Guk1/Paics/Ak2/Impdh2/Ampd3	8
GO:0071168	protein localization to chromatin	2045-08-01	28/23210	0.00223468	0.014654	0.0113412	Rad21/Wapl/Plk1/Cdca5/Pih1d1/Ruvbl2/Ezh2/Esco2	8
GO:1904031	positive regulation of cyclin-dependent protein kinase activity	2045-08-01	28/23210	0.00223468	0.014654	0.0113412	Psrc1/Cdc6/Akt1/Egfr/Ccnd1/Hsp90ab1/Ccnd2/Cdkn1b	8
GO:0048545	response to steroid hormone	32/2045	215/23210	0.00234445	0.0153555	0.0118841	Zfp36/Ube2l3/Fkbp4/Rhoa/Park7/Parp1/Ddx5/Eif4ebp1/Brca1/Safb/Smarca4/Hdac1/Ufm1/Ncor1/Taf7/Phb2/Rwdd1/Dnaja1/Ywhah/Hnrnpu/Ube2i/Ptges3/Eif4e/Hmgb1/Hmgb2/Cdo1/Ddit4/Tgfb2/Paqr8/Idh1/Zfp36l1/Zfp36l2	32
GO:0048145	regulation of fibroblast proliferation	19/2045	107/23210	0.00242169	0.0158378	0.0122574	Wapl/Ccnb1/Ccna2/Bax/Trp53/Cdk6/Mif/Cdc6/E2f1/Rnaseh2b/Emd/Egfr/Nras/Med25/Jun/Dhx9/Rps3a1/Cdk4/Ptprz1	19
GO:0051090	regulation of DNA-binding transcription factor activity	52/2045	396/23210	0.00242529	0.0158378	0.0122574	Siva1/Crebbp/Spop/Tax1bp1/Tacc3/Psma6/Trib2/Smarcb1/Sri/Ube2v1/Park7/Trim27/Mad2l2/Ifrd1/Kras/Trim37/Kdm1a/Bcl10/Id1/Akt1/Rtkn2/Smarca4/Tcf3/Egln1/Mapk1/App/Cops5/Mtpn/Sumo1/Phb2/Rwdd1/Ube2n/Ctnnb1/Prdx2/Ube2i/Dhx9/Hdac2/Commd1/Gtf2a2/Rpl11/Rps3/Bex2/Npm1/Ezh2/Cib1/Ctnnbip1/Id3/Hmgn3/Ptch1/Pbx1/Ppp3ca/Thra	52
GO:0071364	cellular response to epidermal growth factor stimulus	2045-10-01	41/23210	0.00243153	0.0158378	0.0122574	Zfp36/Arpc2/Akt1/Egfr/Snx6/Cfl1/Eef1a1/Ncl/Zfp36l1/Zfp36l2	10
GO:0051701	interaction with host	20/2045	115/23210	0.00243948	0.0158378	0.0122574	Thoc2/Trim59/Vps37b/Vapa/Snx3/Ifitm3/Trim27/Lgals1/Smc3/Trim28/Tsg101/P4hb/Ifitm2/Thoc7/Ddx39b/Tcp1/Dag1/Chmp2a/Chmp4b/Rab7	20
GO:0006614	SRP-dependent cotranslational protein targeting to membrane	2045-06-01	17/23210	0.00244946	0.0158378	0.0122574	Srp9/Srp19/Srp14/Srp72/Sec61b/Ssr3	6
GO:0031498	chromatin disassembly	2045-06-01	17/23210	0.00244946	0.0158378	0.0122574	Smarcb1/Smarcc1/Pbrm1/Smarcd1/Smarca4/Smarce1	6
GO:0035372	protein localization to microtubule	2045-06-01	17/23210	0.00244946	0.0158378	0.0122574	Kif20b/Abhd17a/Abhd17b/Mapre1/Hnrnpu/Gsk3b	6
GO:0060788	ectodermal placode formation	2045-06-01	17/23210	0.00244946	0.0158378	0.0122574	Gnas/Hdac1/Ctnnb1/Hdac2/Sox2/Pou2f1	6
GO:0061158	3'-UTR-mediated mRNA destabilization	2045-06-01	17/23210	0.00244946	0.0158378	0.0122574	Dhx36/Zfp36/Hnrnpd/Qk/Zfp36l1/Zfp36l2	6
GO:0071697	ectodermal placode morphogenesis	2045-06-01	17/23210	0.00244946	0.0158378	0.0122574	Gnas/Hdac1/Ctnnb1/Hdac2/Sox2/Pou2f1	6
GO:0007405	neuroblast proliferation	14/2045	69/23210	0.0024582	0.0158378	0.0122574	Foxg1/Aspm/Nde1/Racgap1/Trp53/Bex1/Kdm1a/Fzd3/Six3/Ctnnb1/Ptn/Rab10/Sox2/Pafah1b1	14
GO:0007135	meiosis II	2045-05-01	12/23210	0.00246733	0.0158378	0.0122574	Bub1b/Sgo2a/Bub1/Mastl/Ppp2r1a	5
GO:0039702	viral budding via host ESCRT complex	2045-05-01	12/23210	0.00246733	0.0158378	0.0122574	Vps37b/Tsg101/Snf8/Chmp2a/Chmp4b	5
GO:0043649	dicarboxylic acid catabolic process	2045-05-01	12/23210	0.00246733	0.0158378	0.0122574	Got1/Got2/Adhfe1/Glud1/Aldh1l1	5
GO:0043922	negative regulation by host of viral transcription	2045-05-01	12/23210	0.00246733	0.0158378	0.0122574	Nucks1/Tardbp/Hdac1/Psmc3/Jun	5
GO:0061983	meiosis II cell cycle process	2045-05-01	12/23210	0.00246733	0.0158378	0.0122574	Bub1b/Sgo2a/Bub1/Mastl/Ppp2r1a	5
GO:0097428	protein maturation by iron-sulfur cluster transfer	2045-05-01	12/23210	0.00246733	0.0158378	0.0122574	Ciao2b/Ciao2a/Yae1d1/Nfu1/Glrx3	5
GO:0010658	striated muscle cell apoptotic process	13/2045	62/23210	0.00255145	0.0163586	0.0126604	Gnb1/Trp53/Hspa8/Igfbp3/Pcmt1/Acot1/Naca/Npm1/Eif5a/Hmgcr/Mdk/Qk/Mff	13
GO:1905897	regulation of response to endoplasmic reticulum stress	15/2045	77/23210	0.00266585	0.017072	0.0132126	Spop/Pdia6/Ubxn1/Park7/Erp29/Bax/Bok/Manf/Txndc12/Usp14/Cops5/Sgta/Ptpn1/Os9/Tmbim6	15
GO:1990748	cellular detoxification	2045-09-01	35/23210	0.00268663	0.017185	0.0133	Dhfr/Rdh11/Akr1a1/Esd/Adh5/Park7/Sod1/Prdx2/Selenot	9
GO:1903052	positive regulation of proteolysis involved in cellular protein catabolic process	20/2045	116/23210	0.00270889	0.0173071	0.0133945	Aurka/Plk1/Csnk1a1/Vcp/Trib2/Rad23a/Dda1/Akt1/Fmr1/Sumo3/Ctsc/Csnk1e/Rnf180/Sgta/Sumo1/Atpif1/Stub1/Sumo2/Rack1/Gsk3b	20
GO:1900407	regulation of cellular response to oxidative stress	16/2045	85/23210	0.00281792	0.0179347	0.0138802	Dhfr/Park7/Parp1/Trp53/Sod1/Atf4/Gfer/Mcl1/P4hb/Fyn/Sfpq/Ctnnb1/Gpx1/Nono/Txn1/Rack1	16
GO:0006346	DNA methylation-dependent heterochromatin assembly	2045-07-01	23/23210	0.00282351	0.0179347	0.0138802	Dnmt1/Hells/Trim28/Mphosph8/Smarca4/Hdac1/Mbd3	7
GO:0009156	ribonucleoside monophosphate biosynthetic process	2045-07-01	23/23210	0.00282351	0.0179347	0.0138802	Gmps/Umps/Ppat/Aprt/Paics/Impdh2/Ampd3	7
GO:0051457	maintenance of protein location in nucleus	2045-07-01	23/23210	0.00282351	0.0179347	0.0138802	Arl2bp/Rangap1/Park7/Bard1/Hnrnpu/Txn1/Skp1a	7
GO:0140112	extracellular vesicle biogenesis	2045-07-01	23/23210	0.00282351	0.0179347	0.0138802	Tsg101/Snf8/Rab11a/Cops5/Sdcbp/Chmp2a/Rab7	7
GO:0006399	tRNA metabolic process	26/2045	166/23210	0.00284319	0.0179619	0.0139013	Nars/Tsen15/Gars/Mettl1/Exosc7/Aarsd1/Osgep/Sephs1/Rtcb/Polr3k/Pop4/Rpp30/Dph3/Lage3/Ddx1/Sars/Tsen34/Dars/Lsm6/Rtraf/Eprs/Aimp1/Trmt112/Exosc8/Ssb/Hsd17b10	26
GO:0007007	inner mitochondrial membrane organization	2045-08-01	29/23210	0.00285078	0.0179619	0.0139013	Timm13/Romo1/Bax/Timm10/Immt/Timm9/Samm50/Timm22	8
GO:0009126	purine nucleoside monophosphate metabolic process	2045-08-01	29/23210	0.00285078	0.0179619	0.0139013	Gmps/Ppat/Aprt/Guk1/Paics/Ak2/Impdh2/Ampd3	8
GO:0031116	positive regulation of microtubule polymerization	2045-08-01	29/23210	0.00285078	0.0179619	0.0139013	Terf1/Cdk5rap2/Psrc1/Rac1/Drg1/Mapre1/Rps3/Cdkn1b	8
GO:0044788	modulation by host of viral process	2045-08-01	29/23210	0.00285078	0.0179619	0.0139013	Nucks1/Vapa/Hspa8/Smc3/Fmr1/Ppib/Cfl1/Psmc3	8
GO:0071480	cellular response to gamma radiation	2045-08-01	29/23210	0.00285078	0.0179619	0.0139013	H2afx/Trp53/Pole3/Kdm1a/Gtf2h5/Hras/Rpl26/Egr1	8
GO:0097345	mitochondrial outer membrane permeabilization	2045-08-01	29/23210	0.00285078	0.0179619	0.0139013	Siva1/Sh3glb1/Bax/Bok/Atpif1/Slc25a5/Ier3/Gsk3b	8
GO:2000060	positive regulation of ubiquitin-dependent protein catabolic process	17/2045	93/23210	0.00292096	0.0183829	0.0142271	Aurka/Plk1/Csnk1a1/Vcp/Trib2/Rad23a/Dda1/Akt1/Sumo3/Csnk1e/Rnf180/Sgta/Sumo1/Stub1/Sumo2/Rack1/Gsk3b	17
GO:0070059	intrinsic apoptotic signaling pathway in response to endoplasmic reticulum stress	13/2045	63/23210	0.00296042	0.0186098	0.0144027	Spop/Park7/Erp29/Bax/Bok/Trp53/Casp3/Ube2k/Atf4/Txndc12/Ptpn1/Tmbim6/Gsk3b	13
GO:0034968	histone lysine methylation	19/2045	109/23210	0.00300709	0.0188598	0.0145962	Dnmt1/Smarcb1/Smyd2/Rif1/Brca1/Suz12/Rtf1/Kdm1a/Atrx/Pih1d1/Snw1/Fh1/Wdr61/Nsd1/Ctnnb1/Hdac2/Dpy30/Nsd2/Ezh2	19
GO:0048144	fibroblast proliferation	19/2045	109/23210	0.00300709	0.0188598	0.0145962	Wapl/Ccnb1/Ccna2/Bax/Trp53/Cdk6/Mif/Cdc6/E2f1/Rnaseh2b/Emd/Egfr/Nras/Med25/Jun/Dhx9/Rps3a1/Cdk4/Ptprz1	19
GO:0043281	regulation of cysteine-type endopeptidase activity involved in apoptotic process	30/2045	201/23210	0.00301584	0.0188931	0.0146219	Arl6ip1/Cdkn2d/Birc5/Pak2/Vcp/Rhoa/Ppp2ca/Park7/Mtch1/Bax/Ccn1/Bok/Bcl10/Bcl2l12/Akt1/Pih1d1/Apopt1/Diablo/Pdcd5/Rnf7/Csnk2a1/Cycs/Gpx1/Rps3/Hspd1/Rps27l/Rack1/Sox2/Fis1/Dnajb6	30
GO:0051222	positive regulation of protein transport	56/2045	438/23210	0.00306604	0.0191855	0.0148483	Oxct1/Dhx36/Dynll1/Ect2/Kif20b/Tomm7/Arpc2/Sri/Sh3glb1/Rac1/Mif/Ppid/Trim28/Emd/Ipo5/Tsg101/Myh10/Sar1a/Tardbp/Egfr/Fyn/Actr3/Rbm22/Vps35/Psmd9/Serp1/Mapk1/Pdcd5/Hnrnpm/Arf1/Tpr/Pcm1/Kif5b/Oaz1/Ywhae/Sox4/Nnat/Dhx9/Hras/Commd1/Hmgb1/Ran/Ncl/Hspd1/Ppia/Rack1/Cib1/Tgfb2/Glud1/Gsk3b/Tmem30a/Mdk/Lrp1/Fis1/Sar1b/Pdcd10	56
GO:0001678	cellular glucose homeostasis	25/2045	159/23210	0.00321276	0.0200806	0.015541	Oxct1/Dynll1/Birc5/Nucks1/Map4k4/Smarcb1/Ppp2ca/Sri/Rac1/Pih1d1/Smarca4/Ndufaf2/Eny2/Kif5b/Sox4/Tra2b/Gpx1/Rack1/Selenot/Hmgcr/Lrp1/Vcam1/Hmgn3/Rab11b/Ppp3ca	25
GO:0110053	regulation of actin filament organization	36/2045	255/23210	0.00326582	0.020389	0.0157797	Cit/Arpc2/Rhoa/Arpc3/Arpc4/Capzb/Brk1/Rac1/Rhoc/Arpc5l/Arpc1b/Trim27/S100a10/Rock2/Capza1/Id1/Abi2/Arpc5/Tpm1/Actr3/Arpc1a/Mtpn/Actr2/Cfl1/Pfn1/Cfl2/Arf1/Rdx/Tmsb10/Tmsb4x/Stmn1/Limch1/Prex1/Twf1/Dstn/Pdlim4	36
GO:0034243	regulation of transcription elongation from RNA polymerase II promoter	2045-09-01	36/23210	0.00330649	0.0206193	0.015958	Eloc/Nelfe/Rnf168/Rtf1/Supt4a/Wdr61/Supt16/Hnrnpu/Ezh2	9
GO:0001833	inner cell mass cell proliferation	2045-06-01	18/23210	0.00340291	0.0211724	0.016386	Gins4/Gins1/Brca2/Ncapg2/Prpf19/Cops2	6
GO:0071696	ectodermal placode development	2045-06-01	18/23210	0.00340291	0.0211724	0.016386	Gnas/Hdac1/Ctnnb1/Hdac2/Sox2/Pou2f1	6
GO:2000736	regulation of stem cell differentiation	13/2045	64/23210	0.00342128	0.0212625	0.0164557	Dhx36/Hes5/Cdk6/Ythdf2/Hspa9/Hes1/Nudt21/Hnrnpu/Tead2/Tgfb2/Ptn/Gsk3b/Zfp36l2	13
GO:0007568	aging	35/2045	247/23210	0.00347182	0.0215521	0.0166798	Rbl1/Fzr1/Cdk1/Ndufs6/Romo1/Trp53/Cdk6/Mif/Brca2/Smc6/Kras/Nsmce2/Sod1/Bcl2l12/Akt1/Foxm1/Eef1e1/Cisd2/Serp1/Mapk1/March5/App/Rwdd1/Grm5/Apex1/Eif2s1/Rsl1d1/Coq7/Hras/Npm1/Fbxo5/Cnr1/Slc30a10/Scp2/Pdcd4	35
GO:0030490	maturation of SSU-rRNA	2045-10-01	43/23210	0.0035378	0.0219368	0.0169776	Utp3/Nol11/Mrps11/Lsm6/Rps16/Rps28/Rps19/Rps8/Rps14/Rps21	10
GO:0000726	non-recombinational repair	2045-12-01	57/23210	0.00355067	0.0219917	0.01702	Lig1/Rbbp8/Pola1/Rif1/Aunip/Mad2l2/Smchd1/Prpf19/Psmd14/Fh1/Nsd2/Dek	12
GO:0051085	chaperone cofactor-dependent protein refolding	2045-08-01	30/23210	0.00359155	0.0220875	0.0170942	St13/Hspa8/Hspa14/Dnajc7/Hspa9/Bag1/Hspe1/Ptges3	8
GO:0051569	regulation of histone H3-K4 methylation	2045-08-01	30/23210	0.00359155	0.0220875	0.0170942	Dnmt1/Brca1/Rtf1/Kdm1a/Pih1d1/Snw1/Wdr61/Ctnnb1	8
GO:1900117	regulation of execution phase of apoptosis	2045-08-01	30/23210	0.00359155	0.0220875	0.0170942	Pak2/Bax/Bok/Trp53/Igfbp3/Bcl10/Fzd3/Rps3	8
GO:1902745	positive regulation of lamellipodium organization	2045-08-01	30/23210	0.00359155	0.0220875	0.0170942	Arpc2/Brk1/Rac1/Actr3/Akirin1/Cfl1/Hsp90aa1/Fscn1	8
GO:1905475	regulation of protein localization to membrane	28/2045	186/23210	0.00359593	0.0220875	0.0170942	Rangrf/Ap2m1/Arpc2/Sh3glb1/Mesd/Akt1/Egfr/Fyn/Actr3/Mmp14/Rab11a/Pdcd5/Rap1a/Csnk2a1/Kif5b/Itgb1/Hras/Commd1/Rack1/Actb/Cib1/Ppp2r5a/Ptn/Gsk3b/Dag1/Lrp1/Cdh2/Fis1	28
GO:0006303	double-strand break repair via nonhomologous end joining	2045-11-01	50/23210	0.0036025	0.0220875	0.0170942	Lig1/Pola1/Rif1/Aunip/Mad2l2/Smchd1/Prpf19/Psmd14/Fh1/Nsd2/Dek	11
GO:0006360	transcription by RNA polymerase I	2045-11-01	50/23210	0.0036025	0.0220875	0.0170942	Smarcb1/Wdr43/Rasl11a/Nol11/Ubtf/Pih1d1/Atf4/Smarca4/Polr2l/Gtf2h5/Ncl	11
GO:0010332	response to gamma radiation	2045-11-01	50/23210	0.0036025	0.0220875	0.0170942	H2afx/Bax/Trp53/Brca2/Pole3/Kdm1a/Gtf2h5/Gpx1/Hras/Rpl26/Egr1	11
GO:0030865	cortical cytoskeleton organization	2045-11-01	50/23210	0.0036025	0.0220875	0.0170942	Sept7/Anln/Cit/Ect2/Kif23/Racgap1/Rock1/Rock2/Rab13/Tln1/Pafah1b1	11
GO:0048477	oogenesis	17/2045	95/23210	0.00367356	0.0224584	0.0173812	Cdc25b/Aspm/Aurka/Ccnb1/Brca2/Trip13/Ythdf2/Ythdc1/Ppp2r1a/H3f3a/Ctnnb1/H3f3b/Rps6/Fbxo5/Paqr8/Ptn/Mdk	17
GO:0010657	muscle cell apoptotic process	18/2045	103/23210	0.00370937	0.0224584	0.0173812	Dnmt1/Gnb1/Trp53/Hspa8/Igfbp3/Pcmt1/Atf4/Apopt1/Acot1/Naca/Npm1/Eif5a/Gsk3b/Hmgcr/Mdk/Qk/Pdcd4/Mff	18
GO:0030518	intracellular steroid hormone receptor signaling pathway	18/2045	103/23210	0.00370937	0.0224584	0.0173812	Fkbp4/Rhoa/Park7/Parp1/Ddx5/Brca1/Safb/Smarca4/Hdac1/Ufm1/Ncor1/Taf7/Phb2/Rwdd1/Dnaja1/Ywhah/Ube2i/Ptges3	18
GO:0035967	cellular response to topologically incorrect protein	18/2045	103/23210	0.00370937	0.0224584	0.0173812	Cul3/Rnf5/Pdia6/Vcp/Bax/Bok/Sdf2l1/Hspa8/Hspa14/Atf4/Hspa9/Serp1/Cops5/Ptpn1/Ccnd1/Stub1/Tmbim6/Canx	18
GO:0000054	ribosomal subunit export from nucleus	2045-05-01	13/23210	0.00372048	0.0224584	0.0173812	Eif6/Xpo1/Ran/Rps15/Npm1	5
GO:0006596	polyamine biosynthetic process	2045-05-01	13/23210	0.00372048	0.0224584	0.0173812	Azin1/Oaz1/Srm/Odc1/Sms	5
GO:0010918	positive regulation of mitochondrial membrane potential	2045-05-01	13/23210	0.00372048	0.0224584	0.0173812	Vcp/Ndufc2/Akt1/Stoml2/Gsk3b	5
GO:0032060	bleb assembly	2045-05-01	13/23210	0.00372048	0.0224584	0.0173812	Emp1/Anln/Rock1/Actr3/Emp2	5
GO:0032486	Rap protein signal transduction	2045-05-01	13/23210	0.00372048	0.0224584	0.0173812	Kif14/Rap2b/Rap2a/Rap1b/Rap1a	5
GO:0033750	ribosome localization	2045-05-01	13/23210	0.00372048	0.0224584	0.0173812	Eif6/Xpo1/Ran/Rps15/Npm1	5
GO:0034086	maintenance of sister chromatid cohesion	2045-05-01	13/23210	0.00372048	0.0224584	0.0173812	Sgo2a/Dscc1/Nsmce2/Atrx/Naa10	5
GO:0034244	negative regulation of transcription elongation from RNA polymerase II promoter	2045-05-01	13/23210	0.00372048	0.0224584	0.0173812	Nelfe/Rnf168/Supt4a/Hnrnpu/Ezh2	5
GO:0051573	negative regulation of histone H3-K9 methylation	2045-05-01	13/23210	0.00372048	0.0224584	0.0173812	Dnmt1/Smarcb1/Brca1/Kdm1a/Pih1d1	5
GO:1903862	positive regulation of oxidative phosphorylation	2045-05-01	13/23210	0.00372048	0.0224584	0.0173812	Ccnb1/Cdk1/Vcp/Park7/Pgk1	5
GO:0051346	negative regulation of hydrolase activity	51/2045	395/23210	0.00374627	0.0225892	0.0174825	Rbm26/Cep192/Wnk1/Ppp1r35/Arl6ip1/Terf1/Cdkn2d/Knl1/Birc5/Pak2/Gnai2/Ubxn1/Park7/Spry1/Ppp1r11/Pkmyt1/Mcm2/Rock1/Pcif1/Rock2/Bcl2l12/Akt1/Mastl/Pih1d1/Tiprl/Mphosph10/Rcc2/Bod1/Egln1/Birc6/App/Mprip/Fkbp1a/Atpif1/Csnk2a1/Rdx/Gpx1/Hras/Pebp1/Angptl4/Tgfb2/Spred1/Itih5/Lxn/Tmbim6/Serpinh1/Spry2/Serpine2/Cnn3/Map2/Dnajb6	51
GO:0000422	autophagy of mitochondrion	13/2045	65/23210	0.00393869	0.0236972	0.01834	Tomm7/Vdac1/Fundc2/Trp53/Cdc37/Cisd2/Parl/Atg12/Atg3/Atpif1/Fis1/Map1lc3a/Gabarapl2	13
GO:0061726	mitochondrion disassembly	13/2045	65/23210	0.00393869	0.0236972	0.01834	Tomm7/Vdac1/Fundc2/Trp53/Cdc37/Cisd2/Parl/Atg12/Atg3/Atpif1/Fis1/Map1lc3a/Gabarapl2	13
GO:0010950	positive regulation of endopeptidase activity	24/2045	153/23210	0.00395412	0.0237377	0.0183714	Akirin2/Vcp/Rhoa/Ppp2ca/Mtch1/Bax/Ccn1/Bok/Bcl10/Rock2/Apopt1/Fyn/Psme2/Psme1/Diablo/Pdcd5/Rnf7/Cycs/Prelid1/Rps3/Hspd1/Rps27l/Rack1/Fis1	24
GO:0031056	regulation of histone modification	24/2045	153/23210	0.00395412	0.0237377	0.0183714	Dnmt1/Ccnb1/Smarcb1/Eid1/Trp53/Rif1/Brca1/Rtf1/Brd7/Kdm1a/Atrx/Pih1d1/Fmr1/Snw1/Ruvbl2/Fh1/Ncor1/Wdr61/Taf7/Nsd1/Ctbp1/Ube2n/Ctnnb1/Ctcf	24
GO:0035794	positive regulation of mitochondrial membrane permeability	2045-09-01	37/23210	0.00403342	0.0241608	0.0186988	Siva1/Sh3glb1/Bax/Bok/Trp53/Atpif1/Slc25a5/Ier3/Gsk3b	9
GO:1902229	regulation of intrinsic apoptotic signaling pathway in response to DNA damage	2045-09-01	37/23210	0.00403342	0.0241608	0.0186988	Cdkn2d/Mif/Atad5/Kdm1a/Bcl2l12/Hnrnpk/Rps3/Rpl26/Tpt1	9
GO:0001892	embryonic placenta development	19/2045	112/23210	0.00410315	0.0245515	0.0190012	Bptf/Ccn1/Sp3/E2f7/E2f8/Trim28/Plk4/Akt1/Egln1/Egfr/Birc6/Mapk1/Hes1/Socs3/Junb/Nsdhl/Vcam1/Dnajb6/Zfp36l1	19
GO:0010662	regulation of striated muscle cell apoptotic process	2045-12-01	58/23210	0.00412516	0.0246294	0.0190614	Trp53/Hspa8/Igfbp3/Pcmt1/Acot1/Naca/Npm1/Eif5a/Hmgcr/Mdk/Qk/Mff	12
GO:0090501	RNA phosphodiester bond hydrolysis	2045-12-01	58/23210	0.00412516	0.0246294	0.0190614	Polr2i/Eri1/Exosc7/Trir/Polr3k/Cpsf6/Ncbp2/Exosc8/Nudt21/Nhp2/Rps21/Npm1	12
GO:0031060	regulation of histone methylation	14/2045	73/23210	0.00422193	0.0251452	0.0194607	Dnmt1/Smarcb1/Rif1/Brca1/Rtf1/Kdm1a/Atrx/Pih1d1/Snw1/Fh1/Wdr61/Nsd1/Ctnnb1/Ctcf	14
GO:0098781	ncRNA transcription	2045-10-01	44/23210	0.00422344	0.0251452	0.0194607	Smarcb1/Trp53/Nol11/Pih1d1/Smarca4/Polr2l/Top1/Npm3/Ncl/Npm1	10
GO:0017145	stem cell division	2045-11-01	51/23210	0.00423455	0.0251452	0.0194607	Tial1/Etv5/Cul3/Thoc2/Aspm/Gnl3/Fubp1/Tgfb2/Rab10/Pafah1b1/Zfp36l2	11
GO:0031103	axon regeneration	2045-11-01	51/23210	0.00423455	0.0251452	0.0194607	Dhfr/Map2k2/Mif/Bex1/Gap43/Ptprs/Jun/Ptn/Tnc/Rtn4/Lrp1	11
GO:0032784	regulation of DNA-templated transcription, elongation	2045-11-01	51/23210	0.00423455	0.0251452	0.0194607	Eloc/Nelfe/Rnf168/Rtf1/Zfp326/Supt4a/Wdr61/Ddx39b/Supt16/Hnrnpu/Ezh2	11
GO:0001889	liver development	20/2045	121/23210	0.00445864	0.0264455	0.020467	Cul3/Aurka/Mki67/Sp3/E2f7/Pkm/E2f8/Foxm1/Gfer/Smarca4/Lims1/Taf10/Hes1/Ccnd1/Jun/Ezh2/Notch2/Ptn/Mdk/Rtn4	20
GO:0001556	oocyte maturation	2045-08-01	31/23210	0.00447286	0.0264455	0.020467	Cdc25b/Aurka/Ccnb1/Brca2/Trip13/Ythdf2/Ppp2r1a/Fbxo5	8
GO:0001832	blastocyst growth	2045-08-01	31/23210	0.00447286	0.0264455	0.020467	Gins4/Gins1/Brca2/Ncapg2/Rtf1/Prpf19/Smarca4/Cops2	8
GO:2000781	positive regulation of double-strand break repair	2045-08-01	31/23210	0.00447286	0.0264455	0.020467	Parp1/Rif1/Timeless/Mad2l2/Smchd1/Foxm1/Fh1/Actr2	8
GO:0071900	regulation of protein serine/threonine kinase activity	54/2045	427/23210	0.00450234	0.026591	0.0205796	Ccne2/Iqgap3/Ccnb2/Ccnf/Psrc1/Cdkn2c/Cdkn2d/Ccnb1/Plk1/Ccna2/Map2k2/Trib2/Rhoa/Ppp2ca/Higd1a/Erp29/Casp3/Spry1/Mif/Cdc6/Ccne1/Kras/Tsg101/Sod1/Akt1/Pih1d1/Bccip/Gtpbp4/Pkig/Egfr/Ccnh/Prkar1a/Ccni/Ptpn1/Traf7/Maged1/Ccnd1/Dnaja1/Prdx2/Grm5/Hras/Rps3/Hsp90ab1/Actb/Ccnd2/Ezh2/Cib1/Spred1/Gsk3b/Hmgcr/Cdkn1b/Spry2/Cbs/Pdcd10	54
GO:0031058	positive regulation of histone modification	17/2045	97/23210	0.00457922	0.0270159	0.0209085	Dnmt1/Ccnb1/Smarcb1/Trp53/Rif1/Brca1/Rtf1/Brd7/Kdm1a/Pih1d1/Fmr1/Snw1/Ruvbl2/Ncor1/Wdr61/Ctbp1/Ube2n	17
GO:0009743	response to carbohydrate	29/2045	198/23210	0.00460086	0.027034	0.0209225	Oxct1/Dynll1/Birc5/Map4k4/Smarcb1/Ppp2ca/Sri/Rac1/Casp3/Cdt1/Pih1d1/Smarca4/Ndufaf2/Eny2/Kif5b/Sox4/Nnat/Tra2b/Gpx1/Rack1/Egr1/Selenot/Hmgcr/Lrp1/Vcam1/Hmgn3/Rab11b/Ppp3ca/Zfp36l1	29
GO:0009127	purine nucleoside monophosphate biosynthetic process	2045-06-01	19/23210	0.00460701	0.027034	0.0209225	Gmps/Ppat/Aprt/Paics/Impdh2/Ampd3	6
GO:0009168	purine ribonucleoside monophosphate biosynthetic process	2045-06-01	19/23210	0.00460701	0.027034	0.0209225	Gmps/Ppat/Aprt/Paics/Impdh2/Ampd3	6
GO:0031571	mitotic G1 DNA damage checkpoint	2045-06-01	19/23210	0.00460701	0.027034	0.0209225	Trp53/Rpa2/Ccnd1/Sox4/Rps27l/Rpl26	6
GO:0044794	positive regulation by host of viral process	2045-06-01	19/23210	0.00460701	0.027034	0.0209225	Nucks1/Vapa/Hspa8/Smc3/Ppib/Cfl1	6
GO:0016571	histone methylation	22/2045	138/23210	0.00462997	0.0271396	0.0210042	Dnmt1/Smarcb1/Smyd2/Rif1/Brca1/Suz12/Rtf1/Kdm1a/Atrx/Pih1d1/Snw1/Fh1/Wdr61/Nsd1/Ctnnb1/Fbl/Hdac2/Dpy30/Nsd2/Ctcf/Prmt1/Ezh2	22
GO:0045737	positive regulation of cyclin-dependent protein serine/threonine kinase activity	2045-07-01	25/23210	0.00473671	0.0277219	0.0214548	Psrc1/Cdc6/Akt1/Egfr/Ccnd1/Ccnd2/Cdkn1b	7
GO:0072659	protein localization to plasma membrane	38/2045	279/23210	0.00473943	0.0277219	0.0214548	Rangrf/Ap2m1/Rac1/S100a10/Nsg1/Rock1/Rock2/Akt1/Vamp3/Tspan5/Egfr/Rab13/Rap2a/Actr3/Vps35/Mmp14/Rab31/Rab11a/Golga7/Rap1a/Csnk2a1/Kif5b/Rdx/Itgb1/Myl12a/Commd1/Rack1/Actb/Cib1/Ppp2r5a/Emp2/Rab10/Lrp1/Cdh2/Scp2/Ramp1/Ptch1/Sys1	38
GO:0009749	response to glucose	27/2045	181/23210	0.00475515	0.0277841	0.021503	Oxct1/Dynll1/Birc5/Map4k4/Smarcb1/Ppp2ca/Sri/Rac1/Casp3/Pih1d1/Smarca4/Ndufaf2/Eny2/Kif5b/Sox4/Nnat/Tra2b/Gpx1/Rack1/Egr1/Selenot/Hmgcr/Lrp1/Vcam1/Hmgn3/Rab11b/Ppp3ca	27
GO:0010659	cardiac muscle cell apoptotic process	2045-12-01	59/23210	0.00477185	0.0277926	0.0215096	Gnb1/Trp53/Hspa8/Igfbp3/Pcmt1/Acot1/Npm1/Eif5a/Hmgcr/Mdk/Qk/Mff	12
GO:0043462	regulation of ATPase activity	2045-12-01	59/23210	0.00477185	0.0277926	0.0215096	Dynll1/Mcm2/Dynll2/Ssbp1/Tpm1/Dnajb11/Atpif1/Pfn1/Hnrnpu/Dhx9/Dnajc9/Cnn3	12
GO:0060711	labyrinthine layer development	2045-12-01	59/23210	0.00477185	0.0277926	0.0215096	Ccn1/Akt1/Egln1/Birc6/Mapk1/Hes1/Socs3/Junb/Nsdhl/Vcam1/Dnajb6/Zfp36l1	12
GO:0006778	porphyrin-containing compound metabolic process	2045-09-01	38/23210	0.00487941	0.0282386	0.0218548	Tmem14c/Snx3/Hmbs/Blvrb/Fxn/Alad/Slc25a39/Atpif1/Hebp1	9
GO:0007099	centriole replication	2045-09-01	38/23210	0.00487941	0.0282386	0.0218548	Cep192/Cdk5rap2/Cep295/Cetn2/Sass6/Plk4/Trim37/Npm1/Chmp2a	9
GO:0030521	androgen receptor signaling pathway	2045-09-01	38/23210	0.00487941	0.0282386	0.0218548	Fkbp4/Rhoa/Park7/Ddx5/Smarca4/Hdac1/Ncor1/Rwdd1/Dnaja1	9
GO:0032781	positive regulation of ATPase activity	2045-09-01	38/23210	0.00487941	0.0282386	0.0218548	Dynll1/Dynll2/Ssbp1/Tpm1/Dnajb11/Pfn1/Hnrnpu/Dhx9/Dnajc9	9
GO:0043628	ncRNA 3'-end processing	2045-09-01	38/23210	0.00487941	0.0282386	0.0218548	Eri1/Exosc7/Polr3k/Exosc5/Exosc8/Ssb/Fbl/Rps21/Hsd17b10	9
GO:1900026	positive regulation of substrate adhesion-dependent cell spreading	2045-09-01	38/23210	0.00487941	0.0282386	0.0218548	Triobp/Arpc2/Rac1/S100a10/Lims1/C1qbp/Cib1/Prex1/Mdk	9
GO:0018022	peptidyl-lysine methylation	20/2045	122/23210	0.00490197	0.0283093	0.0219095	Dnmt1/Smarcb1/Smyd2/Rif1/Brca1/Suz12/Rtf1/Kdm1a/Atrx/Pih1d1/Snw1/Fh1/Wdr61/Nsd1/Ctnnb1/Kmt5a/Hdac2/Dpy30/Nsd2/Ezh2	20
GO:0042752	regulation of circadian rhythm	20/2045	122/23210	0.00490197	0.0283093	0.0219095	Top2a/Cdk1/Trp53/Klf10/Timeless/Thrap3/Rock2/Pspc1/Tardbp/Nr2f6/Csnk1e/Ppp1cb/Ppp1ca/Maged1/Sfpq/Ppp1cc/Nono/Hnrnpd/Ezh2/Gsk3b	20
GO:0001954	positive regulation of cell-matrix adhesion	2045-11-01	52/23210	0.00495171	0.0284762	0.0220386	Map4k4/Rac1/Cdk6/S100a10/Rock1/Lims1/Cfl1/Cib1/Emp2/Gsk3b/Dag1	11
GO:0007019	microtubule depolymerization	2045-11-01	52/23210	0.00495171	0.0284762	0.0220386	Kif18b/Ckap2/Kif2c/Kif18a/Stmn3/Hdgfl3/Eml4/Smn1/Stmn1/Cib1/Map2	11
GO:0021795	cerebral cortex cell migration	2045-11-01	52/23210	0.00495171	0.0284762	0.0220386	Foxg1/Pex13/Rhoa/Rac1/Egfr/Ctnnb1/Rnf7/Adgrg1/Rtn4/Pou3f2/Pafah1b1	11
GO:0061614	pri-miRNA transcription by RNA polymerase II	2045-11-01	52/23210	0.00495171	0.0284762	0.0220386	Gnl3/Trp53/Ddx5/Yy1/Smarca4/Nfib/Jun/Hdac2/Ctcf/Fos/Tgfb2	11
GO:0052126	movement in host environment	15/2045	82/23210	0.004972	0.0285629	0.0221057	Trim59/Vps37b/Vapa/Snx3/Ifitm3/Trim27/Lgals1/Smc3/Trim28/Tsg101/P4hb/Ifitm2/Chmp2a/Chmp4b/Rab7	15
GO:0035196	production of miRNAs involved in gene silencing by miRNA	2045-10-01	45/23210	0.00500966	0.0287189	0.0222264	Map2k2/Trp53/Ddx5/Srrt/Egfr/Ncor1/Rbm3/Hnrnpa2b1/Nr2f1/Ppp3ca	10
GO:1902893	regulation of pri-miRNA transcription by RNA polymerase II	2045-10-01	45/23210	0.00500966	0.0287189	0.0222264	Gnl3/Trp53/Yy1/Smarca4/Nfib/Jun/Hdac2/Ctcf/Fos/Tgfb2	10
GO:1902600	proton transmembrane transport	16/2045	90/23210	0.00506767	0.029021	0.0224603	Atp5k/Atp5l/Atp5c1/Atp5g3/Atp5d/Park7/Atp5b/Atp5a1/Stoml2/Atp6v0e2/Phb2/Atp5g1/Atp5o/Atp5e/Atp5g2/Clcn3	16
GO:0010660	regulation of muscle cell apoptotic process	17/2045	98/23210	0.00509629	0.0291544	0.0225635	Dnmt1/Trp53/Hspa8/Igfbp3/Pcmt1/Atf4/Apopt1/Acot1/Naca/Npm1/Eif5a/Gsk3b/Hmgcr/Mdk/Qk/Pdcd4/Mff	17
GO:0001885	endothelial cell development	13/2045	67/23210	0.00516291	0.0294432	0.022787	Vezf1/Rock1/Rock2/Clic4/Id1/Ptprs/Rap1b/Rap1a/Ctnnb1/Rdx/Gpx1/Arhgef26/Rtn4	13
GO:2000179	positive regulation of neural precursor cell proliferation	13/2045	67/23210	0.00516291	0.0294432	0.022787	Foxg1/Cip2a/Aspm/Gnai2/Gng5/Bex1/Kdm1a/Fzd3/Ctnnb1/Nap1l1/Adgrg1/Mdk/Sox2	13
GO:2000378	negative regulation of reactive oxygen species metabolic process	13/2045	67/23210	0.00516291	0.0294432	0.022787	Dynll1/Vdac1/Rhoa/Park7/Trp53/Ndufc2/Brca1/Rock2/Fyn/Atp5g1/Eef1a1/Hspd1/Slc30a10	13
GO:0051650	establishment of vesicle localization	21/2045	131/23210	0.0052267	0.0297759	0.0230445	Dync1h1/Cul3/Ahi1/Kifc1/Nde1/Kif23/Tmed9/Sar1a/Stard3nl/Rab11a/Arf1/Ctnnb1/Kif5b/Cnih2/Ap3s1/Dctn2/Sar1b/Rab11b/Pafah1b1/Map2/Dpysl2	21
GO:0010225	response to UV-C	2045-05-01	14/23210	0.00537139	0.0304101	0.0235353	Trp53/Brca2/Yy1/Ei24/Hmgn1	5
GO:0010457	centriole-centriole cohesion	2045-05-01	14/23210	0.00537139	0.0304101	0.0235353	Odf2/Nek2/Cntln/Ctnnb1/Sgo1	5
GO:0051782	negative regulation of cell division	2045-05-01	14/23210	0.00537139	0.0304101	0.0235353	Orc6/Aspm/E2f7/E2f8/Ptch1	5
GO:0071428	rRNA-containing ribonucleoprotein complex export from nucleus	2045-05-01	14/23210	0.00537139	0.0304101	0.0235353	Eif6/Xpo1/Ran/Rps15/Npm1	5
GO:0072697	protein localization to cell cortex	2045-05-01	14/23210	0.00537139	0.0304101	0.0235353	Gpsm2/Sapcd2/Anln/Plk1/Nubp1	5
GO:1901836	regulation of transcription of nucleolar large rRNA by RNA polymerase I	2045-05-01	14/23210	0.00537139	0.0304101	0.0235353	Smarcb1/Nol11/Pih1d1/Smarca4/Ncl	5
GO:0030041	actin filament polymerization	26/2045	174/23210	0.00540065	0.0305441	0.0236391	Arpc2/Rhoa/Arpc3/Arpc4/Capzb/Brk1/Rac1/Arpc5l/Arpc1b/Trim27/Capza1/Abi2/Arpc5/Tpm1/Actr3/Arpc1a/Mtpn/Actr2/Cfl1/Pfn1/Arf1/Rdx/Tmsb10/Tmsb4x/Prex1/Twf1	26
GO:0071156	regulation of cell cycle arrest	2045-12-01	60/23210	0.00549694	0.0309135	0.0239249	Uhrf2/Trp53/Mif/Brca1/Foxm1/Med25/Ccnd1/Sox4/Rpl23/Hsp90ab1/Cdk4/Rpl26	12
GO:2000134	negative regulation of G1/S transition of mitotic cell cycle	2045-12-01	60/23210	0.00549694	0.0309135	0.0239249	Rbl1/Haspin/Sept7/Trp53/E2f7/Rpa2/Brd7/Ccnd1/Sox4/Rps27l/Rpl26/Ezh2	12
GO:0031572	G2 DNA damage checkpoint	2045-08-01	32/23210	0.00551119	0.0309135	0.0239249	Fzr1/Plk1/Cdk1/Brca1/Dtl/Clspn/Donson/Ier3	8
GO:0036475	neuron death in response to oxidative stress	2045-08-01	32/23210	0.00551119	0.0309135	0.0239249	Park7/Parp1/Atf4/Gfer/Mcl1/Ctnnb1/Nono/Rack1	8
GO:1902110	positive regulation of mitochondrial membrane permeability involved in apoptotic process	2045-08-01	32/23210	0.00551119	0.0309135	0.0239249	Siva1/Sh3glb1/Bax/Bok/Atpif1/Slc25a5/Ier3/Gsk3b	8
GO:1902186	regulation of viral release from host cell	2045-08-01	32/23210	0.00551119	0.0309135	0.0239249	Vps37b/Vapa/Trim27/Smc3/Trim28/Tsg101/Chmp2a/Chmp4b	8
GO:1903203	regulation of oxidative stress-induced neuron death	2045-08-01	32/23210	0.00551119	0.0309135	0.0239249	Park7/Parp1/Atf4/Gfer/Mcl1/Ctnnb1/Nono/Rack1	8
GO:1904646	cellular response to amyloid-beta	2045-08-01	32/23210	0.00551119	0.0309135	0.0239249	Parp1/Fyn/App/Snx6/Grm5/Gsk3b/Lrp1/Vcam1	8
GO:0097581	lamellipodium organization	15/2045	83/23210	0.005586	0.0313011	0.0242249	Arpc2/Capzb/Brk1/Rac1/Nup85/Arpc5/Actr3/Akirin1/Cfl1/Itgb1/Hsp90aa1/Fscn1/Twf1/Mtss2/Pdpn	15
GO:0008154	actin polymerization or depolymerization	29/2045	201/23210	0.00569484	0.0318783	0.0246716	Cit/Arpc2/Rhoa/Arpc3/Arpc4/Capzb/Brk1/Rac1/Arpc5l/Arpc1b/Trim27/Capza1/Abi2/Arpc5/Tpm1/Actr3/Arpc1a/Mtpn/Actr2/Cfl1/Pfn1/Cfl2/Arf1/Rdx/Tmsb10/Tmsb4x/Prex1/Twf1/Dstn	29
GO:1900024	regulation of substrate adhesion-dependent cell spreading	2045-11-01	53/23210	0.00576163	0.0322192	0.0249354	Triobp/Arpc2/Rac1/S100a10/Rcc2/Lims1/C1qbp/Cib1/Prex1/Mdk/Pdpn	11
GO:0010613	positive regulation of cardiac muscle hypertrophy	2045-09-01	39/23210	0.00585684	0.0326182	0.0252442	Fdps/Parp1/Rock1/Rock2/Mtpn/Ddx39b/Pin1/Twf1/Ppp3ca	9
GO:0060251	regulation of glial cell proliferation	2045-09-01	39/23210	0.00585684	0.0326182	0.0252442	Etv5/E2f1/Rnf10/Hes1/Sox11/Ppp1cc/Vim/Ptn/Gfap	9
GO:0098534	centriole assembly	2045-09-01	39/23210	0.00585684	0.0326182	0.0252442	Cep192/Cdk5rap2/Cep295/Cetn2/Sass6/Plk4/Trim37/Npm1/Chmp2a	9
GO:1902108	regulation of mitochondrial membrane permeability involved in apoptotic process	2045-09-01	39/23210	0.00585684	0.0326182	0.0252442	Siva1/Sh3glb1/Bax/Bok/Trp53/Atpif1/Slc25a5/Ier3/Gsk3b	9
GO:0061008	hepaticobiliary system development	20/2045	124/23210	0.00589791	0.0328135	0.0253954	Cul3/Aurka/Mki67/Sp3/E2f7/Pkm/E2f8/Foxm1/Gfer/Smarca4/Lims1/Taf10/Hes1/Ccnd1/Jun/Ezh2/Notch2/Ptn/Mdk/Rtn4	20
GO:0009746	response to hexose	27/2045	184/23210	0.00594297	0.0330306	0.0255634	Oxct1/Dynll1/Birc5/Map4k4/Smarcb1/Ppp2ca/Sri/Rac1/Casp3/Pih1d1/Smarca4/Ndufaf2/Eny2/Kif5b/Sox4/Nnat/Tra2b/Gpx1/Rack1/Egr1/Selenot/Hmgcr/Lrp1/Vcam1/Hmgn3/Rab11b/Ppp3ca	27
GO:0006779	porphyrin-containing compound biosynthetic process	2045-07-01	26/23210	0.00599673	0.0332618	0.0257423	Tmem14c/Snx3/Hmbs/Fxn/Alad/Slc25a39/Atpif1	7
GO:0051570	regulation of histone H3-K9 methylation	2045-07-01	26/23210	0.00599673	0.0332618	0.0257423	Dnmt1/Smarcb1/Rif1/Brca1/Kdm1a/Atrx/Pih1d1	7
GO:0044783	G1 DNA damage checkpoint	2045-06-01	20/23210	0.00609746	0.0337179	0.0260953	Trp53/Rpa2/Ccnd1/Sox4/Rps27l/Rpl26	6
GO:0044819	mitotic G1/S transition checkpoint	2045-06-01	20/23210	0.00609746	0.0337179	0.0260953	Trp53/Rpa2/Ccnd1/Sox4/Rps27l/Rpl26	6
GO:0090201	negative regulation of release of cytochrome c from mitochondria	2045-06-01	20/23210	0.00609746	0.0337179	0.0260953	Higd1a/Fxn/Akt1/Parl/Gpx1/Prelid1	6
GO:0008088	axo-dendritic transport	14/2045	76/23210	0.0061262	0.0338426	0.0261919	Dync1h1/Hspa8/Sod1/Fmr1/App/Sfpq/Kif5b/Hnrnpu/Cnih2/Fez1/Ap3s1/Arl8a/Pafah1b1/Map2	14
GO:0044728	DNA methylation or demethylation	15/2045	84/23210	0.00625976	0.0345455	0.0267359	Dnmt1/Hells/Gnas/Parp1/Brca1/Trim28/Mis18a/Mphosph8/Tdrkh/Smarca4/Tdg/Apex1/Ctcf/Ezh2/Gsk3b	15
GO:0030838	positive regulation of actin filament polymerization	16/2045	92/23210	0.00630258	0.0347468	0.0268916	Arpc2/Rhoa/Arpc3/Arpc4/Brk1/Rac1/Arpc5l/Arpc1b/Trim27/Abi2/Arpc5/Actr3/Arpc1a/Actr2/Pfn1/Arf1	16
GO:0034284	response to monosaccharide	27/2045	185/23210	0.00638992	0.0351928	0.0272368	Oxct1/Dynll1/Birc5/Map4k4/Smarcb1/Ppp2ca/Sri/Rac1/Casp3/Pih1d1/Smarca4/Ndufaf2/Eny2/Kif5b/Sox4/Nnat/Tra2b/Gpx1/Rack1/Egr1/Selenot/Hmgcr/Lrp1/Vcam1/Hmgn3/Rab11b/Ppp3ca	27
GO:0010970	transport along microtubule	24/2045	159/23210	0.00645093	0.0354931	0.0274692	Arhgap21/Dync1h1/Dynll1/Kifc1/Nde1/Kif23/Ubb/Hspa8/Sod1/Fmr1/Ift74/App/Sfpq/Pcm1/Kif5b/Hnrnpu/Cnih2/Ssna1/Fez1/Ap3s1/Arl8a/Pafah1b1/Map2/Arl3	24
GO:0050680	negative regulation of epithelial cell proliferation	22/2045	142/23210	0.0065243	0.0358607	0.0277537	Cdk6/Brca2/Suz12/Atp5a1/Lims1/Strap/Etv4/Ift74/Phb2/Maged1/Atpif1/Aimp1/Nfib/Npm1/Gas1/Tgfb2/Ptn/Sparc/Cdkn1b/Sox2/Ptch1/Pdcd10	22
GO:0016358	dendrite development	39/2045	294/23210	0.00663357	0.0364247	0.0281902	Dhx36/Pak4/Sept7/Cdc20/Cit/Pak2/Rhoa/Arf4/Sh3glb1/Rac1/Cux1/Rock2/Id1/Abi2/Fmr1/Llph/Caprin1/Rap2a/Fyn/Actr3/Ptprs/App/Actr2/Hnrnpk/Cfl1/Arf1/Eif4g2/Itgb1/Nedd4/Ywhah/Hdac2/Ezh2/Prex1/Ptn/Ptprz1/Gsk3b/Ppp3ca/Pafah1b1/Map2	39
GO:0045604	regulation of epidermal cell differentiation	2045-11-01	54/23210	0.00667222	0.0365024	0.0282504	Zfp36/Hes5/Rock1/Rock2/Srsf6/Hes1/Nme2/Ezh2/Tgfb2/Ptch1/Zfp36l1	11
GO:0006305	DNA alkylation	13/2045	69/23210	0.00667443	0.0365024	0.0282504	Dnmt1/Hells/Gnas/Parp1/Brca1/Trim28/Mis18a/Mphosph8/Tdrkh/Smarca4/Ctcf/Ezh2/Gsk3b	13
GO:0006306	DNA methylation	13/2045	69/23210	0.00667443	0.0365024	0.0282504	Dnmt1/Hells/Gnas/Parp1/Brca1/Trim28/Mis18a/Mphosph8/Tdrkh/Smarca4/Ctcf/Ezh2/Gsk3b	13
GO:1904589	regulation of protein import	13/2045	69/23210	0.00667443	0.0365024	0.0282504	Ect2/Ppp2ca/Trim28/Ipo5/Tardbp/Pkig/Rbm22/Mapk1/Ei24/Pdcd5/Hnrnpm/Tpr/Ran	13
GO:0031112	positive regulation of microtubule polymerization or depolymerization	2045-08-01	33/23210	0.00672343	0.0367337	0.0284294	Terf1/Cdk5rap2/Psrc1/Rac1/Drg1/Mapre1/Rps3/Cdkn1b	8
GO:0051648	vesicle localization	23/2045	151/23210	0.00676896	0.0369455	0.0285933	Dync1h1/Cul3/Ahi1/Kifc1/Nde1/Kif23/Tmed9/Sar1a/Stard3nl/Rab11a/Arf1/Ctnnb1/Kif5b/Cnih2/Pcdh17/Ap3s1/Dctn2/Cdh2/Sar1b/Rab11b/Pafah1b1/Map2/Dpysl2	23
GO:0006612	protein targeting to membrane	18/2045	109/23210	0.00681717	0.0371716	0.0287683	Arl6ip1/Arpc2/Srp9/Srp19/Vps37b/Srp14/Fyn/Actr3/Srp72/Golga7/Sgta/Sec61b/Hras/Cib1/Ssr3/Sec62/Fis1/Chmp4b	18
GO:0031050	dsRNA processing	2045-10-01	47/23210	0.00692268	0.0376343	0.0291264	Map2k2/Trp53/Ddx5/Srrt/Egfr/Ncor1/Rbm3/Hnrnpa2b1/Nr2f1/Ppp3ca	10
GO:0070918	production of small RNA involved in gene silencing by RNA	2045-10-01	47/23210	0.00692268	0.0376343	0.0291264	Map2k2/Trp53/Ddx5/Srrt/Egfr/Ncor1/Rbm3/Hnrnpa2b1/Nr2f1/Ppp3ca	10
GO:0090199	regulation of release of cytochrome c from mitochondria	2045-10-01	47/23210	0.00692268	0.0376343	0.0291264	Higd1a/Bax/Trp53/Fxn/Akt1/Apopt1/Parl/Pdcd5/Gpx1/Prelid1	10
GO:0030307	positive regulation of cell growth	28/2045	195/23210	0.00694353	0.0377102	0.0291851	Fdps/Rhoa/Sh3glb1/Eif4g1/Fxn/Hdgfl2/Akt1/Egfr/Mmp14/Rab11a/Mtpn/Adnp/Sdcbp/Atp5g1/Ddx39b/Hnrnpk/Cfl1/Csnk2a1/Eif4g2/Dnph1/Pin1/Rpl4/Cib1/Tgfb2/Gsk3b/Rtn4/Lrp1/Pafah1b1	28
GO:0014742	positive regulation of muscle hypertrophy	2045-09-01	40/23210	0.00697845	0.0377873	0.0292448	Fdps/Parp1/Rock1/Rock2/Mtpn/Ddx39b/Pin1/Twf1/Ppp3ca	9
GO:0035307	positive regulation of protein dephosphorylation	2045-09-01	40/23210	0.00697845	0.0377873	0.0292448	Cnep1r1/Cdca2/Ppp2ca/Camta1/Ppp1r7/Ppp1r12a/Pin1/Hsp90ab1/Ppp2r5a	9
GO:0045022	early endosome to late endosome transport	2045-09-01	40/23210	0.00697845	0.0377873	0.0292448	Map2k2/Snx3/Sh3glb1/Snf8/Mapk1/Rdx/Emp2/Rab5a/Rab7	9
GO:0001933	negative regulation of protein phosphorylation	51/2045	408/23210	0.00705553	0.0381669	0.0295385	Zbed3/Cdkn2c/Ccnb1/Plk1/Pbk/Ppp2ca/Park7/Bax/Eif4g1/Casp3/Spry1/Trim27/Gps2/Igfbp3/Suz12/Tsg101/Akt1/Foxm1/Tardbp/Pkig/Cdc42se1/Strap/Bag1/Prkar1a/Ncor1/Taf7/Ptpn1/Fkbp1a/Rtraf/Dnaja1/Jun/Eif3a/Pin1/Hspa4/Npm1/Rack1/Actb/Pebp1/Socs3/Cib1/Ddit4/Spred1/Pmepa1/Sema6a/Gsk3b/Hmgcr/Cdkn1b/Spry2/Cadm4/Dag1/Pafah1b1	51
GO:0000291	nuclear-transcribed mRNA catabolic process, exonucleolytic	2045-05-01	15/23210	0.0074794	0.0398855	0.0308686	Exosc7/Cnot6/Exosc5/Polr2g/Exosc8	5
GO:0006978	DNA damage response, signal transduction by p53 class mediator resulting in transcription of p21 class mediator	2045-05-01	15/23210	0.0074794	0.0398855	0.0308686	Trp53/Brca2/Foxm1/Rps27l/Rpl26	5
GO:0009070	serine family amino acid biosynthetic process	2045-05-01	15/23210	0.0074794	0.0398855	0.0308686	Psat1/Shmt1/Sephs1/Cbs/Psph	5
GO:0009220	pyrimidine ribonucleotide biosynthetic process	2045-05-01	15/23210	0.0074794	0.0398855	0.0308686	Umps/Nme4/Cmpk1/Nme2/Nme1	5
GO:0031115	negative regulation of microtubule polymerization	2045-05-01	15/23210	0.0074794	0.0398855	0.0308686	Fkbp4/Capzb/Mapre1/Stmn1/Map2	5
GO:0032785	negative regulation of DNA-templated transcription, elongation	2045-05-01	15/23210	0.0074794	0.0398855	0.0308686	Nelfe/Rnf168/Supt4a/Hnrnpu/Ezh2	5
GO:0044827	modulation by host of viral genome replication	2045-05-01	15/23210	0.0074794	0.0398855	0.0308686	Nucks1/Vapa/Hspa8/Fmr1/Ppib	5
GO:0045605	negative regulation of epidermal cell differentiation	2045-05-01	15/23210	0.0074794	0.0398855	0.0308686	Hes5/Srsf6/Hes1/Ezh2/Tgfb2	5
GO:0051571	positive regulation of histone H3-K4 methylation	2045-05-01	15/23210	0.0074794	0.0398855	0.0308686	Dnmt1/Brca1/Rtf1/Snw1/Wdr61	5
GO:0061029	eyelid development in camera-type eye	2045-05-01	15/23210	0.0074794	0.0398855	0.0308686	Egfr/Hdac1/Sox11/Jun/Hdac2	5
GO:0097050	type B pancreatic cell apoptotic process	2045-05-01	15/23210	0.0074794	0.0398855	0.0308686	Spop/Srsf6/Hdac1/Psmd9/Eif2s1	5
GO:1903543	positive regulation of exosomal secretion	2045-05-01	15/23210	0.0074794	0.0398855	0.0308686	Tsg101/Snf8/Sdcbp/Chmp2a/Rab7	5
GO:0045860	positive regulation of protein kinase activity	54/2045	438/23210	0.00747958	0.0398855	0.0308686	Iqgap3/Kif14/Pak4/Cdc25b/Bora/Psrc1/Ect2/Tpx2/Cenpe/Traf4/Map2k2/Map4k4/Pak2/Rhoa/Ppp2ca/Higd1a/Erp29/Ccn1/Mif/Cdc6/Clspn/Ncapg2/Kras/Sod1/Nab2/Akt1/Pih1d1/Tcf3/Egfr/Unc119/Adnp/Ptpn1/Traf7/Maged1/Ccnd1/Rap1a/Zfp91/Prdx2/Grm5/Hsp90aa1/Hras/Rps3/Hsp90ab1/Npm1/Egr1/Ccnd2/Ezh2/Agrn/Cib1/Tgfb2/Emp2/Cdkn1b/Dag1/Pdcd10	54
GO:0002052	positive regulation of neuroblast proliferation	2045-07-01	27/23210	0.00749075	0.0398855	0.0308686	Foxg1/Aspm/Bex1/Kdm1a/Fzd3/Ctnnb1/Sox2	7
GO:0032069	regulation of nuclease activity	2045-07-01	27/23210	0.00749075	0.0398855	0.0308686	Terf1/Akt1/Rps3/Npm1/Hmgb2/Pcna/Tmbim6	7
GO:0033014	tetrapyrrole biosynthetic process	2045-07-01	27/23210	0.00749075	0.0398855	0.0308686	Tmem14c/Snx3/Hmbs/Fxn/Alad/Slc25a39/Atpif1	7
GO:0043401	steroid hormone mediated signaling pathway	18/2045	110/23210	0.00749721	0.0398855	0.0308686	Fkbp4/Rhoa/Park7/Parp1/Ddx5/Brca1/Safb/Smarca4/Hdac1/Ufm1/Ncor1/Taf7/Phb2/Rwdd1/Dnaja1/Ywhah/Ube2i/Ptges3	18
GO:2001021	negative regulation of response to DNA damage stimulus	13/2045	70/23210	0.00755158	0.0401357	0.0310623	Cdkn2d/Mif/Rif1/Aunip/Atad5/Mad2l2/Smchd1/Kdm1a/Bcl2l12/Ddx39b/Rps3/Tpt1/Fbxo5	13
GO:0097237	cellular response to toxic substance	25/2045	170/23210	0.00768707	0.0408006	0.0315768	Dhfr/Rdh11/Ect2/Akr1a1/Esd/Adh5/Park7/Trp53/Fxn/Timeless/Sod1/Akr1b3/Zfp580/Cfl1/Prdx2/Apex1/Hdac2/Rps3/Txn1/Rack1/Actb/Egr1/Ezh2/Selenot/Pdcd10	25
GO:0010665	regulation of cardiac muscle cell apoptotic process	2045-11-01	55/23210	0.0076916	0.0408006	0.0315768	Trp53/Hspa8/Igfbp3/Pcmt1/Acot1/Npm1/Eif5a/Hmgcr/Mdk/Qk/Mff	11
GO:1902882	regulation of response to oxidative stress	16/2045	94/23210	0.00776953	0.041174	0.0318658	Dhfr/Park7/Parp1/Trp53/Sod1/Atf4/Gfer/Mcl1/P4hb/Fyn/Sfpq/Ctnnb1/Gpx1/Nono/Txn1/Rack1	16
GO:0000469	cleavage involved in rRNA processing	2045-06-01	21/23210	0.00790999	0.0418778	0.0324105	Eri1/Exosc7/Exosc8/Nhp2/Rps21/Npm1	6
GO:0016197	endosomal transport	29/2045	206/23210	0.00799687	0.0422968	0.0327348	Ehd1/Vcp/Vps37b/Snx5/Rhobtb3/Trim27/Nsg1/Stx12/Vamp3/Ap1s1/Rab13/Arl1/Vps36/Plekhj1/Snf8/Vps35/Arl4c/Rab11a/Snx6/Commd1/Dpy30/Rab14/Rab6a/Rab10/Evi5/Chmp2a/Rab11b/Rab9/Rab7	29
GO:1904591	positive regulation of protein import	2045-10-01	48/23210	0.00806957	0.0426401	0.0330005	Ect2/Trim28/Ipo5/Tardbp/Rbm22/Mapk1/Pdcd5/Hnrnpm/Tpr/Ran	10
GO:0010952	positive regulation of peptidase activity	24/2045	162/23210	0.008119	0.042709	0.0330539	Akirin2/Vcp/Rhoa/Ppp2ca/Mtch1/Bax/Ccn1/Bok/Bcl10/Rock2/Apopt1/Fyn/Psme2/Psme1/Diablo/Pdcd5/Rnf7/Cycs/Prelid1/Rps3/Hspd1/Rps27l/Rack1/Fis1	24
GO:0006739	NADP metabolic process	2045-08-01	34/23210	0.00812683	0.042709	0.0330539	Pgam1/Taldo1/Txnrd1/Pgls/Me1/Idh1/Prdx5/Fmo1	8
GO:1902686	mitochondrial outer membrane permeabilization involved in programmed cell death	2045-08-01	34/23210	0.00812683	0.042709	0.0330539	Siva1/Sh3glb1/Bax/Bok/Atpif1/Slc25a5/Ier3/Gsk3b	8
GO:1903429	regulation of cell maturation	2045-08-01	34/23210	0.00812683	0.042709	0.0330539	Dleu2/Kif14/Aurka/Rac1/Ythdf2/Ppp2r1a/Ednrb/Gsk3b	8
GO:0000012	single strand break repair	2045-04-01	10/23210	0.00817683	0.042709	0.0330539	Smc4/Smc2/Parp1/Tdp1	4
GO:0006183	GTP biosynthetic process	2045-04-01	10/23210	0.00817683	0.042709	0.0330539	Nme4/Impdh2/Nme2/Nme1	4
GO:0010452	histone H3-K36 methylation	2045-04-01	10/23210	0.00817683	0.042709	0.0330539	Smyd2/Fh1/Nsd1/Nsd2	4
GO:0031468	nuclear envelope reassembly	2045-04-01	10/23210	0.00817683	0.042709	0.0330539	Nsfl1c/Reep3/Chmp2a/Chmp4b	4
GO:0045144	meiotic sister chromatid segregation	2045-04-01	10/23210	0.00817683	0.042709	0.0330539	Bub1b/Sgo2a/Bub1/Ppp2r1a	4
GO:0051177	meiotic sister chromatid cohesion	2045-04-01	10/23210	0.00817683	0.042709	0.0330539	Bub1b/Sgo2a/Bub1/Ppp2r1a	4
GO:0060710	chorio-allantoic fusion	2045-04-01	10/23210	0.00817683	0.042709	0.0330539	Ccn1/Vcam1/Dnajb6/Zfp36l1	4
GO:1905456	regulation of lymphoid progenitor cell differentiation	2045-04-01	10/23210	0.00817683	0.042709	0.0330539	Ankle1/Hes5/Hes1/Nudt21	4
GO:0032387	negative regulation of intracellular transport	2045-12-01	63/23210	0.00820757	0.042709	0.0330539	Rangap1/Snx3/Ppp2ca/Park7/Bard1/Sar1a/Pkig/Ei24/Tpr/Cnih2/Txn1/Os9	12
GO:0043388	positive regulation of DNA binding	2045-12-01	63/23210	0.00820757	0.042709	0.0330539	Wapl/Park7/Parp1/Cdca5/Trim28/Smarca4/Hes1/Ctnnb1/Nme1/Txn1/Hmgb2/H1f0	12
GO:0060999	positive regulation of dendritic spine development	2045-12-01	63/23210	0.00820757	0.042709	0.0330539	Dhx36/Rac1/Fmr1/Llph/Caprin1/Actr3/Actr2/Hnrnpk/Cfl1/Arf1/Eif4g2/Pafah1b1	12
GO:2000756	regulation of peptidyl-lysine acetylation	2045-12-01	63/23210	0.00820757	0.042709	0.0330539	Smarcb1/Eid1/Brca1/Brd7/Pih1d1/Ruvbl2/Hdac1/Taf7/Ctbp1/Sox4/Hdac2/Ctcf	12
GO:0010972	negative regulation of G2/M transition of mitotic cell cycle	2045-09-01	41/23210	0.00825728	0.0428861	0.0331909	Miip/Rad21/Cdk1/Cdc6/Brca1/Clspn/Donson/Topbp1/Ier3	9
GO:2000772	regulation of cellular senescence	2045-09-01	41/23210	0.00825728	0.0428861	0.0331909	Rbl1/Trp53/Cdk6/Kras/Bcl2l12/Eef1e1/Rsl1d1/Fbxo5/Slc30a10	9
GO:0000018	regulation of DNA recombination	17/2045	103/23210	0.00844293	0.0437672	0.0338728	Ankle1/Fignl1/Parp1/Rif1/Timeless/Atad5/Mad2l2/Rpa2/Rad51/Rad51ap1/Rad18/Smchd1/Kdm1a/Ppp4c/Actr2/Nsd2/H1f0	17
GO:1901800	positive regulation of proteasomal protein catabolic process	17/2045	103/23210	0.00844293	0.0437672	0.0338728	Aurka/Plk1/Csnk1a1/Vcp/Trib2/Rad23a/Dda1/Akt1/Fmr1/Csnk1e/Rnf180/Sgta/Sumo1/Stub1/Sumo2/Rack1/Gsk3b	17
GO:1901879	regulation of protein depolymerization	15/2045	87/23210	0.00868036	0.0449554	0.0347924	Ckap2/Arpc2/Capzb/Hdgfl3/Eml4/Capza1/Tpm1/Mtpn/Cfl1/Cfl2/Rdx/Cib1/Twf1/Dstn/Map2	15
GO:0044773	mitotic DNA damage checkpoint	2045-11-01	56/23210	0.00882807	0.0456771	0.035351	Tipin/Cdk1/Trp53/Clspn/Rpa2/Donson/Ccnd1/Sox4/Ier3/Rps27l/Rpl26	11
GO:2000116	regulation of cysteine-type endopeptidase activity	31/2045	226/23210	0.00906047	0.0468353	0.0362473	Arl6ip1/Cdkn2d/Birc5/Pak2/Vcp/Rhoa/Ppp2ca/Park7/Mtch1/Bax/Ccn1/Bok/Bcl10/Bcl2l12/Akt1/Pih1d1/Apopt1/Fyn/Diablo/Pdcd5/Rnf7/Csnk2a1/Cycs/Gpx1/Rps3/Hspd1/Rps27l/Rack1/Sox2/Fis1/Dnajb6	31
GO:0007569	cell aging	23/2045	155/23210	0.00923893	0.0476425	0.0368721	Rbl1/Fzr1/Cdk1/Romo1/Trp53/Cdk6/Mif/Brca2/Smc6/Kras/Nsmce2/Sod1/Bcl2l12/Foxm1/Eef1e1/March5/Rwdd1/Rsl1d1/Hras/Npm1/Fbxo5/Slc30a10/Pdcd4	23
GO:0051307	meiotic chromosome separation	2045-07-01	28/23210	0.00924277	0.0476425	0.0368721	Ttk/Ncaph/Top2a/Cenps/Ncapd3/Ncaph2/Cenpx	7
GO:0072576	liver morphogenesis	2045-07-01	28/23210	0.00924277	0.0476425	0.0368721	Cul3/Mki67/Lims1/Notch2/Ptn/Mdk/Rtn4	7
GO:0090398	cellular senescence	2045-12-01	64/23210	0.0093121	0.0479547	0.0371136	Rbl1/Trp53/Cdk6/Smc6/Kras/Nsmce2/Bcl2l12/Eef1e1/Rsl1d1/Hras/Fbxo5/Slc30a10	12
GO:0042692	muscle cell differentiation	49/2045	395/23210	0.00934567	0.0480823	0.0372124	Dnmt1/Cby1/Ehd1/Fdps/Capzb/Zeb1/Csrp2/Ifrd1/Kras/Pbrm1/Bnip2/Kdm1a/Myh10/Yy1/Akt1/Smarca4/Asf1a/Med28/Hacd1/Mmp14/Adgrb1/Prkar1a/Hes1/Ddx39b/Cacybp/H3f3a/Cfl2/Ctnnb1/Itgb1/Hnrnpu/Gpx1/Hdac2/Pin1/Ybx1/Tmsb4x/H3f3b/Naca/Eif5a/Actg1/Ezh2/Ednrb/Cd9/Gsk3b/Qk/Atp2a2/Cdh2/Pdcd4/Ppp3ca/Thra	49
GO:0061458	reproductive system development	55/2045	453/23210	0.00943428	0.0484925	0.0375299	Bptf/Aspm/Ccnf/Kif18a/Fkbp4/Ubb/Ndufs6/Bax/Rhobtb3/Ccn1/Sp3/Brca2/E2f7/Brip1/E2f8/Trim28/Plk4/Pbrm1/Atrx/Sod1/Akt1/Rtcb/Egln1/Egfr/Rab13/Birc6/Mapk1/Schip1/Eif2s2/Hes1/Hnrnpk/Ccnd1/Dnajc19/Ctnnb1/Prdx4/Ybx3/Dazap1/Hsp90ab1/H3f3b/Rps6/Socs3/Junb/Hmgb2/Tgfb2/Notch2/Nsdhl/Ptn/Tnc/Adgrg1/Cdkn1b/Sox2/Serpine2/Vcam1/Dnajb6/Zfp36l1	55
GO:0042542	response to hydrogen peroxide	19/2045	121/23210	0.00951101	0.0488411	0.0377996	Lig1/Ect2/Park7/Trp53/Casp3/Fxn/Sod1/Akr1b3/Zfp580/Fyn/Cfl1/Gpx1/Apex1/Hdac2/Rps3/Txn1/Rack1/Ezh2/Pdcd10	19
GO:0030866	cortical actin cytoskeleton organization	2045-09-01	42/23210	0.0097065	0.0496839	0.038452	Anln/Cit/Ect2/Kif23/Racgap1/Rock1/Rock2/Rab13/Tln1	9
GO:0098927	vesicle-mediated transport between endosomal compartments	2045-09-01	42/23210	0.0097065	0.0496839	0.038452	Map2k2/Snx3/Sh3glb1/Snf8/Mapk1/Rdx/Emp2/Rab5a/Rab7	9
GO:1903573	negative regulation of response to endoplasmic reticulum stress	2045-09-01	42/23210	0.0097065	0.0496839	0.038452	Pdia6/Ubxn1/Park7/Txndc12/Usp14/Sgta/Ptpn1/Os9/Tmbim6	9
GO:0009069	serine family amino acid metabolic process	2045-08-01	35/23210	0.00973874	0.0496839	0.038452	Psat1/Txnrd1/Shmt1/Sephs1/Cdo1/Gcsh/Cbs/Psph	8
GO:1990089	response to nerve growth factor	2045-08-01	35/23210	0.00973874	0.0496839	0.038452	Ehd1/E2f1/Akt1/Cdc5l/Hes1/Rap1a/Rps3/Cib1	8
GO:1990090	cellular response to nerve growth factor stimulus	2045-08-01	35/23210	0.00973874	0.0496839	0.038452	Ehd1/E2f1/Akt1/Cdc5l/Hes1/Rap1a/Rps3/Cib1	8
GO:2000171	negative regulation of dendrite development	2045-08-01	35/23210	0.00973874	0.0496839	0.038452	Cit/Id1/Ptprs/Ywhah/Hdac2/Ptprz1/Gsk3b/Ppp3ca	8

## Sheet: GO_striatal mature genes
Complete list of enriched GO terms for the mature striatal astrocyte genes (related to Figure 1f)
Over-representation analysis with clusterProfiler R package (One-sided Fisher's Exact Tests with Benjamini-Hochberg correction, cutoff p.adjust ≤ 0.05)
ID	Description	GeneRatio	BgRatio	pvalue	p.adjust	qvalue	geneID	Count
GO:1901615	organic hydroxy compound metabolic process	60/809	488/23210	1.91957e-17	9.19858e-14	7.16909e-14	Cpq/Hagh/Plcd4/Dpm1/Asah1/Abca1/Abat/Adcyap1r1/Sorl1/Cat/Acadvl/Haghl/Sc5d/Dkk3/Rbp1/Aplp2/Crym/Apoe/Mt3/Ldhb/Msmo1/Rdh14/Idh3b/Akr7a5/Dpm2/Pex2/Slc16a2/Idh3g/Cyp2d22/Naaa/Soat1/Ephx2/Slc7a11/Pts/Srebf1/Smpd1/Tpi1/Pgp/Sec14l2/Lmf1/Maob/Ephx1/Mttp/Fah/Fgf1/Gk/Fgfr1/Por/Dio2/Comt/Npc1/Epas1/Cyp7b1/Gpr37/Dhrs3/Rpe65/Aldh1a1/Nr1d1/Pmp22/Lcat	60
GO:0006066	alcohol metabolic process	43/809	321/23210	3.8214e-14	9.15608e-11	7.13597e-11	Plcd4/Dpm1/Asah1/Abca1/Adcyap1r1/Sorl1/Cat/Acadvl/Sc5d/Dkk3/Rbp1/Aplp2/Apoe/Mt3/Rdh14/Idh3b/Akr7a5/Dpm2/Pex2/Idh3g/Naaa/Soat1/Ephx2/Pts/Srebf1/Smpd1/Tpi1/Pgp/Sec14l2/Lmf1/Ephx1/Mttp/Fgf1/Gk/Fgfr1/Por/Npc1/Cyp7b1/Dhrs3/Rpe65/Aldh1a1/Pmp22/Lcat	43
GO:0016042	lipid catabolic process	40/809	306/23210	6.71251e-13	1.07221e-09	8.35649e-10	Plcd4/Smpd2/Asah1/Ppt1/Sorl1/Acadvl/Aig1/Pld3/Acox1/Abhd12/Gm2a/Sirt2/Acaa2/Etfb/Plaat3/Apoe/Mt3/Psap/Abhd3/Mgll/Crot/Smpdl3a/Crtc3/Pnpla2/Hexa/Pex2/Hsd17b11/Gpld1/Naaa/Hsd11b1/Phyh/Eci1/Hadhb/Smpd1/Hexb/Acat3/Ddhd1/Rarres2/Prdx6/Pla2g7	40
GO:0006091	generation of precursor metabolites and energy	45/809	389/23210	1.90426e-12	2.28131e-09	1.77798e-09	Gaa/Cat/Tkt/Slc25a23/Acox1/Aldoa/Pygb/Zbtb20/Chchd10/Aldoc/Slc1a3/Mt3/Crot/Ugp2/Pfkl/Idh3b/Oxa1l/Sdha/Dld/Idh3g/Ogt/Nupr1/Phkg1/Suclg1/Hsd11b1/Pfkp/Ppp1r3g/Pfkm/Slc25a33/Ndufb9/Gapdh/Gpi1/Tpi1/Ndufa8/Ndufa12/Ndufb3/Cox17/Sod2/Cox10/Agl/Pygm/Cox4i2/Tcf7l2/Nr1d1/S100b	45
GO:0019216	regulation of lipid metabolic process	41/809	338/23210	4.05731e-12	3.88853e-09	3.0306e-09	Asah1/Rora/Sorl1/Acadvl/Mid1ip1/Dkk3/Slc27a1/Zbtb20/Apoe/Psap/Enho/Id2/Cd81/Crtc3/Pnpla2/Pex2/Gpld1/Thrsp/Fgfr3/Elovl5/Ephx2/Gpam/Srebf1/Sec14l2/Lmf1/Nr1d2/Pdk2/Fgf1/Capn2/Gk/Por/Pdgfrb/Pik3ip1/Rarres2/Adora2b/Tcf7l2/Rb1/Pde8b/Nr1d1/Acsl3/Appl2	41
GO:1902652	secondary alcohol metabolic process	25/809	138/23210	1.20115e-11	9.59318e-09	7.47663e-09	Abca1/Sorl1/Cat/Acadvl/Sc5d/Aplp2/Apoe/Mt3/Idh3b/Pex2/Idh3g/Soat1/Ephx2/Srebf1/Smpd1/Sec14l2/Lmf1/Mttp/Fgf1/Fgfr1/Por/Npc1/Cyp7b1/Pmp22/Lcat	25
GO:0044242	cellular lipid catabolic process	29/809	199/23210	7.24999e-11	4.96314e-08	3.86811e-08	Smpd2/Asah1/Sorl1/Acadvl/Aig1/Acox1/Abhd12/Gm2a/Sirt2/Acaa2/Etfb/Apoe/Mt3/Psap/Abhd3/Mgll/Crot/Smpdl3a/Pnpla2/Hexa/Pex2/Gpld1/Phyh/Eci1/Hadhb/Smpd1/Hexb/Acat3/Prdx6	29
GO:0008202	steroid metabolic process	36/809	301/23210	1.25195e-10	7.49919e-08	5.84464e-08	Asah1/Abca1/Rora/Sorl1/Cat/Acadvl/Sc5d/Dkk3/Aplp2/Apoe/Mt3/Msmo1/Tecr/Pex2/Cyp2d22/Hsd17b11/Hsd11b1/Soat1/Ephx2/Srebf1/Smpd1/Sec14l2/Lmf1/Mttp/Fgf1/Fgfr1/Bmpr1b/Por/Comt/Npc1/Cyp7b1/Adora2b/Pde8b/Nr1d1/Pmp22/Lcat	36
GO:0016125	sterol metabolic process	23/809	135/23210	2.86774e-10	1.52691e-07	1.19003e-07	Abca1/Sorl1/Cat/Acadvl/Sc5d/Aplp2/Apoe/Mt3/Msmo1/Pex2/Soat1/Ephx2/Srebf1/Smpd1/Sec14l2/Lmf1/Mttp/Fgf1/Por/Npc1/Cyp7b1/Pmp22/Lcat	23
GO:0006631	fatty acid metabolic process	40/809	376/23210	4.20514e-10	1.86871e-07	1.45642e-07	Cyp2j6/Degs1/Acadvl/Aig1/Acox1/Cyb5a/Ech1/Acaa2/Etfb/Mid1ip1/Hacd3/Slc27a1/Abhd3/Hacd2/Mgll/Tecr/Crot/Acsbg1/Alkbh7/Fasn/Pex2/Dld/Cyp2d22/Naaa/Elovl5/Ephx2/Phyh/Gpam/Eci1/Srebf1/Hadhb/Acat3/Pdk2/Plp1/Gk/Por/Cyp4f14/Acsl3/Appl2/Acsl6	40
GO:0008203	cholesterol metabolic process	22/809	126/23210	4.28961e-10	1.86871e-07	1.45642e-07	Abca1/Sorl1/Cat/Acadvl/Sc5d/Aplp2/Apoe/Mt3/Pex2/Soat1/Ephx2/Srebf1/Smpd1/Sec14l2/Lmf1/Mttp/Fgf1/Por/Npc1/Cyp7b1/Pmp22/Lcat	22
GO:0046486	glycerolipid metabolic process	36/809	325/23210	1.05893e-09	4.22865e-07	3.29568e-07	Plcd4/Serinc3/Dpm1/Sorl1/Cat/Abhd12/Ptpmt1/Chpt1/Slc27a1/Plaat3/Apoe/Abhd3/Serinc1/Mgll/Pnpla2/Pisd/Dpm2/Gpld1/Thrsp/Gpam/Srebf1/Pigp/Pgp/Lmf1/Mttp/Capn2/Gk/Pitpnc1/Pdgfrb/Tcf7l2/Prdx6/Pla2g7/Acsl3/Lcat/Agpat5/Acsl6	36
GO:0007626	locomotory behavior	31/809	254/23210	1.47813e-09	5.4486e-07	4.24647e-07	Abat/Cnp/Gaa/Ppt1/Abhd12/Myo6/Aplp2/Apoe/Psap/Id2/Gnao1/Selenop/Lsamp/Hexa/Apba2/Gprc5b/Sod2/Fezf2/Negr1/Hexb/Kalrn/Rcan2/Lgi4/Npc1/Ppp1r1b/Gpr37/Glrb/Eps8/Atp1a2/Pmp22/Prex2	31
GO:0021782	glial cell development	19/809	111/23210	9.31088e-09	3.18698e-06	2.48384e-06	Grn/Phgdh/Sirt2/Clu/Mt3/Id2/Ntrk2/Cspg5/Omg/Fgfr3/Plp1/Dmd/Lgi4/Ifngr1/Tcf7l2/Nr1d1/Wasf3/Pmp22/Id4	19
GO:0006644	phospholipid metabolic process	35/809	348/23210	2.21443e-08	7.07436e-06	5.51354e-06	Plcd4/Smpd2/Serinc3/Dpm1/Mboat2/Lpcat3/Abhd12/Ptpmt1/Chpt1/Slc27a1/Plaat3/Cd81/Abhd3/Serinc1/Smpdl3a/Pisd/Dpm2/Gpld1/Fgfr3/Gpam/Smpd1/Pigp/Pgp/Hexb/Capn2/Pitpnc1/Pdgfrb/Pik3ip1/Plpp3/Prdx6/Pla2g7/Acsl3/Lcat/Agpat5/Acsl6	35
GO:0046890	regulation of lipid biosynthetic process	23/809	170/23210	2.79575e-08	8.08336e-06	6.29992e-06	Asah1/Acadvl/Mid1ip1/Dkk3/Slc27a1/Zbtb20/Apoe/Enho/Pex2/Gpld1/Thrsp/Elovl5/Gpam/Srebf1/Sec14l2/Fgf1/Capn2/Por/Adora2b/Tcf7l2/Pde8b/Nr1d1/Acsl3	23
GO:0006790	sulfur compound metabolic process	30/809	272/23210	2.86764e-08	8.08336e-06	6.29992e-06	Hagh/Mcee/Papss2/Tst/Phgdh/Acaa2/Mpc2/Gpx4/Mgst1/Ahcyl1/Gstm5/Gstm1/Chst1/Chst2/Mpc1/Nfe2l2/Fasn/Mat2a/Dld/Suclg1/Gpam/Slc7a11/Sod2/Gstk1/Btd/Nat8/Pdk2/Comt/Gsta4/Acsl6	30
GO:0001505	regulation of neurotransmitter levels	36/809	373/23210	4.03052e-08	1.07301e-05	8.36275e-06	Vamp2/Arl6ip5/Abat/Rora/Ppt1/Gpm6b/Ddah1/Phgdh/Pfn2/Nrxn2/Slc6a1/Myo6/Clu/Slc1a2/Slc1a3/Nrxn1/Ntrk2/Cspg5/Selenos/Cd47/Snap47/Apba2/Xbp1/Dnm1l/Cyp2d22/Slc7a11/Slc7a2/Sirpa/Sod2/Maob/Gldc/Ass1/Por/Comt/Adora2b/Atp1a2	36
GO:0044282	small molecule catabolic process	32/809	311/23210	5.20763e-08	1.31342e-05	1.02364e-05	Hagh/Cbr3/Abat/Acadvl/Haghl/Aig1/Acox1/Ddah1/Acaa2/Etfb/Hibadh/Asrgl1/Oat/Apoe/Mt3/Abhd3/Crot/Pfkl/Upp1/Pex2/Pfkp/Phyh/Eci1/Pfkm/Hadhb/Gpi1/Tpi1/Gldc/Acat3/Fah/Sdsl/Prodh	32
GO:0042176	regulation of protein catabolic process	36/809	378/23210	5.65056e-08	1.33041e-05	1.03688e-05	Dlgap1/Ctsa/Pttg1ip/Rgma/Erlec1/Sorl1/Timp3/Sox9/Sirt2/Ndfip1/Ndufa13/Apoe/Cst3/Clu/Cd81/Timp4/Atraid/Ezr/Ppp2r3a/Xbp1/Bcap31/Ptk2/Ubqln2/Gpld1/Ogt/Nupr1/Tnfsf12/Laptm4b/Derl2/Serpinb1a/Pacsin3/Apc2/Fmn2/Il33/Gja1/Grin2c	36
GO:0006575	cellular modified amino acid metabolic process	22/809	163/23210	5.83027e-08	1.33041e-05	1.03688e-05	Cpq/Hagh/Serinc3/Abhd12/Gpx4/Mgst1/Ggh/Slc27a1/Crym/Gstm5/Gstm1/Serinc1/Crot/Nfe2l2/Slc16a2/Slc7a11/Sod2/Gstk1/Nat8/Ass1/Dio2/Gsta4	22
GO:0006643	membrane lipid metabolic process	22/809	164/23210	6.51609e-08	1.41932e-05	1.10618e-05	Smpd2/Serinc3/Dpm1/Degs1/Asah1/Gm2a/Hacd3/Psap/Hacd2/Serinc1/Tecr/Smpdl3a/Hexa/Dpm2/Gpld1/Elovl5/Smpd1/Pigp/Hexb/Cers4/B3galt1/St3gal4	22
GO:0009636	response to toxic substance	34/809	349/23210	7.64695e-08	1.59323e-05	1.24171e-05	Impact/Abat/Cnp/Cat/Pon2/Ggh/Slc6a1/Gstm5/Mt3/Psap/Mt2/Nfe2l2/Nupr1/Cryab/Ephx2/Slc7a11/Sirpa/Mbp/Sod2/Ephx1/Ass1/Gk/Pdgfrb/Ppp1r1b/Gpr37/Aldh1a1/Sod3/Eps8/Mt1/Atp1a2/Prdx6/Gpr37l1/Prdx1/Gabrb1	34
GO:0010001	glial cell differentiation	27/809	239/23210	8.57093e-08	1.71133e-05	1.33376e-05	Cnp/Grn/Klf15/Dner/Sox9/Phgdh/Sirt2/Clu/Mt3/Id2/Ntrk2/Cspg5/Wdr1/Omg/Fgfr3/Daam2/Plp1/Dmd/Lgi4/Ifngr1/Tcf7l2/Nr1d1/Wasf3/Plpp3/Gpr37l1/Pmp22/Id4	27
GO:0055088	lipid homeostasis	20/809	141/23210	1.00928e-07	1.9346e-05	1.50776e-05	Abca1/Rora/Acox1/Rbp1/Zbtb20/Apoe/Tlcd1/Il18/Pnpla2/Xbp1/Pex2/Soat1/Ephx2/Gpam/Nr1d2/Mttp/Npc1/Cyp7b1/Nr1d1/Lcat	20
GO:0046889	positive regulation of lipid biosynthetic process	16/809	93/23210	1.27159e-07	2.34365e-05	1.82657e-05	Mid1ip1/Slc27a1/Zbtb20/Apoe/Gpld1/Elovl5/Gpam/Srebf1/Sec14l2/Fgf1/Capn2/Por/Adora2b/Tcf7l2/Nr1d1/Acsl3	16
GO:0006639	acylglycerol metabolic process	18/809	122/23210	2.38702e-07	4.23652e-05	3.30181e-05	Sorl1/Cat/Abhd12/Slc27a1/Plaat3/Apoe/Mgll/Pnpla2/Gpld1/Thrsp/Gpam/Srebf1/Lmf1/Mttp/Gk/Tcf7l2/Agpat5/Acsl6	18
GO:0010035	response to inorganic substance	41/809	494/23210	3.02725e-07	5.06395e-05	3.94669e-05	Impact/Cpne2/Abat/Cat/Slc25a23/Lgmn/Gdi1/Ncam1/Selenom/Ggh/Ahcyl1/Slc1a3/Mt3/Psap/S100a16/Nrxn1/Id2/Mt2/Selenop/Nfe2l2/Fnta/Anxa5/Gpld1/Cryab/Slc41a1/Sirpa/Gapdh/Sod2/Ass1/Pdgfrb/Pdcd6/Mien1/Npc1/Add1/Gpr37/Sod3/Mt1/Prnp/Gpr37l1/Lcat/Prdx1	41
GO:0006638	neutral lipid metabolic process	18/809	124/23210	3.06458e-07	5.06395e-05	3.94669e-05	Sorl1/Cat/Abhd12/Slc27a1/Plaat3/Apoe/Mgll/Pnpla2/Gpld1/Thrsp/Gpam/Srebf1/Lmf1/Mttp/Gk/Tcf7l2/Agpat5/Acsl6	18
GO:0015980	energy derivation by oxidation of organic compounds	27/809	255/23210	3.21382e-07	5.13355e-05	4.00093e-05	Gaa/Cat/Slc25a23/Pygb/Slc1a3/Mt3/Ugp2/Idh3b/Oxa1l/Sdha/Dld/Idh3g/Phkg1/Suclg1/Ppp1r3g/Pfkm/Ndufb9/Ndufa8/Ndufa12/Sod2/Cox10/Agl/Pygm/Cox4i2/Tcf7l2/Nr1d1/S100b	27
GO:0090181	regulation of cholesterol metabolic process	9/809	29/23210	3.88461e-07	5.93843e-05	4.62823e-05	Acadvl/Apoe/Pex2/Ephx2/Srebf1/Sec14l2/Lmf1/Fgf1/Por	9
GO:0042063	gliogenesis	31/809	323/23210	3.96556e-07	5.93843e-05	4.62823e-05	Cnp/Grn/Klf15/Dner/Sox9/Phgdh/Sirt2/Clu/Mt3/Id2/Ntrk2/Cspg5/Wdr1/Ptk2/Omg/Fgfr3/Daam2/Hexb/Plp1/Dmd/Lgi4/Ifngr1/Tcf7l2/Il33/Efemp1/Nr1d1/Wasf3/Plpp3/Gpr37l1/Pmp22/Id4	31
GO:0016052	carbohydrate catabolic process	19/809	140/23210	4.23392e-07	6.14817e-05	4.79169e-05	Gaa/Gm2a/Aldoa/Pygb/Zbtb20/Aldoc/Pfkl/Ogt/Nupr1/Hsd11b1/Pfkp/Pfkm/Gapdh/Gpi1/Tpi1/Ctbs/Agl/Hexb/Pygm	19
GO:0009914	hormone transport	33/809	362/23210	5.48069e-07	7.55431e-05	5.8876e-05	Vamp2/Abat/Stxbp3/Scg5/Gabbr1/Selenom/Ptpmt1/Mpc2/Crym/Enho/Nrxn1/Cpe/Pfkl/Rfx3/Sybu/Slc16a2/Tm7sf3/Anxa5/Gpld1/Srebf1/Pfkm/Kalrn/Cd38/Vamp8/Fgfr1/Dio2/Cry2/Tcf7l2/Apln/Pde8b/Nr1d1/Glul/Gja1	33
GO:0072330	monocarboxylic acid biosynthetic process	22/809	185/23210	5.51755e-07	7.55431e-05	5.8876e-05	Degs1/Abat/Acadvl/Mid1ip1/Hacd3/Rbp1/Slc1a3/Ldhb/Abhd3/Hacd2/Mgll/Tecr/Acsbg1/Fasn/Pex2/Elovl5/Srebf1/Plp1/Cyp7b1/Aldh1a1/Nr1d1/Acsl3	22
GO:0045834	positive regulation of lipid metabolic process	20/809	157/23210	5.96662e-07	7.94224e-05	6.18993e-05	Mid1ip1/Slc27a1/Zbtb20/Apoe/Cd81/Pnpla2/Gpld1/Fgfr3/Elovl5/Gpam/Srebf1/Sec14l2/Fgf1/Capn2/Por/Pdgfrb/Adora2b/Tcf7l2/Nr1d1/Acsl3	20
GO:0051186	cofactor metabolic process	34/809	382/23210	6.42964e-07	8.13406e-05	6.33943e-05	Hagh/Mcee/Cbr3/Ppt1/Cat/Acaa2/Mpc2/Gpx4/Mgst1/Ggh/Ahcyl1/Gstm5/Gstm1/Crot/Mpc1/Nfe2l2/Fasn/Akr7a5/Mat2a/Dld/Suclg1/Gpam/Slc7a11/Pts/Sod2/Gstk1/Btd/Cox10/Nat8/Pdk2/Gsta4/Prdx6/Prdx1/Acsl6	34
GO:0050708	regulation of protein secretion	40/809	490/23210	6.45021e-07	8.13406e-05	6.33943e-05	Cyp2j6/Abat/Rgcc/Ptpmt1/Mpc2/Selenok/Apoe/Enho/Nrxn1/Ezr/Pfkl/Rfx3/Sybu/Xbp1/Dnm1l/Tm7sf3/Anxa5/Gpld1/Lgr4/Gpam/Sptbn1/Srebf1/Pfkm/Mbp/Gapdh/Gpi1/Serpinb1a/Gas6/Cd38/Vamp8/Frmd4a/Ifngr1/Tcf7l2/Il33/Pde8b/Nr1d1/Glul/Gja1/Wls/Cadm1	40
GO:0042445	hormone metabolic process	24/809	219/23210	7.72906e-07	9.49684e-05	7.40154e-05	Atp6ap2/Cpq/Scg5/Pcsk1n/Selenom/Dkk3/Rbp1/Crym/Cpe/Rdh14/Slc16a2/Cyp2d22/Hsd17b11/Hsd11b1/Fgfr1/Bmpr1b/Por/Dio2/Comt/Tcf7l2/Dhrs3/Rpe65/Pde8b/Aldh1a1	24
GO:0007040	lysosome organization	12/809	61/23210	1.07396e-06	0.000125522	9.78281e-05	Abca1/Gaa/Ppt1/Grn/Hook3/Mt3/Atp6v0c/Hexa/Tpp1/Laptm4b/Hexb/Tmem106b	12
GO:0080171	lytic vacuole organization	12/809	61/23210	1.07396e-06	0.000125522	9.78281e-05	Abca1/Gaa/Ppt1/Grn/Hook3/Mt3/Atp6v0c/Hexa/Tpp1/Laptm4b/Hexb/Tmem106b	12
GO:0046879	hormone secretion	32/809	357/23210	1.17272e-06	0.000133802	0.000104281	Vamp2/Abat/Stxbp3/Scg5/Gabbr1/Selenom/Ptpmt1/Mpc2/Enho/Nrxn1/Cpe/Pfkl/Rfx3/Sybu/Slc16a2/Tm7sf3/Anxa5/Gpld1/Srebf1/Pfkm/Kalrn/Cd38/Vamp8/Fgfr1/Dio2/Cry2/Tcf7l2/Apln/Pde8b/Nr1d1/Glul/Gja1	32
GO:0062012	regulation of small molecule metabolic process	30/809	323/23210	1.21088e-06	0.000134943	0.00010517	Cd320/Adcyap1r1/Rora/Acadvl/Mid1ip1/Dkk3/Zbtb20/Apoe/Pex2/Gpld1/Ogt/Nupr1/Elovl5/Ephx2/Slc7a11/Ppp1r3g/Srebf1/Pgp/Sec14l2/Lmf1/Pid1/Pdk2/Fgf1/Gk/Por/Comt/Adora2b/Tcf7l2/Nr1d1/Appl2	30
GO:0010632	regulation of epithelial cell migration	24/809	225/23210	1.25886e-06	0.000136271	0.000106205	Clasp2/Hbegf/Grn/Lgmn/Rgcc/Sox9/Pfn2/Sash1/Apoe/Cd63/Vegfa/Macf1/Nfe2l2/Calr/Ptk2/Gpld1/Gpi1/Mapre2/Fgf1/Fgfr1/Pdcd6/Adora2b/Plpp3/Glul	24
GO:0006665	sphingolipid metabolic process	17/809	123/23210	1.31437e-06	0.000136271	0.000106205	Smpd2/Serinc3/Degs1/Asah1/Gm2a/Hacd3/Psap/Hacd2/Serinc1/Tecr/Smpdl3a/Hexa/Elovl5/Smpd1/Hexb/Cers4/B3galt1	17
GO:0045732	positive regulation of protein catabolic process	23/809	210/23210	1.32019e-06	0.000136271	0.000106205	Pttg1ip/Rgma/Sorl1/Sox9/Sirt2/Ndfip1/Ndufa13/Apoe/Clu/Cd81/Ezr/Ppp2r3a/Xbp1/Bcap31/Ptk2/Ubqln2/Gpld1/Nupr1/Tnfsf12/Pacsin3/Apc2/Il33/Gja1	23
GO:0042632	cholesterol homeostasis	14/809	85/23210	1.33655e-06	0.000136271	0.000106205	Abca1/Rora/Acox1/Apoe/Il18/Xbp1/Pex2/Soat1/Ephx2/Mttp/Npc1/Cyp7b1/Nr1d1/Lcat	14
GO:0055092	sterol homeostasis	14/809	86/23210	1.54583e-06	0.000154326	0.000120277	Abca1/Rora/Acox1/Apoe/Il18/Xbp1/Pex2/Soat1/Ephx2/Mttp/Npc1/Cyp7b1/Nr1d1/Lcat	14
GO:0006641	triglyceride metabolic process	15/809	99/23210	1.68947e-06	0.000165223	0.00012877	Sorl1/Cat/Slc27a1/Plaat3/Apoe/Pnpla2/Gpld1/Thrsp/Gpam/Srebf1/Lmf1/Mttp/Gk/Tcf7l2/Acsl6	15
GO:0098656	anion transmembrane transport	21/809	183/23210	1.78138e-06	0.000170727	0.00013306	Gabrg1/Slc35a2/Arl6ip5/Mpc2/Slc1a2/Slc1a3/Slc7a10/Slc3a2/Mpc1/Fxyd1/Vdac2/Slc38a3/Slc7a11/Slc7a2/Slc25a3/Xpr1/Slc20a1/Glrb/Prnp/Gabrb1/Acsl6	21
GO:0006979	response to oxidative stress	34/809	400/23210	1.82084e-06	0.000171088	0.00013334	Impact/Fut8/Arl6ip5/Camk2g/Cat/Sirt2/Gpx4/Selenok/Mgst1/Apoe/Cst3/Mt3/Psap/Selenos/Nfe2l2/Xbp1/Cryab/Slc7a11/Sirpa/Ndufa12/Sod2/Pdk2/Rcan2/Cd38/Sesn3/Pdgfrb/Epas1/Gpr37/Aldh1a1/Sod3/Prdx6/Prnp/Gpr37l1/Prdx1	34
GO:0060070	canonical Wnt signaling pathway	27/809	279/23210	1.87774e-06	0.000173041	0.000134862	Ctnnd2/Amer2/Sox9/Dkk3/Apoe/Fzd2/Slc9a3r1/Ppp2r3a/Porcn/Fam53b/Ift20/Ube2b/Lgr4/Fgfr3/Tle4/Gprc5b/Daam2/Ndp/Lypd6/Tle1/Nphp3/Apc2/Wnk2/Tcf7l2/Plpp3/Wls/Gpc5	27
GO:0006090	pyruvate metabolic process	16/809	115/23210	2.45065e-06	0.000220431	0.000171797	Mpc2/Aldoa/Zbtb20/Aldoc/Ldhb/Mpc1/Pfkl/Dld/Ogt/Nupr1/Pfkp/Pfkm/Gapdh/Gpi1/Tpi1/Pdk2	16
GO:0019218	regulation of steroid metabolic process	15/809	102/23210	2.48398e-06	0.000220431	0.000171797	Asah1/Rora/Acadvl/Dkk3/Apoe/Pex2/Ephx2/Srebf1/Sec14l2/Lmf1/Fgf1/Por/Adora2b/Pde8b/Nr1d1	15
GO:0090207	regulation of triglyceride metabolic process	10/809	45/23210	2.64039e-06	0.00023005	0.000179294	Sorl1/Slc27a1/Apoe/Pnpla2/Gpld1/Thrsp/Gpam/Srebf1/Lmf1/Tcf7l2	10
GO:0016055	Wnt signaling pathway	35/809	428/23210	3.0887e-06	0.000260927	0.000203358	Ctnnd2/Atp6ap2/Amer2/Sox9/Dkk3/Apoe/Cpe/Ndrg2/Atp6v0c/Fzd2/Slc9a3r1/Fermt2/Macf1/Ppp2r3a/Porcn/Fam53b/Ift20/Ube2b/Lgr4/Mertk/Fgfr3/Tle4/Gprc5b/Daam2/Ndp/Lypd6/Tle1/Nphp3/Apc2/Wnk2/Tnik/Tcf7l2/Plpp3/Wls/Gpc5	35
GO:0043112	receptor metabolic process	22/809	205/23210	3.12694e-06	0.000260927	0.000203358	Lrpap1/Fut8/Sorl1/Lgmn/Sirt2/Myo6/Apoe/Cd63/Cd81/Vegfa/Ezr/Gria2/Atxn2/Fnta/Ubqln2/Lmbrd1/Syne1/Ramp2/Dmd/Eps15/Apln/Nr1d1	22
GO:0034976	response to endoplasmic reticulum stress	24/809	237/23210	3.15813e-06	0.000260927	0.000203358	Derl1/Serinc3/Jkamp/Erlec1/Selenok/Clu/Selenos/Fbxo2/Nfe2l2/Xbp1/Stt3b/Erp44/Bcap31/Calr/Ubqln2/Nupr1/Sdf2/Dnajb9/Tmco1/Fbxo44/Derl2/Tmem33/Pmp22/Grina	24
GO:0198738	cell-cell signaling by wnt	35/809	430/23210	3.42701e-06	0.000278343	0.000216932	Ctnnd2/Atp6ap2/Amer2/Sox9/Dkk3/Apoe/Cpe/Ndrg2/Atp6v0c/Fzd2/Slc9a3r1/Fermt2/Macf1/Ppp2r3a/Porcn/Fam53b/Ift20/Ube2b/Lgr4/Mertk/Fgfr3/Tle4/Gprc5b/Daam2/Ndp/Lypd6/Tle1/Nphp3/Apc2/Wnk2/Tnik/Tcf7l2/Plpp3/Wls/Gpc5	35
GO:0007033	vacuole organization	19/809	162/23210	3.96275e-06	0.000313527	0.000244353	Abca1/Gaa/Ppt1/Grn/Hook3/Gabarap/Map1lc3b/Mt3/Atp6v0c/Ctsd/Hexa/Vmp1/Ift20/Ubqln2/Nupr1/Tpp1/Laptm4b/Hexb/Tmem106b	19
GO:0060828	regulation of canonical Wnt signaling pathway	23/809	224/23210	3.99105e-06	0.000313527	0.000244353	Ctnnd2/Amer2/Sox9/Dkk3/Apoe/Slc9a3r1/Ppp2r3a/Fam53b/Ift20/Ube2b/Lgr4/Fgfr3/Tle4/Gprc5b/Daam2/Lypd6/Tle1/Nphp3/Apc2/Wnk2/Tcf7l2/Wls/Gpc5	23
GO:0050885	neuromuscular process controlling balance	12/809	69/23210	4.20965e-06	0.000325365	0.000253579	Gaa/Gm2a/Aplp2/Slc1a3/Psap/Nrxn1/Hexa/Tpp1/Hexb/Abr/Pde8b/Grin2c	12
GO:0006650	glycerophospholipid metabolic process	23/809	225/23210	4.30214e-06	0.000327236	0.000255038	Plcd4/Serinc3/Dpm1/Abhd12/Ptpmt1/Chpt1/Slc27a1/Plaat3/Abhd3/Serinc1/Pisd/Dpm2/Gpld1/Gpam/Pigp/Pgp/Capn2/Pitpnc1/Pdgfrb/Prdx6/Pla2g7/Acsl3/Lcat	23
GO:0030111	regulation of Wnt signaling pathway	27/809	292/23210	4.44456e-06	0.000332787	0.000259364	Ctnnd2/Atp6ap2/Amer2/Sox9/Dkk3/Apoe/Atp6v0c/Slc9a3r1/Macf1/Ppp2r3a/Fam53b/Ift20/Ube2b/Lgr4/Fgfr3/Tle4/Gprc5b/Daam2/Lypd6/Tle1/Nphp3/Apc2/Wnk2/Tcf7l2/Plpp3/Wls/Gpc5	27
GO:0030149	sphingolipid catabolic process	8/809	29/23210	4.7111e-06	0.000347316	0.000270688	Smpd2/Asah1/Gm2a/Psap/Smpdl3a/Hexa/Smpd1/Hexb	8
GO:0006749	glutathione metabolic process	11/809	59/23210	5.23245e-06	0.000379907	0.000296088	Hagh/Gpx4/Mgst1/Gstm5/Gstm1/Nfe2l2/Slc7a11/Sod2/Gstk1/Nat8/Gsta4	11
GO:0030072	peptide hormone secretion	26/809	278/23210	5.41264e-06	0.000387125	0.000301713	Abat/Stxbp3/Gabbr1/Ptpmt1/Mpc2/Enho/Nrxn1/Cpe/Pfkl/Rfx3/Sybu/Slc16a2/Tm7sf3/Anxa5/Gpld1/Srebf1/Pfkm/Kalrn/Cd38/Dio2/Tcf7l2/Apln/Pde8b/Nr1d1/Glul/Gja1	26
GO:0046034	ATP metabolic process	24/809	245/23210	5.61226e-06	0.000395499	0.00030824	Slc25a23/Aldoa/Zbtb20/Chchd10/Aldoc/Atp1b1/Pfkl/Dnm1l/Sdha/Dld/Ogt/Nupr1/Pfkp/Pfkm/Slc25a33/Ndufb9/Gapdh/Gpi1/Tpi1/Ndufa8/Ndufa12/Pid1/Cox4i2/Atp1a2	24
GO:0097006	regulation of plasma lipoprotein particle levels	11/809	61/23210	7.33642e-06	0.000509509	0.000397096	Lrpap1/Abca1/Lpcat3/Apoe/Gpld1/Soat1/Lmf1/Mttp/Pla2g7/Acsl3/Lcat	11
GO:0019318	hexose metabolic process	22/809	217/23210	7.89108e-06	0.000540201	0.000421016	G6pc3/Pgm1/Rora/Fuca1/Aldoa/Chst1/Pmm1/Fuom/Pfkl/Gpld1/Ogt/Pfkp/Ppp1r3g/Pfkm/Gapdh/Gpi1/Tpi1/Pgp/Fuca2/Pdk2/Pfkfb4/Tcf7l2	22
GO:0072329	monocarboxylic acid catabolic process	15/809	112/23210	8.09481e-06	0.000541491	0.000422022	Abat/Acadvl/Aig1/Acox1/Acaa2/Etfb/Asrgl1/Abhd3/Crot/Pex2/Phyh/Eci1/Hadhb/Acat3/Fah	15
GO:0050768	negative regulation of neurogenesis	29/809	337/23210	8.13593e-06	0.000541491	0.000422022	Ctsz/H2-K1/Rgma/Sorl1/Gdi1/Hook3/Sox9/Sirt2/Apoe/Mt3/Id2/Ntm/Itm2c/Fuom/Hey1/Calr/Ptk2/Fgfr3/Daam2/Ngef/Fezf2/Cd38/Lhx2/Efemp1/Nr1d1/Gpr37l1/Pmp22/Appl2/Id4	29
GO:0015711	organic anion transport	34/809	429/23210	8.34534e-06	0.000545476	0.000425127	Slc35a2/G6pc3/Arl6ip5/Abca1/Abat/Sfxn5/Gabbr1/Mpc2/Slc25a4/Slc6a1/Slc27a1/Myo6/Apoe/Slc1a2/Slc1a3/Psap/Slc4a4/Slc7a10/Ntrk2/Slc3a2/Crot/Mpc1/Slc9a3r1/Mfsd2a/Slc38a3/Slc7a11/Slc2a1/Slc7a2/Mttp/Abcc5/Gja1/Acsl3/Slco1c1/Acsl6	34
GO:0043491	protein kinase B signaling	20/809	186/23210	8.42346e-06	0.000545476	0.000425127	Myorg/Hbegf/Tmem100/Sox9/Sirt2/Nrxn1/Ntrk2/Vegfa/Slc9a3r1/Il18/Ptk2/Mertk/Lmbrd1/Chil1/Gas6/Phlpp1/Sesn3/Pdcd6/Tcf7l2/F3	20
GO:0006694	steroid biosynthetic process	18/809	156/23210	8.88968e-06	0.000567992	0.000442675	Asah1/Sc5d/Dkk3/Apoe/Msmo1/Tecr/Pex2/Hsd17b11/Hsd11b1/Srebf1/Sec14l2/Fgf1/Bmpr1b/Por/Cyp7b1/Adora2b/Pde8b/Nr1d1	18
GO:0046466	membrane lipid catabolic process	8/809	32/23210	1.05228e-05	0.000644125	0.000502011	Smpd2/Asah1/Gm2a/Psap/Smpdl3a/Hexa/Smpd1/Hexb	8
GO:0009267	cellular response to starvation	17/809	143/23210	1.05317e-05	0.000644125	0.000502011	Impact/Cpeb4/Gabarap/Map1lc3b/Tnrc6a/Nfe2l2/Xbp1/Lamp2/Slc38a3/Srebf1/Slc2a1/Gas6/Sesn3/Xpr1/Comt/Tcf7l2/Glul	17
GO:0010634	positive regulation of epithelial cell migration	17/809	143/23210	1.05317e-05	0.000644125	0.000502011	Clasp2/Hbegf/Grn/Lgmn/Sox9/Sash1/Vegfa/Nfe2l2/Calr/Gpld1/Gpi1/Mapre2/Fgf1/Fgfr1/Pdcd6/Adora2b/Plpp3	17
GO:0008654	phospholipid biosynthetic process	18/809	158/23210	1.06189e-05	0.000644125	0.000502011	Dpm1/Mboat2/Lpcat3/Ptpmt1/Chpt1/Slc27a1/Plaat3/Serinc1/Pisd/Dpm2/Gpam/Pigp/Hexb/Capn2/Acsl3/Lcat/Agpat5/Acsl6	18
GO:0055086	nucleobase-containing small molecule metabolic process	37/809	492/23210	1.1043e-05	0.000661474	0.000515533	Fut8/Mcee/Dpm1/Cnp/Rora/Papss2/Enpp5/Acaa2/Mpc2/Aldoa/Zbtb20/Aldoc/Entpd2/Crot/Mpc1/Pmm1/Ugp2/Smpdl3a/Pfkl/Upp1/Fasn/Dld/Ogt/Nupr1/Adk/Suclg1/Pfkp/Gpam/Pfkm/Gapdh/Gpi1/Tpi1/Pid1/Mfn1/Pdk2/Adora2b/Acsl6	37
GO:0007005	mitochondrion organization	35/809	454/23210	1.12143e-05	0.000663444	0.000517067	Tmem14a/Cnp/Gabarap/Higd2a/Acaa2/Ndufa13/Slc25a4/Map1lc3b/Chchd10/Ttc19/Alkbh7/Oxa1l/Dnm1l/Ndufaf4/Tmem70/Ogt/Sqstm1/Srebf1/Slc25a33/Ndufb10/Ndufs5/Ndufb9/Micos13/Ndufa8/Ndufb3/Cox17/Sod2/Chchd2/Pid1/Cox10/Mfn1/Slc35f6/Cideb/Ddhd1/Epas1	35
GO:0051961	negative regulation of nervous system development	30/809	362/23210	1.19374e-05	0.000697609	0.000543695	Ctsz/H2-K1/Rgma/Sorl1/Gdi1/Hook3/Sox9/Sirt2/Apoe/Mt3/Id2/Ntm/Cpe/Itm2c/Fuom/Hey1/Calr/Ptk2/Fgfr3/Daam2/Ngef/Fezf2/Cd38/Lhx2/Efemp1/Nr1d1/Gpr37l1/Pmp22/Appl2/Id4	30
GO:0031668	cellular response to extracellular stimulus	22/809	223/23210	1.21847e-05	0.000703485	0.000548275	Impact/Cpeb4/Gabarap/Map1lc3b/Slc1a2/Tnrc6a/Nfe2l2/Xbp1/Lamp2/Slc38a3/Srebf1/Slc2a1/Gas6/Ncoa1/Pdk2/Sesn3/Xpr1/Comt/Adora2b/Tcf7l2/Glul/Fam107a	22
GO:0009991	response to extracellular stimulus	32/809	401/23210	1.3308e-05	0.000759192	0.000591691	Impact/Cpeb4/Sorl1/Pcsk1n/Gabarap/Sirt2/Map1lc3b/Rbp1/Apoe/Slc1a2/Mt3/Tnrc6a/Nfe2l2/Xbp1/Lamp2/Slc38a3/Srebf1/Slc2a1/Sod2/Agl/Gas6/Ncoa1/Pdk2/Sgip1/Sesn3/Xpr1/Comt/Adora2b/Tcf7l2/Glul/Appl2/Fam107a	32
GO:0048709	oligodendrocyte differentiation	14/809	103/23210	1.3567e-05	0.000764861	0.000596109	Cnp/Sox9/Sirt2/Clu/Id2/Ntrk2/Wdr1/Omg/Fgfr3/Daam2/Plp1/Tcf7l2/Wasf3/Id4	14
GO:0090407	organophosphate biosynthetic process	33/809	421/23210	1.41565e-05	0.000788816	0.000614779	Plcd4/Dpm1/Adcyap1r1/Papss2/Tkt/Mboat2/Lpcat3/Ptpmt1/Mpc2/Aldoa/Chpt1/Slc27a1/Plaat3/Serinc1/Mpc1/Pisd/Dpm2/Dld/Adk/Suclg1/Gpam/Tpi1/Pigp/Pid1/Hexb/Pdk2/Capn2/Gk/Adora2b/Acsl3/Lcat/Agpat5/Acsl6	33
GO:1901617	organic hydroxy compound biosynthetic process	22/809	226/23210	1.50411e-05	0.000828116	0.000645408	Plcd4/Asah1/Adcyap1r1/Sc5d/Dkk3/Apoe/Ldhb/Msmo1/Pex2/Cyp2d22/Slc7a11/Pts/Srebf1/Pgp/Sec14l2/Ephx1/Fgf1/Por/Epas1/Cyp7b1/Gpr37/Nr1d1	22
GO:0042133	neurotransmitter metabolic process	17/809	147/23210	1.52075e-05	0.000828116	0.000645408	Abat/Rora/Ddah1/Phgdh/Clu/Slc1a3/Selenos/Cd47/Cyp2d22/Slc7a2/Sirpa/Sod2/Maob/Gldc/Ass1/Por/Comt	17
GO:0045540	regulation of cholesterol biosynthetic process	6/809	17/23210	1.56685e-05	0.000828221	0.00064549	Apoe/Pex2/Srebf1/Sec14l2/Fgf1/Por	6
GO:0106118	regulation of sterol biosynthetic process	6/809	17/23210	1.56685e-05	0.000828221	0.00064549	Apoe/Pex2/Srebf1/Sec14l2/Fgf1/Por	6
GO:0031669	cellular response to nutrient levels	20/809	194/23210	1.5763e-05	0.000828221	0.00064549	Impact/Cpeb4/Gabarap/Map1lc3b/Tnrc6a/Nfe2l2/Xbp1/Lamp2/Slc38a3/Srebf1/Slc2a1/Gas6/Ncoa1/Pdk2/Sesn3/Xpr1/Comt/Tcf7l2/Glul/Fam107a	20
GO:0002793	positive regulation of peptide secretion	28/809	331/23210	1.59007e-05	0.000828221	0.00064549	Cyp2j6/Abat/Rgcc/Gabbr1/Mpc2/Selenok/Ezr/Sybu/Xbp1/Dnm1l/Tm7sf3/Gpld1/Sptbn1/Pfkm/Mbp/Gapdh/Gpi1/Cd38/Vamp8/Frmd4a/Ifngr1/Tcf7l2/Il33/Apln/Glul/Gja1/Wls/Cadm1	28
GO:0035966	response to topologically incorrect protein	16/809	133/23210	1.6363e-05	0.000841911	0.00065616	Derl1/Jkamp/Clu/Selenos/Nfe2l2/Xbp1/Stt3b/Erp44/Calr/Tm7sf3/Sdf2/Hspa2/Dnajb9/Derl2/Tmem33/Pmp22	16
GO:0046883	regulation of hormone secretion	26/809	296/23210	1.6515e-05	0.000841911	0.00065616	Abat/Scg5/Gabbr1/Ptpmt1/Mpc2/Enho/Nrxn1/Pfkl/Rfx3/Sybu/Tm7sf3/Anxa5/Gpld1/Srebf1/Pfkm/Kalrn/Cd38/Vamp8/Fgfr1/Cry2/Tcf7l2/Apln/Pde8b/Nr1d1/Glul/Gja1	26
GO:0090276	regulation of peptide hormone secretion	22/809	228/23210	1.72673e-05	0.000870999	0.00067883	Abat/Gabbr1/Ptpmt1/Mpc2/Enho/Nrxn1/Pfkl/Rfx3/Sybu/Tm7sf3/Anxa5/Gpld1/Srebf1/Pfkm/Kalrn/Cd38/Tcf7l2/Apln/Pde8b/Nr1d1/Glul/Gja1	22
GO:0031667	response to nutrient levels	30/809	371/23210	1.91219e-05	0.000923669	0.000719879	Impact/Cpeb4/Sorl1/Pcsk1n/Gabarap/Sirt2/Map1lc3b/Rbp1/Apoe/Mt3/Tnrc6a/Nfe2l2/Xbp1/Lamp2/Slc38a3/Srebf1/Slc2a1/Sod2/Agl/Gas6/Ncoa1/Pdk2/Sgip1/Sesn3/Xpr1/Comt/Tcf7l2/Glul/Appl2/Fam107a	30
GO:0046394	carboxylic acid biosynthetic process	25/809	281/23210	1.92433e-05	0.000923669	0.000719879	Degs1/Abat/Acadvl/Phgdh/Mid1ip1/Hacd3/Rbp1/Slc1a3/Ldhb/Abhd3/Hacd2/Mgll/Tecr/Acsbg1/Fasn/Pex2/Elovl5/Srebf1/Plp1/Ass1/Cyp7b1/Aldh1a1/Nr1d1/Glul/Acsl3	25
GO:0016054	organic acid catabolic process	21/809	213/23210	1.92752e-05	0.000923669	0.000719879	Abat/Acadvl/Aig1/Acox1/Ddah1/Acaa2/Etfb/Hibadh/Asrgl1/Oat/Abhd3/Crot/Pex2/Phyh/Eci1/Hadhb/Gldc/Acat3/Fah/Sdsl/Prodh	21
GO:0046395	carboxylic acid catabolic process	21/809	213/23210	1.92752e-05	0.000923669	0.000719879	Abat/Acadvl/Aig1/Acox1/Ddah1/Acaa2/Etfb/Hibadh/Asrgl1/Oat/Abhd3/Crot/Pex2/Phyh/Eci1/Hadhb/Gldc/Acat3/Fah/Sdsl/Prodh	21
GO:0098657	import into cell	21/809	213/23210	1.92752e-05	0.000923669	0.000719879	Arl6ip5/Gpm6b/Sirt2/Slc6a1/Slc27a1/Myo6/Slc1a2/Slc1a3/Atp1b1/Atp1b2/Slc3a2/Syne1/Slc7a11/Slc7a2/Wnk2/Eps15/Atp1a2/Prnp/Acsl3/Slc39a12/Acsl6	21
GO:0006753	nucleoside phosphate metabolic process	33/809	428/23210	1.97886e-05	0.000938882	0.000731735	Mcee/Cnp/Rora/Papss2/Enpp5/Acaa2/Mpc2/Aldoa/Zbtb20/Aldoc/Entpd2/Crot/Mpc1/Smpdl3a/Pfkl/Upp1/Fasn/Dld/Ogt/Nupr1/Adk/Suclg1/Pfkp/Gpam/Pfkm/Gapdh/Gpi1/Tpi1/Pid1/Mfn1/Pdk2/Adora2b/Acsl6	33
GO:0016053	organic acid biosynthetic process	25/809	282/23210	2.04339e-05	0.000959994	0.000748189	Degs1/Abat/Acadvl/Phgdh/Mid1ip1/Hacd3/Rbp1/Slc1a3/Ldhb/Abhd3/Hacd2/Mgll/Tecr/Acsbg1/Fasn/Pex2/Elovl5/Srebf1/Plp1/Ass1/Cyp7b1/Aldh1a1/Nr1d1/Glul/Acsl3	25
GO:0042593	glucose homeostasis	24/809	265/23210	2.09743e-05	0.000975812	0.000760518	Stxbp3/Klf15/Ptpmt1/Mpc2/Zbtb20/Nrxn1/Aqp4/Sybu/Xbp1/Gpld1/Ogt/Gprc5b/Ppp1r3g/Pfkm/Gpi1/Gas6/Pdk2/Gk/Sesn3/Cry2/Tcf7l2/Pde8b/Nr1d1/Appl2	24
GO:0008015	blood circulation	36/809	488/23210	2.18507e-05	0.00100681	0.00078468	Atp6ap2/Abat/Snta1/Gaa/Hbegf/Ddah1/Apoe/Atp1b1/Id2/S100a1/Vegfa/Mgll/Il18/Gnao1/Fxyd1/Dnm1l/Ptk2/Hopx/Ephx2/Srebf1/Add3/Sod2/Ramp2/Gas6/Dock4/Abr/Cd38/Dmd/Epas1/Adora2b/Apln/Kcnn2/Atp1a2/Gja1/Gpr37l1/Ank2	36
GO:0033500	carbohydrate homeostasis	24/809	266/23210	2.23114e-05	0.00101825	0.000793591	Stxbp3/Klf15/Ptpmt1/Mpc2/Zbtb20/Nrxn1/Aqp4/Sybu/Xbp1/Gpld1/Ogt/Gprc5b/Ppp1r3g/Pfkm/Gpi1/Gas6/Pdk2/Gk/Sesn3/Cry2/Tcf7l2/Pde8b/Nr1d1/Appl2	24
GO:0009100	glycoprotein metabolic process	28/809	338/23210	2.32707e-05	0.00103771	0.000808758	Fut8/Dpm1/B4gat1/Hbegf/Cst3/Mt3/Itm2b/Pmm1/Itm2c/Fbxo2/Tmem59/Porcn/Stt3b/Erp44/Lfng/Galnt1/Ogt/Soat1/Sdf2/Fbxo44/Lmf1/Eogt/Chst10/Mgat5/Npc1/B3galt1/Tcf7l2/St3gal4	28
GO:0015849	organic acid transport	26/809	302/23210	2.33874e-05	0.00103771	0.000808758	Arl6ip5/Abat/Sfxn5/Gabbr1/Mpc2/Slc6a1/Slc27a1/Myo6/Apoe/Slc1a2/Slc1a3/Psap/Slc7a10/Ntrk2/Slc3a2/Crot/Mpc1/Slc9a3r1/Fxyd1/Mfsd2a/Slc38a3/Slc7a11/Slc7a2/Acsl3/Slco1c1/Acsl6	26
GO:0050714	positive regulation of protein secretion	26/809	302/23210	2.33874e-05	0.00103771	0.000808758	Cyp2j6/Abat/Rgcc/Mpc2/Selenok/Ezr/Sybu/Xbp1/Dnm1l/Tm7sf3/Gpld1/Sptbn1/Pfkm/Mbp/Gapdh/Gpi1/Cd38/Vamp8/Frmd4a/Ifngr1/Tcf7l2/Il33/Glul/Gja1/Wls/Cadm1	26
GO:0010038	response to metal ion	24/809	267/23210	2.37249e-05	0.00104303	0.000812903	Cpne2/Abat/Slc25a23/Lgmn/Gdi1/Ncam1/Ggh/Ahcyl1/Mt3/S100a16/Nrxn1/Id2/Mt2/Anxa5/Gpld1/Slc41a1/Ass1/Pdcd6/Npc1/Add1/Sod3/Mt1/Prnp/Lcat	24
GO:1903531	negative regulation of secretion by cell	22/809	234/23210	2.58397e-05	0.00112567	0.000877314	Abat/Stxbp3/Rgcc/Gabbr1/Ptpmt1/Apoe/Enho/Ezr/Pfkl/Anxa5/Lgr4/Srebf1/Maob/Serpinb1a/Kalrn/Gas6/Abr/Vamp8/Frmd4a/Cry2/Il33/Pde8b	22
GO:0006163	purine nucleotide metabolic process	28/809	342/23210	2.8759e-05	0.00123792	0.000964793	Mcee/Rora/Papss2/Acaa2/Mpc2/Aldoa/Zbtb20/Aldoc/Crot/Mpc1/Pfkl/Fasn/Dld/Ogt/Nupr1/Adk/Suclg1/Pfkp/Gpam/Pfkm/Gapdh/Gpi1/Tpi1/Pid1/Mfn1/Pdk2/Adora2b/Acsl6	28
GO:0006986	response to unfolded protein	14/809	110/23210	2.89329e-05	0.00123792	0.000964793	Derl1/Jkamp/Selenos/Nfe2l2/Xbp1/Stt3b/Erp44/Calr/Tm7sf3/Hspa2/Dnajb9/Derl2/Tmem33/Pmp22	14
GO:0030534	adult behavior	19/809	187/23210	3.12507e-05	0.00131036	0.00102126	Abat/Cnp/Ppt1/Abhd12/Nrxn2/Slc1a2/Nrxn1/Id2/Hexa/Slc7a11/Kalrn/Lgi4/Npc1/Ppp1r1b/Glrb/Eps8/Atp1a2/Pmp22/Prex2	19
GO:0051222	positive regulation of protein transport	33/809	438/23210	3.1412e-05	0.00131036	0.00102126	Vamp2/Cyp2j6/Abat/Sorl1/Rgcc/Mpc2/Selenok/Cd81/Ezr/Sybu/Xbp1/Bcap31/Dnm1l/Tm7sf3/Gpld1/Sptbn1/Pfkm/Mbp/Gapdh/Gpi1/Gas6/Cd38/Vamp8/Frmd4a/Ifngr1/Tcf7l2/Il33/Glul/Gja1/Prnp/Acsl3/Wls/Cadm1	33
GO:0010595	positive regulation of endothelial cell migration	13/809	97/23210	3.18784e-05	0.00131036	0.00102126	Grn/Lgmn/Sash1/Vegfa/Nfe2l2/Calr/Gpld1/Gpi1/Fgf1/Fgfr1/Pdcd6/Adora2b/Plpp3	13
GO:0032409	regulation of transporter activity	24/809	272/23210	3.20804e-05	0.00131036	0.00102126	Vamp2/Shisa9/Ndfip1/Slc25a4/Ahcyl1/Chchd10/Nrxn1/Atp1b1/S100a1/Atp1b2/Slc9a3r1/Fxyd1/Klhl24/Ndfip2/Hspa2/Cox17/Mink1/Wnk2/Dmd/Ifngr1/Atp1a2/Gja1/Prnp/Ank2	24
GO:0001666	response to hypoxia	20/809	204/23210	3.27379e-05	0.00131036	0.00102126	Abat/Camk2g/Rora/Cat/Rgcc/Ddah1/Sirt2/Acaa2/Atp1b1/Vegfa/Il18/Nfe2l2/Ogt/Cryab/Chchd2/Pygm/Fmn2/Cd38/Epas1/Sod3	20
GO:0051224	negative regulation of protein transport	20/809	204/23210	3.27379e-05	0.00131036	0.00102126	Erlec1/Gdi1/Rgcc/Ptpmt1/Ndfip1/Apoe/Enho/Ezr/Pfkl/Ndfip2/Anxa5/Ogt/Lgr4/Srebf1/Derl2/Serpinb1a/Gas6/Frmd4a/Il33/Pde8b	20
GO:0030388	fructose 1,6-bisphosphate metabolic process	5/809	12/23210	3.28137e-05	0.00131036	0.00102126	Aldoa/Aldoc/Pfkl/Pfkp/Pfkm	5
GO:0033240	positive regulation of cellular amine metabolic process	5/809	12/23210	3.28137e-05	0.00131036	0.00102126	Abat/Maob/Comt/Epas1/Gpr37	5
GO:0014003	oligodendrocyte development	8/809	37/23210	3.31031e-05	0.00131099	0.00102175	Clu/Id2/Omg/Fgfr3/Plp1/Tcf7l2/Wasf3/Id4	8
GO:0031623	receptor internalization	15/809	126/23210	3.38017e-05	0.00132504	0.00103269	Lrpap1/Sirt2/Myo6/Cd63/Cd81/Vegfa/Ezr/Gria2/Atxn2/Ubqln2/Lmbrd1/Syne1/Ramp2/Eps15/Apln	15
GO:0045017	glycerolipid biosynthetic process	16/809	141/23210	3.40107e-05	0.00132504	0.00103269	Dpm1/Ptpmt1/Chpt1/Slc27a1/Pisd/Dpm2/Gpld1/Thrsp/Gpam/Srebf1/Pigp/Capn2/Tcf7l2/Acsl3/Lcat/Acsl6	16
GO:0050435	amyloid-beta metabolic process	9/809	48/23210	3.5933e-05	0.00138864	0.00108226	Sorl1/Apoe/Clu/Aph1a/Nat8/Tmed10/Ifngr1/Prnp/Nat8f1	9
GO:0031647	regulation of protein stability	24/809	275/23210	3.82838e-05	0.00146765	0.00114384	Ctsa/Derl1/Grn/Pfn2/Clu/Lamp1/Atp1b1/Atp1b2/Cd81/Xbp1/Dpm2/Pex2/Calr/Ube2b/Cryab/Lamp2/Srebf1/Gapdh/Per3/Nr1d1/Plpp3/Prnp/Ank2/Fam107a	24
GO:0042982	amyloid precursor protein metabolic process	10/809	60/23210	3.89271e-05	0.00147938	0.00115298	Sorl1/Apoe/Clu/Itm2b/Itm2c/Aph1a/Soat1/Tmed10/Ifngr1/Prnp	10
GO:1990778	protein localization to cell periphery	28/809	348/23210	3.92073e-05	0.00147938	0.00115298	Vamp2/Clasp2/Camk2g/Kif1b/Nrxn1/Atp1b1/Cd81/Bsg/Ezr/Slc9a3r1/Tmem59/Epb41l2/Snap47/Ift20/Sqstm1/Sptbn1/Ramp2/Pid1/Tspan15/Kalrn/Gas6/Tmbim1/Vamp8/Tnik/Prnp/Acsl3/Ank2/Grin2c	28
GO:0050673	epithelial cell proliferation	32/809	425/23210	4.17243e-05	0.00156205	0.00121742	Klf9/Grn/Rgcc/Sox9/Apoe/Ctsl/Id2/Vegfa/Pura/Xbp1/Hey1/Pex2/Ift57/Lgr4/Nupr1/Adk/Fgfr3/Serpinb1a/Fgf1/Fgfr1/Pdcd6/Cyp7b1/Adora2b/Tcf7l2/Rb1/Apln/Nr1d1/Glul/Htra1/Gja1/F3/Rida	32
GO:0010721	negative regulation of cell development	30/809	387/23210	4.21828e-05	0.00156244	0.00121772	Ctsz/H2-K1/Rgma/Sorl1/Gdi1/Hook3/Sox9/Sirt2/Apoe/Mt3/Id2/Ntm/Vegfa/Itm2c/Fuom/Hey1/Calr/Ptk2/Fgfr3/Daam2/Ngef/Fezf2/Cd38/Lhx2/Efemp1/Nr1d1/Gpr37l1/Pmp22/Appl2/Id4	30
GO:0043648	dicarboxylic acid metabolic process	12/809	86/23210	4.25009e-05	0.00156244	0.00121772	Oat/Slc1a3/Idh3b/Sdha/Dld/Idh3g/Suclg1/Phyh/Slc7a11/Ass1/Glul/Prodh	12
GO:0050810	regulation of steroid biosynthetic process	11/809	73/23210	4.27129e-05	0.00156244	0.00121772	Asah1/Dkk3/Apoe/Pex2/Srebf1/Sec14l2/Fgf1/Por/Adora2b/Pde8b/Nr1d1	11
GO:0032868	response to insulin	21/809	225/23210	4.35751e-05	0.00158191	0.00123289	Vamp2/Stxbp3/Sorl1/Klf15/Ggh/Slc27a1/Enho/Xbp1/Gpld1/Ogt/Lmbrd1/Gpam/Srebf1/Slc25a33/Pid1/Pdk2/Sesn3/Rarres2/Cry2/Rpe65/Appl2	21
GO:0034440	lipid oxidation	13/809	100/23210	4.41894e-05	0.00159215	0.00124087	Acadvl/Acox1/Acaa2/Etfb/Crot/Pex2/Phyh/Eci1/Hadhb/Acat3/Por/Pla2g7/Appl2	13
GO:0034377	plasma lipoprotein particle assembly	6/809	20/23210	4.48638e-05	0.00160438	0.00125041	Abca1/Apoe/Soat1/Mttp/Acsl3/Lcat	6
GO:1904950	negative regulation of establishment of protein localization	20/809	209/23210	4.624e-05	0.00164135	0.00127922	Erlec1/Gdi1/Rgcc/Ptpmt1/Ndfip1/Apoe/Enho/Ezr/Pfkl/Ndfip2/Anxa5/Ogt/Lgr4/Srebf1/Derl2/Serpinb1a/Gas6/Frmd4a/Il33/Pde8b	20
GO:0051048	negative regulation of secretion	23/809	261/23210	4.74585e-05	0.00167221	0.00130327	Abat/Stxbp3/Rgcc/Gabbr1/Ptpmt1/Apoe/Enho/Ezr/Pfkl/Anxa5/Lgr4/Srebf1/Maob/Serpinb1a/Kalrn/Gas6/Abr/Vamp8/Frmd4a/Comt/Cry2/Il33/Pde8b	23
GO:0072659	protein localization to plasma membrane	24/809	279/23210	4.82276e-05	0.00168673	0.00131458	Vamp2/Clasp2/Camk2g/Nrxn1/Atp1b1/Cd81/Bsg/Ezr/Slc9a3r1/Tmem59/Ift20/Sqstm1/Sptbn1/Ramp2/Pid1/Tspan15/Kalrn/Gas6/Tmbim1/Vamp8/Tnik/Prnp/Acsl3/Ank2	24
GO:0043090	amino acid import	7/809	29/23210	4.85744e-05	0.00168673	0.00131458	Arl6ip5/Slc6a1/Slc1a2/Slc1a3/Slc3a2/Slc7a11/Slc7a2	7
GO:0006836	neurotransmitter transport	25/809	298/23210	5.10578e-05	0.00176021	0.00137185	Vamp2/Arl6ip5/Abat/Ppt1/Gpm6b/Gabbr1/Pfn2/Nrxn2/Slc6a1/Myo6/Slc1a2/Slc1a3/Nrxn1/Ntrk2/Cspg5/Snap47/Apba2/Xbp1/Dnm1l/Slc7a11/Maob/Vamp8/Adora2b/Apln/Atp1a2	25
GO:0061615	glycolytic process through fructose-6-phosphate	5/809	13/23210	5.17917e-05	0.00177275	0.00138163	Aldoa/Pfkl/Pfkp/Pfkm/Gpi1	5
GO:0006112	energy reserve metabolic process	12/809	88/23210	5.35716e-05	0.00181027	0.00141087	Gaa/Pygb/Mt3/Ugp2/Phkg1/Ppp1r3g/Pfkm/Agl/Pygm/Tcf7l2/Nr1d1/S100b	12
GO:0046942	carboxylic acid transport	25/809	299/23210	5.39206e-05	0.00181027	0.00141087	Arl6ip5/Abat/Sfxn5/Gabbr1/Mpc2/Slc6a1/Slc27a1/Myo6/Apoe/Slc1a2/Slc1a3/Psap/Slc7a10/Ntrk2/Slc3a2/Crot/Mpc1/Slc9a3r1/Mfsd2a/Slc38a3/Slc7a11/Slc7a2/Acsl3/Slco1c1/Acsl6	25
GO:0010631	epithelial cell migration	24/809	281/23210	5.40209e-05	0.00181027	0.00141087	Clasp2/Hbegf/Grn/Lgmn/Rgcc/Sox9/Pfn2/Sash1/Apoe/Cd63/Vegfa/Macf1/Nfe2l2/Calr/Ptk2/Gpld1/Gpi1/Mapre2/Fgf1/Fgfr1/Pdcd6/Adora2b/Plpp3/Glul	24
GO:0030433	ubiquitin-dependent ERAD pathway	11/809	75/23210	5.51945e-05	0.00183675	0.00143151	Derl1/Jkamp/Erlec1/Selenos/Fbxo2/Stt3b/Bcap31/Ubqln2/Dnajb9/Fbxo44/Derl2	11
GO:0009150	purine ribonucleotide metabolic process	26/809	318/23210	5.60836e-05	0.00185347	0.00144454	Mcee/Rora/Papss2/Acaa2/Mpc2/Aldoa/Zbtb20/Aldoc/Crot/Mpc1/Pfkl/Fasn/Dld/Ogt/Nupr1/Suclg1/Pfkp/Gpam/Pfkm/Gapdh/Gpi1/Tpi1/Pid1/Mfn1/Pdk2/Acsl6	26
GO:0001659	temperature homeostasis	18/809	179/23210	5.73784e-05	0.00188327	0.00146776	Abat/Acadvl/Slc27a1/Vegfa/Il18/Acot13/Gadd45g/Ogt/Lgr4/G0s2/Dio2/Epas1/Rb1/Apln/Aldh1a1/Nr1d1/Gja1/Appl2	18
GO:0005996	monosaccharide metabolic process	22/809	247/23210	5.86844e-05	0.00190936	0.0014881	G6pc3/Pgm1/Rora/Fuca1/Aldoa/Chst1/Pmm1/Fuom/Pfkl/Gpld1/Ogt/Pfkp/Ppp1r3g/Pfkm/Gapdh/Gpi1/Tpi1/Pgp/Fuca2/Pdk2/Pfkfb4/Tcf7l2	22
GO:0098754	detoxification	9/809	51/23210	5.93737e-05	0.00190936	0.0014881	Gstm5/Mt3/Mt2/Nfe2l2/Sod2/Sod3/Mt1/Prdx6/Prdx1	9
GO:0036293	response to decreased oxygen levels	21/809	230/23210	6.00197e-05	0.00190936	0.0014881	Cpeb4/Abat/Camk2g/Rora/Cat/Rgcc/Ddah1/Sirt2/Acaa2/Atp1b1/Vegfa/Il18/Nfe2l2/Ogt/Cryab/Chchd2/Pygm/Fmn2/Cd38/Epas1/Sod3	21
GO:0090132	epithelium migration	24/809	283/23210	6.04306e-05	0.00190936	0.0014881	Clasp2/Hbegf/Grn/Lgmn/Rgcc/Sox9/Pfn2/Sash1/Apoe/Cd63/Vegfa/Macf1/Nfe2l2/Calr/Ptk2/Gpld1/Gpi1/Mapre2/Fgf1/Fgfr1/Pdcd6/Adora2b/Plpp3/Glul	24
GO:0051289	protein homotetramerization	13/809	103/23210	6.04485e-05	0.00190936	0.0014881	Cat/Aldoc/Aqp4/Crtc3/Pfkl/Acot13/Dnm1l/Pfkp/Pfkm/Gapdh/Sod2/Aldh1a1/Appl2	13
GO:2001233	regulation of apoptotic signaling pathway	31/809	414/23210	6.06444e-05	0.00190936	0.0014881	Serinc3/Tmem14a/Pttg1ip/Timp3/Ptpmt1/Acaa2/Ndufa13/Chchd10/Clu/Vegfa/Selenos/Slc9a3r1/Itm2c/Nfe2l2/Xbp1/Bcap31/Dnm1l/Vdac2/Nupr1/Sod2/Tnfsf12/G0s2/Slc35f6/Tmbim1/Cideb/Fgfr1/Bmpr1b/Trps1/Rb1/Pmp22/Grina	31
GO:0010866	regulation of triglyceride biosynthetic process	6/809	21/23210	6.09626e-05	0.00190936	0.0014881	Slc27a1/Gpld1/Thrsp/Gpam/Srebf1/Tcf7l2	6
GO:0000038	very long-chain fatty acid metabolic process	7/809	30/23210	6.14623e-05	0.00191251	0.00149055	Acox1/Hacd3/Hacd2/Tecr/Acsbg1/Pex2/Elovl5	7
GO:1904951	positive regulation of establishment of protein localization	33/809	454/23210	6.33386e-05	0.00195585	0.00152433	Vamp2/Cyp2j6/Abat/Sorl1/Rgcc/Mpc2/Selenok/Cd81/Ezr/Sybu/Xbp1/Bcap31/Dnm1l/Tm7sf3/Gpld1/Sptbn1/Pfkm/Mbp/Gapdh/Gpi1/Gas6/Cd38/Vamp8/Frmd4a/Ifngr1/Tcf7l2/Il33/Glul/Gja1/Prnp/Acsl3/Wls/Cadm1	33
GO:0019693	ribose phosphate metabolic process	27/809	339/23210	6.36711e-05	0.00195585	0.00152433	Mcee/Rora/Papss2/Tkt/Acaa2/Mpc2/Aldoa/Zbtb20/Aldoc/Crot/Mpc1/Pfkl/Fasn/Dld/Ogt/Nupr1/Suclg1/Pfkp/Gpam/Pfkm/Gapdh/Gpi1/Tpi1/Pid1/Mfn1/Pdk2/Acsl6	27
GO:0006839	mitochondrial transport	18/809	181/23210	6.63518e-05	0.00201239	0.0015684	Tmem14a/Cnp/Slc25a23/Tst/Acaa2/Mpc2/Ndufa13/Slc25a4/Crym/Chchd10/Slc1a3/Mpc1/Alkbh7/Oxa1l/Srebf1/Slc25a33/Mcur1/Slc35f6	18
GO:0009749	response to glucose	18/809	181/23210	6.63518e-05	0.00201239	0.0015684	Vamp2/Ptpmt1/Mpc2/Zbtb20/Nrxn1/Aqp4/Pfkl/Sybu/Xbp1/Gpld1/Ogt/Gpam/Srebf1/Gas6/Tcf7l2/Pde8b/Nr1d1/Glul	18
GO:0071496	cellular response to external stimulus	24/809	285/23210	6.75134e-05	0.00202203	0.0015759	Impact/Cpeb4/Sox9/Gabarap/Map1lc3b/Slc1a2/Tnrc6a/Nfe2l2/Xbp1/Lamp2/Slc38a3/Srebf1/Slc2a1/Gas6/Ncoa1/Pdk2/Sesn3/Xpr1/Comt/Adora2b/Tcf7l2/Atp1a2/Glul/Fam107a	24
GO:0090130	tissue migration	24/809	285/23210	6.75134e-05	0.00202203	0.0015759	Clasp2/Hbegf/Grn/Lgmn/Rgcc/Sox9/Pfn2/Sash1/Apoe/Cd63/Vegfa/Macf1/Nfe2l2/Calr/Ptk2/Gpld1/Gpi1/Mapre2/Fgf1/Fgfr1/Pdcd6/Adora2b/Plpp3/Glul	24
GO:0033108	mitochondrial respiratory chain complex assembly	11/809	77/23210	7.06842e-05	0.00209086	0.00162955	Ndufa13/Ttc19/Oxa1l/Ndufaf4/Slc25a33/Ndufb10/Ndufs5/Ndufb9/Ndufa8/Ndufb3/Cox17	11
GO:1905897	regulation of response to endoplasmic reticulum stress	11/809	77/23210	7.06842e-05	0.00209086	0.00162955	Serinc3/Erlec1/Clu/Selenos/Xbp1/Bcap31/Ubqln2/Nupr1/Derl2/Tmem33/Grina	11
GO:0009117	nucleotide metabolic process	31/809	418/23210	7.24406e-05	0.00212661	0.00165741	Mcee/Cnp/Rora/Papss2/Enpp5/Acaa2/Mpc2/Aldoa/Zbtb20/Aldoc/Crot/Mpc1/Pfkl/Upp1/Fasn/Dld/Ogt/Nupr1/Adk/Suclg1/Pfkp/Gpam/Pfkm/Gapdh/Gpi1/Tpi1/Pid1/Mfn1/Pdk2/Adora2b/Acsl6	31
GO:0042594	response to starvation	17/809	166/23210	7.27804e-05	0.00212661	0.00165741	Impact/Cpeb4/Gabarap/Map1lc3b/Tnrc6a/Nfe2l2/Xbp1/Lamp2/Slc38a3/Srebf1/Slc2a1/Gas6/Sesn3/Xpr1/Comt/Tcf7l2/Glul	17
GO:0043434	response to peptide hormone	26/809	324/23210	7.6411e-05	0.00221916	0.00172955	Vamp2/Stxbp3/Sorl1/Klf15/Ggh/Slc27a1/Ahcyl1/Enho/Car2/Il18/Xbp1/Ptk2/Anxa5/Gpld1/Ogt/Lmbrd1/Gpam/Srebf1/Slc25a33/Pid1/Pdk2/Sesn3/Rarres2/Cry2/Rpe65/Appl2	26
GO:0009064	glutamine family amino acid metabolic process	10/809	65/23210	7.90125e-05	0.00228089	0.00177766	Ddah1/Phgdh/Asrgl1/Oat/Slc1a3/Slc7a11/Fah/Ass1/Glul/Prodh	10
GO:0051043	regulation of membrane protein ectodomain proteolysis	6/809	22/23210	8.13605e-05	0.00233461	0.00181952	Rgma/Timp3/Apoe/Timp4/Gpld1/Pacsin3	6
GO:0009746	response to hexose	18/809	184/23210	8.21399e-05	0.00233466	0.00181956	Vamp2/Ptpmt1/Mpc2/Zbtb20/Nrxn1/Aqp4/Pfkl/Sybu/Xbp1/Gpld1/Ogt/Gpam/Srebf1/Gas6/Tcf7l2/Pde8b/Nr1d1/Glul	18
GO:0050905	neuromuscular process	15/809	136/23210	8.23367e-05	0.00233466	0.00181956	Gaa/Gm2a/Aplp2/Slc1a3/Psap/Nrxn1/Atxn2/Hexa/Tpp1/Hexb/Abr/Pde8b/Glrb/Pmp22/Grin2c	15
GO:0030258	lipid modification	20/809	218/23210	8.34529e-05	0.00235239	0.00183338	Acadvl/Acox1/Acaa2/Etfb/Apoe/Crot/Pex2/Soat1/Ephx2/Phyh/Eci1/Hadhb/Acat3/Por/B3galt1/St3gal4/Plpp3/Pla2g7/Lcat/Appl2	20
GO:0050890	cognition	26/809	326/23210	8.4527e-05	0.00236873	0.00184612	Ctnnd2/Cbr3/Ppt1/Lgmn/Ncam1/Gm2a/Nrxn2/Slc6a1/Apoe/Nrxn1/Ntrk2/Ift20/Slc7a11/Paip2/Kalrn/Rcan2/Chst10/Comt/Cyp7b1/Ppp1r1b/St3gal4/Pde8b/Atp1a2/Prnp/Fam107a/S100b	26
GO:0051260	protein homooligomerization	29/809	383/23210	8.53398e-05	0.00237761	0.00185303	Derl1/Cat/Mgst1/Slc6a1/Spag9/Apoe/Clu/Slc1a2/Aldoc/Aqp4/Entpd2/Crtc3/Pfkl/Acot13/Dnm1l/Anxa5/Ogt/Tmcc1/Cryab/Pfkp/Lamp2/Pfkm/Gapdh/Sod2/Kcna2/Aldh1a1/Glul/Prnp/Appl2	29
GO:0034284	response to monosaccharide	18/809	185/23210	8.80939e-05	0.00242613	0.00189085	Vamp2/Ptpmt1/Mpc2/Zbtb20/Nrxn1/Aqp4/Pfkl/Sybu/Xbp1/Gpld1/Ogt/Gpam/Srebf1/Gas6/Tcf7l2/Pde8b/Nr1d1/Glul	18
GO:0050796	regulation of insulin secretion	18/809	185/23210	8.80939e-05	0.00242613	0.00189085	Abat/Ptpmt1/Mpc2/Enho/Nrxn1/Pfkl/Rfx3/Sybu/Tm7sf3/Gpld1/Srebf1/Pfkm/Cd38/Tcf7l2/Pde8b/Nr1d1/Glul/Gja1	18
GO:0009062	fatty acid catabolic process	12/809	93/23210	9.27194e-05	0.00252952	0.00197143	Acadvl/Aig1/Acox1/Acaa2/Etfb/Abhd3/Crot/Pex2/Phyh/Eci1/Hadhb/Acat3	12
GO:0009259	ribonucleotide metabolic process	26/809	328/23210	9.34069e-05	0.00252952	0.00197143	Mcee/Rora/Papss2/Acaa2/Mpc2/Aldoa/Zbtb20/Aldoc/Crot/Mpc1/Pfkl/Fasn/Dld/Ogt/Nupr1/Suclg1/Pfkp/Gpam/Pfkm/Gapdh/Gpi1/Tpi1/Pid1/Mfn1/Pdk2/Acsl6	26
GO:0048511	rhythmic process	24/809	291/23210	9.34319e-05	0.00252952	0.00197143	Klf9/Rora/Id2/Ntrk2/Rorb/Dnm1l/Mat2a/Ogt/Lgr4/Srebf1/Tef/Nr1d2/Mttp/Ass1/Phlpp1/Bmpr1b/Hlf/Per3/Kcna2/Cry2/Cyp7b1/Nr1d1/Dbp/Id4	24
GO:1905475	regulation of protein localization to membrane	18/809	186/23210	9.4425e-05	0.00254205	0.00198119	Camk2g/Gdi1/Nrxn1/Cd81/Ezr/Tmem59/Ogt/Sqstm1/Slc7a11/Sptbn1/Pid1/Kalrn/Tmbim1/Vamp8/Tnik/Prnp/Acsl3/Gpc5	18
GO:0006914	autophagy	29/809	386/23210	9.78087e-05	0.00260389	0.00202939	Ctsa/Tmem208/Gabarap/Sirt2/Map1lc3b/Mt3/Ctsd/Tmem59/Soga3/Tpcn1/Xbp1/Vmp1/Ift20/Dnm1l/Ptk2/Ubqln2/Nupr1/Sqstm1/Lamp2/Tex264/Srebf1/Atp6v0a1/Snx14/Vamp8/Sesn3/Npc1/Pmp22/Eva1a/Lix1	29
GO:0061919	process utilizing autophagic mechanism	29/809	386/23210	9.78087e-05	0.00260389	0.00202939	Ctsa/Tmem208/Gabarap/Sirt2/Map1lc3b/Mt3/Ctsd/Tmem59/Soga3/Tpcn1/Xbp1/Vmp1/Ift20/Dnm1l/Ptk2/Ubqln2/Nupr1/Sqstm1/Lamp2/Tex264/Srebf1/Atp6v0a1/Snx14/Vamp8/Sesn3/Npc1/Pmp22/Eva1a/Lix1	29
GO:0006888	endoplasmic reticulum to Golgi vesicle-mediated transport	14/809	123/23210	0.000100206	0.00265296	0.00206763	Tmed5/Sorl1/Tmed7/Ergic3/Yipf5/Bcap31/Tmed3/Copb1/Lman1/Copb2/Tex261/Lmf1/Pdcd6/Tmed10	14
GO:0062013	positive regulation of small molecule metabolic process	15/809	139/23210	0.000105604	0.0027765	0.00216392	Adcyap1r1/Mid1ip1/Zbtb20/Gpld1/Elovl5/Ppp1r3g/Srebf1/Sec14l2/Pid1/Fgf1/Por/Comt/Adora2b/Tcf7l2/Nr1d1	15
GO:0046688	response to copper ion	6/809	23/23210	0.000106844	0.0027765	0.00216392	Mt3/Mt2/Sod3/Mt1/Prnp/Lcat	6
GO:0051896	regulation of protein kinase B signaling	16/809	155/23210	0.000106983	0.0027765	0.00216392	Myorg/Hbegf/Nrxn1/Ntrk2/Vegfa/Slc9a3r1/Il18/Ptk2/Lmbrd1/Chil1/Gas6/Phlpp1/Sesn3/Pdcd6/Tcf7l2/F3	16
GO:0006898	receptor-mediated endocytosis	20/809	222/23210	0.000107189	0.0027765	0.00216392	Lrpap1/Ppt1/Sirt2/Myo6/Apoe/Clu/Cd63/Cd81/Vegfa/Ezr/Gria2/Bicd1/Atxn2/Ubqln2/Lmbrd1/Syne1/Ramp2/Sgip1/Eps15/Apln	20
GO:0008344	adult locomotory behavior	13/809	109/23210	0.000109053	0.00280959	0.00218971	Cnp/Ppt1/Abhd12/Id2/Hexa/Kalrn/Lgi4/Npc1/Glrb/Eps8/Atp1a2/Pmp22/Prex2	13
GO:0071827	plasma lipoprotein particle organization	7/809	33/23210	0.000117754	0.00301752	0.00235176	Abca1/Apoe/Soat1/Mttp/Pla2g7/Acsl3/Lcat	7
GO:0009101	glycoprotein biosynthetic process	23/809	278/23210	0.000123797	0.0031555	0.0024593	Fut8/Dpm1/B4gat1/Hbegf/Mt3/Itm2b/Pmm1/Itm2c/Tmem59/Stt3b/Lfng/Galnt1/Ogt/Soat1/Sdf2/Lmf1/Eogt/Chst10/Mgat5/Npc1/B3galt1/Tcf7l2/St3gal4	23
GO:0010594	regulation of endothelial cell migration	16/809	157/23210	0.000124459	0.00315559	0.00245937	Grn/Lgmn/Rgcc/Sash1/Apoe/Vegfa/Nfe2l2/Calr/Gpld1/Gpi1/Fgf1/Fgfr1/Pdcd6/Adora2b/Plpp3/Glul	16
GO:0007623	circadian rhythm	19/809	208/23210	0.000131758	0.00332308	0.0025899	Rora/Id2/Ntrk2/Rorb/Mat2a/Ogt/Lgr4/Srebf1/Nr1d2/Mttp/Ass1/Phlpp1/Per3/Kcna2/Cry2/Cyp7b1/Nr1d1/Dbp/Id4	19
GO:0065005	protein-lipid complex assembly	6/809	24/23210	0.000138278	0.00345234	0.00269065	Abca1/Apoe/Soat1/Mttp/Acsl3/Lcat	6
GO:0071375	cellular response to peptide hormone stimulus	21/809	244/23210	0.000139111	0.00345234	0.00269065	Vamp2/Sorl1/Ahcyl1/Enho/Car2/Il18/Xbp1/Ptk2/Anxa5/Gpld1/Ogt/Lmbrd1/Gpam/Srebf1/Slc25a33/Pid1/Pdk2/Sesn3/Rarres2/Rpe65/Appl2	21
GO:0022898	regulation of transmembrane transporter activity	22/809	262/23210	0.000139319	0.00345234	0.00269065	Vamp2/Shisa9/Slc25a4/Ahcyl1/Chchd10/Nrxn1/Atp1b1/S100a1/Atp1b2/Slc9a3r1/Fxyd1/Klhl24/Hspa2/Cox17/Mink1/Wnk2/Dmd/Ifngr1/Atp1a2/Gja1/Prnp/Ank2	22
GO:0036503	ERAD pathway	12/809	97/23210	0.000139765	0.00345234	0.00269065	Derl1/Jkamp/Erlec1/Selenos/Fbxo2/Stt3b/Bcap31/Ubqln2/Sdf2/Dnajb9/Fbxo44/Derl2	12
GO:0044275	cellular carbohydrate catabolic process	7/809	34/23210	0.000143855	0.00349711	0.00272554	Gaa/Pygb/Hsd11b1/Pfkm/Tpi1/Agl/Pygm	7
GO:0042552	myelination	16/809	159/23210	0.000144376	0.00349711	0.00272554	Sirt2/Clu/Psap/Ntrk2/Hexa/Omg/Fgfr3/Mbp/Hexb/Plp1/Lgi4/Tcf7l2/Wasf3/Pmp22/S100b/Id4	16
GO:0010257	NADH dehydrogenase complex assembly	8/809	45/23210	0.000144497	0.00349711	0.00272554	Ndufa13/Oxa1l/Ndufaf4/Ndufb10/Ndufs5/Ndufb9/Ndufa8/Ndufb3	8
GO:0032981	mitochondrial respiratory chain complex I assembly	8/809	45/23210	0.000144497	0.00349711	0.00272554	Ndufa13/Oxa1l/Ndufaf4/Ndufb10/Ndufs5/Ndufb9/Ndufa8/Ndufb3	8
GO:0070482	response to oxygen levels	23/809	282/23210	0.000152981	0.00367164	0.00286156	Cpeb4/Abat/Camk2g/Rora/Cat/Rgcc/Ddah1/Sirt2/Acaa2/Atp1b1/Vegfa/Il18/Nfe2l2/Atp6v0d1/Ogt/Cryab/Sod2/Chchd2/Pygm/Fmn2/Cd38/Epas1/Sod3	23
GO:0009611	response to wounding	34/809	496/23210	0.00015324	0.00367164	0.00286156	Clasp2/Abat/Rgma/Stxbp3/Papss2/Hbegf/Grn/Apoe/Slc1a2/Slc1a3/Cd81/Entpd2/Sdc4/Macf1/Nfe2l2/Xbp1/Gna13/Hopx/Anxa5/Mertk/Omg/Fgfr3/Dst/Slc7a11/Sod2/Cd151/Gas6/Matn4/Arhgef19/Neat1/Plpp3/Gja1/F3/Grin2c	34
GO:0019395	fatty acid oxidation	12/809	98/23210	0.0001543	0.00367863	0.00286701	Acadvl/Acox1/Acaa2/Etfb/Crot/Pex2/Phyh/Eci1/Hadhb/Acat3/Por/Appl2	12
GO:2001057	reactive nitrogen species metabolic process	11/809	84/23210	0.000157577	0.00372337	0.00290188	Rora/Ddah1/Marc2/Clu/Selenos/Cd47/Slc7a2/Sirpa/Sod2/Ass1/Por	11
GO:0050678	regulation of epithelial cell proliferation	27/809	358/23210	0.000157731	0.00372337	0.00290188	Klf9/Grn/Rgcc/Sox9/Apoe/Ctsl/Vegfa/Xbp1/Hey1/Pex2/Ift57/Nupr1/Fgfr3/Fgf1/Fgfr1/Pdcd6/Cyp7b1/Adora2b/Tcf7l2/Rb1/Apln/Nr1d1/Glul/Htra1/Gja1/F3/Rida	27
GO:1903532	positive regulation of secretion by cell	33/809	477/23210	0.000160879	0.00377907	0.00294529	Clasp2/Cyp2j6/Abat/Rgcc/Gabbr1/Mpc2/Selenok/Lamp1/Sdc4/Ezr/Sybu/Xbp1/Dnm1l/Tm7sf3/Gpld1/Sptbn1/Pfkm/Mbp/Gapdh/Gpi1/Cd38/Vamp8/Fgfr1/Frmd4a/Ifngr1/Adora2b/Tcf7l2/Il33/Apln/Glul/Gja1/Wls/Cadm1	33
GO:0009135	purine nucleoside diphosphate metabolic process	12/809	99/23210	0.000170108	0.00390027	0.00303975	Aldoa/Zbtb20/Aldoc/Entpd2/Pfkl/Ogt/Nupr1/Pfkp/Pfkm/Gapdh/Gpi1/Tpi1	12
GO:0009179	purine ribonucleoside diphosphate metabolic process	12/809	99/23210	0.000170108	0.00390027	0.00303975	Aldoa/Zbtb20/Aldoc/Entpd2/Pfkl/Ogt/Nupr1/Pfkp/Pfkm/Gapdh/Gpi1/Tpi1	12
GO:0033865	nucleoside bisphosphate metabolic process	12/809	99/23210	0.000170108	0.00390027	0.00303975	Mcee/Papss2/Acaa2/Mpc2/Crot/Mpc1/Fasn/Dld/Suclg1/Gpam/Pdk2/Acsl6	12
GO:0033875	ribonucleoside bisphosphate metabolic process	12/809	99/23210	0.000170108	0.00390027	0.00303975	Mcee/Papss2/Acaa2/Mpc2/Crot/Mpc1/Fasn/Dld/Suclg1/Gpam/Pdk2/Acsl6	12
GO:0034032	purine nucleoside bisphosphate metabolic process	12/809	99/23210	0.000170108	0.00390027	0.00303975	Mcee/Papss2/Acaa2/Mpc2/Crot/Mpc1/Fasn/Dld/Suclg1/Gpam/Pdk2/Acsl6	12
GO:0046467	membrane lipid biosynthetic process	13/809	114/23210	0.000172368	0.00392479	0.00305886	Smpd2/Dpm1/Degs1/Asah1/Hacd3/Hacd2/Dpm2/Elovl5/Smpd1/Pigp/Cers4/B3galt1/St3gal4	13
GO:0019432	triglyceride biosynthetic process	7/809	35/23210	0.000174453	0.00392479	0.00305886	Slc27a1/Gpld1/Thrsp/Gpam/Srebf1/Tcf7l2/Acsl6	7
GO:0045686	negative regulation of glial cell differentiation	7/809	35/23210	0.000174453	0.00392479	0.00305886	Sirt2/Id2/Fgfr3/Daam2/Nr1d1/Gpr37l1/Id4	7
GO:0045940	positive regulation of steroid metabolic process	7/809	35/23210	0.000174453	0.00392479	0.00305886	Apoe/Srebf1/Sec14l2/Fgf1/Por/Adora2b/Nr1d1	7
GO:0048708	astrocyte differentiation	11/809	85/23210	0.000175389	0.0039274	0.00306089	Grn/Sox9/Mt3/Id2/Fgfr3/Plp1/Ifngr1/Nr1d1/Plpp3/Gpr37l1/Id4	11
GO:0007272	ensheathment of neurons	16/809	162/23210	0.000179453	0.00398119	0.00310282	Sirt2/Clu/Psap/Ntrk2/Hexa/Omg/Fgfr3/Mbp/Hexb/Plp1/Lgi4/Tcf7l2/Wasf3/Pmp22/S100b/Id4	16
GO:0008366	axon ensheathment	16/809	162/23210	0.000179453	0.00398119	0.00310282	Sirt2/Clu/Psap/Ntrk2/Hexa/Omg/Fgfr3/Mbp/Hexb/Plp1/Lgi4/Tcf7l2/Wasf3/Pmp22/S100b/Id4	16
GO:0098661	inorganic anion transmembrane transport	9/809	59/23210	0.000191286	0.00422416	0.00329218	Gabrg1/Slc1a3/Fxyd1/Slc25a3/Xpr1/Slc20a1/Glrb/Prnp/Gabrb1	9
GO:0072521	purine-containing compound metabolic process	28/809	382/23210	0.00019337	0.00425058	0.00331277	Mcee/Rora/Papss2/Acaa2/Mpc2/Aldoa/Zbtb20/Aldoc/Crot/Mpc1/Pfkl/Fasn/Dld/Ogt/Nupr1/Adk/Suclg1/Pfkp/Gpam/Pfkm/Gapdh/Gpi1/Tpi1/Pid1/Mfn1/Pdk2/Adora2b/Acsl6	28
GO:1901653	cellular response to peptide	23/809	287/23210	0.000197931	0.00431815	0.00336543	Vamp2/Sorl1/Lgmn/Ahcyl1/Enho/Car2/Il18/Xbp1/Ptk2/Anxa5/Gpld1/Ogt/Lmbrd1/Gpam/Srebf1/Slc25a33/Pid1/Pdk2/Sesn3/Rarres2/Rpe65/Prnp/Appl2	23
GO:1903018	regulation of glycoprotein metabolic process	8/809	47/23210	0.000198245	0.00431815	0.00336543	Hbegf/Cst3/Mt3/Itm2b/Itm2c/Tmem59/Soat1/Tcf7l2	8
GO:0009743	response to carbohydrate	18/809	198/23210	0.000208108	0.00449428	0.0035027	Vamp2/Ptpmt1/Mpc2/Zbtb20/Nrxn1/Aqp4/Pfkl/Sybu/Xbp1/Gpld1/Ogt/Gpam/Srebf1/Gas6/Tcf7l2/Pde8b/Nr1d1/Glul	18
GO:0072593	reactive oxygen species metabolic process	23/809	288/23210	0.000208207	0.00449428	0.0035027	Rora/Cat/Ddah1/Sirt2/Ndufa13/Clu/Selenos/Cd47/Il18/Nfe2l2/Ogt/Cryab/Slc7a2/Sirpa/Slc25a33/Sod2/Pid1/Ass1/Por/Pdgfrb/Sod3/Prdx6/Prdx1	23
GO:0034205	amyloid-beta formation	7/809	36/23210	0.000210104	0.0045084	0.00351371	Sorl1/Apoe/Clu/Aph1a/Tmed10/Ifngr1/Prnp	7
GO:1901652	response to peptide	28/809	384/23210	0.000210743	0.0045084	0.00351371	Vamp2/Stxbp3/Sorl1/Lgmn/Klf15/Ggh/Slc27a1/Ahcyl1/Enho/Car2/Il18/Xbp1/Ptk2/Anxa5/Gpld1/Ogt/Lmbrd1/Gpam/Srebf1/Slc25a33/Pid1/Pdk2/Sesn3/Rarres2/Cry2/Rpe65/Prnp/Appl2	28
GO:0030177	positive regulation of Wnt signaling pathway	14/809	132/23210	0.000213251	0.00454076	0.00353893	Atp6ap2/Atp6v0c/Macf1/Ppp2r3a/Fam53b/Ube2b/Lgr4/Fgfr3/Gprc5b/Daam2/Lypd6/Wnk2/Wls/Gpc5	14
GO:0009896	positive regulation of catabolic process	30/809	424/23210	0.000214434	0.00454076	0.00353893	Pttg1ip/Rgma/Sorl1/Sox9/Sirt2/Ndfip1/Ndufa13/Zbtb20/Apoe/Clu/Cd81/Ezr/Tmem59/Ppp2r3a/Tnrc6a/Pnpla2/Tpcn1/Xbp1/Bcap31/Ptk2/Ubqln2/Gpld1/Nupr1/Tnfsf12/Pacsin3/Apc2/Sesn3/Il33/Gja1/Rida	30
GO:0030100	regulation of endocytosis	19/809	216/23210	0.000215099	0.00454076	0.00353893	Lrpap1/Ppt1/Sirt2/Apoe/Clu/Cd63/Vegfa/Bicd1/Atxn2/Dnm1l/Ubqln2/Syne1/Cd151/Pacsin3/Vamp8/Sgip1/Add1/Apln/Appl2	19
GO:0006096	glycolytic process	11/809	87/23210	0.000216173	0.00454342	0.003541	Aldoa/Zbtb20/Aldoc/Pfkl/Ogt/Nupr1/Pfkp/Pfkm/Gapdh/Gpi1/Tpi1	11
GO:0010867	positive regulation of triglyceride biosynthetic process	5/809	17/23210	0.00022169	0.00458352	0.00357226	Slc27a1/Gpld1/Gpam/Srebf1/Tcf7l2	5
GO:0042135	neurotransmitter catabolic process	5/809	17/23210	0.00022169	0.00458352	0.00357226	Abat/Maob/Gldc/Por/Comt	5
GO:1903019	negative regulation of glycoprotein metabolic process	5/809	17/23210	0.00022169	0.00458352	0.00357226	Hbegf/Cst3/Itm2b/Itm2c/Tmem59	5
GO:0089718	amino acid import across plasma membrane	6/809	26/23210	0.000222863	0.00458352	0.00357226	Arl6ip5/Slc1a2/Slc1a3/Slc3a2/Slc7a11/Slc7a2	6
GO:0090208	positive regulation of triglyceride metabolic process	6/809	26/23210	0.000222863	0.00458352	0.00357226	Slc27a1/Pnpla2/Gpld1/Gpam/Srebf1/Tcf7l2	6
GO:0006757	ATP generation from ADP	11/809	88/23210	0.000239401	0.00490261	0.00382094	Aldoa/Zbtb20/Aldoc/Pfkl/Ogt/Nupr1/Pfkp/Pfkm/Gapdh/Gpi1/Tpi1	11
GO:0045807	positive regulation of endocytosis	13/809	118/23210	0.000243645	0.00496829	0.00387213	Ppt1/Apoe/Clu/Cd63/Vegfa/Bicd1/Dnm1l/Syne1/Cd151/Sgip1/Add1/Apln/Appl2	13
GO:0008360	regulation of cell shape	15/809	150/23210	0.000246828	0.00498525	0.00388535	Rnd2/Aldoa/Vegfa/Ezr/Slc9a3r1/Fermt2/S100a13/Epb41l2/Gna13/Wdr1/Ptk2/Hexb/Wasf3/Eps8/S100b	15
GO:0009185	ribonucleoside diphosphate metabolic process	12/809	103/23210	0.000247932	0.00498525	0.00388535	Aldoa/Zbtb20/Aldoc/Entpd2/Pfkl/Ogt/Nupr1/Pfkp/Pfkm/Gapdh/Gpi1/Tpi1	12
GO:1902305	regulation of sodium ion transmembrane transport	9/809	61/23210	0.000248124	0.00498525	0.00388535	Snta1/Atp1b1/Atp1b2/Slc9a3r1/Fxyd1/Klhl24/Wnk2/Dmd/Atp1a2	9
GO:0006633	fatty acid biosynthetic process	14/809	134/23210	0.000249678	0.00498525	0.00388535	Degs1/Acadvl/Mid1ip1/Hacd3/Abhd3/Hacd2/Mgll/Tecr/Acsbg1/Fasn/Elovl5/Srebf1/Plp1/Acsl3	14
GO:1904375	regulation of protein localization to cell periphery	14/809	134/23210	0.000249678	0.00498525	0.00388535	Camk2g/Nrxn1/Ezr/Tmem59/Epb41l2/Sqstm1/Sptbn1/Pid1/Kalrn/Tmbim1/Vamp8/Tnik/Prnp/Acsl3	14
GO:0071825	protein-lipid complex subunit organization	7/809	37/23210	0.000251404	0.00499887	0.00389596	Abca1/Apoe/Soat1/Mttp/Pla2g7/Acsl3/Lcat	7
GO:0007611	learning or memory	23/809	292/23210	0.000254179	0.00503317	0.0039227	Ctnnd2/Ppt1/Lgmn/Ncam1/Gm2a/Nrxn2/Slc6a1/Apoe/Nrxn1/Ntrk2/Ift20/Slc7a11/Paip2/Kalrn/Rcan2/Chst10/Comt/Cyp7b1/Ppp1r1b/Pde8b/Atp1a2/Prnp/S100b	23
GO:0061620	glycolytic process through glucose-6-phosphate	4/809	10/23210	0.000260064	0.0051285	0.00399699	Pfkl/Pfkp/Pfkm/Gpi1	4
GO:0070373	negative regulation of ERK1 and ERK2 cascade	10/809	75/23210	0.000267574	0.00525498	0.00409557	Timp3/Ndrg2/Ezr/Slc9a3r1/Camk2n1/Xbp1/Sirpa/Wnk2/Phlpp1/Dmd	10
GO:0048871	multicellular organismal homeostasis	33/809	491/23210	0.00027248	0.00532949	0.00415364	Abat/Acadvl/Sox9/Slc27a1/Aqp4/Vegfa/Car2/Il18/Crtc3/Acot13/Gadd45g/Ogt/Lgr4/Tpp1/Mbp/G0s2/Nr1d2/Nphp3/Cd38/Sgip1/Dio2/Pdgfrb/Epas1/Add1/Rb1/Apln/Rpe65/Col11a2/Aldh1a1/Nr1d1/Gja1/S1pr1/Appl2	33
GO:0010893	positive regulation of steroid biosynthetic process	6/809	27/23210	0.000278147	0.00541822	0.00422279	Srebf1/Sec14l2/Fgf1/Por/Adora2b/Nr1d1	6
GO:0015800	acidic amino acid transport	9/809	62/23210	0.000281405	0.00545949	0.00425496	Arl6ip5/Abat/Gabbr1/Slc6a1/Myo6/Slc1a2/Slc1a3/Ntrk2/Slc7a11	9
GO:0045833	negative regulation of lipid metabolic process	11/809	90/23210	0.000292225	0.00564654	0.00440074	Sorl1/Acadvl/Dkk3/Slc27a1/Apoe/Enho/Crtc3/Gpld1/Pik3ip1/Pde8b/Appl2	11
GO:0005980	glycogen catabolic process	5/809	18/23210	0.000298182	0.00566311	0.00441366	Gaa/Pygb/Pfkm/Agl/Pygm	5
GO:0006656	phosphatidylcholine biosynthetic process	5/809	18/23210	0.000298182	0.00566311	0.00441366	Chpt1/Slc27a1/Capn2/Acsl3/Lcat	5
GO:0009251	glucan catabolic process	5/809	18/23210	0.000298182	0.00566311	0.00441366	Gaa/Pygb/Pfkm/Agl/Pygm	5
GO:0046460	neutral lipid biosynthetic process	7/809	38/23210	0.000298992	0.00566311	0.00441366	Slc27a1/Gpld1/Thrsp/Gpam/Srebf1/Tcf7l2/Acsl6	7
GO:0046463	acylglycerol biosynthetic process	7/809	38/23210	0.000298992	0.00566311	0.00441366	Slc27a1/Gpld1/Thrsp/Gpam/Srebf1/Tcf7l2/Acsl6	7
GO:1902930	regulation of alcohol biosynthetic process	8/809	50/23210	0.000308724	0.00582443	0.00453938	Adcyap1r1/Dkk3/Apoe/Pex2/Srebf1/Sec14l2/Fgf1/Por	8
GO:0002028	regulation of sodium ion transport	11/809	91/23210	0.000322118	0.00604071	0.00470794	Snta1/Ahcyl1/Atp1b1/Atp1b2/Nkain4/Slc9a3r1/Fxyd1/Klhl24/Wnk2/Dmd/Atp1a2	11
GO:0030073	insulin secretion	19/809	223/23210	0.000322709	0.00604071	0.00470794	Abat/Stxbp3/Ptpmt1/Mpc2/Enho/Nrxn1/Pfkl/Rfx3/Sybu/Tm7sf3/Gpld1/Srebf1/Pfkm/Cd38/Tcf7l2/Pde8b/Nr1d1/Glul/Gja1	19
GO:0003018	vascular process in circulatory system	18/809	206/23210	0.000338464	0.00631098	0.00491858	Snta1/Ddah1/Apoe/Vegfa/Mgll/Il18/Ptk2/Mfsd2a/Add3/Sod2/Ramp2/Dock4/Abr/Cd38/Adora2b/Apln/Atp1a2/Gja1	18
GO:1901264	carbohydrate derivative transport	9/809	64/23210	0.000359092	0.00666965	0.00519812	Slc35a2/G6pc3/Slc25a4/Map1lc3b/Psap/Slc35a5/Mfsd2a/Vamp8/Gja1	9
GO:0015698	inorganic anion transport	14/809	139/23210	0.000364916	0.00671354	0.00523232	Gabrg1/Clcn4/Ttyh1/Slc1a3/Car2/Fxyd1/Clcc1/Slc25a3/Fgfr1/Xpr1/Slc20a1/Glrb/Prnp/Gabrb1	14
GO:0015672	monovalent inorganic cation transport	31/809	458/23210	0.000365991	0.00671354	0.00523232	Vamp2/Snta1/Atp6v1f/Slc25a4/Ahcyl1/Chchd10/Slc1a3/Cd63/Atp1b1/Slc4a4/Atp1b2/Nkain4/Atp6v0e/Slc9a3r1/Atp6v0b/Fxyd1/Tpcn1/Klhl24/Slc38a3/Cox17/Atp6v0a1/Wnk2/Dmd/Atp6v1e1/Slc20a1/Kcna2/Kcnn2/Atp1a2/Prnp/Ank2/Kcnk1	31
GO:0042157	lipoprotein metabolic process	13/809	123/23210	0.000366943	0.00671354	0.00523232	Dpm1/Abca1/Ppt1/Abhd12/Selenok/Apoe/Ctsd/Porcn/Dpm2/Pigp/Mttp/Glul/Lcat	13
GO:0005977	glycogen metabolic process	10/809	78/23210	0.000369861	0.00671354	0.00523232	Gaa/Pygb/Ugp2/Phkg1/Ppp1r3g/Pfkm/Agl/Pygm/Tcf7l2/Nr1d1	10
GO:0006073	cellular glucan metabolic process	10/809	78/23210	0.000369861	0.00671354	0.00523232	Gaa/Pygb/Ugp2/Phkg1/Ppp1r3g/Pfkm/Agl/Pygm/Tcf7l2/Nr1d1	10
GO:0044042	glucan metabolic process	10/809	78/23210	0.000369861	0.00671354	0.00523232	Gaa/Pygb/Ugp2/Phkg1/Ppp1r3g/Pfkm/Agl/Pygm/Tcf7l2/Nr1d1	10
GO:1990845	adaptive thermogenesis	15/809	156/23210	0.000377512	0.00682655	0.0053204	Sorl1/Vegfa/Il18/Acot13/Gadd45g/Ogt/Lgr4/G0s2/Dio2/Epas1/Rb1/Aldh1a1/Nr1d1/Gja1/Appl2	15
GO:0042391	regulation of membrane potential	30/809	439/23210	0.000385773	0.00694972	0.00541639	Gabrg1/Arl6ip5/Abat/Snta1/Nrcam/Chchd10/Nrxn1/Atp1b1/Ntrk2/Atp1b2/Fxyd1/Wdr1/Dld/Syne1/Slc25a33/Sod2/Pid1/Usp53/Dmd/Kcna2/Igsf11/Glrb/Kcnn2/Gja1/Ntsr2/Pmp22/Ank2/Grin2c/Gabrb1/Kcnk1	30
GO:0046184	aldehyde biosynthetic process	5/809	19/23210	0.000393119	0.00705553	0.00549886	Tkt/Aldoa/Dkk3/Gpi1/Tpi1	5
GO:0006658	phosphatidylserine metabolic process	4/809	11/23210	0.00039741	0.00707951	0.00551755	Serinc3/Abhd12/Slc27a1/Serinc1	4
GO:0042762	regulation of sulfur metabolic process	4/809	11/23210	0.00039741	0.00707951	0.00551755	Nfe2l2/Slc7a11/Pdk2/Comt	4
GO:0090559	regulation of membrane permeability	9/809	65/23210	0.000404105	0.00717084	0.00558873	Tmem14a/Cnp/Acaa2/Slc25a4/Chchd10/Mt3/Alkbh7/Laptm4b/Slc35f6	9
GO:0016126	sterol biosynthetic process	8/809	52/23210	0.000407026	0.00717084	0.00558873	Sc5d/Apoe/Msmo1/Pex2/Srebf1/Sec14l2/Fgf1/Por	8
GO:1900271	regulation of long-term synaptic potentiation	8/809	52/23210	0.000407026	0.00717084	0.00558873	Lgmn/Apoe/Sqstm1/Paip2/Kalrn/Igsf11/Prnp/Fam107a	8
GO:0044272	sulfur compound biosynthetic process	10/809	79/23210	0.000410456	0.00720478	0.00561519	Hagh/Papss2/Mpc2/Mpc1/Nfe2l2/Mat2a/Dld/Slc7a11/Pdk2/Acsl6	10
GO:0018958	phenol-containing compound metabolic process	12/809	109/23210	0.000420287	0.00727659	0.00567115	Cpq/Abat/Crym/Slc16a2/Cyp2d22/Slc7a11/Maob/Fah/Dio2/Comt/Epas1/Gpr37	12
GO:0048259	regulation of receptor-mediated endocytosis	12/809	109/23210	0.000420287	0.00727659	0.00567115	Lrpap1/Ppt1/Sirt2/Clu/Cd63/Vegfa/Bicd1/Atxn2/Ubqln2/Syne1/Sgip1/Apln	12
GO:1903076	regulation of protein localization to plasma membrane	12/809	109/23210	0.000420287	0.00727659	0.00567115	Camk2g/Nrxn1/Ezr/Tmem59/Sqstm1/Sptbn1/Pid1/Kalrn/Tmbim1/Vamp8/Prnp/Acsl3	12
GO:0006734	NADH metabolic process	6/809	29/23210	0.000420621	0.00727659	0.00567115	Pfkl/Idh3b/Idh3g/Pfkp/Pfkm/Gpi1	6
GO:0046165	alcohol biosynthetic process	14/809	141/23210	0.000422346	0.00728015	0.00567392	Plcd4/Asah1/Adcyap1r1/Sc5d/Dkk3/Apoe/Pex2/Pts/Srebf1/Pgp/Sec14l2/Ephx1/Fgf1/Por	14
GO:0043270	positive regulation of ion transport	24/809	322/23210	0.00042437	0.00728881	0.00568068	Abat/Adcyap1r1/Orai1/Gabbr1/Slc25a4/Slc6a1/Ahcyl1/Chchd10/Apoe/Atp1b1/S100a1/Atp1b2/Slc9a3r1/Fxyd1/Slc38a3/Hspa2/Cox17/Wnk2/Vamp8/Dmd/Pdgfrb/Ifngr1/Ank2/Acsl6	24
GO:0070085	glycosylation	18/809	210/23210	0.000426859	0.00729304	0.00568397	Fut8/Dpm1/B4gat1/Mt3/Pmm1/Tmem59/Fuom/Stt3b/Lfng/Galnt1/Ogt/Sdf2/Lmf1/Eogt/Mgat5/Npc1/B3galt1/St3gal4	18
GO:0046031	ADP metabolic process	11/809	94/23210	0.00042766	0.00729304	0.00568397	Aldoa/Zbtb20/Aldoc/Pfkl/Ogt/Nupr1/Pfkp/Pfkm/Gapdh/Gpi1/Tpi1	11
GO:0042180	cellular ketone metabolic process	17/809	193/23210	0.000446197	0.00758219	0.00590933	Hagh/Cbr3/Acadvl/Haghl/Aldoa/Mid1ip1/Dkk3/Akr7a5/Elovl5/Slc7a11/Srebf1/Gpi1/Pdk2/Gk/Comt/Nr1d1/Appl2	17
GO:0106106	cold-induced thermogenesis	14/809	142/23210	0.000453839	0.00764514	0.00595839	Vegfa/Il18/Acot13/Gadd45g/Ogt/Lgr4/G0s2/Dio2/Epas1/Rb1/Aldh1a1/Nr1d1/Gja1/Appl2	14
GO:0120161	regulation of cold-induced thermogenesis	14/809	142/23210	0.000453839	0.00764514	0.00595839	Vegfa/Il18/Acot13/Gadd45g/Ogt/Lgr4/G0s2/Dio2/Epas1/Rb1/Aldh1a1/Nr1d1/Gja1/Appl2	14
GO:0046209	nitric oxide metabolic process	10/809	80/23210	0.000454688	0.00764514	0.00595839	Rora/Ddah1/Clu/Selenos/Cd47/Slc7a2/Sirpa/Sod2/Ass1/Por	10
GO:0001678	cellular glucose homeostasis	15/809	159/23210	0.000462601	0.00775099	0.00604088	Stxbp3/Klf15/Ptpmt1/Mpc2/Zbtb20/Nrxn1/Aqp4/Sybu/Xbp1/Gpld1/Ogt/Gas6/Tcf7l2/Pde8b/Nr1d1	15
GO:0045862	positive regulation of proteolysis	24/809	325/23210	0.000484763	0.00809402	0.00630823	Arl6ip5/Rgma/Grn/Lgmn/Sirt2/Ndufa13/Apoe/Clu/Ctsd/Xbp1/Bcap31/Ptk2/Ift57/Ubqln2/Gpld1/Ogt/Nupr1/Mbp/Pacsin3/Cideb/Tank/Pdcd6/Il33/F3	24
GO:0006509	membrane protein ectodomain proteolysis	7/809	41/23210	0.000486479	0.00809448	0.00630859	Rgma/Timp3/Apoe/Timp4/Aph1a/Gpld1/Pacsin3	7
GO:0008016	regulation of heart contraction	16/809	177/23210	0.000488687	0.00810308	0.00631529	Snta1/Gaa/Hbegf/Atp1b1/S100a1/Gnao1/Fxyd1/Hopx/Srebf1/Dmd/Epas1/Apln/Kcnn2/Atp1a2/Gja1/Ank2	16
GO:0034599	cellular response to oxidative stress	21/809	268/23210	0.000496176	0.00819889	0.00638996	Impact/Fut8/Arl6ip5/Sirt2/Mgst1/Mt3/Psap/Selenos/Nfe2l2/Xbp1/Slc7a11/Sirpa/Sod2/Pdk2/Pdgfrb/Epas1/Gpr37/Sod3/Prdx6/Gpr37l1/Prdx1	21
GO:0006664	glycolipid metabolic process	10/809	81/23210	0.000502806	0.00820767	0.00639681	Dpm1/Gm2a/Psap/Hexa/Dpm2/Gpld1/Pigp/Hexb/B3galt1/St3gal4	10
GO:0044106	cellular amine metabolic process	10/809	81/23210	0.000502806	0.00820767	0.00639681	Abat/Smox/Sat1/Cyp2d22/Naaa/Slc7a11/Maob/Comt/Epas1/Gpr37	10
GO:0006635	fatty acid beta-oxidation	9/809	67/23210	0.000508103	0.00820767	0.00639681	Acadvl/Acox1/Acaa2/Etfb/Crot/Pex2/Eci1/Hadhb/Acat3	9
GO:0007035	vacuolar acidification	5/809	20/23210	0.000509204	0.00820767	0.00639681	Ppt1/Grn/Atp6v0c/Atp6v0d1/Atp6v0a1	5
GO:0042053	regulation of dopamine metabolic process	5/809	20/23210	0.000509204	0.00820767	0.00639681	Abat/Maob/Comt/Epas1/Gpr37	5
GO:0044247	cellular polysaccharide catabolic process	5/809	20/23210	0.000509204	0.00820767	0.00639681	Gaa/Pygb/Pfkm/Agl/Pygm	5
GO:0046514	ceramide catabolic process	5/809	20/23210	0.000509204	0.00820767	0.00639681	Asah1/Gm2a/Psap/Hexa/Hexb	5
GO:1902003	regulation of amyloid-beta formation	6/809	30/23210	0.00051041	0.00820767	0.00639681	Sorl1/Apoe/Clu/Tmed10/Ifngr1/Prnp	6
GO:0071456	cellular response to hypoxia	11/809	96/23210	0.000513007	0.00822185	0.00640785	Rora/Rgcc/Ddah1/Sirt2/Acaa2/Vegfa/Nfe2l2/Ogt/Chchd2/Fmn2/Epas1	11
GO:0019932	second-messenger-mediated signaling	29/809	427/23210	0.000529036	0.00845047	0.00658604	Abca1/Adcyap1r1/Ncam1/Tmem100/Sox9/Selenok/Apoe/Atp1b1/Ntrk2/Vegfa/Slc9a3r1/Mt2/Crtc3/Gna13/Bcap31/Ube2b/Tmbim4/Gapdh/Ramp2/Lmcd1/Nfat5/Pdk2/Rcan2/Dmd/Adora2b/Mt1/Prnp/Ank2/Aplp1	29
GO:0006486	protein glycosylation	17/809	196/23210	0.000532656	0.00845195	0.00658719	Fut8/Dpm1/B4gat1/Mt3/Pmm1/Tmem59/Stt3b/Lfng/Galnt1/Ogt/Sdf2/Lmf1/Eogt/Mgat5/Npc1/B3galt1/St3gal4	17
GO:0043413	macromolecule glycosylation	17/809	196/23210	0.000532656	0.00845195	0.00658719	Fut8/Dpm1/B4gat1/Mt3/Pmm1/Tmem59/Stt3b/Lfng/Galnt1/Ogt/Sdf2/Lmf1/Eogt/Mgat5/Npc1/B3galt1/St3gal4	17
GO:0006637	acyl-CoA metabolic process	10/809	82/23210	0.000555067	0.00866411	0.00675254	Mcee/Acaa2/Mpc2/Mpc1/Fasn/Dld/Suclg1/Gpam/Pdk2/Acsl6	10
GO:0006720	isoprenoid metabolic process	10/809	82/23210	0.000555067	0.00866411	0.00675254	Cyp2j6/Dpm1/Rbp1/Rdh14/Dpm2/Phyh/Rarres2/Dhrs3/Rpe65/Aldh1a1	10
GO:0034620	cellular response to unfolded protein	10/809	82/23210	0.000555067	0.00866411	0.00675254	Derl1/Selenos/Nfe2l2/Xbp1/Calr/Tm7sf3/Hspa2/Derl2/Tmem33/Pmp22	10
GO:0035383	thioester metabolic process	10/809	82/23210	0.000555067	0.00866411	0.00675254	Mcee/Acaa2/Mpc2/Mpc1/Fasn/Dld/Suclg1/Gpam/Pdk2/Acsl6	10
GO:1903509	liposaccharide metabolic process	10/809	82/23210	0.000555067	0.00866411	0.00675254	Dpm1/Gm2a/Psap/Hexa/Dpm2/Gpld1/Pigp/Hexb/B3galt1/St3gal4	10
GO:0002792	negative regulation of peptide secretion	15/809	162/23210	0.000563589	0.00874872	0.00681848	Rgcc/Ptpmt1/Apoe/Enho/Ezr/Pfkl/Anxa5/Lgr4/Srebf1/Serpinb1a/Kalrn/Gas6/Frmd4a/Il33/Pde8b	15
GO:0010559	regulation of glycoprotein biosynthetic process	7/809	42/23210	0.000566423	0.00874872	0.00681848	Hbegf/Mt3/Itm2b/Itm2c/Tmem59/Soat1/Tcf7l2	7
GO:2001024	negative regulation of response to drug	7/809	42/23210	0.000566423	0.00874872	0.00681848	Arl6ip5/Abat/Gabbr1/Psap/Nfe2l2/Gpr37/Gpr37l1	7
GO:0055081	anion homeostasis	9/809	68/23210	0.00056779	0.00874872	0.00681848	Abca1/Apoe/Slc9a3r1/Tlcd1/Xbp1/Ptk2/Gpam/Slc7a11/Xpr1	9
GO:0006086	acetyl-CoA biosynthetic process from pyruvate	4/809	12/23210	0.000579708	0.00890217	0.00693808	Mpc2/Mpc1/Dld/Pdk2	4
GO:0098739	import across plasma membrane	13/809	129/23210	0.000581465	0.00890217	0.00693808	Arl6ip5/Slc1a2/Slc1a3/Atp1b1/Atp1b2/Slc3a2/Slc7a11/Slc7a2/Wnk2/Atp1a2/Prnp/Slc39a12/Acsl6	13
GO:0006865	amino acid transport	14/809	146/23210	0.000600615	0.0091393	0.00712289	Arl6ip5/Abat/Sfxn5/Gabbr1/Slc6a1/Myo6/Slc1a2/Slc1a3/Slc7a10/Ntrk2/Slc3a2/Slc38a3/Slc7a11/Slc7a2	14
GO:0050808	synapse organization	30/809	451/23210	0.000600768	0.0091393	0.00712289	Ctnnd2/Slitrk2/Snta1/Lgmn/Pfn2/Nrcam/Nrxn2/Myo6/Chchd10/Apoe/Sparcl1/Nrxn1/Ntrk2/Gpm6a/Ndrg2/Bcan/Sybu/Dnm1l/Ptk2/Slc7a11/Nptn/Ngef/Mfn1/Kalrn/Glrb/Wasf3/Prnp/Pmp22/Cadm1/Malat1	30
GO:0006672	ceramide metabolic process	10/809	83/23210	0.000611745	0.00925351	0.0072119	Smpd2/Degs1/Asah1/Gm2a/Psap/Hexa/Smpd1/Hexb/Cers4/B3galt1	10
GO:0007006	mitochondrial membrane organization	11/809	98/23210	0.000612138	0.00925351	0.0072119	Tmem14a/Cnp/Acaa2/Ndufa13/Slc25a4/Chchd10/Alkbh7/Oxa1l/Micos13/Mfn1/Slc35f6	11
GO:1901605	alpha-amino acid metabolic process	16/809	181/23210	0.000624457	0.00941005	0.0073339	Ddah1/Tst/Phgdh/Hibadh/Asrgl1/Oat/Slc1a3/Cyp2d22/Slc7a11/Gldc/Fah/Sdsl/Ass1/Comt/Glul/Prodh	16
GO:0032412	regulation of ion transmembrane transporter activity	20/809	254/23210	0.000628764	0.00944525	0.00736134	Vamp2/Shisa9/Ahcyl1/Chchd10/Nrxn1/Atp1b1/S100a1/Atp1b2/Slc9a3r1/Fxyd1/Klhl24/Hspa2/Cox17/Mink1/Wnk2/Dmd/Ifngr1/Atp1a2/Prnp/Ank2	20
GO:0043542	endothelial cell migration	17/809	199/23210	0.000633145	0.00948135	0.00738947	Grn/Lgmn/Rgcc/Sash1/Apoe/Vegfa/Nfe2l2/Calr/Ptk2/Gpld1/Gpi1/Fgf1/Fgfr1/Pdcd6/Adora2b/Plpp3/Glul	17
GO:0045333	cellular respiration	15/809	164/23210	0.000640887	0.00956739	0.00745653	Cat/Slc25a23/Slc1a3/Idh3b/Oxa1l/Sdha/Dld/Idh3g/Suclg1/Ndufb9/Ndufa8/Ndufa12/Sod2/Cox10/Cox4i2	15
GO:0022010	central nervous system myelination	5/809	21/23210	0.00064928	0.00957338	0.0074612	Clu/Omg/Fgfr3/Plp1/Id4	5
GO:0032291	axon ensheathment in central nervous system	5/809	21/23210	0.00064928	0.00957338	0.0074612	Clu/Omg/Fgfr3/Plp1/Id4	5
GO:0042069	regulation of catecholamine metabolic process	5/809	21/23210	0.00064928	0.00957338	0.0074612	Abat/Maob/Comt/Epas1/Gpr37	5
GO:0046716	muscle cell cellular homeostasis	5/809	21/23210	0.00064928	0.00957338	0.0074612	Gaa/Aldoa/Lamp2/Pfkm/Dmd	5
GO:0032527	protein exit from endoplasmic reticulum	7/809	43/23210	0.000656461	0.00964958	0.00752058	Derl1/Erlec1/Sorl1/Cd81/Selenos/Bcap31/Derl2	7
GO:0007618	mating	8/809	56/23210	0.000679841	0.00996268	0.00776461	Abat/Grn/Aplp2/Fuom/Hexb/Ncoa1/Ppp1r1b/Pmp22	8
GO:0051262	protein tetramerization	16/809	183/23210	0.000703645	0.0102801	0.00801198	Cat/Aldoc/Nrxn1/Aqp4/Gria2/Crtc3/Pfkl/Acot13/Oxa1l/Dnm1l/Pfkp/Pfkm/Gapdh/Sod2/Aldh1a1/Appl2	16
GO:0006165	nucleoside diphosphate phosphorylation	11/809	100/23210	0.000726731	0.0105851	0.0082497	Aldoa/Zbtb20/Aldoc/Pfkl/Ogt/Nupr1/Pfkp/Pfkm/Gapdh/Gpi1/Tpi1	11
GO:1903522	regulation of blood circulation	19/809	239/23210	0.000757672	0.0110023	0.00857487	Snta1/Gaa/Hbegf/Atp1b1/S100a1/Gnao1/Fxyd1/Hopx/Srebf1/Add3/Dock4/Cd38/Dmd/Epas1/Apln/Kcnn2/Atp1a2/Gja1/Ank2	19
GO:0048260	positive regulation of receptor-mediated endocytosis	8/809	57/23210	0.000767045	0.0111048	0.00865471	Ppt1/Clu/Cd63/Vegfa/Bicd1/Syne1/Sgip1/Apln	8
GO:0090263	positive regulation of canonical Wnt signaling pathway	11/809	101/23210	0.000790388	0.0114046	0.0088884	Ppp2r3a/Fam53b/Ube2b/Lgr4/Fgfr3/Gprc5b/Daam2/Lypd6/Wnk2/Wls/Gpc5	11
GO:0009132	nucleoside diphosphate metabolic process	12/809	117/23210	0.000798586	0.0114046	0.0088884	Aldoa/Zbtb20/Aldoc/Entpd2/Pfkl/Ogt/Nupr1/Pfkp/Pfkm/Gapdh/Gpi1/Tpi1	12
GO:0042490	mechanoreceptor differentiation	10/809	86/23210	0.000811141	0.0114046	0.0088884	Myo6/Ntrk2/Sdc4/Fzd2/Slc9a3r1/Hey1/Ift20/Fgfr3/Ift27/Fgfr1	10
GO:0006857	oligopeptide transport	4/809	13/23210	0.000814338	0.0114046	0.0088884	Car2/Slc9a3r1/Slc15a2/Slc7a11	4
GO:0006862	nucleotide transport	4/809	13/23210	0.000814338	0.0114046	0.0088884	Slc25a23/Slc25a4/Slc25a33/Gja1	4
GO:0036376	sodium ion export across plasma membrane	4/809	13/23210	0.000814338	0.0114046	0.0088884	Atp1b1/Atp1b2/Fxyd1/Atp1a2	4
GO:0042761	very long-chain fatty acid biosynthetic process	4/809	13/23210	0.000814338	0.0114046	0.0088884	Hacd3/Hacd2/Tecr/Elovl5	4
GO:0071280	cellular response to copper ion	4/809	13/23210	0.000814338	0.0114046	0.0088884	Mt3/Mt2/Mt1/Prnp	4
GO:0010996	response to auditory stimulus	5/809	22/23210	0.000816315	0.0114046	0.0088884	Abhd12/Nrxn2/Slc1a3/Nrxn1/Usp53	5
GO:0019674	NAD metabolic process	5/809	22/23210	0.000816315	0.0114046	0.0088884	Ldhb/Pfkl/Pfkp/Pfkm/Gpi1	5
GO:0070841	inclusion body assembly	5/809	22/23210	0.000816315	0.0114046	0.0088884	Dlgap1/Sorl1/Clu/Hspa2/Pmp22	5
GO:1902307	positive regulation of sodium ion transmembrane transport	5/809	22/23210	0.000816315	0.0114046	0.0088884	Atp1b1/Atp1b2/Fxyd1/Wnk2/Dmd	5
GO:0044262	cellular carbohydrate metabolic process	21/809	279/23210	0.000834962	0.0116152	0.00905256	Adcyap1r1/Rora/Gaa/Gnptg/Pygb/Ugp2/Gpld1/Ogt/Nupr1/Phkg1/Hsd11b1/Ppp1r3g/Pfkm/Tpi1/Pgp/Agl/Pygm/Pdk2/Gk/Tcf7l2/Nr1d1	21
GO:1904018	positive regulation of vasculature development	17/809	204/23210	0.000836787	0.0116152	0.00905256	Grn/Tmem100/Ddah1/Sash1/S100a1/Vegfa/Nfe2l2/Xbp1/Btg1/Sod2/Ramp2/Chil1/Fgf1/Pdcd6/Add1/F3/Tlr3	17
GO:0015718	monocarboxylic acid transport	14/809	151/23210	0.000839003	0.0116152	0.00905256	Abat/Gabbr1/Mpc2/Slc6a1/Slc27a1/Apoe/Crot/Mpc1/Slc9a3r1/Mfsd2a/Slc38a3/Acsl3/Slco1c1/Acsl6	14
GO:0045665	negative regulation of neuron differentiation	20/809	260/23210	0.000841087	0.0116152	0.00905256	Ctsz/H2-K1/Rgma/Gdi1/Sox9/Apoe/Id2/Ntm/Itm2c/Fuom/Hey1/Calr/Ptk2/Ngef/Fezf2/Cd38/Efemp1/Gpr37l1/Pmp22/Id4	20
GO:0046939	nucleotide phosphorylation	11/809	102/23210	0.000858599	0.0117891	0.00918809	Aldoa/Zbtb20/Aldoc/Pfkl/Ogt/Nupr1/Pfkp/Pfkm/Gapdh/Gpi1/Tpi1	11
GO:0051897	positive regulation of protein kinase B signaling	11/809	102/23210	0.000858599	0.0117891	0.00918809	Myorg/Hbegf/Nrxn1/Vegfa/Il18/Ptk2/Chil1/Gas6/Phlpp1/Tcf7l2/F3	11
GO:0042987	amyloid precursor protein catabolic process	7/809	45/23210	0.000870396	0.0118256	0.00921647	Sorl1/Apoe/Clu/Aph1a/Tmed10/Ifngr1/Prnp	7
GO:0006084	acetyl-CoA metabolic process	6/809	33/23210	0.000871123	0.0118256	0.00921647	Acaa2/Mpc2/Mpc1/Fasn/Dld/Pdk2	6
GO:0007617	mating behavior	6/809	33/23210	0.000871123	0.0118256	0.00921647	Grn/Aplp2/Fuom/Hexb/Ncoa1/Ppp1r1b	6
GO:0051181	cofactor transport	6/809	33/23210	0.000871123	0.0118256	0.00921647	Cd320/Ppt1/Slc9a3r1/Slc7a11/Tcn2/Slc48a1	6
GO:2001242	regulation of intrinsic apoptotic signaling pathway	15/809	169/23210	0.00087458	0.011839	0.00922691	Serinc3/Pttg1ip/Ptpmt1/Ndufa13/Clu/Selenos/Slc9a3r1/Nfe2l2/Xbp1/Bcap31/Dnm1l/Vdac2/Nupr1/Sod2/Grina	15
GO:0071453	cellular response to oxygen levels	13/809	135/23210	0.000893472	0.0120498	0.00939126	Cpeb4/Rora/Rgcc/Ddah1/Sirt2/Acaa2/Vegfa/Nfe2l2/Atp6v0d1/Ogt/Chchd2/Fmn2/Epas1	13
GO:0050709	negative regulation of protein secretion	14/809	152/23210	0.000895187	0.0120498	0.00939126	Rgcc/Ptpmt1/Apoe/Enho/Ezr/Pfkl/Anxa5/Lgr4/Srebf1/Serpinb1a/Gas6/Frmd4a/Il33/Pde8b	14
GO:0050727	regulation of inflammatory response	24/809	340/23210	0.00091337	0.0122601	0.00955517	Rora/Grn/Abhd12/Ndfip1/Gpx4/Apoe/Cd81/Mgll/Selenos/Cd47/Nupr1/Gprc5b/Slc7a2/Sirpa/Nr1d2/Abr/Vamp8/Adora2b/Rb1/Il33/Nr1d1/Pmp22/Tlr3/Appl2	24
GO:0035967	cellular response to topologically incorrect protein	11/809	103/23210	0.000931614	0.0124701	0.00971881	Derl1/Selenos/Nfe2l2/Xbp1/Calr/Tm7sf3/Sdf2/Hspa2/Derl2/Tmem33/Pmp22	11
GO:0031333	negative regulation of protein-containing complex assembly	13/809	136/23210	0.000957113	0.0127599	0.0099447	Impact/Sorl1/Pfn2/Sirt2/Clu/Vdac2/Cryab/Lamp2/Sptbn1/Add3/Lmo4/Add1/Eps8	13
GO:0060191	regulation of lipase activity	9/809	73/23210	0.000958593	0.0127599	0.0099447	Adcyap1r1/Ppt1/Bicd1/Gna13/Fgfr3/Lmf1/Fgfr1/Por/Pdgfrb	9
GO:0032024	positive regulation of insulin secretion	10/809	88/23210	0.000971616	0.0128975	0.0100519	Abat/Mpc2/Sybu/Tm7sf3/Gpld1/Pfkm/Cd38/Tcf7l2/Glul/Gja1	10
GO:0006732	coenzyme metabolic process	17/809	207/23210	0.000983972	0.0130219	0.0101488	Mcee/Cbr3/Acaa2/Mpc2/Ggh/Ahcyl1/Crot/Mpc1/Fasn/Mat2a/Dld/Suclg1/Gpam/Pts/Btd/Pdk2/Acsl6	17
GO:0007612	learning	15/809	171/23210	0.000986423	0.0130219	0.0101488	Ctnnd2/Ppt1/Lgmn/Nrxn2/Slc6a1/Nrxn1/Ntrk2/Ift20/Slc7a11/Kalrn/Chst10/Comt/Ppp1r1b/Pde8b/Atp1a2	15
GO:0006695	cholesterol biosynthetic process	7/809	46/23210	0.000996175	0.0130502	0.0101709	Sc5d/Apoe/Pex2/Srebf1/Sec14l2/Fgf1/Por	7
GO:0044070	regulation of anion transport	12/809	120/23210	0.00099946	0.0130502	0.0101709	Arl6ip5/Abat/Gabbr1/Slc6a1/Ahcyl1/Apoe/Car2/Fxyd1/Slc38a3/Fgfr1/Prnp/Acsl6	12
GO:0090277	positive regulation of peptide hormone secretion	12/809	120/23210	0.00099946	0.0130502	0.0101709	Abat/Gabbr1/Mpc2/Sybu/Tm7sf3/Gpld1/Pfkm/Cd38/Tcf7l2/Apln/Glul/Gja1	12
GO:1901136	carbohydrate derivative catabolic process	12/809	120/23210	0.00099946	0.0130502	0.0101709	Fuca1/Gm2a/Cst3/Psap/Fbxo2/Upp1/Hexa/Stt3b/Fbxo44/Ctbs/Fuca2/Hexb	12
GO:0042136	neurotransmitter biosynthetic process	11/809	104/23210	0.00100969	0.0130768	0.0101917	Abat/Rora/Ddah1/Clu/Slc1a3/Cd47/Cyp2d22/Slc7a2/Sirpa/Sod2/Ass1	11
GO:1903825	organic acid transmembrane transport	11/809	104/23210	0.00100969	0.0130768	0.0101917	Arl6ip5/Mpc2/Slc1a2/Slc1a3/Slc7a10/Slc3a2/Mpc1/Slc38a3/Slc7a11/Slc7a2/Acsl6	11
GO:1905039	carboxylic acid transmembrane transport	11/809	104/23210	0.00100969	0.0130768	0.0101917	Arl6ip5/Mpc2/Slc1a2/Slc1a3/Slc7a10/Slc3a2/Mpc1/Slc38a3/Slc7a11/Slc7a2/Acsl6	11
GO:0000272	polysaccharide catabolic process	5/809	23/23210	0.00101339	0.0130894	0.0102015	Gaa/Pygb/Pfkm/Agl/Pygm	5
GO:0036294	cellular response to decreased oxygen levels	12/809	121/23210	0.0010751	0.0138491	0.0107936	Cpeb4/Rora/Rgcc/Ddah1/Sirt2/Acaa2/Vegfa/Nfe2l2/Ogt/Chchd2/Fmn2/Epas1	12
GO:0006081	cellular aldehyde metabolic process	8/809	60/23210	0.00108381	0.0139238	0.0108518	Hagh/Tkt/Haghl/Aldoa/Dkk3/Gpi1/Tpi1/Rpe65	8
GO:0006007	glucose catabolic process	4/809	14/23210	0.00110877	0.0140191	0.010926	Pfkl/Pfkp/Pfkm/Gpi1	4
GO:0010561	negative regulation of glycoprotein biosynthetic process	4/809	14/23210	0.00110877	0.0140191	0.010926	Hbegf/Itm2b/Itm2c/Tmem59	4
GO:0030497	fatty acid elongation	4/809	14/23210	0.00110877	0.0140191	0.010926	Hacd3/Hacd2/Tecr/Elovl5	4
GO:0046479	glycosphingolipid catabolic process	4/809	14/23210	0.00110877	0.0140191	0.010926	Gm2a/Psap/Hexa/Hexb	4
GO:0098712	L-glutamate import across plasma membrane	4/809	14/23210	0.00110877	0.0140191	0.010926	Arl6ip5/Slc1a2/Slc1a3/Slc7a11	4
GO:1900221	regulation of amyloid-beta clearance	4/809	14/23210	0.00110877	0.0140191	0.010926	Lrpap1/Apoe/Clu/Ifngr1	4
GO:0001504	neurotransmitter uptake	7/809	47/23210	0.00113581	0.0142856	0.0111338	Arl6ip5/Gpm6b/Slc6a1/Slc1a2/Slc1a3/Slc7a11/Atp1a2	7
GO:1902653	secondary alcohol biosynthetic process	7/809	47/23210	0.00113581	0.0142856	0.0111338	Sc5d/Apoe/Pex2/Srebf1/Sec14l2/Fgf1/Por	7
GO:0001667	ameboidal-type cell migration	27/809	407/23210	0.00114704	0.014389	0.0112144	Clasp2/Hbegf/Grn/Lgmn/Rgcc/Sox9/Pfn2/Sash1/Apoe/Cd63/Vegfa/Sdc4/Macf1/Nfe2l2/Calr/Ptk2/Gpld1/Gpi1/Mapre2/Fgf1/Fgfr1/Pdcd6/Adora2b/Plpp3/Glul/Pmp22/Appl2	27
GO:1902600	proton transmembrane transport	10/809	90/23210	0.00115721	0.0144787	0.0112842	Atp6v1f/Slc25a4/Chchd10/Atp6v0e/Slc9a3r1/Atp6v0b/Cox17/Atp6v0a1/Atp6v1e1/Atp1a2	10
GO:0033238	regulation of cellular amine metabolic process	6/809	35/23210	0.00120335	0.0147479	0.0114941	Abat/Slc7a11/Maob/Comt/Epas1/Gpr37	6
GO:0033866	nucleoside bisphosphate biosynthetic process	6/809	35/23210	0.00120335	0.0147479	0.0114941	Papss2/Mpc2/Mpc1/Dld/Pdk2/Acsl6	6
GO:0034030	ribonucleoside bisphosphate biosynthetic process	6/809	35/23210	0.00120335	0.0147479	0.0114941	Papss2/Mpc2/Mpc1/Dld/Pdk2/Acsl6	6
GO:0034033	purine nucleoside bisphosphate biosynthetic process	6/809	35/23210	0.00120335	0.0147479	0.0114941	Papss2/Mpc2/Mpc1/Dld/Pdk2/Acsl6	6
GO:0046461	neutral lipid catabolic process	6/809	35/23210	0.00120335	0.0147479	0.0114941	Sorl1/Abhd12/Apoe/Mgll/Pnpla2/Gpld1	6
GO:0046464	acylglycerol catabolic process	6/809	35/23210	0.00120335	0.0147479	0.0114941	Sorl1/Abhd12/Apoe/Mgll/Pnpla2/Gpld1	6
GO:0051452	intracellular pH reduction	6/809	35/23210	0.00120335	0.0147479	0.0114941	Ppt1/Grn/Car2/Atp6v0c/Atp6v0d1/Atp6v0a1	6
GO:1990748	cellular detoxification	6/809	35/23210	0.00120335	0.0147479	0.0114941	Gstm5/Nfe2l2/Sod2/Sod3/Prdx6/Prdx1	6
GO:0032869	cellular response to insulin stimulus	16/809	193/23210	0.0012405	0.0150879	0.0117591	Vamp2/Sorl1/Enho/Xbp1/Gpld1/Ogt/Lmbrd1/Gpam/Srebf1/Slc25a33/Pid1/Pdk2/Sesn3/Rarres2/Rpe65/Appl2	16
GO:0009065	glutamine family amino acid catabolic process	5/809	24/23210	0.00124368	0.0150879	0.0117591	Ddah1/Asrgl1/Oat/Fah/Prodh	5
GO:0042572	retinol metabolic process	5/809	24/23210	0.00124368	0.0150879	0.0117591	Rbp1/Rdh14/Dhrs3/Rpe65/Aldh1a1	5
GO:0098869	cellular oxidant detoxification	5/809	24/23210	0.00124368	0.0150879	0.0117591	Nfe2l2/Sod2/Sod3/Prdx6/Prdx1	5
GO:0071333	cellular response to glucose stimulus	13/809	140/23210	0.00125092	0.0151374	0.0117976	Ptpmt1/Mpc2/Zbtb20/Nrxn1/Aqp4/Sybu/Xbp1/Gpld1/Ogt/Gas6/Tcf7l2/Pde8b/Nr1d1	13
GO:0009308	amine metabolic process	10/809	91/23210	0.00126031	0.0152125	0.0118562	Abat/Smox/Sat1/Cyp2d22/Naaa/Slc7a11/Maob/Comt/Epas1/Gpr37	10
GO:0019098	reproductive behavior	7/809	48/23210	0.00129034	0.015497	0.0120779	Grn/Aplp2/Fuom/Hexb/Kalrn/Ncoa1/Ppp1r1b	7
GO:0038066	p38MAPK cascade	7/809	48/23210	0.00129034	0.015497	0.0120779	Sash1/Vegfa/Ezr/Gadd45g/Fgfr3/Mink1/Phlpp1	7
GO:0016236	macroautophagy	16/809	194/23210	0.00130943	0.015687	0.012226	Gabarap/Map1lc3b/Ctsd/Vmp1/Ift20/Ubqln2/Nupr1/Sqstm1/Lamp2/Tex264/Atp6v0a1/Snx14/Vamp8/Sesn3/Npc1/Lix1	16
GO:0034308	primary alcohol metabolic process	8/809	62/23210	0.00134751	0.0161029	0.0125501	Dkk3/Rbp1/Rdh14/Akr7a5/Naaa/Dhrs3/Rpe65/Aldh1a1	8
GO:0035725	sodium ion transmembrane transport	11/809	108/23210	0.00137797	0.016426	0.0128019	Snta1/Atp1b1/Atp1b2/Slc9a3r1/Fxyd1/Tpcn1/Klhl24/Wnk2/Dmd/Atp1a2/Kcnk1	11
GO:0046887	positive regulation of hormone secretion	14/809	159/23210	0.00138423	0.0164596	0.0128281	Abat/Gabbr1/Mpc2/Sybu/Tm7sf3/Gpld1/Pfkm/Cd38/Vamp8/Fgfr1/Tcf7l2/Apln/Glul/Gja1	14
GO:0072503	cellular divalent inorganic cation homeostasis	31/809	497/23210	0.00139368	0.0165309	0.0128837	Adcyap1r1/Slc25a23/Selenok/Apoe/Mt3/Atp1b1/Fzd2/Mt2/Fxyd1/Gna13/Bcap31/Mtln/Anxa5/Nptn/Slc41a1/Tmco1/Mcur1/Hexb/Pygm/Cd38/Dmd/Mt1/Atp1a2/Gja1/Prnp/S1pr1/Ank2/Grin2c/Slc39a12/S100b/Grina	31
GO:1902991	regulation of amyloid precursor protein catabolic process	6/809	36/23210	0.001402	0.0165805	0.0129223	Sorl1/Apoe/Clu/Tmed10/Ifngr1/Prnp	6
GO:0030148	sphingolipid biosynthetic process	9/809	77/23210	0.00140823	0.0165805	0.0129223	Smpd2/Degs1/Asah1/Hacd3/Hacd2/Elovl5/Smpd1/Cers4/B3galt1	9
GO:0050766	positive regulation of phagocytosis	9/809	77/23210	0.00140823	0.0165805	0.0129223	Mfge8/Cd47/Calr/Ptk2/Mertk/Sirpa/Gas6/Abr/Appl2	9
GO:0060047	heart contraction	17/809	214/23210	0.00141516	0.0166212	0.0129541	Snta1/Gaa/Hbegf/Atp1b1/S100a1/Gnao1/Fxyd1/Dnm1l/Hopx/Srebf1/Dmd/Epas1/Apln/Kcnn2/Atp1a2/Gja1/Ank2	17
GO:0071331	cellular response to hexose stimulus	13/809	142/23210	0.00142388	0.0166596	0.012984	Ptpmt1/Mpc2/Zbtb20/Nrxn1/Aqp4/Sybu/Xbp1/Gpld1/Ogt/Gas6/Tcf7l2/Pde8b/Nr1d1	13
GO:0034764	positive regulation of transmembrane transport	18/809	233/23210	0.00142539	0.0166596	0.012984	Klf15/Slc25a4/Chchd10/Slc1a2/Atp1b1/S100a1/Atp1b2/Car2/Slc9a3r1/Fxyd1/Nfe2l2/Hspa2/Cox17/Wnk2/Dmd/Ifngr1/Ank2/Acsl6	18
GO:0017014	protein nitrosylation	4/809	15/23210	0.0014705	0.0168984	0.0131701	Snta1/Ddah1/Gapdh/Dmd	4
GO:0018904	ether metabolic process	4/809	15/23210	0.0014705	0.0168984	0.0131701	Plaat3/Fasn/Ephx2/Ephx1	4
GO:0019377	glycolipid catabolic process	4/809	15/23210	0.0014705	0.0168984	0.0131701	Gm2a/Psap/Hexa/Hexb	4
GO:0042159	lipoprotein catabolic process	4/809	15/23210	0.0014705	0.0168984	0.0131701	Ppt1/Abhd12/Apoe/Ctsd	4
GO:0051044	positive regulation of membrane protein ectodomain proteolysis	4/809	15/23210	0.0014705	0.0168984	0.0131701	Rgma/Apoe/Gpld1/Pacsin3	4
GO:0051938	L-glutamate import	4/809	15/23210	0.0014705	0.0168984	0.0131701	Arl6ip5/Slc1a2/Slc1a3/Slc7a11	4
GO:1902430	negative regulation of amyloid-beta formation	4/809	15/23210	0.0014705	0.0168984	0.0131701	Sorl1/Apoe/Clu/Prnp	4
GO:0051588	regulation of neurotransmitter transport	15/809	178/23210	0.00147768	0.0169403	0.0132027	Arl6ip5/Abat/Gpm6b/Gabbr1/Pfn2/Slc6a1/Myo6/Ntrk2/Cspg5/Apba2/Dnm1l/Maob/Vamp8/Adora2b/Apln	15
GO:0001676	long-chain fatty acid metabolic process	10/809	93/23210	0.00148897	0.0169884	0.0132403	Cyp2j6/Aig1/Slc27a1/Mgll/Acsbg1/Cyp2d22/Ephx2/Plp1/Cyp4f14/Acsl6	10
GO:0007215	glutamate receptor signaling pathway	10/809	93/23210	0.00148897	0.0169884	0.0132403	Cpeb4/Shisa9/Grm3/Nrxn1/Gria2/Klhl24/Mink1/Kalrn/Ifngr1/Prnp	10
GO:0045454	cell redox homeostasis	8/809	63/23210	0.00149721	0.0170308	0.0132733	Txndc15/Selenos/Nfe2l2/Erp44/Txndc9/Dld/Prdx6/Prdx1	8
GO:0034765	regulation of ion transmembrane transport	30/809	478/23210	0.00150231	0.0170308	0.0132733	Vamp2/Arl6ip5/Snta1/Shisa9/Slc25a4/Ahcyl1/Chchd10/Cd63/Nrxn1/Atp1b1/S100a1/Atp1b2/Slc9a3r1/Fxyd1/Tpcn1/Klhl24/Wdr1/Hspa2/Cox17/Mink1/Tmem109/Wnk2/Dmd/Kcna2/Ifngr1/Atp1a2/Gja1/Prnp/Ank2/Acsl6	30
GO:0035384	thioester biosynthetic process	5/809	25/23210	0.00151045	0.0170308	0.0132733	Mpc2/Mpc1/Dld/Pdk2/Acsl6	5
GO:0070861	regulation of protein exit from endoplasmic reticulum	5/809	25/23210	0.00151045	0.0170308	0.0132733	Erlec1/Sorl1/Cd81/Bcap31/Derl2	5
GO:0071616	acyl-CoA biosynthetic process	5/809	25/23210	0.00151045	0.0170308	0.0132733	Mpc2/Mpc1/Dld/Pdk2/Acsl6	5
GO:0071326	cellular response to monosaccharide stimulus	13/809	143/23210	0.00151753	0.0170705	0.0133042	Ptpmt1/Mpc2/Zbtb20/Nrxn1/Aqp4/Sybu/Xbp1/Gpld1/Ogt/Gas6/Tcf7l2/Pde8b/Nr1d1	13
GO:0043114	regulation of vascular permeability	6/809	37/23210	0.00162469	0.0181481	0.014144	Ddah1/Apoe/Vegfa/Il18/Ramp2/Abr	6
GO:0046470	phosphatidylcholine metabolic process	6/809	37/23210	0.00162469	0.0181481	0.014144	Chpt1/Slc27a1/Abhd3/Capn2/Acsl3/Lcat	6
GO:0051647	nucleus localization	6/809	37/23210	0.00162469	0.0181481	0.014144	Hook3/Slc9a3r1/Ptk2/Clmn/Syne1/Dmd	6
GO:0032635	interleukin-6 production	14/809	162/23210	0.00165341	0.0184259	0.0143606	Selenok/Zbtb20/Aqp4/Selenos/Cd47/Il18/Xbp1/Sirpa/Mbp/Gas6/Capn2/Adora2b/Il33/Tlr3	14
GO:0042158	lipoprotein biosynthetic process	10/809	95/23210	0.00175021	0.0194594	0.0151661	Dpm1/Abca1/Selenok/Apoe/Porcn/Dpm2/Pigp/Mttp/Glul/Lcat	10
GO:0021700	developmental maturation	22/809	317/23210	0.00181279	0.0201086	0.015672	Sirt2/Nrcam/Cd63/Ctsl/Nrxn1/Id2/Bcan/Vegfa/Rfx3/Trpc4ap/Sybu/Xbp1/Dld/Fgfr3/Plp1/Fgfr1/Lgi4/Epas1/Rb1/Gja1/S1pr1/Pmp22	22
GO:1901071	glucosamine-containing compound metabolic process	5/809	26/23210	0.00181702	0.0201089	0.0156723	Chst1/Chst2/Ogt/Ctbs/Hexb	5
GO:0006094	gluconeogenesis	8/809	65/23210	0.00183604	0.0202726	0.0157998	G6pc3/Ogt/Gapdh/Gpi1/Tpi1/Pgp/Pdk2/Tcf7l2	8
GO:0060113	inner ear receptor cell differentiation	9/809	80/23210	0.00184588	0.0203318	0.015846	Myo6/Sdc4/Fzd2/Slc9a3r1/Hey1/Ift20/Fgfr3/Ift27/Fgfr1	9
GO:0033619	membrane protein proteolysis	7/809	51/23210	0.00185413	0.0203318	0.015846	Rgma/Timp3/Apoe/Timp4/Aph1a/Gpld1/Pacsin3	7
GO:2000649	regulation of sodium ion transmembrane transporter activity	7/809	51/23210	0.00185413	0.0203318	0.015846	Atp1b1/Slc9a3r1/Fxyd1/Klhl24/Wnk2/Dmd/Atp1a2	7
GO:0042177	negative regulation of protein catabolic process	12/809	129/23210	0.00186848	0.0203553	0.0158643	Ctsa/Erlec1/Timp3/Sirt2/Cst3/Timp4/Atraid/Ogt/Laptm4b/Derl2/Fmn2/Grin2c	12
GO:0055076	transition metal ion homeostasis	12/809	129/23210	0.00186848	0.0203553	0.0158643	Slc22a17/Ndfip1/Aplp2/Mt3/Mt2/Atp6v0d1/Sod2/Fth1/Epas1/Mt1/Prnp/Slc39a12	12
GO:0042149	cellular response to glucose starvation	6/809	38/23210	0.00187326	0.0203553	0.0158643	Impact/Cpeb4/Nfe2l2/Xbp1/Slc2a1/Sesn3	6
[truncated: 158 more rows]
