# Supplementary material for: Extensive transcriptional and chromatin changes underlie astrocyte maturation in vivo and in culture
Source: Nat Commun. 2021 Jul 15;12:4335. doi: 10.1038/s41467-021-24624-5 (PMC8282848; doi:10.1038/s41467-021-24624-5)
Supplement: Supplementary file 9 — Supplementary Dataset 2 [file 41467_2021_24624_MOESM9_ESM.xlsx]

## Sheet: immature mature genes_Cortex
Supplementary Data 2: bulk RNA-Seq of cortical astrocytes and comparison to striatal scRNA-Seq (related to Figure 1).
All genes enriched in the cortex at 2 months of age (mature_Cor) and at P4 (immature_Cor)
DESeq2 analysis (each n=3; Wald test with Benjamini-Hochberg correction; significance threshold: adjusted p-value (padj) ≤ 0.05, absolute log2(fold change(log2FC)) ≥1).
mature_Cor	immature_Cor
0610043K17Rik	1110015O18Rik
1110046J04Rik	1110032F04Rik
1190005I06Rik	1110038B12Rik
1500004A13Rik	1500009L16Rik
1500015A07Rik	1700025G04Rik
1700001L19Rik	1700086L19Rik
1700007K13Rik	1810010H24Rik
1700012D14Rik	2410006H16Rik
1700017B05Rik	2510009E07Rik
1700018L02Rik	2610307P16Rik
1700019D03Rik	2700099C18Rik
1700026J14Rik	2810025M15Rik
1700028K03Rik	2810408I11Rik
1700029J07Rik	2900026A02Rik
1700034I23Rik	3110080E11Rik
1700047M11Rik	3110082I17Rik
1700063D05Rik	4833422C13Rik
1700071M16Rik	4921524J17Rik
1700088E04Rik	4930503L19Rik
1810062O18Rik	4930579G24Rik
2010007H06Rik	4933400C23Rik
2210408F21Rik	4933404O12Rik
2610037D02Rik	5330417C22Rik
2700078F05Rik	5430405H02Rik
2810405F17Rik	5930403N24Rik
2810407A14Rik	5930409G06Rik
2900052L18Rik	6330403K07Rik
2900052N01Rik	7530428D23Rik
2900076A07Rik	8030451A03Rik
3110056K07Rik	9330182L06Rik
3222401L13Rik	9530068E07Rik
3425401B19Rik	A2m
3830406C13Rik	Aacs
4632427E13Rik	Aard
4732416N19Rik	Abca1
4732440D04Rik	Abcc12
4732471J01Rik	Abcc9
4833404L02Rik	Abhd17c
4833413G10Rik	Abhd2
4833421K07Rik	Abracl
4930402H24Rik	Acat2
4930431P19Rik	Acd
4930480K15Rik	Ache
4930488L21Rik	Ackr2
4930506C21Rik	Acot1
4930544I03Rik	Acsl5
4930545L23Rik	Actl6a
4930565N06Rik	Actn1
4930570G19Rik	Actr3
4930581F22Rik	Adam12
4930590J08Rik	Adamts12
4931406G06Rik	Adamts16
4932422M17Rik	Adamts17
4933407L21Rik	Adamts3
4933413C19Rik	Adamts8
4933427I22Rik	Adamts9
4933428G20Rik	Adamtsl2
4933431E20Rik	Adcy8
5031410I06Rik	Adgra2
5031415H12Rik	Adgra3
5031434O11Rik	Adgrb1
5031439G07Rik	Adgrb2
5033404E19Rik	Adgrl2
5330406M23Rik	Adgrv1
5330438D12Rik	Adm
5930430L01Rik	Adnp
6430511E19Rik	Adora2a
6430550D23Rik	Aebp1
6430590A07Rik	Afap1l2
6720427I07Rik	Aff2
6820402A03Rik	Aff3
8030453O22Rik	Agrn
8430432A02Rik	AI504432
9330121K16Rik	AI506816
9330136K24Rik	Airn
9330159F19Rik	Ajuba
9330162012Rik	Akap13
9430034N14Rik	Akr1a1
9430041J12Rik	Akt1
9530085L11Rik	Alas2
9630001P10Rik	Aldh18a1
9630010A21Rik	Aldh1l2
9830144P21Rik	Alg13
A130014A01Rik	Allc
A230001M10Rik	Alyref
A230005M16Rik	Ammecr1
A230009B12Rik	Amot
A230056P14Rik	Anapc5
A230059L01Rik	Angpt1
A330015K06Rik	Angpt2
A330023F24Rik	Angptl4
A330093E20Rik	Ankle1
A430110L20Rik	Ankrd42
A530064N14Rik	Ankrd45
A530072M11Rik	Anp32b
A730020M07Rik	Anp32e
A730036I17Rik	Anpep
A830018L16Rik	Anxa2
A830019P07Rik	Anxa3
A930003A15Rik	Ap1s2
A930005G22Rik	Ap3s1
A930017K11Rik	Apaf1
A930017M01Rik	Apcdd1
A930036I15Rik	Apex1
A930037H05Rik	Aplnr
AA986860	Apold1
Aass	Aprt
Aatk	Aqp1
Abca2	Arap3
Abca5	Arf2
Abca6	Arf6
Abca8a	Arfgef3
Abcb9	Arhgap11a
Abcc10	Arhgap18
Abcc5	Arhgap19
Abcd2	Arhgap27
Abcd4	Arhgap28
Abhd14b	Arhgdib
Abhd18	Arhgef15
Abhd3	Arhgef3
Abhd6	Arhgef39
Ablim2	Arhgef5
Abr	Arl15
Acat3	Arl4a
Acbd4	Arl4c
Ace2	Arl6ip6
Acer2	Armcx2
Acer3	Armcx4
Acot11	Armh4
Acot6	Arpc2
Acot7	Arpc3
Acrbp	Arrdc4
Acsbg1	Asb4
Acsl3	Ascl1
Acsl6	Asf1b
Acss2	Asns
Acvr1c	Asnsd1
Adam11	Aspm
Adam1a	Atad2
Adam23	Atad5
Adamts4	Atf3
Adamtsl1	Atf4
Adamtsl3	Atg12
Adamtsl4	Atp1a3
Adamtsl5	Atp2b4
Adap1	Atpif1
Adcy2	Atrnl1
Adcy5	AU020206
Adcy9	AU021092
Add3	Aunip
Adgrf4	Aurka
Adi1	Aurkb
Adk	AW011738
Ado	Azin1
Adora1	B3galnt1
Adora2b	B3gat1
Adra1a	B3gat2
Adra2a	B3gnt5
Adssl1	B4galt1
Afg1l	B4galt2
Agbl2	B630019K06Rik
Agbl3	Bag2
Agl	Baiap2
Agmo	Bak1
Agpat4	Bambi
Agpat5	Banf1
Agt	Bard1
Ahcyl1	Basp1
AI413582	Baz1a
AI480526	BC028528
Aifm2	BC055324
Aifm3	Bcl11a
Aig1	Bcl6b
Ajm1	Bcl7c
Ak1	Bend3
Aldh1a1	Bend4
Aldh2	Bend5
Aldh3b1	Best1
Aldoc	Bex1
Alg12	Bex2
Alms1-ps1	Bex3
Alms1-ps2	Bex4
Alox12	Bgn
Alpk1	Birc5
Als2cl	Blm
Amd-ps3	Bmp6
Amigo1	Bmpr1a
Amigo2	Bok
Amy1	Bora
Ank	Brca1
Ank2	Brca2
Ank3	Brd3
Ankrd24	Brip1
Ankrd29	Brip1os
Ankrd34c	Btg1
Anks1	Btg2
Anks1b	Btg3
Ankub1	Bub1
Ano4	Bub1b
Anxa8	Bzw1
Aox1	Bzw2
Ap5z1	C130074G19Rik
Aph1c	C1qtnf1
Aplp1	C1qtnf6
Apobr	C430049B03Rik
Apod	C530008M17Rik
Apoe	Cacna1b
Appl2	Cacna1e
Arhgap23	Cacna1g
Arhgap24	Cacna2d1
Arhgap26	Cacng4
Arhgap5	Cacng5
Arhgef10	Cadps2
Arhgef19	Calcrl
Arhgef28	Calu
Arl2	Camsap1
Arpp21	Cand2
Arrb1	Capza1
Arrdc2	Car8
Arrdc3	Casp3
Arsg	Casp6
Asb2	Casp7
Asic2	Casp8
Aspa	Cast
Ass1	Cbfb
Atg4c	Cbl
Atp10a	Cbln2
Atp10b	Cbx2
Atp11a	Cbx3
Atp13a4	Cbx5
Atp1a2	Ccdc102a
Atp1b2	Ccdc125
Atp2b2	Ccdc177
Atp8b1	Ccdc3
Atxn7l1	Ccdc6
AW112010	Ccdc80
B230206H07Rik	Ccm2l
B230307C23Rik	Ccn1
B230369F24Rik	Ccna2
B3galt2	Ccnb1
B3galt5	Ccnb2
B3gnt9	Ccnd1
B4gat1	Ccnd2
B630019A10Rik	Ccne1
B930095G15Rik	Ccne2
Bbox1	Ccnf
Bbs10	Ccno
BC016579	Cd1d1
BC030343	Cd200
BC034090	Cd248
BC049715	Cd24a
BC055402	Cd276
BC106179	Cd34
Bcas1	Cd40
Bcas1os1	Cd44
Bcas3	Cd83
Bcas3os1	Cd9
Bcl2l2	Cd93
Bcl6	Cdc20
Bco2	Cdc25a
Bfsp2	Cdc25b
Bhlhe41	Cdc25c
Bicd1	Cdc27
Bicd2	Cdc42ep3
Bin1	Cdc45
Bmp2k	Cdc6
Bmx	Cdc7
Bnip3	Cdca2
Brdt	Cdca3
Brinp3	Cdca4
Brsk1	Cdca5
Bsn	Cdca7
Btbd16	Cdca7l
Btbd17	Cdca8
C030018K13Rik	Cdh13
C030029H02Rik	Cdh24
C030034I22Rik	Cdh5
C030037D09Rik	Cdh6
C1qtnf5	Cdk1
C230031I18Rik	Cdk2
C230071H17Rik	Cdk2ap1
C4b	Cdk4
C630043F03Rik	Cdk6
Cables1	Cdkn1c
Cabyr	Cdkn2b
Cacna2d4	Cdkn2c
Cacnb4	Cdkn2d
Cacng8	Cdkn3
Cadm1	Cdo1
Cadm2	Cdon
Calr3	Cdt1
Camk1d	Cdv3
Camk2a	Cebpb
Camk2n1	Cebpd
Capn5	Cemip2
Car11	Cenpa
Car13	Cenpe
Car14	Cenpf
Car2	Cenph
Carns1	Cenpi
Caskin1	Cenpj
Casq2	Cenpk
Catip	Cenpl
Catsper2	Cenpm
Catspere2	Cenpn
Cbr3	Cenpp
Cbx7	Cenpq
Ccdc114	Cenps
Ccdc13	Cenpt
Ccdc171	Cenpu
Ccdc190	Cenpw
Ccdc28a	Cep112
Ccdc62	Cep192
Ccdc85a	Cep41
Ccdc9b	Cep55
Ccn3	Cers6
Ccp110	Ces2b
Cd164l2	Cetn2
Cd46	Cetn3
Cd55	Cfap300
Cd82	Cfi
Cdc37l1	Cgnl1
Cdc42ep2	Chaf1a
Cdh1	Chaf1b
Cdh10	Chek1
Cdh19	Chek2
Cdh20	Chgb
Cdk18	Chl1
Cdk19	Chml
Cdk5	Chmp6
Cdk5r2	Chp2
Cdr1	Chrm2
Ceacam1	Chrna4
Ceacam2	Chst15
Cebpa	Chst3
Cecr2	Chst7
Celrr	Chsy1
Cend1	Chtf18
Cep128	Cib2
Cep85l	Cip2a
Cep97	Cited1
Cerox1	Ckap2
Cers1	Ckap2l
Cers2	Ckap4
Cfap97d2	Cks1b
Cgrrf1	Cks2
Chchd10	Cldn5
Chdh	Clec14a
Chil1	Clec1a
Chmp4c	Clic1
Chn1	Clspn
Chn2	Clstn2
Chpt1	Cmc2
Chst1	Cmklr1
Chst10	Cmtm4
Chst2	Cmtm6
Chst8	Cmtm8
Cideb	Cnn2
Clasp2	Cnot6
Clcn2	Cnot9
Cldn10	Cntln
Cldn11	Cntnap2
Cldn14	Cntnap5b
Clec2d	Col11a1
Clic5	Col12a1
Clmn	Col18a1
Clu	Col1a2
Cmtm5	Col26a1
Cmya5	Col2a1
Cnksr2	Col3a1
Cnnm2	Col4a1
Cnp	Col4a2
Cntfr	Col4a4
Cntn1	Col4a5
Cntn2	Col4a6
Cobl	Col5a1
Coch	Col5a2
Col11a2	Col6a1
Colq	Col9a1
Comtd1	Colgalt1
Coq8a	Coro1c
Cp	Cox7a2l
Cpeb1	Cpa1
Cpeb3	Cpne8
Cpeb4	Cpsf2
Cpm	Cpxm1
Cpox	Crcp
Cr2	Crmp1
Crebl2	Crtap
Crebrf	Csk
Crim1	Csmd1
Crlf3	Csmd2
Crtac1	Cspg4
Cry2	Csrnp1
Cryab	Csrp2
Csgalnact1	Cstf2
Csmd3	Cthrc1
Csrp1	Ctla2a
Ctbs	Ctla2b
Ctnna3	Ctnnb1
Ctnnal1	Ctnnbip1
Ctsa	Ctsc
Ctsd	Ctsh
Ctsf	Ctsw
Ctso	Cxadr
Ctss	Cxcl1
Ctxn3	Cxcr4
Cxcl14	Cxxc5
Cxcr6	Cyb5d1
Cyb561d1	Cyb5r3
Cyb5d2	Cyba
Cyp27a1	Cybrd1
Cyp2d22	Cyp1b1
Cyp2j12	Cyp39a1
Cyp2j6	D430019H16Rik
Cyp2j8	D630045J12Rik
Cyp2j9	Dab2
Cyp2u1	Dach1
Cyp46a1	Dact1
Cyp4f13	Dap
Cyp4f14	Dbf4
Cyp4f15	Dbi
Cyp4v3	Dcaf10
Cyp7b1	Dcaf7
Cystm1	Dcakd
Cyth1	Dcbld1
Cytl1	Dchs1
D030047H15Rik	Dck
D030055H07Rik	Dclk2
D130007C19Rik	Dctpp1
D130040H23Rik	Dcun1d5
D330050G23Rik	Dcx
D3Ertd751e	Ddah2
D430018E03Rik	Ddias
D630003M21Rik	Ddr2
D630033O11Rik	Ddx11
D7Bwg0826e	Ddx21
D7Ertd443e	Ddx39
D930015M05Rik	Ddx41
Daam2	Ddx54
Dact2	Def6
Dact3	Dek
Dagla	Dennd2a
Daglb	Dennd2c
Dalir	Dennd3
Dapl1	Depdc1a
Dbndd2	Depdc1b
Dbp	Dgkh
Dbx2	Dgki
Dctd	Dhfr
Dcxr	Dhx9
Ddb2	Dipk1a
Ddhd1	Dipk2b
Ddit4l	Dkc1
Ddn	Dkk2
Ddo	Dlgap5
Degs2	Dll4
Dennd1a	Dnaaf2
Deptor	Dnajc9
Derl1	Dnmt1
Desi1	Dnmt3b
Dgat2	Dnph1
Dhrs11	Dock6
Dhrs3	Dock7
Dhrs7	Dok4
Dipk1c	Dpp6
Disp3	Dpysl3
Dixdc1	Dpysl5
Dlgap2	Draxin
Dmac2	Dscc1
Dmp1	Dtl
Dmpk	Dtx4
Dnah7b	Dusp1
Dnaic1	Dusp2
Dnajb2	Dusp5
Dnajb9	Dusp6
Dnajc27	Dut
Dnajc28	Dync1i1
Dnajc6	Dynlt1-ps1
Dnase1l2	Dynlt1b
Dnm3	Dynlt1f
Dnm3os	Dyrk2
Dock10	Dysf
Dock5	E2f1
Dok7	E2f2
Dop1b	E2f7
Dpm1	E2f8
Drp2	Ebf3
Dst	Ecm1
Dtna	Ecscr
Dusp10	Ect2
Dusp15	Eda2r
Dusp22	Eef1a1
Dusp26	Eef1b2
E130311K13Rik	Eef1g
Edil3	Eepd1
Efcab14	Efcab11
Efemp1	Efna1
Efhd1	Efna4
Efnb3	Efnb1
Egf	Efnb2
Egfl6	Egfl7
Egfros	Egfl8
Ehhadh	Egln3
Elavl3	Egr1
Ell2	Egr2
Elmo2	Eid2
Elmod3	Eif1a
Elovl7	Eif2s1
Emc9	Eif3e
Emilin2	Eif3f
Eml1	Eif4a1
Eml2	Eif5a
Endod1	Elavl2
Endou	Eldr
Enho	Elf4
Enpp2	Elk3
Enpp4	Eme1
Enpp5	Emid1
Enpp6	Emilin3
ENSMUSG00000030771	Eml4
ENSMUSG00000051107	Emp1
ENSMUSG00000052471	Emp2
ENSMUSG00000092062	Enc1
ENSMUSG00000096926	Eng
ENSMUSG00000096943	Enpp3
ENSMUSG00000096945	ENSMUSG00000043498
ENSMUSG00000096947	ENSMUSG00000064168
ENSMUSG00000096984	ENSMUSG00000092486
ENSMUSG00000097059	ENSMUSG00000096807
ENSMUSG00000097102	ENSMUSG00000097461
ENSMUSG00000097123	ENSMUSG00000097770
ENSMUSG00000097131	Epb41
ENSMUSG00000097243	Epb41l4a
ENSMUSG00000097272	Epha2
ENSMUSG00000097284	Epha3
ENSMUSG00000097300	Epha5
ENSMUSG00000097337	Epha7
ENSMUSG00000097348	Ephb4
ENSMUSG00000097507	Epor
ENSMUSG00000097518	Epp13
ENSMUSG00000097524	Erbb2
ENSMUSG00000097554	Erc2
ENSMUSG00000097660	Ercc6l
ENSMUSG00000097873	Erg
ENSMUSG00000097879	Erh
ENSMUSG00000100259	Eri1
ENSMUSG00000102426	Esam
ENSMUSG00000102567	Esco2
ENSMUSG00000103283	Esm1
ENSMUSG00000103674	Espl1
ENSMUSG00000104389	Esyt1
ENSMUSG00000108434	Etaa1
ENSMUSG00000108555	Ets1
ENSMUSG00000108569	Ets2
ENSMUSG00000108872	Etv4
ENSMUSG00000109483	Eva1b
Entpd2	Evi5
Epb41l3	Evl
Ephb1	Exo1
Ephx1	Exoc3l
Ephx2	Exosc7
Eps15	Exosc8
Eps8	Ext1
Eps8l2	Ezh2
Erbb3	F11r
Erbb4	F2r
Ermap	Faap20
Ermn	Fabp5
Esrrb	Fabp7
Etfbkmt	Fam102b
Etnppl	Fam107b
Eva1a	Fam110a
Evi2	Fam111a
Evi2a	Fam118a
Exd1	Fam120c
Exph5	Fam122b
Extl1	Fam124b
Eya1	Fam126a
Ezh1	Fam129a
Ezr	Fam129b
F3	Fam135b
F630040K05Rik	Fam162b
F730043M19Rik	Fam167a
F8	Fam171a2
Fa2h	Fam174b
Faah	Fam210b
Fads6	Fam241a
Fah	Fam3c
Fahd2a	Fam43a
Faim2	Fam89b
Fam107a	Fancd2
Fam131b	Fanci
Fam13c	Fancl
Fam161b	Far2
Fam163a	Fat1
Fam163b	Fat4
Fam177a	Fau
Fam184a	Fbl
Fam184b	Fblim1
Fam189a2	Fbln2
Fam20a	Fbln5
Fam214a	Fbn1
Fam217b	Fbn2
Fam222a	Fbxl19
Fam228a	Fbxl7
Fam228b	Fbxo5
Fam234a	Fem1b
Fan1	Fen1
Fas	Fgd1
Fbxl16	Fgd5
Fbxl21	Fgf12
Fbxo2	Fgfbp1
Fbxo27	Fgfbp3
Fbxo32	Fgfr1op
Fbxo44	Fhl3
Fbxo7	Fignl1
Fcor	Fkbp10
Fezf2	Fkbp9
Fgd3	Fli1
Fgd4	Flna
Fgf1	Flnc
Fgfr2	Flrt3
Fgfr3	Flt4
Fggy	Flvcr2
Fhdc1	Fmnl3
Ficd	Fmo1
Firre	Fn1
Fitm2	Fnbp1l
Fjx1	Fndc1
Flrt1	Fos
Fmn2	Fosb
Fmo2	Fosl2
Fmo5	Foxc1
Fn3k	Foxf2
Fnbp1	Foxm1
Folh1	Foxq1
Foxred2	Foxs1
Fpgt	Fras1
Frmd5	Frat2
Frmd8	Frem2
Frmpd1	Frmd3
Fsd2	Frmpd4
Fuca2	Fst
Fuom	Fstl1
Fut9	Fstl5
Fuz	Fxyd2
Fxyd1	Fxyd6
Fxyd3	Fzd3
Fzd2	Fzd6
Fzd9	G2e3
G0s2	G3bp1
G630022F23Rik	Gabrb2
Gaa	Gad2
Gabra2	Gadd45b
Gabrb1	Gadd45g
Gabrg1	Galnt10
Gabrr2	Gap43
Gal3st1	Gar1
Galnt15	Gas2l3
Galnt17	Gatad2a
Galnt6	Gdf5
Gamt	Gdpd5
Ganc	Gem
Garem1	Gemin6
Gas6	Gen1
Gas7	Gfod2
Gask1a	Ggta1
Gbp2	Gimap1
Gbp4	Gimap6
Gca	Gimap9
Gcnt4	Gins1
Gda	Gins2
Gdf10	Gja4
Gdf11	Gja5
Gfra1	Gjc1
Ggact	Glb1l2
Ggct	Glce
Ggnbp1	Glrx
Ggt1	Glrx5
Ggt7	Gm10076
Ghr	Gm10131
Gja1	Gm10182
Gjb1	Gm10184
Gjb6	Gm10275
Gjc2	Gm10282
Gjc3	Gm10288
Gk	Gm10443
Gkn3	Gm10593
Gldc	Gm10643
Gli2	Gm10762
Gli3	Gm11808
Glis3	Gm12184
Glrb	Gm12918
Gltp	Gm13092
Glul	Gm13237
Glyctk	Gm13461
Gm10010	Gm13889
Gm10097	Gm14230
Gm10220	Gm14303
Gm10277	Gm14586
Gm10309	Gm15270
Gm10471	Gm15387
Gm10561	Gm15452
Gm10629	Gm15500
Gm10766	Gm15542
Gm10862	Gm16104
Gm10863	Gm1673
Gm11266	Gm17750
Gm11532	Gm19426
Gm11714	Gm2000
Gm11719	Gm20033
Gm11841	Gm20390
Gm12224	Gm20667
Gm12258	Gm20689
Gm12289	Gm2223
Gm12326	Gm2237
Gm12697	Gm26377
Gm12749	Gm26802
Gm13031	Gm26813
Gm13110	Gm28036
Gm13187	Gm29260
Gm13188	Gm35040
Gm13270	Gm37899
Gm13302	Gm38287
Gm13322	Gm3892
Gm13325	Gm4149
Gm13326	Gm4204
Gm13340	Gm42047
Gm13563	Gm43126
Gm13590	Gm4332
Gm13861	Gm43429
Gm13872	Gm43820
Gm13905	Gm43953
Gm14052	Gm44335
Gm14296	Gm44645
Gm14391	Gm44751
Gm14412	Gm44927
Gm14443	Gm45240
Gm14569	Gm45518
Gm14760	Gm45716
Gm14767	Gm45819
Gm14965	Gm5641
Gm15319	Gm7488
Gm15446	Gm7536
Gm15506	Gm8186
Gm15520	Gm8203
Gm15521	Gm8226
Gm15577	Gm8325
Gm15601	Gm8430
Gm15617	Gm9299
Gm15627	Gm9493
Gm15711	Gm9761
Gm15713	Gm9885
Gm15764	Gm9892
Gm15774	Gmnn
Gm15787	Gmpr
Gm15816	Gnai2
Gm15828	Gnai3
Gm15852	Gnas
Gm15893	Gng2
Gm15903	Gng3
Gm15912	Golm1
Gm15953	Gpc3
Gm16023	Gpr149
Gm16041	Gpr153
Gm1604b	Gpr161
Gm16072	Gpr17
Gm16168	Gpr50
Gm16185	Gpr85
Gm16277	Gprin3
Gm16485	Gpx3
Gm16638	Gpx7
Gm16759	Gpx8
Gm17354	Grap
Gm17597	Grb10
Gm17838	Grcc10
Gm18190	Grem2
Gm18256	Gria3
Gm18290	Grin3a
Gm18367	Grip1
Gm18609	Grm5
Gm19409	Gsg1l
Gm19439	Gstcd
Gm19445	Gtf2e2
Gm1979	Gtf3c4
Gm19963	Gtse1
Gm20045	Gucy1a1
Gm2011	Gucy2f
Gm20342	Gypc
Gm20383	H19
Gm20449	H1f1
Gm20515	H1f10
Gm20636	H1f3
Gm20646	H1f4
Gm20687	H1f5
Gm20692	H2-Ab1
Gm20743	H2-DMa
Gm20751	H2ac11
Gm21009	H2ac13
Gm2109	H2ac14
Gm2115	H2ac15
Gm21168	H2ac20
Gm21663	H2ac21
Gm21671	H2ac4
Gm21680	H2ac6
Gm21698	H2ax
Gm21984	H2az1
Gm22320	H2bc11
Gm2238	H2bc12
Gm23172	H2bc13
Gm26512	H2bc15
Gm26575	H2bc18
Gm26588	H2bc3
Gm26621	H2bc7
Gm26647	H2bc8
Gm26648	H3c1
Gm26660	H3c10
Gm26671	H3c11
Gm26676	H3c13
Gm26703	H3c2
Gm26747	H3c3
Gm26788	H3c6
Gm26789	H3c7
Gm26843	H3c8
Gm26881	H3f3b
Gm26981	H3f3c
Gm27151	H4c1
Gm27206	H4c3
Gm27544	H4c4
Gm28320	Hacd4
Gm28424	Hap1
Gm28686	Hapln3
Gm28750	Hapln4
Gm28941	Has2
Gm28959	Haspin
Gm29055	Hat1
Gm29216	Haus4
Gm29508	Haus5
Gm29666	Haus6
Gm30075	Haus7
Gm30238	Hba-a1
Gm30340	Hba-a2
Gm30606	Hbb-bs
Gm30731	Hbb-bt
Gm30873	Hdac2
Gm31166	Hectd2
Gm32633	Hells
Gm32842	Hes1
Gm33027	Hes5
Gm33533	Hhex
Gm33594	Hic1
Gm34730	Higd1b
Gm35584	Hirip3
Gm3617	Hist1h2ap
Gm36638	Hjurp
Gm36638_ENSMUSG00000104214	Hk2
Gm36823	Hmcn1
Gm36939	Hmga1
Gm36944	Hmgb2
Gm36962	Hmgb3
Gm36969	Hmgcs1
Gm36988	Hmgcs2
Gm36989	Hmgn1
Gm37003	Hmgn2
Gm37018	Hmmr
Gm37033	Hnrnpa0
Gm37048	Hnrnpa1
Gm37069	Hnrnpa3
Gm37079	Hnrnpab
Gm37080	Hnrnpd
Gm37107	Hnrnpf
Gm37127	Hook1
Gm37160	Hprt
Gm37174	Hrob
Gm37226	Hs6st2
Gm37296	Hspa12a
Gm37310	Hspg2
Gm37314	Htra3
Gm37320	Hunk
Gm37326	Ica1
Gm37334	Icam2
Gm37376	Id1
Gm37382	Id3
Gm37397	Ier2
Gm37402	Ier5l
Gm37403	Ifit2
Gm37443	Ifngr2
Gm37459	Igf2
Gm37498	Igf2r
Gm37510	Igfbp3
Gm37524	Igfbp4
Gm37553	Igfbp7
Gm37573	Igsf1
Gm37589	Igsf10
Gm37621	Igsf5
Gm37644	Il17rd
Gm37645	Il2rg
Gm37648	Il4ra
Gm37677	Ilf3
Gm37694	Impdh2
Gm37728	Ina
Gm37745	Incenp
Gm37805	Inka1
Gm37814	Inka2
Gm37829	Ints7
Gm37848	Ipo5
Gm37885	Ipo9
Gm37893	Iqgap2
Gm37906	Iqgap3
Gm37915	Irs2
Gm37925	Islr
Gm37964	Isoc1
Gm37995	Itga1
Gm38025	Itga11
Gm38043	Itga2
Gm38056	Itga4
Gm38062	Itga5
Gm38077	Itga9
Gm38085	Itgb1
Gm38091	Itpa
Gm38162	Itpripl1
Gm38169	Jade3
Gm38217	Jag2
Gm38235	Jak3
Gm38253	Jmjd7
Gm38255	Jpt1
Gm38286	Jpt2
Gm38348	Jun
Gm38359	Junb
Gm38372	Kank4
Gm39121	Kbtbd6
Gm4070	Kcnb2
Gm42067	Kcnc2
Gm4221	Kcnd2
Gm42372	Kcnd3
Gm42432	Kcne1l
Gm42455	Kcnip4
Gm42463	Kcnj2
Gm42478	Kcnj6
Gm42480	Kcnmb4
Gm42482	Kcnq1
Gm42483	Kcp
Gm42484	Kctd12
Gm42528	Kctd20
Gm42572	Kctd5
Gm42576	Kctd8
Gm42587	Kdm2b
Gm42588	Kdr
Gm42589	Kif11
Gm42600	Kif14
Gm42608	Kif15
Gm42613	Kif18a
Gm42615	Kif18b
Gm42639	Kif20a
Gm42640	Kif20b
Gm42683	Kif22
Gm42692	Kif23
Gm42710	Kif24
Gm42723	Kif26a
Gm42731	Kif26b
Gm42732	Kif2a
Gm42756	Kif2c
Gm42790	Kif4
Gm42819	Kifc1
Gm42846	Kit
Gm42878	Klf10
Gm42895	Klf11
Gm42943	Klf2
Gm42946	Klf4
Gm42971	Klf6
Gm42972	Klhl13
Gm42973	Klhl23
Gm42992	Klhl25
Gm42993	Klhl6
Gm43019	Klk8
Gm43032	Knl1
Gm43041	Knop1
Gm43080	Knstrn
Gm43118	Kntc1
Gm43185	Kpna2
Gm43205	Kpnb1
Gm43231	Kras
Gm43259	Krtap7-1
Gm43263	Kti12
Gm43282	L1cam
Gm43283	L3hypdh
Gm43307	Lama1
Gm43314	Lama4
Gm43322	Lamb1
Gm43330	Lamc1
Gm43333	Lancl3
Gm43444	Laptm5
Gm43462	Larp7
Gm43526	Lars
Gm43528	Lbr
Gm43571	Lcp1
Gm43597	Lcp2
Gm43622	Ldb2
Gm43633	Ldlrad3
Gm43668	Lepr
Gm43696	Lgals9
Gm43707	Lhfpl3
Gm43745	Lhfpl4
Gm43750	Lig1
Gm43751	Limd2
Gm43765	Lims1
Gm43789	Lin9
Gm43800	Lipc
Gm43823	Lipg
Gm43857	Lix1l
Gm43963	Lmnb1
Gm43999	Lmnb2
Gm44001	Lmo2
Gm44002	Lmo3
Gm44005	Lockd
Gm44017	Lox
Gm44033	Loxl2
Gm44037	Lpcat1
Gm44103	Lpl
Gm44167	Lratd1
Gm44220	Lratd2
Gm44257	Lrfn4
Gm44434	Lrig1
Gm44509	Lrp8
Gm44550	Lrr1
Gm44573	Lrrc20
Gm44597	Lrrc32
Gm44684	Lrrc40
Gm44735	Lrrc42
Gm44763	Lrrc55
Gm44894	Lrrc59
Gm44895	Lrrfip1
Gm44896	Lsm11
Gm44897	Lsm2
Gm4491	Lsm4
Gm44986	Lsm5
Gm44996	Lsm6
Gm45025	Lsr
Gm45110	Lurap1l
Gm45174	Lxn
Gm45200	Ly75
Gm45206	Lyar
Gm45236	Lyn
Gm45250	Lyve1
Gm45263	Lzic
Gm45264	Lzts1
Gm45265	Mab21l1
Gm45290	Macroh2a2
Gm45338	Mad2l1
Gm45413	Madcam1
Gm45426	Maff
Gm45457	Maged1
Gm45493	Maged2
Gm45501	Magohb
Gm45532	Mamdc2
Gm45542	Maml3
Gm45597	Mamld1
Gm45605	Man1c1
Gm45650	Man2a1
Gm45694	Map1b
Gm45708	Map2k3
Gm45718	Map3k1
Gm45767	Map7d3
Gm45786	Mapk11
Gm45809	Mapk12
Gm45844	Mapk7
Gm45847	Mapre1
Gm45871	Marcks
Gm4631	Marcksl1
Gm4673	Marveld2
Gm4787	Mastl
Gm4924	Maz
Gm49320	Mb21d2
Gm49396	Mcl1
Gm5067	Mcm10
Gm5069	Mcm2
Gm5083	Mcm3
Gm5113	Mcm4
Gm6145	Mcm5
Gm6277	Mcm6
Gm6556	Mcm7
Gm6598	Mdfic
Gm7336	Mdk
Gm7347	Mdm1
Gm7361	Mecom
Gm7967	Med10
Gm807	Mef2b
Gm8412	Meg3
Gm8696	Megf6
Gm973	Melk
Gm9801	Meox1
Gm9929	Mest
Gm9968	Mettl27
Gm9989	Mettl9
Gnai1	Mex3a
Gnao1	Mex3b
Gng13	Mfap2
Gng7	Mfap4
Gng8	Mfng
Gp1bb	Mgat4a
Gpam	Mgat4b
Gpatch1	Miat
Gpc5	Mir17hg
Gpd1	Mir9-3hg
Gphn	Mis18a
Gpld1	Mis18bp1
Gpm6a	Mki67
Gpr146	Mknk2
Gpr155	Mlkl
Gpr162	Mllt11
Gpr3	Mmd
Gpr37	Mme
Gpr37l1	Mmp14
Gpr62	Mmp15
Gprc5b	Mmp16
Gpt	Mmp17
Gramd1b	Mmp2
Gramd3	Mmp25
Grb14	Mmp9
Greb1	Mmrn1
Grhl1	Mmrn2
Grhpr	Mms22l
Gria2	Mn1
Grin2b	Mns1
Grin2c	Mob3a
Grina	Morf4l2
Grk3	Morrbid
Grk4	Mospd1
Grm7	Mospd3
Gsap	Mov10
Gsn	Mpzl1
Gss	Mrap2
Gsta3	Mrc2
Gstm1	Msh6
Gstm5	Msn
Gsto1	Msrb3
Gstp1	Msx2
Gstt3	Mta2
Gucy2e	Mtbp
Gvin1	Mthfd1l
H2-K1	Mvk
H2ac18	Mxd3
H2ac19	Mxra8
H2bc4	Myadm
Hacd2	Mybl1
Hagh	Mybl2
Hapln1	Myc
Hapln2	Mycl
Hcn2	Mycn
Hdac11	Myct1
Hdac4	Myef2
Hdac5	Myh10
Hdac8	Myh9
Hdc	Myl12a
Hddc3	Myl6
Hemk1	Myo16
Hepacam	Myo1b
Herpud1	Myt1
Hexb	N4bp3
Hhatl	Naa50
Hhip	Nab2
Hif3a	Naca
Hip1r	Nampt
Hivep3	Nanos1
Hlf	Nans
Hnmt	Nap1l1
Hopx	Nasp
Hpca	Nav1
Hpcal4	Ncald
Hps1	Ncan
Hpx	Ncapd2
Hr	Ncapg
Hrh1	Ncapg2
Hrh3	Ncaph
Hs1bp3	Nckap5l
Hs3st1	Ncl
Hsd11b1	Ndc80
Hsd17b11	Ndn
Hsd3b7	Ndnf
Hspa1a	Ndst3
Hspa1b	Nectin2
Hspa2	Nedd4
Hspb1	Nedd9
Htr6	Neil3
Htra1	Nek2
Icosl	Nek6
Id4	Nemp1
Idua	Nes
Iffo1	Neto2
Ifi27	Neurl1b
Ifit1	Nexmif
Ifit3	Nfatc4
Ifit3b	Nfkbiz
Igfbp6	Nhlh2
Igsf11	Nhp2
Igsf21	Nhs
Igsf8	Nid1
Iigp1	Nid2
Ikzf2	Nin
Il15	Nkd1
Il15ra	Nkd2
Il17ra	Nlrc3
Il17rb	Nmb
Il17re	Nme4
Il18	Nmnat2
Il1b	Nnat
Il1rap	Nomo1
Il2ra	Nono
Il33	Nop58
Inf2	Nos2
Inmt	Nos3
Insc	Nostrin
Ip6k3	Notch3
Ipcef1	Notch4
Iqck	Nova2
Irak2	Nox4
Irf6	Npm1
Isoc2a	Npm3
Isoc2b	Npnt
Itga10	Npr3
Itgb4	Nptx1
Itih3	Nptx2
Itm2c	Nr2c2ap
Izumo4	Nr2f2
Jade2	Nr2f6
Jakmip1	Nr4a1
Jakmip3	Nr4a2
Jam3	Nrarp
Josd2	Nras
Jph1	Nrep
Jph4	Nrg1
Kalrn	Nrm
Kcna1	Nsa2
Kcna2	Nsd2
Kcnc3	Nsg1
Kcnc4	Nsg2
Kcng4	Nsl1
Kcnh3	Nsmce1
Kcnj14	Nt5dc2
Kcnj16	Ntng1
Kcnj3	Ntrk3
Kcnk1	Nubp1
Kcnk13	Nucb2
Kcnma1	Nudt14
Kcnn2	Nudt21
Kcnn3	Nuf2
Kcnq3	Nup107
Kcnrg	Nup155
Kcnt1	Nup210
Kctd13	Nup62
Kctd21	Nup93
Kctd4	Nusap1
Kctd6	Nxph1
Kdsr	Nxph4
Kif13b	Nxt1
Kif19a	Nynrin
Kif1a	Odc1
Kif5a	Oip5
Kif5c	Olfm2
Kifc2	Olfml2a
Kifc3	Opcml
Kirrel2	Oprl1
Kirrel3	Orai2
Kirrel3os	Osr1
Klhdc1	Otulinl
Klhdc7a	P2rx5
Klhl2	P2ry1
Klk6	P3h1
Kndc1	P4ha3
Krba1	Pabpc1
Ky	Pabpc4
Kyat1	Pabpc4l
Lair1	Pacs1
Lama3	Pafah1b3
Lap3	Pakap
Laptm4b	Pald1
Larp6	Palld
Lcat	Palmd
Ldah	Panx1
Ldb3	Pard6b
Ldhb	Pard6g
Ldhd	Parp1
Leng8	Parpbp
Letm2	Pask
Lgals3bp	Pawr
Lgals4	Pbdc1
Lgi1	Pbk
Lgi3	Pbx3
Lgi4	Pbx4
Lgr4	Pcbd1
Lhcgr	Pcdh12
Lif	Pcdh18
Lims2	Pcdh19
Lix1	Pcdh8
Lmcd1	Pcdha12
Lmod1	Pcdhac2
Lncpint	Pcgf2
Lpar1	Pclaf
Lpcat2	Pcna
Lpgat1	Pcsk1
Lpin1	Pcx
Lrif1	Pde10a
Lrp1b	Pde1b
Lrrc2	Pde3a
Lrrc38	Pde3b
Lrrc43	Pde5a
Lrrc8c	Pde9a
Lrrc9	Pdgfb
Lrrn1	Pdgfra
Lrtm2	Pdia5
Lsamp	Pdzrn3
Ltbp1	Pea15a
Luzp2	Pear1
Ly6a	Pecam1
Ly6c1	Peg12
Lynx1	Pelp1
Lypd6	Pemt
Lyrm1	Perm1
Lysmd2	Pf4
Macf1	Pfdn1
Macrod1	Pfkfb3
Mag	Pfn1
Magi2	Pgam5
Mal	Pgls
Malat1	Pglyrp1
Man1a	Phf13
Maob	Phf19
Map10	Phf6
Map1a	Phtf2
Map3k19	Pi4k2b
Map3k5	Piezo1
Map6d1	Pif1
Mapk10	Pik3cd
Mapk1ip1	Pik3cg
Mapk8ip3	Pik3r6
Mapkapk3	Pim1
Mapre3	Pimreg
Mapt	Pinx1
Mast3	Pitpna
Mast4	Pitrm1
Mbp	Pkdcc
Mcur1	Pkia
Me3	Pkib
Megf10	Pkmyt1
Mertk	Pla2g3
Mettl11b	Plac9b
Mettl7a1	Plat
Mfap3l	Plce1
Mfn1	Plcl2
Mfsd13a	Plec
Mfsd6	Plekhg2
Mfsd8	Plekhg5
Mgat4c	Plekho1
Mgll	Plk1
Mgp	Plk2
Mical2	Plk4
Micall1	Plod2
Miga2	Plp2
Mink1	Plppr1
Mir100hg	Plppr5
Mir124-2hg	Plxna3
Mitf	Plxna4
Mkln1os	Plxnb2
Mks1	Plxnc1
Mlip	Plxnd1
Mmgt2	Pmepa1
Mob3b	Pmf1
Mobp	Poc1a
Mocos	Poc1b
Mog	Podxl2
Mpped1	Pola1
Mpv17l	Pola2
Mrm1	Pold1
Mroh7	Pole
mt-Atp6	Pole2
mt-Atp8	Pole3
mt-Co1	Polh
mt-Co2	Polq
mt-Co3	Postn
mt-Cytb	Ppard
mt-Nd2	Ppfibp1
mt-Nd3	Ppic
mt-Nd4	Ppih
mt-Nd4l	Ppil1
mt-Nd5	Ppm1f
mt-Rnr1	Ppp1ca
mt-Rnr2	Ppp1r14b
Mt1	Ppp1r14c
Mt2	Ppp1r15a
Mtcp1	Ppp1r18
Mterf1a	Ppp1r1a
Mterf4	Ppp2r5d
Mtfp1	Ppp3cb
Mttp	Prc1
Mtus1	Prcp
Mtx3	Prdm1
Myh11	Prdx4
Myh14	Prelid1
Myh6	Prep
Myo1d	Prim1
Myoc	Prim2
Myorg	Primpol
Myrf	Prkab1
Myrip	Prkar2b
Naaa	Prkcb
Naaladl2	Prkch
Nacad	Prkd2
Nap1l5	Prkg1
Nat1	Prkx
Nat8	Prmt1
Nat8f1	Prnd
Nat8f3	Prr11
Nat8f4	Prrg3
Nat8f5	Psmc3ip
Nat8f6	Psrc1
Nat8f7	Ptbp1
Nceh1	Ptbp3
Ndp	Ptges3-ps
Ndrg1	Ptgfrn
Ndrg2	Ptgr1
Neat1	Ptk7
Necab3	Ptn
Nefl	Ptp4a2
Negr1	Ptp4a3
Neu1	Ptprf
Nfasc	Ptpro
Ngef	Ptprs
Nhlrc1	Ptprz1
Ninj2	Ptx3
Ninl	Pus7l
Nipa1	Pxdc1
Nipal2	Pxdn
Nipal4	Rab13
Nkain1	Rab39
Nkain2	Rab8b
Nkain4	Racgap1
Nkiras1	Rack1
Nkx6-2	Rad18
Nmnat3	Rad50
Nmral1	Rad51
Nodal	Rad51ap1
Nol3	Rad51c
Nol4	Radx
Nos1ap	Rai14
Npas2	Ralb
Npc1	Ralgapa2
Nphp3	Ralgps2
Nphs1	Ramp2
Nphs1os	Ran
Npr2	Ranbp1
Nptn	Rangap1
Nr1d1	Rap2b
Nr1d2	Rapgef5
Nr3c2	Raph1
Nrbp2	Rarres1
Nrgn	Rasgrp3
Nrip2	Rasip1
Nrsn1	Rasl10b
Nt5c1a	Rassf10
Nt5c2	Rassf4
Nt5dc3	Rassf9
Nt5e	Rbbp8
Ntrk2	Rbl1
Ntsr2	Rbm15b
Nudt16	Rbm3
Nudt7	Rbms3
Nupr1	Rbmx2
Nwd1	Rbmxl1
Oaf	Rbpms
Odf3	Rcc1
Ogdhl	Rcc2
Ogfrl1	Rcn1
Ogt	Rcn3
Olfml1	Rcor1
Olfr1407-ps1	Reep1
Olfr287	Reep2
Olfr558	Rell1
Olfr78	Reln
Omg	Rerg
Onecut2	Resp18
Opalin	Ret
Oplah	Rexo5
Ormdl2	Rfc3
Osbp2	Rfc4
Osbpl1a	Rfc5
Oscp1	Rflna
Otc	Rflnb
Otud7a	Rgs17
Otud7b	Rgs19
P2rx4	Rgs2
P2ry12	Rgs5
P2ry14	Rgs9
P2ry2	Rhbdf1
P4ha1	Rhbdl2
P4ha2	Rhcg
P4htm	Rhno1
Pacs2	Rhobtb1
Pacsin1	Rhoc
Padi2	Rhod
Pak1	Rhoj
Pak7	Rian
Pakap_ENSMUSG00000090053	Rin3
Pamr1	Ripk3
Pantr2	Rlbp1
Paqr4	Rnaseh2a
Paqr5	Rnaseh2b
Paqr6	Rnasel
Paqr7	Rnf149
Paxx	Rnf180
Pcbp4	Rnf185
Pcdh9	Rnf2
Pcdhb12	Rnf26
Pcdhb14	Rnps1
Pcdhgc5	Robo2
Pclo	Robo4
Pcolce2	Ror1
Pcp4l1	Ror2
Pcsk1n	Rpa2
Pcsk6	Rpa3
Pctp	Rpl10
Pde4a	Rpl10a
Pde4c	Rpl10a-ps1
Pde8a	Rpl11
Pde8b	Rpl12
Pdk2	Rpl13
Pdlim2	Rpl13a
Pdxk	Rpl14
Pdzph1	Rpl15
Peak1os	Rpl15-ps3
Per3	Rpl17
Perp	Rpl17-ps10
Pex5l	Rpl18
Pfkfb2	Rpl18a
Pfkfb4	Rpl19
Pfkm	Rpl21
Pfkp	Rpl22
Pgbd5	Rpl22l1
Pgm1	Rpl23
Pgr	Rpl23a
Phactr1	Rpl23a-ps3
Phactr3	Rpl24
Phf11d	Rpl26
Phf24	Rpl27
Phka1	Rpl27-ps3
Phkg1	Rpl27a
Phlda3	Rpl28
Phldb1	Rpl28-ps1
Phlpp1	Rpl29
Phyh	Rpl3
Phyhd1	Rpl30
Phyhip	Rpl31
Pigg	Rpl31-ps8
Pigh	Rpl32
Pigz	Rpl34
Pik3c2b	Rpl35
Pik3ip1	Rpl35a
Pik3r1	Rpl36
Pip4k2a	Rpl36a
Pir	Rpl36a-ps2
Pitpnc1	Rpl36al
Pitpnm1	Rpl37a
Pitpnm3	Rpl37rt
Pkd2l1	Rpl38
Pkdrej	Rpl38-ps2
Pla2g15	Rpl39
Pla2g4a	Rpl39-ps
Pla2g7	Rpl4
Plaat3	Rpl41
Platr15	Rpl5
Plcb1	Rpl6
Plcd1	Rpl7
Plcd4	Rpl7a
Plcl1	Rpl8
Plekha1	Rpl9
Plekhb1	Rpl9-ps4
Plekhf1	Rplp0
Plekhg3	Rplp1
Plekhh1	Rplp2
Plekhm3	Rprm
Plekho2	Rps10
Plin4	Rps11
Pllp	Rps12
Pln	Rps12-ps3
Plp1	Rps12l1
Plpp2	Rps13
Plpp3	Rps14
Plpp4	Rps15a
Plpp7	Rps15a-ps7
Plxnb3	Rps16
Pm20d1	Rps16-ps2
Pmp22	Rps17
Pnisr	Rps18
Pnmal1	Rps19
Pnpla2	Rps2
Pnpla7	Rps2-ps10
Polk	Rps20
Poll	Rps23
Por	Rps23-ps1
Porcn	Rps24
Pou3f1	Rps25
Ppef2	Rps26
Ppfia3	Rps26-ps1
Ppfibp2	Rps27
Ppil6	Rps27a
Ppip5k1	Rps28
Ppnr	Rps29
Ppp1r14a	Rps3
Ppp1r16b	Rps3a1
Ppp1r1b	Rps4l
Ppp1r3d	Rps4x
Ppp1r3e	Rps5
Ppp1r3g	Rps6
Ppp2r2c	Rps6-ps4
Ppp2r3a	Rps6ka2
Pqlc2	Rps6ka3
Prdm16os	Rps6ka6
Prdx6	Rps7
Prelid3a	Rps7-ps3
Prelp	Rps8
Prex2	Rps9
Prg4	Rpsa
Prickle1	Rpsa-ps10
Prickle2	Rragd
Prima1	Rras2
Prkcg	Rrm1
Prkcq	Rrm2
Prkcz	Rrp15
Prkn	Rtf1
Prnp	Rtn1
Prob1	Rtraf
Prodh	Ruvbl1
Prox1	Rxrg
Prox1os	S100a11
Prr16	S1pr3
Prr18	Sacs
Prrt1	Sae1
Prxl2a	Sall3
Prxl2b	Samd14
Psd2	Samd5
Psmb9	Samsn1
Pstk	Sap30
Pstpip2	Sapcd2
Ptgds	Sarm1
Ptger4	Sav1
Ptgs1	Scarb1
Ptgs2	Scarf1
Ptk2b	Scml2
Ptpn3	Scml4
Ptprd	Scn3a
Ptprr	Scn3b
Pttg1	Scrn1
Pygm	Sdc1
Pyurf	Sdc3
Qdpr	Sdk1
Rab11fip4	Sec24d
Rab36	Sec61b
Rab4a	Selenoh
Rab7b	Sema4c
Rad9b	Sema5b
Ralgds	Sema6a
Ralgps1	Sephs1
Ranbp3l	Septin10
Rapgef3	Septin11
Rapgef3os2	Septin3
Rapgef4	Septin9
Rarres2	Serf1
Rasal1	Serpinb6b
Rasgrf1	Serpine1
Rasgrp1	Serpinf1
Rbks	Serpinh1
Rcan2	Set
Rcbtb1	Sez6l
Relt	Sfpq
Retreg1	Sfrp1
Retsat	Sfrp2
Rffl	Sfxn2
Rft1	Sgcd
Rgl3	Sgo1
Rgs20	Sgo2a
Rgs6	Sh2b3
Rhbdd1	Sh2d3c
Rhog	Sh3bgrl
Rhou	Sh3bp4
Rhpn2	Sh3rf1
Rida	Sh3tc1
Rimkla	Shcbp1
Rims1	Shmt1
Rims2	Shmt2
Rmnd1	Sidt1
Rnase1	Sinhcaf
Rnd2	Sipa1
Rnf112	Sipa1l2
Rnf13	Ska1
Rnf130	Ska2
Rnf141	Ska3
Rnpc3	Skil
Rom1	Skp2
Rora	Slbp
Rorb	Slc12a7
Rorc	Slc14a2
Rpe65	Slc16a1
Rph3a	Slc16a12
Rpl21-ps15	Slc16a4
Rsad2	Slc17a6
Rskr	Slc1a5
Rspo3	Slc22a2
Rsrp1	Slc22a8
Rtkn	Slc25a24
Rtn4	Slc25a25
Rtp1	Slc29a1
S100a1	Slc29a4
S100a4	Slc2a13
S100b	Slc31a1
S1pr1	Slc35f1
S1pr5	Slc35f2
Sat1	Slc38a1
Sbf1	Slc38a2
Sbk2	Slc38a4
Scara3	Slc38a5
Scarna2	Slc39a10
Sccpdh	Slc39a6
Scd3	Slc39a8
Scel	Slc40a1
Scg3	Slc43a1
Scn1b	Slc43a3
Sco2	Slc44a5
Scrn3	Slc4a1
Sdc4	Slc6a15
Sdr42e1	Slc7a1
Sdsl	Slc7a5
Sec14l2	Slc7a6
Sec14l5	Slc7a7
Secisbp2l	Slc7a8
Selenbp1	Slc8a2
Selplg	Slco2a1
Sema3c	Slco2b1
Sema3d	Slfn9
Sema4a	Slit1
Sema4d	Slit2
Septin4	Smad1
Serinc1	Smad5
Serinc5	Smarca1
Serpina3n	Smc2
Serpinb1a	Smc4
Serpinb9	Sms
Serpini1	Smtn
Sez6l2	Snai2
Sfxn4	Snca
Sgip1	Sncaip
Sgk2	Snhg1
Sgpp2	Snhg11
Sh3gl3	Snhg16
Shank1	Snn
Shisa2	Snord118
Shisa4	Snrpd1
Shisal1	Snrpd2
Shtn1	Snrpe
Siae	Snrpg
Siglech	Snx4
Sik3	Snx7
Sirpa	Socs2
Sirt2	Socs3
Sirt3	Sox11
Skap2	Sox12
Slain1	Sox18
Slain1os	Sox3
Slc12a2	Sox4
Slc13a5	Sox7
Slc17a7	Sp5
Slc1a2	Spaca1
Slc20a1	Spag5
Slc22a4	Sparc
Slc24a2	Spata13
Slc25a18	Spata6
Slc25a21	Spats2
Slc25a33	Spats2l
Slc25a35	Spc24
Slc26a1	Spc25
Slc26a10	Spdl1
Slc26a6	Spef1
Slc27a1	Spin1
Slc29a2	Spin4
Slc29a3	Spock2
Slc2a8	Spon1
Slc35e4	Spon2
Slc35f6	Sprn
Slc38a6	Spry1
Slc38a9	Sptssa
Slc39a12	Srf
Slc39a14	Srpk1
Slc41a1	Srpx
Slc45a3	Srsf12
Slc47a1	Srsf3
Slc48a1	Srsf7
Slc4a10	Ssrp1
Slc4a8	St3gal5
Slc5a11	St6gal2
Slc6a1	St8sia1
Slc6a20a	St8sia4
Slc7a10	Stab1
Slc7a14	Stap2
Slc8a3	Stard4
Slc8b1	Stbd1
Slc9a2	Stc1
Slco1a4	Stfa1
Slco1b2	Stil
Slco3a1	Stmn2
Slitrk2	Stmn3
Smco3	Stra6
Smim1	Supt16
Smim3	Susd4
Smim4	Suv39h1
Smpd1	Suv39h2
Smpd2	Sv2c
Smpd3	Svep1
Smyd1	Syce2
Snap25	Syk
Snapc3	Syncrip
Sned1	Syngr3
Snhg20	Syt15
Snph	Syt4
Snx14	Tacc3
Snx15	Tacr3
Snx30	Taf9
Snx32	Tagln2
Snx33	Tal1
Soat1	Tax1bp3
Sod3	Tbc1d12
Soga3	Tbc1d8b
Sorl1	Tbc1d9
Sort1	Tbca
Sowaha	Tbkbp1
Sox10	Tbr1
Sox2ot	Tbx18
Sp100	Tbx2
Spaar	Tbx4
Spaca6	Tbxa2r
Spag1	Tcaf2
Spata17	Tceal8
Speer4a	Tceal9
Spef2	Tcf19
Spg20	Tcf3
Spock1	Tcf7
Spock3	Tcf7l1
Spp1	Tcim
Sptbn2	Tdg
Sqstm1	Tdrp
Srcin1	Tead2
Srd5a1	Tead4
Srpk3	Tec
Srxn1	Tedc1
Ssh3	Tek
St18	Tenm1
St3gal4	Tent5c
St6gal1	Tes
St8sia5	Tex15
St8sia6	Tex30
Stac2	Tfdp1
Stambpl1	Tfpi
Stat5a	Tfrc
Stim1	Tgfb1
Stimate	Tgfb1i1
Stk-ps2	Tgfb2
Stmn4	Tgfbr2
Stxbp3	Tgif1
Stxbp6	Tgif2
Sugct	Thbs1
Sult1a1	Thbs2
Suox	Thg1l
Sv2a	Thop1
Svip	Thsd1
Sycp2	Thsd7b
Syde2	Tiam1
Syne1	Ticrr
Syne4	Tie1
Syngr1	Timeless
Synj2	Timp1
Synpo2	Tipin
Synpr	Tk1
Sypl2	Tlr12
Syt13	Tm6sf1
Syt17	Tm7sf2
Syt3	Tmem130
Sytl2	Tmem131l
Sytl5	Tmem132c
Tagln3	Tmem154
Tango2	Tmem158
Tap2	Tmem200a
Tatdn3	Tmem229b
Tbxas1	Tmem254c
Tcp11l2	Tmem26
Tdo2	Tmem263
Teddm2	Tmem37
Tef	Tmem45a
Tesk2	Tmem64
Tex264	Tmem88
Tex52	Tmod3
Tfcp2l1	Tmpo
Tfeb	Tmsb10
Tgfbr3l	Tmsb4x
Tgtp1	Tnc
Tgtp2	Tnfaip1
Thbs4	Tnfaip3
Them4	Tnfaip8l1
Thrb	Tnfaip8l3
Thrsp	Tnfrsf11b
Thsd7a	Tnfrsf19
Ticam1	Tnfrsf21
Timp4	Tnr
Tinagl1	Tomm70a
Tlcd1	Top2a
Tle2	Topbp1
Tle4	Tox3
Tlr3	Tpbg
Tm7sf3	Tpm3
Tmbim1	Tpm4
Tmc7	Tpt1
Tmcc1	Tpt1-ps3
Tmcc2	Tpx2
Tmcc3	Tra2b
Tmco4	Traf3
Tmeff1	Traf4
Tmeff2	Traip
Tmem125	Tram2
Tmem129	Trib2
Tmem141	Trim16
Tmem143	Trim27
Tmem144	Trim28
Tmem14a	Trim46
Tmem151a	Trim47
Tmem175	Trip13
Tmem176a	Tro
Tmem185b	Troap
Tmem189	Trp53
Tmem200c	Trp53i11
Tmem229a	Trp73
Tmem25	Trpc6
Tmem268	Tsc22d1
Tmem35a	Tshz2
Tmem47	Tspan13
Tmem53	Tspan18
Tmem62	Tspan5
Tmem63a	Tspan6
Tmem88b	Tsr1
Tmod1	Ttc28
Tnfaip2	Ttf2
Tnfaip6	Ttk
Tnfrsf18	Ttll12
Tnfsf12	Tuba1a
Tnfsf13	Tuba1b
Tnfsfm13	Tuba1c
Tnik	Tubb3
Tnni1	Tubb5
Tom1l2	Tubb6
Tor3a	Tvp23a
Tor4a	Twsg1
Tox2	Txn1
Tpbgl	Tyms
Tph2	U2af1
Tpp1	Uaca
Tppp	Uba52
Tppp3	Ubald2
Tprkb	Ubap2
Tprn	Ube2c
Trappc10	Ube2s
Trdc	Ube2t
Trf	Ubtd1
Trim13	Ubtd2
Trim36	Uchl1
Trmt9b	Uck2
Trp53bp2	Ucp2
Trp63	Ugdh
Trpm3	Uhrf1
Trpv3	Umps
Tshb	Unc119
Tspan15	Unc45b
Tspan2	Unc5d
Tspan8	Ung
Tspo	Ushbp1
Tspoap1	Usp1
Tspyl4	Usp51
Ttc14	Utp18
Ttc30b	Vangl2
Ttc7	Vars
Ttll3	Vash1
Ttll7	Vash2
Ttll8	Vasp
Ttn	Vat1l
Tuba4a	Vcan
Tubb4a	Veph1
Txlnb	Vim
Tyro3	Vipr2
Uap1l1	Vit
Ucp3	Vkorc1l1
Ugp2	Vopp1
[truncated: 72 more rows]

## Sheet: common maturation signature
Common mature and immature astrocyte-specific genes used as maturation signature in following experiments (Figure 3 onwards) (related to Figure 2 b/c)
Identified by overlapping maturation-regulated genes from the striatal scRNA-Seq analysis (Figure 1) with the genes identified in the cortical bulk RNA-Seq analysis (Figure 2)
mat_common: included in the striatal mature astrocyte genes (from Figure 1/Supplementary Data 1) and in maturation-induced genes in cortical astrocytes (mature_Cor)
immat_common: included in the striatal immature astrocyte genes (from Figure 1/Supplementary Data 1) and in maturation-downregulated genes in cortical astrocytes (immature_Cor)
mat_common	immat_common
Myorg	Pclaf
Gabrg1	Hist1h2ap
Slitrk2	Atad2
Clasp2	Dnmt1
Gramd3	Tipin
Ctsa	Rfc4
Derl1	Gins2
Hagh	Tfdp1
P4ha1	Dhfr
Pgm1	Hells
Fam13c	Mcm3
Selenbp1	Rfc3
Plcd4	Mcm7
Smpd2	Hat1
Cyp2j6	Mcm4
Dpm1	Ccne2
Dbx2	Slbp
Wscd1	Mcm6
Cbr3	Lig1
Tmem14a	Tyms
H2-K1	Tk1
Snhg20	Rbl1
Cpeb4	Haspin
B4gat1	Iqgap3
Cnp	Cep192
Rnd2	Prr11
Stxbp3	Troap
Rora	Spag5
Gaa	4930503L19Rik
Enpp5	Arhgap19
Sorl1	Gtse1
Pdzph1	Kif18b
Aig1	Pif1
Pcsk1n	Kif14
Sirt2	Ankle1
Chpt1	Rnf26
Phactr3	Cip2a
Hepacam	Emp1
Rgs20	Zbed3
Dbndd2	Cyp39a1
Slc6a1	Cdc27
Slc27a1	Cdc25b
Ahcyl1	Tnfaip8l1
Plaat3	Arhgef39
Shisa4	Gpx7
Aldh2	Knstrn
Pnisr	Cdkn3
mt-Nd4	Tuba1c
mt-Co1	Ubald2
mt-Cytb	Kif22
mt-Nd2	Rangap1
mt-Co3	Tacc3
mt-Co2	Ccnb2
mt-Atp6	Aspm
Gstm5	Pimreg
Chchd10	Cdc20
Apoe	Ckap2
Clu	Sapcd2
Slc1a2	Nek2
Aldoc	Cep55
Ldhb	Bora
Enho	Kifc1
Slc7a10	Fam110a
Gstm1	Cdca2
S100a1	Ccnf
Ntrk2	Sap30
Luzp2	Lbr
Atp1b2	Wee1
Nkain4	Cenpl
Gpm6a	Spdl1
Fjx1	Ska3
Ndrg2	Ncapg
Abhd3	Ttk
Hacd2	Gas2l3
Cadm2	Cdc25c
Chst1	Psrc1
Chst2	Dlgap5
Vegfa	Kif20a
Rnf13	Ect2
Serinc1	Kif2c
Entpd2	Arhgap11a
Sdc4	Depdc1a
Mgll	Bub1b
Car2	G2e3
Fzd2	Kif20b
Timp4	Hjurp
Rsrp1	Kpna2
Lap3	Aurka
Mir100hg	Sgo2a
Ezr	Mis18bp1
Tlcd1	Cdkn2c
Ctsd	Dbf4
Il18	Kif23
Mt2	Nuf2
Gnao1	Kif18a
Arhgap5	Mad2l1
Fxyd1	Shcbp1
Sat1	Mns1
Rorb	Ncapd2
mt-Nd4l	Cenpp
mt-Nd5	Cdkn2d
Dtna	Ube2t
Tmem47	Ncaph
Macf1	Mxd3
Camk2n1	Melk
Gria2	Ndc80
Itm2c	Kif15
Ugp2	Ska1
Csrp1	Bub1
Fbxo2	Kif4
Lsamp	Ccnb1
Acsbg1	Tpx2
Prxl2a	Cdca3
Bicd1	Lockd
Rnpc3	Racgap1
3110056K07Rik	Hmmr
Mir124-2hg	Cenpe
4632427E13Rik	Plk1
Ppp2r3a	Spc25
Soga3	Knl1
Fuom	Kif11
Lysmd2	Ckap2l
Pnpla2	Ccna2
Fahd2a	Birc5
Upp1	Mki67
Porcn	Smc4
Syngr1	Smc2
Abcb9	Jpt1
Tmem176a	Lmnb1
Vmp1	Ube2s
Tm7sf3	Pbk
Cyp2d22	Ube2c
Hsd17b11	Top2a
Tprkb	Cdk1
Hopx	Nusap1
Gpld1	Prc1
Ogt	Cenpa
Tmcc1	Cdca8
Ifi27	Cenpf
Clmn	Cks2
Gdf10	Akr1a1
Lgr4	Inka2
Nupr1	Zfp36
Cryab	Traf4
Adk	Klhl23
Naaa	Rcn1
Mertk	Pfdn1
Omg	Cetn2
Phkg1	Stmn3
Thrsp	Arpc2
Sqstm1	Sh3bgrl
Hsd11b1	Serf1
Pfkp	Sptssa
Hapln1	Tceal8
Fgfr3	Vps37b
Soat1	Fam3c
Tpp1	Azin1
Ephx2	Rap2b
Ctsf	Trib2
Paqr7	Btg2
Hspa2	Dpysl3
Phyh	Sall3
Leng8	Gnai2
Syne1	Gnas
Gpam	Cox7a2l
Scara3	Arpc3
Tle4	Grcc10
Gprc5b	Myl6
Gm6145	Hes5
Dst	Rhoc
Daam2	Mfap2
AI413582	Srpk1
4930402H24Rik	Dcakd
Ctso	Cenpu
Tex264	Gins1
Ppp1r3g	Rbbp8
Osbpl1a	Eri1
Pfkm	Rnaseh2a
Nptn	Rbmx2
Add3	Slc29a1
Slc41a1	Ccn1
Ngef	Pola1
Smpd1	Fignl1
Dnajb9	Limd2
Sirpa	Ppil1
Slc25a33	Parp1
Mbp	Cdca7
Fbxo44	Bok
Tnfsf12	Magohb
Ctbs	Lrrc59
Ndp	Nubp1
Sec14l2	Trp53
Fuca2	Umps
Mink1	Casp3
4930488L21Rik	Cdk6
Fezf2	Spry1
6430590A07Rik	Nptx2
Chil1	Trim27
Lypd6	Zmynd19
Tspan15	Cdc6
Tef	Cdt1
Prdm16os	Pole2
Snx32	Nme4
Mcur1	Klf10
G0s2	Pole
Mmgt2	Pkmyt1
Laptm4b	Dck
4933431E20Rik	Brca2
Mfn1	Timeless
Agl	E2f1
Negr1	Aunip
Maob	Atad5
Fam184a	Pold1
Hexb	Mybl2
Gldc	E2f7
Ephx1	Bard1
Ankrd29	Mcm10
Gm44257	Brip1
Serpinb1a	Aprt
Nr1d2	Ung
Kalrn	Arl6ip6
Nkiras1	Fam111a
Mttp	Ccne1
Acat3	Brca1
Fah	Mms22l
Gm12326	Cdc45
Elmo2	Chaf1b
1700047M11Rik	Slfn9
Nat8	Dscc1
Nphp3	Shmt1
Tppp3	Chaf1a
Pygm	Pola2
Ccdc190	Igfbp3
Gas6	Exosc7
Lmcd1	Dtl
Slc35f6	Mcm2
Tmbim1	Gjc1
Usp53	Nsg1
Izumo4	Haus4
Wnk2	Csrp2
B930095G15Rik	Mcm5
Pdk2	Clspn
Snx14	Rpa2
Fgf1	Prim1
Abr	Tcf19
Aifm3	Nrm
Gm2115	Bex1
Smim3	Rad51
Pfkfb4	Uhrf1
Cideb	Cenps
Plp1	Psmc3ip
Sdsl	Fen1
Ass1	Rad51ap1
Rcan2	Asf1b
Chst10	E2f8
Fam228b	Cdca5
Cyp4f13	Prim2
Gk	Rad18
Fmn2	Hirip3
Usp54	Cenpk
Arhgef19	Rfc5
Sik3	Nxt1
Abhd14b	Cenph
Nat8f5	Topbp1
Mast4	Ncapg2
Emc9	Rpa3
Phlpp1	Kras
Sgip1	Fxyd6
Abcc5	Pole3
Tnik	Rnaseh2b
Por	Syce2
Eps15	Vrk1
Ddhd1	Anapc5
Pitpnc1	Larp7
Fnbp1	Kpnb1
Ttc14	Trim28
Pttg1	Nt5dc2
Trpm3	Tex30
Slc20a1	Mis18a
Gpr146	Gemin6
Lgi4	Ipo5
Cyp4f14	Plk4
Hlf	Neil3
Hivep3	Rhno1
Cyp2j9	Trip13
1190005I06Rik	Kif2a
Pik3ip1	Rcc1
Caskin1	Cntln
Slc48a1	Klf6
Per3	Zwint
Rarres2	Rtf1
Fam20a	Eml4
Npc1	Ilf3
Kcna2	Cacng4
Cry2	Golm1
Cyp7b1	Tmem263
Pcdh9	Calu
Adora2b	Hectd2
Igsf11	Cnot6
Ppp1r1b	Myh10
Il33	Slc38a2
Tuba4a	Capza1
Neat1	Id1
Washc2	Nab2
Gpr162	Med10
Crlf3	Akt1
Gpr37	Cyb5r3
Kirrel2	Ska2
Cgrrf1	Zwilch
Efcab14	Efcab11
Dhrs3	Cenpn
Mfap3l	Eldr
St3gal4	Cenpi
Rpe65	Mastl
Pde8b	Foxm1
Col11a2	Sephs1
Aldh1a1	Tubb6
Glrb	Gnai3
Sod3	1500009L16Rik
Efemp1	Atf4
Cyp4f15	Fnbp1l
Nr1d1	Gtf2e2
Kcnn2	Itpa
Wasf3	Arl4a
Eps8	Neto2
Mt1	Actl6a
Atp1a2	Rcc2
Plpp3	Ddx21
Glul	Pbdc1
Prdx6	Bzw2
Btbd17	Gap43
Cxcl14	Wdr89
Htra1	Lims1
Gja1	Dcun1d5
Scg3	Ppic
Pla2g7	Tcf3
Prnp	Isoc1
S1pr1	Tspan5
Ntsr2	Mcl1
Acsl3	Rab13
F3	Zfp580
Gpr37l1	Nras
Cldn10	Acat2
Pmp22	Tspan6
Tagln3	Ctsc
Ank2	Ppp1r14c
Tlr3	Tdg
Oaf	Kcnmb4
Wls	Etv4
Lcat	Pafah1b3
Grin2c	Actr3
2900052N01Rik	Pitpna
mt-Atp8	Zfp422
Gabrb1	Nr2f6
Dbp	Fam89b
Prodh	Arl4c
Agpat5	Lpcat1
Appl2	Mmp14
Gpc5	Adgrb1
Rida	Ptprs
Eva1a	Vit
Lix1	Fzd3
Cntfr	Vcan
Cystm1	Sp5
Slc39a12	Ckap4
Cadm1	Unc119
Gjb6	Rlbp1
Prex2	Rnf180
Fam107a	Atg12
Malat1	Tspan13
mt-Nd3	Adnp
S100b	Ppp1ca
Id4	Eef1g
Nat8f1	Erh
Dhrs7	Bcl7c
Grina	Gm11808
Cmtm5	Hes1
Kcnk1	Maged1
Aplp1	Uba52
Acsl6	2410006H16Rik
	Clic1
	Sfpq
	Sox11
	Ddah2
	Cdk2ap1
	Nsa2
	Lsm6
	Bzw1
	Mettl9
	Ccnd1
	Atpif1
	Pgls
	Pfn1
	Sec61b
	Rtraf
	Eif3f
	Gm1673
	Ctnnb1
	Cetn3
	Ptp4a2
	Mapre1
	Morf4l2
	Tbca
	Jun
	Gm13889
	Grm5
	Itgb1
	Nedd4
	Car8
	Sox4
	Pea15a
	Ppp1r1a
	Nnat
	Rtn1
	Ssrp1
	Supt16
	Ywhah
	Cmc2
	Usp1
	Rrm1
	Ddx39
	Syncrip
	Sae1
	Exosc8
	Srsf3
	Prdx4
	Nudt21
	Cbx5
	U2af1
	Tceal9
	Eif4a1
	Tra2b
	Tpm3
	Cdv3
	Alyref
	Tagln2
	Srsf7
	Nop58
	Tpm4
	Fbln2
	Gm10076
	1110038B12Rik
	Nhp2
	Lyar
	Abracl
	Gar1
	Bex4
	Dhx9
	Impdh2
	Apex1
	Tead2
	Eif3e
	Snhg1
	Eif2s1
	Fbl
	Myl12a
	Gm2000
	Igfbp4
	Rbmxl1
	Odc1
	Dynlt1f
	Ppih
	AI506816
	Dnph1
	Npm3
	Glrx5
	Prelid1
	Yeats4
	Hdac2
	Sms
	Knop1
	G3bp1
	Nsmce1
	Naa50
	Rnps1
	Nsd2
	Pmf1
	Nono
	Maz
	Fabp7
	Selenoh
	Hmgn2
	Tmsb10
	Hnrnpa1
	Ran
	Rbm3
	Rpl37a
	Rpl34
	Rpl38
	Rpl27
	Rps29
	Rpl15
	Rpl36
	Rpl30
	Rps10
	Rpl11
	Rpl24
	Rpl18a
	Rpl9
	Rpl19
	Rpl35
	Eef1b2
	Rpl23a
	Rps16
	Rps11
	Rplp2
	Rpl23
	Rpl18
	Rps13
	Rps3
	Rpl35a
	Rps28
	Rps9
	Rps7
	Eef1a1
	Rpl6
	Rpl10a
	Rpl8
	Rpl36a
	Rpl14
	Rpl3
	Rpl17
	Rpl22
	Rps19
	Rpl27a
	Rps18
	Rpsa
	Rplp0
	Rps2
	Ybx1
	Rps8
	Rpl41
	Rpl32
	Rps26
	Rps27a
	Rps4x
	Rpl13
	Rps15a
	Rps3a1
	Rps5
	Rps12
	Rpl29
	Rps24
	Rps20
	Rpl39
	Vim
	Tmsb4x
	Fabp5
	Tuba1a
	Dbi
	Marcks
	Acot1
	Anp32b
	Ranbp1
	Nap1l1
	Hnrnpab
	Hnrnpd
	Cdk4
	Snrpd1
	Snrpe
	Hnrnpf
	Ncl
	Lsm4
	Banf1
	Hnrnpa3
	Snrpg
	Set
	H3f3b
	Pabpc1
	Lsm5
	Hnrnpa0
	Myef2
	Cbx3
	Hmgn1
	Anp32e
	Hmgb3
	Mest
	Nes
	Basp1
	Rpl31
	Rpl36al
	Naca
	Rpl22l1
	Rps14
	Rps27
	Prmt1
	Bex3
	Snrpd2
	Ppp1r14b
	Rps17
	Rpl10
	Rps23
	Rpl26
	Rpl7a
	Rpl28
	Rpl5
	Rpl7
	Rpl21
	Rplp1
	Tpt1
	Txn1
	Bex2
	Rpl13a
	Npm1
	Rps6
	Rpl12
	Rps25
	Rpl4
	Rack1
	Eif5a
	Marcksl1
	Fau
	Fos
	Ier2
	Egr1
	Socs3
	Ccnd2
	Junb
	Tubb5
	Tuba1b
	Hmgb2
	Gmnn
	Dnajc9
	Lsm2
	Nasp
	Dctpp1
	Dut
	Pcna
	Rrm2
	Dek
	Spc24
	Tmpo
	Cks1b
	Ezh2
	Cenpm
	Cenpw
	Cenpq
	Fbxo5
	Esco2
	Aurkb
	Sgo1
	Incenp
	Cdo1
	Lrig1
	Eepd1
	Notch3
	Agrn
	Rhcg
	Cpxm1
	Tpbg
	Angptl4
	Tm7sf2
	Tgfb2
	Emid1
	Ptn
	Lxn
	Sparc
	Ncan
	Fgfbp3
	Ptprz1
	Cd9
	Hmgcs1
	Emp2
	Kcne1l
	Pmepa1
	Tnc
	Sema6a
	Nrarp
	Fam210b
	Ap3s1
	Ctnnbip1
	Evi5
	Maged2
	Mir9-3hg
	Gpx8
	Serpinh1
	Id3
	Mdk
	Kctd5
	Gm17750
	6330403K07Rik
	Fmo1

## Sheet: comp vs striatum (pseudobulk) 
Maturation-regulated genes overlapping between cortical bulk-RNA-Seq dataset and pseudobulk analysis of the striatal scRNA-Seq dataset (related to Supplementary Figures S2a/b)
DESeq2 analysis (each n=3; Wald test with Benjamini-Hochberg correction; significance threshold: adjusted p-value (padj) ≤ 0.05, absolute log2(fold change(log2FC)) ≥1).
mat_Cor/immat_Cor are enriched in cortical bulk RNA-Seq in astrocytes from 2 month-old/P4 animals
mat_Str/immat_Str are enriched in striatal pseudobulk RNA-Seq in astrocytes from 3 month-old/P3 animals
mat_common/immat_common is the overlap of mat_Cor and mat_Str, or of immat_Cor and immat_Str, respectively
mat_Cor	immat_Cor	mat_Str	immat_Str	mat_common	immat_common
0610043K17Rik	1110015O18Rik	0610005C13Rik	0610040J01Rik	0610043K17Rik	1110015O18Rik
1110020A21Rik	1110032F04Rik	0610040B10Rik	1110015O18Rik	1110046J04Rik	1110032F04Rik
1110046J04Rik	1110038B12Rik	0610043K17Rik	1110032F04Rik	1190005I06Rik	1110038B12Rik
1190005I06Rik	1500009L16Rik	1110002O04Rik	1110038B12Rik	1500004A13Rik	1500009L16Rik
1500004A13Rik	1700025G04Rik	1110046J04Rik	1200007C13Rik	1500015L24Rik	2610307P16Rik
1500015A07Rik	1810010H24Rik	1190005I06Rik	1500009L16Rik	1500026H17Rik	2810408A11Rik
1500015L24Rik	2410006H16Rik	1500004A13Rik	1500035N22Rik	1700012D14Rik	2810408I11Rik
1500026H17Rik	2510009E07Rik	1500015L24Rik	1700001C19Rik	1700019D03Rik	2900026A02Rik
1700001G11Rik	2610307P16Rik	1500026H17Rik	1700012C14Rik	1700028K03Rik	3110082I17Rik
1700001L19Rik	2810408A11Rik	1700012D14Rik	1700018A04Rik	1700047M11Rik	4833422C13Rik
1700007K13Rik	2810408I11Rik	1700019D03Rik	1700026D11Rik	1700063D05Rik	4921524J17Rik
1700012D14Rik	2900026A02Rik	1700020D05Rik	1700037H04Rik	2010007H06Rik	4930452B06Rik
1700017B05Rik	3110082I17Rik	1700020L24Rik	1700048O20Rik	2010320O07Rik	5930403N24Rik
1700018L02Rik	4833422C13Rik	1700028E10Rik	1700056E22Rik	2210408F21Rik	6330403K07Rik
1700019D03Rik	4921524J17Rik	1700028K03Rik	1700084C06Rik	2810405F17Rik	6530411M01Rik
1700026J14Rik	4930452B06Rik	1700047M11Rik	1700095J03Rik	2810407A14Rik	A2m
1700028K03Rik	4930503L19Rik	1700063D05Rik	1700097N02Rik	2900052L18Rik	Aard
1700029J07Rik	4930579G24Rik	1700066M21Rik	1810062O18Rik	2900052N01Rik	Abcc12
1700034I23Rik	4933400C23Rik	1700110K17Rik	2010110K18Rik	3110021N24Rik	Abcc9
1700037C18Rik	4933404O12Rik	1810010K12Rik	2310014F06Rik	3110056K07Rik	Abhd17c
1700047K16Rik	5330417C22Rik	2010001A14Rik	2310030G06Rik	3222401L13Rik	Abhd2
1700047M11Rik	5430405H02Rik	2010007H06Rik	2310039H08Rik	3425401B19Rik	Abracl
1700055D18Rik	5930403N24Rik	2010300C02Rik	2410004P03Rik	4732440D04Rik	Acat2
1700063D05Rik	6330403K07Rik	2010320O07Rik	2500002B13Rik	4833413G10Rik	Acd
1700067K01Rik	6530411M01Rik	2210408F21Rik	2510046G10Rik	4930402H24Rik	Ackr2
1700071M16Rik	8030451A03Rik	2310074N15Rik	2610020C07Rik	4930488L21Rik	Acot1
1700088E04Rik	9330182L06Rik	2810013P06Rik	2610027K06Rik	4930506C21Rik	Acsl5
1700120C14Rik	9530068E07Rik	2810032G03Rik	2610203C22Rik	4930509H03Rik	Actn1
1810021B22Rik	A2m	2810405F17Rik	2610307P16Rik	4930581F22Rik	Adam12
1810024B03Rik	Aard	2810407A14Rik	2610318N02Rik	4933427I22Rik	Adamts12
1810059H22Rik	Abca1	2810410L24Rik	2810006K23Rik	4933428G20Rik	Adamts16
1810062O18Rik	Abcc12	2810414N06Rik	2810408A11Rik	4933431E20Rik	Adamts17
2010007H06Rik	Abcc9	2810429I04Rik	2810408I11Rik	5031434O11Rik	Adamts3
2010109A12Rik	Abhd17c	2900052L18Rik	2810459M11Rik	5031439G07Rik	Adamts8
2010320O07Rik	Abhd2	2900052N01Rik	2900026A02Rik	5730405O15Rik	Adamtsl2
2200002D01Rik	Abracl	3110021N24Rik	2900089D17Rik	5930430L01Rik	Adgra2
2210408F21Rik	Acat2	3110056K07Rik	3010003L21Rik	6230400D17Rik	Adgrl2
2610037D02Rik	Acd	3222401L13Rik	3110039M20Rik	6430550D23Rik	Adm
2810049E08Rik	Ache	3425401B19Rik	3110082I17Rik	6430590A07Rik	Adora2a
2810405F17Rik	Ackr2	4732414G09Rik	3110082J24Rik	8030453O22Rik	Afap1l2
2810407A14Rik	Acot1	4732440D04Rik	3110099E03Rik	8430432A02Rik	Afmid
2900052L18Rik	Acsl5	4833411C07Rik	3930402G23Rik	9330136K24Rik	Agrn
2900052N01Rik	Actl6a	4833413G10Rik	4833422C13Rik	9330159F19Rik	AI506816
2900076A07Rik	Actn1	4921504A21Rik	4921524J17Rik	9330162012Rik	Airn
3110021N24Rik	Actr3	4930402H24Rik	4930425O10Rik	9530026P05Rik	Ajuba
3110056K07Rik	Adam12	4930408O17Rik	4930452B06Rik	9630001P10Rik	Akap13
3222401L13Rik	Adamts12	4930417H01Rik	4930480K15Rik	9830144P21Rik	Akt1
3300002P13Rik	Adamts16	4930426I24Rik	4930486L24Rik	A130014A01Rik	Aldh18a1
3425401B19Rik	Adamts17	4930455G09Rik	4930513N10Rik	A230001M10Rik	Alkbh2
3830406C13Rik	Adamts3	4930488L21Rik	4930555A03Rik	A230005M16Rik	Allc
4632427E13Rik	Adamts8	4930506C21Rik	4930556M19Rik	A230009B12Rik	Ammecr1
4732440D04Rik	Adamts9	4930509H03Rik	4930558J18Rik	A230059L01Rik	Angpt1
4732471J01Rik	Adamtsl2	4930578M01Rik	4930589L23Rik	A230065N10Rik	Angpt2
4833413G10Rik	Adcy8	4930581F22Rik	4933407L21Rik	A330015K06Rik	Angptl4
4930402H24Rik	Adgra2	4933427I22Rik	5033430I15Rik	A330023F24Rik	Ankle1
4930404A12Rik	Adgra3	4933428G20Rik	5430416N02Rik	A430110L20Rik	Ankrd42
4930480K15Rik	Adgrb1	4933431E20Rik	5930403N24Rik	A530041M06Rik	Anp32e
4930488L21Rik	Adgrb2	4933433G15Rik	6030407O03Rik	A530072M11Rik	Anpep
4930506C21Rik	Adgrl2	5031434O11Rik	6330403K07Rik	A530076I17Rik	Anxa2
4930509H03Rik	Adgrv1	5031439G07Rik	6430562O15Rik	A730020M07Rik	Ap3s1
4930544I03Rik	Adm	5033417F24Rik	6530411M01Rik	A730036I17Rik	Apcdd1
4930565N06Rik	Adnp	5033428I22Rik	9330121J05Rik	A830019P07Rik	Apex1
4930570G19Rik	Adora2a	5330413P13Rik	9430038I01Rik	A930003A15Rik	Aplnr
4930581F22Rik	Aebp1	5330434G04Rik	9530026F06Rik	A930017K11Rik	Apold1
4932422M17Rik	Afap1l2	5330439K02Rik	9630028B13Rik	AA986860	Aprt
4933407L21Rik	Aff2	5430400D12Rik	9930014A18Rik	Aass	Arap3
4933427I22Rik	Aff3	5430431A17Rik	A130051J06Rik	Aatk	Arf2
4933428G20Rik	Afmid	5730403I07Rik	A2m	Abca2	Arhgap11a
4933431E20Rik	Agrn	5730405O15Rik	A430027H14Rik	Abca5	Arhgap18
5031410I06Rik	AI504432	5730409E04Rik	A530084C06Rik	Abca6	Arhgap19
5031415H12Rik	AI506816	5830418P13Rik	A730056A06Rik	Abca8a	Arhgap27
5031434O11Rik	Airn	5830454E08Rik	A930004D18Rik	Abcc5	Arhgap28
5031439G07Rik	Ajuba	5930430L01Rik	Aaas	Abhd14b	Arhgdib
5330438D12Rik	Akap13	6230400D17Rik	Aacs	Abhd18	Arhgef39
5430403G16Rik	Akr1a1	6330403L08Rik	Aard	Ablim2	Arhgef5
5730405O15Rik	Akt1	6330562C20Rik	Abcc12	Abr	Arl4a
5930430L01Rik	Alas2	6430503K07Rik	Abcc6	Acacb	Arl4c
6230400D17Rik	Aldh18a1	6430550D23Rik	Abcc9	Acat3	Arl6ip6
6430550D23Rik	Aldh1l2	6430590A07Rik	Abhd17c	Acbd4	Armcx2
6430590A07Rik	Alg13	6530409C15Rik	Abhd2	Ace2	Arpc3
6720427I07Rik	Alkbh2	7630403G23Rik	Abracl	Acer2	Arrdc4
8030453O22Rik	Allc	8030453O22Rik	Acaa2	Acot11	Asb4
8430432A02Rik	Alyref	8430432A02Rik	Acadl	Acot6	Ascl1
9130221H12Rik	Ammecr1	9130019P16Rik	Acads	Acot7	Asf1b
9330102E08Rik	Amot	9330104G04Rik	Acat2	Acrbp	Asns
9330136K24Rik	Anapc5	9330111N05Rik	Acd	Acsl3	Aspm
9330159F19Rik	Angpt1	9330136K24Rik	Ackr1	Acsl6	Atad2
9330162012Rik	Angpt2	9330159F19Rik	Ackr2	Acvr1c	Atad5
9330179D12Rik	Angptl4	9330162012Rik	Ackr4	Adam11	Atf3
9430041J12Rik	Ankle1	9330175M20Rik	Acot1	Adam1a	Atf4
9530026P05Rik	Ankrd37	9330182L06Rik	Acsl5	Adam23	Atp2b4
9530051G07Rik	Ankrd42	9330198N18Rik	Acta2	Adam4	Atpif1
9630001P10Rik	Ankrd45	9430065F17Rik	Actg1	Adamts4	Atrnl1
9630013D21Rik	Anp32b	9530026P05Rik	Actg2	Adamtsl1	AU020206
9830144P21Rik	Anp32e	9530059O14Rik	Actn1	Adamtsl4	AU021092
A130014A01Rik	Anpep	9630001P10Rik	Actr3b	Adamtsl5	Aunip
A230001M10Rik	Anxa2	9830144P21Rik	Adam12	Adap1	Aurka
A230005M16Rik	Anxa3	A130014A01Rik	Adamts12	Adcy2	Aurkb
A230009B12Rik	Ap1s2	A230001M10Rik	Adamts16	Adcy5	AW011738
A230056P14Rik	Ap3s1	A230005M16Rik	Adamts17	Adcy9	Azin1
A230059L01Rik	Apaf1	A230009B12Rik	Adamts18	Add3	B3galnt1
A230065N10Rik	Apcdd1	A230057D06Rik	Adamts3	Adgrf4	B3gat2
A330015K06Rik	Apex1	A230059L01Rik	Adamts7	Adi1	B3gnt5
A330023F24Rik	Aplnr	A230060F14Rik	Adamts8	Ado	B4galt1
A330048O09Rik	Apold1	A230065N10Rik	Adamtsl2	Adora1	B4galt2
A330093E20Rik	Aprt	A230107N01Rik	Adgra2	Adra1a	Bag2
A430110L20Rik	Aqp1	A2ml1	Adgrg3	Adra2a	Baiap2
A530041M06Rik	Arap3	A330015K06Rik	Adgrg6	Adra2c	Bak1
A530072M11Rik	Arf2	A330023F24Rik	Adgrl2	Adssl1	Bambi
A530076I17Rik	Arf6	A330033J07Rik	Adm	Agmo	Banf1
A730020M07Rik	Arfgef3	A330074K22Rik	Adora2a	Agpat4	Bard1
A730036I17Rik	Arhgap11a	A430018G15Rik	Adra1b	Agt	Basp1
A830018L16Rik	Arhgap18	A430035B10Rik	Aen	Ahcyl1	Batf3
A830019P07Rik	Arhgap19	A430110L20Rik	Afap1l2	AI413582	Baz1a
A930003A15Rik	Arhgap27	A530041M06Rik	Afmid	AI480526	BC028528
A930007I19Rik	Arhgap28	A530053G22Rik	Agrn	Aifm2	BC055324
A930017K11Rik	Arhgdib	A530072M11Rik	Ahcy	Aifm3	Bcl11a
A930037H05Rik	Arhgef15	A530076I17Rik	AI506816	Aig1	Bcl6b
AA986860	Arhgef3	A730017L22Rik	Airn	Ajm1	Bcl7c
Aass	Arhgef39	A730020M07Rik	Ajuba	Ak1	Bend3
Aatk	Arhgef5	A730036I17Rik	Ak2	Aldh1a1	Bend4
Abca2	Arl15	A830008E24Rik	Ak6	Aldh3b1	Bend5
Abca5	Arl4a	A830019P07Rik	Akap12	Aldoc	Bend7
Abca6	Arl4c	A830036E02Rik	Akap13	Alox12	Best1
Abca8a	Arl6ip6	A830052D11Rik	Akna	Alpk1	Bex1
Abcb1b	Armcx2	A930003A15Rik	Akt1	Als2cl	Bex2
Abcb9	Armcx4	A930017K11Rik	Aldh18a1	Amhr2	Bex3
Abcc10	Armh4	AA986860	Aldh1l1	Amy1	Bex4
Abcc5	Arpc2	Aass	Alg8	Ank	Bgn
Abcd2	Arpc3	Aatk	Alkbh2	Ank2	Bid
Abcd4	Arrdc4	Abca2	Allc	Ank3	Birc5
Abhd14b	Asb4	Abca5	Alx3	Ankrd29	Bok
Abhd18	Ascl1	Abca6	Ammecr1	Ankrd35	Bora
Abhd3	Asf1b	Abca7	Amotl1	Anks1	Brca1
Abhd6	Asns	Abca8a	Ampd3	Anks1b	Brca2
Abi3	Asnsd1	Abca8b	Anapc10	Ankub1	Brip1
Ablim2	Aspm	Abcb1a	Anapc15	Ano4	Brip1os
Abr	Atad2	Abcb8	Angpt1	Ano5	Btg2
Acacb	Atad5	Abcc1	Angpt2	Aox1	Btg3
Acat3	Atf3	Abcc5	Angptl4	Ap5z1	Bub1
Acbd4	Atf4	Abcg1	Ankfn1	Apbb1ip	Bub1b
Acbd7	Atg12	Abhd14b	Ankle1	Aplp1	Bves
Ace2	Atp2b4	Abhd18	Ankrd42	Apobr	Bzw2
Acer2	Atpif1	Abhd5	Ano6	Apoc3	C1qtnf1
Acer3	Atrnl1	Abl1	Anp32e	Apod	C1qtnf2
Acot11	AU020206	Ablim2	Anpep	Appl2	C1qtnf6
Acot6	AU021092	Abr	Antxr2	Arhgap23	C430049B03Rik
Acot7	Aunip	Acaca	Anxa1	Arhgap24	C530008M17Rik
Acrbp	Aurka	Acacb	Anxa2	Arhgef10	Cacna1e
Acsbg1	Aurkb	Acad12	Anxa6	Arhgef19	Cacna1g
Acsl3	AW011738	Acap2	Ap1m1	Arhgef28	Cacng4
Acsl6	Azin1	Acat3	Ap3s1	Arhgef37	Calu
Acss2	B3galnt1	Acbd4	Apcdd1	Arl10	Camk1g
Acvr1c	B3gat1	Ace2	Apela	Arl2	Cand2
Adam11	B3gat2	Acer2	Apex1	Arpp21	Car8
Adam1a	B3gnt5	Acot11	Aplnr	Arrdc2	Casp3
Adam23	B4galt1	Acot6	Apoa2	Arrdc3	Casp6
Adam4	B4galt2	Acot7	Apobec1	Arsg	Casp7
Adamts4	B630019K06Rik	Acrbp	Apol7d	Asb2	Casp8
Adamtsl1	Bag2	Acsl1	Apold1	Aspa	Cbx2
Adamtsl3	Baiap2	Acsl3	Aprt	Ass1	Cbx3
Adamtsl4	Bak1	Acsl6	Arap3	Atg4c	Cbx5
Adamtsl5	Bambi	Acss3	Arf2	Atp10a	Ccdc102a
Adap1	Banf1	Acvr1c	Arf4	Atp10b	Ccdc125
Adcy2	Bard1	Ada	Arf5	Atp11a	Ccdc177
Adcy5	Basp1	Adam11	Arhgap11a	Atp13a4	Ccdc3
Adcy9	Batf	Adam19	Arhgap18	Atp1a2	Ccdc30
Add3	Batf3	Adam1a	Arhgap19	Atp1b2	Ccdc80
Adgrf4	Baz1a	Adam22	Arhgap25	Atp2b2	Ccn1
Adi1	BC028528	Adam23	Arhgap27	Atp8b1	Ccna2
Adk	BC055324	Adam4	Arhgap28	AV039307	Ccnb1
Ado	Bcl11a	Adamts2	Arhgap42	AW112010	Ccnb2
Adora1	Bcl6b	Adamts20	Arhgdib	B230206H07Rik	Ccnd1
Adora2b	Bcl7c	Adamts4	Arhgef25	B230206L02Rik	Ccnd2
Adra1a	Bend3	Adamtsl1	Arhgef39	B230216N24Rik	Ccne1
Adra2a	Bend4	Adamtsl4	Arhgef5	B230303O12Rik	Ccne2
Adra2c	Bend5	Adamtsl5	Arhgef7	B230319C09Rik	Ccnf
Adssl1	Bend7	Adap1	Arl4a	B230322F03Rik	Ccno
Afg1l	Best1	Adarb2	Arl4c	B230369F24Rik	Cd1d1
Agbl2	Bex1	Adcy2	Arl5c	B3galt2	Cd248
Agbl3	Bex2	Adcy5	Arl6ip6	B3galt5	Cd276
Agl	Bex3	Adcy8	Armc10	B3gnt9	Cd34
Agmo	Bex4	Adcy9	Armcx2	B430010I23Rik	Cd40
Agpat4	Bgn	Add1	Armcx6	B930095G15Rik	Cd44
Agpat5	Bid	Add3	Arpc3	Bbs10	Cd93
Agt	Birc5	Adgrf4	Arrdc1	BC030343	Cdc20
Ahcyl1	Blm	Adgrg2	Arrdc4	BC034090	Cdc25a
AI413582	Bmpr1a	Adi1	Arsj	BC106179	Cdc25b
AI480526	Bok	Ado	Art1	Bcar1	Cdc25c
Aifm2	Bora	Adora1	Arvcf	Bcas1	Cdc42ep3
Aifm3	Brca1	Adra1a	Arx	Bcas1os1	Cdc45
Aig1	Brca2	Adra2a	Arxes1	Bcas1os2	Cdc6
Ajm1	Brd3	Adra2c	Asb4	Bcl2l2	Cdc7
Ak1	Brip1	Adrb2	Ascl1	Bcl6	Cdca2
Aldh1a1	Brip1os	Adssl1	Asf1a	Bco2	Cdca3
Aldh2	Btg1	Aebp1	Asf1b	Bfsp2	Cdca4
Aldh3b1	Btg2	Agap1	Asns	Bhlhe41	Cdca5
Aldoc	Btg3	Agap2	Aspm	Bicd1	Cdca7
Alg12	Bub1	Agmo	Atad2	Bin1	Cdca7l
Alox12	Bub1b	Ago3	Atad3a	Bmp2k	Cdca8
Alpk1	Bves	Agpat4	Atad5	Bmx	Cdh13
Als2cl	Bzw1	Agt	Atf3	Bnip3	Cdh24
Amhr2	Bzw2	Agtpbp1	Atf4	Brdt	Cdk1
Amigo1	C130074G19Rik	Ahcyl1	Atp1b1	Brinp3	Cdk2
Amigo2	C1qtnf1	AI413582	Atp23	Brsk1	Cdk2ap1
Amy1	C1qtnf2	AI480526	Atp2b4	Btbd16	Cdk4
Angptl7	C1qtnf6	Aif1	Atp4a	C030018K13Rik	Cdk6
Ank	C430049B03Rik	Aifm2	Atp6v1e2	C030029H02Rik	Cdkn2b
Ank2	C530008M17Rik	Aifm3	Atpif1	C4b	Cdkn2c
Ank3	Cacna1e	Aig1	Atrnl1	C630043F03Rik	Cdkn3
Ankrd24	Cacna1g	Ajap1	Atxn10	C78859	Cdo1
Ankrd29	Cacna2d1	Ajm1	AU020206	Cables1	Cdt1
Ankrd34c	Cacng4	Ak1	AU021092	Cacna2d4	Cdv3
Ankrd35	Cacng5	Aldh1a1	AU022754	Cacnb4	Cebpb
Anks1	Cadps2	Aldh1a2	Aunip	Cadm1	Cebpd
Anks1b	Calcrl	Aldh1a7	Aurka	Cadm2	Cemip2
Ankub1	Calu	Aldh1l2	Aurkb	Camk2a	Cenpa
Ano4	Camk1g	Aldh3a2	AV099323	Camk2n1	Cenpe
Ano5	Camsap1	Aldh3b1	AW011738	Camkv	Cenpf
Aox1	Cand2	Aldh6a1	Axin2	Capn5	Cenph
Ap5z1	Capza1	Aldoc	Azin1	Car11	Cenpi
Apbb1ip	Car10	Alox12	B130024G19Rik	Car13	Cenpk
Aph1c	Car8	Alox8	B3galnt1	Car14	Cenpl
Aplp1	Casp3	Alpk1	B3gat2	Car2	Cenpm
Apobr	Casp6	Als2cl	B3glct	Carns1	Cenpn
Apoc3	Casp7	Amd1	B3gnt5	Caskin1	Cenpp
Apod	Casp8	Amd2	B4galnt4	Casq2	Cenpq
Apoe	Casq1	Amhr2	B4galt1	Cbx7	Cenps
Appl2	Cast	Amph	B4galt2	Ccdc13	Cenpt
Arhgap23	Cbfb	Amy1	B4galt5	Ccdc159	Cenpu
Arhgap24	Cbl	Angpt4	B4galt7	Ccdc17	Cenpw
Arhgap26	Cbln2	Ank	B9d1	Ccdc89	Cep112
Arhgap5	Cbx2	Ank2	Bag2	Ccdc9b	Cep41
Arhgef10	Cbx3	Ank3	Baiap2	Ccn3	Cep55
Arhgef19	Cbx5	Ankib1	Bak1	Ccp110	Cers6
Arhgef28	Ccdc102a	Ankrd12	Bambi	Ccr5	Ces2b
Arhgef37	Ccdc125	Ankrd13a	Banf1	Ccr7	Cetn2
Arl10	Ccdc166	Ankrd13b	Bard1	Cd164l2	Cfi
Arl2	Ccdc177	Ankrd27	Basp1	Cd27	Chaf1a
Arpp21	Ccdc3	Ankrd28	Batf3	Cd46	Chaf1b
Arrb1	Ccdc30	Ankrd29	Baz1a	Cd82	Chek1
Arrdc2	Ccdc80	Ankrd34b	BC028528	Cdc37l1	Chek2
Arrdc3	Ccm2l	Ankrd35	BC037039	Cdc42ep2	Chga
Arsg	Ccn1	Ankrd44	BC055324	Cdh10	Chgb
Asb2	Ccna2	Anks1	Bcl11a	Cdh19	Chl1
Asic2	Ccnb1	Anks1b	Bcl2l12	Cdh20	Chml
Aspa	Ccnb2	Ankub1	Bcl6b	Cdk18	Chmp6
Ass1	Ccnd1	Anln	Bcl7c	Cdk19	Chp2
Atg4c	Ccnd2	Ano2	Bean1	Cdk5	Chrm2
Atp10a	Ccne1	Ano4	Bend3	Cdk5r2	Chrna4
Atp10b	Ccne2	Ano5	Bend4	Ceacam1	Chst15
Atp11a	Ccnf	Aoah	Bend5	Ceacam2	Chst7
Atp13a4	Ccno	Aopep	Bend7	Cebpa	Chsy1
Atp1a2	Cd1d1	Aox1	Best1	Cela1	Chtf18
Atp1b2	Cd200	Ap2a1	Bex1	Cend1	Cib2
Atp2b2	Cd248	Ap3b2	Bex2	Cep85l	Cip2a
Atp8b1	Cd24a	Ap5z1	Bex3	Cep97	Cish
Atxn7l1	Cd276	Apba1	Bex4	Cers2	Cited1
AV039307	Cd34	Apbb1	Bgn	Ces5a	CK137956
AW112010	Cd40	Apbb1ip	Bhlhb9	Chchd10	Ckap2
B230206H07Rik	Cd44	Apbb2	Bid	Chdh	Ckap2l
B230206L02Rik	Cd83	Apc2	Birc5	Chil1	Ckap4
B230216N24Rik	Cd9	Aplp1	Blvrb	Chn2	Cks1b
B230303O12Rik	Cd93	Apoa1	Bmp7	Chst8	Cks2
B230307C23Rik	Cdc20	Apobr	Bmper	Cideb	Cldn5
B230317F23Rik	Cdc25a	Apoc3	Bnip1	Cipc	Clec1a
B230319C09Rik	Cdc25b	Apod	Bnip2	Clasp2	Clic1
B230322F03Rik	Cdc25c	Apol10b	Bok	Clcn2	Clspn
B230369F24Rik	Cdc27	App	Bora	Cldn10	Clstn2
B3galt2	Cdc42ep3	Appl2	Brca1	Cldn11	Cmc2
B3galt4	Cdc45	Aqp11	Brca2	Cldn14	Cmklr1
B3galt5	Cdc6	Arap1	Bri3bp	Clec2d	Cmtm4
B3gnt9	Cdc7	Arc	Brip1	Clic5	Cnn2
B430010I23Rik	Cdca2	Arfgef2	Brip1os	Clmn	Cnot6
B4gat1	Cdca3	Arfgef3	Brix1	Cln3	Cntln
B630019A10Rik	Cdca4	Arhgap15	Btg2	Clu	Cntnap2
B930095G15Rik	Cdca5	Arhgap23	Btg3	Cmtm5	Cntnap5b
Bbof1	Cdca7	Arhgap24	Bub1	Cnksr2	Col11a1
Bbox1	Cdca7l	Arhgap39	Bub1b	Cnnm2	Col18a1
Bbs10	Cdca8	Arhgdig	Bves	Cnp	Col1a2
Bbs2	Cdh13	Arhgef10	Bysl	Cntfr	Col26a1
BC030343	Cdh24	Arhgef19	Bzw2	Cntn1	Col3a1
BC034090	Cdh5	Arhgef2	C030005K06Rik	Cntn2	Col4a1
BC046401	Cdh6	Arhgef28	C130013H08Rik	Cobl	Col4a2
BC049715	Cdk1	Arhgef37	C130026L21Rik	Col11a2	Col4a5
BC050972	Cdk2	Arid5a	C130071C03Rik	Colq	Col4a6
BC106179	Cdk2ap1	Arl10	C1qtnf1	Coq8a	Col5a1
Bcar1	Cdk4	Arl2	C1qtnf2	Cox7b2	Col5a2
Bcar3	Cdk6	Arl4d	C1qtnf4	Cp	Col9a2
Bcas1	Cdkn1c	Arnt2	C1qtnf6	Cpeb1	Colgalt1
Bcas1os1	Cdkn2b	Arpc1a	C1s1	Cpeb3	Cpa1
Bcas1os2	Cdkn2c	Arpp21	C330011M18Rik	Cpm	Cpne8
Bcas3	Cdkn2d	Arrdc2	C330024D21Rik	Cpox	Cpsf2
Bcas3os1	Cdkn3	Arrdc3	C430049B03Rik	Cr2	Cpxm1
Bcl2l2	Cdo1	Arsb	C530008M17Rik	Crebl2	Crcp
Bcl6	Cdon	Arsg	Cacna1e	Crebrf	Crmp1
Bco2	Cdt1	Asah2	Cacna1g	Crtac1	Crtap
Bfsp2	Cdv3	Asb2	Cacng4	Cry2	Csk
Bhlhe41	Cebpb	Asic1	Cadm3	Cryab	Csmd1
Bicd1	Cebpd	Asic3	Cald1	Crybg1	Csmd2
Bicd2	Cemip2	Aspa	Calu	Csmd3	Cspg4
Bicdl1	Cenpa	Aspg	Camk1g	Csrnp3	Csrnp1
Bin1	Cenpe	Asphd1	Camk2n2	Csrp1	Csrp2
Bmp2k	Cenpf	Aspn	Cand2	Ctnna3	Cthrc1
Bmx	Cenph	Ass1	Capg	Ctnnal1	Ctla2a
Bnip3	Cenpi	Asxl3	Car12	Ctsa	Ctla2b
Brdt	Cenpj	Atg13	Car3	Ctss	Ctsc
Brinp3	Cenpk	Atg4c	Car8	Cxcl14	Ctsh
Brsk1	Cenpl	Atl1	Casp3	Cxcr6	Ctsw
Bsn	Cenpm	Atl3	Casp6	Cyb561d1	Cxadr
Btbd16	Cenpn	Atp10a	Casp7	Cyb5r2	Cxcr4
Btbd17	Cenpp	Atp10b	Casp8	Cyp27a1	Cyb5r3
C030018K13Rik	Cenpq	Atp11a	Catsperz	Cyp2d22	Cyba
C030029H02Rik	Cenps	Atp13a4	Cbs	Cyp2j12	Cybrd1
C030034I22Rik	Cenpt	Atp1a1	Cbx2	Cyp2j6	Cyp1b1
C030037D09Rik	Cenpu	Atp1a2	Cbx3	Cyp2j9	Cyp39a1
C1qtnf5	Cenpw	Atp1b2	Cbx5	Cyp2u1	D630045J12Rik
C4b	Cep112	Atp1b3	Cby1	Cyp4f13	Dach1
C630043F03Rik	Cep192	Atp2b2	Ccdc102a	Cyp4f14	Dact1
C78859	Cep41	Atp2c1	Ccdc106	Cyp4f15	Dap
Cables1	Cep55	Atp6ap1	Ccdc125	Cystm1	Dbf4
Cabyr	Cers6	Atp6ap2	Ccdc149	Cyth1	Dbi
Cacna2d4	Ces2b	Atp6v0a1	Ccdc158	Cytl1	Dcakd
Cacnb4	Cetn2	Atp6v0b	Ccdc160	D3Ertd751e	Dcbld1
Cacng8	Cetn3	Atp8a1	Ccdc170	D7Ertd443e	Dck
Cadm1	Cfap300	Atp8b1	Ccdc177	D930019O06Rik	Dctpp1
Cadm2	Cfi	Atp9a	Ccdc25	D930020B18Rik	Ddah2
Calr3	Cgnl1	Atrn	Ccdc28b	Daam2	Ddias
Calr4	Chaf1a	AU040972	Ccdc3	Dact3	Ddr2
Camk1d	Chaf1b	Auh	Ccdc30	Dalir	Ddx11
Camk2a	Chek1	AV039307	Ccdc34	Dbil5	Ddx21
Camk2n1	Chek2	Aven	Ccdc40	Dbndd2	Ddx39
Camkv	Chga	AW046200	Ccdc61	Dbp	Ddx41
Capn5	Chgb	AW112010	Ccdc68	Ddn	Def6
Car11	Chl1	B230206H07Rik	Ccdc8	Ddo	Dek
Car13	Chml	B230206L02Rik	Ccdc80	Defb42	Dennd2a
Car14	Chmp6	B230209E15Rik	Ccdc96	Degs2	Dennd2c
Car2	Chp2	B230216N24Rik	Cchcr1	Dennd1a	Dennd3
Car7	Chrm2	B230303O12Rik	Ccn1	Depdc7	Depdc1a
Carmil2	Chrna4	B230319C09Rik	Ccn2	Deptor	Dgkh
Carns1	Chst15	B230322F03Rik	Ccna1	Desi1	Dhfr
Caskin1	Chst3	B230369F24Rik	Ccna2	Dgat2	Dipk1a
Casq2	Chst7	B3galt1	Ccnb1	Dhrs7	Dipk2b
Catip	Chsy1	B3galt2	Ccnb2	Disp3	Disc1
Catsper2	Chtf18	B3galt5	Ccnd1	Dixdc1	Dkk2
Catsperd	Cib2	B3gnt9	Ccnd2	Dlgap2	Dleu7
Catspere2	Cip2a	B430010I23Rik	Ccnd3	Dlgap3	Dlgap5
Cbr3	Cish	B4galnt1	Ccne1	Dmp1	Dll4
Cbx7	Cited1	B930095G15Rik	Ccne2	Dmpk	Dna2
Ccdc114	CK137956	Bace1	Ccnf	Dnah7b	Dnajc9
Ccdc13	Ckap2	Bahcc1	Ccnjl	Dnaja4	Dnmt1
Ccdc159	Ckap2l	Banf2os	Ccno	Dnajb2	Dnmt3b
Ccdc17	Ckap4	Bbs10	Cd109	Dnajb9	Dock7
Ccdc171	Cks1b	BC030343	Cd1d1	Dnajc12	Dok4
Ccdc190	Cks2	BC034090	Cd247	Dnajc27	Dpp6
Ccdc28a	Clca2	BC055402	Cd248	Dnajc6	Dpysl3
Ccdc39	Cldn5	BC065397	Cd276	Dnm3	Dscc1
Ccdc62	Clec14a	BC106179	Cd34	Dnm3os	Dtl
Ccdc85a	Clec1a	Bcar1	Cd40	Dock10	Dtx4
Ccdc89	Clec2l	Bcas1	Cd44	Dock5	Dusp1
Ccdc9b	Clic1	Bcas1os1	Cd93	Dok7	Dusp2
Ccn3	Clspn	Bcas1os2	Cda	Dop1b	Dusp5
Ccp110	Clstn2	Bcat1	Cdc20	Dst	Dusp6
Ccr5	Cmc2	Bche	Cdc25a	Dusp10	Dut
Ccr7	Cmklr1	Bcl2l2	Cdc25b	Dusp15	Dynlt1f
Cd164l2	Cmss1	Bcl6	Cdc25c	Dusp26	Dyrk2
Cd27	Cmtm4	Bco2	Cdc42ep3	E130102H24Rik	Dyrk3
Cd46	Cmtm6	Begain	Cdc42ep5	E230029C05Rik	Dysf
Cd82	Cmtm7	Bfsp2	Cdc45	E330034G19Rik	E2f1
Cdc37l1	Cmtm8	Bhlhe22	Cdc6	Eaf2	E2f2
Cdc42ep2	Cnn2	Bhlhe41	Cdc7	Edil3	E2f7
Cdh1	Cnot6	Bicd1	Cdca2	Efcab14	E2f8
Cdh10	Cnot9	Bicral	Cdca3	Efemp1	Ecm1
Cdh19	Cntln	Bin1	Cdca4	Efhd1	Ecscr
Cdh20	Cntnap2	Bin2	Cdca5	Efnb3	Ect2
Cdk18	Cntnap5b	Bmp2	Cdca7	Egf	Eef1b2
Cdk19	Col11a1	Bmp2k	Cdca7l	Ehhadh	Eef1g
Cdk5	Col18a1	Bmp6	Cdca8	Elavl3	Eepd1
Cdk5r2	Col1a1	Bmx	Cdh13	Ell2	Efcab11
Ceacam1	Col1a2	Bmyc	Cdh24	Elmo2	Efna4
Ceacam2	Col26a1	Bnip3	Cdh4	Elovl7	Efnb1
Cebpa	Col2a1	Bnip3l	Cdk1	Emc9	Efnb2
Cecr2	Col3a1	Bpgm	Cdk2	Emilin2	Egfl7
Cela1	Col4a1	Bpnt1	Cdk2ap1	Eml1	Egfl8
Celrr	Col4a2	Brdt	Cdk4	Eml2	Egln3
Cend1	Col4a4	Brinp3	Cdk6	Endod1	Egr1
Cep128	Col4a5	Brsk1	Cdkl1	Enpp2	Egr2
Cep85l	Col4a6	Brsk2	Cdkn1a	Enpp4	Eid2
Cep97	Col5a1	Btbd16	Cdkn2a	Enpp5	Eif1a
Cers1	Col5a2	Btc	Cdkn2b	Enpp6	Eif3f
Cers2	Col9a1	C030013C21Rik	Cdkn2c	Epb41l3	Eif5a
Ces5a	Col9a2	C030018K13Rik	Cdkn3	Ephb1	Elavl2
Cfap97d2	Colgalt1	C030029H02Rik	Cdo1	Ephx1	Eldr
Cgrrf1	Coro1c	C1qa	Cdt1	Ephx2	Elk3
Chchd10	Cox7a2l	C1qb	Cdv3	Eps15	Eme1
Chdh	Cpa1	C1qc	Cdyl2	Eps8	Emid1
Chil1	Cpne8	C230037L18Rik	Cebpb	Eps8l2	Emilin1
Chmp4c	Cpsf2	C2cd2l	Cebpd	Erbb3	Eml4
Chn1	Cpxm1	C3	Celf2	Erbb4	Emp1
Chn2	Cracr2b	C4b	Cemip2	Ermap	Emp2
Chpt1	Crcp	C630043F03Rik	Cenpa	Ermn	Enc1
Chrna7	Crmp1	C78859	Cenpe	Etnk2	Eng
Chst1	Crtap	Cab39l	Cenpf	Etnppl	Enpp3
Chst10	Csk	Cables1	Cenph	Eva1a	Epb41
Chst2	Csmd1	Cacna1s	Cenpi	Evi2a	Epb41l4a
Chst8	Csmd2	Cacna2d4	Cenpk	Exd1	Epha2
Cideb	Cspg4	Cacnb4	Cenpl	Extl1	Epha3
Cipc	Csrnp1	Cacng3	Cenpm	Eya1	Epha5
Clasp2	Csrp2	Cacng5	Cenpn	Ezh1	Epor
Clcn2	Cstf2	Cadm1	Cenpp	F3	Epp13
Cldn10	Cthrc1	Cadm2	Cenpq	F730043M19Rik	Erbb2
Cldn11	Ctla2a	Cadps	Cenps	F8	Ercc6l
Cldn14	Ctla2b	Camk2a	Cenpt	Fa2h	Erg
Clec2d	Ctnnb1	Camk2n1	Cenpu	Faah	Erh
Clic5	Ctnnbip1	Camkmt	Cenpw	Fads6	Esam
Clmn	Ctsc	Camkv	Cep112	Fah	Esco2
Cln3	Ctsh	Capn5	Cep19	Faim2	Esm1
Clu	Ctsw	Car10	Cep41	Fam107a	Espl1
Cmtm5	Cxadr	Car11	Cep55	Fam131b	Esyt1
Cmya5	Cxcr4	Car13	Cep57	Fam151b	Ets1
Cnksr2	Cxxc5	Car14	Cep68	Fam163a	Etv4
Cnnm2	Cyb5r3	Car2	Cep76	Fam177a	Eva1b
Cnp	Cyba	Card19	Cep83	Fam178b	Evi5
Cntfr	Cybrd1	Carhsp1	Cers6	Fam184b	Evl
Cntn1	Cyp1b1	Carns1	Ces2b	Fam20a	Exo1
Cntn2	Cyp39a1	Caskin1	Cetn2	Fam214a	Exoc3l
Cobl	D430019H16Rik	Casq2	Cfap100	Fam222a	Exosc8
Coch	D630045J12Rik	Cavin4	Cfap20	Fam228a	Ext1
Col11a2	Dab2	Cbr2	Cfap298	Fam228b	Ezh2
Colq	Dach1	Cbx7	Cfap410	Fam234a	F11r
Comtd1	Dact1	Cc2d1b	Cfap69	Fan1	F2r
Coq8a	Dap	Ccdc13	Cfi	Fbxl16	Fabp5
Cox7b2	Dbf4	Ccdc159	Cgas	Fbxo2	Fabp7
Cp	Dbi	Ccdc17	Cgref1	Fbxo27	Fam102b
Cpeb1	Dcaf10	Ccdc187	Chad	Fbxo32	Fam110a
Cpeb3	Dcaf7	Ccdc89	Chaf1a	Fbxo36	Fam111a
Cpeb4	Dcakd	Ccdc92	Chaf1b	Fbxo7	Fam118a
Cpm	Dcbld1	Ccdc9b	Chek1	Fcnaos	Fam124b
Cpox	Dchs1	Ccl8	Chek2	Fcor	Fam129a
Cr2	Dck	Ccn3	Chga	Fezf2	Fam135b
Crebl2	Dclk2	Ccndbp1	Chgb	Fgd3	Fam162b
Crebrf	Dctpp1	Ccp110	Chic2	Fgf1	Fam167a
Crim1	Dcx	Ccpg1	Chl1	Fgf22	Fam171a2
Crlf3	Ddah2	Ccr5	Chml	Fgfr2	Fam174b
Crtac1	Ddias	Ccr7	Chmp6	Fhdc1	Fam210b
Cry2	Ddr2	Cd14	Chp2	Firre	Fam3c
Cryab	Ddx11	Cd163	Chrm2	Flrt1	Fam43a
Crybb1	Ddx21	Cd164l2	Chrna4	Fmn2	Fam89b
Crybg1	Ddx39	Cd209f	Chst15	Fmo2	Fancb
Csgalnact1	Ddx41	Cd209g	Chst7	Fmo5	Fancd2
Csmd3	Ddx54	Cd27	Chst9	Fn3k	Fanci
Csrnp3	Def6	Cd274	Chsy1	Fnbp1	Fancl
Csrp1	Dek	Cd300c2	Chtf18	Folh1	Far2
Cst3	Dennd2a	Cd300e	Cib2	Foxn3	Fat4
Ctbs	Dennd2c	Cd37	Cilp2	Foxred2	Fbl
Ctnna3	Dennd3	Cd38	Cip2a	Fpgt	Fblim1
Ctnnal1	Depdc1a	Cd3d	Cish	Frmd5	Fbln2
Ctsa	Depdc1b	Cd4	Cited1	Frmd8	Fbxl7
Ctsd	Dgkh	Cd46	CK137956	Fsd2	Fbxo5
Ctsf	Dgki	Cd47	Ckap2	Fxyd3	Fen1
Ctso	Dhfr	Cd48	Ckap2l	G0s2	Fgd1
Ctss	Dhx9	Cd53	Ckap4	Gabrb1	Fgf12
Ctxn3	Dipk1a	Cd59a	Cks1b	Gabrd	Fgfbp1
Cxcl14	Dipk2b	Cd74	Cks1brt	Gabrr2	Fgfbp3
Cxcr6	Disc1	Cd79a	Cks2	Gal3st1	Fgfr1op
Cyb561d1	Dkc1	Cd82	Cldn19	Galnt15	Fhl2
Cyb5d2	Dkk2	Cdc14b	Cldn5	Galnt6	Fhl3
Cyb5r2	Dleu7	Cdc37l1	Clec1a	Gamt	Fignl1
Cyb5rl	Dlgap5	Cdc42bpa	Clic1	Garem1	Fkbp10
Cyp27a1	Dll4	Cdc42ep2	Clint1	Gas7	Fkbp11
Cyp2d22	Dna2	Cdh10	Clspn	Gbp2	Fkbp9
Cyp2j12	Dnaaf2	Cdh19	Clstn2	Gbp4	Fli1
Cyp2j6	Dnajc9	Cdh20	Cmc2	Gca	Flna
Cyp2j8	Dnmt1	Cdk18	Cmklr1	Gcnt4	Flrt3
Cyp2j9	Dnmt3b	Cdk19	Cmtm3	Gda	Flt4
Cyp2u1	Dnph1	Cdk5	Cmtm4	Gdf10	Flvcr2
Cyp46a1	Dock6	Cdk5r2	Cngb1	Gfra1	Fmnl3
Cyp4f13	Dock7	Cdkl2	Cnih2	Ggact	Fmo1
Cyp4f14	Dok4	Cdkl5	Cnn2	Ggct	Fn1
Cyp4f15	Dpp6	Cdnf	Cnot6	Ggt1	Fnbp1l
Cyp4f17	Dpysl3	Cdr1os	Cnr1	Ggt6	Fndc1
Cyp4v3	Dpysl5	Cdr2l	Cntln	Ggt7	Fos
Cyp7b1	Draxin	Cds2	Cntnap2	Gjb1	Fosb
Cystm1	Dscc1	Ceacam1	Cntnap5b	Gjb6	Fosl2
Cyth1	Dse	Ceacam2	Col11a1	Gjc2	Foxc1
Cytl1	Dtl	Cebpa	Col12a1	Gjc3	Foxf2
D030047H15Rik	Dtx4	Cela1	Col18a1	Gk	Foxl2
D030055H07Rik	Dusp1	Cemip	Col1a2	Gkn3	Foxm1
D130040H23Rik	Dusp2	Cend1	Col22a1	Glrb	Foxq1
D330050G23Rik	Dusp5	Cep120	Col26a1	Gltp	Foxs1
D3Ertd751e	Dusp6	Cep170b	Col28a1	Glul	Fras1
D430018E03Rik	Dut	Cep85l	Col3a1	Gm10220	Frat2
D630003M21Rik	Dync1i1	Cep97	Col4a1	Gm10471	Frem2
D630033O11Rik	Dynlt1a	Cept1	Col4a2	Gm10605	Frmd3
D7Ertd443e	Dynlt1b	Cercam	Col4a3	Gm10629	Frmpd3
D930015M05Rik	Dynlt1f	Cers2	Col4a5	Gm10687	Frzb
D930019O06Rik	Dyrk2	Ces1d	Col4a6	Gm10862	Fst
D930020B18Rik	Dyrk3	Ces5a	Col5a1	Gm10863	Fstl1
Daam2	Dysf	Cfb	Col5a2	Gm11274	Fstl5
Dact2	E130317F20Rik	Cfh	Col6a2	Gm12258	Fxyd2
Dact3	E2f1	Cfp	Col7a1	Gm12326	Fxyd6
Dagla	E2f2	Chchd10	Col9a2	Gm12405	Fzd3
Daglb	E2f7	Chd9	Colgalt1	Gm13031	G2e3
Dalir	E2f8	Chdh	Commd2	Gm13110	Gabrb2
Dapl1	Ebf3	Chil1	Coq10b	Gm13270	Gadd45b
Dbil5	Ecm1	Chmp1b	Cpa1	Gm13322	Gadd45g
Dbndd2	Ecscr	Chmp7	Cpe	Gm13480	Galnt10
Dbp	Ect2	Chn2	Cpne8	Gm13483	Gar1
Dbx2	Eda2r	Chst8	Cpsf2	Gm13872	Gas2l3
Dcdc2b	Eef1a1	Churc1	Cpsf4	Gm13905	Gem
Dctd	Eef1b2	Cideb	Cpxm1	Gm14391	Gemin6
Dcxr	Eef1g	Cipc	Crabp2	Gm14412	Gen1
Ddb2	Eepd1	Ckmt1	Crb1	Gm14443	Ggta1
Ddhd1	Efcab11	Clasp2	Crb2	Gm14569	Gimap4
Ddit4l	Efna1	Clca4a	Crcp	Gm15417	Gimap5
Ddn	Efna4	Clcn2	Crlf1	Gm15446	Gimap6
Ddo	Efnb1	Clcn5	Crlf2	Gm15535	Gimap9
Defb42	Efnb2	Clcn6	Crmp1	Gm15713	Gins1
Degs2	Egfl7	Cldn10	Crtap	Gm15834	Gins2
Dennd1a	Egfl8	Cldn11	Csk	Gm15912	Gja4
Depdc7	Egln3	Cldn14	Csmd1	Gm15972	Gja5
Deptor	Egr1	Cldn22	Csmd2	Gm16168	Gjc1
Derl1	Egr2	Clec10a	Csnk2a2	Gm16277	Glb1l2
Derl3	Eid2	Clec2d	Cspg4	Gm16638	Glrx
Desi1	Eif1a	Clec4a2	Csrnp1	Gm16759	Gm10076
Dgat2	Eif2s1	Clec4n	Csrp2	Gm16794	Gm10131
Dgkg	Eif3e	Clec5a	Ctbp2	Gm16958	Gm10184
Dhrs11	Eif3f	Clgn	Ctf1	Gm17203	Gm10282
Dhrs3	Eif4a1	Clic4	Cthrc1	Gm17354	Gm10643
Dhrs7	Eif5a	Clic5	Ctla2a	Gm17597	Gm10762
Dio2	Elavl2	Clip3	Ctla2b	Gm19409	Gm10941
Dipk1c	Eldr	Clmn	Ctsc	Gm19967	Gm11496
Disp3	Elf4	Cln3	Ctsh	Gm20045	Gm13889
Dixdc1	Elk3	Cln8	Ctsw	Gm20342	Gm14207
Dlgap2	Eme1	Clu	Ctu2	Gm20515	Gm14662
Dlgap3	Emid1	Cmah	Cul7	Gm20636	Gm15270
Dmac2	Emilin1	Cmip	Cxadr	Gm20743	Gm16104
Dmp1	Emilin3	Cmtm5	Cxcl1	Gm20751	Gm1673
Dmpk	Eml4	Cnbd2	Cxcr4	Gm2109	Gm17025
Dnah7b	Emp1	Cnksr2	Cxxc4	Gm2115	Gm17455
Dnaic1	Emp2	Cnmd	Cyb5r3	Gm21671	Gm17750
Dnaic2	Enc1	Cnnm2	Cyba	Gm21680	Gm19426
Dnaja4	Eng	Cnp	Cybrd1	Gm26512	Gm19590
Dnajb2	Enpp3	Cntfr	Cyp1b1	Gm26519	Gm20033
Dnajb9	Epb41	Cntn1	Cyp39a1	Gm26543	Gm20667
Dnajc12	Epb41l4a	Cntn2	Cyp51	Gm26638	Gm2237
Dnajc27	Epb41l4aos	Cntn3	D030046N08Rik	Gm26671	Gm26604
Dnajc28	Epha2	Cntnap1	D030055H07Rik	Gm26703	Gm26802
Dnajc6	Epha3	Cobl	D630045J12Rik	Gm26747	Gm29260
Dnase1l2	Epha5	Cobll1	D830050J10Rik	Gm26843	Gm35040
Dnm3	Epha7	Col11a2	Dab1	Gm27151	Gm3550
Dnm3os	Ephb4	Col14a1	Dach1	Gm28320	Gm36028
Dock10	Epor	Col15a1	Dact1	Gm28322	Gm38287
Dock5	Epp13	Col1a1	Dag1	Gm28424	Gm42047
Dok7	Erbb2	Col20a1	Dap	Gm28941	Gm43126
Dop1b	Erc2	Col4a3bp	Dbf4	Gm28959	Gm43566
Dpm1	Ercc6l	Colca2	Dbi	Gm29666	Gm45716
Drp2	Erg	Colq	Dbn1	Gm30075	Gm5914
Dst	Erh	Coq8a	Dbndd1	Gm30340	Gm8817
Dtna	Eri1	Coro2a	Dbpht2	Gm30606	Gm9885
Dusp10	Esam	Cox17	Dcakd	Gm32633	Gmnn
Dusp15	Esco2	Cox6a2	Dcbld1	Gm33027	Gmpr
Dusp22	Esm1	Cox7b2	Dck	Gm33594	Gng2
Dusp26	Espl1	Cox8b	Dctpp1	Gm37459	Gng3
Dusp28	Esyt1	Cp	Dcun1d5	Gm37814	Golm1
E130102H24Rik	Etaa1	Cpa2	Ddah1	Gm37885	Gpc3
E130311K13Rik	Etaa1os	Cpd	Ddah2	Gm38085	Gpr161
E230029C05Rik	Ets1	Cpeb1	Ddias	Gm38562	Gpr27
E330034G19Rik	Ets2	Cpeb2	Ddr2	Gm39121	Gpr50
E530011L22Rik	Etv4	Cpeb3	Ddx11	Gm4070	Gpx3
Eaf2	Eva1b	Cpm	Ddx19a	Gm4221	Gpx7
Echdc3	Evi5	Cpox	Ddx21	Gm42372	Gpx8
Edil3	Evl	Cr2	Ddx25	Gm42500	Grap
Efcab14	Exo1	Creb5	Ddx39	Gm42756	Grb10
Efemp1	Exoc3l	Crebl2	Ddx41	Gm43242	Grcc10
Efhd1	Exosc7	Crebrf	Def6	Gm43263	Grip1
Efnb3	Exosc8	Creg2	Dek	Gm43330	Grm5
Egf	Ext1	Crispld1	Dennd2a	Gm43597	Gsg1l
Egfl6	Ezh2	Crispld2	Dennd2c	Gm44167	Gtf2e2
Egfros	F11r	Crppa	Dennd3	Gm4419	Gtse1
Ehhadh	F2r	Crtac1	Depdc1a	Gm44202	Gucy1a1
Eif2s3y	Faap20	Cry2	Dera	Gm44257	Gucy2f
Elavl3	Fabp5	Cryab	Des	Gm44386	Gypc
Ell2	Fabp7	Crybg1	Desi2	Gm44763	H19
Elmo2	Fam102b	Crybg2	Deup1	Gm4491	Hacd4
Elmo3	Fam107b	Crybg3	Dgkh	Gm45022	Hap1
Elmod3	Fam110a	Csf1r	Dhfr	Gm4524	Hapln3
Elovl7	Fam111a	Csmd3	Dhh	Gm45250	Hapln4
Emc9	Fam118a	Csrnp3	Dhrs13	Gm45605	Has2
Emilin2	Fam120c	Csrp1	Dhx32	Gm45650	Haspin
Eml1	Fam122b	Cst6	Dhx58os	Gm45708	Hat1
Eml2	Fam124b	Cstad	Dipk1a	Gm45767	Haus4
Endod1	Fam126a	Cstb	Dipk2b	Gm45847	Haus7
Endou	Fam129a	Ctnna3	Disc1	Gm4631	Hdac2
Enho	Fam129b	Ctnnal1	Dkk2	Gm4673	Hebp2
Enpp2	Fam135b	Ctsa	Dleu7	Gm47512	Hectd2
Enpp4	Fam162b	Ctsk	Dlgap5	Gm4787	Hells
Enpp5	Fam167a	Ctss	Dlk1	Gm4924	Hes1
Enpp6	Fam171a2	Ctxn2	Dll3	Gm5083	Hes5
Entpd2	Fam174b	Cul9	Dll4	Gm609	Hhex
Epb41l3	Fam210b	Cutal	Dlx1	Gm6145	Hic1
Ephb1	Fam241a	Cx3cl1	Dlx2	Gm6277	Higd1b
Ephx1	Fam3c	Cxcl14	Dmc1	Gm7347	Hirip3
Ephx2	Fam43a	Cxcl16	Dmrta2	Gm7361	Hist1h2ap
Eps15	Fam47e	Cxcr6	Dna2	Gm7598	Hk2
Eps8	Fam89b	Cyb561d1	Dnah7a	Gm7967	Hmcn1
Eps8l2	Fancb	Cyb5r2	Dnah8	Gm9925	Hmgb2
Erbb3	Fancd2	Cybb	Dnajb13	Gm9946	Hmgb3
Erbb4	Fanci	Cyld	Dnajc2	Gm9958	Hmgcs1
Ermap	Fancl	Cyp27a1	Dnajc25	Gm9989	Hmgcs2
Ermn	Far2	Cyp2d22	Dnajc9	Gnai1	Hmgn1
Esrrb	Fat1	Cyp2j12	Dnmbp	Gnao1	Hmmr
Etfbkmt	Fat4	Cyp2j6	Dnmt1	Gng13	Hnrnpa0
Etnk2	Fau	Cyp2j9	Dnmt3b	Gng7	Hnrnpa1
Etnppl	Fbl	Cyp2u1	Dock7	Gng8	Hnrnpa3
Eva1a	Fblim1	Cyp3a13	Dok4	Gngt2	Hnrnpab
Evi2	Fbln2	Cyp4f13	Dok5	Gpc5	Hnrnpd
Evi2a	Fbln5	Cyp4f14	Dok6	Gpd1	Hnrnpf
Exd1	Fbn1	Cyp4f15	Donson	Gphn	Hs6st2
Extl1	Fbn2	Cystm1	Dpf1	Gpld1	Hspg2
Eya1	Fbxl19	Cyth1	Dph6	Gpr146	Htra3
Ezh1	Fbxl7	Cytl1	Dpp4	Gpr155	Ica1
Ezr	Fbxo5	D130017N08Rik	Dpp6	Gpr162	Icam2
F3	Fbxw4	D16Ertd472e	Dpysl3	Gpr179	Id1
F630040K05Rik	Fem1b	D1Ertd622e	Dpysl4	Gpr37	Id3
F730043M19Rik	Fen1	D230022J07Rik	Dram1	Gpr37l1	Ier2
F8	Fgd1	D330041H03Rik	Dscc1	Gpr62	Ier5l
F830208F22Rik	Fgd5	D3Ertd751e	Dsn1	Gprc5b	Ifngr2
Fa2h	Fgf12	D5Ertd579e	Dtl	Gpt	Igf2
Faah	Fgfbp1	D630024D03Rik	Dtx2	Gramd1b	Igf2r
Fads6	Fgfbp3	D7Ertd443e	Dtx4	Grb14	Igfbp3
Fah	Fgfr1op	D930019O06Rik	Dtymk	Grhl1	Igfbp4
Fahd2a	Fhl2	D930020B18Rik	Dusp1	Grhpr	Igfbp7
Faim2	Fhl3	Daam1	Dusp14	Grin2b	Igsf10
Fam107a	Fignl1	Daam2	Dusp2	Grin2c	Igsf5
Fam131b	Fkbp10	Dact3	Dusp27	Grina	Il17rd
Fam13c	Fkbp11	Dalir	Dusp4	Grm7	Il2rg
Fam151b	Fkbp9	Dapk2	Dusp5	Gsn	Il4ra
Fam161b	Fli1	Dbil5	Dusp6	Gss	Impdh2
Fam163a	Flna	Dbndd2	Dut	Gsta3	Incenp
Fam163b	Flnc	Dbp	Dynlt1f	Gstm5	Inka1
Fam177a	Flrt3	Dcaf17	Dyrk2	Gsto2	Inka2
Fam178b	Flt4	Dcc	Dyrk3	Gstp1	Iqgap2
Fam184a	Flvcr2	Dclk3	Dysf	Gstt3	Iqgap3
Fam184b	Fmnl3	Dcn	E030030I06Rik	Gucy2e	Islr
Fam189a2	Fmo1	Dcp1a	E130006D01Rik	H2-K1	Isoc1
Fam20a	Fn1	Dct	E130114P18Rik	H2-T23	Itga1
Fam214a	Fnbp1l	Dctn1	E130215H24Rik	Hagh	Itga11
Fam217b	Fndc1	Dctn4	E130309D02Rik	Haglr	Itga2
Fam222a	Fos	Ddc	E230016M11Rik	Hapln2	Itga4
Fam227a	Fosb	Ddhd2	E2f1	Hcn2	Itga5
Fam228a	Fosl2	Ddit3	E2f2	Hdac11	Itga9
Fam228b	Foxc1	Ddn	E2f3	Hdac5	Itgb1
Fam234a	Foxf2	Ddo	E2f5	Hddc3	Itpa
Fam71e1	Foxl2	Ddr1	E2f7	Hexb	Itpripl1
Fan1	Foxm1	Ddx60	E2f8	Hhatl	Jak3
Fas	Foxq1	Defb42	Ears2	Hhip	Jmjd7
Fbxl16	Foxs1	Degs1	Ebf4	Hip1r	Jpt1
Fbxl21	Fras1	Degs2	Eci2	Hivep3	Jpt2
Fbxo2	Frat2	Dennd1a	Ecm1	Hlf	Jun
Fbxo27	Frem2	Dennd4a	Ecscr	Hnmt	Junb
Fbxo32	Frmd3	Dennd4b	Ect2	Hopx	Kank4
Fbxo36	Frmpd3	Dennd5a	Ednra	Hpca	Kcnd3
Fbxo44	Frzb	Depdc7	Ednrb	Hpcal4	Kcne1l
Fbxo7	Fst	Deptor	Eef1b2	Hpdl	Kcnj2
Fcnaos	Fstl1	Desi1	Eef1g	Hpx	Kcnj6
Fcor	Fstl5	Dgat2	Eepd1	Hr	Kcnmb4
Fezf2	Fxyd2	Dgkq	Efcab11	Hrh1	Kcnq1
Fgd3	Fxyd6	Dhrs7	Efemp2	Hrh3	Kcp
Fgd4	Fzd3	Dhx58	Efhb	Hs1bp3	Kctd5
Fgf1	Fzd6	Dip2a	Efhd2	Hs3st1	Kdr
Fgf22	G2e3	Dip2b	Efna4	Hsd11b1	Kif11
Fgfr2	G3bp1	Dipk2a	Efnb1	Hsd17b11	Kif14
Fgfr3	Gabrb2	Diras1	Efnb2	Hspa1a	Kif15
Fggy	Gad2	Diras2	Eftud2	Hspa1b	Kif18a
Fhdc1	Gadd45b	Dis3l2	Egfl7	Hspb1	Kif18b
Ficd	Gadd45g	Disp3	Egfl8	Htr6	Kif20a
Firre	Galns	Dixdc1	Egflam	Htra1	Kif20b
Fitm2	Galnt10	Dleu2	Egfr	Icosl	Kif22
Fjx1	Gap43	Dlg1	Egfros	Idua	Kif23
Fkbp1b	Gar1	Dlg2	Egln3	Iffo1	Kif24
Flrt1	Gas2l3	Dlgap2	Egr1	Ifi27	Kif2a
Fmn2	Gatad2a	Dlgap3	Egr2	Ifit1	Kif2c
Fmo2	Gdf5	Dlk2	Egr3	Ifit3	Kif4
Fmo5	Gdpd5	Dmp1	Egr4	Ifit3b	Kifc1
Fn3k	Gem	Dmpk	Eid2	Igfbp6	Klf10
Fnbp1	Gemin6	Dmtn	Eif1a	Igsf11	Klf2
Folh1	Gen1	Dnah14	Eif1ad	Igsf8	Klf6
Foxn3	Gfod2	Dnah7b	Eif2ak2	Iigp1	Klhl13
Foxo6os	Ggta1	Dnaja4	Eif3f	Ikzf2	Klhl23
Foxred2	Gimap1	Dnajb2	Eif3i	Il15ra	Klhl25
Fpgt	Gimap4	Dnajb9	Eif4e2	Il17ra	Klhl6
Frg2f1	Gimap5	Dnajc12	Eif4ebp1	Il17rb	Klk8
Frmd5	Gimap6	Dnajc16	Eif5a	Il1rap	Knl1
Frmd8	Gimap9	Dnajc27	Elavl2	Il33	Knstrn
Frmpd1	Gins1	Dnajc6	Elavl4	Inf2	Kntc1
Fsd2	Gins2	Dnm2	Eldr	Inhba	Kpna2
Fuca2	Gja4	Dnm3	Elk3	Inmt	Kras
Fuom	Gja5	Dnm3os	Eln	Insc	Krtap7-1
Fut9	Gjc1	Dock10	Eme1	Ip6k3	Kti12
Fuz	Glb1l2	Dock3	Emid1	Irak2	L3hypdh
Fxyd1	Glce	Dock5	Emilin1	Irak3	Lama1
Fxyd3	Glrx	Dock8	Eml4	Irf6	Lama4
Fzd2	Glrx5	Dock9	Emp1	Isoc2a	Lamb1
Fzd9	Gm10076	Dok7	Emp2	Isoc2b	Lamc1
G0s2	Gm10131	Dop1a	Emp3	Itgad	Lancl3
Gaa	Gm10184	Dop1b	Emx2	Itgb4	Larp7
Gabra2	Gm10282	Dpp7	Enc1	Itih3	Lcp2
Gabrb1	Gm10643	Dpy19l1	Eng	Jade2	Ldb2
Gabrd	Gm10762	Dpysl2	Enkd1	Jakmip1	Lgals9
Gabrg1	Gm10941	Drd1	Enpp3	Jakmip3	Lig1
Gabrr2	Gm11496	Dscaml1	Entpd7	Jam3	Limd2
Gal3st1	Gm11808	Dspp	Epb41	Josd2	Lin9
Galnt15	Gm12184	Dst	Epb41l4a	Jph1	Lipc
Galnt17	Gm13889	Dstyk	Epb41l5	Jph4	Lipg
Galnt6	Gm14207	Dubr	Epha2	Kantr	Lmnb1
Gamt	Gm14230	Dusp10	Epha3	Kcna1	Lmnb2
Ganc	Gm14434	Dusp15	Epha5	Kcna2	Lmo2
Garem1	Gm14662	Dusp16	Ephb2	Kcng4	Lmo3
Gas6	Gm15270	Dusp19	Epop	Kcnh3	Lockd
Gas7	Gm15444	Dusp26	Epor	Kcnj14	Lor
Gask1a	Gm16104	Dusp7	Epp13	Kcnk1	Lpcat1
Gbp2	Gm1673	Dusp8	Erbb2	Kcnk13	Lpl
Gbp4	Gm17025	Dync1i1	Ercc6l	Kcnma1	Lratd1
Gca	Gm17455	Dync1li2	Erg	Kcnn2	Lrfn4
Gcnt4	Gm17750	E030025P04Rik	Ergic1	Kcnq3	Lrp8
Gda	Gm19426	E130102H24Rik	Erh	Kcnrg	Lrr1
Gdf10	Gm19590	E130308A19Rik	Erich2	Kcnt1	Lrrc42
Gdf11	Gm2000	E230029C05Rik	Erich2os	Kctd13	Lrrc55
Gfra1	Gm20033	E330020D12Rik	Esam	Kctd16	Lrrc59
Ggact	Gm20667	E330034G19Rik	Esco2	Kctd21	Lrrfip1
Ggct	Gm2237	Eaf2	Esm1	Kctd4	Lsm11
Ggnbp1	Gm26604	Ebp	Espl1	Kdsr	Lsm2
Ggt1	Gm26802	Edil3	Esyt1	Kif13b	Lsm4
Ggt6	Gm26813	Edn3	Etfa	Kif1a	Lsr
Ggt7	Gm29260	Eef1a2	Ets1	Kif5a	Lurap1l
Ghr	Gm3468	Efcab14	Etv4	Kif5c	Lxn
Gja1	Gm35040	Efemp1	Etv6	Kifc2	Ly75
Gjb1	Gm3550	Efhd1	Eva1b	Kirrel2	Lyn
Gjb6	Gm36028	Efnb3	Evi5	Kirrel3	Mad2l1
Gjc2	Gm3636	Egf	Evl	Klhdc7a	Madcam1
Gjc3	Gm38287	Ehhadh	Exo1	Klhl2	Maff
Gk	Gm3892	Eif4a2	Exoc3l	Klk6	Maged1
Gkn3	Gm42047	Elac1	Exoc3l4	Kndc1	Maged2
Gldc	Gm43126	Elavl3	Exosc8	Krba1	Magohb
Gli2	Gm43566	Elfn2	Ext1	Ky	Mamdc2
Gli3	Gm44751	Ell2	Ezh2	Lama3	Mamld1
Glis3	Gm45518	Elmo1	F11r	Lap3	Man2a1
Glrb	Gm45716	Elmo2	F2r	Larp6	Map2k3
Gltp	Gm5914	Elmsan1	F420014N23Rik	Lcat	Map3k1
Glul	Gm8817	Elovl1	Fabp4	Ldah	Map4k1
Glyctk	Gm9885	Elovl7	Fabp5	Ldb3	Map7d3
Gm10010	Gmnn	Emc9	Fabp7	Ldhd	Mapk11
Gm10097	Gmpr	Emilin2	Fadd	Leng8	Mapk12
Gm10220	Gnai2	Eml1	Fads2	Letm2	Mapk7
Gm10277	Gnas	Eml2	Fam102b	Lgals3bp	Mapre1
Gm10471	Gng2	Eml6	Fam110a	Lgi1	Marcks
Gm10561	Gng3	En2	Fam110b	Lgi3	Marcksl1
Gm10605	Golm1	Endod1	Fam111a	Lgi4	Marveld2
Gm10629	Gpc3	Eno2	Fam114a1	Lgr4	Mastl
Gm10644	Gpr149	Enoph1	Fam118a	Lif	Maz
Gm10687	Gpr153	Enox1	Fam118b	Lims2	Mb21d2
Gm10862	Gpr161	Enpp1	Fam124a	Lix1	Mcm10
Gm10863	Gpr17	Enpp2	Fam124b	Lncpint	Mcm2
Gm11266	Gpr27	Enpp4	Fam129a	Lpar1	Mcm3
Gm11274	Gpr50	Enpp5	Fam135b	Lpcat2	Mcm4
Gm11532	Gpr85	Enpp6	Fam136a	Lpgat1	Mcm5
Gm11611	Gprin3	Entpd5	Fam13a	Lpin1	Mcm6
Gm11681	Gpx3	Epb41l1	Fam149a	Lpin3	Mcm7
Gm11714	Gpx7	Epb41l3	Fam162b	Lrif1	Mdfi
Gm12224	Gpx8	Epb41l4b	Fam167a	Lrp1b	Mdfic
Gm12258	Grap	Epg5	Fam171a2	Lrrc2	Mdk
Gm12289	Grb10	Ephb1	Fam174b	Lrrn1	Mdm1
Gm12326	Grcc10	Ephx1	Fam181a	Ltbp1	Med10
Gm12405	Grem2	Ephx2	Fam181b	Ly6a	Mef2b
Gm12406	Gria3	Ephx4	Fam210b	Ly6c1	Meg3
Gm12840	Grin3a	Epm2a	Fam216a	Lynx1	Megf6
Gm13031	Grip1	Epn2	Fam3c	Lypd6	Melk
Gm13110	Grm5	Eps15	Fam43a	Lypd6b	Meox1
Gm13187	Gsg1l	Eps8	Fam57b	Macrod1	Mest
Gm13270	Gstcd	Eps8l1	Fam71e1	Mag	Mettl27
Gm13322	Gtf2e2	Eps8l2	Fam78b	Magi2	Mettl9
Gm13480	Gtf3c4	Erbb3	Fam81a	Mal	Mex3a
Gm13483	Gtse1	Erbb4	Fam83d	Malat1	Mfap2
Gm13563	Gucy1a1	Erbin	Fam89b	Man1a	Mfap4
Gm13830	Gucy2f	Ermap	Fam98b	Maob	Mfng
Gm13861	Gypc	Ermn	Fanca	Map1a	Mgat4b
Gm13872	H19	Ermp1	Fancb	Map3k5	Miat
Gm13905	H2-Ab1	Ern1	Fancd2	Map6d1	Mir9-3hg
Gm14296	H2-DMa	Errfi1	Fanci	Map7d2	Mis18a
Gm14391	H3f3b	Esrp1	Fancl	Mapk1ip1	Mis18bp1
Gm14412	Hacd4	Etnk2	Fap	Mapk8ip3	Mki67
Gm14443	Hap1	Etnppl	Far2	Mapre3	Mknk2
Gm14569	Hapln3	Etohd2	Farsa	Mapt	Mmd
Gm14965	Hapln4	Etv1	Fat4	Mast3	Mmp14
Gm15417	Has2	Eva1a	Fbl	Mast4	Mmp15
Gm15446	Haspin	Evi2a	Fblim1	Mbp	Mmp16
Gm15520	Hat1	Evi5l	Fbln2	Me3	Mmp17
Gm15521	Haus4	Exd1	Fbxl15	Megf10	Mmp25
Gm15535	Haus5	Exd2	Fbxl7	Mertk	Mmp9
Gm15577	Haus6	Exoc6b	Fbxo16	Mettl7a1	Mmrn1
Gm15601	Haus7	Exph5	Fbxo17	Mfap3l	Mms22l
Gm15627	Hba-a1	Extl1	Fbxo5	Mfn1	Mn1
Gm15713	Hba-a2	Eya1	Fbxw7	Mfsd13a	Mns1
Gm15764	Hbb-bs	Ezh1	Fbxw9	Mfsd6	Morrbid
Gm15787	Hbb-bt	F13a1	Fdps	Mfsd8	Mov10
Gm15816	Hdac2	F3	Fen1	Mgat4c	Mrc2
Gm15834	Hebp2	F730043M19Rik	Fgd1	Mical2	Msn
Gm15852	Hectd2	F8	Fgf12	Micall1	Msrb3
Gm15893	Hells	Fa2h	Fgf13	Mink1	Mta2
Gm15903	Hes1	Faah	Fgf14	Mir124-2hg	Mtbp
Gm15912	Hes5	Fads6	Fgfbp1	Mitf	Mtfr2
Gm15952	Hhex	Fah	Fgfbp3	Mkln1os	Mvk
Gm15972	Hic1	Faim2	Fgfr1op	Mlip	Mxd3
Gm16023	Higd1b	Fam102a	Fhl2	Mlxipl	Mxra8
Gm16041	Hirip3	Fam107a	Fhl3	Mmgt2	Mybl1
Gm1604b	Hist1h2ap	Fam122b	Fignl1	Mob3b	Mybl2
Gm16076	Hist1h2bp	Fam126b	Filip1l	Mobp	Myc
Gm16168	Hjurp	Fam131b	Fkbp10	Mog	Mycl
Gm16185	Hk2	Fam151b	Fkbp11	Mpv17l	Mycn
Gm16277	Hmcn1	Fam163a	Fkbp1b	Mrm1	Myct1
Gm16638	Hmga1	Fam167b	Fkbp3	Mroh7	Myef2
Gm16759	Hmgb2	Fam174a	Fkbp5	mt-Atp6	Myh10
Gm16794	Hmgb3	Fam177a	Fkbp9	mt-Atp8	Myh9
Gm16861	Hmgcs1	Fam178b	Fli1	mt-Co1	Myl12a
Gm16958	Hmgcs2	Fam180a	Flna	mt-Co2	Myo1b
Gm1698	Hmgn1	Fam184b	Flrt3	mt-Co3	Myzap
Gm17203	Hmgn2	Fam186a	Flt4	mt-Cytb	N4bp3
Gm17354	Hmmr	Fam20a	Flvcr2	mt-Nd2	Naa50
Gm17597	Hnrnpa0	Fam214a	Fmnl3	mt-Nd3	Nab2
Gm19409	Hnrnpa1	Fam222a	Fmo1	mt-Nd4	Nans
Gm1979	Hnrnpa3	Fam228a	Fn1	mt-Nd4l	Nap1l1
Gm19967	Hnrnpab	Fam228b	Fnbp1l	mt-Nd5	Nasp
Gm20045	Hnrnpd	Fam234a	Fndc1	Mt1	Ncan
Gm20342	Hnrnpf	Fam53b	Fndc3b	Mtcp1	Ncapd2
Gm20383	Hook1	Fam57a	Fos	Mterf1a	Ncapg
Gm20515	Hprt	Fan1	Fosb	Mtfp1	Ncapg2
Gm20633	Hs6st2	Fancc	Fosl2	Mttp	Ncaph
Gm20636	Hspa12a	Fancf	Foxc1	Mtus1	Nckap5l
Gm20646	Hspg2	Fat3	Foxd1	Myh11	Ndc80
Gm20692	Htra3	Fbxl16	Foxd2os	Myh14	Ndn
Gm20743	Hunk	Fbxl5	Foxf2	Myo1d	Ndst3
Gm20751	Ica1	Fbxo2	Foxl2	Myrf	Nectin2
Gm20939	Icam2	Fbxo27	Foxm1	Myrip	Nedd4
Gm2109	Id1	Fbxo28	Foxp2	Naaa	Nedd9
Gm2115	Id3	Fbxo32	Foxq1	Naaladl2	Neil3
Gm21663	Ier2	Fbxo36	Foxs1	Nacad	Nek2
Gm21671	Ier5l	Fbxo7	Fras1	Nap1l5	Nek6
Gm21680	Ifit2	Fbxo8	Frat1	Nat1	Nell2
Gm21814	Ifngr2	Fbxw17	Frat2	Nat8	Nes
Gm26512	Igf2	Fcer1g	Frem2	Nat8f1	Neto2
Gm26513	Igf2r	Fcgr1	Frmd3	Nat8f3	Neurl1b
Gm26519	Igfbp3	Fcgr2b	Frmpd3	Nat8f4	Nexmif
Gm26543	Igfbp4	Fcgr3	Frrs1	Nat8f5	Nfatc4
Gm26575	Igfbp7	Fcmr	Frzb	Nat8f6	Nfkbiz
Gm26588	Igsf1	Fcna	Fsip1	Nat8f7	Nhp2
Gm26621	Igsf10	Fcnaos	Fst	Nceh1	Nhs
Gm26638	Igsf5	Fcor	Fstl1	Ndrg1	Nid1
Gm26647	Il17rd	Fech	Fstl5	Neat1	Nid2
Gm26648	Il2rg	Fez1	Fubp1	Neurog1	Nin
Gm26660	Il4ra	Fezf2	Fxn	Nfasc	Nkd2
Gm26671	Ilf3	Fgd3	Fxyd2	Nhlrc4	Nlrc3
Gm26674	Impdh2	Fgf1	Fxyd6	Ninj2	Nmb
Gm26676	Ina	Fgf22	Fzd1	Nipa1	Nme4
Gm26703	Incenp	Fgf7	Fzd3	Nipal2	Nog
Gm26724	Inka1	Fgfr2	Fzd9	Nipal4	Nomo1
Gm26747	Inka2	Fhdc1	Fzr1	Nkain1	Nop58
Gm26788	Ints7	Fibin	G2e3	Nkain2	Nos2
Gm26789	Ipo5	Fign	G530011O06Rik	Nkiras1	Nostrin
Gm26843	Ipo9	Firre	G630016G05Rik	Nkx6-2	Notch3
Gm26873	Iqgap2	Fktn	Gabrb2	Nmral1	Notum
Gm26881	Iqgap3	Flrt1	Gabrg3	Nol3	Nova2
Gm26910	Irf5	Flt3	Gad1os	Nol4	Nox4
Gm26981	Irs2	Fmn1	Gadd45b	Npas2	Npas1
Gm27003	Islr	Fmn2	Gadd45g	Npc1	Npm1
Gm27151	Isoc1	Fmo2	Galnt10	Nphp3	Npm3
Gm27206	Itga1	Fmo5	Gar1	Nphs1	Npnt
Gm28175	Itga11	Fn3k	Gas1	Nphs1os	Npr3
Gm28320	Itga2	Fnbp1	Gas2l3	Nr1d1	Nptx1
Gm28322	Itga4	Fnip1	Gata3	Nr3c2	Nptx2
Gm28424	Itga5	Fnip2	Gcsh	Nrbp2	Nr2f2
Gm28750	Itga9	Folh1	Gdf15	Nrgn	Nr2f6
Gm28941	Itgb1	Folr2	Gdpd2	Nrip2	Nr4a1
Gm28959	Itpa	Foxn2	Gem	Nrsn1	Nr4a2
Gm29055	Itpripl1	Foxn3	Gemin5	Nt5c2	Nrarp
Gm29112	Jade3	Foxred2	Gemin6	Nt5dc3	Nrep
Gm29508	Jag2	Fpgt	Gen1	Nt5e	Nrg1
Gm29514	Jak3	Frmd4b	Gga2	Ntsr2	Nrk
Gm29666	Jmjd7	Frmd5	Ggta1	Nudt7	Nrm
Gm30075	Jpt1	Frmd8	Gimap4	Nupr1	Nsa2
Gm30340	Jpt2	Frmpd4	Gimap5	Oaf	Nsd2
Gm30606	Jun	Frs3	Gimap6	Ociad2	Nsg1
Gm30731	Junb	Fryl	Gimap9	Ogdhl	Nsg2
Gm30873	Kank4	Fsd2	Gins1	Ogt	Nsl1
Gm32633	Kbtbd6	Fth1	Gins2	Olfml1	Nt5dc2
Gm32817	Kcna3	Fxyd3	Gins3	Olfr287	Ntng1
Gm33027	Kcnb2	Fyco1	Gja4	Olfr558	Ntrk3
Gm33594	Kcnc2	G0s2	Gja5	Omg	Nubp1
Gm34730	Kcnd2	Gab1	Gjc1	Onecut2	Nudt14
Gm36823	Kcnd3	Gabrb1	Glb1	Opalin	Nudt21
Gm36988	Kcne1l	Gabrd	Glb1l2	Oplah	Nuf2
Gm37107	Kcnip4	Gabrr2	Glrx	Osbp2	Nup210
Gm37459	Kcnj2	Gad1	Glrx3	Osbpl1a	Nup62
Gm37573	Kcnj6	Gal3st1	Glud1	Otud7a	Nup93
Gm37814	Kcnmb4	Galnt15	Gm10076	Otud7b	Nusap1
Gm37864	Kcnq1	Galnt5	Gm10131	P2rx4	Nxph1
Gm37885	Kcp	Galnt6	Gm10184	P2ry12	Nxph4
Gm38085	Kctd12	Gamt	Gm10282	P4htm	Nxt1
Gm38348	Kctd20	Garem1	Gm10320	Pacs2	Nynrin
Gm38562	Kctd5	Gas7	Gm10544	Pacsin1	Odc1
Gm39121	Kctd8	Gask1b	Gm10643	Padi2	Oip5
Gm4070	Kdm2b	Gatm	Gm10762	Pak1	Olfm2
Gm4117	Kdr	Gbp2	Gm10941	Pak7	Olfml2a
Gm42067	Kif11	Gbp4	Gm11496	Paqr5	Opn3
Gm4221	Kif14	Gbp9	Gm11549	Paqr6	P2rx5
Gm42372	Kif15	Gca	Gm11650	Paxx	P3h1
Gm42463	Kif18a	Gcat	Gm11772	Pcbp4	P4ha3
Gm42500	Kif18b	Gcfc2	Gm12296	Pcdh9	Pabpc1
Gm42696	Kif20a	Gcnt4	Gm12927	Pcdhb12	Pabpc4l
Gm42717	Kif20b	Gda	Gm12968	Pcdhb14	Pacs1
Gm42723	Kif22	Gdap1	Gm13212	Pclo	Pafah1b3
Gm42756	Kif23	Gdf10	Gm13307	Pcolce2	Pald1
Gm42846	Kif24	Gfod1	Gm13470	Pcp4l1	Palld
Gm43118	Kif26a	Gfpt2	Gm13889	Pcsk1n	Palmd
Gm43242	Kif26b	Gfra1	Gm14207	Pcsk2	Panx1
Gm43254	Kif2a	Ggact	Gm14662	Pcsk6	Pard6b
Gm43259	Kif2c	Ggct	Gm15270	Pde4a	Pard6g
Gm43263	Kif4	Ggt1	Gm15441	Pde4c	Parpbp
Gm43330	Kifc1	Ggt6	Gm15852	Pde8a	Pask
Gm43597	Kit	Ggt7	Gm16096	Pde8b	Pawr
Gm43696	Klf10	Gigyf1	Gm16104	Pdk2	Pbk
Gm43707	Klf11	Git1	Gm16565	Pdlim2	Pbx4
Gm43773	Klf2	Gjb1	Gm1673	Pdxk	Pcbd1
Gm43920	Klf4	Gjb2	Gm16838	Per3	Pcdh12
Gm44037	Klf6	Gjb6	Gm17025	Pex5l	Pcdh18
Gm44167	Klhl13	Gjc2	Gm17056	Pfkfb4	Pcdh8
Gm4419	Klhl23	Gjc3	Gm17167	Pfkp	Pcdhac2
Gm44202	Klhl25	Gk	Gm17455	Pgbd5	Pcgf2
Gm44257	Klhl6	Gkn3	Gm17501	Pgr	Pclaf
Gm44386	Klk8	Glcci1	Gm17750	Phactr1	Pde1b
Gm44672	Knl1	Glrb	Gm19412	Phactr3	Pde3a
Gm44684	Knop1	Gltp	Gm19426	Phf11d	Pde5a
Gm44763	Knstrn	Glul	Gm19590	Phka1	Pde9a
Gm4491	Kntc1	Gm10220	Gm19744	Phkg1	Pdia5
Gm45022	Kpna2	Gm10371	Gm20033	Phlda3	Pdzrn3
Gm45025	Kpnb1	Gm10419	Gm20467	Phldb1	Pdzrn4
Gm45231	Kras	Gm10471	Gm2061	Phlpp1	Pea15a
Gm4524	Krtap7-1	Gm10605	Gm20628	Phyh	Pear1
Gm45250	Kti12	Gm10629	Gm20667	Phyhd1	Peg12
Gm45338	L1cam	Gm10687	Gm21860	Phyhip	Pemt
Gm45542	L3hypdh	Gm10701	Gm2237	Pigg	Perm1
Gm45605	Lama1	Gm10827	Gm26586	Pigz	Pfdn1
Gm45650	Lama4	Gm10862	Gm266	Pik3c2b	Pgls
Gm45708	Lamb1	Gm10863	Gm26604	Pik3ip1	Pglyrp1
Gm45767	Lamc1	Gm11274	Gm26640	Pik3r1	Phf13
Gm45847	Lancl3	Gm12092	Gm26728	Pip4k2a	Phf19
Gm45871	Laptm5	Gm12166	Gm26771	Pitpnm3	Phf6
Gm4631	Larp7	Gm12198	Gm26777	Pkd2l1	Phtf2
Gm4673	Lars	Gm12258	Gm26802	Pla2g4a	Piezo1
Gm47512	Lbr	Gm12324	Gm26803	Plaat3	Pif1
Gm4787	Lcp1	Gm12326	Gm26911	Plcb1	Pik3cd
Gm4924	Lcp2	Gm12405	Gm2788	Plcl1	Pik3r6
Gm5083	Ldb2	Gm12496	Gm28523	Plekha1	Pim1
Gm5089	Ldlrad3	Gm12522	Gm28809	Plekhb1	Pimreg
Gm609	Lepr	Gm12525	Gm29260	Plekhf1	Pinx1
Gm6145	Lgals9	Gm12530	Gm29367	Plekhg3	Pitrm1
Gm6277	Lhfpl3	Gm12592	Gm29521	Plekhh1	Pkdcc
Gm6556	Lhfpl4	Gm12689	Gm29543	Plekhm3	Pkia
Gm6598	Lig1	Gm12976	Gm31135	Plekho2	Pkib
Gm7347	Limd2	Gm13031	Gm32817	Plin4	Pla2g3
Gm7361	Lims1	Gm13110	Gm35040	Pllp	Plat
Gm7598	Lin9	Gm13270	Gm3550	Pln	Plaur
Gm7694	Lipc	Gm13293	Gm35986	Plp1	Plcl2
Gm7967	Lipg	Gm13322	Gm36028	Plpp2	Plekhg2
Gm807	Lix1l	Gm13403	Gm36241	Plxnb3	Plekhg5
Gm973	Lmnb1	Gm13480	Gm38037	Pm20d1	Plekho1
Gm9801	Lmnb2	Gm13483	Gm38287	Pmp22	Plk1
Gm9925	Lmo2	Gm13536	Gm38832	Pnmal1	Plk2
Gm9929	Lmo3	Gm13546	Gm42047	Pnpla7	Plk4
Gm9946	Lockd	Gm13594	Gm43126	Polk	Plod2
Gm9958	Lor	Gm13872	Gm43566	Pou3f1	Plp2
Gm9968	Loxl2	Gm13905	Gm43573	Ppfibp2	Plppr1
Gm9989	Lpcat1	Gm13919	Gm43847	Ppip5k1	Plppr5
Gnai1	Lpl	Gm14286	Gm45169	Ppnr	Plxna3
Gnao1	Lratd1	Gm14391	Gm45716	Ppp1r14a	Plxna4
Gng13	Lratd2	Gm14403	Gm4675	Ppp1r16b	Plxnb2
Gng7	Lrfn4	Gm14412	Gm47283	Ppp1r1b	Plxnc1
Gng8	Lrig1	Gm14443	Gm5914	Ppp1r3e	Plxnd1
Gngt2	Lrp8	Gm14569	Gm6169	Ppp2r2c	Pmepa1
Gp1bb	Lrr1	Gm15417	Gm6710	Ppp2r3a	Pmf1
Gpam	Lrrc20	Gm15446	Gm7324	Prelid3a	Podxl2
Gpatch1	Lrrc3	Gm15462	Gm7932	Prelp	Pola1
Gpc5	Lrrc32	Gm15478	Gm8113	Prex2	Pold1
Gpd1	Lrrc40	Gm15535	Gm8251	Prickle1	Pole
Gphn	Lrrc42	Gm15564	Gm8817	Prickle2	Pole2
Gpld1	Lrrc55	Gm15635	Gm9747	Prima1	Polq
Gpm6a	Lrrc59	Gm15688	Gm9833	Prkcq	Postn
Gpr146	Lrrfip1	Gm15713	Gm9844	Prkcz	Ppic
Gpr155	Lsm11	Gm15738	Gm9885	Prkn	Ppih
Gpr162	Lsm2	Gm15809	Gm9915	Prnp	Ppil1
Gpr179	Lsm4	Gm15834	Gmds	Prob1	Ppp1r14b
Gpr3	Lsm5	Gm15902	Gmnn	Prodh	Ppp1r14c
Gpr37	Lsm6	Gm15912	Gmppb	Prox1	Ppp1r15a
Gpr37l1	Lsr	Gm15972	Gmpr	Prox1os	Ppp1r18
Gpr62	Lurap1l	Gm16168	Gnb1l	Prr18	Ppp1r1a
Gprc5b	Lxn	Gm16233	Gng12	Prrt1	Ppp2r5d
Gpt	Ly75	Gm16277	Gng2	Prss50	Prc1
Gramd1b	Lyar	Gm16316	Gng3	Prxl2b	Prdm1
Gramd3	Lyl1	Gm16638	Gng5	Psd2	Prdx4
Grb14	Lyn	Gm16759	Gnl1	Psmb8	Prelid1
Greb1	Lyve1	Gm16794	Golm1	Psmb9	Prep
Grhl1	Lzts1	Gm16894	Gpatch4	Pstpip2	Prim1
Grhpr	Mad2l1	Gm16958	Gpc3	Ptgds	Prkab1
Gria2	Madcam1	Gm17035	Gpc4	Ptger4	Prkar2b
Grin2b	Maff	Gm17039	Gper1	Ptgs1	Prkd2
Grin2c	Maged1	Gm17203	Gpihbp1	Ptgs2	Prkg1
Grina	Maged2	Gm17249	Gpr161	Ptk2b	Prmt1
Grk3	Magohb	Gm17354	Gpr27	Ptprd	Prnd
Grk4	Mamdc2	Gm17491	Gpr45	Ptprr	Procr
Grm7	Maml3	Gm17552	Gpr50	Pygm	Prr11
Gsap	Mamld1	Gm17597	Gpr83	Qdpr	Prrg3
Gsn	Man1c1	Gm17690	Gprin1	Rab11fip4	Prss35
Gss	Man2a1	Gm17705	Gpsm3	Rab4a	Psmc3ip
Gsta3	Map1b	Gm19409	Gpx1	Ralgds	Psrc1
Gstm1	Map2k3	Gm19938	Gpx3	Ralgps1	Ptbp1
Gstm5	Map3k1	Gm19967	Gpx7	Ranbp3l	Ptgfrn
Gsto1	Map4k1	Gm20045	Gpx8	Rapgef3	Ptgr1
Gsto2	Map7d3	Gm20342	Gramd1c	Rapgef3os2	Ptk7
Gstp1	Mapk11	Gm20404	Grap	Rapgef4	Ptn
Gstt3	Mapk12	Gm20515	Grb10	Rasal1	Ptp4a3
Gucy2e	Mapk7	Gm20594	Grcc10	Rasd2	Ptprs
Gvin1	Mapre1	Gm20636	Grid2ip	Rasgef1a	Ptprz1
H2-K1	Marcks	Gm20655	Grip1	Rasgrf1	Ptx3
H2-T23	Marcksl1	Gm20682	Grk6	Rbfox1	Pus7l
Hacd2	Marveld2	Gm20743	Grm5	Rbks	Pxdc1
Hagh	Mastl	Gm20751	Grp	Rcan2	Pxdn
Haglr	Maz	Gm2109	Grtp1	Rcbtb1	Rab13
Hapln1	Mb21d2	Gm21119	Gsg1l	Relt	Rab39
Hapln2	Mcl1	Gm2115	Gsx2	Retreg1	Rac3
Hcn2	Mcm10	Gm21671	Gtf2e2	Retsat	Racgap1
Hdac11	Mcm2	Gm21680	Gtse1	Rffl	Rack1
Hdac4	Mcm3	Gm21781	Gucy1a1	Rgs6	Rad18
Hdac5	Mcm4	Gm26512	Gucy1a2	Rhbdd1	Rad51
Hdac8	Mcm5	Gm26519	Gucy2f	Rhog	Rad51ap1
Hdc	Mcm6	Gm26543	Gucy2g	Rhou	Rad51c
Hddc3	Mcm7	Gm26549	Gulp1	Rhpn2	Rad54l
Hemk1	Mdfi	Gm26559	Gypc	Rida	Radx
Hepacam	Mdfic	Gm26638	H19	Rims1	Rai14
Herpud1	Mdk	Gm26671	H1f0	Rnase1	Ralb
Hexb	Mdm1	Gm26703	H2-Ke6	Rnf112	Ralgps2
Hhatl	Mecom	Gm26704	H60b	Rnf13	Ramp2
Hhip	Med10	Gm26747	Hacd4	Rnf130	Ran
Hif3a	Mef2b	Gm26843	Halr1	Rnf141	Ranbp1
Hip1r	Meg3	Gm26930	Hap1	Rorc	Rangap1
Hivep3	Megf6	Gm2694	Hapln3	Rpe65	Rap2b
Hlf	Melk	Gm27010	Hapln4	Rph3a	Raph1
Hnmt	Meox1	Gm27151	Has2	Rsad2	Rarres1
Hopx	Mest	Gm27200	Has2os	Rspo3	Rasip1
Hpca	Mettl27	Gm28112	Haspin	Rsrp1	Rasl10b
Hpcal4	Mettl9	Gm28151	Hat1	Rtkn	Rassf10
Hpdl	Mex3a	Gm2822	Haus1	Rtn4	Rassf9
Hps1	Mex3b	Gm28320	Haus4	S100a1	Rbbp8
Hps6	Mfap2	Gm28322	Haus7	S100b	Rbl1
Hpx	Mfap4	Gm28424	Hbegf	S1pr1	Rbm15b
Hr	Mfng	Gm28782	Hdac2	S1pr5	Rbm24
Hrh1	Mgat4a	Gm28875	Hdac3	Saa1	Rbm3
Hrh3	Mgat4b	Gm28941	Hdac6	Sbf1	Rbms3
Hs1bp3	Miat	Gm28959	Hddc2	Sbk2	Rbmxl1
Hs3st1	Mir17hg	Gm29083	Hebp2	Scara3	Rbpms
Hsd11b1	Mir9-3hg	Gm29325	Hectd2	Sccpdh	Rcc1
Hsd17b11	Mis18a	Gm29358	Hells	Scd3	Rcc2
Hsd3b7	Mis18bp1	Gm29455	Helt	Scel	Rcn1
Hspa1a	Mki67	Gm29571	Hes1	Scn1b	Rcn3
Hspa1b	Mknk2	Gm29642	Hes5	Scrn3	Reep1
Hspa2	Mlkl	Gm29666	Hes6	Sdr42e1	Reep2
Hspb1	Mllt11	Gm30075	Hey2	Sdsl	Rerg
Htatip2	Mmd	Gm30340	Hfm1	Sec14l2	Ret
Htr6	Mme	Gm30606	Hgf	Sec14l5	Rexo5
Htra1	Mmp14	Gm31152	Hgh1	Secisbp2l	Rfc3
Icosl	Mmp15	Gm32005	Hhat	Selplg	Rfc4
Id4	Mmp16	Gm32122	Hhex	Sema3c	Rfc5
Idua	Mmp17	Gm32568	Hic1	Sema3d	Rflna
Iffo1	Mmp2	Gm32633	Higd1b	Sema4d	Rflnb
Ifi27	Mmp25	Gm33027	Hilpda	Serinc1	Rgs17
Ifit1	Mmp9	Gm33594	Hirip3	Serinc5	Rgs19
Ifit3	Mmrn1	Gm33651	Hist1h2ap	Serpinb1a	Rgs5
Ifit3b	Mmrn2	Gm3448	Hist1h2br	Serpinb9	Rgs9
Igfbp6	Mms22l	Gm35339	Hk2	Serpini1	Rhbdf1
Igsf11	Mn1	Gm35572	Hmbs	Sez6l2	Rhcg
Igsf21	Mns1	Gm36356	Hmcn1	Sgip1	Rhno1
Igsf8	Mob3a	Gm37459	Hmg20b	Sgk2	Rhoc
Iigp1	Morc4	Gm37494	Hmgb2	Sgpp2	Rhod
Ikzf2	Morf4l2	Gm37814	Hmgb3	Sh3gl3	Rhoj
Il10ra	Morrbid	Gm37885	Hmgcr	Shank1	Rin3
Il15	Mospd1	Gm38085	Hmgcs1	Shisa4	Ripk3
Il15ra	Mospd3	Gm38190	Hmgcs2	Shisal1	Rlbp1
Il17ra	Mov10	Gm38335	Hmgn1	Shtn1	Rln1
Il17rb	Mpzl1	Gm38394	Hmgn5	Siglech	Rnasel
Il17re	Mrap2	Gm38562	Hmmr	Sik3	Rnd1
Il18	Mrc2	Gm38944	Hnrnpa0	Sirt2	Rnf180
Il1rap	Msh6	Gm39121	Hnrnpa1	Sirt4	Rnf2
Il2ra	Msn	Gm39228	Hnrnpa3	Skap2	Rnf26
Il33	Msrb3	Gm40117	Hnrnpab	Slain1	Rnps1
Inf2	Msx2	Gm4070	Hnrnpd	Slain1os	Robo2
Inhba	Mta2	Gm42205	Hnrnpf	Slc12a2	Robo4
Inmt	Mtbp	Gm4221	Homer2	Slc17a7	Ror2
Insc	Mtfr2	Gm42372	Hs2st1	Slc1a2	Rpa2
Ip6k3	Mthfd1l	Gm42413	Hs3st3b1	Slc20a1	Rpl10a
Ipcef1	Mvk	Gm42495	Hs6st2	Slc22a4	Rpl11
Iqck	Mxd3	Gm42500	Hsdl2	Slc24a2	Rpl12
Irak2	Mxra8	Gm4258	Hspa12b	Slc25a21	Rpl13
Irak3	Myadm	Gm42756	Hspd1	Slc25a33	Rpl15
Irf6	Mybl1	Gm42788	Hspg2	Slc25a35	Rpl18
Irf7	Mybl2	Gm4279	Htra2	Slc26a10	Rpl18a
Isoc2a	Myc	Gm43242	Htra3	Slc29a3	Rpl22
Isoc2b	Mycl	Gm43263	Hyal2	Slc34a3	Rpl22l1
Itga10	Mycn	Gm43328	Hyls1	Slc35e4	Rpl23
Itgad	Myct1	Gm43329	Iba57	Slc38a6	Rpl23a
Itgb4	Myef2	Gm43330	Ica1	Slc38a9	Rpl24
Itih3	Myh10	Gm43567	Ica1l	Slc39a12	Rpl27
Itm2c	Myh9	Gm43597	Icam1	Slc41a1	Rpl29
Izumo4	Myl12a	Gm43598	Icam2	Slc45a3	Rpl32
Jade2	Myl6	Gm43625	Id1	Slc48a1	Rpl36a
Jakmip1	Myo1b	Gm43848	Id3	Slc4a10	Rpl39
Jakmip3	Myt1	Gm44053	Idh1	Slc4a8	Rpl41
Jam3	Myzap	Gm44167	Idh2	Slc5a11	Rpl5
Josd2	N4bp3	Gm4419	Ier2	Slc8a1	Rpl6
Jph1	Naa50	Gm44202	Ier3	Slc8a3	Rplp0
Jph4	Nab2	Gm44257	Ier5l	Slc8b1	Rplp2
Kalrn	Naca	Gm44386	Iffo2	Slc9a2	Rprm
Kantr	Nampt	Gm44623	Ifi44	Slco1a4	Rps11
Kcna1	Nanos1	Gm44662	Ifitm1	Slco1b2	Rps12
Kcna2	Nans	Gm44699	Ifitm2	Slco3a1	Rps13
Kcnab2	Nap1l1	Gm44763	Ifitm6	Smco3	Rps15a
Kcnc3	Nasp	Gm4491	Ifngr2	Smim1	Rps16
Kcnc4	Nav1	Gm45022	Ifrd2	Smim3	Rps18
Kcng4	Ncald	Gm45159	Ift74	Smpd1	Rps19
Kcnh3	Ncan	Gm4524	Igf2	Smpd3	Rps2
Kcnj12	Ncapd2	Gm45250	Igf2bp1	Smyd1	Rps20
Kcnj14	Ncapg	Gm45345	Igf2bp2	Snap25	Rps26
Kcnj16	Ncapg2	Gm45356	Igf2bp3	Sncg	Rps4x
Kcnj3	Ncaph	Gm45464	Igf2r	Sned1	Rps6ka2
Kcnk1	Nckap5l	Gm45495	Igfbp2	Snhg20	Rps6ka6
Kcnk13	Ncl	Gm45509	Igfbp3	Snph	Rps7
Kcnma1	Ndc80	Gm45533	Igfbp4	Snx14	Rps8
Kcnn2	Ndn	Gm45605	Igfbp7	Snx15	Rpsa
Kcnn3	Ndnf	Gm45606	Igfbpl1	Snx30	Rragd
Kcnq3	Ndst3	Gm45650	Iglon5	Snx32	Rras2
Kcnrg	Nectin2	Gm45708	Igsf10	Snx33	Rrm1
Kcnt1	Nedd4	Gm45767	Igsf5	Sorl1	Rrm2
Kctd13	Nedd9	Gm45847	Il17d	Sort1	Rrp15
Kctd16	Neil3	Gm45869	Il17rd	Sowaha	Rtn1
Kctd21	Nek2	Gm4631	Il27ra	Sox10	Rxrg
Kctd4	Nek6	Gm4673	Il2rg	Sox2ot	S100a11
Kctd6	Nell2	Gm47512	Il34	Sp100	S1pr3
Kdsr	Nemp1	Gm4787	Il3ra	Sp7	Sae1
Kif13b	Nes	Gm4924	Il4ra	Spaar	Sall3
Kif17	Neto1	Gm4951	Ildr2	Spata2l	Samd14
Kif19a	Neto2	Gm5083	Impa2	Speer4a	Samd5
Kif1a	Neurl1b	Gm5148	Impdh2	Spg20	Samsn1
Kif5a	Nexmif	Gm5535	Inava	Spock1	Sap30
Kif5c	Nfatc4	Gm5547	Incenp	Spock3	Sapcd2
Kifc2	Nfkbid	Gm5602	Inhbb	Spp1	Scarb1
Kifc3	Nfkbil1	Gm5862	Inka1	Sptbn2	Scarf1
Kirrel2	Nfkbiz	Gm609	Inka2	Sqstm1	Scgb3a1
Kirrel3	Nhlh2	Gm6145	Ints11	Srcin1	Scml2
Kirrel3os	Nhp2	Gm6277	Ints5	Srd5a1	Scml4
Klhdc1	Nhs	Gm7347	Ipo11	Srpk3	Scn3b
Klhdc7a	Nid1	Gm7361	Iqcg	Srxn1	Sdc1
Klhl2	Nid2	Gm7598	Iqgap2	Ssh3	Sdk1
Klk6	Nin	Gm7967	Iqgap3	St18	Sec61b
Kndc1	Nkd1	Gm8013	Iqub	St3gal4	Selenoh
Krba1	Nkd2	Gm816	Irak1bp1	St6gal1	Sema5b
Ky	Nlrc3	Gm8369	Islr	St8sia6	Sephs1
Kyat1	Nmb	Gm8378	Isoc1	Stat5a	Serf1
Lair1	Nme4	Gm9925	Isyna1	Stim1	Serpinb6b
Lama3	Nmnat2	Gm9946	Itga1	Stimate	Serpine1
Lap3	Nnat	Gm9958	Itga11	Stmn4	Serpinh1
Laptm4b	Nog	Gm9989	Itga2	Stxbp2	Sez6
Larp6	Nomo1	Gna12	Itga2b	Stxbp3	Sez6l
Lcat	Nono	Gna15	Itga4	Stxbp6	Sfpq
Ldah	Nop58	Gnai1	Itga5	Sun2	Sfrp1
Ldb3	Nos2	Gnao1	Itga9	Susd3	Sfrp2
Ldhb	Nos3	Gng11	Itgb1	Sv2a	Sgcd
Ldhd	Nostrin	Gng13	Itpa	Svip	Sgo1
Leng8	Notch3	Gng7	Itpripl1	Sycp2	Sgo2a
Letm2	Notch4	Gng8	Jag1	Syne1	Sh2d3c
Lgals3bp	Notum	Gngt2	Jak3	Synj2	Sh3bgrl
Lgals4	Nova2	Gnptab	Jazf1	Synpr	Sh3bp4
Lgi1	Nox4	Golga7	Jmjd4	Sypl2	Sh3rf1
Lgi3	Npas1	Gosr1	Jmjd7	Syt13	Sh3tc1
Lgi4	Npm1	Gp2	Jpt1	Syt3	Shcbp1
Lgr4	Npm3	Gpc5	Jpt2	Sytl2	Shmt1
Lhcgr	Npnt	Gpd1	Jun	Sytl5	Shmt2
Lif	Npr3	Gphn	Junb	Tac1	Sinhcaf
Lims2	Nptx1	Gpld1	Kank3	Tafa1	Sipa1
Lix1	Nptx2	Gpnmb	Kank4	Tagln3	Ska1
Lmcd1	Nr2c2ap	Gpr108	Kat2a	Tbxas1	Ska3
Lmo1	Nr2f2	Gpr146	Katnal2	Tdo2	Skil
Lmod1	Nr2f6	Gpr155	Kcna5	Tef	Skp2
Lncpint	Nr4a1	Gpr157	Kcnb1	Tesk2	Slbp
Lpar1	Nr4a2	Gpr160	Kcnd3	Tex52	Slc12a7
Lpcat2	Nrarp	Gpr162	Kcnd3os	Tfcp2l1	Slc16a1
Lpgat1	Nras	Gpr179	Kcne1l	Tfeb	Slc16a12
Lpin1	Nrep	Gpr183	Kcne4	Tgfbi	Slc22a8
Lpin3	Nrg1	Gpr21	Kcng2	Tgfbr3l	Slc25a24
Lpo	Nrk	Gpr34	Kcnh7	Tgtp1	Slc25a25
Lrif1	Nrm	Gpr37	Kcnip1	Tgtp2	Slc29a1
Lrp1b	Nsa2	Gpr37l1	Kcnj2	Thbs4	Slc29a4
Lrrc2	Nsd2	Gpr61	Kcnj6	Thrb	Slc31a1
Lrrc38	Nsg1	Gpr62	Kcnj8	Thrsp	Slc35f1
Lrrc43	Nsg2	Gpr75	Kcnk10	Thsd7a	Slc35f2
Lrrc8c	Nsl1	Gpr88	Kcnk2	Tigd4	Slc38a5
Lrrc9	Nsmce1	Gprc5b	Kcnmb4	Tinagl1	Slc39a10
Lrrn1	Nt5dc2	Gpt	Kcnmb4os2	Tle2	Slc39a6
Lrtm2	Ntng1	Gpx4	Kcnn4	Tll2	Slc39a8
Lsamp	Ntrk3	Gramd1b	Kcnq1	Tlr3	Slc40a1
Lsp1	Nubp1	Grb14	Kcp	Tm7sf3	Slc43a1
Ltbp1	Nucb2	Grhl1	Kctd12b	Tmbim1	Slc43a3
Luzp2	Nudt14	Grhpr	Kctd15	Tmc7	Slc44a5
Ly6a	Nudt21	Gria1	Kctd17	Tmcc1	Slc6a15
Ly6c1	Nuf2	Gria4	Kctd5	Tmcc2	Slc7a1
Ly9	Nup107	Grik1	Kdelr2	Tmcc3	Slc7a5
Lynx1	Nup155	Grik4	Kdelr3	Tmeff1	Slc7a7
Lypd6	Nup210	Grin2a	Kdm6b	Tmeff2	Slc7a8
Lypd6b	Nup62	Grin2b	Kdr	Tmem125	Slc8a2
Lyrm1	Nup93	Grin2c	Khdrbs3	Tmem141	Slco2a1
Lysmd2	Nusap1	Grin3b	Kif11	Tmem144	Slfn9
Macf1	Nxph1	Grina	Kif14	Tmem14a	Slit1
Macrod1	Nxph4	Grm7	Kif15	Tmem151a	Smad5
Mag	Nxt1	Gse1	Kif18a	Tmem189	Smarca1
Magi2	Nynrin	Gsn	Kif18b	Tmem200c	Smc2
Mal	Odc1	Gss	Kif20a	Tmem229a	Smc4
Malat1	Oip5	Gsta3	Kif20b	Tmem25	Sms
Man1a	Olfm2	Gstm5	Kif22	Tmem268	Smtn
Maob	Olfml2a	Gstm7	Kif23	Tmem52	Snai2
Map10	Opcml	Gsto2	Kif24	Tmem62	Sncaip
Map1a	Opn3	Gstp1	Kif2a	Tmem63a	Snhg1
Map3k19	Oprl1	Gstp2	Kif2c	Tmem8	Snn
Map3k5	Orai2	Gstt3	Kif4	Tmem81	Snrpd1
Map3k7cl	Osr1	Gucy2e	Kif7	Tmem86b	Snrpe
Map6d1	Otulinl	H2-Aa	Kifc1	Tmem88b	Snrpg
Map7d2	P2rx5	H2-Eb1	Klf10	Tmod1	Snx4
Mapk10	P2ry1	H2-K1	Klf16	Tmprss5	Snx7
Mapk1ip1	P3h1	H2-Q10	Klf2	Tnfaip2	Socs2
Mapk8ip3	P4ha3	H2-T23	Klf6	Tnfaip6	Socs3
Mapkapk3	Pabpc1	H2-T24	Klhl13	Tnfsf13	Sox11
Mapre3	Pabpc4	H3f3aos	Klhl23	Tnni1	Sox12
Mapt	Pabpc4l	Hagh	Klhl25	Tom1l2	Sox3
Mast3	Pacs1	Haglr	Klhl32	Tpbgl	Sox4
Mast4	Pafah1b3	Hapln2	Klhl36	Tph2	Sox7
Mbp	Pakap	Hcn2	Klhl6	Tpp1	Sp5
Mcur1	Pald1	Hdac11	Klk10	Tppp	Spaca1
Me3	Palld	Hdac5	Klk13	Tppp3	Spag5
Megf10	Palmd	Hddc3	Klk8	Tprkb	Sparc
Mertk	Panx1	Hecw2	Knl1	Tprn	Spats2
Mettl11b	Pard6b	Hexb	Knstrn	Trappc10	Spats2l
Mettl7a1	Pard6g	Hhatl	Kntc1	Trf	Spc24
Mfap3l	Parp1	Hhip	Kpna2	Trim13	Spc25
Mfn1	Parpbp	Hid1	Kras	Trim17	Spdl1
Mfsd13a	Pask	Hint3	Krt1	Trim36	Spef1
Mfsd6	Pawr	Hip1r	Krtap7-1	Trmt9b	Spin1
Mfsd8	Pbdc1	Hipk2	Kti12	Trp53bp2	Spock2
Mgat4c	Pbk	Hivep3	L3hypdh	Trp63	Spon2
Mgll	Pbx3	Hlf	L3mbtl3	Trpm3	Spry1
Mgp	Pbx4	Hltf	Lama1	Trpv3	Srpx
Mical2	Pcbd1	Hmox2	Lama4	Trpv4	Ssrp1
Micall1	Pcdh12	Hnmt	Lamb1	Tshb	St6gal2
Mid1ip1	Pcdh18	Hopx	Lamc1	Tspan15	St8sia1
Miga2	Pcdh19	Hotairm1	Lancl3	Tspan2	Stap2
Mink1	Pcdh8	Hoxd1	Larp7	Tspoap1	Stard4
Mir100hg	Pcdha12	Hpca	Lca5l	Tspyl4	Stbd1
Mir124-2hg	Pcdhac2	Hpcal4	Lcp2	Ttc7	Stc1
Mitf	Pcgf2	Hpdl	Lct	Ttll7	Stfa1
Mkln1os	Pclaf	Hpx	Ldb2	Ttn	Stil
Mks1	Pcna	Hr	Ldha	Tuba4a	Stmn3
Mlip	Pcsk1	Hrh1	Ldoc1	Tubb4a	Stra6
Mlxipl	Pcx	Hrh3	Lgals1	Tyro3	Suv39h1
Mmgt2	Pde10a	Hs1bp3	Lgals3	Uap1l1	Suv39h2
Mob3b	Pde1b	Hs3st1	Lgals9	Ucp3	Sv2c
Mobp	Pde3a	Hsd11b1	Lgalsl	Ugt8a	Syce2
Mocos	Pde3b	Hsd17b11	Lgr6	Unc13c	Syncrip
Mog	Pde5a	Hsf5	Lhfp	Upk1b	Tacc3
Morn5	Pde9a	Hsp90aa1	Lhpp	Upp2	Tagln2
Mppe1	Pdgfb	Hspa1a	Lhx1	Usp30	Tax1bp3
Mpped1	Pdgfra	Hspa1b	Lig1	Usp35	Tbca
Mpv17l	Pdia5	Hspb1	Limd2	Usp54	Tbx18
Mrm1	Pdzrn3	Hspb8	Lin9	Utp14b	Tbx2
Mroh7	Pdzrn4	Htr2b	Lipc	Vegfd	Tbx4
Msantd1	Pea15a	Htr6	Lipg	Vmp1	Tbxa2r
mt-Atp6	Pear1	Htra1	Lmnb1	Wasf3	Tcaf2
mt-Atp8	Pecam1	Icmt	Lmnb2	Washc2	Tceal5
mt-Co1	Peg12	Icosl	Lmo2	Wdr91	Tceal8
mt-Co2	Pelp1	Ido1	Lmo3	Wfdc17	Tcf19
mt-Co3	Pemt	Ids	Lnx1	Wfdc18	Tcf3
mt-Cytb	Perm1	Idua	Lockd	Wfs1	Tcf7
mt-Nd2	Pf4	Iffo1	Lor	Wls	Tcf7l1
mt-Nd3	Pfdn1	Ifi27	Loxl3	Wnt3	Tcfl5
mt-Nd4	Pfkfb3	Ifi27l2a	Lpar4	Wscd1	Tcim
mt-Nd4l	Pfn1	Ifit1	Lpcat1	Xaf1	Tdg
mt-Nd5	Pgam5	Ifit3	Lpl	Xdh	Tdrp
Mt1	Pgf	Ifit3b	Lratd1	Xrcc3	Tead2
Mt2	Pgls	Igfbp6	Lrfn1	Ypel2	Tead4
Mtcp1	Pglyrp1	Ighm	Lrfn2	Ypel3	Tec
Mterf1a	Phf13	Igip	Lrfn4	Zbtb16	Tedc1
Mterf4	Phf19	Igkc	Lrp2	Zbtb7b	Tes
Mtfp1	Phf6	Igsf1	Lrp3	Zcwpw2	Tex15
Mttp	Phtf2	Igsf11	Lrp8	Zdhhc14	Tex30
Mtus1	Pi4k2b	Igsf8	Lrr1	Zdhhc24	Tfdp1
Mtx3	Pidd1	Igsf9b	Lrrc42	Zdhhc9	Tfpi
Myh11	Piezo1	Iigp1	Lrrc55	Zer1	Tfrc
Myh14	Pif1	Ikzf2	Lrrc59	Zfhx2	Tgfb1
Myh15	Pifo	Il11	Lrrfip1	Zfhx2os	Tgfb1i1
Myh6	Pik3cd	Il12a	Lrrn2	Zfp101	Tgfb2
Myl2	Pik3cg	Il12rb1	Lrrtm1	Zfp112	Tgif1
Myo1d	Pik3r6	Il15ra	Lrwd1	Zfp14	Tgif2
Myoc	Pim1	Il17ra	Lsm1	Zfp169	Thbs1
Myorg	Pimreg	Il17rb	Lsm11	Zfp354b	Thsd7b
Myrf	Pinx1	Il1rap	Lsm12	Zfp365	Tiam1
Myrip	Pitpna	Il33	Lsm2	Zfp418	Ticrr
Naaa	Pitrm1	Il6ra	Lsm4	Zfp438	Tie1
Naaladl2	Pkdcc	Ilvbl	Lsp1	Zfp457	Timeless
Nacad	Pkia	Inf2	Lsr	Zfp458	Timp1
Nanp	Pkib	Inhba	Ltbr	Zfp488	Tipin
Nap1l5	Pkmyt1	Inmt	Lurap1l	Zfp536	Tk1
Nat1	Pla2g3	Inpp5a	Lxn	Zfp595	Tlr12
Nat8	Plac9b	Inpp5f	Ly75	Zfp641	Tm6sf1
Nat8f1	Plat	Inpp5j	Lyn	Zfp759	Tm7sf2
Nat8f3	Plaur	Insc	Lyplal1	Zim1	Tmem121
Nat8f4	Plce1	Invs	Lyrm4	Zmat1	Tmem131l
Nat8f5	Plcl2	Ip6k3	Mad2l1	Zmym6	Tmem132c
Nat8f6	Plec	Ipo13	Madcam1	Zrsr1	Tmem132e
Nat8f7	Plekhg2	Ippk	Maff		Tmem154
Nceh1	Plekhg5	Iqsec3	Maged1		Tmem158
Ndp	Plekho1	Irak2	Maged2		Tmem200a
Ndrg1	Plk1	Irak3	Magohb		Tmem26
Ndrg2	Plk2	Irf6	Mall		Tmem263
Neat1	Plk4	Isoc2a	Mamdc2		Tmem37
Necab3	Plod2	Isoc2b	Mamld1		Tmem45a
Negr1	Plp2	Itch	Man2a1		Tmem88
Neu1	Plppr1	Itgad	Map2k3		Tmod3
Neurog1	Plppr5	Itgam	Map3k1		Tmpo
Nfasc	Plxna3	Itgb2	Map3k7cl		Tmsb10
Ngef	Plxna4	Itgb4	Map3k8		Tnc
Nhlrc1	Plxnb2	Itih2	Map4k1		Tnfaip1
Nhlrc4	Plxnc1	Itih3	Map7d3		Tnfaip8l1
Ninj2	Plxnd1	Itpk1	Mapk11		Tnfaip8l3
Ninl	Pmepa1	Itpr3	Mapk12		Tnfrsf11b
Nipa1	Pmf1	Itprid2	Mapk13		Tnfrsf12a
Nipal2	Poc1a	Itsn2	Mapk7		Tnfrsf21
Nipal4	Poc1b	Jade1	Mapre1		Tnfsf9
Nkain1	Podxl2	Jade2	Marcks		Top2a
Nkain2	Pola1	Jakmip1	Marcksl1		Topbp1
Nkain4	Pola2	Jakmip3	Mark1		Tox3
Nkiras1	Pold1	Jam3	Marveld2		Tpbg
Nkx6-2	Pole	Josd2	Mastl		Tpm4
Nmnat3	Pole2	Jph1	Maz		Tpx2
Nmral1	Pole3	Jph3	Mb21d2		Traf3
Nodal	Polh	Jph4	Mbd3		Traf4
Nol3	Polq	Jsrp1	Mc5r		Traip
Nol4	Postn	Jup	Mcat		Tram2
Nos1ap	Ppard	Kantr	Mcidas		Trib2
Npas2	Ppfibp1	Kat2b	Mcm10		Trim16
Npc1	Ppic	Kazn	Mcm2		Trim27
Npff	Ppih	Kcna1	Mcm3		Trim28
Nphp3	Ppil1	Kcna2	Mcm4		Trim46
Nphs1	Ppm1f	Kcna6	Mcm5		Trim47
Nphs1os	Ppp1ca	Kcnab1	Mcm6		Trip13
Npr2	Ppp1r14b	Kcng4	Mcm7		Tro
Nptn	Ppp1r14c	Kcnh3	Mdfi		Troap
Nr1d1	Ppp1r15a	Kcnj10	Mdfic		Trp53
Nr1d2	Ppp1r18	Kcnj14	Mdk		Trp53i11
Nr3c2	Ppp1r1a	Kcnk1	Mdm1		Tsc22d1
Nrbp2	Ppp2r5d	Kcnk13	Med10		Tshz2
Nrgn	Ppp3cb	Kcnma1	Med22		Tspan13
Nrip2	Prc1	Kcnn2	Med9		Tspan18
Nrsn1	Prcp	Kcnq1ot1	Mef2b		Tspan6
Nt5c2	Prdm1	Kcnq2	Mef2c		Ttc28
Nt5dc3	Prdx4	Kcnq3	Meg3		Ttc9b
Nt5e	Prelid1	Kcnrg	Megf6		Ttf2
Ntrk2	Prep	Kcnt1	Meis2		Ttk
Ntsr2	Prim1	Kcnu1	Meis3		Ttll12
Nudt16	Prim2	Kctd13	Melk		Tuba1b
Nudt7	Primpol	Kctd16	Memo1		Tuba1c
Nupr1	Prkab1	Kctd21	Meox1		Tubb5
Nupr1l	Prkar2b	Kctd3	Mesd		Tubb6
Nwd1	Prkcb	Kctd4	Mest		Txn1
Nxnl1	Prkd2	Kctd7	Metrnl		Tyms
Oaf	Prkg1	Kdm6a	Mettl1		Uaca
Oas1a	Prkx	Kdsr	Mettl24		Ube2c
Ociad2	Prmt1	Khk	Mettl27		Ube2s
Odf3	Prnd	Kidins220	Mettl9		Ube2t
Ogdhl	Procr	Kif13a	Mex3a		Ubtd1
Ogfrl1	Prr11	Kif13b	Mfap2		Ubtd2
Ogt	Prrg3	Kif16b	Mfap4		Uchl1
Olfml1	Prss35	Kif1a	Mfge8		Ugdh
Olfr287	Psmc3ip	Kif1b	Mfhas1		Uhrf1
Olfr558	Psrc1	Kif21a	Mfng		Umps
Olfr78	Ptbp1	Kif3c	Mfsd10		Unc119
Omg	Ptbp3	Kif5a	Mgat4b		Ung
Onecut2	Ptch2	Kif5c	Miat		Usp1
Opalin	Ptgfrn	Kif6	Mical1		Usp51
Oplah	Ptgr1	Kifc2	Mid1		Vangl2
Ormdl2	Ptk7	Kirrel2	Midn		Vash2
Osbp2	Ptn	Kirrel3	Minar1		Vasp
Osbpl1a	Ptp4a2	Klhdc7a	Minar2		Vcan
Oscp1	Ptp4a3	Klhdc8a	Mipep		Veph1
Otc	Ptpro	Klhl2	Mir670hg		Vim
Otud1	Ptprs	Klhl29	Mir9-3hg		Vipr2
Otud7a	Ptprz1	Klhl4	Mis18a		Vit
Otud7b	Ptx3	Klhl40	Mis18bp1		Vopp1
Oxld1	Pus7l	Klk6	Mki67		Vps37b
P2rx4	Pxdc1	Klk9	Mknk2		Vstm2b
P2ry12	Pxdn	Kndc1	Mlf1		Vwa1
P2ry14	Rab13	Krba1	Mmd		Vwf
P4ha1	Rab39	Krt9	Mmp14		Wdhd1
P4ha2	Rab8b	Krtap28-13	Mmp15		Wdr6
P4htm	Rac3	Ksr1	Mmp16		Wdr62
Pacs2	Racgap1	Ky	Mmp17		Wdr86
Pacsin1	Rack1	Lad1	Mmp19		Wdr90
Padi2	Rad18	Lama2	Mmp25		Wee1
Pak1	Rad50	Lama3	Mmp9		Wnt5a
Pak7	Rad51	Lamp2	Mmrn1		Wtip
Pamr1	Rad51ap1	Lamp5	Mms22l		Wwtr1
Pantr2	Rad51c	Lap3	Mn1		Xkr5
Paqr4	Rad54l	Larp6	Mnd1		Ybx1
Paqr5	Radx	Lars2	Mndal		Yeats4
Paqr6	Rai14	Lat2	Mns1		Yes1
Paqr7	Ralb	Lcat	Mok		Ywhah
Paxx	Ralgapa2	Lctl	Morrbid		Zbed3
Pcbp4	Ralgps2	Ldah	Mov10		Zbtb18
Pcdh9	Ramp2	Ldb3	Moxd1		Zbtb34
Pcdhb12	Ran	Ldhd	Mpg		Zc3hav1l
Pcdhb14	Ranbp1	Ldlrad4	Mpi		Zcchc12
Pcdhgc5	Rangap1	Lefty1	Mpp6		Zdbf2
Pclo	Rap2b	Leng8	Mpped2		Zdhhc16
Pcolce2	Rapgef5	Letm2	Mpz		Zdhhc2
Pcp4l1	Raph1	Lgals3bp	Mrc2		Zdhhc3
Pcsk1n	Rarres1	Lgals8	Mroh8		Zfand4
Pcsk2	Rasgrp3	Lgi1	Mrpl22		Zfp184
Pcsk6	Rasip1	Lgi3	Mrps27		Zfp36
Pctp	Rasl10b	Lgi4	Msantd3		Zfp422
Pde4a	Rassf10	Lgr4	Msc		Zfp580
Pde4c	Rassf4	Lif	Msh5		Zfp618
Pde8a	Rassf9	Lig3	Msn		Zfp663
Pde8b	Rbbp8	Lims2	Msra		Zfp697
Pdk2	Rbl1	Lin7b	Msrb3		Zfp711
Pdlim2	Rbm15b	Lingo2	Msto1		Zic1
Pdxk	Rbm24	Litaf	Mta2		Zic3
Pdzph1	Rbm3	Lix1	Mtap		Zmat4
Peak1os	Rbms3	Lmbrd1	Mtbp		Zmynd19
Per3	Rbmx2	Lmbrd2	Mtfr2		Zwilch
Perp	Rbmxl1	Lmf1	Mtmr11
Pex5l	Rbpms	Lncpint	Mvd
Pfkfb2	Rcc1	Lnpep	Mvk
Pfkfb4	Rcc2	Lonrf1	Mxd3
Pfkm	Rcn1	Lpar1	Mxra8
Pfkp	Rcn3	Lpcat2	Myb
Pgbd5	Rcor1	Lpgat1	Mybl1
Pgm1	Reep1	Lpin1	Mybl2
Pgr	Reep2	Lpin3	Myc
Phactr1	Rell1	Lrif1	Mycl
Phactr3	Reln	Lrig2	Mycn
Phf11d	Rerg	Lrig3	Myct1
Phf24	Resp18	Lrmda	Myef2
Phka1	Ret	Lrp12	Myh10
Phkg1	Rexo5	Lrp1b	Myh9
Phlda3	Rfc3	Lrrc1	Myl12a
Phldb1	Rfc4	Lrrc17	Myl4
Phlpp1	Rfc5	Lrrc2	Myl9
Phyh	Rflna	Lrrc28	Mylk4
Phyhd1	Rflnb	Lrrc4c	Myo10
Phyhip	Rgs17	Lrrc8b	Myo1b
Pigg	Rgs19	Lrrc8d	Myzap
Pigh	Rgs2	Lrrn1	N4bp2
Pigz	Rgs5	Lrrn3	N4bp3
Pik3c2b	Rgs9	Lrrtm2	Naa50
Pik3ip1	Rhbdf1	Lrsam1	Naalad2
Pik3r1	Rhbdl2	Ltbp1	Nab2
Pip4k2a	Rhcg	Ltbp4	Nanos3
Pir	Rhno1	Ly6a	Nans
Pitpnc1	Rhobtb1	Ly6c1	Nap1l1
Pitpnm1	Rhoc	Ly6d	Nasp
Pitpnm3	Rhod	Ly6g6d	Ncan
Pkd2l1	Rhoj	Ly6g6e	Ncapd2
Pkdrej	Rian	Ly6g6f	Ncapg
Pla2g15	Rin3	Lynx1	Ncapg2
Pla2g4a	Ripk3	Lypd6	Ncaph
Pla2g7	Ripply3	Lypd6b	Nckap5l
Plaat3	Rlbp1	Lyz2	Ndc80
Platr15	Rln1	Lzts2	Ndn
Plcb1	Rnaseh2a	Macrod1	Ndst3
Plcd1	Rnaseh2b	Mag	Ndufa4l2
Plcd3	Rnasel	Magi2	Ndufaf6
Plcd4	Rnd1	Mal	Nectin2
Plcl1	Rnf149	Mal2	Nedd4
Plekha1	Rnf180	Malat1	Nedd9
Plekhb1	Rnf185	Man1a	Neil3
Plekhf1	Rnf2	Man2a2	Nek2
Plekhg3	Rnf26	Mannr	Nek6
Plekhh1	Rnps1	Maob	Nek8
Plekhm3	Robo2	Map1a	Nelfcd
Plekho2	Robo4	Map2k7	Nell2
Plin4	Ror1	Map3k13	Nes
Pllp	Ror2	Map3k5	Neto2
Pln	Rpa2	Map4k5	Neurl1b
Plp1	Rpa3	Map6	Neurl2
Plpp2	Rpl10	Map6d1	Nexmif
Plpp3	Rpl10a	Map7	Nexn
Plpp4	Rpl11	Map7d1	Nfatc4
Plpp7	Rpl12	Map7d2	Nfkbiz
Plxnb3	Rpl13	Mapk1ip1	Nhp2
Pm20d1	Rpl13a	Mapk3	Nhs
Pmp22	Rpl14	Mapk8ip1	Nid1
Pnisr	Rpl15	Mapk8ip3	Nid2
Pnmal1	Rpl17	Mapre2	Nim1k
Pnpla2	Rpl18	Mapre3	Nin
Pnpla7	Rpl18a	Mapt	Nipal1
Polk	Rpl19	Mast3	Nit2
Poll	Rpl21	Mast4	Nkain3
Por	Rpl22	Matn2	Nkd2
Porcn	Rpl22l1	Matn4	Nkiras2
Pou3f1	Rpl23	Mbnl1	Nkx2-3
Ppef2	Rpl23a	Mbnl2	Nlgn3
Ppfia3	Rpl24	Mboat1	Nlrc3
Ppfibp2	Rpl26	Mbp	Nlrx1
Ppil6	Rpl27	Mdga2	Nmb
Ppip5k1	Rpl27a	Me3	Nme1
Ppnr	Rpl28	Megf10	Nme2
Ppp1r14a	Rpl29	Megf9	Nme4
Ppp1r16b	Rpl3	Mertk	Nme5
Ppp1r1b	Rpl30	Mettl7a1	Nme6
Ppp1r3d	Rpl31	Mfap3l	Noc4l
Ppp1r3e	Rpl32	Mfn1	Noct
Ppp1r3g	Rpl34	Mfsd13a	Nog
Ppp2r2c	Rpl35	Mfsd13b	Nol11
Ppp2r3a	Rpl35a	Mfsd14b	Nomo1
Pqlc2	Rpl36	Mfsd4b1	Nop58
Prdm16os	Rpl36a	Mfsd6	Nop9
Prdx6	Rpl36al	Mfsd8	Nos2
Prelid3a	Rpl37a	Mgat3	Nostrin
Prelp	Rpl38	Mgat4c	Notch3
Prex2	Rpl39	Mgl2	Notum
Prg4	Rpl4	Mhrt	Nova2
Prickle1	Rpl41	Mical2	Nox4
Prickle2	Rpl5	Mical3	Npas1
Prima1	Rpl6	Micall1	Npas3
Prkcg	Rpl7	Mien1	Npl
Prkcq	Rpl7a	Mink1	Npm1
Prkcz	Rpl8	Mir124-2hg	Npm3
Prkn	Rpl9	Mitf	Npnt
Prnp	Rplp0	Mkln1os	Npr1
Prob1	Rplp1	Mkrn1	Npr3
Prodh	Rplp2	Mlh3	Nptx1
Prox1	Rprm	Mlip	Nptx2
Prox1os	Rps10	Mllt6	Nptxr
Prr16	Rps11	Mlxipl	Nr2e1
Prr18	Rps12	Mme	Nr2f1
Prrt1	Rps13	Mmgt2	Nr2f2
Prss50	Rps14	Mmp28	Nr2f6
Prss53	Rps15a	Mob3b	Nr4a1
Prxl2a	Rps16	Mobp	Nr4a2
Prxl2b	Rps17	Mog	Nrarp
Psd2	Rps18	Mogat1	Nrbp1
Psmb8	Rps19	Mon2	Nrep
Psmb9	Rps2	Morc2b	Nrg1
Pstk	Rps20	Mpp2	Nrg3
Pstpip1	Rps23	Mpv17l	Nrg4
Pstpip2	Rps24	Mpzl2	Nrk
Ptgds	Rps25	Mrc1	Nrm
Ptger4	Rps26	Mrgprf	Nrp1
Ptgs1	Rps27	Mrm1	Nrros
Ptgs2	Rps27a	Mroh7	Nsa2
Ptk2b	Rps28	Ms4a6c	Nsd2
Ptpn3	Rps29	Ms4a7	Nsdhl
Ptprd	Rps3	Msr1	Nsg1
Ptprr	Rps3a1	Msrb1	Nsg2
Pttg1	Rps4x	Msx1	Nsl1
Pygm	Rps5	mt-Atp6	Nt5dc2
Qdpr	Rps6	mt-Atp8	Ntn1
Rab11fip4	Rps6ka2	mt-Co1	Ntn4
Rab15	Rps6ka3	mt-Co2	Ntng1
Rab20	Rps6ka6	mt-Co3	Ntrk3
Rab36	Rps7	mt-Cytb	Nuak2
Rab4a	Rps8	mt-Nd1	Nubp1
Rab7b	Rps9	mt-Nd2	Nudcd2
Rad9b	Rpsa	mt-Nd3	Nudt14
Ralgds	Rragd	mt-Nd4	Nudt21
Ralgps1	Rras2	mt-Nd4l	Nuf2
Ranbp3l	Rrm1	mt-Nd5	Nufip1
Rapgef3	Rrm2	mt-Nd6	Nup210
Rapgef3os2	Rrp15	Mt1	Nup37
Rapgef4	Rtf1	Mta3	Nup43
Rarres2	Rtn1	Mtcp1	Nup62
Rasal1	Rtraf	Mterf1a	Nup93
Rasd2	Rxrg	Mtf1	Nusap1
Rasgef1a	S100a11	Mtfp1	Nxph1
Rasgrf1	S1pr3	Mthfd2	Nxph4
Rasgrp1	Sacs	Mthfsl	Nxt1
Rb1	Sae1	Mtm1	Nynrin
Rbfox1	Sall3	Mtmr10	Obsl1
Rbfox3	Samd14	Mtmr2	Odc1
Rbks	Samd5	Mtmr4	Ogfr
Rcan2	Samsn1	Mtmr6	Oip5
Rcbtb1	Sap30	Mtmr7	Olfm2
Rell2	Sapcd2	Mttp	Olfml2a
Relt	Sarm1	Mturn	Omd
Rem1	Sav1	Mtus1	Opn3
Retreg1	Scarb1	Muc4	Orc1
Retsat	Scarf1	Mucl2	Ormdl3
Rffl	Scgb3a1	Mvp	Osbpl3
Rft1	Scml2	Myh11	Osbpl6
Rgl3	Scml4	Myh14	Osgin1
Rgs1	Scn3a	Mylpf	Otos
Rgs20	Scn3b	Myo1d	Otx1
Rgs6	Scrn1	Myof	P2rx5
Rhbdd1	Sdc1	Myrf	P3h1
Rhog	Sdc3	Myrip	P4ha3
Rhou	Sdk1	Naaa	Pabpc1
Rhpn2	Sec24d	Naaladl2	Pabpc4l
Rida	Sec61b	Nacad	Pacc1
Rimkla	Selenoh	Nacc2	Pacs1
Rims1	Sema4c	Nalcn	Pafah1b3
Rims2	Sema5b	Nap1l3	Pald1
Rims4	Sema6a	Nap1l5	Palld
Rmnd1	Sephs1	Napepld	Palmd
Rnase1	Serf1	Nat1	Panx1
Rnd2	Serpinb6b	Nat8	Pappa
Rnf112	Serpine1	Nat8f1	Pard3b
Rnf13	Serpinf1	Nat8f2	Pard6b
Rnf130	Serpinh1	Nat8f3	Pard6g
Rnf141	Set	Nat8f4	Parpbp
Rnpc3	Sez6	Nat8f5	Parva
Rom1	Sez6l	Nat8f6	Pask
Rora	Sfpq	Nat8f7	Patj
Rorb	Sfrp1	Nbas	Pawr
Rorc	Sfrp2	Nbea	Pbk
Rpe65	Sfxn2	Ncam2	Pbx4
Rph3a	Sgcd	Nccrp1	Pcbd1
Rsad2	Sgo1	Ncdn	Pcdh12
Rskr	Sgo2a	Nceh1	Pcdh18
Rspo3	Sh2d3c	Ncoa2	Pcdh8
Rsrp1	Sh3bgrl	Ncoa3	Pcdhac2
Rtkn	Sh3bp4	Ndrg1	Pcgf2
Rtn4	Sh3rf1	Ndst4	Pck2
Rxfp2	Sh3tc1	Neat1	Pclaf
S100a1	Shcbp1	Nebl	Pcolce
S100a4	Shmt1	Nectin1	Pcsk5
S100b	Shmt2	Nefh	Pcsk9
S1pr1	Sidt1	Neu4	Pdap1
S1pr4	Sigirr	Neurog1	Pdcd4
S1pr5	Sinhcaf	Nfasc	Pde1b
Saa1	Sipa1	Nfat5	Pde3a
Sat1	Sipa1l2	Nfe2l3	Pde5a
Saxo2	Ska1	Ngfr	Pde9a
Sbf1	Ska2	Nhlrc4	Pdgfrl
Sbk2	Ska3	Ninj2	Pdia5
Scara3	Skil	Nipa1	Pdia6
Sccpdh	Skp2	Nipal2	Pdlim4
Scd3	Slbp	Nipal3	Pdlim7
Scd4	Slc12a7	Nipal4	Pdpn
Scel	Slc13a4	Nkain1	Pdss1
Scg3	Slc14a2	Nkain2	Pdzd3
Scn1b	Slc16a1	Nkiras1	Pdzrn3
Sco2	Slc16a12	Nkx2-9	Pdzrn4
Scrn3	Slc16a4	Nkx6-2	Pea15a
Sdc4	Slc16a6	Nlrc4	Pear1
Sdr42e1	Slc17a6	Nmral1	Pebp1
Sdsl	Slc1a5	Nmrk1	Peg12
Sec14l2	Slc22a2	Nod1	Pelo
Sec14l5	Slc22a8	Nol3	Pemt
Secisbp2l	Slc25a24	Nol4	Perm1
Selenbp1	Slc25a25	Nol4l	Pfdn1
Selplg	Slc29a1	Npas2	Pgd
Sema3c	Slc29a4	Npat	Pgls
Sema3d	Slc2a13	Npc1	Pglyrp1
Sema4a	Slc31a1	Nphp3	Pgm2
Sema4d	Slc35f1	Nphs1	Pgpep1
Serinc1	Slc35f2	Nphs1os	Phb2
Serinc5	Slc38a2	Nppc	Phf13
Serpina3n	Slc38a4	Nr1d1	Phf19
Serpinb1a	Slc38a5	Nr3c2	Phf23
Serpinb9	Slc39a10	Nrap	Phf6
Serpini1	Slc39a6	Nrbp2	Phtf2
Sez6l2	Slc39a8	Nrg2	Piezo1
Sfxn4	Slc40a1	Nrgn	Piezo2
Sgip1	Slc43a1	Nrip2	Pif1
Sgk2	Slc43a3	Nrn1	Pih1d1
Sgpp2	Slc44a5	Nrn1l	Pih1d2
Sh3gl3	Slc6a13	Nrsn1	Pik3cd
Shank1	Slc6a15	Nrtn	Pik3r6
Shisa2	Slc7a1	Nsmce3	Pim1
Shisa4	Slc7a5	Nsun6	Pimreg
Shisal1	Slc7a6	Nt5c1a	Pinx1
Shtn1	Slc7a7	Nt5c2	Pip5k1b
Siae	Slc7a8	Nt5dc3	Pitrm1
Siglech	Slc8a2	Nt5e	Pkdcc
Sik3	Slc9a5	Ntsr2	Pkia
Sirpa	Slco2a1	Nuak1	Pkib
Sirt2	Slco2b1	Nudt18	Pknox2
Sirt3	Slfn9	Nudt4	Pkp2
Sirt4	Slit1	Nudt7	Pla2g3
Skap2	Smad1	Nupr1	Plat
Slain1	Smad5	Nxpe3	Plaur
Slain1os	Smad6	Oaf	Plch1
Slc12a2	Smarca1	Oas2	Plcl2
Slc12a5	Smc2	Ociad2	Plcxd2
Slc13a5	Smc4	Ogdhl	Plekha7
Slc17a7	Sms	Ogt	Plekhf2
Slc1a2	Smtn	Olfm1	Plekhg2
Slc20a1	Snai2	Olfml1	Plekhg5
Slc22a4	Snca	Olfml2b	Plekho1
Slc24a2	Sncaip	Olfr287	Plin2
Slc25a18	Snhg1	Olfr288	Plk1
Slc25a21	Snhg11	Olfr558	Plk2
Slc25a33	Snhg16	Olfr655	Plk4
Slc25a35	Snn	Omg	Plod2
Slc26a1	Snrpd1	Omp	Plp2
Slc26a10	Snrpe	Onecut2	Plpp5
Slc26a6	Snrpg	Opalin	Plppr1
Slc27a1	Snx4	Oplah	Plppr2
Slc29a2	Snx7	Opn4	Plppr5
Slc29a3	Sobp	Optn	Plscr3
Slc2a8	Socs2	Osbp2	Plvap
Slc30a3	Socs3	Osbpl1a	Plxna2
Slc34a3	Sox11	Osbpl7	Plxna3
Slc35e4	Sox12	Otud7a	Plxna4
Slc35f6	Sox18	Otud7b	Plxnb2
Slc38a6	Sox3	P2rx4	Plxnc1
Slc38a9	Sox4	P2ry12	Plxnd1
Slc39a12	Sox7	P2ry13	Pmaip1
Slc39a14	Sp5	P3h4	Pmepa1
Slc41a1	Spaca1	P4htm	Pmf1
Slc45a3	Spag5	Pacs2	Pnpla3
Slc47a1	Sparc	Pacsin1	Podxl2
Slc48a1	Spata13	Padi2	Poglut3
Slc4a10	Spata6	Pak1	Pola1
Slc4a8	Spats2	Pak3	Pold1
Slc5a11	Spats2l	Pak7	Pold3
Slc6a1	Spc24	Pakap	Pole
Slc6a20a	Spc25	Paqr5	Pole2
Slc7a10	Spdl1	Paqr6	Polq
Slc8a1	Spef1	Parm1	Polr1c
Slc8a3	Spin1	Parp3	Polr1e
Slc8b1	Spin4	Paxx	Polr2d
Slc9a2	Spock2	Pcbp4	Polr2h
Slco1a4	Spon1	Pcdh15	Postn
Slco1b2	Spon2	Pcdh9	Pou3f2
Slco3a1	Sprn	Pcdhb10	Pou3f4
Slco4a1	Spry1	Pcdhb11	Ppa1
Slitrk2	Sptssa	Pcdhb12	Ppan
Smco3	Srf	Pcdhb13	Ppcs
Smim1	Srpk1	Pcdhb14	Ppic
Smim3	Srpx	Pcdhb15	Ppih
Smim4	Srsf12	Pcdhb16	Ppil1
Smpd1	Srsf3	Pcdhb18	Ppm1e
Smpd2	Srsf7	Pcdhb2	Ppm1g
Smpd3	Ssrp1	Pcdhb6	Ppm1j
Smyd1	St3gal5	Pcdhga6	Ppp1r14b
Snap25	St6gal2	Pclo	Ppp1r14c
Snapc3	St8sia1	Pcmtd1	Ppp1r15a
Sncg	St8sia4	Pcnx2	Ppp1r18
Sned1	Stab1	Pcolce2	Ppp1r1a
Snhg20	Stap2	Pcp4	Ppp2r2b
Snph	Stard4	Pcp4l1	Ppp2r5d
Snx14	Stbd1	Pcsk1n	Prc1
Snx15	Stc1	Pcsk2	Prdm1
Snx30	Stfa1	Pcsk2os1	Prdx2
Snx32	Stil	Pcsk6	Prdx4
Snx33	Stk32a	Pde1c	Prelid1
Soat1	Stmn2	Pde4a	Prelid2
Sod3	Stmn3	Pde4b	Prep
Soga3	Stra6	Pde4c	Prickle3
Sorl1	Supt16	Pde4dip	Prim1
Sort1	Susd4	Pde8a	Prkab1
Sowaha	Suv39h1	Pde8b	Prkag2
Sox10	Suv39h2	Pdgfa	Prkar2b
Sox2ot	Sv2c	Pdk2	Prkd2
Sox6os	Svep1	Pdlim1	Prkg1
Sp100	Syce2	Pdlim2	Prkra
Sp7	Syk	Pdxk	Prmt1
Spaar	Syncrip	Pdzd7	Prmt5
Spaca6	Syngr3	Peg13	Prnd
Spag1	Syt15	Peli3	Procr
Spata17	Syt4	Penk	Prok2
Spata2l	Syt9	Per3	Proser2
Speer4a	Tacc3	Pex1	Prr11
Spef2	Tacr3	Pex5l	Prr36
Spg20	Taf9	Pf4	Prr5
Spock1	Tagln2	Pfkfb4	Prr7
Spock3	Tal1	Pfkp	Prrg3
Spp1	Tax1bp3	Pgbd5	Prrx1
Sptbn2	Tbc1d12	Pgm5	Prrx2
Sqstm1	Tbc1d8b	Pgr	Prss12
Srcin1	Tbc1d9	Phactr1	Prss35
Srd5a1	Tbca	Phactr3	Prx
Srpk3	Tbkbp1	Phc3	Psip1
Srxn1	Tbr1	Phf1	Psmc3ip
Ssh3	Tbx18	Phf11d	Psmd5
St18	Tbx2	Phka1	Psme1
St3gal4	Tbx4	Phkg1	Psors1c2
St6gal1	Tbxa2r	Phlda3	Psrc1
St8sia5	Tcaf2	Phldb1	Ptbp1
St8sia6	Tceal5	Phlpp1	Ptchd4
Stac2	Tceal6	Phyh	Ptges
Stambpl1	Tceal8	Phyhd1	Ptges3l
Stap1	Tceal9	Phyhip	Ptgfrn
Stat5a	Tcf19	Pi4ka	Ptgis
Stim1	Tcf3	Piga	Ptgr1
Stimate	Tcf7	Pigg	Ptk7
Stmn4	Tcf7l1	Pigyl	Ptn
Stxbp2	Tcfl5	Pigz	Ptov1
Stxbp3	Tcim	Pik3c2b	Ptp4a3
Stxbp6	Tctex1d4	Pik3c3	Ptpn2
Sugct	Tdg	Pik3ip1	Ptpn9
Sult1a1	Tdrp	Pik3r1	Ptprn2
Sun2	Tead2	Pilrb2	Ptprs
Suox	Tead4	Pim3	Ptprz1
Susd3	Tec	Pip4k2a	Ptx3
Sv2a	Tedc1	Pip4k2c	Pus7l
Svip	Tenm1	Pithd1	Pwwp3b
Sycp2	Tent5c	Pitpnm3	Pxdc1
Syde2	Tes	Pkd2l1	Pxdn
Syne1	Tex15	Pkd2l2	Pycr1
Syne4	Tex30	Pkp4	Pygl
Syngr1	Tfdp1	Pla2g4a	Pym1
Synj2	Tfpi	Plaat3	Pyroxd2
Synpo2	Tfrc	Plau	Rab12
Synpr	Tgfb1	Plcb1	Rab13
Sypl2	Tgfb1i1	Plcg2	Rab34
Syt13	Tgfb2	Plcl1	Rab38
Syt17	Tgfbr2	Plekha1	Rab39
Syt3	Tgif1	Plekha2	Rab3c
Sytl2	Tgif2	Plekha6	Rab3ip
Sytl5	Thbs1	Plekhb1	Rac3
Tac1	Thbs2	Plekhb2	Racgap1
Tafa1	Thg1l	Plekhd1	Rack1
Tagln3	Thoc6	Plekhf1	Rad18
Tango2	Thop1	Plekhg1	Rad51
Tap2	Thsd1	Plekhg3	Rad51ap1
Tatdn3	Thsd7b	Plekhh1	Rad51b
Tbxas1	Tiam1	Plekhh2	Rad51c
Tcp11l2	Ticrr	Plekhm3	Rad54l
Tdo2	Tie1	Plekhn1	Radx
Teddm2	Timeless	Plekho2	Rae1
Tef	Timp1	Plin3	Raet1d
Tesk2	Tipin	Plin4	Rai14
Tex264	Tk1	Plk3	Ralb
Tex52	Tlr12	Pllp	Ralgps2
Tfcp2l1	Tm6sf1	Pln	Ramp2
Tfeb	Tm7sf2	Plp1	Ran
Tgfbi	Tmem121	Plpbp	Ranbp1
Tgfbr3l	Tmem130	Plpp2	Rangap1
Tgtp1	Tmem131l	Pls1	Rap2b
Tgtp2	Tmem132c	Plscr2	Raph1
Thbs4	Tmem132e	Plxdc2	Rara
Them4	Tmem154	Plxnb3	Rarres1
Thrb	Tmem158	Pm20d1	Rars
Thrsp	Tmem200a	Pmch	Rasgrp2
Thsd7a	Tmem212	Pmp22	Rasgrp4
Ticam1	Tmem229b	Pnmal1	Rasip1
Tigd4	Tmem254c	Pnpla7	Rasl10b
Timp4	Tmem26	Poc1a	Rasl11a
Tinagl1	Tmem263	Pogk	Rassf10
Tlcd1	Tmem37	Polb	Rassf7
Tle2	Tmem45a	Polk	Rassf9
Tle4	Tmem64	Polr3e	Rbbp8
Tll2	Tmem88	Pou3f1	Rbl1
Tlr3	Tmod3	Ppfibp2	Rbm15b
Tm7sf3	Tmpo	Ppip5k1	Rbm20
Tmbim1	Tmsb10	Ppnr	Rbm24
Tmc7	Tmsb15b2	Ppp1r14a	Rbm3
Tmcc1	Tmsb4x	Ppp1r16b	Rbm38
Tmcc2	Tnc	Ppp1r1b	Rbm43
Tmcc3	Tnfaip1	Ppp1r21	Rbm46
Tmco4	Tnfaip3	Ppp1r3e	Rbms3
Tmeff1	Tnfaip8l1	Ppp2r2c	Rbmxl1
Tmeff2	Tnfaip8l3	Ppp2r3a	Rbp1
Tmem116	Tnfrsf11b	Ppp3cc	Rbpms
Tmem125	Tnfrsf12a	Prag1	Rcbtb2
Tmem129	Tnfrsf19	Prelid3a	Rcc1
Tmem141	Tnfrsf1b	Prelp	Rcc2
Tmem143	Tnfrsf21	Prex2	Rcn1
Tmem144	Tnfsf9	Prickle1	Rcn3
Tmem14a	Tnr	Prickle2	Rcsd1
Tmem151a	Tomm70a	Prima1	Rd3
Tmem175	Top2a	Prkaa2	Reep1
Tmem176a	Topbp1	Prkacb	Reep2
Tmem185b	Tox3	Prkca	Reep6
Tmem189	Tpbg	Prkcq	Rerg
Tmem200c	Tpm3	Prkcz	Ret
Tmem202	Tpm3-rs7	Prkn	Rexo5
Tmem217	Tpm4	Prnp	Rfc3
Tmem229a	Tpt1	Prob1	Rfc4
Tmem25	Tpx2	Prodh	Rfc5
Tmem268	Tra2b	Prox1	Rflna
Tmem35a	Traf3	Prox1os	Rflnb
Tmem47	Traf4	Prox2	Rgcc
Tmem52	Traip	Prr18	Rgs12
Tmem53	Tram2	Prr5l	Rgs16
Tmem62	Trib2	Prrg1	Rgs17
Tmem63a	Trim16	Prrt1	Rgs19
Tmem8	Trim27	Prss23	Rgs5
Tmem81	Trim28	Prss50	Rgs9
Tmem82	Trim46	Prss56	Rhbdf1
Tmem86b	Trim47	Prtg	Rhbdl3
Tmem88b	Trip13	Prune2	Rhcg
Tmod1	Tro	Prxl2b	Rhno1
Tmprss5	Troap	Psd2	Rhoc
Tnfaip2	Trp53	Psd3	Rhod
Tnfaip6	Trp53i11	Psen2	Rhoj
Tnfrsf18	Trp73	Psmb8	Rhpn1
Tnfsf12	Trpc6	Psmb9	Riiad1
Tnfsf13	Tsc22d1	Pstpip2	Rimklb
Tnik	Tshz2	Ptgds	Rims3
Tnni1	Tspan13	Ptger4	Rin3
Tnnt1	Tspan18	Ptgs1	Riox1
Tom1l2	Tspan5	Ptgs2	Ripk1
Tor3a	Tspan6	Ptk2b	Ripk3
Tor4a	Tsr1	Ptpdc1	Ripply2
Tox2	Ttc28	Ptprd	Rlbp1
Tpbgl	Ttc9b	Ptpre	Rln1
Tph2	Ttf2	Ptprn	Rmi2
Tpp1	Ttk	Ptprr	Rnasel
Tppp	Ttll12	Pura	Rnd1
Tppp3	Tuba1a	Pvalb	Rnd3
Tprkb	Tuba1b	Pvt1	Rnf113a1
Tprn	Tuba1c	Pygm	Rnf165
Trappc10	Tubb3	Qdpr	Rnf180
Trdc	Tubb5	Qpct	Rnf2
Trf	Tubb6	Rab11fip4	Rnf215
Trim13	Tvp23a	Rab33a	Rnf219
Trim17	Twsg1	Rab37	Rnf26
Trim36	Txn1	Rab39b	Rnps1
Trmt9b	Tyms	Rab3a	Robo2
Trp53bp2	Uaca	Rab4a	Robo4
Trp63	Uba52	Rab5b	Ropn1l
Trpm3	Ubald2	Rab6b	Ror2
Trpv3	Ubap2	Rab9b	Rpa2
Trpv4	Ube2c	Rabac1	Rpgr
Tsc22d3	Ube2s	Rabgap1l	Rpl10a
Tshb	Ube2t	Ralgapb	Rpl11
Tspan15	Ubtd1	Ralgds	Rpl12
Tspan2	Ubtd2	Ralgps1	Rpl13
Tspan8	Uchl1	Ralyl	Rpl15
Tspo	Uck2	Ranbp3l	Rpl18
Tspoap1	Ucp2	Rap1a	Rpl18a
Tspyl4	Ugdh	Rapgef3	Rpl22
Ttc14	Uhrf1	Rapgef3os2	Rpl22l1
Ttc30b	Umps	Rapgef4	Rpl23
Ttc7	Unc119	Rasal1	Rpl23a
Ttll3	Unc45b	Rasd2	Rpl24
Ttll7	Unc5d	Rasgef1a	Rpl27
Ttll8	Ung	Rasgef1b	Rpl29
Ttn	Ushbp1	Rasgrf1	Rpl32
Tuba4a	Usp1	Rasgrf2	Rpl36a
Tubb4a	Usp51	Rassf2	Rpl36a-ps1
Txlnb	Vangl2	Rassf4	Rpl39
Tyro3	Vars	Rax	Rpl41
Uap1l1	Vash1	Rbfox1	Rpl5
Uba1y	Vash2	Rbks	Rpl6
Ube2ql1	Vasp	Rbl2	Rpl7l1
Ucp3	Vat1l	Rbm11	Rplp0
Ugp2	Vcan	Rbpjl	Rplp2
Ugt1a6a	Veph1	Rcan2	Rpp25
Ugt8a	Vim	Rcbtb1	Rprm
Unc13c	Vipr2	Rdh12	Rps11
Upk1b	Vit	Reck	Rps12
Upp1	Vkorc1l1	Reep5	Rps13
Upp2	Vopp1	Relt	Rps15a
Usp2	Vps37b	Reps2	Rps16
Usp30	Vrk1	Retreg1	Rps18
Usp35	Vstm2a	Retsat	Rps19
Usp53	Vstm2b	Rffl	Rps2
Usp54	Vwa1	Rftn1	Rps20
Utp14b	Vwc2	Rgs14	Rps26
Vamp9	Vwf	Rgs6	Rps4x
Vav3	Wdhd1	Rhbdd1	Rps6ka2
Vegfa	Wdr6	Rhob	Rps6ka6
Vegfd	Wdr62	Rhog	Rps7
Vgf	Wdr86	Rhou	Rps8
Vmn2r29	Wdr89	Rhpn2	Rpsa
Vmp1	Wdr90	Rida	Rragd
Wasf3	Wee1	Rims1	Rras2
Washc2	Wnt4	Ripk4	Rrm1
Wdcp	Wnt5a	Rnase1	Rrm2
Wdr17	Wtip	Rnasek	Rrp15
Wdr54	Wwtr1	Rnf112	Rsph3b
Wdr91	Xkr5	Rnf125	Rtn1
Wdyhv1	Xlr	Rnf13	Rxrg
Wfdc17	Ybx1	Rnf130	S100a11
Wfdc18	Yeats4	Rnf141	S100a2
Wfs1	Yes1	Rnf207	S1pr3
Whamm	Ywhah	Rnf208	Saal1
[truncated: 593 more rows]
