# Supplementary material for: Extensive transcriptional and chromatin changes underlie astrocyte maturation in vivo and in culture
Source: Nat Commun. 2021 Jul 15;12:4335. doi: 10.1038/s41467-021-24624-5 (PMC8282848; doi:10.1038/s41467-021-24624-5)
Supplement: Supplementary file 10 — Supplementary Dataset 3 [file 41467_2021_24624_MOESM10_ESM.xlsx]

## Sheet: Overview
Supplementary Data 3: ATAC sequencing metrics (related to Figures 3, 4e/f, 6a-c, 7d/e)
ATAC-SeqPE Pipeline QC metrics output for each run, replicate and merged group ("sample-level")
In vivo samples (Astr_P4_R1-3, Astr_ad_R1-4) were re-analysed with in each in vitro analysis
In vivo vs NSC and BMP4 differentiated astrocytes in vitro (Figures 3/4)
sample	group (pipeline)	group(downstream analyses/figures)
Astr_P4_R1	Astr_P4	Astr_P4
Astr_P4_R2
Astr_P4_R3
Astr_ad_R1	Astr_ad	Astr_2m
Astr_ad_R2
Astr_ad_R3
Astr_ad_R4
Astr_in_vitro_R1	Astr_in_vitro	Astr_BMP
Astr_in_vitro_R2
Astr_in_vitro_R3
NSC_in_vitro_R1	NSC_in_vitro	NSC_EF
NSC_in_vitro_R2
NSC_in_vitro_R3
In vivo vs BMP4 differentiated astrocytes in vitro with transcription factor overexpression (Figure 6)
sample	group (pipeline)	group(downstream analyses/figures)
Astr_P4_R1	Astr_P4	Astr_P4
Astr_P4_R2
Astr_P4_R3
Astr_ad_R1	Astr_ad	Astr_2m
Astr_ad_R2
Astr_ad_R3
Astr_ad_R4
B14_Dbx2_R1	B14_Dbx2	Dbx2
B14_Dbx2_R2
B14_Dbx2_R3
B14_EGFP_R1	B14_EGFP	Control
B14_EGFP_R2
B14_EGFP_R3
B14_EGFP_R4
B14_EGFP_R5
B14_EGFP_R6
B14_Lhx2_R4	B14_Lhx2	Lhx2
B14_Lhx2_R5
B14_Lhx2_R6
B14_R1	B14(Astr_in_vitro from above)	not included
B14_R2
B14_R3
B14_Rorb_R4	B14_Rorb	Rorb
B14_Rorb_R5
B14_Rorb_R6
In vivo vs astrocytes in vitro differentiated in different conditions (Figure 7)
sample	group (pipeline)	group(downstream analyses/figures)
Astr_2m_R1	Astr_2m (Astr_ad from above)	Astr_2m
Astr_2m_R2
Astr_2m_R3
Astr_2m_R4
Astr_P4_R1	Astr_P4	Astr_P4
Astr_P4_R2
Astr_P4_R3
B14_R1	B14(Astr_in_vitro from above)	not included
B14_R2
B14_R3
FGF_2D_R1	FGF_2D	FGF
FGF_2D_R2
FGF_2D_R3
FGF_3D_R1	FGF_3D	3D_FGF
FGF_3D_R2
FGF_3D_R3
bas_2D_R1	bas_2D	Control
bas_2D_R2
bas_2D_R3
bas_3D_R1	bas_3D	3D
bas_3D_R2
bas_3D_R3

## Sheet: pipeline metrics in vivo & BMP
In vivo vs NSC and BMP4 differentiated astrocytes in vitro (Figures 3/4)
Sample descriptions see "Overview"
## RUN-LEVEL
sample	totalPairs	passTrimmedPairs	passTrimmedBases	unfiltered totalPairs	unfiltered mapped	unfiltered properlyPaired	unfiltered duplicates	unfiltered read1	unfiltered read2	unfiltered chrM	unfiltered insertMean	unfiltered insertStdDev	unfiltered insertMax	filter totalPairs	filter mapped	filter properlyPaired	filter duplicates	filter read1	filter read2	filter chrM
Astr_P4_R1_L1	17398653	17304310	0.78	17304310	0.6848	0.4078	0.4239	0.5	0.5	0.0666	210.982	187.95	185768304	3621608	1	0.5926	0	0.5	0.5	0
Astr_P4_R1_L2	17652610	17398825	0.658	17398825	0.6841	0.3279	0.4136	0.5	0.5	0.0641	239.857	225.202	171829611	3648562	1	0.4827	0	0.5	0.5	0
Astr_P4_R2_L1	54050790	53612430	0.805	53612430	0.9217	0.5335	0.7098	0.5	0.5	0.1127	225.363	204.109	182762327	9494993	1	0.6118	0	0.5	0.5	0
Astr_P4_R2_L2	29017916	28440740	0.701	28440740	0.9145	0.4239	0.5625	0.5	0.5	0.107	240.706	224.147	174116863	8172924	1	0.4964	0	0.5	0.5	0
Astr_P4_R3_L1	45846118	45548046	0.813	45548046	0.873	0.5266	0.6402	0.5	0.5	0.087	223.492	202.373	178032237	8773990	1	0.6063	0	0.5	0.5	0
Astr_P4_R3_L2	33850570	33278339	0.71	33278339	0.8678	0.4275	0.5625	0.5	0.5	0.0822	248.726	233.88	184910337	8219210	1	0.5066	0	0.5	0.5	0
Astr_ad_R1_L1	12663145	12364643	0.896	12364643	0.9645	0.7148	0.1464	0.5	0.5	0.0457	266.681	245.139	186883235	8601973	1	0.7526	0	0.5	0.5	0
Astr_ad_R1_L2	12658286	12242719	0.889	12242719	0.957	0.7085	0.1439	0.5	0.5	0.0451	272.215	251.082	170499810	8411082	1	0.7569	0	0.5	0.5	0
Astr_ad_R2_L1	19656193	19187503	0.894	19187503	0.9681	0.699	0.1786	0.5	0.5	0.0604	244.847	227.903	184432590	12898364	1	0.7364	0	0.5	0.5	0
Astr_ad_R2_L2	19729063	19036149	0.884	19036149	0.959	0.6907	0.1756	0.5	0.5	0.0599	249.705	233.64	187715338	12612008	1	0.7402	0	0.5	0.5	0
Astr_ad_R3_L1	30286106	30098299	0.804	30098299	0.9395	0.5333	0.3369	0.5	0.5	0.113	194.074	167.143	184371786	14810122	1	0.5658	0	0.5	0.5	0
Astr_ad_R3_L2	58510735	57619018	0.701	57619018	0.9261	0.4274	0.4312	0.5	0.5	0.107	232.825	217.747	188153859	22542522	1	0.4704	0	0.5	0.5	0
Astr_ad_R4_L1	24628242	24468341	0.833	24468341	0.9482	0.5808	0.3533	0.5	0.5	0.1685	208.328	172.333	185544923	11714872	1	0.6188	0	0.5	0.5	0
Astr_ad_R4_L2	67351909	66269769	0.735	66269769	0.9345	0.4598	0.5021	0.5	0.5	0.16	252.841	226.027	188260132	22320529	1	0.5188	0	0.5	0.5	0
Astr_in_vitro_R1_L1	50737372	50440983	0.814	50440983	0.8461	0.4817	0.4417	0.5	0.5	0.2593	203.537	172.951	187199660	16133823	1	0.5779	0	0.5	0.5	0
Astr_in_vitro_R2_L1	57985491	57650417	0.786	57650417	0.8669	0.4388	0.4957	0.5	0.5	0.2904	190.445	170.012	189415230	16651394	1	0.5197	0	0.5	0.5	0
Astr_in_vitro_R3_L1	43840155	43585223	0.789	43585223	0.8842	0.4533	0.5074	0.5	0.5	0.2803	195.215	172.393	181892483	12398078	1	0.541	0	0.5	0.5	0
NSC_in_vitro_R1_L1	46963034	46548555	0.781	46548555	0.8975	0.4698	0.3202	0.5	0.5	0.0699	187.388	168.625	187754314	21686657	1	0.5144	0	0.5	0.5	0
NSC_in_vitro_R2_L1	74167664	73725226	0.828	73725226	0.9119	0.5442	0.2588	0.5	0.5	0.0247	195.43	164.693	189460214	39587706	1	0.5819	0	0.5	0.5	0
NSC_in_vitro_R3_L1	51793045	51418479	0.816	51418479	0.8535	0.4996	0.2957	0.5	0.5	0.053	202.349	174.782	186173782	23188779	1	0.576	0	0.5	0.5	0
## REPLICATE-LEVEL
sample	totalPairs	mapped	properlyPaired	duplicates	read1	read2	numPeaks	fripScore
Astr_P4_R1	4389886	1	0.513	0	0.5	0.5	17783	0.17075
Astr_P4_R2	10308078	1	0.5378	0	0.5	0.5	47787	0.488431
Astr_P4_R3	9716141	1	0.5321	0	0.5	0.5	40704	0.401112
Astr_ad_R1	15287610	1	0.7534	0	0.5	0.5	36480	0.278283
Astr_ad_R2	22532890	1	0.7381	0	0.5	0.5	45973	0.320561
Astr_ad_R3	29346470	1	0.4951	0	0.5	0.5	29392	0.150126
Astr_ad_R4	26578197	1	0.5391	0	0.5	0.5	31202	0.190407
Astr_in_vitro_R1	16133823	1	0.5779	0	0.5	0.5	49317	0.404801
Astr_in_vitro_R2	16651394	1	0.5197	0	0.5	0.5	44305	0.26388
Astr_in_vitro_R3	12398078	1	0.541	0	0.5	0.5	31713	0.165428
NSC_in_vitro_R1	21686657	1	0.5144	0	0.5	0.5	40360	0.18326
NSC_in_vitro_R2	39587706	1	0.5819	0	0.5	0.5	21184	0.0471496
NSC_in_vitro_R3	23188779	1	0.576	0	0.5	0.5	28580	0.102637
## SAMPLE-LEVEL
sample	totalPairs	mapped	properlyPaired	duplicates	read1	read2	numPeaks	fripScore
Astr_P4	23883818	1	0.5342	0	0.5	0.5	56484	0.456937
Astr_ad	92342785	1	0.6102	0	0.5	0.5	60054	0.257897
Astr_in_vitro	44580425	1	0.5486	0	0.5	0.5	64168	0.325058
NSC_in_vitro	83940080	1	0.564	0	0.5	0.5	55440	0.130844
Scale factor for bigwig IGV presentations
## SAMPLE-LEVEL
sample	fripScore	scale_range (norm to line 1)
Astr_P4	0.456937	8
Astr_ad	0.257897	4.51523
Astr_in_vitro	0.325058	5.69108
NSC_in_vitro	0.130844	2.2908
## REPLICATE-LEVEL
sample	fripScore	scale_range (norm to line 1)
NSC_in_vitro_R1	0.18326	3.2
NSC_in_vitro_R2	0.0471496	0.823304
NSC_in_vitro_R3	0.102637	1.7922
Astr_in_vitro_R1	0.404801	7.06844
Astr_in_vitro_R2	0.26388	4.60775
Astr_in_vitro_R3	0.165428	2.88863
Astr_P4_R1	0.17075	2.98156
Astr_P4_R2	0.488431	8.52875
Astr_P4_R3	0.401112	7.00403
Astr_ad_R1	0.278283	4.85925
Astr_ad_R2	0.320561	5.59749
Astr_ad_R3	0.150126	2.62143
Astr_ad_R4	0.190407	3.3248

## Sheet: pipeline metrics in vivo &TF OE
In vivo vs BMP4 differentiated astrocytes in vitro with transcription factor overexpression (Figure 6)
Sample descriptions see "Overview"
## RUN-LEVEL
sample	totalPairs	passTrimmedPairs	passTrimmedBases	unfiltered totalPairs	unfiltered mapped	unfiltered properlyPaired	unfiltered duplicates	unfiltered read1	unfiltered read2	unfiltered chrM	unfiltered insertMean	unfiltered insertStdDev	unfiltered insertMax	filter totalPairs	filter mapped	filter properlyPaired	filter duplicates	filter read1	filter read2	filter chrM
Astr_P4_R1_L1	17398653	17304310	0.78	17304310	0.6848	0.4078	0.4239	0.5	0.5	0.0666	210.982	187.95	185768304	3621608	1	0.5926	0	0.5	0.5	0
Astr_P4_R1_L2	17652610	17398825	0.658	17398825	0.6841	0.3279	0.4136	0.5	0.5	0.0641	239.857	225.202	171829611	3648562	1	0.4827	0	0.5	0.5	0
Astr_P4_R2_L1	54050790	53612430	0.805	53612430	0.9217	0.5335	0.7098	0.5	0.5	0.1127	225.363	204.109	182762327	9494993	1	0.6118	0	0.5	0.5	0
Astr_P4_R2_L2	29017916	28440740	0.701	28440740	0.9145	0.4239	0.5625	0.5	0.5	0.107	240.706	224.147	174116863	8172924	1	0.4964	0	0.5	0.5	0
Astr_P4_R3_L1	45846118	45548046	0.813	45548046	0.873	0.5266	0.6402	0.5	0.5	0.087	223.492	202.373	178032237	8773990	1	0.6063	0	0.5	0.5	0
Astr_P4_R3_L2	33850570	33278339	0.71	33278339	0.8678	0.4275	0.5625	0.5	0.5	0.0822	248.726	233.88	184910337	8219210	1	0.5066	0	0.5	0.5	0
Astr_ad_R1_L1	12663145	12364643	0.896	12364643	0.9645	0.7148	0.1464	0.5	0.5	0.0457	266.681	245.139	186883235	8601973	1	0.7526	0	0.5	0.5	0
Astr_ad_R1_L2	12658286	12242719	0.889	12242719	0.957	0.7085	0.1439	0.5	0.5	0.0451	272.215	251.082	170499810	8411082	1	0.7569	0	0.5	0.5	0
Astr_ad_R2_L1	19656193	19187503	0.894	19187503	0.9681	0.699	0.1786	0.5	0.5	0.0604	244.847	227.903	184432590	12898364	1	0.7364	0	0.5	0.5	0
Astr_ad_R2_L2	19729063	19036149	0.884	19036149	0.959	0.6907	0.1756	0.5	0.5	0.0599	249.705	233.64	187715338	12612008	1	0.7402	0	0.5	0.5	0
Astr_ad_R3_L1	30286106	30098299	0.804	30098299	0.9395	0.5333	0.3369	0.5	0.5	0.113	194.074	167.143	184371786	14810122	1	0.5658	0	0.5	0.5	0
Astr_ad_R3_L2	58510735	57619018	0.701	57619018	0.9261	0.4274	0.4312	0.5	0.5	0.107	232.825	217.747	188153859	22542522	1	0.4704	0	0.5	0.5	0
Astr_ad_R4_L1	24628242	24468341	0.833	24468341	0.9482	0.5808	0.3533	0.5	0.5	0.1685	208.328	172.333	185544923	11714872	1	0.6188	0	0.5	0.5	0
Astr_ad_R4_L2	67351909	66269769	0.735	66269769	0.9345	0.4598	0.5021	0.5	0.5	0.16	252.841	226.027	188260132	22320529	1	0.5188	0	0.5	0.5	0
B14_Dbx2_R1_L1	56583011	56232127	0.771	56232127	0.8489	0.4057	0.5075	0.5	0.5	0.103	151.055	135.097	190171139	14616870	1	0.4339	0	0.5	0.5	0
B14_Dbx2_R1_L2	57582601	57221210	0.771	57221210	0.8512	0.4089	0.5117	0.5	0.5	0.1027	151.255	135.326	188971019	14825739	1	0.4355	0	0.5	0.5	0
B14_Dbx2_R2_L1	52788993	52385163	0.808	52385163	0.8429	0.4701	0.466	0.5	0.5	0.0794	203.251	189.162	187164176	15140872	1	0.5246	0	0.5	0.5	0
B14_Dbx2_R2_L2	53928834	53502526	0.809	53502526	0.8455	0.474	0.4702	0.5	0.5	0.0791	205.388	191.774	186287018	15430945	1	0.5265	0	0.5	0.5	0
B14_Dbx2_R3_L1	51289123	50899369	0.808	50899369	0.8912	0.4883	0.574	0.5	0.5	0.1474	204.601	191.216	187313081	11691238	1	0.5257	0	0.5	0.5	0
B14_Dbx2_R3_L2	52336733	51929123	0.809	51929123	0.8938	0.4922	0.5787	0.5	0.5	0.147	206.322	193.503	186982095	11866931	1	0.527	0	0.5	0.5	0
B14_EGFP_R1_L1	60992171	60627893	0.787	60627893	0.6527	0.3325	0.3206	0.5	0.5	0.0919	176.332	162.261	188260101	15507893	1	0.4735	0	0.5	0.5	0
B14_EGFP_R1_L2	62192917	61811958	0.788	61811958	0.6547	0.3357	0.3228	0.5	0.5	0.0917	177.725	163.709	189620711	15850768	1	0.4765	0	0.5	0.5	0
B14_EGFP_R2_L1	63367796	63026322	0.762	63026322	0.686	0.3066	0.4101	0.5	0.5	0.0966	133.52	115.552	191456224	13099231	1	0.4017	0	0.5	0.5	0
B14_EGFP_R2_L2	64689270	64333378	0.763	64333378	0.6883	0.3104	0.4145	0.5	0.5	0.0964	133.733	115.793	191456224	13297231	1	0.4039	0	0.5	0.5	0
B14_EGFP_R3_L1	61272340	60847722	0.813	60847722	0.6063	0.3436	0.3036	0.5	0.5	0.1299	223.509	206.89	183365440	13692031	1	0.5488	0	0.5	0.5	0
B14_EGFP_R3_L2	62245652	61799977	0.813	61799977	0.6082	0.3466	0.3044	0.5	0.5	0.1292	225.855	208.88	183772063	13994567	1	0.5518	0	0.5	0.5	0
B14_EGFP_R4_L1	50929104	50641560	0.824	50641560	0.9453	0.54	0.5317	0.5	0.5	0.046	185.746	170.609	186877977	16728648	1	0.5036	0	0.5	0.5	0
B14_EGFP_R5_L1	39243594	38972992	0.847	38972992	0.9243	0.5801	0.5084	0.5	0.5	0.0715	226.216	209.458	177612054	12535832	1	0.5707	0	0.5	0.5	0
B14_EGFP_R6_L1	39778779	39325017	0.835	39325017	0.9275	0.5754	0.5529	0.5	0.5	0.0611	223.464	209.54	189335945	11366641	1	0.5631	0	0.5	0.5	0
B14_Lhx2_R4_L1	44043549	43739045	0.831	43739045	0.9427	0.5526	0.4837	0.5	0.5	0.069	198.494	182.024	184694580	15949153	1	0.5278	0	0.5	0.5	0
B14_Lhx2_R5_L1	51106605	50797485	0.836	50797485	0.9413	0.56	0.4457	0.5	0.5	0.0299	199.159	181.667	187246499	20017200	1	0.5321	0	0.5	0.5	0
B14_Lhx2_R6_L1	30129178	29629144	0.85	29629144	0.9228	0.6027	0.4932	0.5	0.5	0.0832	251.545	228.101	181771391	9630312	1	0.6095	0	0.5	0.5	0
B14_R1_L1	50737372	50440983	0.814	50440983	0.8461	0.4817	0.4417	0.5	0.5	0.2593	203.537	172.951	187199660	16133823	1	0.5779	0	0.5	0.5	0
B14_R2_L1	57985491	57650417	0.786	57650417	0.8669	0.4388	0.4957	0.5	0.5	0.2904	190.445	170.012	189415230	16651394	1	0.5197	0	0.5	0.5	0
B14_R3_L1	43840155	43585223	0.789	43585223	0.8842	0.4533	0.5074	0.5	0.5	0.2803	195.215	172.393	181892483	12398078	1	0.541	0	0.5	0.5	0
B14_Rorb_R4_L1	51412134	51116190	0.829	51116190	0.8782	0.536	0.5319	0.5	0.5	0.0823	205.793	190.23	184437810	13861939	1	0.5431	0	0.5	0.5	0
B14_Rorb_R5_L1	48320204	48002991	0.84	48002991	0.9188	0.5697	0.4541	0.5	0.5	0.0878	217.27	198.904	191604136	17344009	1	0.5633	0	0.5	0.5	0
B14_Rorb_R6_L1	29241956	28803632	0.858	28803632	0.9279	0.6224	0.515	0.5	0.5	0.1072	256.713	231.272	180656157	8825013	1	0.6231	0	0.5	0.5	0
## REPLICATE-LEVEL
sample	totalPairs	mapped	properlyPaired	duplicates	read1	read2	numPeaks	fripScore
Astr_P4_R1	4389886	1	0.513	0	0.5	0.5	17783	0.17075
Astr_P4_R2	10308078	1	0.5378	0	0.5	0.5	47787	0.488431
Astr_P4_R3	9716141	1	0.5321	0	0.5	0.5	40704	0.401112
Astr_ad_R1	15287610	1	0.7534	0	0.5	0.5	36480	0.278283
Astr_ad_R2	22532890	1	0.7381	0	0.5	0.5	45973	0.320561
Astr_ad_R3	29346470	1	0.4951	0	0.5	0.5	29392	0.150126
Astr_ad_R4	26578197	1	0.5391	0	0.5	0.5	31202	0.190407
B14_Dbx2_R1	17867010	1	0.4327	0	0.5	0.5	14317	0.0459905
B14_Dbx2_R2	19457858	1	0.524	0	0.5	0.5	10047	0.0302452
B14_Dbx2_R3	14244181	1	0.5238	0	0.5	0.5	12999	0.0458609
B14_EGFP_R1	21561998	1	0.472	0	0.5	0.5	11476	0.0324988
B14_EGFP_R2	15880252	1	0.4018	0	0.5	0.5	14908	0.0490076
B14_EGFP_R3	19789360	1	0.5472	0	0.5	0.5	10584	0.0275993
B14_EGFP_R4	16728648	1	0.5036	0	0.5	0.5	25314	0.107776
B14_EGFP_R5	12535832	1	0.5707	0	0.5	0.5	16607	0.0737034
B14_EGFP_R6	11366641	1	0.5631	0	0.5	0.5	20097	0.115353
B14_Lhx2_R4	15949153	1	0.5278	0	0.5	0.5	21311	0.0958081
B14_Lhx2_R5	20017200	1	0.5321	0	0.5	0.5	6507	0.0165785
B14_Lhx2_R6	9630312	1	0.6095	0	0.5	0.5	17418	0.0990094
B14_R1	16133823	1	0.5779	0	0.5	0.5	49317	0.404801
B14_R2	16651394	1	0.5197	0	0.5	0.5	44305	0.26388
B14_R3	12398078	1	0.541	0	0.5	0.5	31713	0.165428
B14_Rorb_R4	13861939	1	0.5431	0	0.5	0.5	18427	0.0910905
B14_Rorb_R5	17344009	1	0.5633	0	0.5	0.5	15515	0.0687901
B14_Rorb_R6	8825013	1	0.6231	0	0.5	0.5	12814	0.0736381
## SAMPLE-LEVEL
sample	totalPairs	mapped	properlyPaired	duplicates	read1	read2	numPeaks	fripScore
Astr_P4	23883818	1	0.5342	0	0.5	0.5	56484	0.456937
Astr_ad	92342785	1	0.6102	0	0.5	0.5	60054	0.257897
B14	44580425	1	0.5486	0	0.5	0.5	64168	0.325058
B14_Dbx2	50666099	1	0.4944	0	0.5	0.5	22611	0.0590963
B14_EGFP	96705229	1	0.506	0	0.5	0.5	38075	0.0950845
B14_Lhx2	45411972	1	0.5473	0	0.5	0.5	28772	0.0864501
B14_Rorb	39839297	1	0.5699	0	0.5	0.5	27916	0.104723
Scale factor for bigwig IGV presentations
## SAMPLE-LEVEL
sample	fripScore	scale_range (norm to line 1)
Astr_P4	0.456937	8
Astr_ad	0.257897	4.51523
B14_EGFP	0.0950845	1.66473
B14_Rorb	0.104723	1.83348
B14_Dbx2	0.0590963	1.03465
B14_Lhx2	0.0864501	1.51356
## REPLICATE-LEVEL
sample	fripScore	scale_range (norm to line 1)
Astr_P4_R1	0.17075	3
Astr_P4_R2	0.488431	8.58151
Astr_P4_R3	0.401112	7.04736
Astr_ad_R1	0.278283	4.88931
Astr_ad_R2	0.320561	5.63211
Astr_ad_R3	0.150126	2.63765
Astr_ad_R4	0.190407	3.34536
B14_Dbx2_R1	0.0459905	0.808032
B14_Dbx2_R2	0.0302452	0.531394
B14_Dbx2_R3	0.0458609	0.805755
B14_EGFP_R1	0.0324988	0.570989
B14_EGFP_R2	0.0490076	0.861041
B14_EGFP_R3	0.0275993	0.484907
B14_EGFP_R4	0.107776	1.89358
B14_EGFP_R5	0.0737034	1.29494
B14_EGFP_R6	0.115353	2.0267
B14_Lhx2_R4	0.0958081	1.6833
B14_Lhx2_R5	0.0165785	0.291277
B14_Lhx2_R6	0.0990094	1.73955
B14_Rorb_R4	0.0910905	1.60042
B14_Rorb_R5	0.0687901	1.20861
B14_Rorb_R6	0.0736381	1.29379

## Sheet: pipeline metrics in vivo&signal
In vivo vs astrocytes in vitro differentiated in different conditions (Figure 7)
Sample descriptions see "Overview"
## RUN-LEVEL
sample	totalPairs	passTrimmedPairs	passTrimmedBases	unfiltered totalPairs	unfiltered mapped	unfiltered properlyPaired	unfiltered duplicates	unfiltered read1	unfiltered read2	unfiltered chrM	unfiltered insertMean	unfiltered insertStdDev	unfiltered insertMax	filter totalPairs	filter mapped	filter properlyPaired	filter duplicates	filter read1	filter read2	filter chrM
Astr_2m_R1_L1	12663145	12364643	0.896	12364643	0.9645	0.7148	0.1464	0.5	0.5	0.0457	266.681	245.139	186883235	8601973	1	0.7526	0	0.5	0.5	0
Astr_2m_R1_L2	12658286	12242719	0.889	12242719	0.957	0.7085	0.1439	0.5	0.5	0.0451	272.215	251.082	170499810	8411082	1	0.7569	0	0.5	0.5	0
Astr_2m_R2_L1	19656193	19187503	0.894	19187503	0.9681	0.699	0.1786	0.5	0.5	0.0604	244.847	227.903	184432590	12898364	1	0.7364	0	0.5	0.5	0
Astr_2m_R2_L2	19729063	19036149	0.884	19036149	0.959	0.6907	0.1756	0.5	0.5	0.0599	249.705	233.64	187715338	12612008	1	0.7402	0	0.5	0.5	0
Astr_2m_R3_L1	30286106	30098299	0.804	30098299	0.9395	0.5333	0.3369	0.5	0.5	0.113	194.074	167.143	184371786	14810122	1	0.5658	0	0.5	0.5	0
Astr_2m_R3_L2	58510735	57619018	0.701	57619018	0.9261	0.4274	0.4312	0.5	0.5	0.107	232.825	217.747	188153859	22542522	1	0.4704	0	0.5	0.5	0
Astr_2m_R4_L1	24628242	24468341	0.833	24468341	0.9482	0.5808	0.3533	0.5	0.5	0.1685	208.328	172.333	185544923	11714872	1	0.6188	0	0.5	0.5	0
Astr_2m_R4_L2	67351909	66269769	0.735	66269769	0.9345	0.4598	0.5021	0.5	0.5	0.16	252.841	226.027	188260132	22320529	1	0.5188	0	0.5	0.5	0
Astr_P4_R1_L1	17398653	17304310	0.78	17304310	0.6848	0.4078	0.4239	0.5	0.5	0.0666	210.982	187.95	185768304	3621608	1	0.5926	0	0.5	0.5	0
Astr_P4_R1_L2	17652610	17398825	0.658	17398825	0.6841	0.3279	0.4136	0.5	0.5	0.0641	239.857	225.202	171829611	3648562	1	0.4827	0	0.5	0.5	0
Astr_P4_R2_L1	54050790	53612430	0.805	53612430	0.9217	0.5335	0.7098	0.5	0.5	0.1127	225.363	204.109	182762327	9494993	1	0.6118	0	0.5	0.5	0
Astr_P4_R2_L2	29017916	28440740	0.701	28440740	0.9145	0.4239	0.5625	0.5	0.5	0.107	240.706	224.147	174116863	8172924	1	0.4964	0	0.5	0.5	0
Astr_P4_R3_L1	45846118	45548046	0.813	45548046	0.873	0.5266	0.6402	0.5	0.5	0.087	223.492	202.373	178032237	8773990	1	0.6063	0	0.5	0.5	0
Astr_P4_R3_L2	33850570	33278339	0.71	33278339	0.8678	0.4275	0.5625	0.5	0.5	0.0822	248.726	233.88	184910337	8219210	1	0.5066	0	0.5	0.5	0
B14_R1_L1	50737372	50440983	0.814	50440983	0.8461	0.4817	0.4417	0.5	0.5	0.2593	203.537	172.951	187199660	16133823	1	0.5779	0	0.5	0.5	0
B14_R2_L1	57985491	57650417	0.786	57650417	0.8669	0.4388	0.4957	0.5	0.5	0.2904	190.445	170.012	189415230	16651394	1	0.5197	0	0.5	0.5	0
B14_R3_L1	43840155	43585223	0.789	43585223	0.8842	0.4533	0.5074	0.5	0.5	0.2803	195.215	172.393	181892483	12398078	1	0.541	0	0.5	0.5	0
FGF_2D_R1_L1	42691655	42237897	0.812	42237897	0.9154	0.5171	0.4383	0.5	0.5	0.0412	202.815	186.493	191847328	15736375	1	0.5315	0	0.5	0.5	0
FGF_2D_R2_L1	40956233	40487626	0.822	40487626	0.9492	0.5466	0.3328	0.5	0.5	0.0447	210.233	192.566	184579678	19730116	1	0.5476	0	0.5	0.5	0
FGF_2D_R3_L1	37389439	37034382	0.829	37034382	0.9547	0.5594	0.3651	0.5	0.5	0.1052	214.14	192.188	184120749	16982463	1	0.5635	0	0.5	0.5	0
FGF_3D_R1_L1	56153249	55702283	0.833	55702283	0.9542	0.5896	0.2419	0.5	0.5	0.0334	213.396	180.969	182043223	33460047	1	0.6031	0	0.5	0.5	0
FGF_3D_R2_L1	55529028	55177657	0.837	55177657	0.9502	0.5934	0.2606	0.5	0.5	0.046	205.841	169.855	186101757	31630755	1	0.6005	0	0.5	0.5	0
FGF_3D_R3_L1	63331317	63033765	0.826	63033765	0.9577	0.5623	0.2498	0.5	0.5	0.0594	185.128	150.215	191849021	37605391	1	0.5727	0	0.5	0.5	0
bas_2D_R1_L1	62963291	62392968	0.797	62392968	0.9365	0.4862	0.5405	0.5	0.5	0.0301	172.532	157.021	190399270	19079581	1	0.4787	0	0.5	0.5	0
bas_2D_R2_L1	43283859	42809842	0.809	42809842	0.9454	0.5236	0.4227	0.5	0.5	0.0452	200.167	185.856	184525834	17428223	1	0.5173	0	0.5	0.5	0
bas_2D_R3_L1	35466086	35069494	0.818	35069494	0.9528	0.537	0.4081	0.5	0.5	0.1125	201.886	182.865	189563905	14915309	1	0.526	0	0.5	0.5	0
bas_3D_R1_L1	66272134	65868098	0.818	65868098	0.9502	0.5732	0.2151	0.5	0.5	0.0295	185.171	150.042	188059007	40533054	1	0.5795	0	0.5	0.5	0
bas_3D_R2_L1	70665295	70320486	0.84	70320486	0.9428	0.6144	0.3216	0.5	0.5	0.0565	197.183	154.745	191604210	35364370	1	0.6184	0	0.5	0.5	0
bas_3D_R3_L1	48740646	48429921	0.855	48429921	0.9505	0.6212	0.315	0.5	0.5	0.0749	205.794	162.981	190127145	24929638	1	0.6348	0	0.5	0.5	0
## REPLICATE-LEVEL
sample	totalPairs	mapped	properlyPaired	duplicates	read1	read2	numPeaks	fripScore
Astr_2m_R1	15287610	1	0.7534	0	0.5	0.5	36480	0.278283
Astr_2m_R2	22532890	1	0.7381	0	0.5	0.5	45973	0.320561
Astr_2m_R3	29346470	1	0.4951	0	0.5	0.5	29392	0.150126
Astr_2m_R4	26578197	1	0.5391	0	0.5	0.5	31202	0.190407
Astr_P4_R1	4389886	1	0.513	0	0.5	0.5	17783	0.17075
Astr_P4_R2	10308078	1	0.5378	0	0.5	0.5	47787	0.488431
Astr_P4_R3	9716141	1	0.5321	0	0.5	0.5	40704	0.401112
B14_R1	16133823	1	0.5779	0	0.5	0.5	49317	0.404801
B14_R2	16651394	1	0.5197	0	0.5	0.5	44305	0.26388
B14_R3	12398078	1	0.541	0	0.5	0.5	31713	0.165428
FGF_2D_R1	15736375	1	0.5315	0	0.5	0.5	15896	0.0634716
FGF_2D_R2	19730116	1	0.5476	0	0.5	0.5	13515	0.0490228
FGF_2D_R3	16982463	1	0.5635	0	0.5	0.5	21472	0.112006
FGF_3D_R1	33460047	1	0.6031	0	0.5	0.5	60163	0.48777
FGF_3D_R2	31630755	1	0.6005	0	0.5	0.5	57468	0.458719
FGF_3D_R3	37605391	1	0.5727	0	0.5	0.5	57582	0.414612
bas_2D_R1	19079581	1	0.4787	0	0.5	0.5	13376	0.04082
bas_2D_R2	17428223	1	0.5173	0	0.5	0.5	9813	0.0321852
bas_2D_R3	14915309	1	0.526	0	0.5	0.5	34867	0.245132
bas_3D_R1	40533054	1	0.5795	0	0.5	0.5	52456	0.353429
bas_3D_R2	35364370	1	0.6184	0	0.5	0.5	52884	0.304153
bas_3D_R3	24929638	1	0.6348	0	0.5	0.5	45719	0.33451
## SAMPLE-LEVEL
sample	totalPairs	mapped	properlyPaired	duplicates	read1	read2	numPeaks	fripScore
Astr_2m	92342785	1	0.6102	0	0.5	0.5	60054	0.257897
Astr_P4	23883818	1	0.5342	0	0.5	0.5	56484	0.456937
B14	44580425	1	0.5486	0	0.5	0.5	64168	0.325058
FGF_2D	52198266	1	0.5485	0	0.5	0.5	29242	0.0975793
FGF_3D	99067931	1	0.5988	0	0.5	0.5	81517	0.466009
bas_2D	51075625	1	0.5063	0	0.5	0.5	34116	0.120959
bas_3D	98670996	1	0.6109	0	0.5	0.5	74377	0.347764
Scale factor for bigwig IGV presentations
## SAMPLE-LEVEL
sample	fripScore	scale_range (norm to line 1)
Astr_P4	0.456937	8
Astr_ad	0.257897	4.51523
FGF_2D	0.0975793	1.70841
FGF_3D	0.466009	8.15883
bas_2D	0.120959	2.11774
bas_3D	0.347764	6.08861
## REPLICATE-LEVEL
sample	fripScore	scale_range (norm to line 1)
Astr_P4_R1	0.17075	3
Astr_P4_R2	0.488431	8.58151
Astr_P4_R3	0.401112	7.04736
Astr_ad_R1	0.278283	4.88931
Astr_ad_R2	0.320561	5.63211
Astr_ad_R3	0.150126	2.63765
Astr_ad_R4	0.190407	3.34536
FGF_2D_R1	0.0634716	1.11517
FGF_2D_R2	0.0490228	0.861308
FGF_2D_R3	0.112006	1.96789
FGF_3D_R1	0.48777	8.5699
FGF_3D_R2	0.458719	8.05948
FGF_3D_R3	0.414612	7.28454
bas_2D_R1	0.04082	0.717189
bas_2D_R2	0.0321852	0.565479
bas_2D_R3	0.245132	4.30686
bas_3D_R1	0.353429	6.20959
bas_3D_R2	0.304153	5.34383
bas_3D_R3	0.33451	5.87719
