# Supplementary material for: Extensive transcriptional and chromatin changes underlie astrocyte maturation in vivo and in culture
Source: Nat Commun. 2021 Jul 15;12:4335. doi: 10.1038/s41467-021-24624-5 (PMC8282848; doi:10.1038/s41467-021-24624-5)
Supplement: Supplementary file 11 — Supplementary Dataset 4 [file 41467_2021_24624_MOESM11_ESM.xlsx]

## Sheet: Overview
Supplementary Data 4: Open chromatin regions in astrocytes with predicted functional annotation (related to Figure 3)
Columns
Peak_id	Peak ID and coordinates
Chr
Start
End
Strand
Annotation	Original annotation from ATAC-SeqPE pipeline
Distance to TSS
Nearest PromoterID
Ensemble_feature_type	Functional annotation from Ensembl
H3K4m1_Fo_P0	indicating overlap with H3K4me1 and DHS peak sets from Encode (see methods)
H3K4m1_Cor_8w
DHS_brain_E18
DHS_brain_ad
Enh_Shen12_brain_E14	predicted target genes from overlap with Shen et al, 2012 and Ron et al., 2017 (see methods)
Enh_Shen12_Cor_ad
Enh_Ron17_NPC
Enh_Ron17_Cor_ad
peak_type	final classification of peak function (type and target gene) used for the analysis (see methods)
linked_gene
peak_label	peak label for annotation in bed files/IGV viewer
linked_gene_100kb	target gene according to more stringent prediction (only closest TSS, maximum 100 kb distance)

## Sheet: complete ATAC peak annotation
Peak_id	Chr	Start	End	Strand	Annotation	Distance to TSS	Nearest PromoterID	Ensemble_feature_type	H3K4m1_Fo_P0	H3K4m1_Cor_8w	DHS_brain_E18	DHS_brain_ad	Enh_Shen12_brain_E14	Enh_Shen12_Cor_ad	Enh_Ron17_NPC	Enh_Ron17_Cor_ad	peak_type	linked_gene	peak_label	linked_gene_100kb
Interval_1	chr1	3094487	3095180	+	Intergenic	576665	Xkr4	Enhancer	H3K4m1_Fo_P0	NA	DHS_brain_E18	NA	NA	NA	NA	NA	Enhancer	Xkr4	Interval_1_Enhancer_Xkr4	NA
Interval_2	chr1	3119370	3120054	+	Intergenic	551786	Xkr4	Open chromatin	H3K4m1_Fo_P0	NA	DHS_brain_E18	DHS_brain_ad	Xkr4	NA	NA	NA	Enhancer	Xkr4	Interval_2_Enhancer_Xkr4	NA
Interval_3	chr1	3193514	3194201	+	Intergenic	477641	Xkr4	NA	NA	NA	NA	NA	Xkr4	NA	NA	NA	Other	Xkr4	Interval_3_Other_Xkr4	NA
Interval_4	chr1	3292516	3293137	+	intron (Xkr4, intron 2 of 2)	378672	Xkr4	NA	NA	H3K4m1_Cor_8w	DHS_brain_E18	DHS_brain_ad	Xkr4	NA	NA	NA	Enhancer	Xkr4	Interval_4_Enhancer_Xkr4	NA
Interval_5	chr1	3395106	3395967	+	intron (Xkr4, intron 2 of 2)	275962	Xkr4	NA	NA	NA	NA	NA	Xkr4	NA	NA	NA	Other	Xkr4	Interval_5_Other_Xkr4	NA
Interval_6	chr1	3399927	3400232	+	intron (Xkr4, intron 2 of 2)	271419	Xkr4	Enhancer	H3K4m1_Fo_P0	H3K4m1_Cor_8w/H3K4m1_Cor_8w	DHS_brain_E18	DHS_brain_ad	Xkr4	NA	NA	NA	Enhancer	Xkr4	Interval_6_Enhancer_Xkr4	NA
Interval_7	chr1	3416224	3416585	+	intron (Xkr4, intron 2 of 2)	255094	Xkr4	Open chromatin	NA	NA	NA	NA	Xkr4	NA	NA	NA	Other	Xkr4	Interval_7_Other_Xkr4	NA
Interval_8	chr1	3514760	3515175	+	intron (Xkr4, intron 1 of 2)	156531	Xkr4	Open chromatin	NA	NA	DHS_brain_E18	NA	Xkr4	NA	NA	NA	Other	Xkr4	Interval_8_Other_Xkr4	NA
Interval_9	chr1	3573917	3574312	+	intron (Xkr4, intron 1 of 2)	97384	Xkr4	NA	NA	NA	NA	NA	Xkr4	NA	NA	NA	Other	Xkr4	Interval_9_Other_Xkr4	Xkr4
Interval_10	chr1	3670606	3672398	+	promoter-TSS (Xkr4)	-4	Xkr4	Promoter	NA	NA	DHS_brain_E18	DHS_brain_ad	Xkr4/Xkr4	NA	NA	NA	Promoter	Xkr4	Interval_10_Promoter_Xkr4	Xkr4
Interval_11	chr1	4256918	4257872	+	Intergenic	102919	Rp1	NA	NA	NA	NA	NA	NA	NA	NA	NA	Other	Rp1	Interval_11_Other_Rp1	NA
Interval_12	chr1	4411775	4412813	+	Intergenic	-51980	Rp1	Promoter Flanking Region	NA	NA	NA	NA	NA	NA	NA	Sox17	Other	Rp1/Sox17	Interval_12_Other_Rp1/Sox17	Rp1
Interval_13	chr1	4413997	4414792	+	Intergenic	-54080	Rp1	Promoter Flanking Region	NA	NA	NA	NA	NA	NA	NA	Sox17	Other	Rp1/Sox17	Interval_13_Other_Rp1/Sox17	Rp1
Interval_14	chr1	4426580	4428050	+	Intergenic	-67001	Rp1	Promoter Flanking Region	NA	NA	NA	NA	NA	NA	NA	Sox17	Other	Rp1/Sox17	Interval_14_Other_Rp1/Sox17	Rp1
Interval_15	chr1	4456608	4457338	+	Intergenic	40381	Sox17	Enhancer	NA	NA	NA	NA	NA	NA	NA	NA	Enhancer	Sox17	Interval_15_Enhancer_Sox17	Sox17
Interval_16	chr1	4470957	4471580	+	Intergenic	26086	Sox17	Enhancer	NA	NA	NA	NA	NA	NA	NA	NA	Enhancer	Sox17	Interval_16_Enhancer_Sox17	Sox17
Interval_17	chr1	4492244	4493854	+	intron (Sox17, intron 2 of 2)	4305	Sox17	Promoter	NA	NA	NA	NA	NA	NA	NA	NA	Promoter	Sox17	Interval_17_Promoter_Sox17	Sox17
Interval_18	chr1	4496284	4497527	+	exon (Sox17, exon 1 of 4)	449	Sox17	Promoter	NA	NA	NA	NA	NA	NA	NA	NA	Promoter	Sox17	Interval_18_Promoter_Sox17	Sox17
Interval_19	chr1	4518419	4519980	+	Intergenic	-21845	Sox17	Promoter Flanking Region	NA	NA	NA	NA	NA	NA	NA	NA	Other	Sox17	Interval_19_Other_Sox17	Sox17
Interval_20	chr1	4543934	4544743	+	Intergenic	-46984	Sox17	Promoter Flanking Region	NA	NA	NA	NA	NA	NA	NA	NA	Other	Sox17	Interval_20_Other_Sox17	Sox17
Interval_21	chr1	4559816	4560310	+	Intergenic	-62709	Sox17	NA	NA	NA	NA	NA	NA	NA	NA	NA	Other	Sox17	Interval_21_Other_Sox17	Sox17
Interval_22	chr1	4571393	4572323	+	Intergenic	-74504	Sox17	Promoter Flanking Region	H3K4m1_Fo_P0	NA	DHS_brain_E18/DHS_brain_E18	DHS_brain_ad	NA	NA	NA	NA	Enhancer	Sox17	Interval_22_Enhancer_Sox17	Sox17
Interval_23	chr1	4611660	4612146	+	Intergenic	-114549	Sox17	NA	NA	NA	NA	NA	NA	NA	NA	NA	Other	Sox17	Interval_23_Other_Sox17	Sox17
Interval_24	chr1	4653665	4654422	+	Intergenic	131683	Mrpl15	Promoter Flanking Region	NA	NA	NA	NA	NA	NA	NA	NA	Other	Mrpl15	Interval_24_Other_Mrpl15	NA
Interval_25	chr1	4671276	4672001	+	Intergenic	114088	Mrpl15	Promoter Flanking Region	NA	NA	DHS_brain_E18	DHS_brain_ad	NA	NA	NA	NA	Other	Mrpl15	Interval_25_Other_Mrpl15	NA
Interval_26	chr1	4767012	4768628	+	Intergenic	17906	Mrpl15	CTCF Binding Site/Enhancer/Enhancer/CTCF Binding Site/Promoter Flanking Region	NA	NA	NA	NA	Lypla1	NA	NA	NA	Enhancer	Mrpl15/Lypla1	Interval_26_Enhancer_Mrpl15/Lypla1	Mrpl15
Interval_27	chr1	4775050	4775508	+	exon (Mrpl15, exon 5 of 5)	10447	Mrpl15	NA	NA	NA	NA	NA	Lypla1	NA	NA	NA	Other	Mrpl15/Lypla1	Interval_27_Other_Mrpl15/Lypla1	Mrpl15
Interval_28	chr1	4785081	4786226	+	promoter-TSS (Mrpl15)	73	Mrpl15	Promoter	NA	NA	DHS_brain_E18	DHS_brain_ad	Lypla1	NA	NA	NA	Promoter	Mrpl15	Interval_28_Promoter_Mrpl15	Mrpl15
Interval_29	chr1	4807408	4808760	+	intron (Lypla1, intron 1 of 7)	261	Lypla1	Promoter	H3K4m1_Fo_P0	NA	DHS_brain_E18	DHS_brain_ad	Lypla1	NA	NA	NA	Promoter	Lypla1	Interval_29_Promoter_Lypla1	Lypla1
Interval_30	chr1	4857126	4858656	+	promoter-TSS (Tcea1)	197	Tcea1	Promoter	NA	NA	DHS_brain_E18/DHS_brain_E18	DHS_brain_ad/DHS_brain_ad/DHS_brain_ad	NA	NA	NA	Atp6v1h/Rgs20	Promoter	Tcea1	Interval_30_Promoter_Tcea1	Tcea1
Interval_31	chr1	4890223	4890647	+	intron (Tcea1, intron 5 of 9)	32741	Tcea1	NA	NA	NA	NA	NA	NA	NA	NA	NA	Other	Tcea1	Interval_31_Other_Tcea1	Tcea1
Interval_32	chr1	4914492	4915574	+	intron (Rgs20, intron 3 of 4)	57339	Tcea1	Enhancer/CTCF Binding Site	NA	NA	NA	NA	NA	NA	NA	NA	Enhancer	Tcea1	Interval_32_Enhancer_Tcea1	Tcea1
Interval_33	chr1	4918729	4919067	+	intron (Rgs20, intron 2 of 4)	61204	Tcea1	NA	NA	NA	NA	NA	NA	NA	NA	NA	Other	Tcea1	Interval_33_Other_Tcea1	Tcea1
Interval_34	chr1	4925899	4926659	+	intron (Rgs20, intron 2 of 5)	68585	Tcea1	NA	NA	NA	NA	NA	NA	NA	NA	NA	Other	Tcea1	Interval_34_Other_Tcea1	Tcea1
Interval_35	chr1	4934838	4936223	+	intron (Rgs20, intron 2 of 5)	77836	Tcea1	NA	NA	NA	NA	NA	NA	Rgs20	NA	NA	Other	Tcea1/Rgs20	Interval_35_Other_Tcea1/Rgs20	Tcea1
Interval_36	chr1	4969571	4971531	+	intron (Rgs20, intron 2 of 5)	48988	Rgs20	Enhancer	NA	NA	DHS_brain_E18/DHS_brain_E18	DHS_brain_ad	Rgs20	Rgs20/Rgs20	NA	Atp6v1h/Rgs20	Enhancer	Rgs20/Atp6v1h	Interval_36_Enhancer_Rgs20/Atp6v1h	Rgs20
Interval_37	chr1	5015244	5015834	+	intron (Rgs20, intron 2 of 5)	4000	Rgs20	NA	NA	NA	NA	NA	Rgs20	Rgs20/Rgs20	NA	Atp6v1h/Rgs20	Other	Rgs20/Atp6v1h	Interval_37_Other_Rgs20/Atp6v1h	Rgs20
Interval_38	chr1	5018011	5021048	+	promoter-TSS (Rgs20)	10	Rgs20	Open chromatin/Promoter Flanking Region	H3K4m1_Fo_P0/H3K4m1_Fo_P0	NA	DHS_brain_E18	DHS_brain_ad	Rgs20	Rgs20/Rgs20	NA	Atp6v1h/Rgs20	Promoter	Rgs20	Interval_38_Promoter_Rgs20	Rgs20
Interval_39	chr1	5022647	5023904	+	intron (Rgs20, intron 1 of 5)	-3736	Rgs20	Promoter Flanking Region	H3K4m1_Fo_P0	H3K4m1_Cor_8w	DHS_brain_E18	DHS_brain_ad	NA	NA	NA	Atp6v1h/Rgs20	Enhancer	Rgs20/Atp6v1h	Interval_39_Enhancer_Rgs20/Atp6v1h	Rgs20
Interval_40	chr1	5032775	5034526	+	intron (Rgs20, intron 1 of 5)	-14111	Rgs20	NA	NA	NA	NA	NA	NA	NA	NA	Atp6v1h/Rgs20	Other	Rgs20/Atp6v1h	Interval_40_Other_Rgs20/Atp6v1h	Rgs20
Interval_41	chr1	5069716	5070740	+	promoter-TSS (Rgs20)	-12858	Atp6v1h	CTCF Binding Site	NA	H3K4m1_Cor_8w	DHS_brain_E18	DHS_brain_ad	NA	NA	NA	Tcea1	Promoter	Atp6v1h	Interval_41_Promoter_Atp6v1h	Atp6v1h
Interval_42	chr1	5082632	5083808	+	exon (Atp6v1h, exon 1 of 13)	134	Atp6v1h	Promoter	NA	NA	DHS_brain_E18	DHS_brain_ad	NA	NA	NA	Tcea1	Promoter	Atp6v1h	Interval_42_Promoter_Atp6v1h	Atp6v1h
Interval_43	chr1	5220036	5221210	+	Intergenic	137537	Atp6v1h	Promoter Flanking Region	NA	NA	DHS_brain_E18	DHS_brain_ad	NA	NA	NA	NA	Other	Atp6v1h	Interval_43_Other_Atp6v1h	NA
Interval_44	chr1	5228678	5229152	+	Intergenic	145829	Atp6v1h	NA	NA	NA	NA	NA	NA	NA	NA	NA	Other	Atp6v1h	Interval_44_Other_Atp6v1h	NA
Interval_45	chr1	5232670	5233635	+	Intergenic	150066	Atp6v1h	Promoter Flanking Region	NA	NA	DHS_brain_E18	NA	NA	NA	NA	NA	Other	Atp6v1h	Interval_45_Other_Atp6v1h	NA
Interval_46	chr1	5508969	5510262	+	Intergenic	-78878	Oprk1	NA	NA	NA	NA	NA	NA	NA	NA	NA	Other	Oprk1	Interval_46_Other_Oprk1	Oprk1
Interval_47	chr1	5588448	5588800	+	exon (Oprk1, exon 1 of 4)	131	Oprk1	Enhancer	NA	NA	NA	DHS_brain_ad	NA	NA	NA	NA	Enhancer	Oprk1	Interval_47_Enhancer_Oprk1	Oprk1
Interval_48	chr1	5915457	5916824	+	exon (Npbwr1, exon 1 of 1)	1258	Npbwr1	CTCF Binding Site	NA	NA	DHS_brain_E18	DHS_brain_ad	NA	NA	NA	NA	Other	Npbwr1	Interval_48_Other_Npbwr1	Npbwr1
Interval_49	chr1	5917025	5917447	+	exon (Npbwr1, exon 1 of 1)	162	Npbwr1	NA	NA	NA	NA	NA	NA	NA	NA	NA	Other	Npbwr1	Interval_49_Other_Npbwr1	Npbwr1
Interval_50	chr1	5962951	5963770	+	Intergenic	-45962	Npbwr1	NA	NA	NA	NA	NA	NA	NA	NA	NA	Other	Npbwr1	Interval_50_Other_Npbwr1	Npbwr1
Interval_51	chr1	6163304	6164124	+	Intergenic	-50948	Rb1cc1	NA	NA	NA	NA	NA	NA	NA	NA	NA	Other	Rb1cc1	Interval_51_Other_Rb1cc1	Rb1cc1
Interval_52	chr1	6214158	6215440	+	exon (Rb1cc1, exon 1 of 24)	137	Rb1cc1	Promoter	NA	NA	DHS_brain_E18	DHS_brain_ad	NA	NA	NA	NA	Promoter	Rb1cc1	Interval_52_Promoter_Rb1cc1	Rb1cc1
Interval_53	chr1	6272044	6272425	+	intron (Rb1cc1, intron 22 of 23)	57572	Rb1cc1	CTCF Binding Site/Promoter Flanking Region	NA	NA	DHS_brain_E18	DHS_brain_ad	NA	NA	NA	Rb1cc1	Other	Rb1cc1	Interval_53_Other_Rb1cc1	Rb1cc1
Interval_54	chr1	6306397	6306916	+	Intergenic	-52675	Alkal1	NA	NA	NA	NA	DHS_brain_ad	NA	NA	NA	NA	Other	Alkal1	Interval_54_Other_Alkal1	Alkal1
Interval_55	chr1	6359367	6359942	+	intron (Alkal1, intron 1 of 4)	323	Alkal1	Open chromatin	NA	NA	NA	NA	NA	NA	NA	NA	Other	Alkal1	Interval_55_Other_Alkal1	Alkal1
Interval_56	chr1	6382646	6383405	+	intron (Alkal1, intron 1 of 4)	23694	Alkal1	Promoter	NA	NA	DHS_brain_E18	NA	NA	NA	NA	NA	Promoter	Alkal1	Interval_56_Promoter_Alkal1	Alkal1
Interval_57	chr1	6406276	6406824	+	Intergenic	47219	Alkal1	CTCF Binding Site/Promoter Flanking Region	NA	NA	DHS_brain_E18	DHS_brain_ad	NA	NA	NA	NA	Other	Alkal1	Interval_57_Other_Alkal1	Alkal1
Interval_58	chr1	6410244	6410543	+	Intergenic	51062	Alkal1	Promoter Flanking Region/CTCF Binding Site	NA	NA	DHS_brain_E18	DHS_brain_ad	NA	NA	NA	NA	Other	Alkal1	Interval_58_Other_Alkal1	Alkal1
Interval_59	chr1	6440809	6441412	+	Intergenic	81779	Alkal1	NA	NA	NA	NA	NA	NA	NA	NA	NA	Other	Alkal1	Interval_59_Other_Alkal1	Alkal1
Interval_60	chr1	6482942	6484162	+	Intergenic	124221	Alkal1	Enhancer/Open chromatin	NA	NA	DHS_brain_E18	DHS_brain_ad/DHS_brain_ad	NA	NA	NA	NA	Enhancer	Alkal1	Interval_60_Enhancer_Alkal1	NA
Interval_61	chr1	6486953	6488008	+	intron (St18, intron 1 of 23)	128149	Alkal1	NA	NA	NA	NA	NA	NA	NA	NA	NA	Other	Alkal1	Interval_61_Other_Alkal1	NA
Interval_62	chr1	6517656	6518082	+	intron (St18, intron 2 of 22)	158538	Alkal1	NA	NA	NA	NA	NA	NA	NA	NA	NA	Other	Alkal1	Interval_62_Other_Alkal1	NA
Interval_63	chr1	6760773	6761598	+	intron (St18, intron 4 of 23)	31134	St18	Promoter Flanking Region	H3K4m1_Fo_P0	NA	NA	NA	NA	NA	NA	St18	Enhancer	St18	Interval_63_Enhancer_St18	St18
Interval_64	chr1	6866420	6867414	+	Intergenic	136866	St18	NA	NA	H3K4m1_Cor_8w	DHS_brain_E18	DHS_brain_ad	NA	NA	NA	NA	Enhancer	St18	Interval_64_Enhancer_St18	NA
Interval_65	chr1	7076567	7076921	+	Intergenic	-12176	Pcmtd1	Enhancer	NA	NA	NA	NA	NA	NA	NA	NA	Enhancer	Pcmtd1	Interval_65_Enhancer_Pcmtd1	Pcmtd1
Interval_66	chr1	7088268	7089814	+	exon (Pcmtd1, exon 1 of 6)	121	Pcmtd1	Promoter	H3K4m1_Fo_P0	NA	DHS_brain_E18/DHS_brain_E18	DHS_brain_ad	NA	NA	NA	NA	Promoter	Pcmtd1	Interval_66_Promoter_Pcmtd1	Pcmtd1
Interval_67	chr1	7100498	7101068	+	intron (Pcmtd1, intron 1 of 5)	11863	Pcmtd1	Promoter Flanking Region	NA	NA	NA	NA	NA	NA	NA	NA	Other	Pcmtd1	Interval_67_Other_Pcmtd1	Pcmtd1
Interval_68	chr1	7104933	7105628	+	intron (Pcmtd1, intron 1 of 5)	16360	Pcmtd1	Promoter Flanking Region	H3K4m1_Fo_P0	H3K4m1_Cor_8w/H3K4m1_Cor_8w	NA	DHS_brain_ad	NA	NA	NA	NA	Enhancer	Pcmtd1	Interval_68_Enhancer_Pcmtd1	Pcmtd1
Interval_69	chr1	7138180	7139977	+	intron (Pcmtd1, intron 2 of 5)	50158	Pcmtd1	Promoter Flanking Region	H3K4m1_Fo_P0/H3K4m1_Fo_P0	H3K4m1_Cor_8w/H3K4m1_Cor_8w	DHS_brain_E18	DHS_brain_ad/DHS_brain_ad	NA	NA	NA	Pcmtd1	Enhancer	Pcmtd1	Interval_69_Enhancer_Pcmtd1	Pcmtd1
Interval_70	chr1	7397241	7398534	+	Intergenic	308967	Pcmtd1	Promoter	NA	NA	DHS_brain_E18/DHS_brain_E18	DHS_brain_ad/DHS_brain_ad/DHS_brain_ad	NA	NA	NA	NA	Promoter	Pcmtd1	Interval_70_Promoter_Pcmtd1	NA
Interval_71	chr1	7751178	7751620	+	Intergenic	662479	Pcmtd1	NA	NA	NA	NA	NA	NA	NA	NA	NA	Other	Pcmtd1	Interval_71_Other_Pcmtd1	NA
Interval_72	chr1	7930393	7931698	+	Intergenic	842125	Pcmtd1	NA	NA	NA	NA	NA	NA	NA	NA	NA	Other	Pcmtd1	Interval_72_Other_Pcmtd1	NA
Interval_73	chr1	8029912	8030542	+	Intergenic	941307	Pcmtd1	NA	NA	NA	NA	NA	NA	NA	NA	NA	Other	Pcmtd1	Interval_73_Other_Pcmtd1	NA
Interval_74	chr1	8583011	8583307	+	intron (Sntg1, intron 13 of 19)	716718	Sntg1	NA	H3K4m1_Fo_P0	H3K4m1_Cor_8w/H3K4m1_Cor_8w	DHS_brain_E18	DHS_brain_ad	NA	NA	NA	NA	Enhancer	Sntg1	Interval_74_Enhancer_Sntg1	NA
Interval_75	chr1	8744775	8745212	+	intron (Sntg1, intron 5 of 19)	554884	Sntg1	NA	NA	NA	DHS_brain_E18	NA	NA	NA	NA	NA	Other	Sntg1	Interval_75_Other_Sntg1	NA
Interval_76	chr1	8948107	8948450	+	intron (Sntg1, intron 3 of 20)	351599	Sntg1	NA	H3K4m1_Fo_P0	NA	DHS_brain_E18	NA	NA	NA	NA	NA	Enhancer	Sntg1	Interval_76_Enhancer_Sntg1	NA
Interval_77	chr1	9248335	9249227	+	intron (Sntg1, intron 1 of 19)	51096	Sntg1	NA	NA	H3K4m1_Cor_8w	NA	NA	NA	NA	NA	NA	Enhancer	Sntg1	Interval_77_Enhancer_Sntg1	Sntg1
Interval_78	chr1	9298554	9300136	+	exon (Sntg1, exon 1 of 21)	532	Sntg1	Promoter	NA	NA	DHS_brain_E18/DHS_brain_E18	DHS_brain_ad/DHS_brain_ad/DHS_brain_ad	NA	NA	NA	NA	Promoter	Sntg1	Interval_78_Promoter_Sntg1	Sntg1
Interval_79	chr1	9545172	9546522	+	exon (Rrs1, exon 1 of 1)	439	Rrs1	Promoter	NA	NA	DHS_brain_E18	DHS_brain_ad	NA	NA	NA	NA	Promoter	Rrs1	Interval_79_Promoter_Rrs1	Rrs1
Interval_80	chr1	9547786	9549145	+	exon (Adhfe1, exon 2 of 15)	517	Adhfe1	Promoter/Promoter	H3K4m1_Fo_P0/H3K4m1_Fo_P0	H3K4m1_Cor_8w	NA	NA	NA	NA	NA	NA	Promoter	Adhfe1	Interval_80_Promoter_Adhfe1	Adhfe1
Interval_81	chr1	9554054	9554814	+	intron (Adhfe1, intron 5 of 12)	6486	Adhfe1	NA	NA	NA	NA	NA	NA	NA	NA	NA	Other	Adhfe1	Interval_81_Other_Adhfe1	Adhfe1
Interval_82	chr1	9564020	9565585	+	intron (Adhfe1, intron 11 of 12)	16854	Adhfe1	Promoter Flanking Region	NA	NA	DHS_brain_E18	NA	NA	NA	NA	NA	Other	Adhfe1	Interval_82_Other_Adhfe1	Adhfe1
Interval_83	chr1	9569989	9570523	+	intron (Adhfe1, intron 12 of 12)	22308	Adhfe1	NA	NA	NA	NA	NA	NA	NA	NA	Mybl1	Other	Adhfe1/Mybl1	Interval_83_Other_Adhfe1/Mybl1	Adhfe1
Interval_84	chr1	9573175	9573663	+	intron (Adhfe1, intron 12 of 12)	25471	Adhfe1	Promoter Flanking Region/TF binding site/CTCF Binding Site	NA	NA	DHS_brain_E18	DHS_brain_ad	NA	NA	NA	Mybl1	Other	Adhfe1/Mybl1	Interval_84_Other_Adhfe1/Mybl1	Adhfe1
Interval_85	chr1	9601071	9602476	+	intron (3110035E14Rik, intron 1 of 5)	506	3110035E14Rik	Promoter Flanking Region	H3K4m1_Fo_P0	NA	DHS_brain_E18	DHS_brain_ad	2610203C22Rik	NA	NA	Mybl1	Enhancer	3110035E14Rik/2610203C22Rik/Mybl1	Interval_85_Enhancer_3110035E14Rik/2610203C22Rik/Mybl1	3110035E14Rik
Interval_86	chr1	9610362	9612429	+	intron (3110035E14Rik, intron 2 of 5)	10128	3110035E14Rik	NA	NA	NA	NA	NA	2610203C22Rik	2610203C22Rik	NA	NA	Other	3110035E14Rik/2610203C22Rik	Interval_86_Other_3110035E14Rik/2610203C22Rik	3110035E14Rik
Interval_87	chr1	9619303	9622508	+	intron (3110035E14Rik, intron 4 of 5)	10187	2610203C22Rik	Enhancer/CTCF Binding Site/Enhancer	H3K4m1_Fo_P0	H3K4m1_Cor_8w/H3K4m1_Cor_8w/H3K4m1_Cor_8w	NA	NA	2610203C22Rik/Mybl1	2610203C22Rik	NA	NA	Enhancer	2610203C22Rik/Mybl1	Interval_87_Enhancer_2610203C22Rik/Mybl1	2610203C22Rik
Interval_88	chr1	9627274	9628180	+	TTS (3110035E14Rik)	3365	2610203C22Rik	Promoter Flanking Region	H3K4m1_Fo_P0/H3K4m1_Fo_P0	H3K4m1_Cor_8w	DHS_brain_E18	DHS_brain_ad/DHS_brain_ad	2610203C22Rik/Mybl1/Mybl1	2610203C22Rik	NA	NA	Enhancer	2610203C22Rik/Mybl1	Interval_88_Enhancer_2610203C22Rik/Mybl1	2610203C22Rik
Interval_89	chr1	9629432	9631603	+	intron (2610203C22Rik, intron 1 of 4)	575	2610203C22Rik	Promoter Flanking Region	NA	H3K4m1_Cor_8w/H3K4m1_Cor_8w/H3K4m1_Cor_8w/H3K4m1_Cor_8w	DHS_brain_E18/DHS_brain_E18	DHS_brain_ad	2610203C22Rik/Mybl1/Mybl1	2610203C22Rik	NA	NA	Enhancer	2610203C22Rik/Mybl1	Interval_89_Enhancer_2610203C22Rik/Mybl1	2610203C22Rik
Interval_90	chr1	9638704	9639246	+	Intergenic	-7883	2610203C22Rik	Promoter Flanking Region	NA	NA	NA	NA	Mybl1/Mybl1	NA	NA	NA	Other	2610203C22Rik/Mybl1	Interval_90_Other_2610203C22Rik/Mybl1	2610203C22Rik
Interval_91	chr1	9649160	9649885	+	Intergenic	-18430	2610203C22Rik	Enhancer	NA	NA	NA	NA	Mybl1/Mybl1/Mybl1	NA	NA	NA	Enhancer	2610203C22Rik/Mybl1	Interval_91_Enhancer_2610203C22Rik/Mybl1	2610203C22Rik
Interval_92	chr1	9658822	9659454	+	Intergenic	-28046	2610203C22Rik	Enhancer	NA	NA	NA	NA	Mybl1/Mybl1/Mybl1	NA	NA	3110035E14Rik	Enhancer	2610203C22Rik/Mybl1/3110035E14Rik	Interval_92_Enhancer_2610203C22Rik/Mybl1/3110035E14Rik	2610203C22Rik
Interval_93	chr1	9699756	9701121	+	promoter-TSS (Mybl1)	-229	Mybl1	Promoter	H3K4m1_Fo_P0/H3K4m1_Fo_P0	H3K4m1_Cor_8w	DHS_brain_E18	DHS_brain_ad/DHS_brain_ad	Mybl1/Mybl1/Mybl1	NA	NA	3110035E14Rik	Promoter	Mybl1	Interval_93_Promoter_Mybl1	Mybl1
Interval_94	chr1	9739904	9740315	+	intron (Vcpip1, intron 1 of 2)	-7539	1700034P13Rik	NA	NA	NA	NA	NA	NA	NA	NA	NA	Other	1700034P13Rik	Interval_94_Other_1700034P13Rik	1700034P13Rik
Interval_95	chr1	9747221	9748853	+	exon (Vcpip1, exon 1 of 3)	345	Vcpip1	Promoter	H3K4m1_Fo_P0	NA	DHS_brain_E18	DHS_brain_ad	NA	NA	NA	NA	Promoter	Vcpip1	Interval_95_Promoter_Vcpip1	Vcpip1
Interval_96	chr1	9772688	9773609	+	Intergenic	-24766	Vcpip1	Promoter Flanking Region/CTCF Binding Site	NA	NA	DHS_brain_E18	DHS_brain_ad	NA	NA	NA	Arfgef1/Cops5/Cspp1/Snhg6/Snord87	Other	Vcpip1/Arfgef1/Cops5/Cspp1/Snhg6/Snord87	Interval_96_Other_Vcpip1/Arfgef1/Cops5/Cspp1/Snhg6/Snord87	Vcpip1
Interval_97	chr1	9797581	9799237	+	intron (Sgk3, intron 1 of 16)	279	Sgk3	Promoter	NA	H3K4m1_Cor_8w	NA	NA	NA	NA	NA	Arfgef1/Cops5/Cspp1/Snhg6/Snord87	Promoter	Sgk3	Interval_97_Promoter_Sgk3	Sgk3
Interval_98	chr1	9815859	9816569	+	intron (Sgk3, intron 1 of 16)	18084	Sgk3	Enhancer	NA	H3K4m1_Cor_8w	DHS_brain_E18	DHS_brain_ad	NA	Sgk3	NA	Sgk3	Enhancer	Sgk3	Interval_98_Enhancer_Sgk3	Sgk3
Interval_99	chr1	9823530	9824510	+	intron (Sgk3, intron 1 of 16)	25890	Sgk3	Promoter Flanking Region	NA	H3K4m1_Cor_8w	NA	DHS_brain_ad	NA	Sgk3/Sgk3	NA	Sgk3	Enhancer	Sgk3	Interval_99_Enhancer_Sgk3	Sgk3
Interval_100	chr1	9847322	9850190	+	intron (Sgk3, intron 1 of 16)	50626	Sgk3	Promoter	NA	H3K4m1_Cor_8w	NA	NA	NA	Sgk3/Sgk3	NA	Sgk3/Sgk3	Promoter	Sgk3	Interval_100_Promoter_Sgk3	Sgk3
Interval_101	chr1	9943176	9944544	+	intron (Snhg6, intron 1 of 3)	258	Snhg6	Promoter	NA	H3K4m1_Cor_8w	DHS_brain_E18	DHS_brain_ad/DHS_brain_ad	NA	NA	NA	Sgk3	Promoter	Snhg6	Interval_101_Promoter_Snhg6	Snhg6
Interval_102	chr1	9967349	9968482	+	promoter-TSS (Tcf24)	-430	Tcf24	Promoter	NA	NA	NA	NA	NA	NA	NA	Sgk3	Promoter	Tcf24	Interval_102_Promoter_Tcf24	Tcf24
Interval_103	chr1	10007358	10009634	+	intron (Ppp1r42, intron 1 of 8)	640	Ppp1r42	Promoter Flanking Region/CTCF Binding Site/Promoter	H3K4m1_Fo_P0	H3K4m1_Cor_8w/H3K4m1_Cor_8w	NA	DHS_brain_ad	NA	NA	NA	NA	Promoter	Ppp1r42	Interval_103_Promoter_Ppp1r42	Ppp1r42
Interval_104	chr1	10013748	10015023	+	Intergenic	-5249	Ppp1r42	Enhancer	NA	NA	NA	NA	NA	NA	NA	Sgk3	Enhancer	Ppp1r42/Sgk3	Interval_104_Enhancer_Ppp1r42/Sgk3	Ppp1r42
Interval_105	chr1	10024346	10024886	+	TTS (Cops5)	13543	Cops5	NA	NA	NA	NA	NA	NA	NA	NA	Sgk3	Other	Cops5/Sgk3	Interval_105_Other_Cops5/Sgk3	Cops5
Interval_106	chr1	10037612	10040399	+	promoter-TSS (Cops5)	787	Cspp1	Promoter	H3K4m1_Fo_P0	NA	DHS_brain_E18/DHS_brain_E18	DHS_brain_ad/DHS_brain_ad/DHS_brain_ad	NA	NA	NA	Sgk3	Promoter	Cspp1	Interval_106_Promoter_Cspp1	Cspp1
Interval_107	chr1	10165274	10165932	+	intron (Arfgef1, intron 21 of 37)	67067	Arfgef1	NA	NA	NA	NA	NA	NA	NA	NA	NA	Other	Arfgef1	Interval_107_Other_Arfgef1	Arfgef1
Interval_108	chr1	10231916	10233676	+	promoter-TSS (Arfgef1)	-126	Arfgef1	Promoter	NA	NA	DHS_brain_E18	DHS_brain_ad	NA	Arfgef1	NA	Sgk3	Promoter	Arfgef1	Interval_108_Promoter_Arfgef1	Arfgef1
Interval_109	chr1	10278902	10279353	+	Intergenic	-46457	Arfgef1	NA	NA	NA	NA	NA	NA	NA	NA	NA	Other	Arfgef1	Interval_109_Other_Arfgef1	Arfgef1
Interval_110	chr1	10300367	10301955	+	Intergenic	-68491	Arfgef1	NA	NA	NA	NA	NA	NA	NA	NA	NA	Other	Arfgef1	Interval_110_Other_Arfgef1	Arfgef1
Interval_111	chr1	10327828	10328441	+	intron (Cpa6, intron 10 of 10)	-95464	Arfgef1	NA	NA	H3K4m1_Cor_8w	NA	NA	NA	NA	NA	NA	Enhancer	Arfgef1	Interval_111_Enhancer_Arfgef1	Arfgef1
Interval_112	chr1	10380738	10381041	+	intron (Cpa6, intron 8 of 10)	-148219	Arfgef1	NA	NA	NA	NA	NA	NA	NA	NA	NA	Other	Arfgef1	Interval_112_Other_Arfgef1	Arfgef1
Interval_113	chr1	10476874	10478317	+	intron (Cpa6, intron 5 of 10)	242350	Cpa6	NA	NA	NA	NA	NA	NA	NA	NA	NA	Other	Cpa6	Interval_113_Other_Cpa6	NA
Interval_114	chr1	10592732	10593230	+	intron (Cpa6, intron 2 of 10)	126964	Cpa6	Promoter Flanking Region	NA	NA	NA	NA	NA	NA	NA	NA	Other	Cpa6	Interval_114_Other_Cpa6	NA
Interval_115	chr1	10759521	10759837	+	intron (Mir467e, intron 2 of 3)	-39734	Cpa6	CTCF Binding Site/TF binding site/Enhancer	NA	NA	NA	DHS_brain_ad	NA	NA	NA	NA	Enhancer	Cpa6	Interval_115_Enhancer_Cpa6	Cpa6
Interval_116	chr1	10794160	10794677	+	intron (Mir467e, intron 2 of 3)	71456	Mir467e	Enhancer	NA	NA	DHS_brain_E18	NA	NA	NA	NA	NA	Enhancer	Mir467e	Interval_116_Enhancer_Mir467e	Mir467e
Interval_117	chr1	10835786	10837726	+	intron (Mir467e, intron 2 of 3)	29118	Mir467e	CTCF Binding Site/CTCF Binding Site	NA	NA	DHS_brain_E18/DHS_brain_E18	DHS_brain_ad	NA	NA	NA	NA	Other	Mir467e	Interval_117_Other_Mir467e	Mir467e
Interval_118	chr1	10872257	10873116	+	Intergenic	-6812	Mir467e	NA	NA	NA	NA	NA	NA	NA	NA	Prex2	Other	Mir467e/Prex2	Interval_118_Other_Mir467e/Prex2	Mir467e
Interval_119	chr1	10877489	10878558	+	Intergenic	-12149	Mir467e	Promoter Flanking Region	NA	NA	NA	NA	Prex2	Prex2	NA	Prex2	Other	Mir467e/Prex2	Interval_119_Other_Mir467e/Prex2	Mir467e
Interval_120	chr1	10898962	10899767	+	Intergenic	-33490	Mir467e	NA	NA	NA	NA	NA	Prex2	Prex2	NA	NA	Other	Mir467e/Prex2	Interval_120_Other_Mir467e/Prex2	Mir467e
Interval_121	chr1	10942852	10943426	+	Intergenic	-50326	Prex2	Promoter Flanking Region	NA	H3K4m1_Cor_8w/H3K4m1_Cor_8w	NA	DHS_brain_ad	Prex2	Prex2/Prex2	NA	NA	Enhancer	Prex2	Interval_121_Enhancer_Prex2	Prex2
Interval_122	chr1	10990786	10994554	+	promoter-TSS (Prex2)	-795	Prex2	Enhancer/Promoter/Promoter Flanking Region	NA	NA	NA	NA	Prex2	Prex2/Prex2	NA	NA	Promoter	Prex2	Interval_122_Promoter_Prex2	Prex2
Interval_123	chr1	11011195	11012171	+	intron (Prex2, intron 1 of 39)	18218	Prex2	Enhancer	NA	NA	NA	NA	NA	NA	NA	NA	Enhancer	Prex2	Interval_123_Enhancer_Prex2	Prex2
Interval_124	chr1	11018277	11018750	+	intron (Prex2, intron 1 of 39)	25048	Prex2	NA	NA	NA	NA	NA	NA	NA	NA	NA	Other	Prex2	Interval_124_Other_Prex2	Prex2
Interval_125	chr1	11024577	11025104	+	intron (Prex2, intron 1 of 39)	31375	Prex2	NA	NA	NA	NA	NA	NA	NA	NA	NA	Other	Prex2	Interval_125_Other_Prex2	Prex2
Interval_126	chr1	11027456	11027935	+	intron (Prex2, intron 1 of 39)	34230	Prex2	NA	NA	NA	NA	NA	NA	NA	NA	NA	Other	Prex2	Interval_126_Other_Prex2	Prex2
Interval_127	chr1	11033068	11035468	+	intron (Prex2, intron 1 of 39)	40803	Prex2	Promoter Flanking Region/Promoter Flanking Region	NA	H3K4m1_Cor_8w	NA	NA	NA	NA	NA	NA	Enhancer	Prex2	Interval_127_Enhancer_Prex2	Prex2
Interval_128	chr1	11044672	11047344	+	intron (Prex2, intron 1 of 39)	52543	Prex2	Promoter Flanking Region/Promoter Flanking Region/Promoter Flanking Region	NA	H3K4m1_Cor_8w/H3K4m1_Cor_8w/H3K4m1_Cor_8w	DHS_brain_E18/DHS_brain_E18	NA	NA	NA	NA	NA	Enhancer	Prex2	Interval_128_Enhancer_Prex2	Prex2
Interval_129	chr1	11056328	11056671	+	intron (Prex2, intron 1 of 39)	63034	Prex2	NA	NA	NA	NA	NA	NA	NA	NA	Prex2	Other	Prex2	Interval_129_Other_Prex2	Prex2
Interval_130	chr1	11065337	11066728	+	intron (Prex2, intron 3 of 39)	72567	Prex2	Promoter Flanking Region/CTCF Binding Site	NA	NA	NA	NA	NA	NA	NA	Prex2	Other	Prex2	Interval_130_Other_Prex2	Prex2
Interval_131	chr1	11078678	11079617	+	intron (Prex2, intron 4 of 39)	85682	Prex2	NA	NA	NA	NA	NA	NA	NA	NA	Prex2	Other	Prex2	Interval_131_Other_Prex2	Prex2
Interval_132	chr1	11089623	11091559	+	intron (Prex2, intron 6 of 39)	97126	Prex2	NA	H3K4m1_Fo_P0	NA	DHS_brain_E18/DHS_brain_E18	NA	NA	NA	NA	Prex2	Enhancer	Prex2	Interval_132_Enhancer_Prex2	Prex2
Interval_133	chr1	11139480	11139881	+	intron (Prex2, intron 15 of 39)	146215	Prex2	NA	NA	NA	NA	NA	NA	NA	NA	NA	Other	Prex2	Interval_133_Other_Prex2	NA
Interval_134	chr1	11177169	11178618	+	intron (Prex2, intron 25 of 39)	184428	Prex2	NA	NA	H3K4m1_Cor_8w	NA	NA	NA	NA	NA	A830018L16Rik	Enhancer	Prex2/A830018L16Rik	Interval_134_Enhancer_Prex2/A830018L16Rik	NA
Interval_135	chr1	11210726	11211241	+	intron (Prex2, intron 34 of 39)	-203122	A830018L16Rik	Enhancer	NA	NA	NA	NA	NA	NA	NA	NA	Enhancer	A830018L16Rik	Interval_135_Enhancer_A830018L16Rik	A830018L16Rik
Interval_136	chr1	11252212	11252609	+	intron (Prex2, intron 35 of 39)	-161695	A830018L16Rik	Promoter Flanking Region	NA	NA	NA	NA	NA	NA	NA	NA	Other	A830018L16Rik	Interval_136_Other_A830018L16Rik	A830018L16Rik
Interval_137	chr1	11329361	11330337	+	Intergenic	-84256	A830018L16Rik	Promoter Flanking Region	H3K4m1_Fo_P0	NA	DHS_brain_E18	NA	NA	NA	NA	NA	Enhancer	A830018L16Rik	Interval_137_Enhancer_A830018L16Rik	A830018L16Rik
Interval_138	chr1	11413727	11414555	+	promoter-TSS (A830018L16Rik)	36	A830018L16Rik	Promoter	H3K4m1_Fo_P0	NA	DHS_brain_E18	DHS_brain_ad	NA	NA	NA	NA	Promoter	A830018L16Rik	Interval_138_Promoter_A830018L16Rik	A830018L16Rik
Interval_139	chr1	11754819	11755172	+	intron (A830018L16Rik, intron 8 of 13)	340890	A830018L16Rik	NA	NA	NA	NA	NA	NA	NA	NA	NA	Other	A830018L16Rik	Interval_139_Other_A830018L16Rik	NA
Interval_140	chr1	11795363	11796065	+	intron (A830018L16Rik, intron 8 of 13)	381609	A830018L16Rik	Enhancer	NA	NA	DHS_brain_E18	DHS_brain_ad	NA	NA	NA	NA	Enhancer	A830018L16Rik	Interval_140_Enhancer_A830018L16Rik	NA
Interval_141	chr1	12000441	12000939	+	Intergenic	-425296	Mir6341	NA	NA	NA	NA	NA	NA	NA	NA	NA	Other	Mir6341	Interval_141_Other_Mir6341	Mir6341
Interval_142	chr1	12055808	12056369	+	Intergenic	-369898	Mir6341	Open chromatin	NA	NA	DHS_brain_E18	NA	NA	NA	NA	NA	Other	Mir6341	Interval_142_Other_Mir6341	Mir6341
Interval_143	chr1	12230905	12231311	+	Intergenic	-194878	Mir6341	NA	NA	NA	NA	NA	NA	NA	NA	NA	Other	Mir6341	Interval_143_Other_Mir6341	Mir6341
Interval_144	chr1	12275635	12276572	+	Intergenic	-149883	Mir6341	NA	NA	NA	NA	NA	NA	NA	NA	NA	Other	Mir6341	Interval_144_Other_Mir6341	Mir6341
Interval_145	chr1	12291658	12292781	+	Intergenic	-133767	Mir6341	NA	NA	NA	NA	NA	NA	NA	NA	NA	Other	Mir6341	Interval_145_Other_Mir6341	Mir6341
Interval_146	chr1	12333931	12335220	+	Intergenic	-91411	Mir6341	NA	NA	NA	NA	NA	NA	NA	NA	NA	Other	Mir6341	Interval_146_Other_Mir6341	Mir6341
Interval_147	chr1	12397867	12398717	+	Intergenic	-27694	Mir6341	Enhancer	NA	NA	NA	NA	NA	NA	NA	NA	Enhancer	Mir6341	Interval_147_Enhancer_Mir6341	Mir6341
Interval_148	chr1	12471214	12471567	+	Intergenic	45404	Mir6341	NA	NA	NA	NA	NA	NA	NA	NA	NA	Other	Mir6341	Interval_148_Other_Mir6341	Mir6341
Interval_149	chr1	12489031	12489706	+	Intergenic	63382	Mir6341	NA	NA	NA	NA	NA	NA	NA	NA	NA	Other	Mir6341	Interval_149_Other_Mir6341	Mir6341
Interval_150	chr1	12500353	12500726	+	Intergenic	74553	Mir6341	NA	NA	NA	NA	DHS_brain_ad	NA	NA	NA	NA	Other	Mir6341	Interval_150_Other_Mir6341	Mir6341
Interval_151	chr1	12571716	12572731	+	Intergenic	-95340	Gm17644	NA	NA	NA	NA	NA	NA	NA	NA	NA	Other	Gm17644	Interval_151_Other_Gm17644	Gm17644
Interval_152	chr1	12576945	12577375	+	Intergenic	-90403	Gm17644	Promoter Flanking Region	NA	NA	DHS_brain_E18	NA	NA	NA	NA	NA	Other	Gm17644	Interval_152_Other_Gm17644	Gm17644
Interval_153	chr1	12612053	12612679	+	Intergenic	-55197	Gm17644	NA	NA	NA	NA	NA	NA	NA	Gm17644/Sulf1	NA	Other	Gm17644/Sulf1	Interval_153_Other_Gm17644/Sulf1	Gm17644
Interval_154	chr1	12640669	12641983	+	Intergenic	-26237	Gm17644	Open chromatin	NA	NA	DHS_brain_E18	NA	NA	NA	Gm17644/Sulf1	NA	Other	Gm17644/Sulf1	Interval_154_Other_Gm17644/Sulf1	Gm17644
Interval_155	chr1	12692278	12693788	+	intron (Sulf1, intron 1 of 20)	25470	Gm17644	Promoter	NA	NA	NA	NA	NA	NA	NA	NA	Promoter	Gm17644	Interval_155_Promoter_Gm17644	Gm17644
Interval_156	chr1	12706211	12706717	+	intron (Sulf1, intron 1 of 20)	-12081	Sulf1	NA	NA	NA	NA	NA	NA	NA	NA	NA	Other	Sulf1	Interval_156_Other_Sulf1	Sulf1
Interval_157	chr1	12717902	12718626	+	promoter-TSS (Sulf1)	-281	Sulf1	Promoter	NA	NA	NA	DHS_brain_ad/DHS_brain_ad	NA	NA	NA	NA	Promoter	Sulf1	Interval_157_Promoter_Sulf1	Sulf1
Interval_158	chr1	12733900	12734830	+	intron (Sulf1, intron 2 of 21)	15820	Sulf1	NA	NA	NA	NA	NA	NA	NA	NA	NA	Other	Sulf1	Interval_158_Other_Sulf1	Sulf1
Interval_159	chr1	12744711	12745104	+	intron (Sulf1, intron 2 of 21)	26362	Sulf1	Promoter Flanking Region	NA	NA	NA	NA	NA	NA	NA	NA	Other	Sulf1	Interval_159_Other_Sulf1	Sulf1
Interval_160	chr1	12775864	12776310	+	intron (Sulf1, intron 2 of 21)	57542	Sulf1	NA	NA	NA	NA	NA	NA	NA	NA	NA	Other	Sulf1	Interval_160_Other_Sulf1	Sulf1
Interval_161	chr1	12795137	12796164	+	intron (Sulf1, intron 4 of 21)	77105	Sulf1	NA	NA	NA	NA	NA	NA	NA	NA	NA	Other	Sulf1	Interval_161_Other_Sulf1	Sulf1
Interval_162	chr1	12811183	12811611	+	intron (Sulf1, intron 7 of 21)	92852	Sulf1	NA	NA	NA	NA	NA	NA	NA	NA	NA	Other	Sulf1	Interval_162_Other_Sulf1	Sulf1
Interval_163	chr1	12835226	12837162	+	exon (Sulf1, exon 12 of 21)	117649	Sulf1	CTCF Binding Site/Promoter	H3K4m1_Fo_P0	NA	DHS_brain_E18	DHS_brain_ad	NA	NA	NA	NA	Promoter	Sulf1	Interval_163_Promoter_Sulf1	NA
Interval_164	chr1	12851998	12852507	+	intron (Sulf1, intron 21 of 21)	133707	Sulf1	Enhancer	NA	NA	NA	NA	NA	NA	NA	NA	Enhancer	Sulf1	Interval_164_Enhancer_Sulf1	NA
Interval_165	chr1	12863654	12865592	+	Intergenic	126512	Slco5a1	CTCF Binding Site/Promoter Flanking Region/Promoter Flanking Region/Enhancer	NA	NA	DHS_brain_E18	DHS_brain_ad	NA	NA	NA	NA	Enhancer	Slco5a1	Interval_165_Enhancer_Slco5a1	NA
Interval_166	chr1	12904976	12905505	+	intron (Slco5a1, intron 4 of 8)	85895	Slco5a1	NA	NA	NA	NA	NA	NA	NA	NA	NA	Other	Slco5a1	Interval_166_Other_Slco5a1	Slco5a1
Interval_167	chr1	12979306	12979987	+	intron (Slco5a1, intron 1 of 8)	11489	Slco5a1	Promoter Flanking Region	NA	H3K4m1_Cor_8w/H3K4m1_Cor_8w	NA	NA	Slco5a1	NA	NA	NA	Enhancer	Slco5a1	Interval_167_Enhancer_Slco5a1	Slco5a1
Interval_168	chr1	12987001	12987334	+	intron (Slco5a1, intron 1 of 8)	3968	Slco5a1	NA	H3K4m1_Fo_P0	NA	NA	NA	Slco5a1	NA	NA	NA	Enhancer	Slco5a1	Interval_168_Enhancer_Slco5a1	Slco5a1
Interval_169	chr1	12990467	12993026	+	promoter-TSS (Slco5a1)	-611	Slco5a1	Promoter	NA	NA	DHS_brain_E18/DHS_brain_E18/DHS_brain_E18	DHS_brain_ad/DHS_brain_ad/DHS_brain_ad/DHS_brain_ad	Slco5a1	NA	NA	NA	Promoter	Slco5a1	Interval_169_Promoter_Slco5a1	Slco5a1
Interval_170	chr1	13004992	13005761	+	Intergenic	-14241	Slco5a1	Promoter Flanking Region	NA	NA	NA	NA	NA	NA	NA	NA	Other	Slco5a1	Interval_170_Other_Slco5a1	Slco5a1
Interval_171	chr1	13006879	13007294	+	Intergenic	-15951	Slco5a1	NA	NA	NA	NA	NA	NA	NA	NA	NA	Other	Slco5a1	Interval_171_Other_Slco5a1	Slco5a1
Interval_172	chr1	13018495	13018993	+	Intergenic	-27609	Slco5a1	NA	NA	NA	NA	NA	NA	NA	NA	NA	Other	Slco5a1	Interval_172_Other_Slco5a1	Slco5a1
Interval_173	chr1	13040434	13040751	+	Intergenic	-49457	Slco5a1	NA	NA	NA	NA	NA	NA	NA	NA	NA	Other	Slco5a1	Interval_173_Other_Slco5a1	Slco5a1
Interval_174	chr1	13042317	13043000	+	Intergenic	-51523	Slco5a1	Open chromatin/Promoter Flanking Region	NA	NA	NA	NA	NA	NA	NA	NA	Other	Slco5a1	Interval_174_Other_Slco5a1	Slco5a1
Interval_175	chr1	13085612	13086361	+	Intergenic	41177	Prdm14	NA	NA	NA	NA	NA	NA	NA	NA	Prdm14	Other	Prdm14	Interval_175_Other_Prdm14	Prdm14
Interval_176	chr1	13103536	13104029	+	Intergenic	23381	Prdm14	Open chromatin	NA	NA	NA	NA	NA	NA	NA	NA	Other	Prdm14	Interval_176_Other_Prdm14	Prdm14
Interval_177	chr1	13125666	13126524	+	intron (Prdm14, intron 1 of 7)	1068	Prdm14	NA	NA	NA	DHS_brain_E18	NA	NA	NA	NA	NA	Other	Prdm14	Interval_177_Other_Prdm14	Prdm14
Interval_178	chr1	13126702	13127221	+	intron (Prdm14, intron 1 of 7)	202	Prdm14	NA	NA	NA	NA	NA	NA	NA	NA	NA	Other	Prdm14	Interval_178_Other_Prdm14	Prdm14
Interval_179	chr1	13134443	13135080	+	Intergenic	-7598	Prdm14	Promoter Flanking Region/CTCF Binding Site	NA	NA	NA	NA	NA	NA	NA	NA	Other	Prdm14	Interval_179_Other_Prdm14	Prdm14
Interval_180	chr1	13152205	13153293	+	intron (Ncoa2, intron 16 of 21)	-25586	Prdm14	Promoter Flanking Region	NA	NA	NA	NA	NA	NA	NA	NA	Other	Prdm14	Interval_180_Other_Prdm14	Prdm14
Interval_181	chr1	13170697	13171817	+	intron (Ncoa2, intron 11 of 21)	-44094	Prdm14	Promoter Flanking Region/Promoter Flanking Region	NA	NA	NA	NA	NA	NA	NA	Tram1	Other	Prdm14/Tram1	Interval_181_Other_Prdm14/Tram1	Prdm14
Interval_182	chr1	13183160	13183801	+	intron (Ncoa2, intron 7 of 21)	-56317	Prdm14	NA	NA	H3K4m1_Cor_8w	NA	NA	NA	NA	NA	Tram1	Enhancer	Prdm14/Tram1	Interval_182_Enhancer_Prdm14/Tram1	Prdm14
Interval_183	chr1	13188296	13189323	+	intron (Ncoa2, intron 5 of 21)	-61646	Prdm14	Promoter Flanking Region	NA	H3K4m1_Cor_8w/H3K4m1_Cor_8w	DHS_brain_E18	DHS_brain_ad	NA	NA	NA	Tram1	Enhancer	Prdm14/Tram1	Interval_183_Enhancer_Prdm14/Tram1	Prdm14
Interval_184	chr1	13197705	13198376	+	intron (Ncoa2, intron 4 of 21)	-70877	Prdm14	NA	NA	H3K4m1_Cor_8w	NA	NA	NA	NA	NA	Tram1	Enhancer	Prdm14/Tram1	Interval_184_Enhancer_Prdm14/Tram1	Prdm14
Interval_185	chr1	13234102	13234553	+	intron (Ncoa2, intron 2 of 21)	-107164	Prdm14	Open chromatin	NA	NA	NA	NA	NA	NA	NA	NA	Other	Prdm14	Interval_185_Other_Prdm14	Prdm14
Interval_186	chr1	13255823	13256371	+	intron (Ncoa2, intron 2 of 21)	117986	Ncoa2	Promoter Flanking Region	NA	H3K4m1_Cor_8w	NA	DHS_brain_ad	NA	NA	NA	NA	Enhancer	Ncoa2	Interval_186_Enhancer_Ncoa2	NA
Interval_187	chr1	13267345	13269533	+	intron (Ncoa2, intron 2 of 21)	105644	Ncoa2	Promoter Flanking Region	NA	NA	NA	NA	NA	NA	NA	NA	Other	Ncoa2	Interval_187_Other_Ncoa2	NA
Interval_188	chr1	13290069	13291145	+	intron (Ncoa2, intron 1 of 22)	83476	Ncoa2	Promoter Flanking Region	NA	H3K4m1_Cor_8w	NA	NA	NA	NA	NA	NA	Enhancer	Ncoa2	Interval_188_Enhancer_Ncoa2	Ncoa2
Interval_189	chr1	13299771	13300173	+	intron (Ncoa2, intron 1 of 22)	74111	Ncoa2	NA	NA	H3K4m1_Cor_8w	NA	NA	NA	NA	NA	NA	Enhancer	Ncoa2	Interval_189_Enhancer_Ncoa2	Ncoa2
Interval_190	chr1	13312525	13315024	+	intron (Ncoa2, intron 1 of 22)	60309	Ncoa2	Promoter Flanking Region	H3K4m1_Fo_P0	H3K4m1_Cor_8w/H3K4m1_Cor_8w/H3K4m1_Cor_8w/H3K4m1_Cor_8w/H3K4m1_Cor_8w/H3K4m1_Cor_8w	NA	NA	NA	NA	NA	NA	Enhancer	Ncoa2	Interval_190_Enhancer_Ncoa2	Ncoa2
Interval_191	chr1	13340688	13341136	+	intron (Ncoa2, intron 1 of 22)	33171	Ncoa2	NA	NA	NA	NA	NA	NA	NA	NA	NA	Other	Ncoa2	Interval_191_Other_Ncoa2	Ncoa2
Interval_192	chr1	13360818	13361254	+	intron (Ncoa2, intron 1 of 22)	13047	Ncoa2	Promoter Flanking Region	NA	H3K4m1_Cor_8w/H3K4m1_Cor_8w	NA	NA	NA	NA	NA	NA	Enhancer	Ncoa2	Interval_192_Enhancer_Ncoa2	Ncoa2
Interval_193	chr1	13366607	13367521	+	intron (Ncoa2, intron 1 of 22)	7019	Ncoa2	Promoter Flanking Region	NA	H3K4m1_Cor_8w/H3K4m1_Cor_8w	NA	NA	NA	NA	NA	NA	Enhancer	Ncoa2	Interval_193_Enhancer_Ncoa2	Ncoa2
Interval_194	chr1	13372012	13374520	+	promoter-TSS (Ncoa2)	817	Ncoa2	Promoter	H3K4m1_Fo_P0	NA	DHS_brain_E18/DHS_brain_E18	DHS_brain_ad	NA	NA	NA	NA	Promoter	Ncoa2	Interval_194_Promoter_Ncoa2	Ncoa2
Interval_195	chr1	13391253	13391793	+	Intergenic	-17440	Ncoa2	NA	NA	NA	NA	NA	NA	NA	NA	NA	Other	Ncoa2	Interval_195_Other_Ncoa2	Ncoa2
Interval_196	chr1	13425945	13427214	+	Intergenic	-52496	Ncoa2	Promoter Flanking Region	NA	NA	DHS_brain_E18/DHS_brain_E18/DHS_brain_E18	DHS_brain_ad	NA	NA	NA	NA	Other	Ncoa2	Interval_196_Other_Ncoa2	Ncoa2
Interval_197	chr1	13530919	13532133	+	Intergenic	58384	Tram1	CTCF Binding Site/Promoter Flanking Region	H3K4m1_Fo_P0	NA	DHS_brain_E18	DHS_brain_ad	NA	NA	NA	NA	Enhancer	Tram1	Interval_197_Enhancer_Tram1	Tram1
Interval_198	chr1	13573955	13574661	+	intron (Tram1, intron 6 of 10)	15602	Tram1	Promoter Flanking Region	NA	H3K4m1_Cor_8w	DHS_brain_E18	DHS_brain_ad	Tram1	NA	NA	NA	Enhancer	Tram1	Interval_198_Enhancer_Tram1	Tram1
Interval_199	chr1	13589115	13590773	+	promoter-TSS (Tram1)	-34	Tram1	Promoter	H3K4m1_Fo_P0	NA	DHS_brain_E18	DHS_brain_ad	Tram1	Tram1	NA	NA	Promoter	Tram1	Interval_199_Promoter_Tram1	Tram1
Interval_200	chr1	13599227	13600574	+	Intergenic	-9990	Tram1	Promoter Flanking Region	NA	H3K4m1_Cor_8w	NA	DHS_brain_ad	NA	NA	NA	NA	Enhancer	Tram1	Interval_200_Enhancer_Tram1	Tram1
Interval_201	chr1	13607783	13608276	+	Intergenic	-18119	Tram1	NA	NA	NA	NA	NA	NA	NA	NA	NA	Other	Tram1	Interval_201_Other_Tram1	Tram1
Interval_202	chr1	13609386	13609872	+	Intergenic	-19719	Tram1	NA	NA	NA	NA	NA	NA	NA	NA	NA	Other	Tram1	Interval_202_Other_Tram1	Tram1
Interval_203	chr1	13614530	13615165	+	Intergenic	-24937	Tram1	Open chromatin	NA	H3K4m1_Cor_8w	NA	NA	NA	NA	NA	Tram1	Enhancer	Tram1	Interval_203_Enhancer_Tram1	Tram1
Interval_204	chr1	13647993	13648303	+	intron (Lactb2, intron 2 of 6)	12361	Lactb2	Promoter Flanking Region	NA	NA	NA	NA	NA	NA	NA	Tram1	Other	Lactb2/Tram1	Interval_204_Other_Lactb2/Tram1	Lactb2
Interval_205	chr1	13649254	13650042	+	intron (Lactb2, intron 2 of 6)	10861	Lactb2	NA	NA	NA	DHS_brain_E18	DHS_brain_ad	NA	NA	NA	Tram1	Other	Lactb2/Tram1	Interval_205_Other_Lactb2/Tram1	Lactb2
Interval_206	chr1	13659572	13660854	+	intron (Lactb2, intron 1 of 6)	296	Lactb2	Promoter	NA	H3K4m1_Cor_8w	DHS_brain_E18/DHS_brain_E18	DHS_brain_ad/DHS_brain_ad	NA	NA	NA	NA	Promoter	Lactb2	Interval_206_Promoter_Lactb2	Lactb2
Interval_207	chr1	13683027	13683475	+	intron (Xkr9, intron 2 of 3)	14480	Xkr9	NA	NA	NA	NA	DHS_brain_ad	NA	NA	NA	NA	Other	Xkr9	Interval_207_Other_Xkr9	Xkr9
Interval_208	chr1	13696741	13697362	+	intron (Xkr9, intron 3 of 3)	28280	Xkr9	NA	NA	NA	NA	NA	NA	NA	NA	NA	Other	Xkr9	Interval_208_Other_Xkr9	Xkr9
Interval_209	chr1	13706498	13706825	+	Intergenic	37890	Xkr9	Promoter Flanking Region/CTCF Binding Site	NA	NA	DHS_brain_E18	NA	NA	NA	NA	NA	Other	Xkr9	Interval_209_Other_Xkr9	Xkr9
Interval_210	chr1	13771428	13772299	+	Intergenic	15066	Gm5523	Promoter Flanking Region/Enhancer	NA	NA	NA	NA	NA	NA	NA	NA	Enhancer	Gm5523	Interval_210_Enhancer_Gm5523	Gm5523
Interval_211	chr1	13788961	13789805	+	Intergenic	-2454	Gm5523	Promoter Flanking Region/CTCF Binding Site	NA	H3K4m1_Cor_8w	DHS_brain_E18	DHS_brain_ad	NA	NA	NA	NA	Enhancer	Gm5523	Interval_211_Enhancer_Gm5523	Gm5523
Interval_212	chr1	13849442	13849770	+	Intergenic	-62677	Gm5523	NA	NA	NA	NA	NA	NA	NA	NA	NA	Other	Gm5523	Interval_212_Other_Gm5523	Gm5523
Interval_213	chr1	13860964	13861634	+	Intergenic	-74370	Gm5523	Open chromatin	NA	NA	NA	NA	NA	NA	NA	NA	Other	Gm5523	Interval_213_Other_Gm5523	Gm5523
Interval_214	chr1	13874117	13874449	+	Intergenic	-87354	Gm5523	Promoter Flanking Region	NA	NA	NA	NA	NA	NA	NA	NA	Other	Gm5523	Interval_214_Other_Gm5523	Gm5523
Interval_215	chr1	13901618	13903967	+	Intergenic	-115863	Gm5523	NA	NA	NA	NA	NA	NA	NA	NA	NA	Other	Gm5523	Interval_215_Other_Gm5523	Gm5523
Interval_216	chr1	13935244	13936842	+	Intergenic	-149114	Gm5523	Open chromatin	NA	NA	DHS_brain_E18	NA	NA	NA	NA	NA	Other	Gm5523	Interval_216_Other_Gm5523	Gm5523
Interval_217	chr1	14000579	14003106	+	Intergenic	-214913	Gm5523	Open chromatin	H3K4m1_Fo_P0	NA	DHS_brain_E18	NA	NA	NA	NA	NA	Enhancer	Gm5523	Interval_217_Enhancer_Gm5523	Gm5523
Interval_218	chr1	14016785	14017787	+	Intergenic	-230357	Gm5523	NA	NA	NA	NA	NA	NA	NA	NA	NA	Other	Gm5523	Interval_218_Other_Gm5523	Gm5523
Interval_219	chr1	14097794	14099185	+	Intergenic	211710	Eya1	Enhancer	H3K4m1_Fo_P0	NA	NA	NA	NA	NA	NA	NA	Enhancer	Eya1	Interval_219_Enhancer_Eya1	NA
Interval_220	chr1	14108257	14109626	+	Intergenic	201258	Eya1	Enhancer	NA	NA	DHS_brain_E18/DHS_brain_E18	DHS_brain_ad/DHS_brain_ad/DHS_brain_ad	NA	NA	NA	NA	Enhancer	Eya1	Interval_220_Enhancer_Eya1	NA
Interval_221	chr1	14139727	14141189	+	Intergenic	169741	Eya1	Open chromatin	NA	NA	NA	NA	NA	NA	NA	NA	Other	Eya1	Interval_221_Other_Eya1	NA
Interval_222	chr1	14150702	14151669	+	Intergenic	159014	Eya1	Enhancer	NA	H3K4m1_Cor_8w/H3K4m1_Cor_8w/H3K4m1_Cor_8w	NA	NA	NA	NA	NA	NA	Enhancer	Eya1	Interval_222_Enhancer_Eya1	NA
Interval_223	chr1	14180812	14182186	+	intron (Eya1, intron 16 of 17)	128700	Eya1	Enhancer	H3K4m1_Fo_P0	H3K4m1_Cor_8w	NA	NA	Eya1	Eya1	NA	NA	Enhancer	Eya1	Interval_223_Enhancer_Eya1	NA
Interval_224	chr1	14184134	14185558	+	intron (Eya1, intron 12 of 17)	125353	Eya1	Open chromatin	H3K4m1_Fo_P0	H3K4m1_Cor_8w	DHS_brain_E18	NA	Eya1/Eya1	Eya1	NA	NA	Enhancer	Eya1	Interval_224_Enhancer_Eya1	NA
Interval_225	chr1	14192583	14193461	+	intron (Eya1, intron 12 of 17)	117177	Eya1	Enhancer	NA	NA	NA	NA	Eya1/Eya1	Eya1	NA	NA	Enhancer	Eya1	Interval_225_Enhancer_Eya1	NA
Interval_226	chr1	14198587	14199585	+	intron (Eya1, intron 12 of 17)	111113	Eya1	NA	NA	NA	NA	NA	Eya1/Eya1	Eya1	NA	NA	Other	Eya1	Interval_226_Other_Eya1	NA
Interval_227	chr1	14218430	14221112	+	intron (Eya1, intron 11 of 17)	90428	Eya1	Enhancer	H3K4m1_Fo_P0	NA	DHS_brain_E18	NA	Eya1/Eya1	Eya1/Eya1	NA	NA	Enhancer	Eya1	Interval_227_Enhancer_Eya1	Eya1
Interval_228	chr1	14244327	14245488	+	intron (Eya1, intron 9 of 17)	65292	Eya1	NA	NA	NA	NA	NA	Eya1/Eya1	Eya1/Eya1	NA	NA	Other	Eya1	Interval_228_Other_Eya1	Eya1
Interval_229	chr1	14285105	14286284	+	intron (Eya1, intron 2 of 16)	24505	Eya1	NA	NA	NA	NA	NA	Eya1/Eya1/Eya1	Eya1/Eya1	NA	NA	Other	Eya1	Interval_229_Other_Eya1	Eya1
Interval_230	chr1	14291523	14293054	+	intron (Eya1, intron 2 of 16)	17911	Eya1	NA	NA	NA	NA	NA	Eya1/Eya1/Eya1/Eya1	Eya1/Eya1	NA	NA	Other	Eya1	Interval_230_Other_Eya1	Eya1
Interval_231	chr1	14303346	14304911	+	intron (Eya1, intron 2 of 17)	6071	Eya1	Promoter	NA	NA	NA	NA	Eya1/Eya1/Eya1/Eya1/Eya1	Eya1/Eya1	NA	NA	Promoter	Eya1	Interval_231_Promoter_Eya1	Eya1
Interval_232	chr1	14308467	14310643	+	intron (Eya1, intron 1 of 17)	644	Eya1	Promoter	NA	NA	DHS_brain_E18/DHS_brain_E18	DHS_brain_ad/DHS_brain_ad	Eya1/Eya1/Eya1/Eya1/Eya1	Eya1/Eya1	NA	NA	Promoter	Eya1	Interval_232_Promoter_Eya1	Eya1
Interval_233	chr1	14352402	14354506	+	Intergenic	-43255	Eya1	NA	NA	NA	NA	NA	NA	NA	NA	NA	Other	Eya1	Interval_233_Other_Eya1	Eya1
Interval_234	chr1	14419349	14419715	+	Intergenic	-109333	Eya1	NA	NA	NA	NA	NA	NA	NA	NA	NA	Other	Eya1	Interval_234_Other_Eya1	Eya1
Interval_235	chr1	14452520	14453979	+	Intergenic	-143050	Eya1	NA	NA	NA	NA	NA	NA	NA	NA	NA	Other	Eya1	Interval_235_Other_Eya1	Eya1
Interval_236	chr1	14462534	14462837	+	Intergenic	-152486	Eya1	NA	NA	NA	NA	NA	NA	NA	NA	NA	Other	Eya1	Interval_236_Other_Eya1	Eya1
Interval_237	chr1	14464351	14465287	+	Intergenic	-154620	Eya1	Enhancer	NA	NA	NA	NA	NA	NA	NA	NA	Enhancer	Eya1	Interval_237_Enhancer_Eya1	Eya1
Interval_238	chr1	14471459	14472650	+	Intergenic	-161855	Eya1	NA	NA	NA	NA	NA	NA	NA	NA	NA	Other	Eya1	Interval_238_Other_Eya1	Eya1
Interval_239	chr1	14503321	14505136	+	Intergenic	-194029	Eya1	Promoter Flanking Region/Open chromatin	NA	NA	NA	NA	NA	NA	NA	NA	Other	Eya1	Interval_239_Other_Eya1	Eya1
Interval_240	chr1	14513551	14514141	+	Intergenic	-203647	Eya1	Open chromatin	NA	NA	NA	NA	NA	NA	NA	NA	Other	Eya1	Interval_240_Other_Eya1	Eya1
Interval_241	chr1	14570682	14570981	+	Intergenic	185135	Msc	CTCF Binding Site	NA	NA	DHS_brain_E18	DHS_brain_ad	NA	NA	NA	NA	Other	Msc	Interval_241_Other_Msc	NA
Interval_242	chr1	14679357	14680092	+	Intergenic	76242	Msc	NA	NA	NA	NA	NA	NA	NA	NA	NA	Other	Msc	Interval_242_Other_Msc	Msc
Interval_243	chr1	14736954	14737891	+	Intergenic	18544	Msc	NA	NA	NA	NA	NA	NA	NA	NA	NA	Other	Msc	Interval_243_Other_Msc	Msc
Interval_244	chr1	14738505	14739260	+	Intergenic	17084	Msc	CTCF Binding Site	NA	NA	NA	NA	NA	NA	NA	NA	Other	Msc	Interval_244_Other_Msc	Msc
Interval_245	chr1	14740162	14740466	+	Intergenic	15652	Msc	Promoter Flanking Region/TF binding site/CTCF Binding Site	NA	NA	DHS_brain_E18	NA	NA	NA	NA	NA	Other	Msc	Interval_245_Other_Msc	Msc
Interval_246	chr1	14754618	14755966	+	exon (Msc, exon 1 of 2)	674	Msc	Promoter	NA	NA	NA	NA	NA	NA	NA	NA	Promoter	Msc	Interval_246_Promoter_Msc	Msc
Interval_247	chr1	15006685	15007872	+	Intergenic	-88416	Trpa1	CTCF Binding Site/TF binding site/Promoter Flanking Region	NA	NA	DHS_brain_E18	DHS_brain_ad	NA	NA	NA	NA	Other	Trpa1	Interval_247_Other_Trpa1	Trpa1
Interval_248	chr1	15035628	15036327	+	Intergenic	-117115	Trpa1	NA	NA	NA	NA	NA	NA	NA	NA	NA	Other	Trpa1	Interval_248_Other_Trpa1	Trpa1
Interval_249	chr1	15286439	15287634	+	Intergenic	-25416	Kcnb2	Promoter	NA	NA	NA	NA	NA	NA	NA	NA	Promoter	Kcnb2	Interval_249_Promoter_Kcnb2	Kcnb2
Interval_250	chr1	15446483	15447401	+	intron (Kcnb2, intron 1 of 1)	134490	Kcnb2	Enhancer	NA	NA	NA	NA	NA	NA	NA	NA	Enhancer	Kcnb2	Interval_250_Enhancer_Kcnb2	NA
Interval_251	chr1	15649476	15650739	+	intron (Kcnb2, intron 1 of 1)	-155539	Terf1	NA	NA	H3K4m1_Cor_8w	NA	NA	NA	NA	NA	NA	Enhancer	Terf1	Interval_251_Enhancer_Terf1	Terf1
Interval_252	chr1	15651401	15652328	+	intron (Kcnb2, intron 1 of 1)	-153782	Terf1	Enhancer	H3K4m1_Fo_P0	NA	NA	DHS_brain_ad/DHS_brain_ad/DHS_brain_ad	NA	NA	NA	NA	Enhancer	Terf1	Interval_252_Enhancer_Terf1	Terf1
Interval_253	chr1	15656542	15657144	+	intron (Kcnb2, intron 1 of 1)	-148803	Terf1	NA	NA	H3K4m1_Cor_8w	NA	NA	NA	NA	NA	NA	Enhancer	Terf1	Interval_253_Enhancer_Terf1	Terf1
Interval_254	chr1	15688209	15688605	+	intron (Kcnb2, intron 1 of 1)	-117239	Terf1	NA	NA	NA	NA	NA	NA	NA	NA	NA	Other	Terf1	Interval_254_Other_Terf1	Terf1
Interval_255	chr1	15768346	15768754	+	Intergenic	-37096	Terf1	NA	NA	NA	NA	NA	NA	NA	NA	NA	Other	Terf1	Interval_255_Other_Terf1	Terf1
Interval_256	chr1	15805274	15806491	+	exon (Terf1, exon 1 of 9)	236	Terf1	Promoter	NA	NA	DHS_brain_E18	DHS_brain_ad/DHS_brain_ad	NA	NA	NA	NA	Promoter	Terf1	Interval_256_Promoter_Terf1	Terf1
Interval_257	chr1	15892327	15893096	+	promoter-TSS (Sbspon)	11	Sbspon	NA	H3K4m1_Fo_P0	NA	NA	NA	NA	NA	NA	NA	Promoter	Sbspon	Interval_257_Promoter_Sbspon	Sbspon
Interval_258	chr1	15912925	15913798	+	Intergenic	-20639	Sbspon	NA	NA	NA	NA	NA	NA	NA	NA	NA	Other	Sbspon	Interval_258_Other_Sbspon	Sbspon
Interval_259	chr1	15993575	15994024	+	Intergenic	99526	4930444P10Rik	CTCF Binding Site/Promoter Flanking Region	NA	NA	DHS_brain_E18	DHS_brain_ad	NA	NA	NA	NA	Other	4930444P10Rik	Interval_259_Other_4930444P10Rik	4930444P10Rik
Interval_260	chr1	16007054	16008164	+	Intergenic	85716	4930444P10Rik	CTCF Binding Site	NA	NA	NA	NA	NA	NA	NA	NA	Other	4930444P10Rik	Interval_260_Other_4930444P10Rik	4930444P10Rik
Interval_261	chr1	16092628	16093913	+	promoter-TSS (4930444P10Rik)	55	4930444P10Rik	Promoter Flanking Region	H3K4m1_Fo_P0	NA	NA	NA	NA	NA	NA	NA	Promoter	4930444P10Rik	Interval_261_Promoter_4930444P10Rik	4930444P10Rik
Interval_262	chr1	16103930	16106450	+	promoter-TSS (Rpl7)	-692	Rdh10	Promoter	NA	NA	DHS_brain_E18/DHS_brain_E18	DHS_brain_ad/DHS_brain_ad/DHS_brain_ad	NA	NA	NA	NA	Promoter	Rdh10	Interval_262_Promoter_Rdh10	Rdh10
Interval_263	chr1	16111632	16113081	+	intron (Rdh10, intron 2 of 5)	6474	Rdh10	Promoter Flanking Region	NA	H3K4m1_Cor_8w	NA	DHS_brain_ad	NA	NA	NA	NA	Enhancer	Rdh10	Interval_263_Enhancer_Rdh10	Rdh10
Interval_264	chr1	16113518	16114647	+	intron (Rdh10, intron 2 of 5)	8200	Rdh10	Promoter Flanking Region	NA	NA	NA	NA	NA	NA	NA	NA	Other	Rdh10	Interval_264_Other_Rdh10	Rdh10
Interval_265	chr1	16119619	16120158	+	intron (Rdh10, intron 2 of 5)	14006	Rdh10	NA	NA	NA	NA	NA	NA	NA	NA	NA	Other	Rdh10	Interval_265_Other_Rdh10	Rdh10
Interval_266	chr1	16122249	16123446	+	intron (Rdh10, intron 2 of 5)	16965	Rdh10	NA	NA	NA	NA	NA	NA	NA	NA	NA	Other	Rdh10	Interval_266_Other_Rdh10	Rdh10
Interval_267	chr1	16129751	16130788	+	intron (Rdh10, intron 4 of 5)	24387	Rdh10	Promoter Flanking Region	NA	NA	NA	NA	NA	NA	NA	NA	Other	Rdh10	Interval_267_Other_Rdh10	Rdh10
Interval_268	chr1	16135187	16137017	+	Intergenic	30220	Rdh10	NA	NA	NA	NA	NA	NA	NA	NA	NA	Other	Rdh10	Interval_268_Other_Rdh10	Rdh10
Interval_269	chr1	16148215	16148985	+	Intergenic	42718	Rdh10	NA	NA	NA	NA	NA	NA	NA	NA	NA	Other	Rdh10	Interval_269_Other_Rdh10	Rdh10
Interval_270	chr1	16177638	16180216	+	Intergenic	73045	Rdh10	Promoter Flanking Region	NA	NA	DHS_brain_E18	NA	NA	NA	NA	NA	Other	Rdh10	Interval_270_Other_Rdh10	Rdh10
Interval_271	chr1	16187168	16187633	+	Intergenic	81518	Rdh10	Enhancer	NA	NA	NA	NA	NA	NA	NA	NA	Enhancer	Rdh10	Interval_271_Enhancer_Rdh10	Rdh10
Interval_272	chr1	16202114	16202449	+	Intergenic	96399	Rdh10	Enhancer	NA	NA	DHS_brain_E18	DHS_brain_ad	NA	NA	NA	NA	Enhancer	Rdh10	Interval_272_Enhancer_Rdh10	Rdh10
Interval_273	chr1	16212367	16212771	+	Intergenic	106687	Rdh10	Enhancer	NA	NA	NA	NA	NA	NA	NA	NA	Enhancer	Rdh10	Interval_273_Enhancer_Rdh10	NA
Interval_274	chr1	16227689	16228831	+	TTS (Stau2)	122378	Rdh10	Promoter Flanking Region	NA	NA	NA	NA	NA	NA	NA	NA	Other	Rdh10	Interval_274_Other_Rdh10	NA
Interval_275	chr1	16248808	16249911	+	intron (Stau2, intron 12 of 13)	143477	Rdh10	Open chromatin	NA	H3K4m1_Cor_8w/H3K4m1_Cor_8w/H3K4m1_Cor_8w	DHS_brain_E18	NA	NA	NA	NA	NA	Enhancer	Rdh10	Interval_275_Enhancer_Rdh10	NA
Interval_276	chr1	16300511	16301212	+	intron (Stau2, intron 12 of 13)	194979	Rdh10	NA	NA	NA	NA	NA	NA	NA	NA	NA	Other	Rdh10	Interval_276_Other_Rdh10	NA
Interval_277	chr1	16308973	16309294	+	intron (Stau2, intron 12 of 13)	203251	Rdh10	Open chromatin	NA	NA	NA	NA	NA	NA	NA	NA	Other	Rdh10	Interval_277_Other_Rdh10	NA
Interval_278	chr1	16469158	16469526	+	intron (Stau2, intron 2 of 12)	49773	Stau2	Promoter Flanking Region	NA	NA	NA	NA	NA	NA	NA	NA	Other	Stau2	Interval_278_Other_Stau2	Stau2
Interval_279	chr1	16518395	16520135	+	promoter-TSS (Stau2)	-150	Stau2	Promoter	NA	NA	NA	DHS_brain_ad/DHS_brain_ad	NA	NA	NA	NA	Promoter	Stau2	Interval_279_Promoter_Stau2	Stau2
Interval_280	chr1	16545250	16547451	+	intron (Ube2w, intron 5 of 6)	-27235	Stau2	Enhancer	NA	H3K4m1_Cor_8w	DHS_brain_E18	DHS_brain_ad	NA	NA	NA	NA	Enhancer	Stau2	Interval_280_Enhancer_Stau2	Stau2
Interval_281	chr1	16617599	16619783	+	intron (Ube2w, intron 1 of 5)	647	Ube2w	Promoter	H3K4m1_Fo_P0	NA	DHS_brain_E18	DHS_brain_ad	NA	NA	NA	Stau2	Promoter	Ube2w	Interval_281_Promoter_Ube2w	Ube2w
Interval_282	chr1	16656415	16657614	+	promoter-TSS (D030040B21Rik)	105	Eloc	Promoter	NA	NA	DHS_brain_E18	DHS_brain_ad	NA	NA	NA	Jph1	Promoter	Eloc	Interval_282_Promoter_Eloc	Eloc
Interval_283	chr1	16665006	16666107	+	intron (Tmem70, intron 1 of 2)	365	Tmem70	Promoter	NA	H3K4m1_Cor_8w	DHS_brain_E18	DHS_brain_ad	NA	NA	NA	Jph1	Promoter	Tmem70	Interval_283_Promoter_Tmem70	Tmem70
Interval_284	chr1	16687984	16689202	+	exon (Ly96, exon 1 of 5)	137	Ly96	Promoter	NA	H3K4m1_Cor_8w	NA	NA	NA	NA	NA	Jph1	Promoter	Ly96	Interval_284_Promoter_Ly96	Ly96
Interval_285	chr1	16710352	16711477	+	Intergenic	22458	Ly96	NA	NA	NA	NA	NA	NA	NA	NA	NA	Other	Ly96	Interval_285_Other_Ly96	Ly96
Interval_286	chr1	16745969	16746911	+	Intergenic	57984	Ly96	CTCF Binding Site/Promoter Flanking Region/Promoter Flanking Region	NA	H3K4m1_Cor_8w	NA	NA	NA	NA	NA	NA	Enhancer	Ly96	Interval_286_Enhancer_Ly96	Ly96
Interval_287	chr1	16797930	16799087	+	Intergenic	110052	Ly96	Promoter Flanking Region/CTCF Binding Site	NA	NA	DHS_brain_E18	DHS_brain_ad	NA	NA	Gdap1	Jph1	Other	Ly96/Gdap1/Jph1	Interval_287_Other_Ly96/Gdap1/Jph1	NA
Interval_288	chr1	16964434	16965152	+	Intergenic	133096	Jph1	NA	NA	NA	NA	NA	NA	NA	NA	Jph1	Other	Jph1	Interval_288_Other_Jph1	NA
Interval_289	chr1	17009489	17009959	+	intron (Jph1, intron 3 of 4)	88165	Jph1	NA	H3K4m1_Fo_P0	NA	NA	NA	NA	Jph1/Gdap1	NA	NA	Enhancer	Jph1/Gdap1	Interval_289_Enhancer_Jph1/Gdap1	Jph1
Interval_290	chr1	17060399	17060825	+	intron (Jph1, intron 2 of 4)	37277	Jph1	Enhancer/Enhancer	NA	NA	DHS_brain_E18	DHS_brain_ad	NA	Jph1/Jph1/Jph1/Jph1/Gdap1/Gdap1	NA	NA	Enhancer	Jph1/Gdap1	Interval_290_Enhancer_Jph1/Gdap1	Jph1
Interval_291	chr1	17096819	17098467	+	exon (Jph1, exon 1 of 5)	246	Jph1	Promoter	NA	NA	DHS_brain_E18	DHS_brain_ad	NA	Jph1/Jph1/Jph1/Jph1/Gdap1/Gdap1	NA	D030040B21Rik/Ly96/Tceb1/Tmem70	Promoter	Jph1	Interval_291_Promoter_Jph1	Jph1
Interval_292	chr1	17123165	17123867	+	Intergenic	-21857	Gdap1	Enhancer/Promoter Flanking Region/CTCF Binding Site	NA	NA	DHS_brain_E18	DHS_brain_ad	NA	Gdap1/Gdap1/Gdap1	NA	D030040B21Rik/Ly96/Tceb1/Tmem70	Enhancer	Gdap1/D030040B21Rik/Ly96/Tceb1/Tmem70	Interval_292_Enhancer_Gdap1/D030040B21Rik/Ly96/Tceb1/Tmem70	Gdap1
Interval_293	chr1	17145289	17145754	+	exon (Gdap1, exon 1 of 6)	148	Gdap1	Promoter	NA	NA	DHS_brain_E18	DHS_brain_ad/DHS_brain_ad	NA	Gdap1/Gdap1/Gdap1	NA	NA	Promoter	Gdap1	Interval_293_Promoter_Gdap1	Gdap1
Interval_294	chr1	17337320	17338561	+	Intergenic	192567	Gdap1	NA	NA	NA	NA	DHS_brain_ad	NA	NA	NA	NA	Other	Gdap1	Interval_294_Other_Gdap1	NA
Interval_295	chr1	17377767	17378178	+	Intergenic	-223929	Pi15	NA	NA	NA	NA	NA	NA	NA	NA	NA	Other	Pi15	Interval_295_Other_Pi15	Pi15
Interval_296	chr1	17448963	17450548	+	Intergenic	-152146	Pi15	Promoter Flanking Region	NA	NA	NA	NA	NA	NA	NA	NA	Other	Pi15	Interval_296_Other_Pi15	Pi15
Interval_297	chr1	17537748	17538480	+	Intergenic	-63787	Pi15	NA	NA	NA	NA	NA	NA	NA	NA	NA	Other	Pi15	Interval_297_Other_Pi15	Pi15
Interval_298	chr1	17570117	17570651	+	Intergenic	-31517	Pi15	Promoter Flanking Region	NA	NA	NA	NA	NA	NA	NA	NA	Other	Pi15	Interval_298_Other_Pi15	Pi15
Interval_299	chr1	17594348	17594701	+	Intergenic	-7377	Pi15	Open chromatin	NA	NA	NA	NA	NA	NA	NA	NA	Other	Pi15	Interval_299_Other_Pi15	Pi15
Interval_300	chr1	17606257	17607308	+	intron (Pi15, intron 2 of 5)	4881	Pi15	Promoter Flanking Region	NA	NA	NA	NA	NA	NA	NA	NA	Other	Pi15	Interval_300_Other_Pi15	Pi15
Interval_301	chr1	17657548	17658309	+	Intergenic	56027	Pi15	NA	NA	NA	DHS_brain_E18	NA	Crispld1	NA	NA	NA	Other	Pi15/Crispld1	Interval_301_Other_Pi15/Crispld1	Pi15
Interval_302	chr1	18106302	18106928	+	Intergenic	39287	Crisp4	Promoter Flanking Region/CTCF Binding Site/Open chromatin	NA	NA	DHS_brain_E18/DHS_brain_E18	DHS_brain_ad/DHS_brain_ad	NA	NA	NA	NA	Other	Crisp4	Interval_302_Other_Crisp4	Crisp4
Interval_303	chr1	18463461	18465754	+	Intergenic	-199469	Defb41	Open chromatin	NA	NA	NA	NA	NA	NA	NA	NA	Other	Defb41	Interval_303_Other_Defb41	Defb41
Interval_304	chr1	18478692	18479697	+	Intergenic	-214056	Defb41	NA	NA	NA	NA	NA	NA	NA	NA	NA	Other	Defb41	Interval_304_Other_Defb41	Defb41
Interval_305	chr1	18551032	18551806	+	Intergenic	-286281	Defb41	NA	NA	NA	NA	DHS_brain_ad	NA	NA	NA	NA	Other	Defb41	Interval_305_Other_Defb41	Defb41
Interval_306	chr1	18639181	18640485	+	Intergenic	-374695	Defb41	NA	H3K4m1_Fo_P0	NA	NA	NA	NA	NA	NA	NA	Enhancer	Defb41	Interval_306_Enhancer_Defb41	Defb41
Interval_307	chr1	19205714	19206417	+	Intergenic	-2849	Tfap2b	Promoter Flanking Region/CTCF Binding Site	NA	NA	DHS_brain_E18	DHS_brain_ad	NA	NA	NA	NA	Other	Tfap2b	Interval_307_Other_Tfap2b	Tfap2b
Interval_308	chr1	19350121	19350860	+	Intergenic	141576	Tfap2b	NA	NA	NA	DHS_brain_E18	NA	NA	NA	NA	NA	Other	Tfap2b	Interval_308_Other_Tfap2b	NA
Interval_309	chr1	19441512	19442145	+	Intergenic	232914	Tfap2b	NA	NA	NA	NA	NA	NA	NA	NA	NA	Other	Tfap2b	Interval_309_Other_Tfap2b	NA
Interval_310	chr1	19774511	19775009	+	Intergenic	565846	Tfap2b	NA	NA	NA	NA	NA	NA	NA	NA	NA	Other	Tfap2b	Interval_310_Other_Tfap2b	NA
Interval_311	chr1	19777082	19777547	+	Intergenic	568400	Tfap2b	NA	NA	NA	NA	NA	NA	NA	NA	NA	Other	Tfap2b	Interval_311_Other_Tfap2b	NA
Interval_312	chr1	19849834	19850541	+	Intergenic	-506267	4930486I03Rik	NA	NA	NA	NA	DHS_brain_ad	NA	NA	NA	NA	Other	4930486I03Rik	Interval_312_Other_4930486I03Rik	4930486I03Rik
Interval_313	chr1	19899975	19900351	+	Intergenic	-456291	4930486I03Rik	Open chromatin	NA	NA	NA	NA	NA	NA	NA	NA	Other	4930486I03Rik	Interval_313_Other_4930486I03Rik	4930486I03Rik
Interval_314	chr1	19927344	19928404	+	Intergenic	-428580	4930486I03Rik	NA	NA	NA	NA	NA	NA	NA	NA	NA	Other	4930486I03Rik	Interval_314_Other_4930486I03Rik	4930486I03Rik
Interval_315	chr1	19973461	19974656	+	Intergenic	-382396	4930486I03Rik	CTCF Binding Site	NA	NA	DHS_brain_E18	NA	NA	NA	NA	NA	Other	4930486I03Rik	Interval_315_Other_4930486I03Rik	4930486I03Rik
Interval_316	chr1	20058221	20058740	+	exon (Pkhd1, exon 67 of 67)	-297974	4930486I03Rik	Enhancer	NA	NA	NA	NA	NA	NA	NA	NA	Enhancer	4930486I03Rik	Interval_316_Enhancer_4930486I03Rik	4930486I03Rik
Interval_317	chr1	20069665	20070208	+	intron (Pkhd1, intron 66 of 66)	-286518	4930486I03Rik	Open chromatin	NA	H3K4m1_Cor_8w	DHS_brain_E18	DHS_brain_ad	NA	NA	NA	NA	Enhancer	4930486I03Rik	Interval_317_Enhancer_4930486I03Rik	4930486I03Rik
Interval_318	chr1	20117041	20118037	+	exon (Pkhd1, exon 61 of 67)	-238915	4930486I03Rik	NA	NA	NA	NA	NA	NA	NA	NA	NA	Other	4930486I03Rik	Interval_318_Other_4930486I03Rik	4930486I03Rik
Interval_319	chr1	20135348	20135866	+	intron (Pkhd1, intron 60 of 66)	-220847	4930486I03Rik	NA	NA	NA	NA	NA	NA	NA	NA	NA	Other	4930486I03Rik	Interval_319_Other_4930486I03Rik	4930486I03Rik
Interval_320	chr1	20139056	20139773	+	intron (Pkhd1, intron 60 of 66)	-217040	4930486I03Rik	NA	NA	NA	NA	NA	NA	NA	NA	NA	Other	4930486I03Rik	Interval_320_Other_4930486I03Rik	4930486I03Rik
Interval_321	chr1	20176155	20176854	+	intron (Pkhd1, intron 60 of 66)	-179950	4930486I03Rik	NA	NA	NA	NA	NA	NA	NA	NA	NA	Other	4930486I03Rik	Interval_321_Other_4930486I03Rik	4930486I03Rik
Interval_322	chr1	20302563	20303474	+	intron (Pkhd1, intron 50 of 66)	-53436	4930486I03Rik	Open chromatin	H3K4m1_Fo_P0	H3K4m1_Cor_8w	DHS_brain_E18	NA	NA	NA	NA	NA	Enhancer	4930486I03Rik	Interval_322_Enhancer_4930486I03Rik	4930486I03Rik
Interval_323	chr1	20798789	20799414	+	Intergenic	-14831	Il17f	NA	NA	NA	NA	NA	NA	NA	NA	NA	Other	Il17f	Interval_323_Other_Il17f	Il17f
Interval_324	chr1	20801629	20801994	+	Intergenic	-17541	Il17f	CTCF Binding Site/Promoter Flanking Region	NA	NA	DHS_brain_E18	DHS_brain_ad	NA	NA	NA	NA	Other	Il17f	Interval_324_Other_Il17f	Il17f
Interval_325	chr1	20803558	20803945	+	intron (Mcm3, intron 16 of 16)	16462	Mcm3	NA	NA	NA	NA	NA	NA	NA	NA	NA	Other	Mcm3	Interval_325_Other_Mcm3	Mcm3
Interval_326	chr1	20819892	20820821	+	promoter-TSS (Mcm3)	-143	Mcm3	Promoter	NA	NA	DHS_brain_E18	DHS_brain_ad	NA	NA	6720483E21Rik/Paqr8	NA	Promoter	Mcm3	Interval_326_Promoter_Mcm3	Mcm3
Interval_327	chr1	20823502	20824552	+	Intergenic	-3814	Mcm3	Enhancer/Open chromatin	NA	NA	NA	NA	NA	NA	6720483E21Rik/Paqr8	NA	Enhancer	Mcm3/6720483E21Rik/Paqr8	Interval_327_Enhancer_Mcm3/6720483E21Rik/Paqr8	Mcm3
Interval_328	chr1	20832363	20832911	+	Intergenic	-12424	Mcm3	CTCF Binding Site	NA	NA	NA	NA	NA	NA	6720483E21Rik/Paqr8	NA	Other	Mcm3/6720483E21Rik/Paqr8	Interval_328_Other_Mcm3/6720483E21Rik/Paqr8	Mcm3
Interval_329	chr1	20844808	20846729	+	Intergenic	-25555	Mcm3	Open chromatin	NA	NA	NA	NA	NA	NA	6720483E21Rik/Paqr8	NA	Other	Mcm3/6720483E21Rik/Paqr8	Interval_329_Other_Mcm3/6720483E21Rik/Paqr8	Mcm3
Interval_330	chr1	20867055	20868507	+	Intergenic	22692	6720483E21Rik	Open chromatin	H3K4m1_Fo_P0	NA	DHS_brain_E18	NA	NA	NA	Mcm3	NA	Enhancer	6720483E21Rik/Mcm3	Interval_330_Enhancer_6720483E21Rik/Mcm3	6720483E21Rik
Interval_331	chr1	20877333	20877861	+	Intergenic	12876	6720483E21Rik	NA	NA	NA	NA	NA	NA	NA	Mcm3	NA	Other	6720483E21Rik/Mcm3	Interval_331_Other_6720483E21Rik/Mcm3	6720483E21Rik
Interval_332	chr1	20890071	20893240	+	intron (Paqr8, intron 1 of 2)	-1182	6720483E21Rik	Promoter	H3K4m1_Fo_P0/H3K4m1_Fo_P0	H3K4m1_Cor_8w	DHS_brain_E18/DHS_brain_E18	DHS_brain_ad/DHS_brain_ad	NA	NA	Mcm3	NA	Promoter	6720483E21Rik	Interval_332_Promoter_6720483E21Rik	6720483E21Rik
Interval_333	chr1	20893256	20893941	+	intron (Paqr8, intron 1 of 2)	-3125	6720483E21Rik	NA	H3K4m1_Fo_P0	NA	NA	NA	NA	NA	Mcm3	NA	Enhancer	6720483E21Rik/Mcm3	Interval_333_Enhancer_6720483E21Rik/Mcm3	6720483E21Rik
Interval_334	chr1	20895901	20896254	+	intron (Paqr8, intron 1 of 2)	-5604	6720483E21Rik	NA	NA	NA	NA	NA	NA	NA	Mcm3	NA	Other	6720483E21Rik/Mcm3	Interval_334_Other_6720483E21Rik/Mcm3	6720483E21Rik
Interval_335	chr1	20898475	20899322	+	intron (Paqr8, intron 1 of 2)	-8425	6720483E21Rik	NA	NA	NA	NA	NA	NA	NA	Mcm3	NA	Other	6720483E21Rik/Mcm3	Interval_335_Other_6720483E21Rik/Mcm3	6720483E21Rik
Interval_336	chr1	20905361	20906717	+	intron (Paqr8, intron 1 of 2)	-11801	Paqr8	Open chromatin	NA	H3K4m1_Cor_8w/H3K4m1_Cor_8w	DHS_brain_E18	DHS_brain_ad/DHS_brain_ad	NA	NA	Mcm3	NA	Enhancer	Paqr8/Mcm3	Interval_336_Enhancer_Paqr8/Mcm3	Paqr8
Interval_337	chr1	20907945	20909215	+	intron (Paqr8, intron 1 of 2)	-9260	Paqr8	Enhancer	NA	NA	NA	NA	NA	NA	Mcm3	NA	Enhancer	Paqr8/Mcm3	Interval_337_Enhancer_Paqr8/Mcm3	Paqr8
Interval_338	chr1	20919340	20921536	+	intron (Paqr8, intron 1 of 2)	2598	Paqr8	Enhancer/Enhancer	NA	H3K4m1_Cor_8w/H3K4m1_Cor_8w	NA	NA	NA	NA	NA	NA	Enhancer	Paqr8	Interval_338_Enhancer_Paqr8	Paqr8
Interval_339	chr1	20922480	20923210	+	intron (Paqr8, intron 1 of 2)	5005	Paqr8	Promoter Flanking Region	H3K4m1_Fo_P0	H3K4m1_Cor_8w	NA	NA	NA	NA	NA	NA	Enhancer	Paqr8	Interval_339_Enhancer_Paqr8	Paqr8
Interval_340	chr1	20923269	20923577	+	intron (Paqr8, intron 1 of 2)	5583	Paqr8	Promoter Flanking Region	H3K4m1_Fo_P0	NA	NA	NA	NA	NA	NA	NA	Enhancer	Paqr8	Interval_340_Enhancer_Paqr8	Paqr8
Interval_341	chr1	20933205	20935369	+	intron (Paqr8, intron 2 of 2)	16447	Paqr8	Promoter Flanking Region/TF binding site/CTCF Binding Site/Promoter Flanking Region	NA	NA	NA	DHS_brain_ad	Efhc1	NA	NA	Tram2	Other	Paqr8/Efhc1/Tram2	Interval_341_Other_Paqr8/Efhc1/Tram2	Paqr8
Interval_342	chr1	20938812	20940943	+	TTS (Paqr8)	-11749	Efhc1	Open chromatin/Promoter Flanking Region/Promoter Flanking Region/CTCF Binding Site/CTCF Binding Site/CTCF Binding Site/Enhancer/Enhancer	NA	NA	DHS_brain_E18	NA	Efhc1	NA	NA	Tram2	Enhancer	Efhc1/Tram2	Interval_342_Enhancer_Efhc1/Tram2	Efhc1
Interval_343	chr1	20951187	20952146	+	promoter-TSS (Efhc1)	40	Efhc1	Promoter	H3K4m1_Fo_P0/H3K4m1_Fo_P0	NA	DHS_brain_E18	DHS_brain_ad	Efhc1	Efhc1	NA	Tram2	Promoter	Efhc1	Interval_343_Promoter_Efhc1	Efhc1
Interval_344	chr1	20984057	20985079	+	intron (Efhc1, intron 9 of 10)	32942	Efhc1	CTCF Binding Site/Enhancer	NA	NA	NA	NA	NA	NA	NA	NA	Enhancer	Efhc1	Interval_344_Enhancer_Efhc1	Efhc1
Interval_345	chr1	20989613	20989931	+	intron (Efhc1, intron 10 of 10)	38146	Efhc1	NA	NA	NA	NA	NA	NA	NA	NA	NA	Other	Efhc1	Interval_345_Other_Efhc1	Efhc1
Interval_346	chr1	20995139	20998315	+	Intergenic	45101	Efhc1	Promoter Flanking Region/Promoter Flanking Region	NA	NA	NA	NA	Tram2/Tram2	NA	NA	NA	Other	Efhc1/Tram2	Interval_346_Other_Efhc1/Tram2	Efhc1
Interval_347	chr1	21002205	21003276	+	intron (Tram2, intron 10 of 10)	51114	Efhc1	NA	NA	NA	DHS_brain_E18	NA	Tram2/Tram2/Tram2/Tram2	NA	NA	NA	Other	Efhc1/Tram2	Interval_347_Other_Efhc1/Tram2	Efhc1
Interval_348	chr1	21008367	21009503	+	intron (Tram2, intron 4 of 10)	57309	Efhc1	Promoter Flanking Region	NA	NA	NA	NA	Tram2/Tram2/Tram2/Tram2	NA	NA	NA	Other	Efhc1/Tram2	Interval_348_Other_Efhc1/Tram2	Efhc1
Interval_349	chr1	21014357	21015100	+	intron (Tram2, intron 2 of 10)	63102	Efhc1	Promoter Flanking Region	NA	H3K4m1_Cor_8w	NA	NA	Tram2/Tram2/Tram2/Tram2/Tram2/Tram2	Tram2/Tram2/Tram2/Tram2	NA	NA	Enhancer	Efhc1/Tram2	Interval_349_Enhancer_Efhc1/Tram2	Efhc1
Interval_350	chr1	21052334	21053346	+	intron (Tram2, intron 1 of 10)	26385	Tram2	Promoter Flanking Region	H3K4m1_Fo_P0/H3K4m1_Fo_P0	NA	DHS_brain_E18	DHS_brain_ad	Tram2/Tram2/Tram2/Tram2/Tram2/Tram2/Tram2/Tram2	Tram2/Tram2/Tram2/Tram2	NA	Efhc1	Enhancer	Tram2/Efhc1	Interval_350_Enhancer_Tram2/Efhc1	Tram2
Interval_351	chr1	21074045	21074706	+	intron (Tram2, intron 1 of 10)	4850	Tram2	NA	H3K4m1_Fo_P0	NA	NA	NA	Tram2/Tram2/Tram2/Tram2/Tram2/Tram2/Tram2/Tram2	Tram2/Tram2/Tram2/Tram2	NA	Efhc1	Enhancer	Tram2/Efhc1	Interval_351_Enhancer_Tram2/Efhc1	Tram2
Interval_352	chr1	21078568	21079762	+	promoter-TSS (Tram2)	60	Tram2	Promoter	NA	NA	DHS_brain_E18/DHS_brain_E18	DHS_brain_ad	Tram2/Tram2/Tram2/Tram2/Tram2/Tram2/Tram2/Tram2/Tram2/Tram2	Tram2/Tram2/Tram2/Tram2	NA	Efhc1	Promoter	Tram2	Interval_352_Promoter_Tram2	Tram2
Interval_353	chr1	21084700	21085094	+	Intergenic	-5672	Tram2	NA	NA	NA	NA	NA	NA	NA	NA	Efhc1	Other	Tram2/Efhc1	Interval_353_Other_Tram2/Efhc1	Tram2
Interval_354	chr1	21089413	21090095	+	Intergenic	-10529	Tram2	Enhancer	NA	NA	NA	NA	NA	NA	NA	Efhc1	Enhancer	Tram2/Efhc1	Interval_354_Enhancer_Tram2/Efhc1	Tram2
Interval_355	chr1	21101185	21102154	+	Intergenic	-22444	Tram2	CTCF Binding Site/Promoter Flanking Region	NA	NA	NA	NA	NA	NA	NA	NA	Other	Tram2	Interval_355_Other_Tram2	Tram2
Interval_356	chr1	21154689	21154987	+	Intergenic	-63737	Tmem14a	Enhancer	NA	NA	NA	NA	NA	NA	Efhc1	NA	Enhancer	Tmem14a/Efhc1	Interval_356_Enhancer_Tmem14a/Efhc1	Tmem14a
Interval_357	chr1	21161580	21161980	+	Intergenic	-56795	Tmem14a	CTCF Binding Site/Promoter Flanking Region/TF binding site	NA	NA	DHS_brain_E18	DHS_brain_ad	NA	NA	Efhc1	NA	Other	Tmem14a/Efhc1	Interval_357_Other_Tmem14a/Efhc1	Tmem14a
Interval_358	chr1	21165842	21167148	+	Intergenic	-52080	Tmem14a	CTCF Binding Site/Promoter Flanking Region	H3K4m1_Fo_P0	NA	DHS_brain_E18	DHS_brain_ad	NA	NA	Efhc1	NA	Enhancer	Tmem14a/Efhc1	Interval_358_Enhancer_Tmem14a/Efhc1	Tmem14a
Interval_359	chr1	21218353	21219765	+	intron (Tmem14a, intron 1 of 4)	484	Tmem14a	Promoter	NA	H3K4m1_Cor_8w	DHS_brain_E18/DHS_brain_E18	DHS_brain_ad	NA	NA	NA	NA	Promoter	Tmem14a	Interval_359_Promoter_Tmem14a	Tmem14a
Interval_360	chr1	21225938	21226267	+	intron (Tmem14a, intron 3 of 4)	7527	Tmem14a	NA	NA	NA	NA	NA	NA	NA	NA	NA	Other	Tmem14a	Interval_360_Other_Tmem14a	Tmem14a
Interval_361	chr1	21229434	21230559	+	exon (Tmem14a, exon 5 of 5)	-10589	Gsta3	Promoter Flanking Region	NA	NA	NA	NA	NA	NA	NA	NA	Other	Gsta3	Interval_361_Other_Gsta3	Gsta3
Interval_362	chr1	21231804	21233593	+	Intergenic	-7887	Gsta3	Promoter Flanking Region	NA	H3K4m1_Cor_8w/H3K4m1_Cor_8w/H3K4m1_Cor_8w	NA	DHS_brain_ad	NA	NA	NA	NA	Enhancer	Gsta3	Interval_362_Enhancer_Gsta3	Gsta3
Interval_363	chr1	21251738	21252965	+	intron (Gsta3, intron 2 of 6)	11766	Gsta3	Promoter Flanking Region/Promoter Flanking Region	NA	NA	NA	NA	NA	NA	NA	NA	Other	Gsta3	Interval_363_Other_Gsta3	Gsta3
Interval_364	chr1	21270308	21272389	+	Intergenic	26964	Gm4956	Enhancer/Promoter	NA	H3K4m1_Cor_8w/H3K4m1_Cor_8w/H3K4m1_Cor_8w	DHS_brain_E18	DHS_brain_ad	NA	NA	NA	NA	Promoter	Gm4956	Interval_364_Promoter_Gm4956	Gm4956
Interval_365	chr1	21299597	21300176	+	Intergenic	-1574	Gm4956	Promoter Flanking Region/Enhancer	NA	NA	NA	NA	NA	NA	NA	NA	Enhancer	Gm4956	Interval_365_Enhancer_Gm4956	Gm4956
Interval_366	chr1	21344006	21344567	+	Intergenic	-5391	Khdc1a	Promoter Flanking Region/CTCF Binding Site	NA	NA	DHS_brain_E18	DHS_brain_ad	NA	NA	NA	NA	Other	Khdc1a	Interval_366_Other_Khdc1a	Khdc1a
Interval_367	chr1	21358336	21358663	+	Intergenic	8822	Khdc1a	NA	NA	NA	NA	NA	NA	NA	NA	NA	Other	Khdc1a	Interval_367_Other_Khdc1a	Khdc1a
Interval_368	chr1	21411166	21412329	+	intron (Kcnq5, intron 11 of 13)	28191	Khdc1b	Promoter Flanking Region/TF binding site/CTCF Binding Site	NA	H3K4m1_Cor_8w	DHS_brain_E18/DHS_brain_E18	DHS_brain_ad	NA	NA	Kcnq5	Kcnq5	Enhancer	Khdc1b/Kcnq5	Interval_368_Enhancer_Khdc1b/Kcnq5	Khdc1b
Interval_369	chr1	21434770	21435407	+	intron (Kcnq5, intron 10 of 13)	51532	Khdc1b	NA	NA	NA	NA	NA	NA	NA	Kcnq5	Kcnq5	Other	Khdc1b/Kcnq5	Interval_369_Other_Khdc1b/Kcnq5	Khdc1b
Interval_370	chr1	21448161	21448509	+	intron (Kcnq5, intron 10 of 13)	64779	Khdc1b	CTCF Binding Site	NA	NA	NA	NA	NA	NA	Kcnq5	Kcnq5	Other	Khdc1b/Kcnq5	Interval_370_Other_Khdc1b/Kcnq5	Khdc1b
Interval_371	chr1	21456312	21456768	+	intron (Kcnq5, intron 10 of 13)	72984	Khdc1b	NA	NA	NA	NA	NA	NA	NA	Kcnq5	Kcnq5	Other	Khdc1b/Kcnq5	Interval_371_Other_Khdc1b/Kcnq5	Khdc1b
Interval_372	chr1	21485077	21485489	+	intron (Kcnq5, intron 6 of 13)	101727	Khdc1b	NA	NA	NA	NA	NA	NA	NA	Kcnq5	Kcnq5	Other	Khdc1b/Kcnq5	Interval_372_Other_Khdc1b/Kcnq5	NA
Interval_373	chr1	21500773	21501302	+	intron (Kcnq5, intron 5 of 13)	117481	Khdc1b	NA	NA	NA	NA	NA	NA	NA	Kcnq5	Kcnq5	Other	Khdc1b/Kcnq5	Interval_373_Other_Khdc1b/Kcnq5	NA
Interval_374	chr1	21531451	21532642	+	intron (Kcnq5, intron 3 of 13)	148490	Khdc1b	Enhancer	NA	H3K4m1_Cor_8w	NA	NA	NA	NA	NA	NA	Enhancer	Khdc1b	Interval_374_Enhancer_Khdc1b	NA
Interval_375	chr1	21593740	21594204	+	intron (Kcnq5, intron 1 of 13)	210416	Khdc1b	NA	NA	NA	NA	NA	NA	NA	NA	Kcnq5	Other	Khdc1b/Kcnq5	Interval_375_Other_Khdc1b/Kcnq5	NA
Interval_376	chr1	21616750	21617038	+	intron (Kcnq5, intron 1 of 13)	233338	Khdc1b	NA	NA	NA	NA	DHS_brain_ad	NA	Kcnq5	NA	NA	Other	Khdc1b/Kcnq5	Interval_376_Other_Khdc1b/Kcnq5	NA
Interval_377	chr1	21670002	21670401	+	intron (Kcnq5, intron 1 of 13)	286645	Khdc1b	NA	NA	NA	NA	NA	NA	Kcnq5	NA	Kcnq5	Other	Khdc1b/Kcnq5	Interval_377_Other_Khdc1b/Kcnq5	NA
Interval_378	chr1	21760516	21761364	+	intron (Kcnq5, intron 1 of 13)	201002	Kcnq5	NA	NA	NA	NA	NA	NA	Kcnq5/Kcnq5/Kcnq5	NA	NA	Other	Kcnq5	Interval_378_Other_Kcnq5	NA
Interval_379	chr1	21767619	21768193	+	intron (Kcnq5, intron 1 of 13)	194036	Kcnq5	NA	NA	NA	NA	NA	NA	Kcnq5/Kcnq5/Kcnq5	NA	NA	Other	Kcnq5	Interval_379_Other_Kcnq5	NA
Interval_380	chr1	21805056	21805499	+	intron (Kcnq5, intron 1 of 13)	156665	Kcnq5	Promoter Flanking Region	H3K4m1_Fo_P0	NA	DHS_brain_E18	NA	NA	Kcnq5/Kcnq5/Kcnq5	NA	Kcnq5	Enhancer	Kcnq5	Interval_380_Enhancer_Kcnq5	NA
Interval_381	chr1	21829780	21830974	+	intron (Kcnq5, intron 1 of 13)	131565	Kcnq5	Promoter Flanking Region	H3K4m1_Fo_P0	H3K4m1_Cor_8w	NA	NA	NA	Kcnq5/Kcnq5/Kcnq5	NA	NA	Enhancer	Kcnq5	Interval_381_Enhancer_Kcnq5	NA
Interval_382	chr1	21890441	21891112	+	intron (Kcnq5, intron 1 of 13)	71166	Kcnq5	NA	NA	NA	NA	NA	NA	Kcnq5/Kcnq5/Kcnq5	NA	NA	Other	Kcnq5	Interval_382_Other_Kcnq5	Kcnq5
Interval_383	chr1	21960603	21962478	+	exon (Kcnq5, exon 1 of 15)	402	Kcnq5	Promoter	H3K4m1_Fo_P0	NA	NA	NA	NA	Kcnq5/Kcnq5/Kcnq5	NA	NA	Promoter	Kcnq5	Interval_383_Promoter_Kcnq5	Kcnq5
Interval_384	chr1	21967261	21967554	+	Intergenic	-5465	Kcnq5	CTCF Binding Site	NA	NA	DHS_brain_E18	NA	NA	NA	NA	NA	Other	Kcnq5	Interval_384_Other_Kcnq5	Kcnq5
Interval_385	chr1	21979521	21980048	+	Intergenic	-17842	Kcnq5	NA	NA	NA	NA	NA	NA	NA	NA	NA	Other	Kcnq5	Interval_385_Other_Kcnq5	Kcnq5
Interval_386	chr1	22057551	22058687	+	Intergenic	-96177	Kcnq5	NA	NA	NA	NA	NA	NA	NA	NA	NA	Other	Kcnq5	Interval_386_Other_Kcnq5	Kcnq5
Interval_387	chr1	22266358	22267497	+	Intergenic	165916	Rims1	Open chromatin	NA	H3K4m1_Cor_8w/H3K4m1_Cor_8w	DHS_brain_E18	NA	NA	NA	NA	Kcnq5	Enhancer	Rims1/Kcnq5	Interval_387_Enhancer_Rims1/Kcnq5	NA
Interval_388	chr1	22268782	22269250	+	Intergenic	163827	Rims1	CTCF Binding Site/TF binding site/Promoter Flanking Region	NA	NA	DHS_brain_E18	DHS_brain_ad	NA	NA	NA	Kcnq5	Other	Rims1/Kcnq5	Interval_388_Other_Rims1/Kcnq5	NA
Interval_389	chr1	22533193	22534035	+	intron (Rims1, intron 7 of 14)	-100771	Rims1	Open chromatin	NA	NA	DHS_brain_E18	NA	NA	Rims1/Rims1/Rims1	NA	NA	Other	Rims1	Interval_389_Other_Rims1	Rims1
Interval_390	chr1	22626815	22627256	+	intron (Rims1, intron 3 of 14)	-194192	Rims1	CTCF Binding Site	NA	NA	NA	DHS_brain_ad	Rims1	Rims1/Rims1/Rims1/Rims1/Rims1/Rims1/Rims1	NA	NA	Other	Rims1	Interval_390_Other_Rims1	Rims1
Interval_391	chr1	22640488	22640851	+	intron (Rims1, intron 2 of 14)	-207826	Rims1	NA	H3K4m1_Fo_P0/H3K4m1_Fo_P0	NA	DHS_brain_E18	DHS_brain_ad	Rims1	Rims1/Rims1/Rims1/Rims1/Rims1/Rims1/Rims1/Rims1/Rims1/Rims1	NA	NA	Enhancer	Rims1	Interval_391_Enhancer_Rims1	Rims1
Interval_392	chr1	22804717	22806922	+	promoter-TSS (Rims1)	-92568	Gm7759	Promoter	H3K4m1_Fo_P0	NA	DHS_brain_E18	DHS_brain_ad/DHS_brain_ad	Rims1	Rims1/Rims1/Rims1/Rims1/Rims1/Rims1/Rims1/Rims1/Rims1/Rims1/Rims1/Rims1/Rims1/Rims1/Rims1/Rims1/Rims1/Rims1/Rims1/Rims1/Rims1/Rims1/Rims1	NA	NA	Promoter	Gm7759	Interval_392_Promoter_Gm7759	Gm7759
Interval_393	chr1	22862696	22863686	+	Intergenic	-35196	Gm7759	NA	NA	NA	NA	NA	NA	NA	NA	NA	Other	Gm7759	Interval_393_Other_Gm7759	Gm7759
Interval_394	chr1	22893197	22893905	+	Intergenic	-4836	Gm7759	NA	NA	NA	NA	NA	NA	NA	NA	NA	Other	Gm7759	Interval_394_Other_Gm7759	Gm7759
Interval_395	chr1	22974803	22975100	+	Intergenic	76564	Gm7759	NA	NA	NA	NA	NA	NA	NA	NA	NA	Other	Gm7759	Interval_395_Other_Gm7759	Gm7759
Interval_396	chr1	22987730	22988249	+	Intergenic	89602	Gm7759	NA	NA	NA	NA	NA	NA	NA	NA	NA	Other	Gm7759	Interval_396_Other_Gm7759	Gm7759
Interval_397	chr1	23061610	23062576	+	Intergenic	40160	4933415F23Rik	Open chromatin/CTCF Binding Site/Promoter Flanking Region	NA	NA	DHS_brain_E18	DHS_brain_ad	NA	NA	NA	NA	Other	4933415F23Rik	Interval_397_Other_4933415F23Rik	4933415F23Rik
Interval_398	chr1	23117308	23118260	+	Intergenic	-15531	4933415F23Rik	Enhancer	NA	H3K4m1_Cor_8w	NA	NA	NA	NA	NA	NA	Enhancer	4933415F23Rik	Interval_398_Enhancer_4933415F23Rik	4933415F23Rik
Interval_399	chr1	23173092	23174568	+	Intergenic	-71577	4933415F23Rik	Promoter Flanking Region	NA	NA	NA	NA	NA	NA	NA	NA	Other	4933415F23Rik	Interval_399_Other_4933415F23Rik	4933415F23Rik
Interval_400	chr1	23178422	23178876	+	Intergenic	-76396	4933415F23Rik	NA	NA	NA	NA	NA	NA	NA	NA	NA	Other	4933415F23Rik	Interval_400_Other_4933415F23Rik	4933415F23Rik
Interval_401	chr1	23187612	23188174	+	Intergenic	-84376	Mir30a	Promoter Flanking Region	NA	NA	NA	NA	NA	NA	NA	NA	Other	Mir30a	Interval_401_Other_Mir30a	Mir30a
Interval_402	chr1	23200572	23200956	+	Intergenic	-71505	Mir30a	Promoter Flanking Region	NA	NA	NA	NA	NA	NA	NA	NA	Other	Mir30a	Interval_402_Other_Mir30a	Mir30a
Interval_403	chr1	23202315	23203282	+	Intergenic	-69471	Mir30a	Promoter Flanking Region	NA	H3K4m1_Cor_8w	NA	DHS_brain_ad	NA	NA	NA	NA	Enhancer	Mir30a	Interval_403_Enhancer_Mir30a	Mir30a
Interval_404	chr1	23214345	23215004	+	Intergenic	-57595	Mir30a	Promoter Flanking Region	NA	NA	DHS_brain_E18	NA	NA	NA	NA	NA	Other	Mir30a	Interval_404_Other_Mir30a	Mir30a
Interval_405	chr1	23221309	23221773	+	Intergenic	-50728	Mir30a	NA	NA	NA	NA	NA	NA	NA	NA	NA	Other	Mir30a	Interval_405_Other_Mir30a	Mir30a
Interval_406	chr1	23255805	23257464	+	Intergenic	-15635	Mir30a	Promoter	H3K4m1_Fo_P0	NA	DHS_brain_E18/DHS_brain_E18	DHS_brain_ad	NA	NA	NA	NA	Promoter	Mir30a	Interval_406_Promoter_Mir30a	Mir30a
Interval_407	chr1	23264003	23264915	+	Intergenic	-7810	Mir30a	Promoter Flanking Region	NA	NA	NA	NA	NA	NA	NA	NA	Other	Mir30a	Interval_407_Other_Mir30a	Mir30a
Interval_408	chr1	23270997	23272280	+	promoter-TSS (Mir30a)	-631	Mir30a	Promoter Flanking Region/Promoter Flanking Region	NA	H3K4m1_Cor_8w	NA	NA	NA	NA	NA	NA	Promoter	Mir30a	Interval_408_Promoter_Mir30a	Mir30a
Interval_409	chr1	23276438	23277592	+	Intergenic	4746	Mir30a	Promoter Flanking Region	NA	H3K4m1_Cor_8w	NA	NA	NA	NA	NA	NA	Enhancer	Mir30a	Interval_409_Enhancer_Mir30a	Mir30a
Interval_410	chr1	23279728	23280421	+	Intergenic	7805	Mir30a	Promoter Flanking Region	NA	NA	NA	NA	NA	NA	NA	NA	Other	Mir30a	Interval_410_Other_Mir30a	Mir30a
Interval_411	chr1	23286413	23287144	+	Intergenic	-4923	Mir30c-2	Promoter Flanking Region	NA	NA	DHS_brain_E18	DHS_brain_ad	NA	NA	NA	NA	Other	Mir30c-2	Interval_411_Other_Mir30c-2	Mir30c-2
Interval_412	chr1	23320429	23322056	+	Intergenic	29541	Mir30c-2	Promoter Flanking Region	NA	H3K4m1_Cor_8w	NA	NA	NA	NA	Ogfrl1	NA	Enhancer	Mir30c-2/Ogfrl1	Interval_412_Enhancer_Mir30c-2/Ogfrl1	Mir30c-2
Interval_413	chr1	23377677	23378028	+	intron (Ogfrl1, intron 3 of 6)	5323	Ogfrl1	Promoter Flanking Region	NA	NA	NA	NA	NA	NA	NA	NA	Other	Ogfrl1	Interval_413_Other_Ogfrl1	Ogfrl1
Interval_414	chr1	23382613	23383867	+	promoter-TSS (Ogfrl1)	-65	Ogfrl1	Promoter	NA	NA	DHS_brain_E18	DHS_brain_ad	NA	NA	NA	NA	Promoter	Ogfrl1	Interval_414_Promoter_Ogfrl1	Ogfrl1
Interval_415	chr1	23487485	23487896	+	Intergenic	-86897	Gm28822	NA	NA	NA	NA	NA	NA	NA	NA	NA	Other	Gm28822	Interval_415_Other_Gm28822	Gm28822
Interval_416	chr1	23490334	23491343	+	Intergenic	-83749	Gm28822	Enhancer	H3K4m1_Fo_P0	H3K4m1_Cor_8w	DHS_brain_E18	NA	NA	NA	NA	NA	Enhancer	Gm28822	Interval_416_Enhancer_Gm28822	Gm28822
Interval_417	chr1	23492973	23493565	+	Intergenic	-81318	Gm28822	NA	NA	H3K4m1_Cor_8w	NA	NA	NA	NA	NA	NA	Enhancer	Gm28822	Interval_417_Enhancer_Gm28822	Gm28822
Interval_418	chr1	23495182	23495801	+	Intergenic	-79096	Gm28822	CTCF Binding Site/Promoter Flanking Region	NA	NA	NA	NA	NA	NA	NA	NA	Other	Gm28822	Interval_418_Other_Gm28822	Gm28822
Interval_419	chr1	23575980	23576477	+	intron (Gm28822, intron 2 of 3)	1641	Gm28822	Enhancer	NA	NA	DHS_brain_E18	NA	NA	NA	NA	NA	Enhancer	Gm28822	Interval_419_Enhancer_Gm28822	Gm28822
Interval_420	chr1	23645271	23645555	+	Intergenic	70826	Gm28822	NA	NA	NA	NA	NA	NA	NA	NA	NA	Other	Gm28822	Interval_420_Other_Gm28822	Gm28822
Interval_421	chr1	23705753	23706832	+	Intergenic	-55634	B3gat2	CTCF Binding Site/TF binding site/Promoter Flanking Region	NA	NA	DHS_brain_E18	DHS_brain_ad	NA	NA	NA	NA	Other	B3gat2	Interval_421_Other_B3gat2	B3gat2
Interval_422	chr1	23751008	23751690	+	Intergenic	-10577	B3gat2	NA	NA	NA	NA	NA	NA	NA	NA	NA	Other	B3gat2	Interval_422_Other_B3gat2	B3gat2
Interval_423	chr1	23761591	23765367	+	intron (B3gat2, intron 1 of 3)	1553	B3gat2	Promoter	H3K4m1_Fo_P0	NA	DHS_brain_E18	DHS_brain_ad	NA	NA	NA	NA	Promoter	B3gat2	Interval_423_Promoter_B3gat2	B3gat2
Interval_424	chr1	23792348	23793170	+	intron (B3gat2, intron 1 of 3)	30833	B3gat2	CTCF Binding Site/TF binding site/Promoter Flanking Region	NA	NA	DHS_brain_E18	DHS_brain_ad	NA	NA	NA	NA	Other	B3gat2	Interval_424_Other_B3gat2	B3gat2
Interval_425	chr1	23821565	23821908	+	intron (B3gat2, intron 2 of 3)	59810	B3gat2	NA	NA	NA	NA	DHS_brain_ad	NA	NA	NA	NA	Other	B3gat2	Interval_425_Other_B3gat2	B3gat2
Interval_426	chr1	23827109	23827454	+	intron (B3gat2, intron 2 of 3)	65355	B3gat2	Promoter Flanking Region/CTCF Binding Site	NA	NA	DHS_brain_E18	NA	NA	NA	NA	NA	Other	B3gat2	Interval_426_Other_B3gat2	B3gat2
Interval_427	chr1	23834317	23835696	+	intron (B3gat2, intron 2 of 3)	73080	B3gat2	Enhancer/Open chromatin	H3K4m1_Fo_P0	H3K4m1_Cor_8w	DHS_brain_E18	NA	Smap1	Smap1	NA	NA	Enhancer	B3gat2/Smap1	Interval_427_Enhancer_B3gat2/Smap1	B3gat2
Interval_428	chr1	23846469	23846924	+	exon (B3gat2, exon 4 of 4)	75685	Smap1	Open chromatin	NA	H3K4m1_Cor_8w	DHS_brain_E18	NA	Smap1/Smap1	Smap1/Smap1	NA	NA	Enhancer	Smap1	Interval_428_Enhancer_Smap1	Smap1
Interval_429	chr1	23884471	23885408	+	intron (Smap1, intron 2 of 10)	37442	Smap1	Open chromatin	H3K4m1_Fo_P0	NA	NA	NA	Smap1/Smap1	Smap1/Smap1	NA	NA	Enhancer	Smap1	Interval_429_Enhancer_Smap1	Smap1
Interval_430	chr1	23912469	23913017	+	intron (Smap1, intron 1 of 9)	9638	Smap1	NA	NA	NA	NA	NA	Smap1/Smap1	Smap1/Smap1/Smap1	NA	NA	Other	Smap1	Interval_430_Other_Smap1	Smap1
Interval_431	chr1	23920453	23922717	+	intron (Smap1, intron 1 of 9)	796	Smap1	Promoter/CTCF Binding Site	H3K4m1_Fo_P0/H3K4m1_Fo_P0/H3K4m1_Fo_P0	H3K4m1_Cor_8w	DHS_brain_E18	DHS_brain_ad	Smap1/Smap1	Smap1/Smap1/Smap1	NA	NA	Promoter	Smap1	Interval_431_Promoter_Smap1	Smap1
Interval_432	chr1	23929993	23931696	+	Intergenic	-8463	Smap1	Promoter Flanking Region/CTCF Binding Site	NA	NA	NA	NA	NA	NA	NA	NA	Other	Smap1	Interval_432_Other_Smap1	Smap1
Interval_433	chr1	23934956	23935286	+	Intergenic	-12740	Smap1	Promoter Flanking Region	NA	NA	NA	DHS_brain_ad	NA	NA	NA	NA	Other	Smap1	Interval_433_Other_Smap1	Smap1
Interval_434	chr1	23943463	23943866	+	Intergenic	-21283	Smap1	Open chromatin/Open chromatin	NA	H3K4m1_Cor_8w	NA	NA	NA	NA	NA	NA	Enhancer	Smap1	Interval_434_Enhancer_Smap1	Smap1
Interval_435	chr1	23959042	23959668	+	Intergenic	-36974	Smap1	Promoter Flanking Region/CTCF Binding Site	NA	NA	NA	NA	NA	NA	NA	Lmbrd1	Other	Smap1/Lmbrd1	Interval_435_Other_Smap1/Lmbrd1	Smap1
Interval_436	chr1	24004717	24005923	+	intron (Sdhaf4, intron 1 of 2)	320	Sdhaf4	Promoter	H3K4m1_Fo_P0	NA	DHS_brain_E18	DHS_brain_ad/DHS_brain_ad	NA	NA	NA	Lmbrd1	Promoter	Sdhaf4	Interval_436_Promoter_Sdhaf4	Sdhaf4
Interval_437	chr1	24073538	24074582	+	intron (Fam135a, intron 3 of 20)	26281	Fam135a	Open chromatin/Open chromatin	NA	NA	DHS_brain_E18	DHS_brain_ad	NA	NA	NA	NA	Other	Fam135a	Interval_437_Other_Fam135a	Fam135a
Interval_438	chr1	24085941	24086433	+	intron (Fam135a, intron 2 of 20)	14154	Fam135a	NA	NA	NA	NA	NA	NA	NA	NA	NA	Other	Fam135a	Interval_438_Other_Fam135a	Fam135a
Interval_439	chr1	24099274	24100972	+	exon (Fam135a, exon 1 of 21)	218	Fam135a	Promoter	H3K4m1_Fo_P0	H3K4m1_Cor_8w	DHS_brain_E18	DHS_brain_ad	NA	Fam135a	NA	NA	Promoter	Fam135a	Interval_439_Promoter_Fam135a	Fam135a
Interval_440	chr1	24137124	24137781	+	Intergenic	-37111	Fam135a	CTCF Binding Site/Promoter Flanking Region	NA	NA	DHS_brain_E18	DHS_brain_ad	NA	NA	NA	NA	Other	Fam135a	Interval_440_Other_Fam135a	Fam135a
Interval_441	chr1	24171362	24173151	+	Intergenic	-22947	Col9a1	Promoter Flanking Region/CTCF Binding Site	NA	H3K4m1_Cor_8w/H3K4m1_Cor_8w/H3K4m1_Cor_8w	DHS_brain_E18	DHS_brain_ad	NA	NA	NA	NA	Enhancer	Col9a1	Interval_441_Enhancer_Col9a1	Col9a1
Interval_442	chr1	24186816	24187430	+	intron (Col9a1, intron 5 of 37)	-8080	Col9a1	NA	NA	NA	NA	NA	NA	NA	NA	NA	Other	Col9a1	Interval_442_Other_Col9a1	Col9a1
Interval_443	chr1	24195202	24196479	+	intron (Col9a1, intron 7 of 37)	637	Col9a1	Promoter Flanking Region	NA	NA	NA	NA	NA	NA	NA	NA	Other	Col9a1	Interval_443_Other_Col9a1	Col9a1
Interval_444	chr1	24211585	24212614	+	intron (Col9a1, intron 18 of 37)	16896	Col9a1	Open chromatin	NA	NA	NA	NA	NA	NA	NA	NA	Other	Col9a1	Interval_444_Other_Col9a1	Col9a1
Interval_445	chr1	24225862	24227312	+	intron (Col9a1, intron 28 of 37)	31384	Col9a1	Enhancer	H3K4m1_Fo_P0	H3K4m1_Cor_8w/H3K4m1_Cor_8w	NA	DHS_brain_ad/DHS_brain_ad	NA	NA	NA	NA	Enhancer	Col9a1	Interval_445_Enhancer_Col9a1	Col9a1
Interval_446	chr1	24230268	24232116	+	intron (Col9a1, intron 30 of 37)	35989	Col9a1	NA	NA	H3K4m1_Cor_8w/H3K4m1_Cor_8w/H3K4m1_Cor_8w	NA	NA	NA	NA	NA	NA	Enhancer	Col9a1	Interval_446_Enhancer_Col9a1	Col9a1
Interval_447	chr1	24245188	24246702	+	intron (Col9a1, intron 37 of 37)	50742	Col9a1	Enhancer	H3K4m1_Fo_P0	NA	NA	NA	NA	NA	NA	NA	Enhancer	Col9a1	Interval_447_Enhancer_Col9a1	Col9a1
Interval_448	chr1	24248983	24249452	+	intron (Col9a1, intron 37 of 37)	54014	Col9a1	CTCF Binding Site/Promoter Flanking Region	NA	H3K4m1_Cor_8w	DHS_brain_E18	DHS_brain_ad	NA	NA	NA	NA	Enhancer	Col9a1	Interval_448_Enhancer_Col9a1	Col9a1
Interval_449	chr1	24302625	24303090	+	intron (Col19a1, intron 37 of 50)	107654	Col9a1	Promoter Flanking Region/CTCF Binding Site	NA	NA	DHS_brain_E18	DHS_brain_ad	NA	NA	NA	NA	Other	Col9a1	Interval_449_Other_Col9a1	NA
Interval_450	chr1	24362024	24362565	+	intron (Col19a1, intron 16 of 50)	167091	Col9a1	Open chromatin	NA	NA	NA	NA	NA	NA	NA	Lmbrd1	Other	Col9a1/Lmbrd1	Interval_450_Other_Col9a1/Lmbrd1	NA
Interval_451	chr1	24374088	24375079	+	exon (Col19a1, exon 16 of 51)	179380	Col9a1	CTCF Binding Site/TF binding site/Promoter Flanking Region	NA	NA	NA	NA	NA	NA	NA	Lmbrd1	Other	Col9a1/Lmbrd1	Interval_451_Other_Col9a1/Lmbrd1	NA
Interval_452	chr1	24378594	24379532	+	intron (Col19a1, intron 15 of 50)	183860	Col9a1	CTCF Binding Site	H3K4m1_Fo_P0	NA	DHS_brain_E18	DHS_brain_ad	NA	NA	NA	Lmbrd1	Enhancer	Col9a1/Lmbrd1	Interval_452_Enhancer_Col9a1/Lmbrd1	NA
Interval_453	chr1	24553542	24554043	+	intron (Col19a1, intron 4 of 50)	33645	Col19a1	Open chromatin/Promoter Flanking Region	NA	NA	NA	NA	NA	NA	NA	NA	Other	Col19a1	Interval_453_Other_Col19a1	Col19a1
Interval_454	chr1	24586494	24587434	+	intron (Col19a1, intron 1 of 50)	473	Col19a1	Promoter Flanking Region	H3K4m1_Fo_P0	NA	NA	DHS_brain_ad	NA	Col19a1	NA	NA	Enhancer	Col19a1	Interval_454_Enhancer_Col19a1	Col19a1
Interval_455	chr1	24602191	24603236	+	Intergenic	-15276	Col19a1	NA	NA	NA	NA	NA	NA	NA	NA	Lmbrd1	Other	Col19a1/Lmbrd1	Interval_455_Other_Col19a1/Lmbrd1	Col19a1
Interval_456	chr1	24612543	24613767	+	Intergenic	-25718	Col19a1	Promoter	NA	NA	NA	NA	NA	NA	NA	Lmbrd1	Promoter	Col19a1	Interval_456_Promoter_Col19a1	Col19a1
Interval_457	chr1	24633314	24633923	+	Intergenic	-45300	Lmbrd1	CTCF Binding Site	NA	NA	NA	DHS_brain_ad	NA	NA	NA	NA	Other	Lmbrd1	Interval_457_Other_Lmbrd1	Lmbrd1
Interval_458	chr1	24677876	24679471	+	promoter-TSS (Lmbrd1)	-245	Lmbrd1	Promoter	NA	H3K4m1_Cor_8w	DHS_brain_E18/DHS_brain_E18	DHS_brain_ad/DHS_brain_ad	NA	NA	NA	NA	Promoter	Lmbrd1	Interval_458_Promoter_Lmbrd1	Lmbrd1
Interval_459	chr1	24698650	24699864	+	intron (Lmbrd1, intron 3 of 15)	20339	Lmbrd1	Promoter Flanking Region	NA	NA	NA	NA	NA	NA	NA	Lmbrd1	Other	Lmbrd1	Interval_459_Other_Lmbrd1	Lmbrd1
Interval_460	chr1	24702980	24703541	+	intron (Lmbrd1, intron 3 of 15)	24342	Lmbrd1	NA	NA	NA	NA	NA	NA	NA	NA	Lmbrd1/Lmbrd1	Other	Lmbrd1	Interval_460_Other_Lmbrd1	Lmbrd1
Interval_461	chr1	24719161	24720034	+	intron (Lmbrd1, intron 7 of 15)	40679	Lmbrd1	CTCF Binding Site	NA	NA	DHS_brain_E18	DHS_brain_ad	NA	NA	NA	Lmbrd1	Other	Lmbrd1	Interval_461_Other_Lmbrd1	Lmbrd1
Interval_462	chr1	24748075	24748909	+	intron (Lmbrd1, intron 13 of 15)	69574	Lmbrd1	NA	NA	NA	NA	NA	NA	NA	NA	NA	Other	Lmbrd1	Interval_462_Other_Lmbrd1	Lmbrd1
Interval_463	chr1	24750384	24751306	+	intron (Lmbrd1, intron 14 of 15)	71927	Lmbrd1	NA	NA	NA	NA	NA	NA	NA	NA	NA	Other	Lmbrd1	Interval_463_Other_Lmbrd1	Lmbrd1
Interval_464	chr1	24870257	24870937	+	Intergenic	191679	Lmbrd1	NA	NA	NA	NA	NA	NA	NA	NA	NA	Other	Lmbrd1	Interval_464_Other_Lmbrd1	NA
Interval_465	chr1	24901237	24902052	+	Intergenic	222726	Lmbrd1	CTCF Binding Site	NA	NA	DHS_brain_E18	DHS_brain_ad	NA	NA	NA	NA	Other	Lmbrd1	Interval_465_Other_Lmbrd1	NA
Interval_466	chr1	24937946	24939128	+	Intergenic	259619	Lmbrd1	Open chromatin	NA	NA	NA	NA	NA	NA	NA	NA	Other	Lmbrd1	Interval_466_Other_Lmbrd1	NA
Interval_467	chr1	25008579	25009497	+	Intergenic	268916	Gm20172	NA	NA	H3K4m1_Cor_8w	DHS_brain_E18	NA	NA	NA	NA	NA	Enhancer	Gm20172	Interval_467_Enhancer_Gm20172	NA
Interval_468	chr1	25056565	25058110	+	Intergenic	220617	Gm20172	NA	NA	H3K4m1_Cor_8w/H3K4m1_Cor_8w	NA	NA	NA	NA	NA	NA	Enhancer	Gm20172	Interval_468_Enhancer_Gm20172	NA
Interval_469	chr1	25071122	25071557	+	intron (Adgrb3, intron 30 of 30)	206615	Gm20172	NA	NA	NA	NA	NA	NA	NA	NA	NA	Other	Gm20172	Interval_469_Other_Gm20172	NA
Interval_470	chr1	25085683	25088631	+	intron (Adgrb3, intron 28 of 30)	190797	Gm20172	Promoter Flanking Region/Open chromatin	H3K4m1_Fo_P0/H3K4m1_Fo_P0	H3K4m1_Cor_8w/H3K4m1_Cor_8w	DHS_brain_E18/DHS_brain_E18	DHS_brain_ad/DHS_brain_ad	NA	NA	NA	NA	Enhancer	Gm20172	Interval_470_Enhancer_Gm20172	NA
Interval_471	chr1	25105053	25106337	+	intron (Adgrb3, intron 25 of 30)	172259	Gm20172	Open chromatin	NA	H3K4m1_Cor_8w/H3K4m1_Cor_8w	DHS_brain_E18	DHS_brain_ad	NA	NA	NA	NA	Enhancer	Gm20172	Interval_471_Enhancer_Gm20172	NA
Interval_472	chr1	25107364	25108503	+	intron (Adgrb3, intron 25 of 30)	170021	Gm20172	Open chromatin/Enhancer	H3K4m1_Fo_P0/H3K4m1_Fo_P0	H3K4m1_Cor_8w/H3K4m1_Cor_8w	DHS_brain_E18/DHS_brain_E18	DHS_brain_ad	NA	NA	NA	NA	Enhancer	Gm20172	Interval_472_Enhancer_Gm20172	NA
Interval_473	chr1	25146250	25146627	+	intron (Adgrb3, intron 19 of 30)	131516	Gm20172	NA	NA	NA	NA	DHS_brain_ad	NA	NA	NA	NA	Other	Gm20172	Interval_473_Other_Gm20172	NA
Interval_474	chr1	25165897	25166525	+	intron (Adgrb3, intron 19 of 30)	111743	Gm20172	Open chromatin	H3K4m1_Fo_P0	NA	DHS_brain_E18	DHS_brain_ad/DHS_brain_ad	NA	NA	NA	NA	Enhancer	Gm20172	Interval_474_Enhancer_Gm20172	NA
Interval_475	chr1	25179997	25181037	+	intron (Adgrb3, intron 19 of 30)	97437	Gm20172	Open chromatin	H3K4m1_Fo_P0	H3K4m1_Cor_8w/H3K4m1_Cor_8w	NA	DHS_brain_ad/DHS_brain_ad	NA	NA	NA	NA	Enhancer	Gm20172	Interval_475_Enhancer_Gm20172	Gm20172
Interval_476	chr1	25211759	25212447	+	intron (Adgrb3, intron 19 of 30)	65851	Gm20172	NA	NA	H3K4m1_Cor_8w	NA	NA	NA	NA	NA	NA	Enhancer	Gm20172	Interval_476_Enhancer_Gm20172	Gm20172
Interval_477	chr1	25228177	25229315	+	intron (Adgrb3, intron 16 of 30)	49208	Gm20172	CTCF Binding Site/Promoter	H3K4m1_Fo_P0	NA	DHS_brain_E18/DHS_brain_E18/DHS_brain_E18/DHS_brain_E18	DHS_brain_ad/DHS_brain_ad/DHS_brain_ad	NA	NA	NA	NA	Promoter	Gm20172	Interval_477_Promoter_Gm20172	Gm20172
Interval_478	chr1	25430377	25431035	+	intron (Adgrb3, intron 14 of 30)	-152752	Gm20172	Promoter Flanking Region	NA	NA	DHS_brain_E18	NA	NA	NA	NA	NA	Other	Gm20172	Interval_478_Other_Gm20172	Gm20172
Interval_479	chr1	25504030	25504713	+	intron (Adgrb3, intron 9 of 30)	-226417	Gm20172	Promoter Flanking Region	NA	NA	DHS_brain_E18	DHS_brain_ad	NA	NA	NA	NA	Other	Gm20172	Interval_479_Other_Gm20172	Gm20172
Interval_480	chr1	25510482	25510779	+	intron (Adgrb3, intron 7 of 30)	-232676	Gm20172	CTCF Binding Site	NA	NA	NA	DHS_brain_ad	NA	NA	NA	NA	Other	Gm20172	Interval_480_Other_Gm20172	Gm20172
Interval_481	chr1	25572963	25573592	+	intron (Adgrb3, intron 2 of 30)	256430	Adgrb3	NA	NA	NA	NA	NA	NA	NA	NA	NA	Other	Adgrb3	Interval_481_Other_Adgrb3	NA
Interval_482	chr1	25685381	25686634	+	intron (Adgrb3, intron 2 of 30)	143700	Adgrb3	NA	NA	H3K4m1_Cor_8w	NA	NA	NA	NA	NA	NA	Enhancer	Adgrb3	Interval_482_Enhancer_Adgrb3	NA
Interval_483	chr1	25696902	25698445	+	intron (Adgrb3, intron 2 of 30)	132034	Adgrb3	Open chromatin/CTCF Binding Site	H3K4m1_Fo_P0/H3K4m1_Fo_P0	NA	DHS_brain_E18	NA	NA	NA	NA	NA	Enhancer	Adgrb3	Interval_483_Enhancer_Adgrb3	NA
Interval_484	chr1	25767019	25767556	+	intron (Adgrb3, intron 2 of 30)	62420	Adgrb3	NA	NA	NA	NA	NA	NA	Bai3	Bai3	NA	Other	Adgrb3/Bai3	Interval_484_Other_Adgrb3/Bai3	Adgrb3
Interval_485	chr1	25778902	25780374	+	intron (Adgrb3, intron 2 of 30)	50069	Adgrb3	NA	NA	NA	NA	NA	NA	Bai3	Bai3	NA	Other	Adgrb3/Bai3	Interval_485_Other_Adgrb3/Bai3	Adgrb3
Interval_486	chr1	25793523	25794693	+	intron (Adgrb3, intron 2 of 30)	35599	Adgrb3	NA	NA	H3K4m1_Cor_8w/H3K4m1_Cor_8w	NA	NA	NA	Bai3/Bai3	NA	NA	Enhancer	Adgrb3/Bai3	Interval_486_Enhancer_Adgrb3/Bai3	Adgrb3
Interval_487	chr1	25810814	25812468	+	intron (Adgrb3, intron 2 of 30)	18066	Adgrb3	NA	NA	NA	NA	NA	NA	Bai3/Bai3	NA	NA	Other	Adgrb3/Bai3	Interval_487_Other_Adgrb3/Bai3	Adgrb3
Interval_488	chr1	25820269	25820757	+	intron (Adgrb3, intron 2 of 30)	9194	Adgrb3	NA	NA	H3K4m1_Cor_8w	NA	NA	NA	Bai3/Bai3/Bai3	NA	NA	Enhancer	Adgrb3/Bai3	Interval_488_Enhancer_Adgrb3/Bai3	Adgrb3
Interval_489	chr1	25824139	25825669	+	intron (Adgrb3, intron 2 of 30)	4803	Adgrb3	Promoter	NA	NA	NA	NA	NA	Bai3/Bai3/Bai3	NA	NA	Promoter	Adgrb3	Interval_489_Promoter_Adgrb3	Adgrb3
Interval_490	chr1	25828852	25831597	+	promoter-TSS (Adgrb3)	-517	Adgrb3	Promoter	NA	NA	DHS_brain_E18	NA	NA	Bai3/Bai3/Bai3	NA	NA	Promoter	Adgrb3	Interval_490_Promoter_Adgrb3	Adgrb3
Interval_491	chr1	25884382	25884741	+	Intergenic	-54854	Adgrb3	NA	NA	NA	NA	NA	NA	NA	NA	NA	Other	Adgrb3	Interval_491_Other_Adgrb3	Adgrb3
Interval_492	chr1	25892013	25893439	+	Intergenic	-63019	Adgrb3	Open chromatin/Open chromatin	NA	NA	DHS_brain_E18/DHS_brain_E18	NA	NA	NA	NA	NA	Other	Adgrb3	Interval_492_Other_Adgrb3	Adgrb3
Interval_493	chr1	25996597	25996989	+	Intergenic	-167086	Adgrb3	NA	NA	NA	NA	NA	NA	NA	NA	NA	Other	Adgrb3	Interval_493_Other_Adgrb3	Adgrb3
Interval_494	chr1	26126512	26127824	+	Intergenic	-297461	Adgrb3	NA	NA	NA	NA	NA	NA	NA	NA	NA	Other	Adgrb3	Interval_494_Other_Adgrb3	Adgrb3
Interval_495	chr1	26282377	26283761	+	Intergenic	404391	4931408C20Rik	NA	NA	H3K4m1_Cor_8w	NA	DHS_brain_ad/DHS_brain_ad	NA	NA	NA	NA	Enhancer	4931408C20Rik	Interval_495_Enhancer_4931408C20Rik	NA
Interval_496	chr1	26395645	26396185	+	Intergenic	291545	4931408C20Rik	NA	NA	NA	NA	NA	NA	NA	NA	NA	Other	4931408C20Rik	Interval_496_Other_4931408C20Rik	NA
Interval_497	chr1	26431127	26431890	+	Intergenic	255952	4931408C20Rik	NA	NA	NA	NA	NA	NA	NA	NA	NA	Other	4931408C20Rik	Interval_497_Other_4931408C20Rik	NA
Interval_498	chr1	26558852	26560167	+	Intergenic	127951	4931408C20Rik	NA	NA	NA	NA	DHS_brain_ad	NA	NA	NA	NA	Other	4931408C20Rik	Interval_498_Other_4931408C20Rik	NA
Interval_499	chr1	26686939	26688191	+	promoter-TSS (4931408C20Rik)	-105	4931408C20Rik	NA	NA	NA	NA	NA	NA	NA	NA	NA	Promoter	4931408C20Rik	Interval_499_Promoter_4931408C20Rik	4931408C20Rik
Interval_500	chr1	26909899	26910701	+	Intergenic	-222840	4931408C20Rik	NA	NA	H3K4m1_Cor_8w	DHS_brain_E18	DHS_brain_ad/DHS_brain_ad	NA	NA	NA	NA	Enhancer	4931408C20Rik	Interval_500_Enhancer_4931408C20Rik	4931408C20Rik
Interval_501	chr1	27538152	27538478	+	Intergenic	-345731	Gm5524	NA	NA	NA	NA	NA	NA	NA	NA	NA	Other	Gm5524	Interval_501_Other_Gm5524	Gm5524
Interval_502	chr1	27626399	27626706	+	Intergenic	-257494	Gm5524	NA	NA	NA	NA	NA	NA	NA	NA	NA	Other	Gm5524	Interval_502_Other_Gm5524	Gm5524
Interval_503	chr1	27850996	27851381	+	Intergenic	-32858	Gm5524	NA	NA	NA	NA	NA	NA	NA	NA	NA	Other	Gm5524	Interval_503_Other_Gm5524	Gm5524
Interval_504	chr1	28046834	28048181	+	Intergenic	163461	Gm5524	NA	NA	NA	DHS_brain_E18	NA	NA	NA	NA	NA	Other	Gm5524	Interval_504_Other_Gm5524	NA
Interval_505	chr1	28339879	28341434	+	Intergenic	439596	Gm597	NA	NA	NA	NA	NA	NA	NA	NA	NA	Other	Gm597	Interval_505_Other_Gm597	NA
Interval_506	chr1	28343922	28345003	+	Intergenic	435790	Gm597	NA	NA	NA	NA	NA	NA	NA	NA	NA	Other	Gm597	Interval_506_Other_Gm597	NA
Interval_507	chr1	29247609	29248541	+	Intergenic	-173413	Mir6342	NA	NA	NA	NA	NA	NA	NA	NA	NA	Other	Mir6342	Interval_507_Other_Mir6342	Mir6342
Interval_508	chr1	29475770	29476614	+	Intergenic	54704	Mir6342	NA	NA	NA	NA	NA	NA	NA	NA	NA	Other	Mir6342	Interval_508_Other_Mir6342	Mir6342
Interval_509	chr1	30669619	30670440	+	Intergenic	193227	Phf3	NA	NA	NA	NA	NA	NA	NA	NA	Gm13363/Phf3/Ptp4a1	Other	Phf3/Gm13363/Ptp4a1	Interval_509_Other_Phf3/Gm13363/Ptp4a1	NA
Interval_510	chr1	30718613	30720068	+	Intergenic	143916	Phf3	NA	NA	NA	NA	NA	NA	NA	NA	Gm13363/Ptp4a1	Other	Phf3/Gm13363/Ptp4a1	Interval_510_Other_Phf3/Gm13363/Ptp4a1	NA
Interval_511	chr1	30755458	30755945	+	Intergenic	107555	Phf3	NA	NA	NA	DHS_brain_E18	DHS_brain_ad	NA	NA	NA	Gm13363/Ptp4a1	Other	Phf3/Gm13363/Ptp4a1	Interval_511_Other_Phf3/Gm13363/Ptp4a1	NA
Interval_512	chr1	30778502	30779773	+	Intergenic	84119	Phf3	Promoter Flanking Region/CTCF Binding Site	NA	H3K4m1_Cor_8w	DHS_brain_E18	NA	NA	NA	NA	Gm13363/Ptp4a1	Enhancer	Phf3/Gm13363/Ptp4a1	Interval_512_Enhancer_Phf3/Gm13363/Ptp4a1	Phf3
Interval_513	chr1	30787307	30787612	+	Intergenic	75797	Phf3	NA	NA	NA	NA	NA	NA	NA	NA	Gm13363/Phf3/Ptp4a1	Other	Phf3/Gm13363/Ptp4a1	Interval_513_Other_Phf3/Gm13363/Ptp4a1	Phf3
Interval_514	chr1	30789088	30789533	+	Intergenic	73946	Phf3	NA	NA	NA	NA	NA	NA	NA	NA	Gm13363/Phf3/Ptp4a1	Other	Phf3/Gm13363/Ptp4a1	Interval_514_Other_Phf3/Gm13363/Ptp4a1	Phf3
Interval_515	chr1	30840120	30840431	+	intron (Phf3, intron 1 of 14)	22981	Phf3	NA	NA	NA	NA	NA	NA	NA	NA	Gm13363/Phf3/Ptp4a1	Other	Phf3/Gm13363/Ptp4a1	Interval_515_Other_Phf3/Gm13363/Ptp4a1	Phf3
Interval_516	chr1	30872837	30874296	+	Intergenic	-10310	Phf3	Promoter	NA	NA	DHS_brain_E18	DHS_brain_ad	NA	NA	NA	Gm13363/Ptp4a1	Promoter	Phf3	Interval_516_Promoter_Phf3	Phf3
Interval_517	chr1	30920848	30921284	+	Intergenic	28644	Gm13363	CTCF Binding Site/TF binding site	NA	NA	NA	NA	NA	NA	NA	Gm13363/Ptp4a1	Other	Gm13363/Ptp4a1	Interval_517_Other_Gm13363/Ptp4a1	Gm13363
Interval_518	chr1	30936214	30937315	+	Intergenic	12946	Gm13363	NA	NA	NA	NA	NA	NA	NA	NA	Gm13363/Ptp4a1	Other	Gm13363/Ptp4a1	Interval_518_Other_Gm13363/Ptp4a1	Gm13363
Interval_519	chr1	30938563	30939867	+	Intergenic	10495	Gm13363	NA	NA	NA	NA	NA	NA	NA	NA	Gm13363/Ptp4a1	Other	Gm13363/Ptp4a1	Interval_519_Other_Gm13363/Ptp4a1	Gm13363
Interval_520	chr1	30940111	30941074	+	TTS (Gm13363)	9118	Gm13363	NA	NA	NA	NA	NA	NA	NA	NA	Gm13363/Ptp4a1	Other	Gm13363/Ptp4a1	Interval_520_Other_Gm13363/Ptp4a1	Gm13363
Interval_521	chr1	30948770	30950416	+	exon (Ptp4a1, exon 1 of 6)	117	Gm13363	Promoter	NA	NA	DHS_brain_E18/DHS_brain_E18	DHS_brain_ad/DHS_brain_ad	NA	NA	NA	Phf3	Promoter	Gm13363	Interval_521_Promoter_Gm13363	Gm13363
Interval_522	chr1	31019251	31019908	+	exon (Gm29669, exon 4 of 4)	-69824	Ptp4a1	Promoter Flanking Region	NA	NA	NA	NA	NA	NA	NA	NA	Other	Ptp4a1	Interval_522_Other_Ptp4a1	Ptp4a1
Interval_523	chr1	31034034	31034475	+	intron (Gm29669, intron 2 of 3)	62200	Gm29669	Enhancer	NA	NA	NA	NA	NA	NA	NA	NA	Enhancer	Gm29669	Interval_523_Enhancer_Gm29669	Gm29669
Interval_524	chr1	31101775	31103063	+	Intergenic	-5965	Gm29669	Promoter Flanking Region	NA	H3K4m1_Cor_8w	NA	NA	NA	NA	NA	Gm13363/Ptp4a1	Enhancer	Gm29669/Gm13363/Ptp4a1	Interval_524_Enhancer_Gm29669/Gm13363/Ptp4a1	Gm29669
Interval_525	chr1	31154111	31154584	+	intron (4931428L18Rik, intron 2 of 2)	-22088	Lgsn	Promoter Flanking Region/CTCF Binding Site	NA	NA	DHS_brain_E18	DHS_brain_ad	NA	NA	NA	Gm13363/Phf3/Ptp4a1	Other	Lgsn/Gm13363/Phf3/Ptp4a1	Interval_525_Other_Lgsn/Gm13363/Phf3/Ptp4a1	Lgsn
Interval_526	chr1	31156857	31157162	+	intron (4931428L18Rik, intron 2 of 2)	-19426	Lgsn	Open chromatin	NA	NA	NA	NA	NA	NA	NA	Gm13363/Phf3/Ptp4a1	Other	Lgsn/Gm13363/Phf3/Ptp4a1	Interval_526_Other_Lgsn/Gm13363/Phf3/Ptp4a1	Lgsn
Interval_527	chr1	31178346	31178752	+	intron (Lgsn, intron 1 of 4)	2114	Lgsn	Open chromatin	NA	NA	DHS_brain_E18	DHS_brain_ad	NA	NA	NA	Gm13363/Phf3/Ptp4a1	Other	Lgsn/Gm13363/Phf3/Ptp4a1	Interval_527_Other_Lgsn/Gm13363/Phf3/Ptp4a1	Lgsn
Interval_528	chr1	31233445	31234122	+	Intergenic	10944	Pih1d3	Promoter Flanking Region	NA	NA	DHS_brain_E18	NA	NA	NA	NA	NA	Other	Pih1d3	Interval_528_Other_Pih1d3	Pih1d3
Interval_529	chr1	32172208	32173127	+	promoter-TSS (Khdrbs2)	-55	Khdrbs2	Promoter	NA	H3K4m1_Cor_8w	DHS_brain_E18	DHS_brain_ad/DHS_brain_ad	NA	NA	NA	NA	Promoter	Khdrbs2	Interval_529_Promoter_Khdrbs2	Khdrbs2
Interval_530	chr1	32553815	32554364	+	intron (Khdrbs2, intron 6 of 8)	-6796	Gm5415	Open chromatin	NA	NA	DHS_brain_E18	DHS_brain_ad	NA	NA	NA	NA	Other	Gm5415	Interval_530_Other_Gm5415	Gm5415
Interval_531	chr1	32588443	32588920	+	intron (Khdrbs2, intron 6 of 8)	-41388	Gm5415	NA	NA	NA	NA	NA	NA	NA	NA	NA	Other	Gm5415	Interval_531_Other_Gm5415	Gm5415
Interval_532	chr1	32592908	32593508	+	intron (Khdrbs2, intron 6 of 8)	-45915	Gm5415	NA	NA	NA	NA	NA	NA	NA	NA	NA	Other	Gm5415	Interval_532_Other_Gm5415	Gm5415
Interval_533	chr1	32774289	32774605	+	Intergenic	-227154	Gm5415	NA	NA	NA	NA	NA	NA	NA	NA	NA	Other	Gm5415	Interval_533_Other_Gm5415	Gm5415
Interval_534	chr1	33042131	33043114	+	Intergenic	-495329	Gm5415	Open chromatin	NA	NA	NA	DHS_brain_ad	NA	NA	NA	NA	Other	Gm5415	Interval_534_Other_Gm5415	Gm5415
Interval_535	chr1	33148157	33149316	+	Intergenic	521058	Prim2	NA	NA	NA	NA	NA	NA	NA	NA	NA	Other	Prim2	Interval_535_Other_Prim2	NA
Interval_536	chr1	33201487	33202582	+	Intergenic	467760	Prim2	Open chromatin	H3K4m1_Fo_P0	H3K4m1_Cor_8w	DHS_brain_E18	NA	NA	NA	NA	NA	Enhancer	Prim2	Interval_536_Enhancer_Prim2	NA
Interval_537	chr1	33214173	33216362	+	Intergenic	454527	Prim2	Enhancer	H3K4m1_Fo_P0	NA	DHS_brain_E18	NA	NA	NA	NA	NA	Enhancer	Prim2	Interval_537_Enhancer_Prim2	NA
Interval_538	chr1	33268844	33269494	+	Intergenic	400625	Prim2	NA	NA	H3K4m1_Cor_8w	NA	NA	NA	NA	NA	NA	Enhancer	Prim2	Interval_538_Enhancer_Prim2	NA
Interval_539	chr1	33326605	33328539	+	Intergenic	342222	Prim2	NA	NA	NA	NA	NA	NA	NA	NA	NA	Other	Prim2	Interval_539_Other_Prim2	NA
Interval_540	chr1	33362677	33363852	+	Intergenic	306530	Prim2	Promoter Flanking Region/CTCF Binding Site	H3K4m1_Fo_P0	NA	DHS_brain_E18	NA	NA	NA	NA	NA	Enhancer	Prim2	Interval_540_Enhancer_Prim2	NA
Interval_541	chr1	33380459	33381449	+	Intergenic	288840	Prim2	NA	NA	NA	NA	NA	NA	NA	NA	NA	Other	Prim2	Interval_541_Other_Prim2	NA
Interval_542	chr1	33383929	33384595	+	Intergenic	285532	Prim2	NA	NA	NA	NA	NA	NA	NA	NA	NA	Other	Prim2	Interval_542_Other_Prim2	NA
Interval_543	chr1	33389669	33390084	+	Intergenic	279918	Prim2	NA	NA	NA	NA	NA	NA	NA	NA	NA	Other	Prim2	Interval_543_Other_Prim2	NA
Interval_544	chr1	33480222	33480744	+	exon (Prim2, exon 12 of 14)	189311	Prim2	NA	NA	NA	NA	NA	NA	NA	NA	NA	Other	Prim2	Interval_544_Other_Prim2	NA
Interval_545	chr1	33494788	33496085	+	intron (Prim2, intron 10 of 13)	174358	Prim2	Promoter Flanking Region	H3K4m1_Fo_P0	NA	DHS_brain_E18	NA	NA	NA	NA	NA	Enhancer	Prim2	Interval_545_Enhancer_Prim2	NA
Interval_546	chr1	33578693	33579309	+	intron (Prim2, intron 7 of 13)	90793	Prim2	Enhancer	NA	NA	NA	NA	NA	NA	NA	NA	Enhancer	Prim2	Interval_546_Enhancer_Prim2	Prim2
Interval_547	chr1	33590595	33591690	+	intron (Prim2, intron 7 of 13)	78652	Prim2	Promoter Flanking Region	NA	NA	NA	NA	NA	NA	NA	NA	Other	Prim2	Interval_547_Other_Prim2	Prim2
Interval_548	chr1	33642209	33643295	+	intron (Prim2, intron 5 of 13)	27042	Prim2	NA	NA	NA	NA	NA	Prim2/1700001G17Rik	Prim2/1700001G17Rik	NA	NA	Other	Prim2/1700001G17Rik	Interval_548_Other_Prim2/1700001G17Rik	Prim2
Interval_549	chr1	33645903	33647795	+	intron (Prim2, intron 5 of 13)	22945	Prim2	CTCF Binding Site/Promoter Flanking Region/Promoter Flanking Region	H3K4m1_Fo_P0	NA	DHS_brain_E18/DHS_brain_E18	NA	Prim2/1700001G17Rik	Prim2/1700001G17Rik	NA	NA	Enhancer	Prim2/1700001G17Rik	Interval_549_Enhancer_Prim2/1700001G17Rik	Prim2
Interval_550	chr1	33650007	33650388	+	intron (Prim2, intron 5 of 13)	19597	Prim2	NA	NA	NA	NA	NA	Prim2/1700001G17Rik	Prim2/1700001G17Rik	NA	NA	Other	Prim2/1700001G17Rik	Interval_550_Other_Prim2/1700001G17Rik	Prim2
Interval_551	chr1	33669411	33670691	+	promoter-TSS (Prim2)	227	1700001G17Rik	Promoter	NA	NA	DHS_brain_E18/DHS_brain_E18	DHS_brain_ad/DHS_brain_ad	Prim2/1700001G17Rik	Prim2/1700001G17Rik	NA	NA	Promoter	1700001G17Rik	Interval_551_Promoter_1700001G17Rik	1700001G17Rik
Interval_552	chr1	33689492	33690317	+	Intergenic	20080	1700001G17Rik	Open chromatin/Promoter Flanking Region	NA	NA	NA	NA	NA	NA	NA	NA	Other	1700001G17Rik	Interval_552_Other_1700001G17Rik	1700001G17Rik
Interval_553	chr1	33696605	33697254	+	Intergenic	-22967	Rab23	NA	NA	NA	NA	NA	NA	NA	NA	NA	Other	Rab23	Interval_553_Other_Rab23	Rab23
Interval_554	chr1	33719666	33720614	+	promoter-TSS (Rab23)	244	Rab23	Promoter	NA	NA	DHS_brain_E18	DHS_brain_ad	Rab23/Rab23/Bag2	NA	NA	NA	Promoter	Rab23	Interval_554_Promoter_Rab23	Rab23
Interval_555	chr1	33729696	33730078	+	intron (Rab23, intron 4 of 7)	9991	Rab23	NA	NA	NA	NA	NA	Bag2	NA	NA	NA	Other	Rab23/Bag2	Interval_555_Other_Rab23/Bag2	Rab23
Interval_556	chr1	33733221	33734717	+	intron (Rab23, intron 4 of 7)	14073	Rab23	NA	NA	NA	NA	NA	Bag2	Bag2	NA	NA	Other	Rab23/Bag2	Interval_556_Other_Rab23/Bag2	Rab23
Interval_557	chr1	33739088	33739751	+	exon (Rab23, exon 8 of 8)	18331	Bag2	CTCF Binding Site/Promoter Flanking Region	NA	NA	DHS_brain_E18	DHS_brain_ad	Bag2	Bag2/Bag2	NA	NA	Other	Bag2	Interval_557_Other_Bag2	Bag2
Interval_558	chr1	33742848	33743249	+	TTS (Rab23)	14702	Bag2	CTCF Binding Site/Promoter Flanking Region	NA	NA	NA	DHS_brain_ad	Bag2	Bag2/Bag2	NA	NA	Other	Bag2	Interval_558_Other_Bag2	Bag2
Interval_559	chr1	33749576	33751830	+	intron (Bag2, intron 1 of 2)	7047	Bag2	Promoter Flanking Region	NA	H3K4m1_Cor_8w	DHS_brain_E18	DHS_brain_ad	Bag2	Bag2/Bag2/Bag2	NA	NA	Enhancer	Bag2	Interval_559_Enhancer_Bag2	Bag2
Interval_560	chr1	33756999	33758322	+	promoter-TSS (Bag2)	90	Bag2	Promoter	H3K4m1_Fo_P0/H3K4m1_Fo_P0	NA	NA	NA	Bag2	Bag2/Bag2/Bag2	NA	NA	Promoter	Bag2	Interval_560_Promoter_Bag2	Bag2
Interval_561	chr1	33798258	33799614	+	intron (Zfp451, intron 3 of 14)	15659	Zfp451	Promoter Flanking Region	NA	NA	NA	NA	NA	NA	NA	NA	Other	Zfp451	Interval_561_Other_Zfp451	Zfp451
Interval_562	chr1	33813564	33814992	+	intron (Zfp451, intron 1 of 12)	317	Zfp451	Promoter	H3K4m1_Fo_P0	H3K4m1_Cor_8w	DHS_brain_E18/DHS_brain_E18	DHS_brain_ad	NA	NA	NA	NA	Promoter	Zfp451	Interval_562_Promoter_Zfp451	Zfp451
Interval_563	chr1	33906975	33908643	+	promoter-TSS (Bend6)	-42	Bend6	Promoter	NA	NA	NA	DHS_brain_ad/DHS_brain_ad/DHS_brain_ad/DHS_brain_ad/DHS_brain_ad	NA	NA	NA	NA	Promoter	Bend6	Interval_563_Promoter_Bend6	Bend6
Interval_564	chr1	33931501	33933350	+	intron (Dst, intron 2 of 102)	-24658	Bend6	NA	H3K4m1_Fo_P0/H3K4m1_Fo_P0	H3K4m1_Cor_8w	DHS_brain_E18	NA	NA	Dst	NA	NA	Enhancer	Bend6/Dst	Interval_564_Enhancer_Bend6/Dst	Bend6
Interval_565	chr1	33940290	33940809	+	intron (Dst, intron 2 of 102)	-32782	Bend6	NA	NA	H3K4m1_Cor_8w/H3K4m1_Cor_8w	DHS_brain_E18	NA	NA	Dst	NA	NA	Enhancer	Bend6/Dst	Interval_565_Enhancer_Bend6/Dst	Bend6
Interval_566	chr1	33966351	33967625	+	intron (Dst, intron 2 of 102)	-59221	Bend6	CTCF Binding Site/TF binding site/Promoter Flanking Region	NA	H3K4m1_Cor_8w/H3K4m1_Cor_8w	DHS_brain_E18	DHS_brain_ad	Dst	Dst/Dst/Dst	NA	Bend6	Enhancer	Bend6/Dst	Interval_566_Enhancer_Bend6/Dst	Bend6
Interval_567	chr1	33979795	33981114	+	intron (Dst, intron 3 of 102)	-72687	Bend6	NA	NA	H3K4m1_Cor_8w	NA	NA	Dst/Dst	Dst/Dst/Dst	NA	Bend6	Enhancer	Bend6/Dst	Interval_567_Enhancer_Bend6/Dst	Bend6
Interval_568	chr1	34005037	34007619	+	exon (Dst, exon 4 of 103)	-98561	Bend6	Promoter	H3K4m1_Fo_P0/H3K4m1_Fo_P0	H3K4m1_Cor_8w/H3K4m1_Cor_8w	DHS_brain_E18	DHS_brain_ad/DHS_brain_ad	Dst/Dst	Dst/Dst/Dst	NA	NA	Promoter	Bend6	Interval_568_Promoter_Bend6	Bend6
Interval_569	chr1	34010922	34012194	+	promoter-TSS (Dst)	-103791	Bend6	Promoter	H3K4m1_Fo_P0	H3K4m1_Cor_8w	NA	NA	Dst/Dst	Dst/Dst/Dst	NA	NA	Promoter	Bend6	Interval_569_Promoter_Bend6	Bend6
Interval_570	chr1	34021237	34022048	+	intron (Dst, intron 1 of 97)	-95717	Mir6896	Promoter Flanking Region	NA	H3K4m1_Cor_8w/H3K4m1_Cor_8w/H3K4m1_Cor_8w	NA	NA	NA	NA	NA	NA	Enhancer	Mir6896	Interval_570_Enhancer_Mir6896	Mir6896
Interval_571	chr1	34041289	34042735	+	intron (Dst, intron 1 of 97)	-75347	Mir6896	Promoter Flanking Region/Promoter Flanking Region	NA	H3K4m1_Cor_8w/H3K4m1_Cor_8w	DHS_brain_E18	NA	NA	NA	NA	NA	Enhancer	Mir6896	Interval_571_Enhancer_Mir6896	Mir6896
Interval_572	chr1	34051820	34052135	+	intron (Dst, intron 1 of 97)	-65382	Mir6896	Promoter Flanking Region	NA	NA	NA	NA	NA	NA	NA	NA	Other	Mir6896	Interval_572_Other_Mir6896	Mir6896
Interval_573	chr1	34060382	34062162	+	intron (Dst, intron 1 of 97)	-56087	Mir6896	Promoter Flanking Region/CTCF Binding Site	H3K4m1_Fo_P0	H3K4m1_Cor_8w/H3K4m1_Cor_8w/H3K4m1_Cor_8w	DHS_brain_E18	DHS_brain_ad	NA	NA	NA	NA	Enhancer	Mir6896	Interval_573_Enhancer_Mir6896	Mir6896
Interval_574	chr1	34068078	34069023	+	intron (Dst, intron 1 of 97)	-48809	Mir6896	NA	NA	NA	NA	NA	NA	NA	NA	Bag2/Ccdc115/Dst/Imp4/Mir5103/Ptpn18	Other	Mir6896/Bag2/Ccdc115/Dst/Imp4/Mir5103/Ptpn18	Interval_574_Other_Mir6896/Bag2/Ccdc115/Dst/Imp4/Mir5103/Ptpn18	Mir6896
Interval_575	chr1	34076279	34077340	+	intron (Dst, intron 1 of 97)	-40550	Mir6896	Promoter Flanking Region/Enhancer	NA	H3K4m1_Cor_8w	NA	NA	NA	NA	NA	Bag2/Ccdc115/Dst/Imp4/Mir5103/Ptpn18	Enhancer	Mir6896/Bag2/Ccdc115/Dst/Imp4/Mir5103/Ptpn18	Interval_575_Enhancer_Mir6896/Bag2/Ccdc115/Dst/Imp4/Mir5103/Ptpn18	Mir6896
Interval_576	chr1	34097142	34097772	+	intron (Dst, intron 2 of 97)	-19902	Mir6896	Promoter Flanking Region	H3K4m1_Fo_P0	NA	NA	NA	NA	NA	NA	Bag2/Ccdc115/Dst/Imp4/Mir5103/Ptpn18	Enhancer	Mir6896/Bag2/Ccdc115/Dst/Imp4/Mir5103/Ptpn18	Interval_576_Enhancer_Mir6896/Bag2/Ccdc115/Dst/Imp4/Mir5103/Ptpn18	Mir6896
Interval_577	chr1	34103378	34103942	+	intron (Dst, intron 2 of 97)	-13699	Mir6896	Promoter Flanking Region	NA	H3K4m1_Cor_8w	NA	NA	NA	NA	NA	Dst	Enhancer	Mir6896/Dst	Interval_577_Enhancer_Mir6896/Dst	Mir6896
Interval_578	chr1	34109570	34110403	+	intron (Dst, intron 2 of 97)	-7373	Mir6896	Promoter Flanking Region	NA	H3K4m1_Cor_8w/H3K4m1_Cor_8w	NA	NA	NA	NA	NA	Dst	Enhancer	Mir6896/Dst	Interval_578_Enhancer_Mir6896/Dst	Mir6896
Interval_579	chr1	34116730	34117963	+	promoter-TSS (Mir6896)	-13	Mir6896	CTCF Binding Site/Promoter	NA	H3K4m1_Cor_8w	DHS_brain_E18	NA	NA	NA	NA	Dst	Promoter	Mir6896	Interval_579_Promoter_Mir6896	Mir6896
Interval_580	chr1	34120284	34122297	+	intron (Dst, intron 5 of 97)	3931	Mir6896	Promoter	NA	H3K4m1_Cor_8w	NA	NA	NA	NA	NA	Dst	Promoter	Mir6896	Interval_580_Promoter_Mir6896	Mir6896
Interval_581	chr1	34127942	34128265	+	intron (Dst, intron 5 of 97)	10744	Mir6896	Promoter Flanking Region	NA	NA	NA	NA	NA	NA	NA	Dst	Other	Mir6896/Dst	Interval_581_Other_Mir6896/Dst	Mir6896
Interval_582	chr1	34133028	34133741	+	intron (Dst, intron 5 of 97)	16025	Mir6896	Promoter Flanking Region	NA	NA	NA	NA	NA	NA	NA	Dst	Other	Mir6896/Dst	Interval_582_Other_Mir6896/Dst	Mir6896
Interval_583	chr1	34138864	34141519	+	intron (Dst, intron 6 of 97)	-20139	Dst	Promoter Flanking Region	H3K4m1_Fo_P0	H3K4m1_Cor_8w/H3K4m1_Cor_8w/H3K4m1_Cor_8w/H3K4m1_Cor_8w	NA	NA	NA	NA	NA	Dst	Enhancer	Dst	Interval_583_Enhancer_Dst	Dst
Interval_584	chr1	34150287	34151241	+	intron (Dst, intron 6 of 97)	-9566	Dst	Promoter Flanking Region	NA	NA	DHS_brain_E18	NA	NA	NA	NA	NA	Other	Dst	Interval_584_Other_Dst	Dst
Interval_585	chr1	34155319	34156530	+	intron (Dst, intron 9 of 97)	-4406	Dst	NA	NA	NA	NA	NA	NA	NA	NA	NA	Other	Dst	Interval_585_Other_Dst	Dst
Interval_586	chr1	34164709	34167928	+	intron (Dst, intron 20 of 97)	5988	Dst	Promoter Flanking Region/CTCF Binding Site/Open chromatin/Promoter Flanking Region	NA	NA	NA	DHS_brain_ad	NA	NA	NA	NA	Other	Dst	Interval_586_Other_Dst	Dst
Interval_587	chr1	34182819	34184706	+	exon (Dst, exon 24 of 24)	23432	Dst	Promoter Flanking Region	H3K4m1_Fo_P0	H3K4m1_Cor_8w/H3K4m1_Cor_8w/H3K4m1_Cor_8w	DHS_brain_E18	DHS_brain_ad	NA	NA	NA	NA	Enhancer	Dst	Interval_587_Enhancer_Dst	Dst
Interval_588	chr1	34189107	34190527	+	exon (Dst, exon 39 of 103)	29487	Dst	CTCF Binding Site	NA	NA	NA	DHS_brain_ad	NA	NA	NA	NA	Other	Dst	Interval_588_Other_Dst	Dst
Interval_589	chr1	34225539	34225834	+	exon (Dst, exon 51 of 93)	65356	Dst	NA	NA	NA	NA	NA	NA	NA	NA	NA	Other	Dst	Interval_589_Other_Dst	Dst
Interval_590	chr1	34236272	34238004	+	intron (Dst, intron 57 of 97)	76808	Dst	Promoter	H3K4m1_Fo_P0/H3K4m1_Fo_P0	H3K4m1_Cor_8w	NA	NA	NA	NA	NA	NA	Promoter	Dst	Interval_590_Promoter_Dst	Dst
Interval_591	chr1	34259860	34260264	+	intron (Dst, intron 67 of 97)	99732	Dst	NA	NA	NA	NA	NA	NA	NA	NA	NA	Other	Dst	Interval_591_Other_Dst	Dst
Interval_592	chr1	34268445	34269588	+	intron (Dst, intron 75 of 97)	108686	Dst	NA	NA	NA	NA	NA	NA	NA	NA	NA	Other	Dst	Interval_592_Other_Dst	NA
Interval_593	chr1	34298581	34299275	+	intron (Dst, intron 93 of 97)	134271	Mir5103	Promoter Flanking Region	NA	H3K4m1_Cor_8w	DHS_brain_E18	DHS_brain_ad	NA	NA	NA	NA	Enhancer	Mir5103	Interval_593_Enhancer_Mir5103	NA
Interval_594	chr1	34303893	34304835	+	intron (Dst, intron 101 of 102)	128835	Mir5103	Promoter Flanking Region	NA	NA	NA	NA	NA	NA	NA	NA	Other	Mir5103	Interval_594_Other_Mir5103	NA
Interval_595	chr1	34306648	34307145	+	intron (Dst, intron 97 of 97)	126303	Mir5103	Open chromatin	NA	NA	NA	NA	NA	NA	NA	NA	Other	Mir5103	Interval_595_Other_Mir5103	NA
Interval_596	chr1	34312757	34313136	+	Intergenic	120253	Mir5103	Promoter Flanking Region	NA	NA	NA	NA	NA	NA	NA	NA	Other	Mir5103	Interval_596_Other_Mir5103	NA
Interval_597	chr1	34387463	34387870	+	Intergenic	45533	Mir5103	Promoter Flanking Region	NA	NA	NA	NA	NA	NA	NA	NA	Other	Mir5103	Interval_597_Other_Mir5103	Mir5103
Interval_598	chr1	34389330	34389759	+	Intergenic	43655	Mir5103	Promoter Flanking Region	NA	NA	NA	NA	NA	NA	NA	NA	Other	Mir5103	Interval_598_Other_Mir5103	Mir5103
Interval_599	chr1	34392455	34393163	+	Intergenic	40390	Mir5103	NA	NA	NA	NA	NA	NA	NA	NA	NA	Other	Mir5103	Interval_599_Other_Mir5103	Mir5103
Interval_600	chr1	34399247	34400176	+	Intergenic	33488	Mir5103	Open chromatin/Enhancer	NA	NA	NA	NA	NA	NA	NA	NA	Enhancer	Mir5103	Interval_600_Enhancer_Mir5103	Mir5103
Interval_601	chr1	34409839	34411129	+	Intergenic	22715	Mir5103	Promoter Flanking Region/Promoter Flanking Region/CTCF Binding Site	NA	NA	NA	DHS_brain_ad	NA	NA	NA	NA	Other	Mir5103	Interval_601_Other_Mir5103	Mir5103
Interval_602	chr1	34432873	34435152	+	promoter-TSS (Mir5103)	-813	Mir5103	Promoter	H3K4m1_Fo_P0	H3K4m1_Cor_8w	DHS_brain_E18	DHS_brain_ad/DHS_brain_ad	NA	NA	NA	NA	Promoter	Mir5103	Interval_602_Promoter_Mir5103	Mir5103
Interval_603	chr1	34439144	34440202	+	promoter-TSS (Ccdc115)	-1	Ccdc115	Promoter	NA	NA	DHS_brain_E18/DHS_brain_E18	DHS_brain_ad/DHS_brain_ad	NA	NA	NA	NA	Promoter	Ccdc115	Interval_603_Promoter_Ccdc115	Ccdc115
Interval_604	chr1	34459238	34460168	+	promoter-TSS (Ptpn18)	-43	Ptpn18	Promoter	H3K4m1_Fo_P0/H3K4m1_Fo_P0	H3K4m1_Cor_8w	DHS_brain_E18	DHS_brain_ad	NA	NA	NA	NA	Promoter	Ptpn18	Interval_604_Promoter_Ptpn18	Ptpn18
Interval_605	chr1	34472248	34473335	+	exon (Ptpn18, exon 13 of 15)	13045	Ptpn18	Promoter	NA	NA	NA	NA	NA	NA	NA	NA	Promoter	Ptpn18	Interval_605_Promoter_Ptpn18	Ptpn18
Interval_606	chr1	34501401	34501759	+	intron (Prss39, intron 3 of 4)	3150	Prss39	NA	NA	NA	NA	NA	NA	NA	NA	NA	Other	Prss39	Interval_606_Other_Prss39	Prss39
Interval_607	chr1	34502934	34503668	+	TTS (Prss39)	4871	Prss39	NA	NA	NA	NA	NA	NA	NA	NA	NA	Other	Prss39	Interval_607_Other_Prss39	Prss39
Interval_608	chr1	34510776	34511219	+	Intergenic	12567	Prss39	CTCF Binding Site/Promoter Flanking Region	NA	NA	DHS_brain_E18	NA	NA	NA	NA	NA	Other	Prss39	Interval_608_Other_Prss39	Prss39
Interval_609	chr1	34533284	34533742	+	Intergenic	-2135	Cfc1	Enhancer	NA	NA	NA	NA	NA	NA	NA	NA	Enhancer	Cfc1	Interval_609_Enhancer_Cfc1	Cfc1
Interval_610	chr1	34536532	34536991	+	intron (Cfc1, intron 3 of 5)	1113	Cfc1	Promoter Flanking Region	H3K4m1_Fo_P0	NA	DHS_brain_E18	NA	NA	NA	NA	NA	Enhancer	Cfc1	Interval_610_Enhancer_Cfc1	Cfc1
Interval_611	chr1	34579014	34579952	+	promoter-TSS (Amer3)	-210	Amer3	Promoter	NA	NA	DHS_brain_E18/DHS_brain_E18	DHS_brain_ad/DHS_brain_ad	NA	Fam123c	NA	NA	Promoter	Amer3	Interval_611_Promoter_Amer3	Amer3
Interval_612	chr1	34583548	34584441	+	intron (Amer3, intron 1 of 1)	4301	Amer3	Open chromatin	H3K4m1_Fo_P0	H3K4m1_Cor_8w	DHS_brain_E18	DHS_brain_ad	NA	NA	NA	NA	Enhancer	Amer3	Interval_612_Enhancer_Amer3	Amer3
Interval_613	chr1	34601525	34603076	+	Intergenic	22607	Amer3	Promoter Flanking Region/TF binding site/CTCF Binding Site	NA	NA	DHS_brain_E18	DHS_brain_ad	NA	NA	NA	NA	Other	Amer3	Interval_613_Other_Amer3	Amer3
Interval_614	chr1	34635636	34636016	+	exon (AA619741, exon 1 of 1)	384	AA619741	NA	NA	NA	NA	NA	NA	NA	NA	Fam168b/Plekhb2	Other	AA619741/Fam168b/Plekhb2	Interval_614_Other_AA619741/Fam168b/Plekhb2	AA619741
Interval_615	chr1	34642441	34643056	+	Intergenic	-6538	AA619741	CTCF Binding Site/TF binding site	NA	NA	NA	DHS_brain_ad	NA	NA	NA	Fam168b/Plekhb2	Other	AA619741/Fam168b/Plekhb2	Interval_615_Other_AA619741/Fam168b/Plekhb2	AA619741
Interval_616	chr1	34664040	34667117	+	Intergenic	-29368	AA619741	Promoter Flanking Region/Open chromatin	NA	NA	DHS_brain_E18/DHS_brain_E18/DHS_brain_E18	NA	NA	NA	NA	NA	Other	AA619741	Interval_616_Other_AA619741	AA619741
Interval_617	chr1	34675665	34676383	+	Intergenic	-39814	AA619741	NA	NA	NA	NA	NA	NA	NA	NA	NA	Other	AA619741	Interval_617_Other_AA619741	AA619741
Interval_618	chr1	34677505	34679506	+	Intergenic	-42295	AA619741	Promoter	H3K4m1_Fo_P0	H3K4m1_Cor_8w	NA	NA	NA	NA	NA	NA	Promoter	AA619741	Interval_618_Promoter_AA619741	AA619741
Interval_619	chr1	34690176	34691002	+	Intergenic	-54379	AA619741	NA	NA	NA	NA	NA	NA	NA	NA	NA	Other	AA619741	Interval_619_Other_AA619741	AA619741
Interval_620	chr1	34696273	34697506	+	Intergenic	-60679	AA619741	Enhancer	NA	NA	DHS_brain_E18	NA	NA	NA	NA	NA	Enhancer	AA619741	Interval_620_Enhancer_AA619741	AA619741
Interval_621	chr1	34700128	34701083	+	Intergenic	-64395	AA619741	CTCF Binding Site/TF binding site	NA	NA	DHS_brain_E18	DHS_brain_ad	NA	NA	NA	NA	Other	AA619741	Interval_621_Other_AA619741	AA619741
Interval_622	chr1	34720022	34720507	+	Intergenic	-81458	Arhgef4	NA	NA	NA	NA	NA	NA	NA	NA	Fam168b/Plekhb2	Other	Arhgef4/Fam168b/Plekhb2	Interval_622_Other_Arhgef4/Fam168b/Plekhb2	Arhgef4
Interval_623	chr1	34726639	34726996	+	Intergenic	-74905	Arhgef4	NA	NA	NA	NA	NA	NA	NA	NA	Fam168b/Plekhb2	Other	Arhgef4/Fam168b/Plekhb2	Interval_623_Other_Arhgef4/Fam168b/Plekhb2	Arhgef4
Interval_624	chr1	34738505	34739170	+	Intergenic	-62885	Arhgef4	TF binding site/CTCF Binding Site/Promoter Flanking Region	NA	NA	DHS_brain_E18	DHS_brain_ad	NA	NA	NA	Fam168b/Plekhb2	Other	Arhgef4/Fam168b/Plekhb2	Interval_624_Other_Arhgef4/Fam168b/Plekhb2	Arhgef4
Interval_625	chr1	34748832	34750859	+	Intergenic	-51877	Arhgef4	Enhancer	NA	H3K4m1_Cor_8w/H3K4m1_Cor_8w/H3K4m1_Cor_8w	NA	NA	NA	NA	NA	NA	Enhancer	Arhgef4	Interval_625_Enhancer_Arhgef4	Arhgef4
Interval_626	chr1	34766708	34767099	+	Intergenic	-34819	Arhgef4	NA	NA	NA	NA	NA	NA	NA	NA	NA	Other	Arhgef4	Interval_626_Other_Arhgef4	Arhgef4
Interval_627	chr1	34767234	34767757	+	Intergenic	-34227	Arhgef4	NA	NA	NA	NA	NA	NA	NA	NA	NA	Other	Arhgef4	Interval_627_Other_Arhgef4	Arhgef4
Interval_628	chr1	34774460	34774792	+	Intergenic	-27096	Arhgef4	NA	NA	NA	NA	NA	NA	NA	NA	NA	Other	Arhgef4	Interval_628_Other_Arhgef4	Arhgef4
Interval_629	chr1	34784093	34784555	+	Intergenic	-17398	Arhgef4	NA	NA	NA	NA	NA	Arhgef4	Arhgef4	NA	Fam168b/Plekhb2	Other	Arhgef4/Fam168b/Plekhb2	Interval_629_Other_Arhgef4/Fam168b/Plekhb2	Arhgef4
Interval_630	chr1	34799106	34799779	+	Intergenic	-2280	Arhgef4	NA	NA	H3K4m1_Cor_8w/H3K4m1_Cor_8w/H3K4m1_Cor_8w	NA	NA	Arhgef4/Arhgef4/Fam168b	Arhgef4/Arhgef4/Fam168b	NA	Fam168b/Plekhb2	Enhancer	Arhgef4/Fam168b/Plekhb2	Interval_630_Enhancer_Arhgef4/Fam168b/Plekhb2	Arhgef4
Interval_631	chr1	34801460	34802418	+	exon (Arhgef4, exon 1 of 10)	217	Arhgef4	Promoter	H3K4m1_Fo_P0/H3K4m1_Fo_P0	NA	DHS_brain_E18	DHS_brain_ad	Arhgef4/Arhgef4/Fam168b	Arhgef4/Arhgef4/Fam168b	NA	Fam168b/Plekhb2	Promoter	Arhgef4	Interval_631_Promoter_Arhgef4	Arhgef4
Interval_632	chr1	34804693	34805385	+	exon (Arhgef4, exon 2 of 10)	3317	Arhgef4	NA	NA	H3K4m1_Cor_8w	NA	NA	Fam168b	Fam168b	NA	Fam168b/Plekhb2	Enhancer	Arhgef4/Fam168b/Plekhb2	Interval_632_Enhancer_Arhgef4/Fam168b/Plekhb2	Arhgef4
Interval_633	chr1	34812802	34814879	+	exon (Fam168b, exon 8 of 8)	12118	Arhgef4	NA	NA	H3K4m1_Cor_8w/H3K4m1_Cor_8w	NA	DHS_brain_ad	Fam168b	Fam168b	NA	Fam168b/Plekhb2	Enhancer	Arhgef4/Fam168b/Plekhb2	Interval_633_Enhancer_Arhgef4/Fam168b/Plekhb2	Arhgef4
Interval_634	chr1	34819140	34819844	+	intron (Fam168b, intron 5 of 6)	17770	Arhgef4	NA	NA	H3K4m1_Cor_8w	NA	NA	Fam168b	Fam168b	NA	Fam168b/Plekhb2	Enhancer	Arhgef4/Fam168b/Plekhb2	Interval_634_Enhancer_Arhgef4/Fam168b/Plekhb2	Arhgef4
Interval_635	chr1	34822954	34824831	+	intron (Fam168b, intron 3 of 6)	19158	Fam168b	Promoter Flanking Region	NA	H3K4m1_Cor_8w/H3K4m1_Cor_8w/H3K4m1_Cor_8w/H3K4m1_Cor_8w	NA	NA	Fam168b	Fam168b	NA	Fam168b/Plekhb2/Arhgef4	Enhancer	Fam168b/Plekhb2/Arhgef4	Interval_635_Enhancer_Fam168b/Plekhb2/Arhgef4	Fam168b
Interval_636	chr1	34830794	34831539	+	intron (Fam168b, intron 2 of 6)	11884	Fam168b	Open chromatin	NA	H3K4m1_Cor_8w	NA	NA	Fam168b	Fam168b	NA	Arhgef4	Enhancer	Fam168b/Arhgef4	Interval_636_Enhancer_Fam168b/Arhgef4	Fam168b
Interval_637	chr1	34837449	34838507	+	intron (Fam168b, intron 1 of 6)	5072	Fam168b	NA	NA	H3K4m1_Cor_8w	NA	NA	Fam168b	Fam168b	NA	Arhgef4	Enhancer	Fam168b/Arhgef4	Interval_637_Enhancer_Fam168b/Arhgef4	Fam168b
Interval_638	chr1	34838556	34838969	+	intron (Fam168b, intron 1 of 6)	4288	Fam168b	NA	NA	NA	NA	NA	Fam168b	Fam168b	NA	Arhgef4	Other	Fam168b/Arhgef4	Interval_638_Other_Fam168b/Arhgef4	Fam168b
Interval_639	chr1	34841312	34843492	+	intron (Fam168b, intron 1 of 6)	648	Fam168b	Promoter	H3K4m1_Fo_P0/H3K4m1_Fo_P0	NA	DHS_brain_E18	DHS_brain_ad	Fam168b	Fam168b	NA	Arhgef4	Promoter	Fam168b	Interval_639_Promoter_Fam168b	Fam168b
Interval_640	chr1	34849410	34850691	+	promoter-TSS (Plekhb2)	91	Plekhb2	Promoter	H3K4m1_Fo_P0/H3K4m1_Fo_P0	H3K4m1_Cor_8w	DHS_brain_E18	DHS_brain_ad	NA	NA	NA	Arhgef4	Promoter	Plekhb2	Interval_640_Promoter_Plekhb2	Plekhb2
Interval_641	chr1	34867302	34867749	+	intron (Plekhb2, intron 6 of 7)	17566	Plekhb2	Promoter Flanking Region/CTCF Binding Site/TF binding site	NA	NA	DHS_brain_E18	DHS_brain_ad	NA	NA	NA	NA	Other	Plekhb2	Interval_641_Other_Plekhb2	Plekhb2
Interval_642	chr1	34891493	34891810	+	Intergenic	41692	Plekhb2	Promoter Flanking Region/CTCF Binding Site	NA	NA	DHS_brain_E18	DHS_brain_ad	NA	NA	NA	NA	Other	Plekhb2	Interval_642_Other_Plekhb2	Plekhb2
Interval_643	chr1	34896653	34897155	+	Intergenic	46945	Plekhb2	TF binding site/Promoter Flanking Region/CTCF Binding Site	NA	NA	NA	DHS_brain_ad	NA	NA	NA	NA	Other	Plekhb2	Interval_643_Other_Plekhb2	Plekhb2
Interval_644	chr1	35212203	35212961	+	Intergenic	362623	Plekhb2	NA	NA	NA	DHS_brain_E18	NA	NA	NA	NA	NA	Other	Plekhb2	Interval_644_Other_Plekhb2	NA
Interval_645	chr1	35265315	35266882	+	Intergenic	416139	Plekhb2	CTCF Binding Site	NA	NA	NA	NA	NA	NA	NA	NA	Other	Plekhb2	Interval_645_Other_Plekhb2	NA
Interval_646	chr1	35274770	35275637	+	Intergenic	425244	Plekhb2	NA	NA	NA	NA	NA	NA	NA	NA	NA	Other	Plekhb2	Interval_646_Other_Plekhb2	NA
Interval_647	chr1	35311409	35312199	+	Intergenic	461845	Plekhb2	NA	NA	NA	NA	NA	NA	NA	NA	NA	Other	Plekhb2	Interval_647_Other_Plekhb2	NA
Interval_648	chr1	35385381	35385778	+	Intergenic	535620	Plekhb2	CTCF Binding Site/Promoter Flanking Region/Enhancer/TF binding site	NA	NA	NA	DHS_brain_ad	NA	NA	NA	NA	Enhancer	Plekhb2	Interval_648_Enhancer_Plekhb2	NA
Interval_649	chr1	35400864	35401637	+	Intergenic	551291	Plekhb2	NA	NA	NA	NA	NA	NA	NA	NA	NA	Other	Plekhb2	Interval_649_Other_Plekhb2	NA
Interval_650	chr1	35468558	35469949	+	Intergenic	-599147	Hs6st1	Open chromatin	NA	NA	NA	NA	NA	NA	NA	NA	Other	Hs6st1	Interval_650_Other_Hs6st1	Hs6st1
Interval_651	chr1	35560304	35560712	+	Intergenic	-507892	Hs6st1	NA	NA	NA	NA	NA	NA	NA	NA	NA	Other	Hs6st1	Interval_651_Other_Hs6st1	Hs6st1
Interval_652	chr1	35562502	35563286	+	Intergenic	-505506	Hs6st1	Open chromatin	NA	NA	NA	NA	NA	NA	NA	NA	Other	Hs6st1	Interval_652_Other_Hs6st1	Hs6st1
Interval_653	chr1	35586047	35586505	+	Intergenic	-482124	Hs6st1	Enhancer	NA	NA	NA	NA	NA	NA	NA	NA	Enhancer	Hs6st1	Interval_653_Enhancer_Hs6st1	Hs6st1
Interval_654	chr1	35605174	35606984	+	Intergenic	-462321	Hs6st1	NA	NA	NA	NA	NA	NA	NA	NA	NA	Other	Hs6st1	Interval_654_Other_Hs6st1	Hs6st1
Interval_655	chr1	35647579	35648186	+	Intergenic	-420518	Hs6st1	NA	NA	NA	NA	NA	NA	NA	NA	NA	Other	Hs6st1	Interval_655_Other_Hs6st1	Hs6st1
Interval_656	chr1	35652911	35653854	+	Intergenic	-415018	Hs6st1	Promoter Flanking Region	NA	NA	DHS_brain_E18	NA	NA	NA	NA	NA	Other	Hs6st1	Interval_656_Other_Hs6st1	Hs6st1
Interval_657	chr1	35697305	35698258	+	Intergenic	-370619	Hs6st1	Open chromatin	NA	NA	NA	NA	NA	NA	NA	NA	Other	Hs6st1	Interval_657_Other_Hs6st1	Hs6st1
Interval_658	chr1	35749501	35750750	+	Intergenic	-318275	Hs6st1	Open chromatin	NA	NA	DHS_brain_E18/DHS_brain_E18	NA	NA	NA	NA	NA	Other	Hs6st1	Interval_658_Other_Hs6st1	Hs6st1
Interval_659	chr1	35759640	35760432	+	Intergenic	-308364	Hs6st1	Enhancer	NA	H3K4m1_Cor_8w	NA	NA	NA	NA	NA	NA	Enhancer	Hs6st1	Interval_659_Enhancer_Hs6st1	Hs6st1
Interval_660	chr1	35770549	35770905	+	Intergenic	-297673	Hs6st1	NA	NA	NA	NA	NA	NA	NA	NA	NA	Other	Hs6st1	Interval_660_Other_Hs6st1	Hs6st1
Interval_661	chr1	35799289	35799588	+	Intergenic	-268962	Hs6st1	NA	NA	NA	NA	NA	NA	NA	NA	NA	Other	Hs6st1	Interval_661_Other_Hs6st1	Hs6st1
Interval_662	chr1	35805879	35807137	+	Intergenic	-261892	Hs6st1	NA	NA	NA	NA	NA	NA	NA	NA	NA	Other	Hs6st1	Interval_662_Other_Hs6st1	Hs6st1
Interval_663	chr1	35811246	35811690	+	Intergenic	-256932	Hs6st1	Promoter Flanking Region	NA	NA	NA	NA	NA	NA	NA	NA	Other	Hs6st1	Interval_663_Other_Hs6st1	Hs6st1
Interval_664	chr1	35846379	35846765	+	Intergenic	-221828	Hs6st1	Promoter Flanking Region/CTCF Binding Site	NA	NA	NA	NA	NA	NA	NA	NA	Other	Hs6st1	Interval_664_Other_Hs6st1	Hs6st1
Interval_665	chr1	35853562	35853909	+	Intergenic	-214665	Hs6st1	Promoter Flanking Region	NA	NA	NA	NA	NA	NA	NA	NA	Other	Hs6st1	Interval_665_Other_Hs6st1	Hs6st1
Interval_666	chr1	35869290	35870412	+	Intergenic	-198549	Hs6st1	Promoter Flanking Region	H3K4m1_Fo_P0	H3K4m1_Cor_8w/H3K4m1_Cor_8w	DHS_brain_E18	DHS_brain_ad	NA	NA	NA	NA	Enhancer	Hs6st1	Interval_666_Enhancer_Hs6st1	Hs6st1
Interval_667	chr1	35875622	35875938	+	Intergenic	-192620	Hs6st1	Promoter Flanking Region	NA	NA	NA	NA	NA	NA	NA	NA	Other	Hs6st1	Interval_667_Other_Hs6st1	Hs6st1
Interval_668	chr1	35879181	35880198	+	Intergenic	-188711	Hs6st1	Promoter Flanking Region	H3K4m1_Fo_P0	H3K4m1_Cor_8w/H3K4m1_Cor_8w	DHS_brain_E18	DHS_brain_ad	NA	NA	NA	NA	Enhancer	Hs6st1	Interval_668_Enhancer_Hs6st1	Hs6st1
Interval_669	chr1	35913607	35913964	+	Intergenic	-154615	Hs6st1	NA	NA	NA	NA	NA	NA	NA	NA	NA	Other	Hs6st1	Interval_669_Other_Hs6st1	Hs6st1
Interval_670	chr1	35935062	35936571	+	Intergenic	-132584	Hs6st1	Promoter Flanking Region/Enhancer/Enhancer	H3K4m1_Fo_P0	H3K4m1_Cor_8w	DHS_brain_E18	DHS_brain_ad	NA	NA	NA	NA	Enhancer	Hs6st1	Interval_670_Enhancer_Hs6st1	Hs6st1
Interval_671	chr1	35945489	35946069	+	Intergenic	-122621	Hs6st1	NA	NA	NA	NA	NA	NA	NA	NA	NA	Other	Hs6st1	Interval_671_Other_Hs6st1	Hs6st1
Interval_672	chr1	35950951	35951782	+	Intergenic	-117034	Hs6st1	NA	NA	NA	NA	DHS_brain_ad	NA	NA	NA	NA	Other	Hs6st1	Interval_672_Other_Hs6st1	Hs6st1
Interval_673	chr1	35973122	35974213	+	Intergenic	-94733	Hs6st1	Promoter Flanking Region	NA	NA	NA	NA	NA	NA	NA	NA	Other	Hs6st1	Interval_673_Other_Hs6st1	Hs6st1
Interval_674	chr1	35992571	35992906	+	Intergenic	-75662	Hs6st1	NA	NA	NA	NA	NA	NA	NA	NA	NA	Other	Hs6st1	Interval_674_Other_Hs6st1	Hs6st1
Interval_675	chr1	36003361	36004257	+	Intergenic	-64591	Hs6st1	NA	NA	NA	NA	NA	NA	NA	NA	NA	Other	Hs6st1	Interval_675_Other_Hs6st1	Hs6st1
Interval_676	chr1	36004314	36005063	+	Intergenic	-63712	Hs6st1	NA	NA	NA	NA	NA	NA	NA	NA	NA	Other	Hs6st1	Interval_676_Other_Hs6st1	Hs6st1
Interval_677	chr1	36008767	36009564	+	Intergenic	-59235	Hs6st1	Enhancer	NA	NA	DHS_brain_E18	DHS_brain_ad	NA	NA	NA	NA	Enhancer	Hs6st1	Interval_677_Enhancer_Hs6st1	Hs6st1
Interval_678	chr1	36017029	36017871	+	Intergenic	-50950	Hs6st1	Promoter Flanking Region	NA	NA	NA	NA	NA	NA	NA	NA	Other	Hs6st1	Interval_678_Other_Hs6st1	Hs6st1
Interval_679	chr1	36030013	36031171	+	Intergenic	-37808	Hs6st1	Promoter	NA	NA	DHS_brain_E18	DHS_brain_ad	NA	NA	NA	NA	Promoter	Hs6st1	Interval_679_Promoter_Hs6st1	Hs6st1
Interval_680	chr1	36064666	36065473	+	Intergenic	-3331	Hs6st1	NA	H3K4m1_Fo_P0/H3K4m1_Fo_P0	NA	DHS_brain_E18	DHS_brain_ad	NA	NA	NA	NA	Enhancer	Hs6st1	Interval_680_Enhancer_Hs6st1	Hs6st1
Interval_681	chr1	36068009	36069039	+	exon (Hs6st1, exon 1 of 2)	124	Hs6st1	Promoter	NA	NA	DHS_brain_E18	DHS_brain_ad	NA	NA	NA	NA	Promoter	Hs6st1	Interval_681_Promoter_Hs6st1	Hs6st1
Interval_682	chr1	36083305	36083955	+	intron (Hs6st1, intron 1 of 1)	15230	Hs6st1	NA	NA	H3K4m1_Cor_8w	NA	NA	NA	NA	NA	NA	Enhancer	Hs6st1	Interval_682_Enhancer_Hs6st1	Hs6st1
Interval_683	chr1	36087260	36087641	+	intron (Hs6st1, intron 1 of 1)	19050	Hs6st1	Promoter Flanking Region	NA	NA	NA	NA	NA	NA	NA	NA	Other	Hs6st1	Interval_683_Other_Hs6st1	Hs6st1
Interval_684	chr1	36088145	36090408	+	intron (Hs6st1, intron 1 of 1)	20876	Hs6st1	Promoter Flanking Region	H3K4m1_Fo_P0	H3K4m1_Cor_8w	NA	NA	NA	NA	NA	NA	Enhancer	Hs6st1	Interval_684_Enhancer_Hs6st1	Hs6st1
Interval_685	chr1	36095553	36095880	+	intron (Hs6st1, intron 1 of 1)	27316	Hs6st1	Promoter Flanking Region	NA	H3K4m1_Cor_8w	DHS_brain_E18	DHS_brain_ad	NA	NA	NA	NA	Enhancer	Hs6st1	Interval_685_Enhancer_Hs6st1	Hs6st1
Interval_686	chr1	36131268	36131690	+	Intergenic	12834	Mir6897	NA	NA	NA	NA	NA	NA	NA	NA	NA	Other	Mir6897	Interval_686_Other_Mir6897	Mir6897
Interval_687	chr1	36131782	36132281	+	Intergenic	12282	Mir6897	Promoter	NA	NA	NA	NA	NA	NA	NA	NA	Promoter	Mir6897	Interval_687_Promoter_Mir6897	Mir6897
Interval_688	chr1	36134532	36134865	+	Intergenic	9615	Mir6897	Promoter Flanking Region/CTCF Binding Site/TF binding site	NA	NA	DHS_brain_E18	DHS_brain_ad	NA	NA	NA	NA	Other	Mir6897	Interval_688_Other_Mir6897	Mir6897
Interval_689	chr1	36140126	36140572	+	exon (Uggt1, exon 41 of 41)	3964	Mir6897	NA	NA	NA	NA	NA	NA	NA	NA	NA	Other	Mir6897	Interval_689_Other_Mir6897	Mir6897
Interval_690	chr1	36160180	36160607	+	intron (Uggt1, intron 31 of 40)	-16080	Mir6897	Promoter Flanking Region	NA	H3K4m1_Cor_8w	NA	NA	NA	NA	NA	Uggt1	Enhancer	Mir6897/Uggt1	Interval_690_Enhancer_Mir6897/Uggt1	Mir6897
Interval_691	chr1	36243585	36244662	+	exon (Uggt1, exon 1 of 41)	179	Uggt1	Promoter	H3K4m1_Fo_P0	H3K4m1_Cor_8w	DHS_brain_E18	DHS_brain_ad	NA	Uggt1/Uggt1	NA	NA	Promoter	Uggt1	Interval_691_Promoter_Uggt1	Uggt1
Interval_692	chr1	36252915	36253277	+	Intergenic	-8794	Uggt1	CTCF Binding Site/Promoter Flanking Region	NA	NA	DHS_brain_E18	DHS_brain_ad	NA	NA	NA	NA	Other	Uggt1	Interval_692_Other_Uggt1	Uggt1
Interval_693	chr1	36254756	36255922	+	Intergenic	-11037	Uggt1	Promoter Flanking Region/CTCF Binding Site	H3K4m1_Fo_P0	NA	NA	NA	NA	NA	NA	NA	Enhancer	Uggt1	Interval_693_Enhancer_Uggt1	Uggt1
Interval_694	chr1	36264006	36264949	+	TTS (Neurl3)	8948	Neurl3	Promoter Flanking Region	NA	NA	NA	NA	NA	NA	NA	NA	Other	Neurl3	Interval_694_Other_Neurl3	Neurl3
Interval_695	chr1	36270447	36270871	+	intron (Neurl3, intron 1 of 3)	2766	Neurl3	Promoter	NA	NA	NA	NA	NA	NA	NA	NA	Promoter	Neurl3	Interval_695_Promoter_Neurl3	Neurl3
Interval_696	chr1	36275468	36276021	+	Intergenic	-2319	Neurl3	NA	NA	NA	NA	NA	NA	NA	NA	NA	Other	Neurl3	Interval_696_Other_Neurl3	Neurl3
Interval_697	chr1	36277415	36279625	+	Intergenic	-5095	Neurl3	CTCF Binding Site/TF binding site/CTCF Binding Site/TF binding site/Promoter Flanking Region	NA	NA	DHS_brain_E18	DHS_brain_ad	NA	NA	NA	NA	Other	Neurl3	Interval_697_Other_Neurl3	Neurl3
Interval_698	chr1	36280920	36281210	+	Intergenic	-7640	Neurl3	Promoter Flanking Region	NA	NA	NA	NA	NA	NA	NA	NA	Other	Neurl3	Interval_698_Other_Neurl3	Neurl3
Interval_699	chr1	36303401	36303862	+	Intergenic	-4102	Arid5a	Promoter Flanking Region	NA	NA	DHS_brain_E18	DHS_brain_ad	NA	NA	NA	NA	Other	Arid5a	Interval_699_Other_Arid5a	Arid5a
Interval_700	chr1	36307417	36310006	+	intron (Arid5a, intron 1 of 5)	978	Arid5a	CTCF Binding Site/Promoter	H3K4m1_Fo_P0	H3K4m1_Cor_8w	DHS_brain_E18	DHS_brain_ad	NA	NA	NA	NA	Promoter	Arid5a	Interval_700_Promoter_Arid5a	Arid5a
Interval_701	chr1	36323245	36324769	+	TTS (Arid5a)	16274	Arid5a	TF binding site/Enhancer/CTCF Binding Site	NA	NA	NA	NA	NA	NA	NA	NA	Enhancer	Arid5a	Interval_701_Enhancer_Arid5a	Arid5a
Interval_702	chr1	36326126	36326440	+	Intergenic	18550	Arid5a	Promoter Flanking Region	NA	NA	NA	NA	NA	NA	NA	NA	Other	Arid5a	Interval_702_Other_Arid5a	Arid5a
Interval_703	chr1	36367928	36369438	+	intron (Kansl3, intron 1 of 20)	498	Kansl3	Promoter	H3K4m1_Fo_P0/H3K4m1_Fo_P0	H3K4m1_Cor_8w	DHS_brain_E18	DHS_brain_ad	NA	4632411B12Rik	NA	NA	Promoter	Kansl3	Interval_703_Promoter_Kansl3	Kansl3
Interval_704	chr1	36370501	36370966	+	Intergenic	-1552	Kansl3	NA	NA	NA	NA	NA	NA	NA	NA	NA	Other	Kansl3	Interval_704_Other_Kansl3	Kansl3
Interval_705	chr1	36379327	36379999	+	intron (Fer1l5, intron 8 of 52)	7372	Fer1l5	Open chromatin/CTCF Binding Site	NA	NA	NA	NA	NA	NA	NA	NA	Other	Fer1l5	Interval_705_Other_Fer1l5	Fer1l5
Interval_706	chr1	36397140	36397648	+	intron (Fer1l5, intron 19 of 52)	25103	Fer1l5	NA	NA	NA	NA	NA	NA	NA	NA	NA	Other	Fer1l5	Interval_706_Other_Fer1l5	Fer1l5
Interval_707	chr1	36401454	36403256	+	intron (Fer1l5, intron 20 of 52)	30064	Fer1l5	Open chromatin/Enhancer	H3K4m1_Fo_P0/H3K4m1_Fo_P0	H3K4m1_Cor_8w	DHS_brain_E18	DHS_brain_ad	Lman2l	Lman2l	NA	NA	Enhancer	Fer1l5/Lman2l	Interval_707_Enhancer_Fer1l5/Lman2l	Fer1l5
Interval_708	chr1	36444565	36445656	+	exon (Lman2l, exon 1 of 9)	161	Lman2l	Promoter	NA	H3K4m1_Cor_8w	DHS_brain_E18	DHS_brain_ad	Lman2l	Lman2l	NA	NA	Promoter	Lman2l	Interval_708_Promoter_Lman2l	Lman2l
Interval_709	chr1	36457133	36458382	+	Intergenic	-12486	Lman2l	Promoter Flanking Region	NA	NA	NA	NA	NA	NA	NA	NA	Other	Lman2l	Interval_709_Other_Lman2l	Lman2l
Interval_710	chr1	36462086	36462841	+	Intergenic	-9134	Cnnm4	Promoter Flanking Region	NA	NA	NA	NA	NA	NA	NA	NA	Other	Cnnm4	Interval_710_Other_Cnnm4	Cnnm4
Interval_711	chr1	36471038	36472268	+	promoter-TSS (Cnnm4)	56	Cnnm4	Promoter	NA	NA	DHS_brain_E18	DHS_brain_ad	NA	NA	NA	NA	Promoter	Cnnm4	Interval_711_Promoter_Cnnm4	Cnnm4
Interval_712	chr1	36478302	36478907	+	intron (Cnnm4, intron 1 of 6)	7007	Cnnm4	NA	NA	NA	NA	NA	NA	NA	NA	NA	Other	Cnnm4	Interval_712_Other_Cnnm4	Cnnm4
Interval_713	chr1	36484556	36485746	+	intron (Cnnm4, intron 1 of 6)	13554	Cnnm4	NA	NA	NA	NA	NA	NA	NA	NA	NA	Other	Cnnm4	Interval_713_Other_Cnnm4	Cnnm4
Interval_714	chr1	36492236	36492969	+	intron (Cnnm4, intron 1 of 6)	-19265	Cnnm3	Promoter Flanking Region/CTCF Binding Site	NA	NA	NA	DHS_brain_ad	Cnnm3/Sema4c	Cnnm3/Sema4c	NA	NA	Other	Cnnm3/Sema4c	Interval_714_Other_Cnnm3/Sema4c	Cnnm3
Interval_715	chr1	36511450	36513782	+	exon (Cnnm3, exon 1 of 8)	749	Cnnm3	Promoter	H3K4m1_Fo_P0	NA	DHS_brain_E18	DHS_brain_ad	Cnnm3/Sema4c	Cnnm3/Sema4c	NA	NA	Promoter	Cnnm3	Interval_715_Promoter_Cnnm3	Cnnm3
Interval_716	chr1	36528401	36528917	+	TTS (Cnnm3)	7897	Ankrd23	Promoter Flanking Region	NA	NA	NA	NA	Ankrd39/Sema4c/Sema4c	Ankrd39/Sema4c	NA	NA	Other	Ankrd23/Ankrd39/Sema4c	Interval_716_Other_Ankrd23/Ankrd39/Sema4c	Ankrd23
Interval_717	chr1	36535628	36536553	+	promoter-TSS (Ankrd23)	466	Ankrd23	NA	NA	H3K4m1_Cor_8w	NA	NA	Ankrd39/Sema4c/Sema4c/Sema4c	Ankrd39/Sema4c	NA	NA	Promoter	Ankrd23	Interval_717_Promoter_Ankrd23	Ankrd23
Interval_718	chr1	36546749	36548301	+	promoter-TSS (Ankrd39)	-273	Ankrd39	Promoter/Promoter Flanking Region	H3K4m1_Fo_P0/H3K4m1_Fo_P0	NA	DHS_brain_E18	DHS_brain_ad	Ankrd39/Sema4c/Sema4c/Sema4c	Ankrd39/Sema4c	NA	NA	Promoter	Ankrd39	Interval_718_Promoter_Ankrd39	Ankrd39
Interval_719	chr1	36556062	36558372	+	intron (Sema4c, intron 1 of 15)	1164	Sema4c	Promoter	H3K4m1_Fo_P0	NA	DHS_brain_E18/DHS_brain_E18/DHS_brain_E18	DHS_brain_ad/DHS_brain_ad	Sema4c/Sema4c/Sema4c	Sema4c	NA	NA	Promoter	Sema4c	Interval_719_Promoter_Sema4c	Sema4c
Interval_720	chr1	36568608	36572226	+	intron (Fam178b, intron 12 of 14)	-12036	Sema4c	Promoter Flanking Region	NA	NA	NA	NA	NA	NA	NA	NA	Other	Sema4c	Interval_720_Other_Sema4c	Sema4c
Interval_721	chr1	36580146	36582079	+	intron (Fam178b, intron 11 of 14)	-22731	Sema4c	Promoter Flanking Region	H3K4m1_Fo_P0	H3K4m1_Cor_8w	DHS_brain_E18	NA	NA	NA	NA	NA	Enhancer	Sema4c	Interval_721_Enhancer_Sema4c	Sema4c
Interval_722	chr1	36588558	36590502	+	intron (Fam178b, intron 10 of 14)	-31149	Sema4c	Promoter Flanking Region	NA	NA	NA	NA	NA	NA	NA	NA	Other	Sema4c	Interval_722_Other_Sema4c	Sema4c
Interval_723	chr1	36595513	36596802	+	intron (Fam178b, intron 10 of 14)	-37776	Sema4c	Promoter Flanking Region	NA	NA	DHS_brain_E18	NA	NA	NA	NA	NA	Other	Sema4c	Interval_723_Other_Sema4c	Sema4c
Interval_724	chr1	36603197	36604732	+	intron (Fam178b, intron 7 of 9)	-45583	Sema4c	Promoter Flanking Region	H3K4m1_Fo_P0/H3K4m1_Fo_P0	H3K4m1_Cor_8w	DHS_brain_E18	NA	NA	NA	NA	NA	Enhancer	Sema4c	Interval_724_Enhancer_Sema4c	Sema4c
Interval_725	chr1	36606926	36607596	+	intron (Fam178b, intron 7 of 9)	-48880	Sema4c	Enhancer	H3K4m1_Fo_P0	H3K4m1_Cor_8w/H3K4m1_Cor_8w	NA	DHS_brain_ad	NA	NA	NA	NA	Enhancer	Sema4c	Interval_725_Enhancer_Sema4c	Sema4c
Interval_726	chr1	36613484	36614051	+	intron (Fam178b, intron 6 of 9)	-55386	Sema4c	NA	NA	NA	NA	NA	NA	NA	NA	NA	Other	Sema4c	Interval_726_Other_Sema4c	Sema4c
Interval_727	chr1	36628292	36629343	+	intron (Fam178b, intron 6 of 9)	54366	Fam178b	Enhancer	NA	H3K4m1_Cor_8w	NA	NA	NA	NA	NA	NA	Enhancer	Fam178b	Interval_727_Enhancer_Fam178b	Fam178b
Interval_728	chr1	36633516	36637157	+	intron (Fam178b, intron 4 of 9)	47847	Fam178b	Promoter Flanking Region/Enhancer/TF binding site/CTCF Binding Site	H3K4m1_Fo_P0/H3K4m1_Fo_P0	NA	DHS_brain_E18/DHS_brain_E18	DHS_brain_ad/DHS_brain_ad	NA	NA	NA	NA	Enhancer	Fam178b	Interval_728_Enhancer_Fam178b	Fam178b
Interval_729	chr1	36646431	36648152	+	intron (Fam178b, intron 3 of 9)	35892	Fam178b	Promoter Flanking Region	NA	NA	NA	NA	NA	NA	NA	NA	Other	Fam178b	Interval_729_Other_Fam178b	Fam178b
Interval_730	chr1	36664565	36665071	+	intron (Fam178b, intron 1 of 9)	18365	Fam178b	CTCF Binding Site/Promoter Flanking Region	NA	NA	NA	NA	NA	NA	NA	NA	Other	Fam178b	Interval_730_Other_Fam178b	Fam178b
Interval_731	chr1	36672802	36673517	+	intron (Fam178b, intron 1 of 9)	10024	Fam178b	NA	NA	H3K4m1_Cor_8w	NA	NA	NA	NA	NA	NA	Enhancer	Fam178b	Interval_731_Enhancer_Fam178b	Fam178b
Interval_732	chr1	36683425	36684700	+	promoter-TSS (Fam178b)	-879	Fam178b	CTCF Binding Site/Promoter Flanking Region	NA	NA	DHS_brain_E18	DHS_brain_ad	NA	NA	NA	NA	Promoter	Fam178b	Interval_732_Promoter_Fam178b	Fam178b
Interval_733	chr1	36691122	36692265	+	intron (Cox5b, intron 1 of 3)	206	Cox5b	Promoter	H3K4m1_Fo_P0	NA	DHS_brain_E18	DHS_brain_ad	NA	NA	NA	NA	Promoter	Cox5b	Interval_733_Promoter_Cox5b	Cox5b
Interval_734	chr1	36696367	36697718	+	Intergenic	5555	Cox5b	CTCF Binding Site	NA	NA	NA	NA	NA	NA	NA	NA	Other	Cox5b	Interval_734_Other_Cox5b	Cox5b
Interval_735	chr1	36708844	36710388	+	intron (Actr1b, intron 1 of 10)	309	Actr1b	Promoter	H3K4m1_Fo_P0	NA	DHS_brain_E18	DHS_brain_ad	NA	Actr1b	NA	NA	Promoter	Actr1b	Interval_735_Promoter_Actr1b	Actr1b
Interval_736	chr1	36737433	36737738	+	intron (4933424G06Rik, intron 5 of 8)	23047	4933424G06Rik	TF binding site/Promoter Flanking Region/CTCF Binding Site	NA	NA	DHS_brain_E18	DHS_brain_ad	NA	NA	NA	NA	Other	4933424G06Rik	Interval_736_Other_4933424G06Rik	4933424G06Rik
Interval_737	chr1	36738452	36738778	+	intron (4933424G06Rik, intron 5 of 8)	24077	4933424G06Rik	NA	NA	NA	NA	NA	NA	NA	NA	NA	Other	4933424G06Rik	Interval_737_Other_4933424G06Rik	4933424G06Rik
Interval_738	chr1	36744394	36744847	+	exon (4933424G06Rik, exon 7 of 9)	-19895	Zap70	Promoter/CTCF Binding Site	NA	NA	DHS_brain_E18	DHS_brain_ad	NA	NA	NA	NA	Promoter	Zap70	Interval_738_Promoter_Zap70	Zap70
Interval_739	chr1	36760638	36761868	+	promoter-TSS (Zap70)	-3262	Zap70	Promoter/Open chromatin	NA	NA	NA	NA	NA	NA	NA	NA	Promoter	Zap70	Interval_739_Promoter_Zap70	Zap70
Interval_740	chr1	36766930	36767579	+	intron (Zap70, intron 1 of 12)	2739	Zap70	NA	NA	NA	NA	NA	NA	NA	NA	NA	Other	Zap70	Interval_740_Other_Zap70	Zap70
Interval_741	chr1	36784587	36785768	+	Intergenic	20662	Zap70	Promoter Flanking Region/CTCF Binding Site	NA	NA	DHS_brain_E18/DHS_brain_E18/DHS_brain_E18	DHS_brain_ad/DHS_brain_ad	NA	NA	NA	Inpp4a	Other	Zap70/Inpp4a	Interval_741_Other_Zap70/Inpp4a	Zap70
Interval_742	chr1	36822535	36823078	+	intron (Tmem131, intron 19 of 40)	58291	Zap70	Promoter Flanking Region	NA	NA	NA	NA	NA	NA	NA	Inpp4a	Other	Zap70/Inpp4a	Interval_742_Other_Zap70/Inpp4a	Zap70
Interval_743	chr1	36830546	36831692	+	intron (Tmem131, intron 11 of 40)	66604	Zap70	Promoter Flanking Region	NA	H3K4m1_Cor_8w/H3K4m1_Cor_8w	NA	DHS_brain_ad	Tmem131	Tmem131	NA	Tmem131	Enhancer	Zap70/Tmem131	Interval_743_Enhancer_Zap70/Tmem131	Zap70
Interval_744	chr1	36860170	36862119	+	intron (Tmem131, intron 4 of 40)	78383	Tmem131	Promoter Flanking Region	H3K4m1_Fo_P0/H3K4m1_Fo_P0	H3K4m1_Cor_8w/H3K4m1_Cor_8w/H3K4m1_Cor_8w	NA	NA	Tmem131	Tmem131/Tmem131	NA	Tmem131	Enhancer	Tmem131	Interval_744_Enhancer_Tmem131	Tmem131
Interval_745	chr1	36864752	36865069	+	intron (Tmem131, intron 4 of 40)	74617	Tmem131	Promoter Flanking Region	H3K4m1_Fo_P0	NA	NA	DHS_brain_ad	Tmem131	Tmem131/Tmem131	NA	NA	Enhancer	Tmem131	Interval_745_Enhancer_Tmem131	Tmem131
Interval_746	chr1	36874966	36875297	+	intron (Tmem131, intron 3 of 40)	64396	Tmem131	Promoter Flanking Region	NA	NA	NA	NA	Tmem131	Tmem131/Tmem131	NA	NA	Other	Tmem131	Interval_746_Other_Tmem131	Tmem131
Interval_747	chr1	36883447	36884447	+	intron (Tmem131, intron 2 of 40)	55580	Tmem131	Promoter Flanking Region	NA	H3K4m1_Cor_8w	NA	NA	Tmem131	Tmem131/Tmem131	NA	NA	Enhancer	Tmem131	Interval_747_Enhancer_Tmem131	Tmem131
Interval_748	chr1	36893228	36893594	+	intron (Tmem131, intron 1 of 40)	46116	Tmem131	Enhancer	NA	NA	NA	NA	Tmem131	Tmem131/Tmem131	NA	NA	Enhancer	Tmem131	Interval_748_Enhancer_Tmem131	Tmem131
Interval_749	chr1	36895401	36896704	+	intron (Tmem131, intron 1 of 40)	43475	Tmem131	NA	NA	H3K4m1_Cor_8w	NA	NA	Tmem131	Tmem131/Tmem131	NA	NA	Enhancer	Tmem131	Interval_749_Enhancer_Tmem131	Tmem131
Interval_750	chr1	36902775	36903934	+	intron (Tmem131, intron 1 of 40)	36173	Tmem131	Promoter Flanking Region	NA	H3K4m1_Cor_8w/H3K4m1_Cor_8w	NA	DHS_brain_ad	Tmem131	Tmem131/Tmem131	NA	NA	Enhancer	Tmem131	Interval_750_Enhancer_Tmem131	Tmem131
Interval_751	chr1	36905330	36905638	+	intron (Tmem131, intron 1 of 40)	34043	Tmem131	Promoter Flanking Region	NA	NA	NA	NA	Tmem131	Tmem131/Tmem131	NA	NA	Other	Tmem131	Interval_751_Other_Tmem131	Tmem131
Interval_752	chr1	36914006	36915134	+	intron (Tmem131, intron 1 of 40)	24957	Tmem131	Promoter Flanking Region	NA	H3K4m1_Cor_8w	NA	NA	Tmem131	Tmem131/Tmem131	NA	NA	Enhancer	Tmem131	Interval_752_Enhancer_Tmem131	Tmem131
Interval_753	chr1	36918659	36921026	+	intron (Tmem131, intron 1 of 40)	19685	Tmem131	Promoter Flanking Region	H3K4m1_Fo_P0	H3K4m1_Cor_8w/H3K4m1_Cor_8w/H3K4m1_Cor_8w/H3K4m1_Cor_8w	NA	NA	Tmem131	Tmem131/Tmem131	NA	NA	Enhancer	Tmem131	Interval_753_Enhancer_Tmem131	Tmem131
Interval_754	chr1	36939014	36940394	+	promoter-TSS (Tmem131)	-177	Tmem131	Promoter	H3K4m1_Fo_P0	NA	DHS_brain_E18/DHS_brain_E18	DHS_brain_ad/DHS_brain_ad	Tmem131	Tmem131/Tmem131	NA	NA	Promoter	Tmem131	Interval_754_Promoter_Tmem131	Tmem131
Interval_755	chr1	36949486	36950591	+	Intergenic	-10511	Tmem131	Enhancer	NA	H3K4m1_Cor_8w	NA	NA	NA	NA	NA	NA	Enhancer	Tmem131	Interval_755_Enhancer_Tmem131	Tmem131
Interval_756	chr1	36976688	36977160	+	Intergenic	-37397	Tmem131	Enhancer	NA	NA	NA	NA	NA	NA	NA	NA	Enhancer	Tmem131	Interval_756_Enhancer_Tmem131	Tmem131
Interval_757	chr1	36986852	36987642	+	Intergenic	-47720	Tmem131	Promoter Flanking Region	NA	NA	NA	NA	NA	NA	NA	NA	Other	Tmem131	Interval_757_Other_Tmem131	Tmem131
Interval_758	chr1	36995814	36997356	+	Intergenic	-57058	Tmem131	Promoter Flanking Region	NA	H3K4m1_Cor_8w	NA	NA	NA	NA	NA	NA	Enhancer	Tmem131	Interval_758_Enhancer_Tmem131	Tmem131
Interval_759	chr1	37024768	37026132	+	Intergenic	-85923	Tmem131	Enhancer	NA	NA	NA	NA	NA	NA	NA	NA	Enhancer	Tmem131	Interval_759_Enhancer_Tmem131	Tmem131
Interval_760	chr1	37028719	37030080	+	Intergenic	-89872	Tmem131	Promoter	H3K4m1_Fo_P0/H3K4m1_Fo_P0	NA	DHS_brain_E18	DHS_brain_ad	NA	NA	NA	NA	Promoter	Tmem131	Interval_760_Promoter_Tmem131	Tmem131
Interval_761	chr1	37060672	37061687	+	Intergenic	-121652	Tmem131	Enhancer	NA	NA	NA	NA	NA	NA	NA	NA	Enhancer	Tmem131	Interval_761_Enhancer_Tmem131	Tmem131
Interval_762	chr1	37063646	37064323	+	Intergenic	-124457	Tmem131	Enhancer	NA	NA	NA	NA	NA	NA	NA	Tmem131	Enhancer	Tmem131	Interval_762_Enhancer_Tmem131	Tmem131
Interval_763	chr1	37077416	37078293	+	Intergenic	-138327	Tmem131	Promoter Flanking Region	H3K4m1_Fo_P0	H3K4m1_Cor_8w	NA	DHS_brain_ad	NA	NA	NA	Tmem131	Enhancer	Tmem131	Interval_763_Enhancer_Tmem131	Tmem131
Interval_764	chr1	37097049	37098071	+	Intergenic	-121645	Cnga3	Open chromatin	H3K4m1_Fo_P0/H3K4m1_Fo_P0	H3K4m1_Cor_8w	DHS_brain_E18/DHS_brain_E18	NA	NA	NA	NA	Tmem131	Enhancer	Cnga3/Tmem131	Interval_764_Enhancer_Cnga3/Tmem131	Cnga3
Interval_765	chr1	37122176	37122979	+	Intergenic	-96628	Cnga3	Enhancer	NA	NA	NA	NA	NA	NA	NA	NA	Enhancer	Cnga3	Interval_765_Enhancer_Cnga3	Cnga3
Interval_766	chr1	37165655	37166680	+	Intergenic	-53038	Cnga3	NA	NA	NA	NA	NA	NA	NA	NA	NA	Other	Cnga3	Interval_766_Other_Cnga3	Cnga3
Interval_767	chr1	37218406	37218812	+	promoter-TSS (Cnga3)	-596	Cnga3	CTCF Binding Site	NA	NA	NA	NA	NA	NA	NA	NA	Promoter	Cnga3	Interval_767_Promoter_Cnga3	Cnga3
Interval_768	chr1	37219821	37220682	+	intron (Cnga3, intron 2 of 7)	1046	Cnga3	Open chromatin	H3K4m1_Fo_P0/H3K4m1_Fo_P0	H3K4m1_Cor_8w	DHS_brain_E18	DHS_brain_ad	NA	NA	NA	NA	Enhancer	Cnga3	Interval_768_Enhancer_Cnga3	Cnga3
Interval_769	chr1	37248292	37248872	+	intron (Cnga3, intron 5 of 7)	29377	Cnga3	Enhancer	NA	NA	NA	NA	NA	NA	NA	4933424G06Rik/Actr1b/Tmem131	Enhancer	Cnga3/4933424G06Rik/Actr1b/Tmem131	Interval_769_Enhancer_Cnga3/4933424G06Rik/Actr1b/Tmem131	Cnga3
Interval_770	chr1	37250414	37250838	+	intron (Cnga3, intron 5 of 7)	31421	Cnga3	CTCF Binding Site/Promoter Flanking Region	NA	NA	DHS_brain_E18	DHS_brain_ad	NA	NA	NA	4933424G06Rik/Actr1b/Tmem131	Other	Cnga3/4933424G06Rik/Actr1b/Tmem131	Interval_770_Other_Cnga3/4933424G06Rik/Actr1b/Tmem131	Cnga3
Interval_771	chr1	37272259	37273258	+	Intergenic	-27080	Inpp4a	Open chromatin/TF binding site/CTCF Binding Site/Promoter Flanking Region	NA	NA	DHS_brain_E18	DHS_brain_ad	NA	NA	NA	NA	Other	Inpp4a	Interval_771_Other_Inpp4a	Inpp4a
Interval_772	chr1	37299640	37300720	+	intron (Inpp4a, intron 1 of 25)	342	Inpp4a	Promoter	NA	NA	DHS_brain_E18	DHS_brain_ad	Inpp4a	Inpp4a/Inpp4a	NA	NA	Promoter	Inpp4a	Interval_772_Promoter_Inpp4a	Inpp4a
Interval_773	chr1	37332521	37333777	+	intron (Inpp4a, intron 1 of 25)	33311	Inpp4a	Enhancer/Enhancer	H3K4m1_Fo_P0	H3K4m1_Cor_8w/H3K4m1_Cor_8w	NA	NA	NA	Inpp4a/Inpp4a/Inpp4a/Inpp4a	NA	NA	Enhancer	Inpp4a	Interval_773_Enhancer_Inpp4a	Inpp4a
Interval_774	chr1	37342139	37342460	+	intron (Inpp4a, intron 1 of 25)	42461	Inpp4a	NA	NA	NA	NA	NA	NA	Inpp4a/Inpp4a/Inpp4a/Inpp4a/Inpp4a	NA	NA	Other	Inpp4a	Interval_774_Other_Inpp4a	Inpp4a
Interval_775	chr1	37347156	37347874	+	intron (Inpp4a, intron 1 of 25)	47677	Inpp4a	Promoter Flanking Region	H3K4m1_Fo_P0	H3K4m1_Cor_8w/H3K4m1_Cor_8w	NA	DHS_brain_ad/DHS_brain_ad	NA	Inpp4a/Inpp4a/Inpp4a/Inpp4a/Inpp4a	NA	Inpp4a	Enhancer	Inpp4a	Interval_775_Enhancer_Inpp4a	Inpp4a
Interval_776	chr1	37350680	37351511	+	intron (Inpp4a, intron 1 of 25)	51257	Inpp4a	Enhancer	NA	H3K4m1_Cor_8w	NA	DHS_brain_ad	NA	Inpp4a/Inpp4a/Inpp4a/Inpp4a/Inpp4a/Inpp4a	NA	Inpp4a	Enhancer	Inpp4a	Interval_776_Enhancer_Inpp4a	Inpp4a
Interval_777	chr1	37353355	37353802	+	intron (Inpp4a, intron 1 of 25)	53740	Inpp4a	NA	NA	NA	NA	NA	NA	Inpp4a/Inpp4a/Inpp4a/Inpp4a/Inpp4a/Inpp4a/Inpp4a	NA	Inpp4a	Other	Inpp4a	Interval_777_Other_Inpp4a	Inpp4a
Interval_778	chr1	37386458	37387072	+	intron (Inpp4a, intron 18 of 25)	43338	Coa5	Promoter Flanking Region	NA	H3K4m1_Cor_8w	NA	NA	NA	NA	NA	Inpp4a	Enhancer	Coa5/Inpp4a	Interval_778_Enhancer_Coa5/Inpp4a	Coa5
Interval_779	chr1	37404861	37405765	+	TTS (Inpp4a)	24790	Coa5	NA	NA	NA	NA	NA	NA	NA	NA	Inpp4a	Other	Coa5/Inpp4a	Interval_779_Other_Coa5/Inpp4a	Coa5
Interval_780	chr1	37419524	37419824	+	exon (Coa5, exon 3 of 3)	10429	Coa5	Promoter Flanking Region	NA	NA	NA	NA	NA	NA	NA	Inpp4a	Other	Coa5/Inpp4a	Interval_780_Other_Coa5/Inpp4a	Coa5
Interval_781	chr1	37429567	37430657	+	promoter-TSS (Coa5)	-9	Coa5	Promoter	NA	NA	DHS_brain_E18	DHS_brain_ad	NA	NA	NA	NA	Promoter	Coa5	Interval_781_Promoter_Coa5	Coa5
Interval_782	chr1	37458558	37459594	+	intron (Mgat4a, intron 8 of 15)	28937	Unc50	NA	NA	NA	NA	NA	NA	NA	NA	NA	Other	Unc50	Interval_782_Other_Unc50	Unc50
Interval_783	chr1	37473869	37474426	+	intron (Mgat4a, intron 5 of 15)	14458	4930594C11Rik	Promoter Flanking Region	NA	H3K4m1_Cor_8w	NA	NA	NA	NA	NA	NA	Enhancer	4930594C11Rik	Interval_783_Enhancer_4930594C11Rik	4930594C11Rik
Interval_784	chr1	37478483	37479358	+	intron (Mgat4a, intron 5 of 15)	9685	4930594C11Rik	Promoter Flanking Region	NA	NA	NA	NA	NA	NA	NA	NA	Other	4930594C11Rik	Interval_784_Other_4930594C11Rik	4930594C11Rik
Interval_785	chr1	37496856	37497220	+	intron (Mgat4a, intron 2 of 14)	-8433	4930594C11Rik	NA	NA	NA	NA	NA	NA	NA	NA	NA	Other	4930594C11Rik	Interval_785_Other_4930594C11Rik	4930594C11Rik
Interval_786	chr1	37500763	37501377	+	intron (Mgat4a, intron 2 of 15)	-12465	4930594C11Rik	Promoter Flanking Region	NA	NA	NA	NA	NA	NA	NA	NA	Other	4930594C11Rik	Interval_786_Other_4930594C11Rik	4930594C11Rik
Interval_787	chr1	37501532	37501942	+	intron (Mgat4a, intron 2 of 15)	-13132	4930594C11Rik	Promoter Flanking Region	NA	NA	NA	NA	NA	NA	NA	NA	Other	4930594C11Rik	Interval_787_Other_4930594C11Rik	4930594C11Rik
Interval_788	chr1	37509978	37510461	+	intron (Mgat4a, intron 2 of 15)	-21614	4930594C11Rik	Promoter Flanking Region	NA	NA	NA	NA	NA	NA	NA	NA	Other	4930594C11Rik	Interval_788_Other_4930594C11Rik	4930594C11Rik
Interval_789	chr1	37511758	37513293	+	intron (Mgat4a, intron 2 of 15)	23879	Mgat4a	Promoter Flanking Region	H3K4m1_Fo_P0	H3K4m1_Cor_8w	DHS_brain_E18	DHS_brain_ad	NA	NA	NA	NA	Enhancer	Mgat4a	Interval_789_Enhancer_Mgat4a	Mgat4a
Interval_790	chr1	37518214	37518940	+	intron (Mgat4a, intron 2 of 15)	17827	Mgat4a	Promoter Flanking Region	NA	H3K4m1_Cor_8w/H3K4m1_Cor_8w/H3K4m1_Cor_8w	NA	NA	NA	NA	NA	NA	Enhancer	Mgat4a	Interval_790_Enhancer_Mgat4a	Mgat4a
Interval_791	chr1	37523503	37523993	+	intron (Mgat4a, intron 2 of 15)	12656	Mgat4a	Enhancer	NA	NA	NA	NA	NA	NA	NA	NA	Enhancer	Mgat4a	Interval_791_Enhancer_Mgat4a	Mgat4a
Interval_792	chr1	37534372	37534868	+	intron (Mgat4a, intron 2 of 15)	1784	Mgat4a	Promoter	NA	H3K4m1_Cor_8w	NA	NA	NA	NA	NA	NA	Promoter	Mgat4a	Interval_792_Promoter_Mgat4a	Mgat4a
Interval_793	chr1	37540459	37541566	+	promoter-TSS (Mgat4a)	-4608	Mgat4a	Promoter	H3K4m1_Fo_P0	NA	DHS_brain_E18	DHS_brain_ad/DHS_brain_ad	NA	NA	NA	NA	Promoter	Mgat4a	Interval_793_Promoter_Mgat4a	Mgat4a
Interval_794	chr1	37551943	37552319	+	Intergenic	-15727	Mgat4a	NA	NA	NA	NA	NA	NA	NA	Mgat4a	NA	Other	Mgat4a	Interval_794_Other_Mgat4a	Mgat4a
Interval_795	chr1	37565170	37566136	+	Intergenic	-29249	Mgat4a	Promoter Flanking Region/Enhancer	NA	NA	NA	NA	NA	NA	Mgat4a	NA	Enhancer	Mgat4a	Interval_795_Enhancer_Mgat4a	Mgat4a
Interval_796	chr1	37585695	37586721	+	Intergenic	-49804	Mgat4a	Promoter Flanking Region	NA	H3K4m1_Cor_8w/H3K4m1_Cor_8w	DHS_brain_E18	DHS_brain_ad	NA	NA	Mgat4a	NA	Enhancer	Mgat4a	Interval_796_Enhancer_Mgat4a	Mgat4a
Interval_797	chr1	37599734	37600506	+	Intergenic	-63716	Mgat4a	Promoter Flanking Region	NA	NA	NA	NA	NA	2010300C02Rik/2010300C02Rik	NA	NA	Other	Mgat4a/2010300C02Rik	Interval_797_Other_Mgat4a/2010300C02Rik	Mgat4a
Interval_798	chr1	37600508	37601682	+	Intergenic	-64691	Mgat4a	Promoter Flanking Region	NA	H3K4m1_Cor_8w/H3K4m1_Cor_8w	NA	NA	2010300C02Rik	2010300C02Rik/2010300C02Rik	NA	NA	Enhancer	Mgat4a/2010300C02Rik	Interval_798_Enhancer_Mgat4a/2010300C02Rik	Mgat4a
Interval_799	chr1	37623983	37624521	+	exon (2010300C02Rik, exon 7 of 10)	-87848	Mgat4a	CTCF Binding Site	NA	NA	NA	NA	2010300C02Rik/2010300C02Rik	2010300C02Rik/2010300C02Rik/2010300C02Rik/2010300C02Rik/2010300C02Rik	NA	NA	Other	Mgat4a/2010300C02Rik	Interval_799_Other_Mgat4a/2010300C02Rik	Mgat4a
Interval_800	chr1	37631123	37631633	+	exon (2010300C02Rik, exon 5 of 10)	88433	2010300C02Rik	Enhancer	NA	NA	NA	NA	2010300C02Rik/2010300C02Rik	2010300C02Rik/2010300C02Rik/2010300C02Rik/2010300C02Rik/2010300C02Rik	NA	NA	Enhancer	2010300C02Rik	Interval_800_Enhancer_2010300C02Rik	2010300C02Rik
Interval_801	chr1	37634569	37634908	+	intron (2010300C02Rik, intron 3 of 9)	85073	2010300C02Rik	CTCF Binding Site/Promoter Flanking Region/Open chromatin	NA	NA	NA	NA	2010300C02Rik/2010300C02Rik	2010300C02Rik/2010300C02Rik/2010300C02Rik/2010300C02Rik/2010300C02Rik	NA	NA	Other	2010300C02Rik	Interval_801_Other_2010300C02Rik	2010300C02Rik
Interval_802	chr1	37638755	37639561	+	intron (2010300C02Rik, intron 2 of 9)	80653	2010300C02Rik	Promoter Flanking Region/CTCF Binding Site	NA	NA	DHS_brain_E18	DHS_brain_ad/DHS_brain_ad	2010300C02Rik/2010300C02Rik/2010300C02Rik	2010300C02Rik/2010300C02Rik/2010300C02Rik/2010300C02Rik/2010300C02Rik/2010300C02Rik	NA	NA	Other	2010300C02Rik	Interval_802_Other_2010300C02Rik	2010300C02Rik
Interval_803	chr1	37677728	37678134	+	intron (2010300C02Rik, intron 1 of 9)	41880	2010300C02Rik	NA	NA	H3K4m1_Cor_8w/H3K4m1_Cor_8w/H3K4m1_Cor_8w	NA	NA	2010300C02Rik/2010300C02Rik/2010300C02Rik/2010300C02Rik	2010300C02Rik/2010300C02Rik/2010300C02Rik/2010300C02Rik/2010300C02Rik/2010300C02Rik/2010300C02Rik/2010300C02Rik/2010300C02Rik/2010300C02Rik/2010300C02Rik/2010300C02Rik	NA	2010300C02Rik	Enhancer	2010300C02Rik	Interval_803_Enhancer_2010300C02Rik	2010300C02Rik
Interval_804	chr1	37678332	37678837	+	intron (2010300C02Rik, intron 1 of 9)	41227	2010300C02Rik	Open chromatin/CTCF Binding Site	NA	NA	DHS_brain_E18	DHS_brain_ad	2010300C02Rik/2010300C02Rik/2010300C02Rik/2010300C02Rik	2010300C02Rik/2010300C02Rik/2010300C02Rik/2010300C02Rik/2010300C02Rik/2010300C02Rik/2010300C02Rik/2010300C02Rik/2010300C02Rik/2010300C02Rik/2010300C02Rik/2010300C02Rik	NA	2010300C02Rik	Other	2010300C02Rik	Interval_804_Other_2010300C02Rik	2010300C02Rik
Interval_805	chr1	37687491	37688724	+	intron (2010300C02Rik, intron 1 of 9)	31704	2010300C02Rik	Enhancer	NA	H3K4m1_Cor_8w/H3K4m1_Cor_8w/H3K4m1_Cor_8w	DHS_brain_E18	NA	2010300C02Rik/2010300C02Rik/2010300C02Rik/2010300C02Rik/2010300C02Rik	2010300C02Rik/2010300C02Rik/2010300C02Rik/2010300C02Rik/2010300C02Rik/2010300C02Rik/2010300C02Rik/2010300C02Rik/2010300C02Rik/2010300C02Rik/2010300C02Rik/2010300C02Rik/2010300C02Rik	NA	2010300C02Rik	Enhancer	2010300C02Rik	Interval_805_Enhancer_2010300C02Rik	2010300C02Rik
Interval_806	chr1	37696311	37697210	+	intron (2010300C02Rik, intron 1 of 9)	23051	2010300C02Rik	Promoter Flanking Region	NA	H3K4m1_Cor_8w/H3K4m1_Cor_8w	NA	DHS_brain_ad	2010300C02Rik/2010300C02Rik/2010300C02Rik/2010300C02Rik/2010300C02Rik/2010300C02Rik	2010300C02Rik/2010300C02Rik/2010300C02Rik/2010300C02Rik/2010300C02Rik/2010300C02Rik/2010300C02Rik/2010300C02Rik/2010300C02Rik/2010300C02Rik/2010300C02Rik/2010300C02Rik/2010300C02Rik/2010300C02Rik/2010300C02Rik	NA	2010300C02Rik	Enhancer	2010300C02Rik	Interval_806_Enhancer_2010300C02Rik	2010300C02Rik
Interval_807	chr1	37719269	37720272	+	promoter-TSS (2010300C02Rik)	41	2010300C02Rik	Promoter	NA	NA	NA	NA	2010300C02Rik/2010300C02Rik/2010300C02Rik/2010300C02Rik/2010300C02Rik/2010300C02Rik	2010300C02Rik/2010300C02Rik/2010300C02Rik/2010300C02Rik/2010300C02Rik/2010300C02Rik/2010300C02Rik/2010300C02Rik/2010300C02Rik/2010300C02Rik/2010300C02Rik/2010300C02Rik/2010300C02Rik/2010300C02Rik/2010300C02Rik/2010300C02Rik/2010300C02Rik/2010300C02Rik/2010300C02Rik	NA	Lipt1/Mitd1/Mrpl30/Tsga10	Promoter	2010300C02Rik	Interval_807_Promoter_2010300C02Rik	2010300C02Rik
Interval_808	chr1	37740258	37740596	+	Intergenic	-20616	2010300C02Rik	NA	NA	NA	NA	NA	NA	NA	NA	Lipt1/Mitd1/Mrpl30/Tsga10	Other	2010300C02Rik/Lipt1/Mitd1/Mrpl30/Tsga10	Interval_808_Other_2010300C02Rik/Lipt1/Mitd1/Mrpl30/Tsga10	2010300C02Rik
Interval_809	chr1	37743667	37744104	+	Intergenic	-24074	2010300C02Rik	NA	NA	NA	NA	NA	NA	NA	NA	NA	Other	2010300C02Rik	Interval_809_Other_2010300C02Rik	2010300C02Rik
Interval_810	chr1	37850573	37851208	+	intron (Tsga10, intron 2 of 19)	14192	Tsga10	NA	NA	NA	NA	NA	NA	NA	NA	2010300C02Rik	Other	Tsga10/2010300C02Rik	Interval_810_Other_Tsga10/2010300C02Rik	Tsga10
Interval_811	chr1	37864533	37865839	+	promoter-TSS (Tsga10)	-104	Tsga10	Promoter	NA	NA	DHS_brain_E18/DHS_brain_E18/DHS_brain_E18	DHS_brain_ad	NA	NA	NA	2010300C02Rik	Promoter	Tsga10	Interval_811_Promoter_Tsga10	Tsga10
Interval_812	chr1	37871521	37872847	+	promoter-TSS (Lipt1)	-22	Lipt1	Promoter	H3K4m1_Fo_P0/H3K4m1_Fo_P0	NA	DHS_brain_E18	DHS_brain_ad/DHS_brain_ad/DHS_brain_ad	NA	NA	NA	2010300C02Rik	Promoter	Lipt1	Interval_812_Promoter_Lipt1	Lipt1
Interval_813	chr1	37889619	37891578	+	promoter-TSS (Mitd1)	121	Mrpl30	Promoter	H3K4m1_Fo_P0	NA	DHS_brain_E18	DHS_brain_ad	NA	NA	NA	2010300C02Rik	Promoter	Mrpl30	Interval_813_Promoter_Mrpl30	Mrpl30
Interval_814	chr1	37903074	37904269	+	Intergenic	12822	Lyg2	CTCF Binding Site/Promoter Flanking Region	NA	NA	NA	NA	NA	NA	NA	2010300C02Rik	Other	Lyg2/2010300C02Rik	Interval_814_Other_Lyg2/2010300C02Rik	Lyg2
Interval_815	chr1	37922253	37923363	+	Intergenic	-6315	Lyg2	NA	NA	NA	NA	NA	NA	NA	NA	NA	Other	Lyg2	Interval_815_Other_Lyg2	Lyg2
Interval_816	chr1	37956488	37957475	+	intron (Lyg1, intron 1 of 5)	778	Lyg1	Open chromatin	NA	NA	NA	NA	NA	NA	NA	NA	Other	Lyg1	Interval_816_Other_Lyg1	Lyg1
Interval_817	chr1	37959090	37960011	+	Intergenic	-1791	Lyg1	NA	NA	NA	NA	DHS_brain_ad/DHS_brain_ad	NA	NA	NA	NA	Other	Lyg1	Interval_817_Other_Lyg1	Lyg1
Interval_818	chr1	37977091	37978012	+	Intergenic	19657	Txndc9	NA	NA	NA	NA	NA	NA	NA	NA	NA	Other	Txndc9	Interval_818_Other_Txndc9	Txndc9
Interval_819	chr1	37985544	37986301	+	exon (Txndc9, exon 5 of 5)	11286	Txndc9	TF binding site/CTCF Binding Site	NA	NA	NA	NA	NA	NA	NA	NA	Other	Txndc9	Interval_819_Other_Txndc9	Txndc9
Interval_820	chr1	37996837	37998639	+	promoter-TSS (Txndc9)	-272	Eif5b	Promoter	NA	NA	DHS_brain_E18/DHS_brain_E18/DHS_brain_E18	DHS_brain_ad/DHS_brain_ad/DHS_brain_ad	NA	NA	Rev1	NA	Promoter	Eif5b	Interval_820_Promoter_Eif5b	Eif5b
Interval_821	chr1	38035468	38036176	+	intron (Eif5b, intron 9 of 23)	37812	Eif5b	NA	NA	NA	NA	NA	NA	NA	Rev1	NA	Other	Eif5b/Rev1	Interval_821_Other_Eif5b/Rev1	Eif5b
Interval_822	chr1	38038924	38039544	+	intron (Eif5b, intron 12 of 23)	41224	Eif5b	NA	NA	H3K4m1_Cor_8w	NA	NA	NA	NA	Rev1	NA	Enhancer	Eif5b/Rev1	Interval_822_Enhancer_Eif5b/Rev1	Eif5b
Interval_823	chr1	38049665	38050062	+	intron (Eif5b, intron 21 of 23)	51853	Eif5b	NA	NA	NA	NA	NA	NA	NA	Eif5b/Txndc9	NA	Other	Eif5b/Txndc9	Interval_823_Other_Eif5b/Txndc9	Eif5b
Interval_824	chr1	38129058	38130556	+	promoter-TSS (Rev1)	-145	Rev1	Promoter	H3K4m1_Fo_P0	NA	DHS_brain_E18/DHS_brain_E18	DHS_brain_ad/DHS_brain_ad	NA	NA	Eif5b/Txndc9	NA	Promoter	Rev1	Interval_824_Promoter_Rev1	Rev1
Interval_825	chr1	38185826	38186125	+	intron (Aff3, intron 18 of 21)	53892	Gm5099	TF binding site/Promoter Flanking Region/CTCF Binding Site	NA	NA	NA	NA	NA	NA	NA	NA	Other	Gm5099	Interval_825_Other_Gm5099	Gm5099
Interval_826	chr1	38198320	38200579	+	intron (Aff3, intron 15 of 21)	67366	Gm5099	Enhancer/Open chromatin	H3K4m1_Fo_P0	H3K4m1_Cor_8w/H3K4m1_Cor_8w/H3K4m1_Cor_8w/H3K4m1_Cor_8w/H3K4m1_Cor_8w	DHS_brain_E18/DHS_brain_E18/DHS_brain_E18	DHS_brain_ad	NA	NA	NA	NA	Enhancer	Gm5099	Interval_826_Enhancer_Gm5099	Gm5099
Interval_827	chr1	38210364	38210826	+	exon (Aff3, exon 12 of 22)	78512	Gm5099	NA	NA	NA	NA	NA	NA	NA	NA	NA	Other	Gm5099	Interval_827_Other_Gm5099	Gm5099
Interval_828	chr1	38222222	38222546	+	intron (Aff3, intron 10 of 21)	90301	Gm5099	NA	NA	NA	NA	NA	NA	NA	NA	NA	Other	Gm5099	Interval_828_Other_Gm5099	Gm5099
Interval_829	chr1	38241342	38242415	+	intron (Aff3, intron 10 of 21)	109795	Gm5099	Promoter Flanking Region	NA	H3K4m1_Cor_8w	NA	NA	NA	NA	NA	NA	Enhancer	Gm5099	Interval_829_Enhancer_Gm5099	NA
Interval_830	chr1	38262257	38263489	+	intron (Aff3, intron 9 of 21)	130790	Gm5099	Promoter Flanking Region	NA	NA	NA	NA	NA	NA	NA	NA	Other	Gm5099	Interval_830_Other_Gm5099	NA
Interval_831	chr1	38291827	38293128	+	intron (Aff3, intron 8 of 21)	160394	Gm5099	Enhancer	NA	H3K4m1_Cor_8w	NA	NA	NA	NA	NA	NA	Enhancer	Gm5099	Interval_831_Enhancer_Gm5099	NA
Interval_832	chr1	38307870	38309207	+	intron (Aff3, intron 8 of 21)	176455	Gm5099	Enhancer	H3K4m1_Fo_P0	H3K4m1_Cor_8w	DHS_brain_E18	NA	NA	NA	NA	NA	Enhancer	Gm5099	Interval_832_Enhancer_Gm5099	NA
Interval_833	chr1	38333885	38334907	+	intron (Aff3, intron 6 of 21)	202313	Gm5099	NA	H3K4m1_Fo_P0	H3K4m1_Cor_8w/H3K4m1_Cor_8w	DHS_brain_E18	DHS_brain_ad	NA	NA	NA	NA	Enhancer	Gm5099	Interval_833_Enhancer_Gm5099	NA
Interval_834	chr1	38390490	38391212	+	intron (Aff3, intron 5 of 21)	236393	Aff3	CTCF Binding Site	NA	H3K4m1_Cor_8w	NA	NA	NA	NA	NA	NA	Enhancer	Aff3	Interval_834_Enhancer_Aff3	NA
Interval_835	chr1	38392886	38393784	+	intron (Aff3, intron 5 of 21)	233909	Aff3	CTCF Binding Site/TF binding site/Enhancer	NA	NA	DHS_brain_E18	DHS_brain_ad	NA	NA	NA	NA	Enhancer	Aff3	Interval_835_Enhancer_Aff3	NA
Interval_836	chr1	38410344	38411311	+	intron (Aff3, intron 4 of 21)	216417	Aff3	Open chromatin	H3K4m1_Fo_P0	H3K4m1_Cor_8w	DHS_brain_E18	NA	NA	NA	NA	NA	Enhancer	Aff3	Interval_836_Enhancer_Aff3	NA
Interval_837	chr1	38428910	38429626	+	intron (Aff3, intron 4 of 21)	197976	Aff3	Promoter Flanking Region	H3K4m1_Fo_P0	H3K4m1_Cor_8w/H3K4m1_Cor_8w	NA	NA	NA	NA	NA	NA	Enhancer	Aff3	Interval_837_Enhancer_Aff3	NA
Interval_838	chr1	38436191	38437237	+	intron (Aff3, intron 4 of 21)	190530	Aff3	NA	H3K4m1_Fo_P0	NA	NA	NA	NA	NA	NA	NA	Enhancer	Aff3	Interval_838_Enhancer_Aff3	NA
Interval_839	chr1	38437629	38437994	+	intron (Aff3, intron 4 of 21)	189433	Aff3	NA	H3K4m1_Fo_P0	H3K4m1_Cor_8w	NA	NA	NA	NA	NA	NA	Enhancer	Aff3	Interval_839_Enhancer_Aff3	NA
Interval_840	chr1	38450212	38451437	+	intron (Aff3, intron 4 of 21)	176420	Aff3	Enhancer	H3K4m1_Fo_P0	H3K4m1_Cor_8w/H3K4m1_Cor_8w	DHS_brain_E18	DHS_brain_ad	NA	NA	NA	NA	Enhancer	Aff3	Interval_840_Enhancer_Aff3	NA
Interval_841	chr1	38545622	38547092	+	intron (Aff3, intron 1 of 21)	80887	Aff3	Enhancer/Promoter Flanking Region	H3K4m1_Fo_P0/H3K4m1_Fo_P0	H3K4m1_Cor_8w	NA	DHS_brain_ad	NA	NA	NA	NA	Enhancer	Aff3	Interval_841_Enhancer_Aff3	Aff3
Interval_842	chr1	38626517	38628598	+	promoter-TSS (Aff3)	-313	Aff3	Promoter	H3K4m1_Fo_P0	NA	NA	NA	NA	NA	NA	NA	Promoter	Aff3	Interval_842_Promoter_Aff3	Aff3
Interval_843	chr1	38641871	38642911	+	Intergenic	-15147	Aff3	NA	NA	NA	NA	NA	NA	NA	NA	NA	Other	Aff3	Interval_843_Other_Aff3	Aff3
Interval_844	chr1	38753033	38753374	+	Intergenic	68012	Lonrf2	NA	NA	NA	NA	NA	NA	NA	NA	NA	Other	Lonrf2	Interval_844_Other_Lonrf2	Lonrf2
Interval_845	chr1	38767185	38768020	+	Intergenic	53613	Lonrf2	Promoter/CTCF Binding Site	H3K4m1_Fo_P0	NA	DHS_brain_E18	DHS_brain_ad	NA	NA	NA	NA	Promoter	Lonrf2	Interval_845_Promoter_Lonrf2	Lonrf2
Interval_846	chr1	38769997	38770338	+	Intergenic	51048	Lonrf2	Promoter Flanking Region/CTCF Binding Site	NA	NA	NA	DHS_brain_ad	NA	NA	NA	NA	Other	Lonrf2	Interval_846_Other_Lonrf2	Lonrf2
Interval_847	chr1	38785991	38787724	+	Intergenic	34358	Lonrf2	Promoter Flanking Region/CTCF Binding Site/Enhancer/Enhancer	H3K4m1_Fo_P0	NA	DHS_brain_E18	DHS_brain_ad	NA	NA	NA	NA	Enhancer	Lonrf2	Interval_847_Enhancer_Lonrf2	Lonrf2
Interval_848	chr1	38791054	38791774	+	Intergenic	29801	Lonrf2	Enhancer	NA	NA	NA	NA	NA	NA	NA	NA	Enhancer	Lonrf2	Interval_848_Enhancer_Lonrf2	Lonrf2
Interval_849	chr1	38795443	38796240	+	exon (Lonrf2, exon 11 of 11)	25374	Lonrf2	NA	NA	H3K4m1_Cor_8w	NA	NA	NA	NA	NA	NA	Enhancer	Lonrf2	Interval_849_Enhancer_Lonrf2	Lonrf2
Interval_850	chr1	38835055	38836768	+	Intergenic	-14696	Lonrf2	CTCF Binding Site/Promoter	H3K4m1_Fo_P0	NA	DHS_brain_E18	DHS_brain_ad	NA	NA	NA	NA	Promoter	Lonrf2	Interval_850_Promoter_Lonrf2	Lonrf2
Interval_851	chr1	38843018	38843656	+	Intergenic	-22122	Lonrf2	Enhancer	NA	NA	NA	NA	NA	NA	NA	NA	Enhancer	Lonrf2	Interval_851_Enhancer_Lonrf2	Lonrf2
Interval_852	chr1	38847751	38848461	+	Intergenic	-26891	Lonrf2	Promoter Flanking Region	H3K4m1_Fo_P0	H3K4m1_Cor_8w	DHS_brain_E18	DHS_brain_ad	NA	NA	NA	NA	Enhancer	Lonrf2	Interval_852_Enhancer_Lonrf2	Lonrf2
Interval_853	chr1	38855966	38856437	+	Intergenic	-34986	Lonrf2	CTCF Binding Site	NA	NA	NA	NA	NA	NA	NA	NA	Other	Lonrf2	Interval_853_Other_Lonrf2	Lonrf2
Interval_854	chr1	38861966	38863253	+	Intergenic	35551	Chst10	CTCF Binding Site/Open chromatin	NA	NA	NA	NA	NA	NA	NA	NA	Other	Chst10	Interval_854_Other_Chst10	Chst10
Interval_855	chr1	38876560	38877788	+	intron (Chst10, intron 3 of 6)	20986	Chst10	Enhancer	NA	H3K4m1_Cor_8w	NA	NA	Chst10	Chst10	NA	NA	Enhancer	Chst10	Interval_855_Enhancer_Chst10	Chst10
Interval_856	chr1	38885179	38885869	+	intron (Chst10, intron 2 of 6)	12636	Chst10	Promoter Flanking Region	NA	NA	NA	NA	Chst10	Chst10	NA	NA	Other	Chst10	Interval_856_Other_Chst10	Chst10
Interval_857	chr1	38893069	38893496	+	intron (Chst10, intron 2 of 6)	4878	Chst10	Promoter Flanking Region	H3K4m1_Fo_P0	NA	NA	NA	Chst10/Chst10	Chst10	Cnot11	NA	Enhancer	Chst10/Cnot11	Interval_857_Enhancer_Chst10/Cnot11	Chst10
Interval_858	chr1	38896841	38898413	+	intron (Chst10, intron 1 of 6)	533	Chst10	Promoter	H3K4m1_Fo_P0	NA	DHS_brain_E18	DHS_brain_ad/DHS_brain_ad	Chst10/Chst10/Chst10	Chst10/Chst10	Cnot11	NA	Promoter	Chst10	Interval_858_Promoter_Chst10	Chst10
Interval_859	chr1	38909323	38912232	+	Intergenic	-12617	Chst10	NA	NA	NA	NA	NA	NA	NA	Cnot11	NA	Other	Chst10/Cnot11	Interval_859_Other_Chst10/Cnot11	Chst10
Interval_860	chr1	38917474	38917802	+	Intergenic	-19478	Chst10	NA	NA	NA	NA	NA	NA	NA	Cnot11	NA	Other	Chst10/Cnot11	Interval_860_Other_Chst10/Cnot11	Chst10
Interval_861	chr1	38972875	38973394	+	Intergenic	-14680	Pdcl3	NA	NA	NA	NA	DHS_brain_ad/DHS_brain_ad	NA	NA	NA	NA	Other	Pdcl3	Interval_861_Other_Pdcl3	Pdcl3
Interval_862	chr1	38987190	38988405	+	promoter-TSS (Pdcl3)	-17	Pdcl3	Promoter	H3K4m1_Fo_P0	NA	DHS_brain_E18	DHS_brain_ad	NA	Pdcl3	NA	Cnot11/Npas2/Rpl31	Promoter	Pdcl3	Interval_862_Promoter_Pdcl3	Pdcl3
Interval_863	chr1	39000364	39001896	+	Intergenic	13316	Pdcl3	CTCF Binding Site/Promoter Flanking Region	NA	NA	DHS_brain_E18	DHS_brain_ad	NA	NA	Cnot11	Cnot11/Npas2/Rpl31	Other	Pdcl3/Cnot11/Npas2/Rpl31	Interval_863_Other_Pdcl3/Cnot11/Npas2/Rpl31	Pdcl3
Interval_864	chr1	39005596	39005933	+	Intergenic	17950	Pdcl3	Promoter Flanking Region	NA	NA	NA	NA	NA	NA	Cnot11	Cnot11/Npas2/Rpl31	Other	Pdcl3/Cnot11/Npas2/Rpl31	Interval_864_Other_Pdcl3/Cnot11/Npas2/Rpl31	Pdcl3
Interval_865	chr1	39007336	39008037	+	Intergenic	19872	Pdcl3	Promoter Flanking Region	NA	NA	NA	NA	NA	NA	Cnot11	Cnot11/Npas2/Rpl31	Other	Pdcl3/Cnot11/Npas2/Rpl31	Interval_865_Other_Pdcl3/Cnot11/Npas2/Rpl31	Pdcl3
Interval_866	chr1	39010808	39011318	+	Intergenic	23249	Pdcl3	CTCF Binding Site/Promoter Flanking Region/Enhancer	NA	NA	DHS_brain_E18	DHS_brain_ad	NA	NA	Cnot11	Cnot11/Npas2/Rpl31	Enhancer	Pdcl3/Cnot11/Npas2/Rpl31	Interval_866_Enhancer_Pdcl3/Cnot11/Npas2/Rpl31	Pdcl3
Interval_867	chr1	39024232	39025976	+	Intergenic	37290	Pdcl3	Promoter Flanking Region	H3K4m1_Fo_P0	H3K4m1_Cor_8w	NA	NA	NA	NA	Cnot11	Npas2	Enhancer	Pdcl3/Cnot11/Npas2	Interval_867_Enhancer_Pdcl3/Cnot11/Npas2	Pdcl3
Interval_868	chr1	39029902	39030321	+	Intergenic	42297	Pdcl3	Promoter Flanking Region/Enhancer	NA	H3K4m1_Cor_8w	NA	NA	NA	NA	Cnot11	Npas2	Enhancer	Pdcl3/Cnot11/Npas2	Interval_868_Enhancer_Pdcl3/Cnot11/Npas2	Pdcl3
Interval_869	chr1	39039815	39040250	+	Intergenic	52218	Pdcl3	NA	NA	NA	NA	NA	NA	NA	Cnot11	Npas2	Other	Pdcl3/Cnot11/Npas2	Interval_869_Other_Pdcl3/Cnot11/Npas2	Pdcl3
Interval_870	chr1	39078724	39079237	+	Intergenic	91166	Pdcl3	Open chromatin/Promoter Flanking Region	NA	NA	NA	NA	NA	NA	NA	Npas2	Other	Pdcl3/Npas2	Interval_870_Other_Pdcl3/Npas2	Pdcl3
Interval_871	chr1	39084353	39087021	+	Intergenic	97873	Pdcl3	Enhancer	NA	H3K4m1_Cor_8w/H3K4m1_Cor_8w/H3K4m1_Cor_8w/H3K4m1_Cor_8w	NA	NA	NA	NA	NA	Npas2	Enhancer	Pdcl3/Npas2	Interval_871_Enhancer_Pdcl3/Npas2	Pdcl3
Interval_872	chr1	39098699	39099743	+	Intergenic	87771	Mir6349	Enhancer	NA	NA	NA	NA	NA	NA	NA	Npas2	Enhancer	Mir6349/Npas2	Interval_872_Enhancer_Mir6349/Npas2	Mir6349
Interval_873	chr1	39106190	39106721	+	Intergenic	80537	Mir6349	Enhancer	NA	NA	NA	NA	NA	NA	NA	NA	Enhancer	Mir6349	Interval_873_Enhancer_Mir6349	Mir6349
Interval_874	chr1	39143226	39144090	+	Intergenic	43334	Mir6349	Enhancer	NA	H3K4m1_Cor_8w	NA	NA	NA	NA	NA	NA	Enhancer	Mir6349	Interval_874_Enhancer_Mir6349	Mir6349
Interval_875	chr1	39191385	39194979	+	Intergenic	-1090	Npas2	Promoter/Enhancer	H3K4m1_Fo_P0	NA	NA	NA	NA	NA	NA	Pdcl3	Promoter	Npas2	Interval_875_Promoter_Npas2	Npas2
Interval_876	chr1	39196170	39197203	+	intron (Npas2, intron 1 of 20)	2414	Npas2	Promoter Flanking Region/Promoter Flanking Region	H3K4m1_Fo_P0	NA	NA	NA	NA	NA	NA	Pdcl3	Enhancer	Npas2/Pdcl3	Interval_876_Enhancer_Npas2/Pdcl3	Npas2
Interval_877	chr1	39217169	39217936	+	intron (Npas2, intron 1 of 20)	23280	Npas2	CTCF Binding Site	NA	NA	NA	NA	NA	NA	NA	Pdcl3	Other	Npas2/Pdcl3	Interval_877_Other_Npas2/Pdcl3	Npas2
Interval_878	chr1	39237574	39238051	+	intron (Npas2, intron 1 of 20)	43540	Npas2	NA	NA	H3K4m1_Cor_8w	NA	NA	NA	NA	NA	NA	Enhancer	Npas2	Interval_878_Enhancer_Npas2	Npas2
Interval_879	chr1	39251552	39251977	+	intron (Npas2, intron 1 of 20)	57492	Npas2	Open chromatin	H3K4m1_Fo_P0	H3K4m1_Cor_8w	DHS_brain_E18	DHS_brain_ad	NA	NA	NA	NA	Enhancer	Npas2	Interval_879_Enhancer_Npas2	Npas2
Interval_880	chr1	39256233	39257388	+	intron (Npas2, intron 1 of 20)	62538	Npas2	NA	NA	NA	NA	NA	NA	NA	NA	NA	Other	Npas2	Interval_880_Other_Npas2	Npas2
Interval_881	chr1	39266423	39267969	+	intron (Npas2, intron 2 of 20)	72924	Npas2	Enhancer	NA	NA	NA	NA	NA	NA	NA	NA	Enhancer	Npas2	Interval_881_Enhancer_Npas2	Npas2
Interval_882	chr1	39281271	39282245	+	intron (Npas2, intron 2 of 20)	-86093	Rpl31	Promoter Flanking Region	NA	H3K4m1_Cor_8w	NA	NA	NA	NA	NA	NA	Enhancer	Rpl31	Interval_882_Enhancer_Rpl31	Rpl31
Interval_883	chr1	39284805	39285327	+	intron (Npas2, intron 2 of 20)	-82785	Rpl31	Promoter Flanking Region	NA	NA	NA	NA	NA	NA	NA	NA	Other	Rpl31	Interval_883_Other_Rpl31	Rpl31
Interval_884	chr1	39301237	39301705	+	intron (Npas2, intron 5 of 20)	-66380	Rpl31	NA	NA	NA	NA	NA	NA	NA	NA	NA	Other	Rpl31	Interval_884_Other_Rpl31	Rpl31
Interval_885	chr1	39307405	39308424	+	intron (Npas2, intron 5 of 20)	-59937	Rpl31	Enhancer	NA	H3K4m1_Cor_8w/H3K4m1_Cor_8w	NA	NA	NA	NA	NA	Npas2/Pdcl3	Enhancer	Rpl31/Npas2/Pdcl3	Interval_885_Enhancer_Rpl31/Npas2/Pdcl3	Rpl31
Interval_886	chr1	39317806	39318773	+	intron (Npas2, intron 7 of 20)	-49562	Rpl31	Enhancer	NA	H3K4m1_Cor_8w/H3K4m1_Cor_8w	NA	NA	Rpl31	Rpl31/Rpl31	NA	Npas2/Pdcl3	Enhancer	Rpl31/Npas2/Pdcl3	Interval_886_Enhancer_Rpl31/Npas2/Pdcl3	Rpl31
Interval_887	chr1	39327262	39328703	+	intron (Npas2, intron 10 of 20)	-39869	Rpl31	NA	NA	H3K4m1_Cor_8w/H3K4m1_Cor_8w	NA	NA	Rpl31	Rpl31/Rpl31/Rpl31	NA	Npas2/Pdcl3	Enhancer	Rpl31/Npas2/Pdcl3	Interval_887_Enhancer_Rpl31/Npas2/Pdcl3	Rpl31
Interval_888	chr1	39331081	39331414	+	intron (Npas2, intron 12 of 20)	-36604	Rpl31	NA	NA	NA	NA	NA	Rpl31	Rpl31/Rpl31/Rpl31/Rpl31	NA	Npas2/Pdcl3	Other	Rpl31/Npas2/Pdcl3	Interval_888_Other_Rpl31/Npas2/Pdcl3	Rpl31
Interval_889	chr1	39340649	39342244	+	intron (Npas2, intron 16 of 20)	-26405	Rpl31	Enhancer/TF binding site/CTCF Binding Site	NA	H3K4m1_Cor_8w	NA	NA	Rpl31/Rpl31	Rpl31/Rpl31/Rpl31/Rpl31/Rpl31	NA	Npas2/Pdcl3	Enhancer	Rpl31/Npas2/Pdcl3	Interval_889_Enhancer_Rpl31/Npas2/Pdcl3	Rpl31
Interval_890	chr1	39361949	39362332	+	exon (Npas2, exon 21 of 21)	-5711	Rpl31	Promoter Flanking Region	NA	NA	NA	NA	Rpl31/Rpl31	Rpl31/Rpl31/Rpl31/Rpl31/Rpl31/Rpl31	Cnot11	Pdcl3	Other	Rpl31/Cnot11/Pdcl3	Interval_890_Other_Rpl31/Cnot11/Pdcl3	Rpl31
Interval_891	chr1	39367089	39368840	+	exon (Rpl31, exon 1 of 5)	113	Rpl31	Promoter	H3K4m1_Fo_P0	H3K4m1_Cor_8w	DHS_brain_E18	DHS_brain_ad	Rpl31/Rpl31	Rpl31/Rpl31/Rpl31/Rpl31/Rpl31/Rpl31	Cnot11	Pdcl3	Promoter	Rpl31	Interval_891_Promoter_Rpl31	Rpl31
Interval_892	chr1	39374063	39374933	+	intron (Tbc1d8, intron 17 of 18)	6647	Rpl31	TF binding site	NA	NA	NA	NA	NA	NA	Cnot11	Pdcl3	Other	Rpl31/Cnot11/Pdcl3	Interval_892_Other_Rpl31/Cnot11/Pdcl3	Rpl31
Interval_893	chr1	39387254	39388361	+	intron (Tbc1d8, intron 9 of 18)	19956	Rpl31	Open chromatin	NA	NA	DHS_brain_E18	NA	NA	NA	Cnot11	Cnot11	Other	Rpl31/Cnot11	Interval_893_Other_Rpl31/Cnot11	Rpl31
Interval_894	chr1	39392276	39394470	+	intron (Tbc1d8, intron 6 of 18)	25522	Rpl31	Promoter Flanking Region/CTCF Binding Site/TF binding site/Promoter Flanking Region	NA	NA	DHS_brain_E18	DHS_brain_ad	NA	NA	Cnot11/Rpl31	Cnot11	Other	Rpl31/Cnot11	Interval_894_Other_Rpl31/Cnot11	Rpl31
Interval_895	chr1	39399397	39399840	+	intron (Tbc1d8, intron 5 of 18)	31767	Rpl31	Enhancer	NA	NA	NA	NA	NA	NA	Rpl31	Cnot11	Enhancer	Rpl31/Cnot11	Interval_895_Enhancer_Rpl31/Cnot11	Rpl31
Interval_896	chr1	39417626	39418199	+	intron (Tbc1d8, intron 2 of 18)	50061	Rpl31	Promoter Flanking Region	NA	NA	NA	NA	NA	NA	Rpl31	Cnot11	Other	Rpl31/Cnot11	Interval_896_Other_Rpl31/Cnot11	Rpl31
Interval_897	chr1	39439655	39440031	+	intron (Tbc1d8, intron 1 of 18)	38912	Tbc1d8	NA	H3K4m1_Fo_P0	H3K4m1_Cor_8w/H3K4m1_Cor_8w	NA	NA	NA	NA	Rpl31	Pdcl3	Enhancer	Tbc1d8/Rpl31/Pdcl3	Interval_897_Enhancer_Tbc1d8/Rpl31/Pdcl3	Tbc1d8
Interval_898	chr1	39443385	39444108	+	intron (Tbc1d8, intron 1 of 18)	35009	Tbc1d8	Enhancer	H3K4m1_Fo_P0	NA	NA	NA	Tbc1d8	Tbc1d8	Cnot11	Pdcl3	Enhancer	Tbc1d8/Cnot11/Pdcl3	Interval_898_Enhancer_Tbc1d8/Cnot11/Pdcl3	Tbc1d8
Interval_899	chr1	39478135	39479106	+	exon (Tbc1d8, exon 1 of 20)	135	Tbc1d8	Promoter	H3K4m1_Fo_P0	NA	DHS_brain_E18/DHS_brain_E18	DHS_brain_ad	Tbc1d8/Tbc1d8/Tbc1d8	Tbc1d8/Tbc1d8/Tbc1d8/Tbc1d8/Tbc1d8	Cnot11	NA	Promoter	Tbc1d8	Interval_899_Promoter_Tbc1d8	Tbc1d8
Interval_900	chr1	39502893	39504501	+	Intergenic	-24942	Tbc1d8	Promoter Flanking Region/CTCF Binding Site/TF binding site	NA	NA	NA	NA	NA	NA	Rpl31	Pdcl3	Other	Tbc1d8/Rpl31/Pdcl3	Interval_900_Other_Tbc1d8/Rpl31/Pdcl3	Tbc1d8
Interval_901	chr1	39530214	39530747	+	Intergenic	-5322	Cnot11	CTCF Binding Site/Promoter Flanking Region	NA	NA	DHS_brain_E18	DHS_brain_ad	NA	NA	Rpl31	Pdcl3	Other	Cnot11/Rpl31/Pdcl3	Interval_901_Other_Cnot11/Rpl31/Pdcl3	Cnot11
Interval_902	chr1	39535250	39536322	+	promoter-TSS (Cnot11)	-16	Cnot11	Promoter	NA	NA	DHS_brain_E18	DHS_brain_ad	NA	NA	Rpl31	Pdcl3	Promoter	Cnot11	Interval_902_Promoter_Cnot11	Cnot11
Interval_903	chr1	39554358	39554858	+	intron (Rnf149, intron 6 of 6)	-5768	Snord89	NA	NA	NA	NA	NA	NA	NA	NA	Creg2	Other	Snord89/Creg2	Interval_903_Other_Snord89/Creg2	Snord89
Interval_904	chr1	39555749	39556568	+	intron (Rnf149, intron 5 of 6)	-7318	Snord89	Open chromatin	NA	H3K4m1_Cor_8w	NA	DHS_brain_ad	NA	NA	NA	Creg2	Enhancer	Snord89/Creg2	Interval_904_Enhancer_Snord89/Creg2	Snord89
Interval_905	chr1	39567842	39568794	+	intron (Rnf149, intron 1 of 6)	9029	Rnf149	NA	NA	H3K4m1_Cor_8w	NA	NA	NA	NA	NA	Creg2	Enhancer	Rnf149/Creg2	Interval_905_Enhancer_Rnf149/Creg2	Rnf149
Interval_906	chr1	39576283	39577933	+	exon (Rnf149, exon 1 of 7)	239	Rnf149	Promoter	NA	NA	DHS_brain_E18	DHS_brain_ad/DHS_brain_ad/DHS_brain_ad	NA	NA	NA	Creg2	Promoter	Rnf149	Interval_906_Promoter_Rnf149	Rnf149
Interval_907	chr1	39598518	39599580	+	Intergenic	-21702	Rnf149	Open chromatin	NA	NA	NA	DHS_brain_ad	NA	NA	NA	NA	Other	Rnf149	Interval_907_Other_Rnf149	Rnf149
Interval_908	chr1	39614664	39615370	+	Intergenic	36165	Creg2	Promoter Flanking Region/CTCF Binding Site	NA	NA	DHS_brain_E18	DHS_brain_ad	NA	NA	NA	NA	Other	Creg2	Interval_908_Other_Creg2	Creg2
Interval_909	chr1	39636397	39636778	+	intron (Creg2, intron 2 of 3)	14595	Creg2	NA	NA	NA	NA	NA	NA	NA	NA	Rnf149/Snord89	Other	Creg2/Rnf149/Snord89	Interval_909_Other_Creg2/Rnf149/Snord89	Creg2
Interval_910	chr1	39646142	39646591	+	intron (Creg2, intron 2 of 3)	4816	Creg2	Promoter Flanking Region	H3K4m1_Fo_P0	H3K4m1_Cor_8w/H3K4m1_Cor_8w	NA	DHS_brain_ad	NA	Creg2/Creg2	NA	Rnf149/Snord89	Enhancer	Creg2/Rnf149/Snord89	Interval_910_Enhancer_Creg2/Rnf149/Snord89	Creg2
Interval_911	chr1	39650104	39651302	+	exon (Creg2, exon 1 of 4)	479	Creg2	NA	NA	NA	NA	DHS_brain_ad/DHS_brain_ad/DHS_brain_ad	NA	Creg2/Creg2	NA	Rnf149/Snord89	Other	Creg2/Rnf149/Snord89	Interval_911_Other_Creg2/Rnf149/Snord89	Creg2
Interval_912	chr1	39656972	39657290	+	Intergenic	-5949	Creg2	NA	NA	NA	NA	NA	NA	NA	NA	Rnf149/Snord89	Other	Creg2/Rnf149/Snord89	Interval_912_Other_Creg2/Rnf149/Snord89	Creg2
Interval_913	chr1	39685799	39686469	+	intron (Rfx8, intron 7 of 14)	34855	Rfx8	Enhancer/CTCF Binding Site/TF binding site	NA	NA	DHS_brain_E18	DHS_brain_ad	NA	NA	NA	Map4k4	Enhancer	Rfx8/Map4k4	Interval_913_Enhancer_Rfx8/Map4k4	Rfx8
Interval_914	chr1	39695055	39695580	+	intron (Rfx8, intron 5 of 14)	25672	Rfx8	Enhancer	NA	NA	NA	NA	Rfx8	NA	NA	Map4k4	Enhancer	Rfx8/Map4k4	Interval_914_Enhancer_Rfx8/Map4k4	Rfx8
Interval_915	chr1	39700858	39703440	+	intron (Rfx8, intron 4 of 14)	18840	Rfx8	Enhancer	NA	NA	DHS_brain_E18	NA	Rfx8	NA	NA	Map4k4	Enhancer	Rfx8/Map4k4	Interval_915_Enhancer_Rfx8/Map4k4	Rfx8
Interval_916	chr1	39710479	39711008	+	intron (Rfx8, intron 3 of 14)	10246	Rfx8	Promoter Flanking Region	NA	NA	NA	NA	Rfx8	NA	NA	NA	Other	Rfx8	Interval_916_Other_Rfx8	Rfx8
Interval_917	chr1	39713683	39715245	+	intron (Rfx8, intron 2 of 14)	6525	Rfx8	Promoter Flanking Region	NA	H3K4m1_Cor_8w	NA	DHS_brain_ad	Rfx8	NA	NA	NA	Enhancer	Rfx8	Interval_917_Enhancer_Rfx8	Rfx8
Interval_918	chr1	39720338	39721564	+	promoter-TSS (Rfx8)	38	Rfx8	Promoter	H3K4m1_Fo_P0/H3K4m1_Fo_P0	H3K4m1_Cor_8w/H3K4m1_Cor_8w	NA	NA	Rfx8	NA	NA	NA	Promoter	Rfx8	Interval_918_Promoter_Rfx8	Rfx8
Interval_919	chr1	39735452	39736593	+	Intergenic	-15033	Rfx8	Promoter Flanking Region	NA	NA	NA	NA	NA	NA	NA	NA	Other	Rfx8	Interval_919_Other_Rfx8	Rfx8
Interval_920	chr1	39741363	39741925	+	Intergenic	-20655	Rfx8	Enhancer	NA	NA	NA	NA	NA	NA	NA	NA	Enhancer	Rfx8	Interval_920_Enhancer_Rfx8	Rfx8
Interval_921	chr1	39746249	39747053	+	Intergenic	-25662	Rfx8	Enhancer	NA	NA	NA	NA	NA	NA	NA	Map4k4	Enhancer	Rfx8/Map4k4	Interval_921_Enhancer_Rfx8/Map4k4	Rfx8
Interval_922	chr1	39749439	39750253	+	Intergenic	-28857	Rfx8	Promoter Flanking Region	NA	NA	NA	NA	NA	NA	NA	Map4k4	Other	Rfx8/Map4k4	Interval_922_Other_Rfx8/Map4k4	Rfx8
Interval_923	chr1	39758514	39759897	+	Intergenic	-38216	Rfx8	Promoter Flanking Region/Promoter Flanking Region	NA	NA	NA	NA	NA	NA	NA	Map4k4	Other	Rfx8/Map4k4	Interval_923_Other_Rfx8/Map4k4	Rfx8
Interval_924	chr1	39761272	39762501	+	Intergenic	-40897	Rfx8	Promoter Flanking Region	NA	H3K4m1_Cor_8w/H3K4m1_Cor_8w	DHS_brain_E18/DHS_brain_E18	DHS_brain_ad/DHS_brain_ad	NA	NA	NA	Map4k4	Enhancer	Rfx8/Map4k4	Interval_924_Enhancer_Rfx8/Map4k4	Rfx8
Interval_925	chr1	39770144	39770937	+	Intergenic	34792	Gm3646	NA	NA	NA	NA	NA	NA	NA	NA	Map4k4	Other	Gm3646/Map4k4	Interval_925_Other_Gm3646/Map4k4	Gm3646
Interval_926	chr1	39772521	39774656	+	Intergenic	31744	Gm3646	Promoter Flanking Region/Enhancer	NA	NA	DHS_brain_E18	DHS_brain_ad	NA	NA	NA	Map4k4	Enhancer	Gm3646/Map4k4	Interval_926_Enhancer_Gm3646/Map4k4	Gm3646
Interval_927	chr1	39804675	39806326	+	promoter-TSS (Gm3646)	-168	Gm3646	Promoter	H3K4m1_Fo_P0/H3K4m1_Fo_P0	NA	DHS_brain_E18	NA	NA	NA	NA	NA	Promoter	Gm3646	Interval_927_Promoter_Gm3646	Gm3646
Interval_928	chr1	39836379	39836801	+	Intergenic	10740	1700066B17Rik	NA	NA	NA	NA	NA	NA	NA	NA	NA	Other	1700066B17Rik	Interval_928_Other_1700066B17Rik	1700066B17Rik
Interval_929	chr1	39838664	39839407	+	Intergenic	8295	1700066B17Rik	Enhancer/Promoter Flanking Region	NA	NA	DHS_brain_E18/DHS_brain_E18	DHS_brain_ad	NA	NA	NA	NA	Enhancer	1700066B17Rik	Interval_929_Enhancer_1700066B17Rik	1700066B17Rik
Interval_930	chr1	39846806	39847204	+	intron (1700066B17Rik, intron 1 of 4)	325	1700066B17Rik	Promoter Flanking Region/CTCF Binding Site	NA	NA	NA	NA	Map4k4	NA	NA	NA	Other	1700066B17Rik/Map4k4	Interval_930_Other_1700066B17Rik/Map4k4	1700066B17Rik
Interval_931	chr1	39867662	39871046	+	Intergenic	-22024	1700066B17Rik	Promoter Flanking Region	H3K4m1_Fo_P0	NA	NA	NA	Map4k4	Map4k4	NA	NA	Enhancer	1700066B17Rik/Map4k4	Interval_931_Enhancer_1700066B17Rik/Map4k4	1700066B17Rik
Interval_932	chr1	39877860	39878524	+	Intergenic	-22721	Map4k4	Promoter Flanking Region	NA	NA	NA	NA	Map4k4	Map4k4	NA	NA	Other	Map4k4	Interval_932_Other_Map4k4	Map4k4
Interval_933	chr1	39900237	39903407	+	intron (Map4k4, intron 2 of 30)	909	Map4k4	Promoter	H3K4m1_Fo_P0	NA	NA	DHS_brain_ad/DHS_brain_ad/DHS_brain_ad	Map4k4/Map4k4	Map4k4	NA	Map4k4	Promoter	Map4k4	Interval_933_Promoter_Map4k4	Map4k4
Interval_934	chr1	39911315	39913905	+	intron (Map4k4, intron 2 of 30)	11697	Map4k4	Promoter Flanking Region/CTCF Binding Site/TF binding site	H3K4m1_Fo_P0/H3K4m1_Fo_P0	H3K4m1_Cor_8w	NA	NA	NA	NA	NA	Map4k4	Enhancer	Map4k4	Interval_934_Enhancer_Map4k4	Map4k4
Interval_935	chr1	39922261	39923981	+	intron (Map4k4, intron 2 of 30)	22208	Map4k4	Promoter Flanking Region	H3K4m1_Fo_P0/H3K4m1_Fo_P0	H3K4m1_Cor_8w/H3K4m1_Cor_8w/H3K4m1_Cor_8w	NA	NA	NA	NA	NA	Map4k4	Enhancer	Map4k4	Interval_935_Enhancer_Map4k4	Map4k4
Interval_936	chr1	39925467	39925824	+	intron (Map4k4, intron 2 of 30)	24732	Map4k4	Promoter Flanking Region	NA	NA	NA	NA	NA	NA	NA	Map4k4	Other	Map4k4	Interval_936_Other_Map4k4	Map4k4
Interval_937	chr1	39931368	39931804	+	intron (Map4k4, intron 2 of 30)	30673	Map4k4	Promoter Flanking Region	H3K4m1_Fo_P0	H3K4m1_Cor_8w	NA	NA	NA	NA	NA	Map4k4	Enhancer	Map4k4	Interval_937_Enhancer_Map4k4	Map4k4
Interval_938	chr1	39932379	39933020	+	intron (Map4k4, intron 2 of 30)	31786	Map4k4	Promoter Flanking Region	NA	H3K4m1_Cor_8w	NA	NA	NA	NA	NA	Map4k4	Enhancer	Map4k4	Interval_938_Enhancer_Map4k4	Map4k4
Interval_939	chr1	39935395	39937097	+	intron (Map4k4, intron 2 of 30)	35333	Map4k4	Promoter Flanking Region/CTCF Binding Site	NA	H3K4m1_Cor_8w/H3K4m1_Cor_8w	NA	DHS_brain_ad	NA	NA	NA	Map4k4	Enhancer	Map4k4	Interval_939_Enhancer_Map4k4	Map4k4
Interval_940	chr1	39941365	39943408	+	intron (Map4k4, intron 2 of 30)	41473	Map4k4	Promoter Flanking Region	H3K4m1_Fo_P0/H3K4m1_Fo_P0	H3K4m1_Cor_8w/H3K4m1_Cor_8w/H3K4m1_Cor_8w	DHS_brain_E18	DHS_brain_ad	NA	NA	NA	Map4k4/Creg2/Map4k4	Enhancer	Map4k4/Creg2	Interval_940_Enhancer_Map4k4/Creg2	Map4k4
Interval_941	chr1	39947197	39950223	+	intron (Map4k4, intron 2 of 30)	47797	Map4k4	Promoter Flanking Region/CTCF Binding Site	H3K4m1_Fo_P0/H3K4m1_Fo_P0	H3K4m1_Cor_8w/H3K4m1_Cor_8w/H3K4m1_Cor_8w/H3K4m1_Cor_8w/H3K4m1_Cor_8w	DHS_brain_E18	NA	NA	NA	NA	Creg2/Map4k4	Enhancer	Map4k4/Creg2	Interval_941_Enhancer_Map4k4/Creg2	Map4k4
Interval_942	chr1	39958398	39958744	+	intron (Map4k4, intron 2 of 30)	57658	Map4k4	Promoter Flanking Region	H3K4m1_Fo_P0	NA	NA	NA	NA	NA	NA	Creg2/Map4k4	Enhancer	Map4k4/Creg2	Interval_942_Enhancer_Map4k4/Creg2	Map4k4
Interval_943	chr1	39962841	39963816	+	intron (Map4k4, intron 3 of 30)	62415	Map4k4	Promoter Flanking Region	NA	H3K4m1_Cor_8w/H3K4m1_Cor_8w/H3K4m1_Cor_8w/H3K4m1_Cor_8w	NA	NA	NA	NA	NA	Creg2/Map4k4	Enhancer	Map4k4/Creg2	Interval_943_Enhancer_Map4k4/Creg2	Map4k4
Interval_944	chr1	39965130	39965601	+	intron (Map4k4, intron 3 of 30)	64452	Map4k4	Promoter Flanking Region	NA	H3K4m1_Cor_8w	NA	NA	NA	NA	NA	Creg2/Map4k4	Enhancer	Map4k4/Creg2	Interval_944_Enhancer_Map4k4/Creg2	Map4k4
Interval_945	chr1	39970195	39970486	+	intron (Map4k4, intron 3 of 30)	69427	Map4k4	Promoter Flanking Region	H3K4m1_Fo_P0	NA	NA	NA	NA	NA	NA	Creg2/Map4k4	Enhancer	Map4k4/Creg2	Interval_945_Enhancer_Map4k4/Creg2	Map4k4
Interval_946	chr1	39976823	39978116	+	intron (Map4k4, intron 5 of 30)	76556	Map4k4	Promoter Flanking Region/CTCF Binding Site	NA	H3K4m1_Cor_8w	DHS_brain_E18	NA	NA	NA	NA	Creg2/Map4k4	Enhancer	Map4k4/Creg2	Interval_946_Enhancer_Map4k4/Creg2	Map4k4
Interval_947	chr1	39982537	39983085	+	intron (Map4k4, intron 6 of 30)	81898	Map4k4	Promoter Flanking Region	NA	H3K4m1_Cor_8w	NA	NA	NA	NA	NA	Creg2/Map4k4	Enhancer	Map4k4/Creg2	Interval_947_Enhancer_Map4k4/Creg2	Map4k4
Interval_948	chr1	40000613	40002621	+	intron (Map4k4, intron 16 of 29)	-83151	Il1r2	Promoter Flanking Region/CTCF Binding Site/Promoter Flanking Region	NA	H3K4m1_Cor_8w/H3K4m1_Cor_8w	NA	NA	NA	NA	NA	NA	Enhancer	Il1r2	Interval_948_Enhancer_Il1r2	Il1r2
Interval_949	chr1	40030668	40031297	+	Intergenic	-53786	Il1r2	NA	NA	NA	NA	NA	NA	NA	NA	NA	Other	Il1r2	Interval_949_Other_Il1r2	Il1r2
Interval_950	chr1	40033687	40034274	+	Intergenic	-50788	Il1r2	Promoter Flanking Region	NA	H3K4m1_Cor_8w	NA	DHS_brain_ad	NA	NA	NA	NA	Enhancer	Il1r2	Interval_950_Enhancer_Il1r2	Il1r2
Interval_951	chr1	40085304	40086558	+	promoter-TSS (Gm16894)	-80	Gm16894	Promoter	H3K4m1_Fo_P0	H3K4m1_Cor_8w	DHS_brain_E18	DHS_brain_ad	NA	NA	NA	NA	Promoter	Gm16894	Interval_951_Promoter_Gm16894	Gm16894
Interval_952	chr1	40115421	40118399	+	intron (Il1r2, intron 5 of 8)	-31059	Gm16894	Enhancer/TF binding site/CTCF Binding Site/CTCF Binding Site/Promoter Flanking Region/TF binding site	NA	NA	NA	DHS_brain_ad/DHS_brain_ad	NA	NA	NA	NA	Enhancer	Gm16894	Interval_952_Enhancer_Gm16894	Gm16894
Interval_953	chr1	40139355	40140697	+	Intergenic	-54175	Gm16894	Promoter Flanking Region	NA	H3K4m1_Cor_8w	NA	DHS_brain_ad	NA	Il1r1/Il1r1	NA	NA	Enhancer	Gm16894/Il1r1	Interval_953_Enhancer_Gm16894/Il1r1	Gm16894
Interval_954	chr1	40149069	40149792	+	Intergenic	-63579	Gm16894	NA	NA	NA	NA	NA	NA	Il1r1/Il1r1	NA	NA	Other	Gm16894/Il1r1	Interval_954_Other_Gm16894/Il1r1	Gm16894
Interval_955	chr1	40171684	40172508	+	Intergenic	-52984	Il1r1	Enhancer	NA	NA	DHS_brain_E18	DHS_brain_ad	NA	Il1r1/Il1r1	NA	NA	Enhancer	Il1r1	Interval_955_Enhancer_Il1r1	Il1r1
Interval_956	chr1	40173960	40174764	+	Intergenic	-50718	Il1r1	Enhancer	NA	NA	NA	NA	NA	Il1r1/Il1r1	NA	NA	Enhancer	Il1r1	Interval_956_Enhancer_Il1r1	Il1r1
Interval_957	chr1	40180811	40181994	+	Intergenic	-43678	Il1r1	Promoter Flanking Region/Open chromatin	NA	NA	NA	NA	NA	Il1r1/Il1r1	NA	NA	Other	Il1r1	Interval_957_Other_Il1r1	Il1r1
Interval_958	chr1	40224728	40225417	+	promoter-TSS (Il1r1)	-8	Il1r1	Promoter	NA	NA	NA	NA	NA	Il1r1/Il1r1	NA	NA	Promoter	Il1r1	Interval_958_Promoter_Il1r1	Il1r1
Interval_959	chr1	40266115	40267394	+	exon (Il1r1, exon 1 of 11)	41674	Il1r1	Promoter	H3K4m1_Fo_P0	H3K4m1_Cor_8w	NA	NA	NA	Il1r1/Il1r1	NA	NA	Promoter	Il1r1	Interval_959_Promoter_Il1r1	Il1r1
Interval_960	chr1	40274602	40275967	+	intron (Il1r1, intron 1 of 10)	-49305	Il1rl2	Promoter Flanking Region	NA	NA	NA	NA	NA	NA	NA	NA	Other	Il1rl2	Interval_960_Other_Il1rl2	Il1rl2
Interval_961	chr1	40311210	40312038	+	intron (Il1r1, intron 9 of 10)	-12965	Il1rl2	Open chromatin/Open chromatin	NA	NA	NA	NA	NA	NA	NA	NA	Other	Il1rl2	Interval_961_Other_Il1rl2	Il1rl2
Interval_962	chr1	40324485	40325809	+	intron (Il1rl2, intron 1 of 10)	558	Il1rl2	Promoter	NA	NA	NA	NA	NA	NA	NA	NA	Promoter	Il1rl2	Interval_962_Promoter_Il1rl2	Il1rl2
Interval_963	chr1	40357770	40359097	+	intron (Il1rl2, intron 9 of 10)	33844	Il1rl2	Promoter Flanking Region	NA	H3K4m1_Cor_8w	NA	DHS_brain_ad	NA	NA	NA	NA	Enhancer	Il1rl2	Interval_963_Enhancer_Il1rl2	Il1rl2
Interval_964	chr1	40374914	40375770	+	Intergenic	50753	Il1rl2	Enhancer	NA	NA	NA	NA	NA	NA	NA	NA	Enhancer	Il1rl2	Interval_964_Enhancer_Il1rl2	Il1rl2
Interval_965	chr1	40378559	40380426	+	Intergenic	-50078	Il1rl1	TF binding site/CTCF Binding Site/TF binding site/Promoter Flanking Region/CTCF Binding Site/CTCF Binding Site	NA	NA	DHS_brain_E18/DHS_brain_E18	DHS_brain_ad	NA	NA	NA	NA	Other	Il1rl1	Interval_965_Other_Il1rl1	Il1rl1
Interval_966	chr1	40414535	40415188	+	Intergenic	-14709	Il1rl1	Promoter Flanking Region	NA	NA	NA	NA	NA	NA	NA	NA	Other	Il1rl1	Interval_966_Other_Il1rl1	Il1rl1
Interval_967	chr1	40439804	40440232	+	intron (Il1rl1, intron 1 of 7)	10448	Il1rl1	NA	NA	NA	NA	NA	NA	NA	NA	NA	Other	Il1rl1	Interval_967_Other_Il1rl1	Il1rl1
Interval_968	chr1	40444784	40445609	+	intron (Il1rl1, intron 6 of 7)	15626	Il1rl1	NA	NA	NA	NA	DHS_brain_ad	NA	NA	NA	NA	Other	Il1rl1	Interval_968_Other_Il1rl1	Il1rl1
Interval_969	chr1	40515021	40515465	+	promoter-TSS (Il18rap)	-119	Il18rap	Promoter Flanking Region	NA	NA	NA	NA	NA	NA	NA	NA	Promoter	Il18rap	Interval_969_Promoter_Il18rap	Il18rap
Interval_970	chr1	40579993	40580316	+	promoter-TSS (Slc9a4)	-73	Slc9a4	Promoter/CTCF Binding Site	NA	NA	DHS_brain_E18	DHS_brain_ad	NA	NA	NA	NA	Promoter	Slc9a4	Interval_970_Promoter_Slc9a4	Slc9a4
Interval_971	chr1	40614058	40615370	+	intron (Slc9a4, intron 8 of 11)	34487	Slc9a4	NA	NA	NA	NA	NA	NA	NA	NA	NA	Other	Slc9a4	Interval_971_Other_Slc9a4	Slc9a4
Interval_972	chr1	40634779	40635762	+	Intergenic	-46442	Slc9a2	Enhancer	NA	NA	NA	NA	NA	NA	NA	NA	Enhancer	Slc9a2	Interval_972_Enhancer_Slc9a2	Slc9a2
Interval_973	chr1	40680685	40682221	+	promoter-TSS (Slc9a2)	-259	Slc9a2	Promoter	H3K4m1_Fo_P0	NA	NA	NA	NA	Slc9a2	Mfsd9	NA	Promoter	Slc9a2	Interval_973_Promoter_Slc9a2	Slc9a2
Interval_974	chr1	40768842	40769429	+	TTS (Slc9a2)	21522	Mfsd9	Enhancer/CTCF Binding Site	NA	NA	NA	DHS_brain_ad	NA	NA	Slc9a2	NA	Enhancer	Mfsd9/Slc9a2	Interval_974_Enhancer_Mfsd9/Slc9a2	Mfsd9
Interval_975	chr1	40789576	40791125	+	intron (Mfsd9, intron 1 of 5)	307	Mfsd9	Promoter	H3K4m1_Fo_P0	H3K4m1_Cor_8w	DHS_brain_E18	DHS_brain_ad	NA	NA	Slc9a2	NA	Promoter	Mfsd9	Interval_975_Promoter_Mfsd9	Mfsd9
Interval_976	chr1	40797305	40797989	+	Intergenic	-6990	Mfsd9	CTCF Binding Site/TF binding site	NA	NA	NA	DHS_brain_ad	NA	NA	NA	NA	Other	Mfsd9	Interval_976_Other_Mfsd9	Mfsd9
Interval_977	chr1	40817695	40818235	+	intron (Tmem182, intron 3 of 4)	12364	Tmem182	NA	NA	NA	NA	NA	NA	NA	NA	NA	Other	Tmem182	Interval_977_Other_Tmem182	Tmem182
Interval_978	chr1	40824249	40825624	+	intron (Tmem182, intron 3 of 4)	19335	Tmem182	Promoter Flanking Region	NA	NA	DHS_brain_E18	NA	NA	NA	NA	NA	Other	Tmem182	Interval_978_Other_Tmem182	Tmem182
Interval_979	chr1	40847626	40848193	+	intron (Tmem182, intron 4 of 4)	42308	Tmem182	NA	NA	NA	NA	DHS_brain_ad	NA	NA	NA	NA	Other	Tmem182	Interval_979_Other_Tmem182	Tmem182
Interval_980	chr1	40878338	40880760	+	Intergenic	73948	Tmem182	CTCF Binding Site	NA	H3K4m1_Cor_8w	DHS_brain_E18	DHS_brain_ad	NA	NA	NA	NA	Enhancer	Tmem182	Interval_980_Enhancer_Tmem182	Tmem182
Interval_981	chr1	40883677	40884108	+	Intergenic	78291	Tmem182	NA	NA	NA	NA	NA	NA	NA	NA	NA	Other	Tmem182	Interval_981_Other_Tmem182	Tmem182
Interval_982	chr1	40889616	40890500	+	Intergenic	84457	Tmem182	Enhancer	H3K4m1_Fo_P0	NA	NA	NA	NA	NA	NA	NA	Enhancer	Tmem182	Interval_982_Enhancer_Tmem182	Tmem182
Interval_983	chr1	40967240	40968366	+	Intergenic	162202	Tmem182	Promoter Flanking Region/Enhancer	NA	NA	NA	NA	NA	NA	NA	NA	Enhancer	Tmem182	Interval_983_Enhancer_Tmem182	NA
Interval_984	chr1	41001277	41002293	+	Intergenic	179467	4930448I06Rik	CTCF Binding Site/Open chromatin	H3K4m1_Fo_P0	NA	DHS_brain_E18/DHS_brain_E18	DHS_brain_ad/DHS_brain_ad	NA	NA	NA	NA	Enhancer	4930448I06Rik	Interval_984_Enhancer_4930448I06Rik	NA
Interval_985	chr1	41026971	41028028	+	Intergenic	153753	4930448I06Rik	Open chromatin	H3K4m1_Fo_P0/H3K4m1_Fo_P0	NA	DHS_brain_E18/DHS_brain_E18	DHS_brain_ad	NA	NA	NA	NA	Enhancer	4930448I06Rik	Interval_985_Enhancer_4930448I06Rik	NA
Interval_986	chr1	41035458	41037671	+	Intergenic	144688	4930448I06Rik	Open chromatin	H3K4m1_Fo_P0	NA	DHS_brain_E18	NA	NA	NA	NA	NA	Enhancer	4930448I06Rik	Interval_986_Enhancer_4930448I06Rik	NA
Interval_987	chr1	41055154	41056170	+	Intergenic	125590	4930448I06Rik	NA	H3K4m1_Fo_P0	NA	NA	NA	NA	NA	NA	NA	Enhancer	4930448I06Rik	Interval_987_Enhancer_4930448I06Rik	NA
Interval_988	chr1	41121610	41122656	+	Intergenic	59119	4930448I06Rik	NA	NA	NA	NA	NA	NA	NA	NA	NA	Other	4930448I06Rik	Interval_988_Other_4930448I06Rik	4930448I06Rik
Interval_989	chr1	41133838	41134915	+	Intergenic	46876	4930448I06Rik	NA	NA	NA	NA	NA	NA	NA	NA	NA	Other	4930448I06Rik	Interval_989_Other_4930448I06Rik	4930448I06Rik
Interval_990	chr1	41144835	41145655	+	Intergenic	36007	4930448I06Rik	NA	NA	NA	NA	NA	NA	NA	NA	NA	Other	4930448I06Rik	Interval_990_Other_4930448I06Rik	4930448I06Rik
Interval_991	chr1	41152480	41154389	+	Intergenic	27818	4930448I06Rik	Open chromatin/Open chromatin/CTCF Binding Site	NA	NA	DHS_brain_E18	DHS_brain_ad/DHS_brain_ad	NA	NA	NA	NA	Other	4930448I06Rik	Interval_991_Other_4930448I06Rik	4930448I06Rik
Interval_992	chr1	41157389	41158645	+	Intergenic	23235	4930448I06Rik	Promoter Flanking Region	H3K4m1_Fo_P0	NA	DHS_brain_E18/DHS_brain_E18	NA	NA	NA	NA	NA	Enhancer	4930448I06Rik	Interval_992_Enhancer_4930448I06Rik	4930448I06Rik
Interval_993	chr1	41166328	41167071	+	TTS (4930448I06Rik)	14553	4930448I06Rik	Promoter Flanking Region	NA	NA	DHS_brain_E18	NA	NA	NA	NA	NA	Other	4930448I06Rik	Interval_993_Other_4930448I06Rik	4930448I06Rik
Interval_994	chr1	41270637	41271936	+	Intergenic	-90034	4930448I06Rik	CTCF Binding Site/Open chromatin	H3K4m1_Fo_P0	NA	NA	DHS_brain_ad	NA	NA	NA	NA	Enhancer	4930448I06Rik	Interval_994_Enhancer_4930448I06Rik	4930448I06Rik
Interval_995	chr1	41274706	41275818	+	Intergenic	-94010	4930448I06Rik	CTCF Binding Site/Promoter Flanking Region	H3K4m1_Fo_P0	NA	NA	NA	NA	NA	NA	NA	Enhancer	4930448I06Rik	Interval_995_Enhancer_4930448I06Rik	4930448I06Rik
Interval_996	chr1	41361689	41362281	+	Intergenic	-180733	4930448I06Rik	NA	NA	NA	NA	NA	NA	NA	NA	NA	Other	4930448I06Rik	Interval_996_Other_4930448I06Rik	4930448I06Rik
Interval_997	chr1	41379901	41382016	+	Intergenic	-199706	4930448I06Rik	Open chromatin	NA	NA	DHS_brain_E18	NA	NA	NA	NA	NA	Other	4930448I06Rik	Interval_997_Other_4930448I06Rik	4930448I06Rik
Interval_998	chr1	41389907	41391061	+	Intergenic	-209232	4930448I06Rik	Promoter Flanking Region	H3K4m1_Fo_P0	H3K4m1_Cor_8w	DHS_brain_E18/DHS_brain_E18	DHS_brain_ad	NA	NA	NA	NA	Enhancer	4930448I06Rik	Interval_998_Enhancer_4930448I06Rik	4930448I06Rik
Interval_999	chr1	41430261	41431523	+	Intergenic	-249640	4930448I06Rik	Open chromatin	H3K4m1_Fo_P0	H3K4m1_Cor_8w/H3K4m1_Cor_8w	DHS_brain_E18	NA	NA	NA	NA	NA	Enhancer	4930448I06Rik	Interval_999_Enhancer_4930448I06Rik	4930448I06Rik
Interval_1000	chr1	41555327	41556707	+	Intergenic	-374765	4930448I06Rik	Enhancer/Enhancer	NA	NA	DHS_brain_E18	DHS_brain_ad	NA	NA	NA	NA	Enhancer	4930448I06Rik	Interval_1000_Enhancer_4930448I06Rik	4930448I06Rik
Interval_1001	chr1	41604670	41606374	+	Intergenic	-424270	4930448I06Rik	Promoter Flanking Region	H3K4m1_Fo_P0	NA	DHS_brain_E18/DHS_brain_E18	DHS_brain_ad	NA	NA	NA	NA	Enhancer	4930448I06Rik	Interval_1001_Enhancer_4930448I06Rik	4930448I06Rik
Interval_1002	chr1	41611395	41611695	+	Intergenic	-430293	4930448I06Rik	NA	NA	NA	NA	NA	NA	NA	NA	NA	Other	4930448I06Rik	Interval_1002_Other_4930448I06Rik	4930448I06Rik
Interval_1003	chr1	41651746	41653295	+	Intergenic	-471268	4930448I06Rik	Promoter Flanking Region	H3K4m1_Fo_P0/H3K4m1_Fo_P0	NA	DHS_brain_E18/DHS_brain_E18/DHS_brain_E18	DHS_brain_ad	NA	NA	NA	NA	Enhancer	4930448I06Rik	Interval_1003_Enhancer_4930448I06Rik	4930448I06Rik
Interval_1004	chr1	41674259	41677398	+	Intergenic	-494576	4930448I06Rik	NA	NA	NA	NA	NA	NA	NA	NA	NA	Other	4930448I06Rik	Interval_1004_Other_4930448I06Rik	4930448I06Rik
Interval_1005	chr1	41742684	41745268	+	Intergenic	-562724	4930448I06Rik	Promoter Flanking Region	NA	NA	NA	NA	NA	NA	4930448I06Rik	NA	Other	4930448I06Rik	Interval_1005_Other_4930448I06Rik	4930448I06Rik
Interval_1006	chr1	41747791	41748273	+	Intergenic	-566780	4930448I06Rik	NA	NA	NA	NA	NA	NA	NA	4930448I06Rik	NA	Other	4930448I06Rik	Interval_1006_Other_4930448I06Rik	4930448I06Rik
Interval_1007	chr1	41748322	41749720	+	Intergenic	-567769	4930448I06Rik	Open chromatin	H3K4m1_Fo_P0	NA	DHS_brain_E18	NA	NA	NA	4930448I06Rik	NA	Enhancer	4930448I06Rik	Interval_1007_Enhancer_4930448I06Rik	4930448I06Rik
Interval_1008	chr1	41810449	41811368	+	Intergenic	-629656	4930448I06Rik	Promoter Flanking Region/CTCF Binding Site	NA	NA	DHS_brain_E18	DHS_brain_ad/DHS_brain_ad	NA	NA	4930448I06Rik	2610017I09Rik/2900092D14Rik/Pou3f3	Other	4930448I06Rik/2610017I09Rik/2900092D14Rik/Pou3f3	Interval_1008_Other_4930448I06Rik/2610017I09Rik/2900092D14Rik/Pou3f3	4930448I06Rik
Interval_1009	chr1	41813510	41815258	+	Intergenic	-633132	4930448I06Rik	Promoter Flanking Region	H3K4m1_Fo_P0/H3K4m1_Fo_P0	NA	DHS_brain_E18	NA	NA	NA	4930448I06Rik	2610017I09Rik/2900092D14Rik/Pou3f3	Enhancer	4930448I06Rik/2610017I09Rik/2900092D14Rik/Pou3f3	Interval_1009_Enhancer_4930448I06Rik/2610017I09Rik/2900092D14Rik/Pou3f3	4930448I06Rik
Interval_1010	chr1	41820234	41820733	+	Intergenic	-639231	4930448I06Rik	NA	NA	NA	NA	NA	NA	NA	4930448I06Rik	2610017I09Rik/2900092D14Rik/Pou3f3	Other	4930448I06Rik/2610017I09Rik/2900092D14Rik/Pou3f3	Interval_1010_Other_4930448I06Rik/2610017I09Rik/2900092D14Rik/Pou3f3	4930448I06Rik
Interval_1011	chr1	41888311	41892625	+	Intergenic	-709216	4930448I06Rik	Open chromatin/Enhancer/Promoter Flanking Region/Open chromatin	H3K4m1_Fo_P0	H3K4m1_Cor_8w/H3K4m1_Cor_8w	NA	NA	NA	NA	NA	2610017I09Rik/2900092D14Rik/Pou3f3	Enhancer	4930448I06Rik/2610017I09Rik/2900092D14Rik/Pou3f3	Interval_1011_Enhancer_4930448I06Rik/2610017I09Rik/2900092D14Rik/Pou3f3	4930448I06Rik
Interval_1012	chr1	41897849	41898323	+	Intergenic	-716834	4930448I06Rik	CTCF Binding Site	NA	NA	DHS_brain_E18	NA	NA	NA	NA	2610017I09Rik/2900092D14Rik/Pou3f3	Other	4930448I06Rik/2610017I09Rik/2900092D14Rik/Pou3f3	Interval_1012_Other_4930448I06Rik/2610017I09Rik/2900092D14Rik/Pou3f3	4930448I06Rik
Interval_1013	chr1	41917403	41919390	+	Intergenic	-737144	4930448I06Rik	Open chromatin	H3K4m1_Fo_P0	NA	NA	NA	NA	NA	NA	2610017I09Rik/2900092D14Rik/Pou3f3	Enhancer	4930448I06Rik/2610017I09Rik/2900092D14Rik/Pou3f3	Interval_1013_Enhancer_4930448I06Rik/2610017I09Rik/2900092D14Rik/Pou3f3	4930448I06Rik
Interval_1014	chr1	42038805	42039354	+	Intergenic	655746	Pantr1	NA	NA	NA	NA	NA	NA	NA	NA	2610017I09Rik/2900092D14Rik/Pou3f3	Other	Pantr1/2610017I09Rik/2900092D14Rik/Pou3f3	Interval_1014_Other_Pantr1/2610017I09Rik/2900092D14Rik/Pou3f3	NA
Interval_1015	chr1	42097946	42098644	+	Intergenic	596530	Pantr1	NA	NA	NA	NA	NA	NA	NA	NA	NA	Other	Pantr1	Interval_1015_Other_Pantr1	NA
Interval_1016	chr1	42108817	42109481	+	Intergenic	585676	Pantr1	NA	NA	NA	NA	NA	NA	NA	NA	NA	Other	Pantr1	Interval_1016_Other_Pantr1	NA
Interval_1017	chr1	42229594	42231720	+	Intergenic	464168	Pantr1	Promoter Flanking Region/Open chromatin	H3K4m1_Fo_P0/H3K4m1_Fo_P0	H3K4m1_Cor_8w	DHS_brain_E18/DHS_brain_E18	NA	NA	NA	NA	2610017I09Rik/2900092D14Rik/Pou3f3	Enhancer	Pantr1/2610017I09Rik/2900092D14Rik/Pou3f3	Interval_1017_Enhancer_Pantr1/2610017I09Rik/2900092D14Rik/Pou3f3	NA
Interval_1018	chr1	42242959	42244470	+	Intergenic	451111	Pantr1	Promoter Flanking Region	H3K4m1_Fo_P0	H3K4m1_Cor_8w	NA	NA	NA	NA	NA	2610017I09Rik/2900092D14Rik/Pou3f3	Enhancer	Pantr1/2610017I09Rik/2900092D14Rik/Pou3f3	Interval_1018_Enhancer_Pantr1/2610017I09Rik/2900092D14Rik/Pou3f3	NA
Interval_1019	chr1	42253958	42254850	+	Intergenic	440421	Pantr1	NA	NA	NA	NA	DHS_brain_ad	NA	NA	NA	2610017I09Rik/2900092D14Rik/Pou3f3	Other	Pantr1/2610017I09Rik/2900092D14Rik/Pou3f3	Interval_1019_Other_Pantr1/2610017I09Rik/2900092D14Rik/Pou3f3	NA
Interval_1020	chr1	42257707	42262019	+	Intergenic	434962	Pantr1	Promoter Flanking Region/Promoter/Promoter Flanking Region/Open chromatin	H3K4m1_Fo_P0/H3K4m1_Fo_P0/H3K4m1_Fo_P0	H3K4m1_Cor_8w/H3K4m1_Cor_8w/H3K4m1_Cor_8w	DHS_brain_E18	NA	NA	NA	NA	2610017I09Rik/2900092D14Rik/Pou3f3	Promoter	Pantr1	Interval_1020_Promoter_Pantr1	NA
Interval_1021	chr1	42274477	42275081	+	Intergenic	420046	Pantr1	NA	NA	NA	NA	NA	NA	NA	NA	2610017I09Rik/2900092D14Rik/Pou3f3	Other	Pantr1/2610017I09Rik/2900092D14Rik/Pou3f3	Interval_1021_Other_Pantr1/2610017I09Rik/2900092D14Rik/Pou3f3	NA
Interval_1022	chr1	42347414	42347915	+	Intergenic	347161	Pantr1	NA	NA	NA	NA	NA	NA	NA	NA	NA	Other	Pantr1	Interval_1022_Other_Pantr1	NA
Interval_1023	chr1	42351853	42353103	+	Intergenic	342347	Pantr1	Open chromatin	H3K4m1_Fo_P0	H3K4m1_Cor_8w	DHS_brain_E18	NA	NA	NA	NA	NA	Enhancer	Pantr1	Interval_1023_Enhancer_Pantr1	NA
Interval_1024	chr1	42417547	42418735	+	Intergenic	276684	Pantr1	Enhancer	NA	NA	DHS_brain_E18	NA	NA	NA	NA	NA	Enhancer	Pantr1	Interval_1024_Enhancer_Pantr1	NA
Interval_1025	chr1	42441356	42442209	+	Intergenic	253043	Pantr1	NA	NA	NA	NA	NA	NA	NA	NA	NA	Other	Pantr1	Interval_1025_Other_Pantr1	NA
Interval_1026	chr1	42480070	42480826	+	Intergenic	214377	Pantr1	Enhancer	NA	NA	NA	NA	NA	NA	NA	2610017I09Rik/2900092D14Rik/Pou3f3	Enhancer	Pantr1/2610017I09Rik/2900092D14Rik/Pou3f3	Interval_1026_Enhancer_Pantr1/2610017I09Rik/2900092D14Rik/Pou3f3	NA
Interval_1027	chr1	42489305	42492152	+	Intergenic	204097	Pantr1	Enhancer/Promoter	H3K4m1_Fo_P0	H3K4m1_Cor_8w	NA	NA	NA	NA	NA	2610017I09Rik/2900092D14Rik/Pou3f3	Promoter	Pantr1	Interval_1027_Promoter_Pantr1	NA
Interval_1028	chr1	42504578	42505467	+	Intergenic	189803	Pantr1	NA	NA	H3K4m1_Cor_8w	NA	NA	NA	NA	NA	2610017I09Rik/2900092D14Rik/Pou3f3	Enhancer	Pantr1/2610017I09Rik/2900092D14Rik/Pou3f3	Interval_1028_Enhancer_Pantr1/2610017I09Rik/2900092D14Rik/Pou3f3	NA
Interval_1029	chr1	42532594	42533298	+	Intergenic	161879	Pantr1	Promoter Flanking Region	NA	NA	NA	NA	NA	NA	NA	2610017I09Rik/2900092D14Rik/Pou3f3	Other	Pantr1/2610017I09Rik/2900092D14Rik/Pou3f3	Interval_1029_Other_Pantr1/2610017I09Rik/2900092D14Rik/Pou3f3	NA
Interval_1030	chr1	42538770	42540763	+	Intergenic	155059	Pantr1	Promoter Flanking Region	H3K4m1_Fo_P0	H3K4m1_Cor_8w/H3K4m1_Cor_8w	DHS_brain_E18/DHS_brain_E18/DHS_brain_E18	DHS_brain_ad	NA	NA	NA	2610017I09Rik/2900092D14Rik/Pou3f3	Enhancer	Pantr1/2610017I09Rik/2900092D14Rik/Pou3f3	Interval_1030_Enhancer_Pantr1/2610017I09Rik/2900092D14Rik/Pou3f3	NA
Interval_1031	chr1	42624000	42625073	+	Intergenic	70289	Pantr1	NA	NA	NA	NA	NA	NA	NA	NA	2610017I09Rik/2900092D14Rik/Pou3f3	Other	Pantr1/2610017I09Rik/2900092D14Rik/Pou3f3	Interval_1031_Other_Pantr1/2610017I09Rik/2900092D14Rik/Pou3f3	Pantr1
Interval_1032	chr1	42628728	42629692	+	Intergenic	65615	Pantr1	Open chromatin/Enhancer	H3K4m1_Fo_P0	NA	NA	NA	Pou3f3/2900092D14Rik	NA	NA	2610017I09Rik/2900092D14Rik/Pou3f3	Enhancer	Pantr1/Pou3f3/2900092D14Rik/2610017I09Rik	Interval_1032_Enhancer_Pantr1/Pou3f3/2900092D14Rik/2610017I09Rik	Pantr1
Interval_1033	chr1	42648235	42649843	+	intron (Pantr1, intron 3 of 3)	45786	Pantr1	Open chromatin	NA	H3K4m1_Cor_8w	DHS_brain_E18/DHS_brain_E18	NA	2610017I09Rik/Pou3f3/Pou3f3/2900092D14Rik	NA	NA	2610017I09Rik/2900092D14Rik/Pou3f3	Enhancer	Pantr1/2610017I09Rik/Pou3f3/2900092D14Rik	Interval_1033_Enhancer_Pantr1/2610017I09Rik/Pou3f3/2900092D14Rik	Pantr1
Interval_1034	chr1	42662133	42662555	+	intron (Pantr1, intron 3 of 3)	32481	Pantr1	NA	NA	H3K4m1_Cor_8w	NA	NA	2610017I09Rik/Pou3f3/Pou3f3/2900092D14Rik	2610017I09Rik/2610017I09Rik/Pou3f3	NA	2610017I09Rik/2900092D14Rik/Pou3f3	Enhancer	Pantr1/2610017I09Rik/Pou3f3/2900092D14Rik	Interval_1034_Enhancer_Pantr1/2610017I09Rik/Pou3f3/2900092D14Rik	Pantr1
Interval_1035	chr1	42667095	42668230	+	intron (Pantr1, intron 1 of 3)	27163	Pantr1	NA	NA	NA	NA	NA	2610017I09Rik/Pou3f3/Pou3f3/2900092D14Rik	2610017I09Rik/2610017I09Rik/Pou3f3	NA	NA	Other	Pantr1/2610017I09Rik/Pou3f3/2900092D14Rik	Interval_1035_Other_Pantr1/2610017I09Rik/Pou3f3/2900092D14Rik	Pantr1
Interval_1036	chr1	42673123	42674378	+	intron (Pantr1, intron 1 of 3)	21075	Pantr1	NA	NA	H3K4m1_Cor_8w	NA	NA	2610017I09Rik/Pou3f3/Pou3f3/2900092D14Rik	2610017I09Rik/2610017I09Rik/Pou3f3	NA	NA	Enhancer	Pantr1/2610017I09Rik/Pou3f3/2900092D14Rik	Interval_1036_Enhancer_Pantr1/2610017I09Rik/Pou3f3/2900092D14Rik	Pantr1
Interval_1037	chr1	42678297	42680139	+	intron (Pantr1, intron 1 of 3)	15607	Pantr1	Enhancer	H3K4m1_Fo_P0	H3K4m1_Cor_8w	NA	NA	2610017I09Rik/2610017I09Rik/Pou3f3/Pou3f3/Pou3f3/2900092D14Rik/2900092D14Rik	2610017I09Rik/2610017I09Rik/2610017I09Rik/Pou3f3/Pou3f3/2900092D14Rik	NA	NA	Enhancer	Pantr1/2610017I09Rik/Pou3f3/2900092D14Rik	Interval_1037_Enhancer_Pantr1/2610017I09Rik/Pou3f3/2900092D14Rik	Pantr1
Interval_1038	chr1	42683728	42687296	+	intron (Pantr1, intron 1 of 3)	9313	Pantr1	NA	H3K4m1_Fo_P0	H3K4m1_Cor_8w	NA	NA	2610017I09Rik/2610017I09Rik/2610017I09Rik/Pou3f3/Pou3f3/Pou3f3/Pou3f3/Pou3f3/2900092D14Rik/2900092D14Rik/2900092D14Rik/2900092D14Rik	2610017I09Rik/2610017I09Rik/2610017I09Rik/Pou3f3/Pou3f3/2900092D14Rik	NA	NA	Enhancer	Pantr1/2610017I09Rik/Pou3f3/2900092D14Rik	Interval_1038_Enhancer_Pantr1/2610017I09Rik/Pou3f3/2900092D14Rik	Pantr1
Interval_1039	chr1	42691429	42691990	+	intron (Pantr1, intron 1 of 3)	3116	Pantr1	CTCF Binding Site/Promoter	NA	NA	DHS_brain_E18	NA	2610017I09Rik/2610017I09Rik/2610017I09Rik/2610017I09Rik/Pou3f3/Pou3f3/Pou3f3/Pou3f3/Pou3f3/Pou3f3/2900092D14Rik/2900092D14Rik/2900092D14Rik/2900092D14Rik/2900092D14Rik	2610017I09Rik/2610017I09Rik/2610017I09Rik/2610017I09Rik/Pou3f3/Pou3f3/Pou3f3/2900092D14Rik/2900092D14Rik	NA	NA	Promoter	Pantr1	Interval_1039_Promoter_Pantr1	Pantr1
Interval_1040	chr1	42693426	42696714	+	promoter-TSS (Pantr1)	-245	Pantr1	Promoter	NA	NA	DHS_brain_E18/DHS_brain_E18	DHS_brain_ad	2610017I09Rik/2610017I09Rik/2610017I09Rik/2610017I09Rik/Pou3f3/Pou3f3/Pou3f3/Pou3f3/Pou3f3/Pou3f3/2900092D14Rik/2900092D14Rik/2900092D14Rik/2900092D14Rik/2900092D14Rik	2610017I09Rik/2610017I09Rik/2610017I09Rik/2610017I09Rik/Pou3f3/Pou3f3/Pou3f3/2900092D14Rik/2900092D14Rik	NA	NA	Promoter	Pantr1	Interval_1040_Promoter_Pantr1	Pantr1
Interval_1041	chr1	42702611	42705706	+	TTS (2900092D14Rik)	3822	2900092D14Rik	NA	H3K4m1_Fo_P0/H3K4m1_Fo_P0	NA	NA	NA	NA	NA	NA	2610017I09Rik/2900092D14Rik/Pou3f3	Enhancer	2900092D14Rik/2610017I09Rik/Pou3f3	Interval_1041_Enhancer_2900092D14Rik/2610017I09Rik/Pou3f3	2900092D14Rik
Interval_1042	chr1	42711012	42714970	+	intron (Pantr2, intron 1 of 3)	463	Pantr2	Promoter/Promoter/CTCF Binding Site	H3K4m1_Fo_P0/H3K4m1_Fo_P0	NA	NA	NA	NA	NA	NA	2610017I09Rik/2900092D14Rik/Pou3f3	Promoter	Pantr2	Interval_1042_Promoter_Pantr2	Pantr2
Interval_1043	chr1	42775125	42775991	+	Intergenic	24846	Dalir	Open chromatin/Enhancer	NA	NA	DHS_brain_E18	NA	Mrps9	NA	NA	NA	Enhancer	Dalir/Mrps9	Interval_1043_Enhancer_Dalir/Mrps9	Dalir
Interval_1044	chr1	42779883	42781949	+	Intergenic	30204	Dalir	CTCF Binding Site/Enhancer	NA	NA	DHS_brain_E18/DHS_brain_E18	NA	Mrps9	Mrps9	NA	NA	Enhancer	Dalir/Mrps9	Interval_1044_Enhancer_Dalir/Mrps9	Dalir
Interval_1045	chr1	42786362	42787588	+	Intergenic	36263	Dalir	NA	NA	NA	NA	NA	Mrps9/Mrps9	Mrps9	NA	NA	Other	Dalir/Mrps9	Interval_1045_Other_Dalir/Mrps9	Dalir
Interval_1046	chr1	42850810	42851980	+	exon (Mrps9, exon 1 of 11)	162	Mrps9	Promoter	H3K4m1_Fo_P0	NA	DHS_brain_E18	DHS_brain_ad/DHS_brain_ad/DHS_brain_ad	Mrps9/Mrps9	Mrps9	NA	NA	Promoter	Mrps9	Interval_1046_Promoter_Mrps9	Mrps9
Interval_1047	chr1	42875410	42878132	+	intron (Mrps9, intron 2 of 10)	25538	Mrps9	Enhancer/Open chromatin	NA	H3K4m1_Cor_8w	DHS_brain_E18	NA	NA	NA	NA	NA	Enhancer	Mrps9	Interval_1047_Enhancer_Mrps9	Mrps9
Interval_1048	chr1	42914948	42915458	+	Intergenic	-37669	Gpr45	CTCF Binding Site/Promoter Flanking Region	NA	NA	DHS_brain_E18	DHS_brain_ad	NA	NA	NA	NA	Other	Gpr45	Interval_1048_Other_Gpr45	Gpr45
Interval_1049	chr1	42923982	42924495	+	Intergenic	-28634	Gpr45	NA	NA	H3K4m1_Cor_8w	DHS_brain_E18	DHS_brain_ad	NA	NA	NA	NA	Enhancer	Gpr45	Interval_1049_Enhancer_Gpr45	Gpr45
Interval_1050	chr1	42951016	42951403	+	Intergenic	-1663	Gpr45	NA	NA	NA	NA	NA	NA	NA	NA	NA	Other	Gpr45	Interval_1050_Other_Gpr45	Gpr45
Interval_1051	chr1	42952349	42953686	+	exon (Gpr45, exon 1 of 2)	145	Gpr45	Promoter/Promoter	NA	NA	DHS_brain_E18	DHS_brain_ad	NA	NA	NA	NA	Promoter	Gpr45	Interval_1051_Promoter_Gpr45	Gpr45
Interval_1052	chr1	43006009	43006454	+	intron (Gpr45, intron 1 of 1)	53359	Gpr45	Promoter Flanking Region	NA	NA	DHS_brain_E18/DHS_brain_E18	DHS_brain_ad	NA	NA	NA	NA	Other	Gpr45	Interval_1052_Other_Gpr45	Gpr45
Interval_1053	chr1	43040838	43041305	+	Intergenic	51415	Tgfbrap1	NA	NA	NA	NA	NA	NA	NA	NA	NA	Other	Tgfbrap1	Interval_1053_Other_Tgfbrap1	Tgfbrap1
Interval_1054	chr1	43042145	43042750	+	Intergenic	50039	Tgfbrap1	NA	NA	NA	NA	NA	NA	NA	NA	NA	Other	Tgfbrap1	Interval_1054_Other_Tgfbrap1	Tgfbrap1
Interval_1055	chr1	43047018	43049678	+	exon (Tgfbrap1, exon 12 of 12)	44138	Tgfbrap1	NA	NA	H3K4m1_Cor_8w	NA	DHS_brain_ad	NA	NA	NA	NA	Enhancer	Tgfbrap1	Interval_1055_Enhancer_Tgfbrap1	Tgfbrap1
Interval_1056	chr1	43065851	43066380	+	intron (Tgfbrap1, intron 5 of 12)	26371	Tgfbrap1	TF binding site/CTCF Binding Site	NA	NA	DHS_brain_E18	DHS_brain_ad	NA	NA	NA	NA	Other	Tgfbrap1	Interval_1056_Other_Tgfbrap1	Tgfbrap1
Interval_1057	chr1	43078707	43079156	+	intron (Tgfbrap1, intron 2 of 12)	13555	Tgfbrap1	Promoter Flanking Region	NA	NA	NA	NA	NA	NA	NA	NA	Other	Tgfbrap1	Interval_1057_Other_Tgfbrap1	Tgfbrap1
Interval_1058	chr1	43091359	43093215	+	intron (Tgfbrap1, intron 2 of 12)	199	Tgfbrap1	Promoter	H3K4m1_Fo_P0/H3K4m1_Fo_P0	NA	NA	NA	NA	NA	NA	NA	Promoter	Tgfbrap1	Interval_1058_Promoter_Tgfbrap1	Tgfbrap1
Interval_1059	chr1	43098150	43099197	+	promoter-TSS (AI597479)	-37	AI597479	Promoter	NA	NA	DHS_brain_E18/DHS_brain_E18	DHS_brain_ad	NA	NA	NA	NA	Promoter	AI597479	Interval_1059_Promoter_AI597479	AI597479
Interval_1060	chr1	43127994	43128449	+	intron (Fhl2, intron 5 of 5)	29511	AI597479	Promoter Flanking Region	NA	NA	NA	NA	NA	NA	NA	Fhl2	Other	AI597479/Fhl2	Interval_1060_Other_AI597479/Fhl2	AI597479
Interval_1061	chr1	43139666	43140057	+	intron (Fhl2, intron 3 of 5)	41151	AI597479	CTCF Binding Site/Promoter Flanking Region	NA	NA	DHS_brain_E18	DHS_brain_ad	NA	Fhl2/Fhl2/Fhl2	NA	Fhl2	Other	AI597479/Fhl2	Interval_1061_Other_AI597479/Fhl2	AI597479
Interval_1062	chr1	43141438	43141738	+	intron (Fhl2, intron 3 of 5)	42878	AI597479	Promoter Flanking Region	NA	H3K4m1_Cor_8w	NA	NA	NA	Fhl2/Fhl2/Fhl2	NA	Fhl2	Enhancer	AI597479/Fhl2	Interval_1062_Enhancer_AI597479/Fhl2	AI597479
Interval_1063	chr1	43150456	43151220	+	intron (Fhl2, intron 2 of 5)	45923	Fhl2	Promoter Flanking Region	NA	NA	NA	NA	NA	Fhl2/Fhl2/Fhl2/Fhl2/Fhl2/Fhl2	NA	NA	Other	Fhl2	Interval_1063_Other_Fhl2	Fhl2
Interval_1064	chr1	43163384	43164649	+	promoter-TSS (Fhl2)	32745	Fhl2	Promoter	H3K4m1_Fo_P0	H3K4m1_Cor_8w	NA	NA	NA	Fhl2/Fhl2/Fhl2/Fhl2/Fhl2/Fhl2/Fhl2/Fhl2	NA	NA	Promoter	Fhl2	Interval_1064_Promoter_Fhl2	Fhl2
Interval_1065	chr1	43215959	43216312	+	Intergenic	-19374	Fhl2	Promoter Flanking Region	NA	NA	NA	NA	NA	NA	NA	Fhl2	Other	Fhl2	Interval_1065_Other_Fhl2	Fhl2
Interval_1066	chr1	43237249	43237703	+	Intergenic	-40715	Fhl2	Enhancer	NA	NA	NA	NA	NA	NA	NA	Fhl2	Enhancer	Fhl2	Interval_1066_Enhancer_Fhl2	Fhl2
Interval_1067	chr1	43259912	43260599	+	Intergenic	-63494	Fhl2	Promoter Flanking Region	NA	NA	NA	NA	NA	NA	NA	Fhl2	Other	Fhl2	Interval_1067_Other_Fhl2	Fhl2
Interval_1068	chr1	43264338	43264631	+	Intergenic	-67723	Fhl2	Promoter Flanking Region/CTCF Binding Site	NA	NA	DHS_brain_E18	DHS_brain_ad	NA	NA	NA	NA	Other	Fhl2	Interval_1068_Other_Fhl2	Fhl2
Interval_1069	chr1	43285505	43286297	+	Intergenic	-89140	Fhl2	NA	NA	NA	NA	NA	NA	NA	NA	NA	Other	Fhl2	Interval_1069_Other_Fhl2	Fhl2
Interval_1070	chr1	43299363	43300116	+	Intergenic	-102978	Fhl2	Promoter Flanking Region/CTCF Binding Site	NA	NA	DHS_brain_E18	DHS_brain_ad	NA	NA	NA	NA	Other	Fhl2	Interval_1070_Other_Fhl2	Fhl2
Interval_1071	chr1	43301853	43302308	+	Intergenic	-105319	Fhl2	Promoter	NA	NA	NA	NA	NA	NA	NA	NA	Promoter	Fhl2	Interval_1071_Promoter_Fhl2	Fhl2
Interval_1072	chr1	43304715	43305536	+	Intergenic	-108364	Fhl2	NA	NA	NA	NA	NA	NA	NA	NA	NA	Other	Fhl2	Interval_1072_Other_Fhl2	Fhl2
Interval_1073	chr1	43311071	43311451	+	Intergenic	-114500	Fhl2	Promoter Flanking Region	H3K4m1_Fo_P0	NA	NA	NA	NA	NA	NA	NA	Enhancer	Fhl2	Interval_1073_Enhancer_Fhl2	Fhl2
Interval_1074	chr1	43316898	43318095	+	Intergenic	-120735	Fhl2	Enhancer	H3K4m1_Fo_P0	NA	DHS_brain_E18	NA	NA	NA	NA	NA	Enhancer	Fhl2	Interval_1074_Enhancer_Fhl2	Fhl2
Interval_1075	chr1	43323665	43324487	+	Intergenic	-121675	Nck2	NA	NA	NA	NA	NA	NA	NA	NA	NA	Other	Nck2	Interval_1075_Other_Nck2	Nck2
Interval_1076	chr1	43337288	43338834	+	Intergenic	-107690	Nck2	Promoter Flanking Region/Promoter Flanking Region	NA	NA	NA	NA	NA	NA	NA	NA	Other	Nck2	Interval_1076_Other_Nck2	Nck2
Interval_1077	chr1	43358026	43358765	+	Intergenic	-87356	Nck2	Promoter Flanking Region	NA	NA	DHS_brain_E18	NA	NA	NA	NA	NA	Other	Nck2	Interval_1077_Other_Nck2	Nck2
Interval_1078	chr1	43360378	43361930	+	Intergenic	-84597	Nck2	Promoter Flanking Region	NA	NA	NA	NA	NA	NA	NA	NA	Other	Nck2	Interval_1078_Other_Nck2	Nck2
Interval_1079	chr1	43396018	43397157	+	Intergenic	-49164	Nck2	Enhancer	NA	NA	NA	NA	NA	NA	NA	NA	Enhancer	Nck2	Interval_1079_Enhancer_Nck2	Nck2
Interval_1080	chr1	43411750	43412378	+	Intergenic	-33687	Nck2	NA	NA	NA	NA	NA	NA	NA	NA	NA	Other	Nck2	Interval_1080_Other_Nck2	Nck2
Interval_1081	chr1	43413281	43413682	+	Intergenic	-32270	Nck2	Promoter Flanking Region	NA	NA	NA	NA	NA	NA	NA	NA	Other	Nck2	Interval_1081_Other_Nck2	Nck2
Interval_1082	chr1	43422805	43423297	+	Intergenic	-22700	Nck2	NA	NA	H3K4m1_Cor_8w	NA	NA	NA	NA	NA	NA	Enhancer	Nck2	Interval_1082_Enhancer_Nck2	Nck2
Interval_1083	chr1	43426437	43427071	+	Intergenic	-18997	Nck2	Promoter Flanking Region	NA	H3K4m1_Cor_8w	DHS_brain_E18	NA	Nck2	NA	NA	NA	Enhancer	Nck2	Interval_1083_Enhancer_Nck2	Nck2
Interval_1084	chr1	43445065	43447279	+	intron (Nck2, intron 1 of 4)	421	Nck2	Promoter	H3K4m1_Fo_P0	NA	NA	NA	Nck2	Nck2	NA	NA	Promoter	Nck2	Interval_1084_Promoter_Nck2	Nck2
Interval_1085	chr1	43452523	43453967	+	intron (Nck2, intron 1 of 4)	7494	Nck2	NA	NA	H3K4m1_Cor_8w/H3K4m1_Cor_8w	NA	NA	NA	NA	NA	NA	Enhancer	Nck2	Interval_1085_Enhancer_Nck2	Nck2
Interval_1086	chr1	43467416	43469182	+	intron (Nck2, intron 1 of 4)	22548	Nck2	Promoter Flanking Region	H3K4m1_Fo_P0	H3K4m1_Cor_8w/H3K4m1_Cor_8w/H3K4m1_Cor_8w/H3K4m1_Cor_8w	NA	NA	NA	NA	NA	Nck2	Enhancer	Nck2	Interval_1086_Enhancer_Nck2	Nck2
Interval_1087	chr1	43474171	43475136	+	intron (Nck2, intron 1 of 4)	28902	Nck2	Promoter Flanking Region	H3K4m1_Fo_P0/H3K4m1_Fo_P0	H3K4m1_Cor_8w/H3K4m1_Cor_8w/H3K4m1_Cor_8w	NA	DHS_brain_ad	NA	NA	NA	Nck2	Enhancer	Nck2	Interval_1087_Enhancer_Nck2	Nck2
Interval_1088	chr1	43489460	43489974	+	intron (Nck2, intron 1 of 4)	43966	Nck2	NA	NA	H3K4m1_Cor_8w/H3K4m1_Cor_8w	NA	NA	NA	NA	NA	Nck2	Enhancer	Nck2	Interval_1088_Enhancer_Nck2	Nck2
Interval_1089	chr1	43497897	43498506	+	intron (Nck2, intron 1 of 4)	52450	Nck2	Enhancer	NA	NA	DHS_brain_E18	NA	NA	NA	NA	Nck2	Enhancer	Nck2	Interval_1089_Enhancer_Nck2	Nck2
Interval_1090	chr1	43503429	43505174	+	intron (Nck2, intron 1 of 4)	58550	Nck2	Promoter Flanking Region	NA	H3K4m1_Cor_8w/H3K4m1_Cor_8w	DHS_brain_E18	NA	NA	NA	NA	NA	Enhancer	Nck2	Interval_1090_Enhancer_Nck2	Nck2
Interval_1091	chr1	43514369	43514878	+	intron (Nck2, intron 2 of 4)	68872	Nck2	NA	NA	NA	NA	NA	NA	NA	NA	NA	Other	Nck2	Interval_1091_Other_Nck2	Nck2
Interval_1092	chr1	43530378	43531547	+	intron (Nck2, intron 2 of 4)	85211	Nck2	Promoter Flanking Region	H3K4m1_Fo_P0	H3K4m1_Cor_8w/H3K4m1_Cor_8w/H3K4m1_Cor_8w	DHS_brain_E18	DHS_brain_ad	NA	NA	NA	NA	Enhancer	Nck2	Interval_1092_Enhancer_Nck2	Nck2
Interval_1093	chr1	43535182	43536000	+	intron (Nck2, intron 3 of 4)	89840	Nck2	Promoter Flanking Region	NA	H3K4m1_Cor_8w/H3K4m1_Cor_8w	DHS_brain_E18	DHS_brain_ad	NA	NA	NA	NA	Enhancer	Nck2	Interval_1093_Enhancer_Nck2	Nck2
Interval_1094	chr1	43554249	43555015	+	intron (Nck2, intron 4 of 4)	108881	Nck2	Promoter Flanking Region	NA	NA	NA	NA	NA	NA	NA	NA	Other	Nck2	Interval_1094_Other_Nck2	NA
Interval_1095	chr1	43569315	43569629	+	exon (Nck2, exon 5 of 5)	123721	Nck2	NA	NA	NA	NA	NA	NA	NA	NA	NA	Other	Nck2	Interval_1095_Other_Nck2	NA
Interval_1096	chr1	43583512	43584130	+	Intergenic	138070	Nck2	NA	NA	NA	NA	NA	NA	NA	NA	NA	Other	Nck2	Interval_1096_Other_Nck2	NA
Interval_1097	chr1	43590689	43591188	+	Intergenic	-139664	1500015O10Rik	Enhancer	NA	NA	NA	NA	NA	NA	NA	NA	Enhancer	1500015O10Rik	Interval_1097_Enhancer_1500015O10Rik	1500015O10Rik
Interval_1098	chr1	43615793	43616720	+	Intergenic	-114346	1500015O10Rik	Enhancer	NA	NA	NA	NA	NA	NA	NA	NA	Enhancer	1500015O10Rik	Interval_1098_Enhancer_1500015O10Rik	1500015O10Rik
Interval_1099	chr1	43630839	43631707	+	Intergenic	-99329	1500015O10Rik	NA	NA	NA	NA	NA	NA	NA	NA	NA	Other	1500015O10Rik	Interval_1099_Other_1500015O10Rik	1500015O10Rik
Interval_1100	chr1	43633271	43633847	+	Intergenic	-97043	1500015O10Rik	Enhancer	NA	NA	NA	NA	NA	NA	NA	NA	Enhancer	1500015O10Rik	Interval_1100_Enhancer_1500015O10Rik	1500015O10Rik
Interval_1101	chr1	43670774	43671129	+	Intergenic	-59651	1500015O10Rik	NA	NA	NA	NA	NA	NA	NA	NA	NA	Other	1500015O10Rik	Interval_1101_Other_1500015O10Rik	1500015O10Rik
Interval_1102	chr1	43694369	43695574	+	Intergenic	-35631	1500015O10Rik	Promoter Flanking Region	H3K4m1_Fo_P0/H3K4m1_Fo_P0	H3K4m1_Cor_8w	DHS_brain_E18	DHS_brain_ad	NA	NA	NA	NA	Enhancer	1500015O10Rik	Interval_1102_Enhancer_1500015O10Rik	1500015O10Rik
Interval_1103	chr1	43698425	43699255	+	Intergenic	-31762	1500015O10Rik	Promoter Flanking Region	H3K4m1_Fo_P0/H3K4m1_Fo_P0	H3K4m1_Cor_8w	DHS_brain_E18	DHS_brain_ad	NA	NA	NA	NA	Enhancer	1500015O10Rik	Interval_1103_Enhancer_1500015O10Rik	1500015O10Rik
Interval_1104	chr1	43714476	43715279	+	Intergenic	-15725	1500015O10Rik	NA	NA	NA	NA	NA	NA	NA	NA	NA	Other	1500015O10Rik	Interval_1104_Other_1500015O10Rik	1500015O10Rik
Interval_1105	chr1	43716276	43716546	+	Intergenic	-14191	1500015O10Rik	NA	NA	NA	NA	NA	NA	NA	NA	NA	Other	1500015O10Rik	Interval_1105_Other_1500015O10Rik	1500015O10Rik
Interval_1106	chr1	43729812	43731175	+	promoter-TSS (1500015O10Rik)	-109	1500015O10Rik	Promoter	NA	NA	DHS_brain_E18	NA	NA	NA	NA	NA	Promoter	1500015O10Rik	Interval_1106_Promoter_1500015O10Rik	1500015O10Rik
Interval_1107	chr1	43760269	43760723	+	intron (Uxs1, intron 11 of 14)	29894	1500015O10Rik	NA	NA	NA	DHS_brain_E18	DHS_brain_ad	NA	NA	NA	NA	Other	1500015O10Rik	Interval_1107_Other_1500015O10Rik	1500015O10Rik
Interval_1108	chr1	43766543	43766920	+	intron (Uxs1, intron 9 of 14)	36129	1500015O10Rik	Promoter Flanking Region	NA	NA	NA	NA	NA	NA	NA	NA	Other	1500015O10Rik	Interval_1108_Other_1500015O10Rik	1500015O10Rik
Interval_1109	chr1	43768563	43768873	+	intron (Uxs1, intron 9 of 14)	38116	1500015O10Rik	Open chromatin	NA	H3K4m1_Cor_8w	NA	NA	NA	NA	NA	NA	Enhancer	1500015O10Rik	Interval_1109_Enhancer_1500015O10Rik	1500015O10Rik
Interval_1110	chr1	43818907	43819594	+	intron (Uxs1, intron 1 of 14)	8458	Uxs1	Enhancer	NA	H3K4m1_Cor_8w/H3K4m1_Cor_8w/H3K4m1_Cor_8w	NA	NA	NA	NA	NA	NA	Enhancer	Uxs1	Interval_1110_Enhancer_Uxs1	Uxs1
Interval_1111	chr1	43826997	43828481	+	promoter-TSS (Uxs1)	-31	Uxs1	Promoter	NA	NA	DHS_brain_E18	DHS_brain_ad	NA	NA	NA	NA	Promoter	Uxs1	Interval_1111_Promoter_Uxs1	Uxs1
Interval_1112	chr1	43862558	43863026	+	Intergenic	-35084	Uxs1	Open chromatin	NA	NA	NA	NA	NA	NA	NA	NA	Other	Uxs1	Interval_1112_Other_Uxs1	Uxs1
Interval_1113	chr1	43898747	43899810	+	Intergenic	-34716	Tpp2	Promoter Flanking Region/CTCF Binding Site	NA	NA	DHS_brain_E18	DHS_brain_ad	NA	NA	NA	NA	Other	Tpp2	Interval_1113_Other_Tpp2	Tpp2
Interval_1114	chr1	43902737	43903194	+	Intergenic	-31029	Tpp2	Promoter/CTCF Binding Site	NA	NA	NA	NA	NA	NA	NA	NA	Promoter	Tpp2	Interval_1114_Promoter_Tpp2	Tpp2
Interval_1115	chr1	43933217	43934636	+	promoter-TSS (Tpp2)	-68	Tpp2	Promoter	NA	NA	DHS_brain_E18/DHS_brain_E18	DHS_brain_ad	NA	NA	NA	NA	Promoter	Tpp2	Interval_1115_Promoter_Tpp2	Tpp2
Interval_1116	chr1	43969277	43969979	+	intron (Tpp2, intron 11 of 29)	35634	Tpp2	NA	NA	NA	NA	NA	NA	NA	NA	NA	Other	Tpp2	Interval_1116_Other_Tpp2	Tpp2
Interval_1117	chr1	44041895	44042788	+	Intergenic	-22335	Mettl21c	Promoter Flanking Region/CTCF Binding Site	NA	H3K4m1_Cor_8w	DHS_brain_E18/DHS_brain_E18	DHS_brain_ad	NA	NA	NA	NA	Enhancer	Mettl21c	Interval_1117_Enhancer_Mettl21c	Mettl21c
Interval_1118	chr1	44101655	44103081	+	promoter-TSS (Tex30)	73	Tex30	Promoter	H3K4m1_Fo_P0	NA	DHS_brain_E18	DHS_brain_ad/DHS_brain_ad	NA	NA	NA	NA	Promoter	Tex30	Interval_1118_Promoter_Tex30	Tex30
Interval_1119	chr1	44118204	44120248	+	promoter-TSS (Bivm)	64	Bivm	Promoter	NA	NA	DHS_brain_E18	DHS_brain_ad/DHS_brain_ad/DHS_brain_ad	NA	NA	NA	Mettl21e	Promoter	Bivm	Interval_1119_Promoter_Bivm	Bivm
Interval_1120	chr1	44147267	44148825	+	exon (Ercc5, exon 1 of 15)	302	Ercc5	Promoter	H3K4m1_Fo_P0	H3K4m1_Cor_8w	DHS_brain_E18/DHS_brain_E18	DHS_brain_ad/DHS_brain_ad	NA	Ercc5	NA	Mettl21e	Promoter	Ercc5	Interval_1120_Promoter_Ercc5	Ercc5
Interval_1121	chr1	44154972	44155838	+	intron (Ercc5, intron 1 of 14)	7661	Ercc5	CTCF Binding Site	NA	NA	NA	NA	NA	NA	NA	Mettl21e	Other	Ercc5/Mettl21e	Interval_1121_Other_Ercc5/Mettl21e	Ercc5
Interval_1122	chr1	44228642	44229360	+	Intergenic	-10070	Mettl21e	CTCF Binding Site	NA	H3K4m1_Cor_8w	DHS_brain_E18	NA	NA	NA	NA	4930521E06Rik	Enhancer	Mettl21e/4930521E06Rik	Interval_1122_Enhancer_Mettl21e/4930521E06Rik	Mettl21e
Interval_1123	chr1	44551326	44553645	+	intron (Gulp1, intron 1 of 10)	814	Gulp1	Promoter	H3K4m1_Fo_P0	NA	DHS_brain_E18	NA	NA	NA	NA	NA	Promoter	Gulp1	Interval_1123_Promoter_Gulp1	Gulp1
Interval_1124	chr1	44584683	44585601	+	intron (Gulp1, intron 1 of 10)	33471	Gulp1	Enhancer	NA	NA	NA	NA	Col3a1/Col5a2	NA	NA	NA	Enhancer	Gulp1/Col3a1/Col5a2	Interval_1124_Enhancer_Gulp1/Col3a1/Col5a2	Gulp1
Interval_1125	chr1	44591330	44592071	+	intron (Gulp1, intron 1 of 10)	40029	Gulp1	NA	NA	NA	NA	NA	Col3a1/Col3a1/Col5a2/Col5a2	NA	NA	NA	Other	Gulp1/Col3a1/Col5a2	Interval_1125_Other_Gulp1/Col3a1/Col5a2	Gulp1
Interval_1126	chr1	44630324	44630612	+	intron (Gulp1, intron 1 of 10)	78797	Gulp1	NA	NA	NA	NA	NA	Col3a1/Col3a1/Col5a2/Col5a2	NA	NA	NA	Other	Gulp1/Col3a1/Col5a2	Interval_1126_Other_Gulp1/Col3a1/Col5a2	Gulp1
Interval_1127	chr1	44745913	44746456	+	intron (Gulp1, intron 4 of 10)	-1235	4930521E06Rik	CTCF Binding Site	NA	NA	DHS_brain_E18	DHS_brain_ad	Col3a1/Col3a1/Col5a2/Col5a2	NA	NA	NA	Other	4930521E06Rik/Col3a1/Col5a2	Interval_1127_Other_4930521E06Rik/Col3a1/Col5a2	4930521E06Rik
Interval_1128	chr1	45020681	45022922	+	Intergenic	-276852	4930521E06Rik	NA	NA	H3K4m1_Cor_8w	NA	NA	Col3a1/Col3a1/Col5a2/Col5a2	NA	NA	NA	Enhancer	4930521E06Rik/Col3a1/Col5a2	Interval_1128_Enhancer_4930521E06Rik/Col3a1/Col5a2	4930521E06Rik
Interval_1129	chr1	45031418	45032143	+	Intergenic	-279758	Col3a1	NA	NA	H3K4m1_Cor_8w	NA	DHS_brain_ad	Col3a1/Col3a1/Col5a2/Col5a2	NA	NA	4930521E06Rik	Enhancer	Col3a1/Col5a2/4930521E06Rik	Interval_1129_Enhancer_Col3a1/Col5a2/4930521E06Rik	Col3a1
Interval_1130	chr1	45051490	45052322	+	Intergenic	-259632	Col3a1	NA	NA	NA	NA	NA	Col3a1/Col3a1/Col5a2/Col5a2	NA	NA	4930521E06Rik	Other	Col3a1/Col5a2/4930521E06Rik	Interval_1130_Other_Col3a1/Col5a2/4930521E06Rik	Col3a1
Interval_1131	chr1	45090936	45091509	+	Intergenic	-220316	Col3a1	NA	NA	NA	NA	NA	Col3a1/Col3a1/Col5a2/Col5a2	NA	NA	Col3a1	Other	Col3a1/Col5a2	Interval_1131_Other_Col3a1/Col5a2	Col3a1
Interval_1132	chr1	45312348	45314318	+	intron (Col3a1, intron 1 of 50)	1795	Col3a1	Promoter/Promoter Flanking Region/TF binding site/CTCF Binding Site	NA	NA	DHS_brain_E18	DHS_brain_ad	Col5a2/Col5a2	NA	NA	NA	Promoter	Col3a1	Interval_1132_Promoter_Col3a1	Col3a1
Interval_1133	chr1	45431534	45432044	+	intron (Col5a2, intron 6 of 53)	71493	Col5a2	Promoter Flanking Region/Open chromatin/CTCF Binding Site	NA	NA	DHS_brain_E18	NA	Col5a2/Col5a2	NA	NA	NA	Other	Col5a2	Interval_1133_Other_Col5a2	Col5a2
Interval_1134	chr1	45501620	45503409	+	intron (Col5a2, intron 1 of 53)	768	Col5a2	Promoter	NA	NA	DHS_brain_E18	NA	Col5a2/Col5a2	NA	NA	NA	Promoter	Col5a2	Interval_1134_Promoter_Col5a2	Col5a2
Interval_1135	chr1	45627609	45628074	+	Intergenic	-124559	Col5a2	CTCF Binding Site/Open chromatin	NA	NA	NA	DHS_brain_ad	NA	NA	NA	NA	Other	Col5a2	Interval_1135_Other_Col5a2	Col5a2
Interval_1136	chr1	45672867	45673364	+	Intergenic	-122051	Wdr75	CTCF Binding Site	NA	NA	DHS_brain_E18	DHS_brain_ad	NA	NA	NA	NA	Other	Wdr75	Interval_1136_Other_Wdr75	Wdr75
Interval_1137	chr1	45723062	45723983	+	Intergenic	-71644	Wdr75	NA	NA	NA	NA	NA	NA	NA	NA	NA	Other	Wdr75	Interval_1137_Other_Wdr75	Wdr75
Interval_1138	chr1	45765924	45768273	+	Intergenic	-28068	Wdr75	TF binding site/Promoter Flanking Region/CTCF Binding Site	NA	NA	DHS_brain_E18	DHS_brain_ad	NA	NA	NA	NA	Other	Wdr75	Interval_1138_Other_Wdr75	Wdr75
Interval_1139	chr1	45794880	45795919	+	exon (Wdr75, exon 1 of 21)	233	Wdr75	Promoter	NA	NA	DHS_brain_E18/DHS_brain_E18	DHS_brain_ad/DHS_brain_ad	NA	NA	NA	NA	Promoter	Wdr75	Interval_1139_Promoter_Wdr75	Wdr75
Interval_1140	chr1	45821621	45822249	+	intron (Wdr75, intron 18 of 20)	26769	Wdr75	NA	NA	NA	NA	NA	NA	NA	NA	NA	Other	Wdr75	Interval_1140_Other_Wdr75	Wdr75
Interval_1141	chr1	45826760	45827516	+	Intergenic	31972	Wdr75	Promoter Flanking Region	NA	NA	NA	NA	NA	NA	NA	NA	Other	Wdr75	Interval_1141_Other_Wdr75	Wdr75
Interval_1142	chr1	45837452	45838447	+	Intergenic	42783	Wdr75	Enhancer/TF binding site	NA	H3K4m1_Cor_8w	DHS_brain_E18	DHS_brain_ad	NA	Slc40a1	NA	NA	Enhancer	Wdr75/Slc40a1	Interval_1142_Enhancer_Wdr75/Slc40a1	Wdr75
Interval_1143	chr1	45859683	45860597	+	Intergenic	64974	Wdr75	Promoter Flanking Region	NA	NA	NA	NA	NA	Slc40a1	NA	NA	Other	Wdr75/Slc40a1	Interval_1143_Other_Wdr75/Slc40a1	Wdr75
Interval_1144	chr1	45868311	45869019	+	Intergenic	56929	Slc40a1	Promoter Flanking Region	NA	NA	NA	NA	Slc40a1	Slc40a1	NA	Slc40a1	Other	Slc40a1	Interval_1144_Other_Slc40a1	Slc40a1
Interval_1145	chr1	45905896	45906289	+	Intergenic	19502	Slc40a1	Promoter Flanking Region	NA	NA	NA	NA	Slc40a1/Slc40a1	Slc40a1	NA	NA	Other	Slc40a1	Interval_1145_Other_Slc40a1	Slc40a1
Interval_1146	chr1	45913341	45913950	+	intron (Slc40a1, intron 5 of 7)	11949	Slc40a1	Promoter Flanking Region	NA	NA	NA	NA	Slc40a1/Slc40a1	Slc40a1	NA	NA	Other	Slc40a1	Interval_1146_Other_Slc40a1	Slc40a1
Interval_1147	chr1	45925179	45926524	+	promoter-TSS (Slc40a1)	-257	Slc40a1	Promoter	H3K4m1_Fo_P0	H3K4m1_Cor_8w	NA	DHS_brain_ad	Slc40a1/Slc40a1	Slc40a1	NA	NA	Promoter	Slc40a1	Interval_1147_Promoter_Slc40a1	Slc40a1
Interval_1148	chr1	46035173	46035562	+	Intergenic	-4930	Stk-ps2	NA	NA	NA	NA	NA	NA	NA	NA	NA	Other	Stk-ps2	Interval_1148_Other_Stk-ps2	Stk-ps2
Interval_1149	chr1	46066273	46067660	+	exon (Dnah7b, exon 2 of 66)	228	Dnah7b	Promoter/CTCF Binding Site	NA	NA	DHS_brain_E18/DHS_brain_E18	DHS_brain_ad/DHS_brain_ad/DHS_brain_ad	NA	NA	NA	NA	Promoter	Dnah7b	Interval_1149_Promoter_Dnah7b	Dnah7b
Interval_1150	chr1	46230344	46231324	+	intron (Dnah7b, intron 41 of 65)	164096	Dnah7b	NA	NA	NA	NA	NA	NA	NA	NA	NA	Other	Dnah7b	Interval_1150_Other_Dnah7b	NA
Interval_1151	chr1	46385386	46385838	+	Intergenic	-39906	Dnah7c	NA	NA	NA	NA	NA	NA	NA	NA	Dnahc7b	Other	Dnah7c/Dnahc7b	Interval_1151_Other_Dnah7c/Dnahc7b	Dnah7c
Interval_1152	chr1	46408561	46409140	+	Intergenic	-16668	Dnah7c	NA	NA	NA	NA	NA	NA	NA	NA	Dnahc7b	Other	Dnah7c/Dnahc7b	Interval_1152_Other_Dnah7c/Dnahc7b	Dnah7c
Interval_1153	chr1	46418557	46419095	+	Intergenic	-6692	Dnah7c	Open chromatin	NA	NA	NA	NA	NA	NA	NA	Dnahc7b	Other	Dnah7c/Dnahc7b	Interval_1153_Other_Dnah7c/Dnahc7b	Dnah7c
Interval_1154	chr1	46798136	46798625	+	intron (Dnah7c, intron 64 of 64)	127396	Slc39a10	NA	NA	NA	NA	NA	NA	NA	NA	NA	Other	Slc39a10	Interval_1154_Other_Slc39a10	NA
Interval_1155	chr1	46829877	46831087	+	intron (Slc39a10, intron 3 of 9)	95294	Slc39a10	Open chromatin	NA	H3K4m1_Cor_8w	DHS_brain_E18	NA	NA	NA	NA	NA	Enhancer	Slc39a10	Interval_1155_Enhancer_Slc39a10	Slc39a10
Interval_1156	chr1	46845104	46845434	+	intron (Slc39a10, intron 1 of 10)	80507	Slc39a10	Enhancer	NA	H3K4m1_Cor_8w	NA	NA	NA	NA	NA	NA	Enhancer	Slc39a10	Interval_1156_Enhancer_Slc39a10	Slc39a10
Interval_1157	chr1	46852559	46854621	+	promoter-TSS (Slc39a10)	72186	Slc39a10	Promoter	NA	NA	DHS_brain_E18/DHS_brain_E18/DHS_brain_E18	DHS_brain_ad/DHS_brain_ad/DHS_brain_ad	NA	NA	NA	NA	Promoter	Slc39a10	Interval_1157_Promoter_Slc39a10	Slc39a10
Interval_1158	chr1	46885235	46886501	+	intron (Slc39a10, intron 2 of 10)	39908	Slc39a10	Enhancer/Enhancer	NA	NA	NA	DHS_brain_ad	NA	NA	NA	NA	Enhancer	Slc39a10	Interval_1158_Enhancer_Slc39a10	Slc39a10
Interval_1159	chr1	46912556	46913123	+	intron (Slc39a10, intron 1 of 10)	12937	Slc39a10	NA	NA	NA	NA	NA	NA	NA	NA	Slc39a10	Other	Slc39a10	Interval_1159_Other_Slc39a10	Slc39a10
Interval_1160	chr1	46921809	46922240	+	intron (Slc39a10, intron 1 of 10)	3752	Slc39a10	Promoter Flanking Region	NA	NA	NA	NA	NA	NA	NA	Slc39a10	Other	Slc39a10	Interval_1160_Other_Slc39a10	Slc39a10
Interval_1161	chr1	46925081	46926281	+	promoter-TSS (Slc39a10)	95	Slc39a10	Enhancer/CTCF Binding Site	NA	NA	NA	NA	NA	NA	NA	Slc39a10	Promoter	Slc39a10	Interval_1161_Promoter_Slc39a10	Slc39a10
Interval_1162	chr1	46970130	46970962	+	Intergenic	-44770	Slc39a10	Open chromatin/CTCF Binding Site/Promoter Flanking Region	NA	NA	NA	NA	NA	NA	NA	Slc39a10	Other	Slc39a10	Interval_1162_Other_Slc39a10	Slc39a10
Interval_1163	chr1	47021326	47021678	+	Intergenic	-95726	Slc39a10	NA	NA	NA	NA	NA	NA	NA	NA	Slc39a10	Other	Slc39a10	Interval_1163_Other_Slc39a10	Slc39a10
Interval_1164	chr1	47051122	47051569	+	Intergenic	-125569	Slc39a10	NA	NA	NA	NA	NA	NA	NA	NA	NA	Other	Slc39a10	Interval_1164_Other_Slc39a10	Slc39a10
Interval_1165	chr1	47163624	47164646	+	Intergenic	-238359	Slc39a10	Open chromatin	NA	NA	DHS_brain_E18	NA	NA	NA	NA	NA	Other	Slc39a10	Interval_1165_Other_Slc39a10	Slc39a10
Interval_1166	chr1	49130794	49131438	+	Intergenic	-113500	C230029F24Rik	NA	NA	NA	NA	NA	NA	NA	NA	NA	Other	C230029F24Rik	Interval_1166_Other_C230029F24Rik	C230029F24Rik
Interval_1167	chr1	49478455	49479276	+	Intergenic	234249	C230029F24Rik	NA	NA	NA	NA	NA	NA	NA	NA	NA	Other	C230029F24Rik	Interval_1167_Other_C230029F24Rik	NA
Interval_1168	chr1	50685252	50686579	+	Intergenic	-241608	Tmeff2	NA	NA	NA	NA	DHS_brain_ad	NA	NA	NA	NA	Other	Tmeff2	Interval_1168_Other_Tmeff2	Tmeff2
Interval_1169	chr1	50765672	50766069	+	Intergenic	-161653	Tmeff2	NA	NA	NA	NA	NA	NA	Sdpr	NA	NA	Other	Tmeff2/Sdpr	Interval_1169_Other_Tmeff2/Sdpr	Tmeff2
Interval_1170	chr1	50770204	50770616	+	Intergenic	-157113	Tmeff2	NA	NA	NA	NA	DHS_brain_ad	NA	Sdpr	NA	NA	Other	Tmeff2/Sdpr	Interval_1170_Other_Tmeff2/Sdpr	Tmeff2
Interval_1171	chr1	50823220	50823596	+	Intergenic	-104115	Tmeff2	NA	NA	NA	NA	NA	NA	Sdpr	NA	NA	Other	Tmeff2/Sdpr	Interval_1171_Other_Tmeff2/Sdpr	Tmeff2
Interval_1172	chr1	50897226	50898375	+	Intergenic	-29723	Tmeff2	NA	H3K4m1_Fo_P0	NA	DHS_brain_E18	DHS_brain_ad	NA	Sdpr	NA	NA	Enhancer	Tmeff2/Sdpr	Interval_1172_Enhancer_Tmeff2/Sdpr	Tmeff2
Interval_1173	chr1	50926516	50928185	+	promoter-TSS (Tmeff2)	-173	Tmeff2	Promoter	NA	NA	DHS_brain_E18	DHS_brain_ad/DHS_brain_ad/DHS_brain_ad	NA	Sdpr	NA	9330175M20Rik/Nabp1	Promoter	Tmeff2	Interval_1173_Promoter_Tmeff2	Tmeff2
Interval_1174	chr1	50939667	50941268	+	intron (Tmeff2, intron 3 of 9)	12944	Tmeff2	NA	NA	H3K4m1_Cor_8w	NA	NA	NA	Sdpr/Sdpr/Sdpr	NA	9330175M20Rik/Nabp1	Enhancer	Tmeff2/Sdpr/9330175M20Rik/Nabp1	Interval_1174_Enhancer_Tmeff2/Sdpr/9330175M20Rik/Nabp1	Tmeff2
Interval_1175	chr1	50948672	50949335	+	intron (Tmeff2, intron 4 of 9)	21480	Tmeff2	NA	NA	H3K4m1_Cor_8w	NA	NA	NA	Sdpr/Sdpr/Sdpr	NA	9330175M20Rik	Enhancer	Tmeff2/Sdpr/9330175M20Rik	Interval_1175_Enhancer_Tmeff2/Sdpr/9330175M20Rik	Tmeff2
Interval_1176	chr1	50962427	50962931	+	intron (Tmeff2, intron 4 of 9)	35156	Tmeff2	Promoter Flanking Region/CTCF Binding Site	NA	H3K4m1_Cor_8w	DHS_brain_E18	DHS_brain_ad	NA	Sdpr/Sdpr/Sdpr/Sdpr	NA	9330175M20Rik	Enhancer	Tmeff2/Sdpr/9330175M20Rik	Interval_1176_Enhancer_Tmeff2/Sdpr/9330175M20Rik	Tmeff2
Interval_1177	chr1	50964878	50965665	+	intron (Tmeff2, intron 4 of 9)	37748	Tmeff2	NA	NA	H3K4m1_Cor_8w	NA	NA	NA	Sdpr/Sdpr/Sdpr/Sdpr	NA	9330175M20Rik	Enhancer	Tmeff2/Sdpr/9330175M20Rik	Interval_1177_Enhancer_Tmeff2/Sdpr/9330175M20Rik	Tmeff2
Interval_1178	chr1	50980584	50981254	+	intron (Tmeff2, intron 4 of 9)	53396	Tmeff2	NA	H3K4m1_Fo_P0	H3K4m1_Cor_8w	NA	DHS_brain_ad	NA	Sdpr/Sdpr/Sdpr/Sdpr/Sdpr	NA	9330175M20Rik	Enhancer	Tmeff2/Sdpr/9330175M20Rik	Interval_1178_Enhancer_Tmeff2/Sdpr/9330175M20Rik	Tmeff2
Interval_1179	chr1	51075826	51077168	+	intron (Tmeff2, intron 5 of 9)	148974	Tmeff2	NA	H3K4m1_Fo_P0	H3K4m1_Cor_8w/H3K4m1_Cor_8w	NA	NA	NA	Sdpr/Sdpr/Sdpr/Sdpr/Sdpr/Sdpr/Sdpr/Sdpr/Sdpr	NA	NA	Enhancer	Tmeff2/Sdpr	Interval_1179_Enhancer_Tmeff2/Sdpr	NA
Interval_1180	chr1	51084214	51084657	+	intron (Tmeff2, intron 5 of 9)	156912	Tmeff2	NA	NA	NA	NA	NA	NA	Sdpr/Sdpr/Sdpr/Sdpr/Sdpr/Sdpr/Sdpr/Sdpr/Sdpr	NA	NA	Other	Tmeff2/Sdpr	Interval_1180_Other_Tmeff2/Sdpr	NA
Interval_1181	chr1	51090351	51090738	+	intron (Tmeff2, intron 5 of 9)	163021	Tmeff2	NA	NA	H3K4m1_Cor_8w	NA	NA	NA	Sdpr/Sdpr/Sdpr/Sdpr/Sdpr/Sdpr/Sdpr/Sdpr/Sdpr	NA	NA	Enhancer	Tmeff2/Sdpr	Interval_1181_Enhancer_Tmeff2/Sdpr	NA
Interval_1182	chr1	51096305	51097733	+	intron (Tmeff2, intron 5 of 9)	169496	Tmeff2	Promoter Flanking Region	H3K4m1_Fo_P0	H3K4m1_Cor_8w/H3K4m1_Cor_8w	NA	NA	NA	Sdpr/Sdpr/Sdpr/Sdpr/Sdpr/Sdpr/Sdpr/Sdpr/Sdpr/Sdpr	NA	NA	Enhancer	Tmeff2/Sdpr	Interval_1182_Enhancer_Tmeff2/Sdpr	NA
Interval_1183	chr1	51106667	51107172	+	intron (Tmeff2, intron 5 of 9)	179396	Tmeff2	Open chromatin	NA	NA	NA	NA	NA	Sdpr/Sdpr/Sdpr/Sdpr/Sdpr/Sdpr/Sdpr/Sdpr/Sdpr/Sdpr	NA	NA	Other	Tmeff2/Sdpr	Interval_1183_Other_Tmeff2/Sdpr	NA
Interval_1184	chr1	51114597	51115274	+	intron (Tmeff2, intron 5 of 9)	-174191	Cavin2	Promoter Flanking Region	NA	H3K4m1_Cor_8w	NA	NA	NA	Sdpr/Sdpr/Sdpr/Sdpr/Sdpr/Sdpr/Sdpr/Sdpr/Sdpr/Sdpr	NA	NA	Enhancer	Cavin2/Sdpr	Interval_1184_Enhancer_Cavin2/Sdpr	Cavin2
Interval_1185	chr1	51125704	51126546	+	intron (Tmeff2, intron 5 of 9)	-163001	Cavin2	Open chromatin	H3K4m1_Fo_P0	H3K4m1_Cor_8w	NA	NA	NA	Sdpr/Sdpr/Sdpr/Sdpr/Sdpr/Sdpr/Sdpr/Sdpr/Sdpr/Sdpr/Sdpr/Sdpr	NA	NA	Enhancer	Cavin2/Sdpr	Interval_1185_Enhancer_Cavin2/Sdpr	Cavin2
Interval_1186	chr1	51145754	51146313	+	intron (Tmeff2, intron 7 of 9)	-143093	Cavin2	Promoter Flanking Region	NA	NA	NA	NA	NA	Sdpr/Sdpr/Sdpr/Sdpr/Sdpr/Sdpr/Sdpr/Sdpr/Sdpr/Sdpr/Sdpr/Sdpr	NA	NA	Other	Cavin2/Sdpr	Interval_1186_Other_Cavin2/Sdpr	Cavin2
Interval_1187	chr1	51148327	51148723	+	intron (Tmeff2, intron 7 of 9)	-140601	Cavin2	Promoter Flanking Region	NA	NA	NA	NA	NA	Sdpr/Sdpr/Sdpr/Sdpr/Sdpr/Sdpr/Sdpr/Sdpr/Sdpr/Sdpr/Sdpr/Sdpr/Sdpr	NA	NA	Other	Cavin2/Sdpr	Interval_1187_Other_Cavin2/Sdpr	Cavin2
Interval_1188	chr1	51151965	51152399	+	intron (Tmeff2, intron 7 of 9)	-136944	Cavin2	NA	NA	NA	NA	NA	NA	Sdpr/Sdpr/Sdpr/Sdpr/Sdpr/Sdpr/Sdpr/Sdpr/Sdpr/Sdpr/Sdpr/Sdpr/Sdpr	NA	NA	Other	Cavin2/Sdpr	Interval_1188_Other_Cavin2/Sdpr	Cavin2
Interval_1189	chr1	51169631	51170123	+	intron (Tmeff2, intron 7 of 9)	-119249	Cavin2	NA	NA	NA	NA	NA	NA	Sdpr/Sdpr/Sdpr/Sdpr/Sdpr/Sdpr/Sdpr/Sdpr/Sdpr/Sdpr/Sdpr/Sdpr/Sdpr	NA	NA	Other	Cavin2/Sdpr	Interval_1189_Other_Cavin2/Sdpr	Cavin2
Interval_1190	chr1	51191595	51192191	+	Intergenic	-97233	Cavin2	Promoter Flanking Region	H3K4m1_Fo_P0	H3K4m1_Cor_8w	NA	NA	NA	Sdpr/Sdpr/Sdpr/Sdpr/Sdpr/Sdpr/Sdpr/Sdpr/Sdpr/Sdpr/Sdpr/Sdpr/Sdpr/Sdpr	NA	NA	Enhancer	Cavin2/Sdpr	Interval_1190_Enhancer_Cavin2/Sdpr	Cavin2
Interval_1191	chr1	51215907	51217512	+	Intergenic	-72417	Cavin2	Promoter Flanking Region	H3K4m1_Fo_P0/H3K4m1_Fo_P0	NA	DHS_brain_E18	NA	NA	Sdpr/Sdpr/Sdpr/Sdpr/Sdpr/Sdpr/Sdpr/Sdpr/Sdpr/Sdpr/Sdpr/Sdpr/Sdpr/Sdpr	NA	NA	Enhancer	Cavin2/Sdpr	Interval_1191_Enhancer_Cavin2/Sdpr	Cavin2
Interval_1192	chr1	51265163	51266203	+	intron (9330175M20Rik, intron 2 of 4)	-23443	Cavin2	Promoter Flanking Region	NA	H3K4m1_Cor_8w	NA	NA	NA	Sdpr/Sdpr/Sdpr/Sdpr/Sdpr/Sdpr/Sdpr/Sdpr/Sdpr/Sdpr/Sdpr/Sdpr/Sdpr/Sdpr/Sdpr	NA	NA	Enhancer	Cavin2/Sdpr	Interval_1192_Enhancer_Cavin2/Sdpr	Cavin2
Interval_1193	chr1	51268193	51268522	+	intron (9330175M20Rik, intron 2 of 4)	-20769	Cavin2	Promoter Flanking Region	NA	NA	NA	NA	NA	Sdpr/Sdpr/Sdpr/Sdpr/Sdpr/Sdpr/Sdpr/Sdpr/Sdpr/Sdpr/Sdpr/Sdpr/Sdpr/Sdpr/Sdpr/Sdpr	NA	NA	Other	Cavin2/Sdpr	Interval_1193_Other_Cavin2/Sdpr	Cavin2
Interval_1194	chr1	51272755	51273274	+	intron (9330175M20Rik, intron 2 of 4)	-16112	Cavin2	Enhancer	NA	NA	NA	NA	NA	Sdpr/Sdpr/Sdpr/Sdpr/Sdpr/Sdpr/Sdpr/Sdpr/Sdpr/Sdpr/Sdpr/Sdpr/Sdpr/Sdpr/Sdpr/Sdpr	NA	NA	Enhancer	Cavin2/Sdpr	Interval_1194_Enhancer_Cavin2/Sdpr	Cavin2
Interval_1195	chr1	51288727	51291036	+	intron (Cavin2, intron 1 of 1)	755	Cavin2	CTCF Binding Site/Promoter	NA	NA	NA	NA	NA	Sdpr/Sdpr/Sdpr/Sdpr/Sdpr/Sdpr/Sdpr/Sdpr/Sdpr/Sdpr/Sdpr/Sdpr/Sdpr/Sdpr/Sdpr/Sdpr	NA	NA	Promoter	Cavin2	Interval_1195_Promoter_Cavin2	Cavin2
Interval_1196	chr1	51315327	51316478	+	intron (9330175M20Rik, intron 2 of 4)	17877	9330175M20Rik	NA	NA	NA	NA	NA	NA	NA	NA	Tmeff2	Other	9330175M20Rik/Tmeff2	Interval_1196_Other_9330175M20Rik/Tmeff2	9330175M20Rik
Interval_1197	chr1	51323577	51324105	+	intron (9330175M20Rik, intron 2 of 4)	9938	9330175M20Rik	NA	NA	NA	NA	NA	NA	NA	NA	Tmeff2	Other	9330175M20Rik/Tmeff2	Interval_1197_Other_9330175M20Rik/Tmeff2	9330175M20Rik
Interval_1198	chr1	51333224	51334615	+	promoter-TSS (9330175M20Rik)	-140	9330175M20Rik	Promoter/CTCF Binding Site	NA	NA	DHS_brain_E18/DHS_brain_E18	DHS_brain_ad/DHS_brain_ad/DHS_brain_ad/DHS_brain_ad	NA	NA	NA	Tmeff2	Promoter	9330175M20Rik	Interval_1198_Promoter_9330175M20Rik	9330175M20Rik
Interval_1199	chr1	51344130	51344664	+	Intergenic	-10618	9330175M20Rik	NA	NA	NA	NA	NA	NA	NA	NA	NA	Other	9330175M20Rik	Interval_1199_Other_9330175M20Rik	9330175M20Rik
Interval_1200	chr1	51349402	51349809	+	Intergenic	-15826	9330175M20Rik	Enhancer	NA	NA	NA	NA	NA	NA	NA	NA	Enhancer	9330175M20Rik	Interval_1200_Enhancer_9330175M20Rik	9330175M20Rik
Interval_1201	chr1	51371377	51371728	+	Intergenic	-37773	9330175M20Rik	NA	NA	NA	NA	NA	NA	NA	NA	NA	Other	9330175M20Rik	Interval_1201_Other_9330175M20Rik	9330175M20Rik
Interval_1202	chr1	51387405	51387718	+	Intergenic	-53782	9330175M20Rik	NA	NA	NA	NA	NA	NA	NA	NA	NA	Other	9330175M20Rik	Interval_1202_Other_9330175M20Rik	9330175M20Rik
Interval_1203	chr1	51401803	51402414	+	Intergenic	-68329	9330175M20Rik	NA	NA	H3K4m1_Cor_8w	NA	NA	NA	NA	NA	NA	Enhancer	9330175M20Rik	Interval_1203_Enhancer_9330175M20Rik	9330175M20Rik
Interval_1204	chr1	51448929	51451417	+	Intergenic	28226	Nabp1	Promoter Flanking Region/Promoter Flanking Region/Enhancer/Promoter Flanking Region	NA	NA	NA	NA	NA	NA	NA	NA	Enhancer	Nabp1	Interval_1204_Enhancer_Nabp1	Nabp1
Interval_1205	chr1	51468079	51468555	+	Intergenic	10082	Nabp1	Promoter Flanking Region	NA	NA	NA	NA	NA	NA	NA	Tmeff2	Other	Nabp1/Tmeff2	Interval_1205_Other_Nabp1/Tmeff2	Nabp1
Interval_1206	chr1	51477698	51478980	+	promoter-TSS (Nabp1)	60	Nabp1	Promoter	H3K4m1_Fo_P0	NA	DHS_brain_E18	DHS_brain_ad	NA	NA	NA	Tmeff2	Promoter	Nabp1	Interval_1206_Promoter_Nabp1	Nabp1
Interval_1207	chr1	51508841	51509682	+	TTS (Gm17767)	-30862	Nabp1	Promoter Flanking Region	NA	NA	NA	NA	NA	NA	NA	NA	Other	Nabp1	Interval_1207_Other_Nabp1	Nabp1
Interval_1208	chr1	51512600	51513604	+	intron (Gm17767, intron 3 of 3)	-34703	Nabp1	Promoter Flanking Region	NA	NA	DHS_brain_E18	NA	NA	NA	NA	NA	Other	Nabp1	Interval_1208_Other_Nabp1	Nabp1
Interval_1209	chr1	51514879	51515881	+	intron (Gm17767, intron 3 of 3)	-36981	Nabp1	Promoter Flanking Region	NA	H3K4m1_Cor_8w/H3K4m1_Cor_8w	NA	NA	NA	NA	NA	NA	Enhancer	Nabp1	Interval_1209_Enhancer_Nabp1	Nabp1
Interval_1210	chr1	51530253	51530768	+	intron (Gm17767, intron 3 of 3)	-52111	Nabp1	NA	NA	NA	NA	NA	NA	NA	NA	NA	Other	Nabp1	Interval_1210_Other_Nabp1	Nabp1
Interval_1211	chr1	51594660	51595044	+	intron (Gm17767, intron 1 of 3)	1866	Gm17767	Promoter Flanking Region/Enhancer	NA	NA	NA	NA	NA	NA	Nabp1	Nabp1/Tmeff2	Enhancer	Gm17767/Nabp1/Tmeff2	Interval_1211_Enhancer_Gm17767/Nabp1/Tmeff2	Gm17767
Interval_1212	chr1	51596706	51597412	+	promoter-TSS (Gm17767)	-341	Gm17767	Promoter/CTCF Binding Site	NA	NA	DHS_brain_E18	DHS_brain_ad	NA	NA	Nabp1	Nabp1/Tmeff2	Promoter	Gm17767	Interval_1212_Promoter_Gm17767	Gm17767
Interval_1213	chr1	51606917	51608326	+	Intergenic	-10903	Gm17767	Enhancer	H3K4m1_Fo_P0	H3K4m1_Cor_8w	DHS_brain_E18	NA	NA	NA	Nabp1	Nabp1/Tmeff2	Enhancer	Gm17767/Nabp1/Tmeff2	Interval_1213_Enhancer_Gm17767/Nabp1/Tmeff2	Gm17767
Interval_1214	chr1	51609126	51609624	+	Intergenic	-12657	Gm17767	NA	NA	NA	NA	NA	NA	NA	Nabp1	Nabp1/Tmeff2	Other	Gm17767/Nabp1/Tmeff2	Interval_1214_Other_Gm17767/Nabp1/Tmeff2	Gm17767
Interval_1215	chr1	51615132	51618189	+	Intergenic	-19942	Gm17767	TF binding site/CTCF Binding Site/Promoter Flanking Region/Open chromatin/Enhancer	H3K4m1_Fo_P0	NA	DHS_brain_E18	NA	NA	NA	Nabp1	Nabp1/Tmeff2	Enhancer	Gm17767/Nabp1/Tmeff2	Interval_1215_Enhancer_Gm17767/Nabp1/Tmeff2	Gm17767
Interval_1216	chr1	51628403	51629120	+	Intergenic	-32043	Gm17767	Enhancer	NA	NA	NA	NA	NA	NA	Nabp1	Stat4	Enhancer	Gm17767/Nabp1/Stat4	Interval_1216_Enhancer_Gm17767/Nabp1/Stat4	Gm17767
Interval_1217	chr1	51636712	51637173	+	Intergenic	-40224	Gm17767	NA	H3K4m1_Fo_P0	NA	NA	NA	NA	NA	Nabp1	Stat4	Enhancer	Gm17767/Nabp1/Stat4	Interval_1217_Enhancer_Gm17767/Nabp1/Stat4	Gm17767
Interval_1218	chr1	51643605	51644673	+	Intergenic	-47421	Gm17767	Promoter Flanking Region/Enhancer/CTCF Binding Site/TF binding site	NA	NA	DHS_brain_E18	DHS_brain_ad	NA	NA	Myo1b	Stat4	Enhancer	Gm17767/Myo1b/Stat4	Interval_1218_Enhancer_Gm17767/Myo1b/Stat4	Gm17767
Interval_1219	chr1	51650104	51650577	+	Intergenic	-53622	Gm17767	Promoter Flanking Region	H3K4m1_Fo_P0	NA	DHS_brain_E18	NA	NA	NA	Myo1b	Stat4	Enhancer	Gm17767/Myo1b/Stat4	Interval_1219_Enhancer_Gm17767/Myo1b/Stat4	Gm17767
Interval_1220	chr1	51689303	51691640	+	Intergenic	-93753	Gm17767	Enhancer/CTCF Binding Site	NA	NA	NA	NA	NA	NA	Myo1b	Myo1b	Enhancer	Gm17767/Myo1b	Interval_1220_Enhancer_Gm17767/Myo1b	Gm17767
Interval_1221	chr1	51697094	51697861	+	Intergenic	-100759	Gm17767	Promoter Flanking Region	H3K4m1_Fo_P0	NA	DHS_brain_E18	NA	NA	NA	NA	Myo1b	Enhancer	Gm17767/Myo1b	Interval_1221_Enhancer_Gm17767/Myo1b	Gm17767
Interval_1222	chr1	51720009	51720724	+	Intergenic	-123648	Gm17767	Promoter Flanking Region	H3K4m1_Fo_P0	H3K4m1_Cor_8w	DHS_brain_E18	DHS_brain_ad	NA	NA	NA	NA	Enhancer	Gm17767	Interval_1222_Enhancer_Gm17767	Gm17767
Interval_1223	chr1	51743519	51744291	+	Intergenic	-147187	Gm17767	NA	NA	NA	NA	NA	NA	NA	NA	NA	Other	Gm17767	Interval_1223_Other_Gm17767	Gm17767
Interval_1224	chr1	51747722	51748602	+	Intergenic	-151444	Gm17767	Promoter Flanking Region	NA	NA	DHS_brain_E18	DHS_brain_ad	Myo1b	NA	NA	NA	Other	Gm17767/Myo1b	Interval_1224_Other_Gm17767/Myo1b	Gm17767
Interval_1225	chr1	51758585	51759042	+	intron (Myo1b, intron 27 of 30)	157165	Myo1b	Promoter Flanking Region	NA	H3K4m1_Cor_8w/H3K4m1_Cor_8w	NA	DHS_brain_ad	Myo1b	NA	NA	NA	Enhancer	Myo1b	Interval_1225_Enhancer_Myo1b	NA
Interval_1226	chr1	51760750	51762254	+	intron (Myo1b, intron 26 of 30)	154476	Myo1b	Promoter Flanking Region	NA	NA	NA	NA	Myo1b	NA	NA	NA	Other	Myo1b	Interval_1226_Other_Myo1b	NA
Interval_1227	chr1	51770015	51771487	+	intron (Myo1b, intron 21 of 30)	145227	Myo1b	Promoter Flanking Region	NA	NA	NA	NA	Myo1b	Myo1b	NA	NA	Other	Myo1b	Interval_1227_Other_Myo1b	NA
Interval_1228	chr1	51780593	51782575	+	intron (Myo1b, intron 15 of 30)	134394	Myo1b	Promoter Flanking Region/Promoter Flanking Region	NA	NA	NA	NA	Myo1b	Myo1b	NA	NA	Other	Myo1b	Interval_1228_Other_Myo1b	NA
Interval_1229	chr1	51789342	51789720	+	intron (Myo1b, intron 13 of 30)	126447	Myo1b	Promoter Flanking Region	NA	NA	NA	NA	Myo1b	Myo1b	NA	Myo1b	Other	Myo1b	Interval_1229_Other_Myo1b	NA
Interval_1230	chr1	51796000	51796411	+	intron (Myo1b, intron 11 of 30)	119773	Myo1b	Promoter Flanking Region	NA	NA	NA	NA	Myo1b	Myo1b	NA	Myo1b	Other	Myo1b	Interval_1230_Other_Myo1b	NA
Interval_1231	chr1	51821181	51822530	+	intron (Myo1b, intron 5 of 30)	94123	Myo1b	Enhancer/Open chromatin	NA	H3K4m1_Cor_8w/H3K4m1_Cor_8w/H3K4m1_Cor_8w	NA	NA	Myo1b/Myo1b/Myo1b	Myo1b/Myo1b/Myo1b	NA	Myo1b	Enhancer	Myo1b	Interval_1231_Enhancer_Myo1b	Myo1b
Interval_1232	chr1	51847559	51849888	+	intron (Myo1b, intron 3 of 30)	67255	Myo1b	Enhancer/Promoter Flanking Region	H3K4m1_Fo_P0	H3K4m1_Cor_8w/H3K4m1_Cor_8w	NA	NA	Myo1b/Myo1b/Myo1b/Myo1b	Myo1b/Myo1b/Myo1b/Myo1b/Myo1b	NA	Myo1b	Enhancer	Myo1b	Interval_1232_Enhancer_Myo1b	Myo1b
Interval_1233	chr1	51855256	51856242	+	intron (Myo1b, intron 3 of 30)	60229	Myo1b	Enhancer	NA	NA	NA	NA	Myo1b/Myo1b/Myo1b/Myo1b/Myo1b/Myo1b	Myo1b/Myo1b/Myo1b/Myo1b/Myo1b/Myo1b	NA	Myo1b	Enhancer	Myo1b	Interval_1233_Enhancer_Myo1b	Myo1b
Interval_1234	chr1	51878711	51880182	+	intron (Myo1b, intron 2 of 30)	36532	Myo1b	Promoter Flanking Region/Open chromatin	NA	H3K4m1_Cor_8w	NA	NA	Myo1b/Myo1b/Myo1b/Myo1b/Myo1b/Myo1b/Myo1b/Myo1b/Myo1b	Myo1b/Myo1b/Myo1b/Myo1b/Myo1b/Myo1b/Myo1b	NA	NA	Enhancer	Myo1b	Interval_1234_Enhancer_Myo1b	Myo1b
Interval_1235	chr1	51887372	51888086	+	intron (Myo1b, intron 1 of 30)	28249	Myo1b	Promoter Flanking Region	NA	NA	NA	NA	Myo1b/Myo1b/Myo1b/Myo1b/Myo1b/Myo1b/Myo1b/Myo1b/Myo1b/Myo1b	Myo1b/Myo1b/Myo1b/Myo1b/Myo1b/Myo1b/Myo1b/Myo1b	NA	NA	Other	Myo1b	Interval_1235_Other_Myo1b	Myo1b
Interval_1236	chr1	51893625	51894365	+	intron (Myo1b, intron 1 of 30)	21983	Myo1b	NA	NA	NA	NA	NA	Myo1b/Myo1b/Myo1b/Myo1b/Myo1b/Myo1b/Myo1b/Myo1b/Myo1b/Myo1b/Myo1b	Myo1b/Myo1b/Myo1b/Myo1b/Myo1b/Myo1b/Myo1b/Myo1b/Myo1b	NA	NA	Other	Myo1b	Interval_1236_Other_Myo1b	Myo1b
Interval_1237	chr1	51907318	51907993	+	intron (Myo1b, intron 1 of 30)	8323	Myo1b	Promoter Flanking Region	NA	H3K4m1_Cor_8w	NA	NA	Myo1b/Myo1b/Myo1b/Myo1b/Myo1b/Myo1b/Myo1b/Myo1b/Myo1b/Myo1b/Myo1b/Myo1b	Myo1b/Myo1b/Myo1b/Myo1b/Myo1b/Myo1b/Myo1b/Myo1b/Myo1b/Myo1b	NA	NA	Enhancer	Myo1b	Interval_1237_Enhancer_Myo1b	Myo1b
Interval_1238	chr1	51911265	51911621	+	intron (Myo1b, intron 1 of 30)	4535	Myo1b	Enhancer	NA	NA	NA	NA	Myo1b/Myo1b/Myo1b/Myo1b/Myo1b/Myo1b/Myo1b/Myo1b/Myo1b/Myo1b/Myo1b/Myo1b/Myo1b	Myo1b/Myo1b/Myo1b/Myo1b/Myo1b/Myo1b/Myo1b/Myo1b/Myo1b/Myo1b/Myo1b/Myo1b	NA	NA	Enhancer	Myo1b	Interval_1238_Enhancer_Myo1b	Myo1b
Interval_1239	chr1	51914925	51916243	+	intron (Myo1b, intron 1 of 30)	394	Myo1b	Promoter	NA	NA	DHS_brain_E18	NA	Myo1b/Myo1b/Myo1b/Myo1b/Myo1b/Myo1b/Myo1b/Myo1b/Myo1b/Myo1b/Myo1b/Myo1b/Myo1b	Myo1b/Myo1b/Myo1b/Myo1b/Myo1b/Myo1b/Myo1b/Myo1b/Myo1b/Myo1b/Myo1b/Myo1b	NA	NA	Promoter	Myo1b	Interval_1239_Promoter_Myo1b	Myo1b
Interval_1240	chr1	51929794	51930514	+	Intergenic	-14176	Myo1b	Promoter Flanking Region	NA	NA	NA	NA	NA	NA	NA	NA	Other	Myo1b	Interval_1240_Other_Myo1b	Myo1b
Interval_1241	chr1	51934768	51937196	+	Intergenic	-20004	Myo1b	Promoter Flanking Region	NA	NA	NA	NA	NA	NA	NA	NA	Other	Myo1b	Interval_1241_Other_Myo1b	Myo1b
Interval_1242	chr1	51943435	51945021	+	Intergenic	-28250	Myo1b	TF binding site/CTCF Binding Site	NA	NA	DHS_brain_E18	DHS_brain_ad	NA	NA	NA	NA	Other	Myo1b	Interval_1242_Other_Myo1b	Myo1b
Interval_1243	chr1	51969183	51970447	+	Intergenic	-38425	Stat4	Open chromatin	NA	NA	DHS_brain_E18	NA	NA	NA	NA	NA	Other	Stat4	Interval_1243_Other_Stat4	Stat4
Interval_1244	chr1	51996585	51998793	+	intron (Stat4, intron 2 of 24)	-10551	Stat4	TF binding site/CTCF Binding Site/Promoter Flanking Region/Promoter Flanking Region	NA	NA	DHS_brain_E18	NA	NA	NA	NA	NA	Other	Stat4	Interval_1244_Other_Stat4	Stat4
Interval_1245	chr1	52008697	52009317	+	intron (Stat4, intron 1 of 23)	767	Stat4	Promoter	H3K4m1_Fo_P0	NA	NA	NA	NA	NA	NA	NA	Promoter	Stat4	Interval_1245_Promoter_Stat4	Stat4
Interval_1246	chr1	52043190	52043941	+	intron (Stat4, intron 4 of 24)	35325	Stat4	Open chromatin	NA	H3K4m1_Cor_8w	DHS_brain_E18	NA	Stat1	NA	NA	NA	Enhancer	Stat4/Stat1	Interval_1246_Enhancer_Stat4/Stat1	Stat4
Interval_1247	chr1	52079841	52080139	+	intron (Stat4, intron 11 of 24)	-39632	Stat1	Open chromatin	NA	NA	DHS_brain_E18	NA	Stat1	NA	NA	NA	Other	Stat1	Interval_1247_Other_Stat1	Stat1
Interval_1248	chr1	52080227	52080821	+	intron (Stat4, intron 11 of 24)	-39098	Stat1	Open chromatin	H3K4m1_Fo_P0	NA	NA	NA	Stat1	NA	NA	NA	Enhancer	Stat1	Interval_1248_Enhancer_Stat1	Stat1
Interval_1249	chr1	52113260	52114234	+	Intergenic	-5875	Stat1	CTCF Binding Site/Promoter	H3K4m1_Fo_P0	NA	DHS_brain_E18	DHS_brain_ad	Stat1	NA	NA	NA	Promoter	Stat1	Interval_1249_Promoter_Stat1	Stat1
Interval_1250	chr1	52118847	52120203	+	promoter-TSS (Stat1)	-97	Stat1	Promoter	NA	H3K4m1_Cor_8w	DHS_brain_E18	DHS_brain_ad/DHS_brain_ad	Stat1	NA	NA	NA	Promoter	Stat1	Interval_1250_Promoter_Stat1	Stat1
Interval_1251	chr1	52150283	52150876	+	intron (Stat1, intron 18 of 24)	30957	Stat1	Promoter Flanking Region	H3K4m1_Fo_P0	NA	DHS_brain_E18	NA	NA	NA	NA	Tmem194b	Enhancer	Stat1/Tmem194b	Interval_1251_Enhancer_Stat1/Tmem194b	Stat1
Interval_1252	chr1	52166472	52167273	+	intron (Gls, intron 17 of 17)	47250	Stat1	Promoter Flanking Region	NA	NA	NA	NA	NA	Gls/Gls	NA	Tmem194b	Other	Stat1/Gls/Tmem194b	Interval_1252_Other_Stat1/Gls/Tmem194b	Stat1
Interval_1253	chr1	52169666	52170582	+	intron (Gls, intron 14 of 17)	50502	Stat1	CTCF Binding Site/Promoter	NA	NA	NA	NA	NA	Gls/Gls/Gls	NA	Tmem194b	Promoter	Stat1	Interval_1253_Promoter_Stat1	Stat1
Interval_1254	chr1	52232073	52233734	+	exon (Gls, exon 1 of 15)	329	Gls	Promoter	NA	NA	DHS_brain_E18	DHS_brain_ad/DHS_brain_ad	NA	Gls/Gls/Gls	NA	Tmem194b	Promoter	Gls	Interval_1254_Promoter_Gls	Gls
Interval_1255	chr1	52280122	52280664	+	Intergenic	-47161	Gls	Enhancer	NA	H3K4m1_Cor_8w	NA	NA	NA	NA	NA	Inpp1	Enhancer	Gls/Inpp1	Interval_1255_Enhancer_Gls/Inpp1	Gls
Interval_1256	chr1	52302702	52303294	+	Intergenic	-69766	Gls	Enhancer/Promoter Flanking Region/CTCF Binding Site	NA	NA	NA	NA	NA	NA	NA	Inpp1/Tmem194b	Enhancer	Gls/Inpp1/Tmem194b	Interval_1256_Enhancer_Gls/Inpp1/Tmem194b	Gls
Interval_1257	chr1	52305851	52306778	+	Intergenic	-73082	Gls	Open chromatin	H3K4m1_Fo_P0	NA	NA	NA	NA	NA	NA	Tmem194b	Enhancer	Gls/Tmem194b	Interval_1257_Enhancer_Gls/Tmem194b	Gls
Interval_1258	chr1	52312147	52312802	+	Intergenic	-79242	Gls	Promoter Flanking Region/Open chromatin	NA	NA	NA	NA	NA	NA	NA	Tmem194b	Other	Gls/Tmem194b	Interval_1258_Other_Gls/Tmem194b	Gls
Interval_1259	chr1	52331461	52331855	+	Intergenic	-98426	Gls	Enhancer	H3K4m1_Fo_P0	NA	NA	DHS_brain_ad	NA	NA	NA	Tmem194b	Enhancer	Gls/Tmem194b	Interval_1259_Enhancer_Gls/Tmem194b	Gls
Interval_1260	chr1	52456338	52456786	+	exon (Nab1, exon 8 of 8)	43886	Nab1	NA	NA	NA	NA	NA	NA	NA	NA	NA	Other	Nab1	Interval_1260_Other_Nab1	Nab1
Interval_1261	chr1	52470938	52471384	+	intron (Nab1, intron 4 of 7)	29287	Nab1	Promoter Flanking Region	NA	H3K4m1_Cor_8w	NA	NA	NA	Nab1	NA	Tmem194b	Enhancer	Nab1/Tmem194b	Interval_1261_Enhancer_Nab1/Tmem194b	Nab1
Interval_1262	chr1	52499547	52501041	+	exon (Nab1, exon 1 of 8)	154	Nab1	Promoter	NA	NA	NA	DHS_brain_ad/DHS_brain_ad	NA	Nab1	NA	Tmem194b	Promoter	Nab1	Interval_1262_Promoter_Nab1	Nab1
Interval_1263	chr1	52514417	52514864	+	Intergenic	-14192	Nab1	Promoter Flanking Region	NA	NA	NA	NA	NA	NA	NA	Tmem194b	Other	Nab1/Tmem194b	Interval_1263_Other_Nab1/Tmem194b	Nab1
Interval_1264	chr1	52578328	52578914	+	intron (Gm28178, intron 2 of 5)	1671	Gm28178	Promoter Flanking Region	H3K4m1_Fo_P0/H3K4m1_Fo_P0	H3K4m1_Cor_8w	DHS_brain_E18	NA	NA	NA	NA	NA	Enhancer	Gm28178	Interval_1264_Enhancer_Gm28178	Gm28178
Interval_1265	chr1	52597119	52598532	+	Intergenic	-17533	Gm28178	Promoter Flanking Region	NA	H3K4m1_Cor_8w/H3K4m1_Cor_8w/H3K4m1_Cor_8w	DHS_brain_E18	DHS_brain_ad	NA	NA	NA	Nab1	Enhancer	Gm28178/Nab1	Interval_1265_Enhancer_Gm28178/Nab1	Gm28178
Interval_1266	chr1	52630514	52631356	+	intron (Nemp2, intron 1 of 8)	230	Nemp2	Promoter	H3K4m1_Fo_P0	NA	DHS_brain_E18/DHS_brain_E18	DHS_brain_ad/DHS_brain_ad	NA	NA	NA	Gls/Inpp1/Mfsd6/Nab1	Promoter	Nemp2	Interval_1266_Promoter_Nemp2	Nemp2
Interval_1267	chr1	52648116	52648856	+	intron (Nemp2, intron 7 of 8)	17781	Nemp2	Promoter Flanking Region/CTCF Binding Site	NA	NA	DHS_brain_E18	DHS_brain_ad	NA	NA	NA	Gls/Inpp1/Mfsd6/Nab1	Other	Nemp2/Gls/Inpp1/Mfsd6/Nab1	Interval_1267_Other_Nemp2/Gls/Inpp1/Mfsd6/Nab1	Nemp2
Interval_1268	chr1	52652715	52653089	+	TTS (Nemp2)	22197	Nemp2	Promoter Flanking Region	NA	H3K4m1_Cor_8w	NA	NA	NA	NA	NA	Gls/Inpp1/Mfsd6/Nab1	Enhancer	Nemp2/Gls/Inpp1/Mfsd6/Nab1	Interval_1268_Enhancer_Nemp2/Gls/Inpp1/Mfsd6/Nab1	Nemp2
Interval_1269	chr1	52676015	52677258	+	intron (Mfsd6, intron 2 of 6)	45931	Nemp2	Promoter Flanking Region	NA	NA	NA	NA	NA	NA	NA	NA	Other	Nemp2	Interval_1269_Other_Nemp2	Nemp2
Interval_1270	chr1	52681516	52682375	+	intron (Mfsd6, intron 2 of 6)	45413	Mfsd6	NA	NA	NA	NA	NA	NA	NA	NA	NA	Other	Mfsd6	Interval_1270_Other_Mfsd6	Mfsd6
Interval_1271	chr1	52689651	52690265	+	intron (Mfsd6, intron 2 of 6)	37400	Mfsd6	NA	NA	NA	NA	NA	NA	NA	NA	NA	Other	Mfsd6	Interval_1271_Other_Mfsd6	Mfsd6
Interval_1272	chr1	52702940	52703747	+	intron (Mfsd6, intron 2 of 6)	24015	Mfsd6	Enhancer	NA	H3K4m1_Cor_8w	NA	NA	NA	NA	NA	Tmem194b	Enhancer	Mfsd6/Tmem194b	Interval_1272_Enhancer_Mfsd6/Tmem194b	Mfsd6
Interval_1273	chr1	52713091	52714559	+	intron (Mfsd6, intron 1 of 6)	13533	Mfsd6	Enhancer	NA	H3K4m1_Cor_8w/H3K4m1_Cor_8w/H3K4m1_Cor_8w/H3K4m1_Cor_8w	NA	NA	Mfsd6	Mfsd6	NA	Tmem194b	Enhancer	Mfsd6/Tmem194b	Interval_1273_Enhancer_Mfsd6/Tmem194b	Mfsd6
Interval_1274	chr1	52718004	52719339	+	intron (Mfsd6, intron 1 of 6)	8687	Mfsd6	Promoter Flanking Region/CTCF Binding Site	NA	H3K4m1_Cor_8w	NA	NA	Mfsd6/Mfsd6	Mfsd6/Mfsd6	NA	Tmem194b	Enhancer	Mfsd6/Tmem194b	Interval_1274_Enhancer_Mfsd6/Tmem194b	Mfsd6
Interval_1275	chr1	52722804	52723148	+	intron (Mfsd6, intron 1 of 6)	4382	Mfsd6	Promoter Flanking Region	NA	H3K4m1_Cor_8w	NA	NA	Mfsd6/Mfsd6	Mfsd6/Mfsd6	NA	Tmem194b	Enhancer	Mfsd6/Tmem194b	Interval_1275_Enhancer_Mfsd6/Tmem194b	Mfsd6
Interval_1276	chr1	52726381	52727690	+	exon (Mfsd6, exon 1 of 8)	323	Mfsd6	Promoter	H3K4m1_Fo_P0	NA	DHS_brain_E18	NA	Mfsd6/Mfsd6	Mfsd6/Mfsd6/Mfsd6	NA	Tmem194b	Promoter	Mfsd6	Interval_1276_Promoter_Mfsd6	Mfsd6
Interval_1277	chr1	52748425	52749154	+	Intergenic	-21431	Mfsd6	CTCF Binding Site/Promoter Flanking Region	NA	NA	NA	NA	NA	NA	NA	Tmem194b	Other	Mfsd6/Tmem194b	Interval_1277_Other_Mfsd6/Tmem194b	Mfsd6
Interval_1278	chr1	52758200	52758929	+	Intergenic	-31206	Mfsd6	NA	H3K4m1_Fo_P0	NA	DHS_brain_E18	NA	NA	NA	NA	Tmem194b	Enhancer	Mfsd6/Tmem194b	Interval_1278_Enhancer_Mfsd6/Tmem194b	Mfsd6
Interval_1279	chr1	52764048	52765633	+	Intergenic	-37482	Mfsd6	Promoter Flanking Region	NA	NA	NA	NA	NA	NA	NA	Tmem194b	Other	Mfsd6/Tmem194b	Interval_1279_Other_Mfsd6/Tmem194b	Mfsd6
Interval_1280	chr1	52799457	52800802	+	intron (Inpp1, intron 1 of 5)	17559	Inpp1	Promoter/Promoter	NA	H3K4m1_Cor_8w/H3K4m1_Cor_8w/H3K4m1_Cor_8w	NA	DHS_brain_ad	Inpp1	Inpp1	NA	Tmem194b	Promoter	Inpp1	Interval_1280_Promoter_Inpp1	Inpp1
Interval_1281	chr1	52801955	52802334	+	intron (Inpp1, intron 1 of 5)	15544	Inpp1	Promoter Flanking Region	NA	NA	NA	NA	Inpp1	Inpp1	NA	Tmem194b	Other	Inpp1/Tmem194b	Interval_1281_Other_Inpp1/Tmem194b	Inpp1
Interval_1282	chr1	52806045	52806474	+	intron (Inpp1, intron 1 of 5)	11429	Inpp1	NA	NA	NA	NA	NA	Inpp1	Inpp1	NA	Tmem194b	Other	Inpp1/Tmem194b	Interval_1282_Other_Inpp1/Tmem194b	Inpp1
Interval_1283	chr1	52816500	52818123	+	intron (Inpp1, intron 1 of 5)	377	Inpp1	Promoter	H3K4m1_Fo_P0/H3K4m1_Fo_P0	H3K4m1_Cor_8w	DHS_brain_E18/DHS_brain_E18	DHS_brain_ad/DHS_brain_ad/DHS_brain_ad	Inpp1	Inpp1	NA	Tmem194b	Promoter	Inpp1	Interval_1283_Promoter_Inpp1	Inpp1
Interval_1284	chr1	52820645	52821160	+	Intergenic	-3214	Inpp1	NA	NA	NA	NA	NA	NA	NA	NA	Tmem194b	Other	Inpp1/Tmem194b	Interval_1284_Other_Inpp1/Tmem194b	Inpp1
Interval_1285	chr1	52844372	52845665	+	promoter-TSS (Hibch)	-20	Hibch	Promoter	H3K4m1_Fo_P0	NA	DHS_brain_E18	DHS_brain_ad	NA	NA	NA	NA	Promoter	Hibch	Interval_1285_Promoter_Hibch	Hibch
Interval_1286	chr1	52852144	52854430	+	intron (Hibch, intron 1 of 13)	8249	Hibch	CTCF Binding Site/Open chromatin	NA	NA	NA	NA	NA	NA	NA	NA	Other	Hibch	Interval_1286_Other_Hibch	Hibch
Interval_1287	chr1	52880458	52881320	+	intron (Hibch, intron 6 of 13)	35851	Hibch	NA	NA	NA	NA	NA	NA	NA	NA	NA	Other	Hibch	Interval_1287_Other_Hibch	Hibch
Interval_1288	chr1	52951419	52953279	+	intron (1700019D03Rik, intron 1 of 1)	491	1700019D03Rik	Promoter	H3K4m1_Fo_P0	NA	DHS_brain_E18	DHS_brain_ad	NA	1700019D03Rik	NA	NA	Promoter	1700019D03Rik	Interval_1288_Promoter_1700019D03Rik	1700019D03Rik
Interval_1289	chr1	52957023	52957419	+	Intergenic	-4381	1700019D03Rik	NA	NA	NA	NA	NA	NA	NA	NA	NA	Other	1700019D03Rik	Interval_1289_Other_1700019D03Rik	1700019D03Rik
Interval_1290	chr1	52972013	52972339	+	Intergenic	-19336	1700019D03Rik	Open chromatin	NA	NA	DHS_brain_E18	NA	NA	NA	NA	NA	Other	1700019D03Rik	Interval_1290_Other_1700019D03Rik	1700019D03Rik
Interval_1291	chr1	53015630	53015995	+	Intergenic	-45828	Mstn	NA	NA	H3K4m1_Cor_8w	NA	NA	NA	NA	NA	NA	Enhancer	Mstn	Interval_1291_Enhancer_Mstn	Mstn
Interval_1292	chr1	53195030	53195591	+	intron (Pms1, intron 10 of 12)	-7693	1700019A02Rik	NA	NA	NA	NA	NA	NA	NA	NA	NA	Other	1700019A02Rik	Interval_1292_Other_1700019A02Rik	1700019A02Rik
Interval_1293	chr1	53296622	53297747	+	promoter-TSS (Pms1)	89	Ormdl1	Promoter	NA	NA	DHS_brain_E18	DHS_brain_ad/DHS_brain_ad	NA	Osgepl1	NA	NA	Promoter	Ormdl1	Interval_1293_Promoter_Ormdl1	Ormdl1
Interval_1294	chr1	53312784	53314096	+	promoter-TSS (Osgepl1)	-184	Osgepl1	Promoter	H3K4m1_Fo_P0	NA	DHS_brain_E18	DHS_brain_ad	NA	Osgepl1	NA	NA	Promoter	Osgepl1	Interval_1294_Promoter_Osgepl1	Osgepl1
Interval_1295	chr1	53352024	53353097	+	exon (Asnsd1, exon 1 of 6)	192	Asdurf	Promoter	H3K4m1_Fo_P0	NA	DHS_brain_E18	DHS_brain_ad	NA	NA	NA	NA	Promoter	Asdurf	Interval_1295_Promoter_Asdurf	Asdurf
Interval_1296	chr1	53393710	53394281	+	Intergenic	-41243	Asnsd1	Promoter Flanking Region	NA	NA	NA	NA	NA	NA	NA	NA	Other	Asnsd1	Interval_1296_Other_Asnsd1	Asnsd1
Interval_1297	chr1	53423059	53423735	+	intron (Dnah7a, intron 60 of 65)	-70645	Asnsd1	NA	NA	NA	NA	NA	NA	NA	NA	NA	Other	Asnsd1	Interval_1297_Other_Asnsd1	Asnsd1
Interval_1298	chr1	53433211	53435021	+	intron (Dnah7a, intron 56 of 65)	-81364	Asnsd1	NA	NA	NA	NA	NA	NA	NA	NA	NA	Other	Asnsd1	Interval_1298_Other_Asnsd1	Asnsd1
Interval_1299	chr1	53632109	53632658	+	intron (Dnah7a, intron 13 of 65)	74401	Dnah7a	NA	NA	NA	NA	NA	NA	NA	NA	NA	Other	Dnah7a	Interval_1299_Other_Dnah7a	Dnah7a
Interval_1300	chr1	53706287	53707181	+	promoter-TSS (Dnah7a)	50	Dnah7a	Promoter	NA	NA	DHS_brain_E18	DHS_brain_ad	NA	NA	NA	NA	Promoter	Dnah7a	Interval_1300_Promoter_Dnah7a	Dnah7a
Interval_1301	chr1	53713191	53713974	+	Intergenic	-6798	Dnah7a	Enhancer	NA	NA	NA	NA	NA	NA	NA	NA	Enhancer	Dnah7a	Interval_1301_Enhancer_Dnah7a	Dnah7a
Interval_1302	chr1	53715223	53716104	+	Intergenic	-8879	Dnah7a	TF binding site/Promoter Flanking Region/CTCF Binding Site	NA	NA	DHS_brain_E18	DHS_brain_ad	NA	NA	NA	NA	Other	Dnah7a	Interval_1302_Other_Dnah7a	Dnah7a
Interval_1303	chr1	53734105	53734503	+	Intergenic	-27520	Dnah7a	NA	NA	NA	NA	DHS_brain_ad	NA	NA	NA	NA	Other	Dnah7a	Interval_1303_Other_Dnah7a	Dnah7a
Interval_1304	chr1	53739994	53741688	+	Intergenic	-34057	Dnah7a	Open chromatin	NA	NA	DHS_brain_E18	NA	NA	NA	NA	NA	Other	Dnah7a	Interval_1304_Other_Dnah7a	Dnah7a
Interval_1305	chr1	53747507	53748795	+	Intergenic	37064	Stk17b	CTCF Binding Site	NA	NA	NA	NA	NA	NA	NA	Dnahc7a	Other	Stk17b/Dnahc7a	Interval_1305_Other_Stk17b/Dnahc7a	Stk17b
Interval_1306	chr1	53784284	53785765	+	intron (Stk17b, intron 1 of 7)	191	Stk17b	Promoter	NA	H3K4m1_Cor_8w	DHS_brain_E18/DHS_brain_E18	DHS_brain_ad	NA	NA	NA	NA	Promoter	Stk17b	Interval_1306_Promoter_Stk17b	Stk17b
Interval_1307	chr1	53813927	53814351	+	intron (Hecw2, intron 28 of 28)	-28924	Stk17b	Promoter Flanking Region	NA	NA	NA	NA	NA	NA	NA	NA	Other	Stk17b	Interval_1307_Other_Stk17b	Stk17b
Interval_1308	chr1	53817901	53819057	+	intron (Hecw2, intron 28 of 28)	-30945	Mir7681	Enhancer	NA	NA	NA	NA	NA	NA	NA	NA	Enhancer	Mir7681	Interval_1308_Enhancer_Mir7681	Mir7681
Interval_1309	chr1	53823465	53824562	+	intron (Hecw2, intron 28 of 28)	-25411	Mir7681	Promoter Flanking Region	H3K4m1_Fo_P0	H3K4m1_Cor_8w/H3K4m1_Cor_8w/H3K4m1_Cor_8w	DHS_brain_E18/DHS_brain_E18	DHS_brain_ad	NA	NA	NA	NA	Enhancer	Mir7681	Interval_1309_Enhancer_Mir7681	Mir7681
Interval_1310	chr1	53838169	53838704	+	intron (Hecw2, intron 23 of 28)	-10988	Mir7681	Promoter Flanking Region	NA	NA	NA	NA	NA	NA	NA	NA	Other	Mir7681	Interval_1310_Other_Mir7681	Mir7681
Interval_1311	chr1	53851066	53851840	+	intron (Hecw2, intron 21 of 28)	2029	Mir7681	Promoter Flanking Region	NA	NA	NA	DHS_brain_ad	NA	NA	Dnahc7a	NA	Other	Mir7681/Dnahc7a	Interval_1311_Other_Mir7681/Dnahc7a	Mir7681
Interval_1312	chr1	53927401	53927808	+	intron (Hecw2, intron 7 of 28)	78180	Mir7681	Open chromatin/CTCF Binding Site	NA	NA	DHS_brain_E18	NA	NA	NA	NA	NA	Other	Mir7681	Interval_1312_Other_Mir7681	Mir7681
Interval_1313	chr1	53940116	53940963	+	intron (Hecw2, intron 4 of 28)	91115	Mir7681	Promoter Flanking Region	H3K4m1_Fo_P0	H3K4m1_Cor_8w	NA	NA	NA	NA	NA	NA	Enhancer	Mir7681	Interval_1313_Enhancer_Mir7681	Mir7681
Interval_1314	chr1	53977792	53979049	+	intron (Hecw2, intron 2 of 28)	128996	Mir7681	Promoter Flanking Region	NA	H3K4m1_Cor_8w/H3K4m1_Cor_8w	NA	NA	NA	Hecw2/Hecw2/Hecw2	NA	NA	Enhancer	Mir7681/Hecw2	Interval_1314_Enhancer_Mir7681/Hecw2	NA
Interval_1315	chr1	54039233	54039758	+	intron (Hecw2, intron 2 of 28)	155539	Hecw2	CTCF Binding Site/Promoter Flanking Region	NA	NA	NA	DHS_brain_ad	Hecw2	Hecw2/Hecw2/Hecw2	NA	Hecw2	Other	Hecw2	Interval_1315_Other_Hecw2	NA
Interval_1316	chr1	54074519	54074971	+	intron (Hecw2, intron 1 of 28)	120289	Hecw2	Enhancer	NA	NA	NA	DHS_brain_ad	Hecw2	Hecw2/Hecw2/Hecw2/Hecw2/Hecw2	NA	NA	Enhancer	Hecw2	Interval_1316_Enhancer_Hecw2	NA
Interval_1317	chr1	54128228	54129409	+	intron (Hecw2, intron 1 of 28)	66216	Hecw2	Promoter Flanking Region/Promoter Flanking Region	NA	NA	NA	DHS_brain_ad	Hecw2/Hecw2	Hecw2/Hecw2/Hecw2/Hecw2/Hecw2/Hecw2/Hecw2/Hecw2/Hecw2	NA	NA	Other	Hecw2	Interval_1317_Other_Hecw2	Hecw2
Interval_1318	chr1	54132957	54133216	+	intron (Hecw2, intron 1 of 28)	61948	Hecw2	NA	NA	H3K4m1_Cor_8w/H3K4m1_Cor_8w	NA	NA	Hecw2/Hecw2	Hecw2/Hecw2/Hecw2/Hecw2/Hecw2/Hecw2/Hecw2/Hecw2/Hecw2	NA	NA	Enhancer	Hecw2	Interval_1318_Enhancer_Hecw2	Hecw2
Interval_1319	chr1	54187616	54188175	+	intron (Hecw2, intron 1 of 28)	7139	Hecw2	NA	NA	NA	NA	DHS_brain_ad	Hecw2/Hecw2/Hecw2	Hecw2/Hecw2/Hecw2/Hecw2/Hecw2/Hecw2/Hecw2/Hecw2/Hecw2/Hecw2/Hecw2/Hecw2	NA	NA	Other	Hecw2	Interval_1319_Other_Hecw2	Hecw2
Interval_1320	chr1	54193080	54195294	+	intron (Hecw2, intron 1 of 28)	847	Hecw2	Promoter	H3K4m1_Fo_P0	NA	DHS_brain_E18/DHS_brain_E18	DHS_brain_ad	Hecw2/Hecw2/Hecw2	Hecw2/Hecw2/Hecw2/Hecw2/Hecw2/Hecw2/Hecw2/Hecw2/Hecw2/Hecw2/Hecw2/Hecw2	NA	NA	Promoter	Hecw2	Interval_1320_Promoter_Hecw2	Hecw2
Interval_1321	chr1	54250283	54251033	+	promoter-TSS (Ccdc150)	-25	Ccdc150	Promoter	H3K4m1_Fo_P0/H3K4m1_Fo_P0	NA	DHS_brain_E18	DHS_brain_ad	NA	NA	NA	NA	Promoter	Ccdc150	Interval_1321_Promoter_Ccdc150	Ccdc150
Interval_1322	chr1	54377578	54377949	+	Intergenic	61263	Gtf3c3	NA	NA	NA	NA	NA	NA	NA	NA	NA	Other	Gtf3c3	Interval_1322_Other_Gtf3c3	Gtf3c3
Interval_1323	chr1	54415105	54415470	+	intron (Gtf3c3, intron 13 of 17)	23739	Gtf3c3	NA	NA	NA	NA	NA	NA	NA	NA	NA	Other	Gtf3c3	Interval_1323_Other_Gtf3c3	Gtf3c3
Interval_1324	chr1	54438083	54439326	+	intron (Gtf3c3, intron 1 of 17)	322	Gtf3c3	Promoter	NA	NA	DHS_brain_E18	DHS_brain_ad	NA	NA	NA	NA	Promoter	Gtf3c3	Interval_1324_Promoter_Gtf3c3	Gtf3c3
Interval_1325	chr1	54484832	54485441	+	intron (Pgap1, intron 25 of 26)	-46110	Gtf3c3	Open chromatin	NA	NA	NA	NA	NA	NA	NA	NA	Other	Gtf3c3	Interval_1325_Other_Gtf3c3	Gtf3c3
Interval_1326	chr1	54556933	54558154	+	exon (Pgap1, exon 1 of 27)	141	Pgap1	Promoter	NA	NA	DHS_brain_E18	DHS_brain_ad/DHS_brain_ad/DHS_brain_ad/DHS_brain_ad	NA	NA	NA	NA	Promoter	Pgap1	Interval_1326_Promoter_Pgap1	Pgap1
Interval_1327	chr1	54584456	54585975	+	Intergenic	-27531	Pgap1	Promoter Flanking Region	H3K4m1_Fo_P0	H3K4m1_Cor_8w	NA	NA	NA	NA	NA	NA	Enhancer	Pgap1	Interval_1327_Enhancer_Pgap1	Pgap1
Interval_1328	chr1	54639976	54640531	+	Intergenic	-82569	Pgap1	Enhancer	H3K4m1_Fo_P0	NA	DHS_brain_E18	DHS_brain_ad	NA	NA	NA	NA	Enhancer	Pgap1	Interval_1328_Enhancer_Pgap1	Pgap1
Interval_1329	chr1	54646830	54648820	+	exon (Ankrd44, exon 28 of 28)	-90141	Pgap1	Promoter Flanking Region	H3K4m1_Fo_P0	NA	NA	NA	NA	NA	NA	NA	Enhancer	Pgap1	Interval_1329_Enhancer_Pgap1	Pgap1
Interval_1330	chr1	54665321	54666206	+	intron (Ankrd44, intron 18 of 27)	-108079	Pgap1	TF binding site/Promoter Flanking Region/CTCF Binding Site	NA	NA	DHS_brain_E18	DHS_brain_ad	NA	NA	NA	NA	Other	Pgap1	Interval_1330_Other_Pgap1	Pgap1
Interval_1331	chr1	54684216	54684669	+	intron (Ankrd44, intron 16 of 27)	-126758	Pgap1	Promoter Flanking Region	NA	NA	NA	NA	NA	NA	NA	NA	Other	Pgap1	Interval_1331_Other_Pgap1	Pgap1
Interval_1332	chr1	54690517	54691337	+	intron (Ankrd44, intron 16 of 27)	-133243	Pgap1	Promoter Flanking Region	NA	H3K4m1_Cor_8w	DHS_brain_E18	NA	NA	NA	NA	NA	Enhancer	Pgap1	Interval_1332_Enhancer_Pgap1	Pgap1
Interval_1333	chr1	54714939	54715937	+	intron (Ankrd44, intron 16 of 27)	-157754	Pgap1	Promoter Flanking Region	NA	H3K4m1_Cor_8w	NA	NA	NA	NA	NA	NA	Enhancer	Pgap1	Interval_1333_Enhancer_Pgap1	Pgap1
Interval_1334	chr1	54729270	54730024	+	intron (Ankrd44, intron 14 of 27)	-171963	Pgap1	NA	NA	NA	NA	NA	NA	NA	NA	NA	Other	Pgap1	Interval_1334_Other_Pgap1	Pgap1
Interval_1335	chr1	54740939	54741488	+	intron (Ankrd44, intron 10 of 27)	-183529	Pgap1	Open chromatin	NA	NA	NA	NA	NA	NA	NA	NA	Other	Pgap1	Interval_1335_Other_Pgap1	Pgap1
Interval_1336	chr1	54742412	54743226	+	intron (Ankrd44, intron 10 of 27)	183568	Ankrd44	NA	NA	NA	NA	NA	NA	NA	NA	NA	Other	Ankrd44	Interval_1336_Other_Ankrd44	NA
Interval_1337	chr1	54765773	54766369	+	intron (Ankrd44, intron 6 of 27)	160316	Ankrd44	Open chromatin	NA	NA	NA	NA	Ankrd44	NA	NA	NA	Other	Ankrd44	Interval_1337_Other_Ankrd44	NA
Interval_1338	chr1	54788191	54788557	+	intron (Ankrd44, intron 3 of 27)	138013	Ankrd44	Promoter Flanking Region	NA	NA	NA	NA	Ankrd44	NA	NA	Ankrd44	Other	Ankrd44	Interval_1338_Other_Ankrd44	NA
Interval_1339	chr1	54789423	54790199	+	intron (Ankrd44, intron 3 of 27)	136576	Ankrd44	Promoter Flanking Region	NA	NA	NA	NA	Ankrd44/Ankrd44	NA	NA	Ankrd44	Other	Ankrd44	Interval_1339_Other_Ankrd44	NA
Interval_1340	chr1	54801430	54802968	+	intron (Ankrd44, intron 2 of 27)	124188	Ankrd44	Promoter Flanking Region/Promoter Flanking Region	NA	NA	NA	NA	Ankrd44/Ankrd44	NA	NA	Ankrd44	Other	Ankrd44	Interval_1340_Other_Ankrd44	NA
Interval_1341	chr1	54826478	54827508	+	intron (Ankrd44, intron 2 of 27)	99394	Ankrd44	Promoter Flanking Region	NA	NA	NA	NA	Ankrd44/Ankrd44	NA	NA	NA	Other	Ankrd44	Interval_1341_Other_Ankrd44	Ankrd44
Interval_1342	chr1	54830276	54830727	+	intron (Ankrd44, intron 1 of 27)	95886	Ankrd44	Promoter Flanking Region	NA	NA	NA	NA	Ankrd44/Ankrd44	NA	NA	NA	Other	Ankrd44	Interval_1342_Other_Ankrd44	Ankrd44
Interval_1343	chr1	54851801	54852242	+	intron (Ankrd44, intron 1 of 27)	74366	Ankrd44	NA	NA	NA	NA	NA	Ankrd44/Ankrd44/Ankrd44	Ankrd44	NA	NA	Other	Ankrd44	Interval_1343_Other_Ankrd44	Ankrd44
Interval_1344	chr1	54853526	54854113	+	intron (Ankrd44, intron 1 of 27)	72568	Ankrd44	Promoter Flanking Region	NA	NA	NA	NA	Ankrd44/Ankrd44/Ankrd44	Ankrd44	NA	NA	Other	Ankrd44	Interval_1344_Other_Ankrd44	Ankrd44
Interval_1345	chr1	54867188	54868418	+	intron (Ankrd44, intron 1 of 27)	58584	Ankrd44	Promoter Flanking Region	H3K4m1_Fo_P0/H3K4m1_Fo_P0	H3K4m1_Cor_8w/H3K4m1_Cor_8w	NA	DHS_brain_ad	Ankrd44/Ankrd44/Ankrd44/Ankrd44/Ankrd44	Ankrd44/Ankrd44	NA	NA	Enhancer	Ankrd44	Interval_1345_Enhancer_Ankrd44	Ankrd44
Interval_1346	chr1	54877209	54877956	+	intron (Ankrd44, intron 1 of 27)	48805	Ankrd44	Open chromatin	NA	NA	NA	NA	Ankrd44/Ankrd44/Ankrd44/Ankrd44/Ankrd44/Ankrd44	Ankrd44/Ankrd44	NA	NA	Other	Ankrd44	Interval_1346_Other_Ankrd44	Ankrd44
Interval_1347	chr1	54887994	54888797	+	intron (Ankrd44, intron 1 of 27)	37992	Ankrd44	Promoter Flanking Region	NA	H3K4m1_Cor_8w	NA	NA	Ankrd44/Ankrd44/Ankrd44/Ankrd44/Ankrd44/Ankrd44/Ankrd44	Ankrd44/Ankrd44/Ankrd44	NA	NA	Enhancer	Ankrd44	Interval_1347_Enhancer_Ankrd44	Ankrd44
Interval_1348	chr1	54896386	54896716	+	intron (Ankrd44, intron 1 of 27)	29836	Ankrd44	Promoter Flanking Region	H3K4m1_Fo_P0	NA	NA	DHS_brain_ad	Ankrd44/Ankrd44/Ankrd44/Ankrd44/Ankrd44/Ankrd44/Ankrd44	Ankrd44/Ankrd44/Ankrd44	NA	NA	Enhancer	Ankrd44	Interval_1348_Enhancer_Ankrd44	Ankrd44
Interval_1349	chr1	54898592	54899154	+	intron (Ankrd44, intron 1 of 27)	27514	Ankrd44	Promoter Flanking Region	H3K4m1_Fo_P0/H3K4m1_Fo_P0	H3K4m1_Cor_8w	DHS_brain_E18	DHS_brain_ad/DHS_brain_ad	Ankrd44/Ankrd44/Ankrd44/Ankrd44/Ankrd44/Ankrd44/Ankrd44/Ankrd44	Ankrd44/Ankrd44/Ankrd44/Ankrd44	NA	NA	Enhancer	Ankrd44	Interval_1349_Enhancer_Ankrd44	Ankrd44
Interval_1350	chr1	54912199	54913096	+	intron (Ankrd44, intron 1 of 27)	13740	Ankrd44	Promoter Flanking Region	NA	NA	NA	NA	Ankrd44/Ankrd44/Ankrd44/Ankrd44/Ankrd44/Ankrd44/Ankrd44/Ankrd44/Ankrd44/Ankrd44/Ankrd44	Ankrd44/Ankrd44/Ankrd44/Ankrd44/Ankrd44/Ankrd44	NA	NA	Other	Ankrd44	Interval_1350_Other_Ankrd44	Ankrd44
Interval_1351	chr1	54925637	54926835	+	exon (Ankrd44, exon 1 of 28)	151	Ankrd44	Promoter	NA	H3K4m1_Cor_8w	NA	NA	Ankrd44/Ankrd44/Ankrd44/Ankrd44/Ankrd44/Ankrd44/Ankrd44/Ankrd44/Ankrd44/Ankrd44/Ankrd44	Ankrd44/Ankrd44/Ankrd44/Ankrd44/Ankrd44/Ankrd44	NA	NA	Promoter	Ankrd44	Interval_1351_Promoter_Ankrd44	Ankrd44
Interval_1352	chr1	54979477	54980927	+	Intergenic	47276	Sf3b1	CTCF Binding Site/Enhancer	NA	NA	DHS_brain_E18	DHS_brain_ad	NA	NA	NA	NA	Enhancer	Sf3b1	Interval_1352_Enhancer_Sf3b1	Sf3b1
Interval_1353	chr1	55011842	55012310	+	intron (Sf3b1, intron 6 of 24)	15402	Sf3b1	NA	NA	NA	NA	NA	NA	NA	NA	Hspd1/Hspe1	Other	Sf3b1/Hspd1/Hspe1	Interval_1353_Other_Sf3b1/Hspd1/Hspe1	Sf3b1
Interval_1354	chr1	55026020	55027943	+	intron (Sf3b1, intron 1 of 24)	497	Sf3b1	Promoter	H3K4m1_Fo_P0	NA	DHS_brain_E18	DHS_brain_ad/DHS_brain_ad/DHS_brain_ad/DHS_brain_ad	NA	NA	NA	NA	Promoter	Sf3b1	Interval_1354_Promoter_Sf3b1	Sf3b1
Interval_1355	chr1	55052259	55053395	+	promoter-TSS (Coq10b)	57	Coq10b	Promoter	NA	NA	DHS_brain_E18	DHS_brain_ad	NA	NA	NA	NA	Promoter	Coq10b	Interval_1355_Promoter_Coq10b	Coq10b
Interval_1356	chr1	55058789	55059522	+	intron (Coq10b, intron 1 of 3)	6385	Coq10b	NA	NA	H3K4m1_Cor_8w	NA	NA	NA	Hspe1	NA	NA	Enhancer	Coq10b/Hspe1	Interval_1356_Enhancer_Coq10b/Hspe1	Coq10b
Interval_1357	chr1	55087157	55088886	+	promoter-TSS (Hspe1)	-89	Hspd1	Promoter	NA	NA	DHS_brain_E18/DHS_brain_E18	DHS_brain_ad/DHS_brain_ad/DHS_brain_ad	NA	Hspe1	NA	NA	Promoter	Hspd1	Interval_1357_Promoter_Hspd1	Hspd1
Interval_1358	chr1	55130811	55131983	+	intron (Mob4, intron 1 of 6)	152	Mob4	Promoter	NA	NA	DHS_brain_E18	DHS_brain_ad	NA	NA	NA	NA	Promoter	Mob4	Interval_1358_Promoter_Mob4	Mob4
Interval_1359	chr1	55160798	55162163	+	Intergenic	30235	Mob4	Open chromatin/CTCF Binding Site	NA	H3K4m1_Cor_8w	DHS_brain_E18	DHS_brain_ad	NA	NA	NA	NA	Enhancer	Mob4	Interval_1359_Enhancer_Mob4	Mob4
Interval_1360	chr1	55163962	55164278	+	Intergenic	32875	Mob4	NA	NA	NA	NA	NA	NA	NA	NA	NA	Other	Mob4	Interval_1360_Other_Mob4	Mob4
Interval_1361	chr1	55171778	55172118	+	exon (Rftn2, exon 9 of 9)	40703	Mob4	Promoter Flanking Region	NA	NA	NA	NA	NA	NA	NA	NA	Other	Mob4	Interval_1361_Other_Mob4	Mob4
Interval_1362	chr1	55173699	55174208	+	intron (Rftn2, intron 7 of 7)	42708	Mob4	Enhancer/Enhancer	NA	NA	NA	NA	NA	NA	NA	NA	Enhancer	Mob4	Interval_1362_Enhancer_Mob4	Mob4
Interval_1363	chr1	55192154	55195364	+	intron (Rftn2, intron 6 of 7)	33023	Rftn2	Promoter Flanking Region/CTCF Binding Site	NA	NA	NA	NA	NA	NA	NA	NA	Other	Rftn2	Interval_1363_Other_Rftn2	Rftn2
Interval_1364	chr1	55198599	55199358	+	intron (Rftn2, intron 4 of 7)	27804	Rftn2	Enhancer	NA	NA	NA	NA	NA	NA	NA	NA	Enhancer	Rftn2	Interval_1364_Enhancer_Rftn2	Rftn2
Interval_1365	chr1	55201532	55202609	+	intron (Rftn2, intron 3 of 7)	24712	Rftn2	CTCF Binding Site/Promoter Flanking Region	NA	H3K4m1_Cor_8w	NA	DHS_brain_ad	NA	NA	NA	NA	Enhancer	Rftn2	Interval_1365_Enhancer_Rftn2	Rftn2
Interval_1366	chr1	55205644	55206536	+	intron (Rftn2, intron 2 of 7)	20692	Rftn2	Enhancer	NA	NA	NA	NA	NA	NA	NA	NA	Enhancer	Rftn2	Interval_1366_Enhancer_Rftn2	Rftn2
Interval_1367	chr1	55208765	55209141	+	intron (Rftn2, intron 1 of 7)	17829	Rftn2	Promoter Flanking Region	NA	NA	NA	NA	NA	NA	NA	NA	Other	Rftn2	Interval_1367_Other_Rftn2	Rftn2
Interval_1368	chr1	55211334	55211788	+	intron (Rftn2, intron 1 of 7)	15221	Rftn2	Promoter Flanking Region	NA	NA	NA	NA	Rftn2	NA	NA	NA	Other	Rftn2	Interval_1368_Other_Rftn2	Rftn2
Interval_1369	chr1	55221148	55221763	+	intron (Rftn2, intron 1 of 8)	5327	Rftn2	Promoter Flanking Region	NA	H3K4m1_Cor_8w	NA	NA	Rftn2	Rftn2	NA	NA	Enhancer	Rftn2	Interval_1369_Enhancer_Rftn2	Rftn2
Interval_1370	chr1	55224135	55227921	+	intron (Rftn2, intron 1 of 8)	754	Rftn2	Promoter	NA	NA	NA	NA	Rftn2	Rftn2/Rftn2	NA	NA	Promoter	Rftn2	Interval_1370_Promoter_Rftn2	Rftn2
Interval_1371	chr1	55236837	55239514	+	exon (Mars2, exon 1 of 1)	998	Mars2	CTCF Binding Site/Promoter	H3K4m1_Fo_P0	H3K4m1_Cor_8w	DHS_brain_E18/DHS_brain_E18/DHS_brain_E18	DHS_brain_ad/DHS_brain_ad	NA	NA	NA	NA	Promoter	Mars2	Interval_1371_Promoter_Mars2	Mars2
Interval_1372	chr1	55363186	55364044	+	promoter-TSS (Boll)	-146	Boll	Promoter	NA	NA	NA	NA	NA	NA	NA	NA	Promoter	Boll	Interval_1372_Promoter_Boll	Boll
Interval_1373	chr1	55383231	55383636	+	Intergenic	-19964	Boll	TF binding site/Promoter Flanking Region/CTCF Binding Site	NA	NA	DHS_brain_E18	NA	NA	NA	NA	NA	Other	Boll	Interval_1373_Other_Boll	Boll
Interval_1374	chr1	55404582	55407142	+	promoter-TSS (Plcl1)	-84	Plcl1	CTCF Binding Site/Promoter/Promoter	H3K4m1_Fo_P0	H3K4m1_Cor_8w	DHS_brain_E18/DHS_brain_E18	DHS_brain_ad/DHS_brain_ad	NA	NA	NA	NA	Promoter	Plcl1	Interval_1374_Promoter_Plcl1	Plcl1
Interval_1375	chr1	55412633	55413435	+	intron (Plcl1, intron 1 of 5)	7088	Plcl1	NA	NA	NA	NA	NA	NA	NA	NA	NA	Other	Plcl1	Interval_1375_Other_Plcl1	Plcl1
Interval_1376	chr1	55417308	55417844	+	intron (Plcl1, intron 1 of 5)	11630	Plcl1	NA	NA	NA	NA	NA	NA	NA	NA	NA	Other	Plcl1	Interval_1376_Other_Plcl1	Plcl1
Interval_1377	chr1	55437123	55438946	+	intron (Plcl1, intron 1 of 5)	32088	Plcl1	NA	NA	NA	NA	NA	NA	NA	NA	Plcl1	Other	Plcl1	Interval_1377_Other_Plcl1	Plcl1
Interval_1378	chr1	55440603	55440936	+	intron (Plcl1, intron 1 of 5)	34823	Plcl1	NA	NA	NA	NA	NA	NA	NA	NA	Plcl1	Other	Plcl1	Interval_1378_Other_Plcl1	Plcl1
Interval_1379	chr1	55446429	55446765	+	intron (Plcl1, intron 1 of 5)	40651	Plcl1	NA	NA	H3K4m1_Cor_8w	NA	NA	NA	NA	NA	Plcl1	Enhancer	Plcl1	Interval_1379_Enhancer_Plcl1	Plcl1
Interval_1380	chr1	55453572	55454828	+	intron (Plcl1, intron 1 of 5)	48254	Plcl1	Enhancer	NA	NA	NA	DHS_brain_ad	NA	NA	NA	Plcl1	Enhancer	Plcl1	Interval_1380_Enhancer_Plcl1	Plcl1
Interval_1381	chr1	55463078	55463409	+	intron (Plcl1, intron 1 of 5)	57297	Plcl1	NA	NA	NA	NA	NA	NA	NA	NA	Plcl1/Plcl1	Other	Plcl1	Interval_1381_Other_Plcl1	Plcl1
Interval_1382	chr1	55488789	55489861	+	intron (Plcl1, intron 1 of 5)	83379	Plcl1	Promoter Flanking Region/Promoter Flanking Region	NA	NA	DHS_brain_E18	DHS_brain_ad	NA	NA	NA	Plcl1	Other	Plcl1	Interval_1382_Other_Plcl1	Plcl1
Interval_1383	chr1	55499665	55503231	+	intron (Plcl1, intron 1 of 5)	95502	Plcl1	Enhancer/Promoter Flanking Region/Enhancer/Enhancer	H3K4m1_Fo_P0	H3K4m1_Cor_8w/H3K4m1_Cor_8w	DHS_brain_E18	NA	NA	NA	NA	Plcl1	Enhancer	Plcl1	Interval_1383_Enhancer_Plcl1	Plcl1
Interval_1384	chr1	55512184	55513326	+	intron (Plcl1, intron 1 of 5)	106809	Plcl1	Enhancer	NA	NA	NA	NA	NA	NA	NA	NA	Enhancer	Plcl1	Interval_1384_Enhancer_Plcl1	NA
Interval_1385	chr1	55516865	55517162	+	intron (Plcl1, intron 1 of 5)	111067	Plcl1	NA	NA	NA	NA	NA	NA	NA	NA	NA	Other	Plcl1	Interval_1385_Other_Plcl1	NA
Interval_1386	chr1	55528501	55529751	+	intron (Plcl1, intron 1 of 5)	123180	Plcl1	Promoter Flanking Region	NA	H3K4m1_Cor_8w/H3K4m1_Cor_8w/H3K4m1_Cor_8w	NA	NA	NA	NA	NA	NA	Enhancer	Plcl1	Interval_1386_Enhancer_Plcl1	NA
Interval_1387	chr1	55533698	55534112	+	intron (Plcl1, intron 1 of 5)	127959	Plcl1	NA	NA	NA	NA	NA	NA	NA	NA	NA	Other	Plcl1	Interval_1387_Other_Plcl1	NA
Interval_1388	chr1	55557832	55559000	+	intron (Plcl1, intron 1 of 5)	152470	Plcl1	NA	NA	H3K4m1_Cor_8w/H3K4m1_Cor_8w	NA	DHS_brain_ad	NA	NA	NA	NA	Enhancer	Plcl1	Interval_1388_Enhancer_Plcl1	NA
Interval_1389	chr1	55567420	55568204	+	intron (Plcl1, intron 1 of 5)	161866	Plcl1	Enhancer	NA	NA	NA	NA	NA	NA	NA	NA	Enhancer	Plcl1	Interval_1389_Enhancer_Plcl1	NA
Interval_1390	chr1	55575832	55576612	+	intron (Plcl1, intron 1 of 5)	170276	Plcl1	Promoter Flanking Region	NA	NA	NA	NA	NA	NA	NA	NA	Other	Plcl1	Interval_1390_Other_Plcl1	NA
Interval_1391	chr1	55618170	55619560	+	intron (Plcl1, intron 1 of 5)	212919	Plcl1	Promoter Flanking Region	NA	NA	NA	DHS_brain_ad	NA	NA	NA	NA	Other	Plcl1	Interval_1391_Other_Plcl1	NA
Interval_1392	chr1	55632664	55633757	+	intron (Plcl1, intron 1 of 5)	227264	Plcl1	NA	NA	NA	NA	DHS_brain_ad	NA	NA	NA	NA	Other	Plcl1	Interval_1392_Other_Plcl1	NA
Interval_1393	chr1	55646057	55646928	+	intron (Plcl1, intron 1 of 5)	240546	Plcl1	Enhancer	NA	NA	NA	NA	NA	NA	NA	NA	Enhancer	Plcl1	Interval_1393_Enhancer_Plcl1	NA
Interval_1394	chr1	55659392	55660296	+	intron (Plcl1, intron 1 of 5)	253898	Plcl1	Open chromatin	H3K4m1_Fo_P0	H3K4m1_Cor_8w	DHS_brain_E18	NA	NA	NA	NA	NA	Enhancer	Plcl1	Interval_1394_Enhancer_Plcl1	NA
Interval_1395	chr1	55665163	55667413	+	intron (Plcl1, intron 1 of 5)	260342	Plcl1	Promoter Flanking Region	H3K4m1_Fo_P0/H3K4m1_Fo_P0	H3K4m1_Cor_8w/H3K4m1_Cor_8w/H3K4m1_Cor_8w	DHS_brain_E18	NA	NA	NA	NA	Plcl1	Enhancer	Plcl1	Interval_1395_Enhancer_Plcl1	NA
Interval_1396	chr1	55688741	55689025	+	intron (Plcl1, intron 1 of 5)	-242358	9130227L01Rik	NA	NA	NA	NA	NA	NA	NA	NA	Plcl1	Other	9130227L01Rik/Plcl1	Interval_1396_Other_9130227L01Rik/Plcl1	9130227L01Rik
Interval_1397	chr1	55704872	55705320	+	intron (Plcl1, intron 3 of 5)	-226145	9130227L01Rik	Enhancer	NA	NA	DHS_brain_E18	NA	NA	NA	NA	Plcl1	Enhancer	9130227L01Rik/Plcl1	Interval_1397_Enhancer_9130227L01Rik/Plcl1	9130227L01Rik
Interval_1398	chr1	55732692	55733888	+	intron (Plcl1, intron 5 of 5)	-197951	9130227L01Rik	Enhancer	NA	NA	NA	NA	NA	NA	NA	Plcl1	Enhancer	9130227L01Rik/Plcl1	Interval_1398_Enhancer_9130227L01Rik/Plcl1	9130227L01Rik
Interval_1399	chr1	55735851	55736805	+	intron (Plcl1, intron 5 of 5)	-194913	9130227L01Rik	CTCF Binding Site/Enhancer	NA	NA	DHS_brain_E18	DHS_brain_ad	NA	NA	NA	Plcl1	Enhancer	9130227L01Rik/Plcl1	Interval_1399_Enhancer_9130227L01Rik/Plcl1	9130227L01Rik
Interval_1400	chr1	55741882	55742395	+	intron (Plcl1, intron 5 of 5)	-189103	9130227L01Rik	Open chromatin	NA	H3K4m1_Cor_8w	DHS_brain_E18	NA	NA	NA	NA	Plcl1	Enhancer	9130227L01Rik/Plcl1	Interval_1400_Enhancer_9130227L01Rik/Plcl1	9130227L01Rik
Interval_1401	chr1	55748261	55749158	+	intron (Plcl1, intron 5 of 5)	-182532	9130227L01Rik	NA	NA	H3K4m1_Cor_8w	NA	DHS_brain_ad	NA	NA	NA	Plcl1	Enhancer	9130227L01Rik/Plcl1	Interval_1401_Enhancer_9130227L01Rik/Plcl1	9130227L01Rik
Interval_1402	chr1	55755169	55755899	+	Intergenic	-175707	9130227L01Rik	CTCF Binding Site	NA	NA	NA	NA	NA	NA	NA	Plcl1	Other	9130227L01Rik/Plcl1	Interval_1402_Other_9130227L01Rik/Plcl1	9130227L01Rik
Interval_1403	chr1	55848536	55849379	+	Intergenic	-82284	9130227L01Rik	Enhancer	NA	NA	NA	NA	NA	NA	NA	Plcl1	Enhancer	9130227L01Rik/Plcl1	Interval_1403_Enhancer_9130227L01Rik/Plcl1	9130227L01Rik
Interval_1404	chr1	55873769	55875468	+	Intergenic	-56623	9130227L01Rik	CTCF Binding Site/TF binding site	NA	NA	DHS_brain_E18	DHS_brain_ad	NA	NA	NA	Plcl1	Other	9130227L01Rik/Plcl1	Interval_1404_Other_9130227L01Rik/Plcl1	9130227L01Rik
Interval_1405	chr1	55886519	55889244	+	Intergenic	-43360	9130227L01Rik	Open chromatin/Open chromatin/CTCF Binding Site/Enhancer	H3K4m1_Fo_P0/H3K4m1_Fo_P0	NA	DHS_brain_E18/DHS_brain_E18	DHS_brain_ad/DHS_brain_ad	NA	NA	NA	Plcl1	Enhancer	9130227L01Rik/Plcl1	Interval_1405_Enhancer_9130227L01Rik/Plcl1	9130227L01Rik
Interval_1406	chr1	55960517	55960832	+	intron (9130227L01Rik, intron 4 of 5)	29433	9130227L01Rik	Promoter Flanking Region/CTCF Binding Site	NA	NA	DHS_brain_E18	DHS_brain_ad	NA	NA	NA	9130024F11Rik/Satb2	Other	9130227L01Rik/9130024F11Rik/Satb2	Interval_1406_Other_9130227L01Rik/9130024F11Rik/Satb2	9130227L01Rik
Interval_1407	chr1	56310199	56310877	+	Intergenic	291560	1700003I22Rik	NA	NA	NA	NA	NA	NA	NA	NA	NA	Other	1700003I22Rik	Interval_1407_Other_1700003I22Rik	NA
Interval_1408	chr1	56486884	56487214	+	Intergenic	150402	Hsfy2	NA	NA	NA	NA	NA	NA	NA	NA	NA	Other	Hsfy2	Interval_1408_Other_Hsfy2	NA
Interval_1409	chr1	56700548	56701500	+	Intergenic	-63573	Hsfy2	NA	NA	NA	NA	NA	NA	NA	NA	NA	Other	Hsfy2	Interval_1409_Other_Hsfy2	Hsfy2
Interval_1410	chr1	56800907	56801296	+	intron (Satb2, intron 10 of 10)	-163650	Hsfy2	NA	NA	NA	NA	NA	NA	NA	NA	9130024F11Rik/Satb2	Other	Hsfy2/9130024F11Rik/Satb2	Interval_1410_Other_Hsfy2/9130024F11Rik/Satb2	Hsfy2
Interval_1411	chr1	56971914	56973827	+	exon (9130024F11Rik, exon 1 of 1)	1401	9130024F11Rik	Promoter	H3K4m1_Fo_P0	NA	DHS_brain_E18	DHS_brain_ad	NA	NA	NA	BC055402	Promoter	9130024F11Rik	Interval_1411_Promoter_9130024F11Rik	9130024F11Rik
Interval_1412	chr1	56977330	56977753	+	Intergenic	6072	9130024F11Rik	Promoter Flanking Region	NA	NA	NA	NA	NA	NA	NA	BC055402	Other	9130024F11Rik/BC055402	Interval_1412_Other_9130024F11Rik/BC055402	9130024F11Rik
Interval_1413	chr1	56979853	56980187	+	Intergenic	8551	9130024F11Rik	NA	NA	NA	NA	NA	NA	NA	NA	BC055402	Other	9130024F11Rik/BC055402	Interval_1413_Other_9130024F11Rik/BC055402	9130024F11Rik
Interval_1414	chr1	57087534	57087892	+	Intergenic	116244	9130024F11Rik	NA	NA	NA	NA	NA	NA	NA	NA	NA	Other	9130024F11Rik	Interval_1414_Other_9130024F11Rik	NA
Interval_1415	chr1	57087925	57088913	+	Intergenic	116950	9130024F11Rik	NA	NA	NA	NA	NA	NA	NA	NA	NA	Other	9130024F11Rik	Interval_1415_Other_9130024F11Rik	NA
Interval_1416	chr1	57100446	57101327	+	Intergenic	114110	BC055402	NA	NA	NA	NA	NA	NA	NA	NA	NA	Other	BC055402	Interval_1416_Other_BC055402	NA
Interval_1417	chr1	57120543	57121173	+	Intergenic	94138	BC055402	NA	NA	NA	NA	NA	NA	NA	NA	NA	Other	BC055402	Interval_1417_Other_BC055402	BC055402
Interval_1418	chr1	57174320	57175450	+	Intergenic	40111	BC055402	Open chromatin	H3K4m1_Fo_P0	NA	DHS_brain_E18	NA	NA	NA	NA	NA	Enhancer	BC055402	Interval_1418_Enhancer_BC055402	BC055402
Interval_1419	chr1	57201354	57202048	+	exon (BC055402, exon 7 of 7)	13295	BC055402	NA	NA	NA	NA	NA	NA	NA	NA	9130024F11Rik/Satb2	Other	BC055402/9130024F11Rik/Satb2	Interval_1419_Other_BC055402/9130024F11Rik/Satb2	BC055402
Interval_1420	chr1	57205316	57206058	+	intron (BC055402, intron 5 of 6)	9309	BC055402	TF binding site/Promoter Flanking Region/CTCF Binding Site	H3K4m1_Fo_P0	NA	DHS_brain_E18	DHS_brain_ad	NA	NA	NA	9130024F11Rik/Satb2	Enhancer	BC055402/9130024F11Rik/Satb2	Interval_1420_Enhancer_BC055402/9130024F11Rik/Satb2	BC055402
Interval_1421	chr1	57213475	57215371	+	intron (BC055402, intron 1 of 6)	573	BC055402	Open chromatin	H3K4m1_Fo_P0	H3K4m1_Cor_8w	DHS_brain_E18	NA	NA	NA	NA	9130024F11Rik/Satb2	Enhancer	BC055402/9130024F11Rik/Satb2	Interval_1421_Enhancer_BC055402/9130024F11Rik/Satb2	BC055402
Interval_1422	chr1	57218330	57219248	+	Intergenic	-3793	BC055402	Open chromatin	NA	NA	NA	DHS_brain_ad	NA	NA	NA	9130024F11Rik/Satb2	Other	BC055402/9130024F11Rik/Satb2	Interval_1422_Other_BC055402/9130024F11Rik/Satb2	BC055402
Interval_1423	chr1	57224214	57225258	+	Intergenic	-9740	BC055402	Open chromatin	NA	NA	DHS_brain_E18	DHS_brain_ad/DHS_brain_ad	NA	NA	NA	NA	Other	BC055402	Interval_1423_Other_BC055402	BC055402
Interval_1424	chr1	57243185	57244182	+	Intergenic	-28687	BC055402	NA	NA	NA	NA	DHS_brain_ad	NA	NA	NA	NA	Other	BC055402	Interval_1424_Other_BC055402	BC055402
Interval_1425	chr1	57259564	57259940	+	Intergenic	-44756	BC055402	NA	NA	NA	NA	NA	NA	NA	NA	NA	Other	BC055402	Interval_1425_Other_BC055402	BC055402
Interval_1426	chr1	57264758	57267605	+	Intergenic	-51185	BC055402	Enhancer/Open chromatin	NA	H3K4m1_Cor_8w/H3K4m1_Cor_8w	DHS_brain_E18/DHS_brain_E18	NA	NA	NA	NA	NA	Enhancer	BC055402	Interval_1426_Enhancer_BC055402	BC055402
Interval_1427	chr1	57269509	57270335	+	Intergenic	-54926	BC055402	Open chromatin/Promoter Flanking Region/CTCF Binding Site	NA	NA	DHS_brain_E18	DHS_brain_ad	NA	NA	NA	NA	Other	BC055402	Interval_1427_Other_BC055402	BC055402
Interval_1428	chr1	57333780	57334180	+	Intergenic	43564	4930558J18Rik	Enhancer	NA	NA	DHS_brain_E18	NA	NA	NA	1700066M21Rik/4930558J18Rik	NA	Enhancer	4930558J18Rik/1700066M21Rik	Interval_1428_Enhancer_4930558J18Rik/1700066M21Rik	4930558J18Rik
Interval_1429	chr1	57377294	57378553	+	promoter-TSS (4930558J18Rik)	303	1700066M21Rik	Promoter	NA	NA	DHS_brain_E18	DHS_brain_ad	NA	NA	NA	NA	Promoter	1700066M21Rik	Interval_1429_Promoter_1700066M21Rik	1700066M21Rik
Interval_1430	chr1	57387438	57389132	+	TTS (Tyw5)	10665	1700066M21Rik	Open chromatin/Enhancer	NA	H3K4m1_Cor_8w/H3K4m1_Cor_8w	DHS_brain_E18	DHS_brain_ad	NA	NA	NA	NA	Enhancer	1700066M21Rik	Interval_1430_Enhancer_1700066M21Rik	1700066M21Rik
Interval_1431	chr1	57393376	57394483	+	intron (Tyw5, intron 4 of 8)	-12619	Maip1	Promoter Flanking Region/CTCF Binding Site	NA	NA	DHS_brain_E18	DHS_brain_ad	NA	NA	Aox1/Kctd18/Sgol2/Spats2l	NA	Other	Maip1/Aox1/Kctd18/Sgol2/Spats2l	Interval_1431_Other_Maip1/Aox1/Kctd18/Sgol2/Spats2l	Maip1
Interval_1432	chr1	57399893	57401096	+	intron (Tyw5, intron 2 of 8)	-6054	Maip1	NA	NA	H3K4m1_Cor_8w	NA	NA	NA	NA	Aox1/Kctd18/Sgol2/Spats2l	NA	Enhancer	Maip1/Aox1/Kctd18/Sgol2/Spats2l	Interval_1432_Enhancer_Maip1/Aox1/Kctd18/Sgol2/Spats2l	Maip1
Interval_1433	chr1	57406045	57407344	+	promoter-TSS (Tyw5)	-20	Tyw5	Promoter	H3K4m1_Fo_P0/H3K4m1_Fo_P0	NA	DHS_brain_E18/DHS_brain_E18	DHS_brain_ad	NA	NA	Aox1/Kctd18/Sgol2/Spats2l	NA	Promoter	Tyw5	Interval_1433_Promoter_Tyw5	Tyw5
Interval_1434	chr1	57428374	57430448	+	Intergenic	-22737	Tyw5	Promoter Flanking Region/CTCF Binding Site	H3K4m1_Fo_P0/H3K4m1_Fo_P0	NA	DHS_brain_E18/DHS_brain_E18/DHS_brain_E18	DHS_brain_ad	NA	NA	Aox1/Kctd18/Sgol2/Spats2l	Kctd18	Enhancer	Tyw5/Aox1/Kctd18/Sgol2/Spats2l	Interval_1434_Enhancer_Tyw5/Aox1/Kctd18/Sgol2/Spats2l	Tyw5
Interval_1435	chr1	57436367	57437520	+	Intergenic	-30269	Tyw5	Promoter Flanking Region	H3K4m1_Fo_P0	H3K4m1_Cor_8w	DHS_brain_E18	NA	NA	NA	Aox1/Kctd18/Sgol2/Spats2l	Kctd18	Enhancer	Tyw5/Aox1/Kctd18/Sgol2/Spats2l	Interval_1435_Enhancer_Tyw5/Aox1/Kctd18/Sgol2/Spats2l	Tyw5
Interval_1436	chr1	57489360	57490242	+	Intergenic	-83127	Tyw5	NA	NA	NA	NA	NA	NA	NA	Spats2l	NA	Other	Tyw5/Spats2l	Interval_1436_Other_Tyw5/Spats2l	Tyw5
Interval_1437	chr1	57594358	57595039	+	Intergenic	-180163	Spats2l	Promoter Flanking Region/Enhancer	H3K4m1_Fo_P0	H3K4m1_Cor_8w	NA	NA	NA	NA	NA	NA	Enhancer	Spats2l	Interval_1437_Enhancer_Spats2l	Spats2l
Interval_1438	chr1	57605437	57606363	+	Intergenic	-168961	Spats2l	Promoter Flanking Region	NA	H3K4m1_Cor_8w	NA	NA	NA	NA	NA	NA	Enhancer	Spats2l	Interval_1438_Enhancer_Spats2l	Spats2l
Interval_1439	chr1	57705222	57705815	+	Intergenic	-69343	Spats2l	NA	NA	H3K4m1_Cor_8w	NA	NA	NA	NA	NA	NA	Enhancer	Spats2l	Interval_1439_Enhancer_Spats2l	Spats2l
Interval_1440	chr1	57712988	57713599	+	Intergenic	-61568	Spats2l	NA	NA	NA	NA	NA	NA	NA	NA	NA	Other	Spats2l	Interval_1440_Other_Spats2l	Spats2l
Interval_1441	chr1	57774094	57775831	+	exon (Spats2l, exon 1 of 14)	101	Spats2l	Promoter/Promoter	NA	NA	DHS_brain_E18	DHS_brain_ad/DHS_brain_ad/DHS_brain_ad	NA	NA	9430016H08Rik/Tyw5	NA	Promoter	Spats2l	Interval_1441_Promoter_Spats2l	Spats2l
Interval_1442	chr1	57782123	57782864	+	intron (Spats2l, intron 1 of 13)	7632	Spats2l	NA	NA	H3K4m1_Cor_8w	NA	NA	NA	NA	9430016H08Rik/Tyw5	NA	Enhancer	Spats2l/9430016H08Rik/Tyw5	Interval_1442_Enhancer_Spats2l/9430016H08Rik/Tyw5	Spats2l
Interval_1443	chr1	57789518	57790847	+	intron (Spats2l, intron 1 of 13)	15321	Spats2l	Enhancer	NA	NA	NA	DHS_brain_ad/DHS_brain_ad	NA	NA	9430016H08Rik/Tyw5	NA	Enhancer	Spats2l/9430016H08Rik/Tyw5	Interval_1443_Enhancer_Spats2l/9430016H08Rik/Tyw5	Spats2l
Interval_1444	chr1	57832595	57833592	+	intron (Spats2l, intron 3 of 13)	58232	Spats2l	Enhancer	NA	NA	NA	NA	NA	NA	NA	NA	Enhancer	Spats2l	Interval_1444_Enhancer_Spats2l	Spats2l
Interval_1445	chr1	57836962	57837387	+	intron (Spats2l, intron 3 of 13)	62313	Spats2l	Promoter Flanking Region	NA	NA	NA	NA	NA	NA	NA	NA	Other	Spats2l	Interval_1445_Other_Spats2l	Spats2l
Interval_1446	chr1	57846757	57847318	+	intron (Spats2l, intron 1 of 11)	72176	Spats2l	Enhancer	H3K4m1_Fo_P0	NA	NA	NA	NA	NA	NA	NA	Enhancer	Spats2l	Interval_1446_Enhancer_Spats2l	Spats2l
Interval_1447	chr1	57849330	57850559	+	intron (Spats2l, intron 1 of 11)	75083	Spats2l	Promoter Flanking Region	NA	NA	NA	NA	NA	NA	NA	NA	Other	Spats2l	Interval_1447_Other_Spats2l	Spats2l
Interval_1448	chr1	57858405	57859091	+	intron (Spats2l, intron 2 of 11)	83887	Spats2l	NA	NA	NA	NA	NA	NA	NA	NA	NA	Other	Spats2l	Interval_1448_Other_Spats2l	Spats2l
Interval_1449	chr1	57861870	57862497	+	intron (Spats2l, intron 2 of 11)	87322	Spats2l	Open chromatin	NA	NA	DHS_brain_E18	NA	NA	NA	NA	NA	Other	Spats2l	Interval_1449_Other_Spats2l	Spats2l
Interval_1450	chr1	57868666	57869143	+	intron (Spats2l, intron 2 of 11)	94043	Spats2l	Enhancer	NA	NA	NA	NA	NA	NA	NA	NA	Enhancer	Spats2l	Interval_1450_Enhancer_Spats2l	Spats2l
Interval_1451	chr1	57871688	57872372	+	intron (Spats2l, intron 2 of 11)	97169	Spats2l	Enhancer	H3K4m1_Fo_P0	NA	NA	NA	NA	NA	NA	NA	Enhancer	Spats2l	Interval_1451_Enhancer_Spats2l	Spats2l
Interval_1452	chr1	57873521	57874349	+	intron (Spats2l, intron 2 of 11)	96149	Kctd18	NA	NA	NA	NA	NA	NA	NA	NA	NA	Other	Kctd18	Interval_1452_Other_Kctd18	Kctd18
Interval_1453	chr1	57875337	57875997	+	intron (Spats2l, intron 2 of 11)	94417	Kctd18	Promoter Flanking Region	H3K4m1_Fo_P0	H3K4m1_Cor_8w/H3K4m1_Cor_8w	DHS_brain_E18	NA	NA	NA	NA	NA	Enhancer	Kctd18	Interval_1453_Enhancer_Kctd18	Kctd18
Interval_1454	chr1	57884707	57885360	+	intron (Spats2l, intron 4 of 11)	85051	Kctd18	NA	NA	NA	DHS_brain_E18	NA	NA	NA	NA	NA	Other	Kctd18	Interval_1454_Other_Kctd18	Kctd18
Interval_1455	chr1	57890186	57891123	+	intron (Spats2l, intron 5 of 11)	79430	Kctd18	Promoter Flanking Region	H3K4m1_Fo_P0	NA	NA	NA	NA	NA	NA	NA	Enhancer	Kctd18	Interval_1455_Enhancer_Kctd18	Kctd18
Interval_1456	chr1	57901116	57901421	+	intron (Spats2l, intron 6 of 11)	68816	Kctd18	NA	NA	NA	NA	NA	NA	NA	9430016H08Rik/Kctd18/Sgol2/Tyw5	NA	Other	Kctd18/9430016H08Rik/Sgol2/Tyw5	Interval_1456_Other_Kctd18/9430016H08Rik/Sgol2/Tyw5	Kctd18
Interval_1457	chr1	57906471	57906837	+	intron (Spats2l, intron 7 of 11)	63430	Kctd18	NA	NA	H3K4m1_Cor_8w	NA	NA	NA	NA	9430016H08Rik/Kctd18/Sgol2/Tyw5	NA	Enhancer	Kctd18/9430016H08Rik/Sgol2/Tyw5	Interval_1457_Enhancer_Kctd18/9430016H08Rik/Sgol2/Tyw5	Kctd18
Interval_1458	chr1	57948763	57949505	+	TTS (Spats2l)	20950	Kctd18	CTCF Binding Site	NA	NA	DHS_brain_E18	DHS_brain_ad	Kctd18/Kctd18/Sgol2	NA	9430016H08Rik/Tyw5	NA	Other	Kctd18/Sgol2/9430016H08Rik/Tyw5	Interval_1458_Other_Kctd18/Sgol2/9430016H08Rik/Tyw5	Kctd18
Interval_1459	chr1	57969381	57970534	+	promoter-TSS (Kctd18)	127	Kctd18	Promoter	NA	NA	DHS_brain_E18	DHS_brain_ad	Kctd18/Kctd18/Kctd18/Kctd18/Sgol2/Sgol2	NA	9430016H08Rik/Tyw5	NA	Promoter	Kctd18	Interval_1459_Promoter_Kctd18	Kctd18
Interval_1460	chr1	57988827	57990011	+	intron (Sgo2a, intron 1 of 5)	4079	Sgo2a	Promoter Flanking Region	NA	NA	NA	NA	Sgol2/Sgol2	NA	9430016H08Rik/Tyw5	NA	Other	Sgo2a/Sgol2/9430016H08Rik/Tyw5	Interval_1460_Other_Sgo2a/Sgol2/9430016H08Rik/Tyw5	Sgo2a
Interval_1461	chr1	57995576	57996551	+	promoter-TSS (Sgo2a)	10723	Sgo2a	Promoter	H3K4m1_Fo_P0	NA	DHS_brain_E18	DHS_brain_ad/DHS_brain_ad	Sgol2/Sgol2	NA	9430016H08Rik/Tyw5	NA	Promoter	Sgo2a	Interval_1461_Promoter_Sgo2a	Sgo2a
Interval_1462	chr1	58029417	58031410	+	intron (Aox1, intron 1 of 34)	444	Aox1	CTCF Binding Site/Promoter	NA	NA	DHS_brain_E18/DHS_brain_E18	DHS_brain_ad/DHS_brain_ad	NA	NA	9430016H08Rik/Tyw5	NA	Promoter	Aox1	Interval_1462_Promoter_Aox1	Aox1
Interval_1463	chr1	58046454	58047295	+	intron (Aox1, intron 3 of 34)	16905	Aox1	Open chromatin	NA	NA	NA	NA	NA	NA	9430016H08Rik/Tyw5	NA	Other	Aox1/9430016H08Rik/Tyw5	Interval_1463_Other_Aox1/9430016H08Rik/Tyw5	Aox1
Interval_1464	chr1	58069131	58070030	+	intron (Aox1, intron 18 of 34)	39611	Aox1	Promoter Flanking Region	NA	NA	NA	NA	NA	NA	9430016H08Rik/Tyw5	NA	Other	Aox1/9430016H08Rik/Tyw5	Interval_1464_Other_Aox1/9430016H08Rik/Tyw5	Aox1
Interval_1465	chr1	58072570	58073782	+	intron (Aox1, intron 19 of 34)	-39960	Aox3	Enhancer	NA	NA	NA	NA	NA	NA	9430016H08Rik/Tyw5	NA	Enhancer	Aox3/9430016H08Rik/Tyw5	Interval_1465_Enhancer_Aox3/9430016H08Rik/Tyw5	Aox3
Interval_1466	chr1	58101512	58101986	+	intron (Aox1, intron 31 of 34)	-11387	Aox3	Promoter Flanking Region	NA	NA	NA	NA	NA	NA	NA	NA	Other	Aox3	Interval_1466_Other_Aox3	Aox3
Interval_1467	chr1	58112764	58114767	+	intron (Aox3, intron 1 of 34)	629	Aox3	CTCF Binding Site/Promoter	NA	NA	DHS_brain_E18	DHS_brain_ad	NA	NA	NA	NA	Promoter	Aox3	Interval_1467_Promoter_Aox3	Aox3
Interval_1468	chr1	58215896	58216568	+	intron (Aox4, intron 2 of 34)	5835	Aox4	Open chromatin	NA	NA	DHS_brain_E18	NA	NA	NA	NA	NA	Other	Aox4	Interval_1468_Other_Aox4	Aox4
Interval_1469	chr1	58289918	58290507	+	intron (Aox2, intron 7 of 35)	11886	Aox2	Enhancer	NA	NA	NA	NA	NA	NA	NA	NA	Enhancer	Aox2	Interval_1469_Enhancer_Aox2	Aox2
Interval_1470	chr1	58296068	58297064	+	intron (Aox2, intron 10 of 35)	18240	Aox2	Promoter Flanking Region/CTCF Binding Site/TF binding site	NA	NA	DHS_brain_E18	DHS_brain_ad	NA	NA	9430016H08Rik/Tyw5	NA	Other	Aox2/9430016H08Rik/Tyw5	Interval_1470_Other_Aox2/9430016H08Rik/Tyw5	Aox2
Interval_1471	chr1	58304239	58305123	+	intron (Aox2, intron 14 of 35)	26355	Aox2	Promoter Flanking Region	NA	NA	NA	NA	NA	NA	9430016H08Rik/Tyw5	NA	Other	Aox2/9430016H08Rik/Tyw5	Interval_1471_Other_Aox2/9430016H08Rik/Tyw5	Aox2
Interval_1472	chr1	58333049	58333536	+	intron (Aox2, intron 22 of 35)	54966	Aox2	Promoter Flanking Region/Enhancer	NA	NA	NA	NA	NA	NA	9430016H08Rik/Tyw5	NA	Enhancer	Aox2/9430016H08Rik/Tyw5	Interval_1472_Enhancer_Aox2/9430016H08Rik/Tyw5	Aox2
Interval_1473	chr1	58341392	58342109	+	intron (Aox2, intron 26 of 35)	-51386	Bzw1	Enhancer	NA	NA	NA	NA	NA	NA	9430016H08Rik/Tyw5	NA	Enhancer	Bzw1/9430016H08Rik/Tyw5	Interval_1473_Enhancer_Bzw1/9430016H08Rik/Tyw5	Bzw1
Interval_1474	chr1	58353413	58354052	+	intron (Aox2, intron 31 of 35)	-39404	Bzw1	Enhancer	NA	NA	NA	NA	NA	NA	NA	NA	Enhancer	Bzw1	Interval_1474_Enhancer_Bzw1	Bzw1
Interval_1475	chr1	58359184	58359917	+	intron (Aox2, intron 34 of 35)	-33586	Bzw1	Enhancer	NA	H3K4m1_Cor_8w	NA	DHS_brain_ad	NA	NA	NA	NA	Enhancer	Bzw1	Interval_1475_Enhancer_Bzw1	Bzw1
Interval_1476	chr1	58366608	58366987	+	intron (Aox2, intron 34 of 35)	-26339	Bzw1	Enhancer	NA	NA	NA	NA	NA	NA	NA	NA	Enhancer	Bzw1	Interval_1476_Enhancer_Bzw1	Bzw1
Interval_1477	chr1	58392061	58393983	+	promoter-TSS (Bzw1)	-114	Bzw1	Promoter	H3K4m1_Fo_P0	NA	DHS_brain_E18	DHS_brain_ad/DHS_brain_ad/DHS_brain_ad	NA	NA	NA	Cflar	Promoter	Bzw1	Interval_1477_Promoter_Bzw1	Bzw1
Interval_1478	chr1	58410279	58410577	+	Intergenic	13660	Clk1	Promoter Flanking Region	NA	NA	NA	NA	NA	NA	NA	Cflar	Other	Clk1/Cflar	Interval_1478_Other_Clk1/Cflar	Clk1
Interval_1479	chr1	58423069	58424362	+	intron (Clk1, intron 1 of 12)	373	Clk1	Promoter	NA	NA	DHS_brain_E18/DHS_brain_E18/DHS_brain_E18	DHS_brain_ad/DHS_brain_ad	NA	NA	NA	Cflar/Cflar	Promoter	Clk1	Interval_1479_Promoter_Clk1	Clk1
Interval_1480	chr1	58428519	58429535	+	Intergenic	-4939	Clk1	NA	NA	NA	NA	NA	NA	NA	NA	Cflar	Other	Clk1/Cflar	Interval_1480_Other_Clk1/Cflar	Clk1
Interval_1481	chr1	58444876	58445973	+	promoter-TSS (Ppil3)	62	Ppil3	Promoter	NA	NA	DHS_brain_E18	DHS_brain_ad	NA	NA	NA	Cflar	Promoter	Ppil3	Interval_1481_Promoter_Ppil3	Ppil3
Interval_1482	chr1	58503946	58505276	+	intron (Orc2, intron 1 of 17)	498	Orc2	Promoter	H3K4m1_Fo_P0	NA	DHS_brain_E18	DHS_brain_ad	NA	NA	NA	Cflar	Promoter	Orc2	Interval_1482_Promoter_Orc2	Orc2
Interval_1483	chr1	58585558	58586848	+	promoter-TSS (Fam126b)	130	Fam126b	Promoter	NA	NA	DHS_brain_E18	DHS_brain_ad/DHS_brain_ad/DHS_brain_ad/DHS_brain_ad	NA	Fam126b/Ndufb3	NA	Cflar	Promoter	Fam126b	Interval_1483_Promoter_Fam126b	Fam126b
Interval_1484	chr1	58609975	58610846	+	Intergenic	24013	Ndufb3	Enhancer	NA	NA	NA	NA	NA	NA	NA	Cflar	Enhancer	Ndufb3/Cflar	Interval_1484_Enhancer_Ndufb3/Cflar	Ndufb3
Interval_1485	chr1	58614471	58614881	+	Intergenic	28279	Ndufb3	Promoter Flanking Region	NA	NA	NA	NA	NA	NA	NA	Cflar	Other	Ndufb3/Cflar	Interval_1485_Other_Ndufb3/Cflar	Ndufb3
Interval_1486	chr1	58622027	58622719	+	Intergenic	-30268	Gm20257	NA	NA	H3K4m1_Cor_8w	DHS_brain_E18	DHS_brain_ad	NA	NA	NA	Cflar	Enhancer	Gm20257/Cflar	Interval_1486_Enhancer_Gm20257/Cflar	Gm20257
Interval_1487	chr1	58652097	58653747	+	intron (Gm20257, intron 1 of 1)	281	Gm20257	Promoter	NA	NA	DHS_brain_E18	DHS_brain_ad	NA	NA	NA	Cflar	Promoter	Gm20257	Interval_1487_Promoter_Gm20257	Gm20257
Interval_1488	chr1	58697653	58697945	+	Intergenic	-1810	Als2cr12	CTCF Binding Site/Promoter Flanking Region	NA	NA	NA	NA	NA	NA	NA	NA	Other	Als2cr12	Interval_1488_Other_Als2cr12	Als2cr12
Interval_1489	chr1	58711171	58714165	+	promoter-TSS (Cflar)	1177	Cflar	Promoter	H3K4m1_Fo_P0/H3K4m1_Fo_P0	H3K4m1_Cor_8w	NA	NA	NA	NA	NA	Fam126b/Gm20257/Ndufb3/Stradb/Trak2	Promoter	Cflar	Interval_1489_Promoter_Cflar	Cflar
Interval_1490	chr1	58723378	58724446	+	intron (Cflar, intron 2 of 9)	12421	Cflar	Promoter Flanking Region	NA	NA	NA	NA	NA	NA	NA	Fam126b/Gm20257/Ndufb3/Stradb/Trak2	Other	Cflar/Fam126b/Gm20257/Ndufb3/Stradb/Trak2	Interval_1490_Other_Cflar/Fam126b/Gm20257/Ndufb3/Stradb/Trak2	Cflar
Interval_1491	chr1	58761431	58761785	+	Intergenic	-40894	Casp8	Promoter Flanking Region	NA	NA	NA	NA	NA	NA	NA	Cflar	Other	Casp8/Cflar	Interval_1491_Other_Casp8/Cflar	Casp8
Interval_1492	chr1	58766568	58767003	+	Intergenic	-35717	Casp8	Promoter Flanking Region	NA	NA	NA	NA	NA	NA	NA	Cflar	Other	Casp8/Cflar	Interval_1492_Other_Casp8/Cflar	Casp8
Interval_1493	chr1	58770187	58770501	+	Intergenic	-32158	Casp8	CTCF Binding Site/Promoter Flanking Region	NA	NA	NA	DHS_brain_ad	NA	NA	NA	Cflar	Other	Casp8/Cflar	Interval_1493_Other_Casp8/Cflar	Casp8
Interval_1494	chr1	58794996	58796203	+	exon (Casp8, exon 1 of 9)	-6903	Casp8	Promoter	NA	NA	NA	NA	NA	NA	NA	NA	Promoter	Casp8	Interval_1494_Promoter_Casp8	Casp8
Interval_1495	chr1	58802471	58803149	+	intron (Casp8, intron 1 of 8)	308	Casp8	Promoter	NA	NA	NA	DHS_brain_ad	NA	NA	NA	NA	Promoter	Casp8	Interval_1495_Promoter_Casp8	Casp8
Interval_1496	chr1	58856787	58857352	+	Intergenic	54567	Casp8	Promoter Flanking Region	NA	NA	NA	NA	NA	NA	NA	NA	Other	Casp8	Interval_1496_Other_Casp8	Casp8
Interval_1497	chr1	58859310	58860570	+	Intergenic	57438	Casp8	Promoter Flanking Region	NA	NA	NA	NA	NA	NA	NA	NA	Other	Casp8	Interval_1497_Other_Casp8	Casp8
Interval_1498	chr1	58896846	58898015	+	Intergenic	76052	Trak2	Enhancer/Promoter Flanking Region/CTCF Binding Site/Enhancer	NA	NA	NA	DHS_brain_ad	NA	NA	NA	Cflar	Enhancer	Trak2/Cflar	Interval_1498_Enhancer_Trak2/Cflar	Trak2
Interval_1499	chr1	58951053	58952149	+	intron (Trak2, intron 1 of 15)	21881	Trak2	Promoter Flanking Region	NA	NA	NA	NA	NA	Trak2/Stradb	NA	Cflar	Other	Trak2/Stradb/Cflar	Interval_1499_Other_Trak2/Stradb/Cflar	Trak2
Interval_1500	chr1	58958030	58959429	+	intron (Trak2, intron 1 of 15)	14753	Trak2	Promoter Flanking Region	NA	H3K4m1_Cor_8w	NA	NA	Trak2/Stradb	Trak2/Trak2/Trak2/Stradb/Stradb/Stradb	NA	Cflar	Enhancer	Trak2/Stradb/Cflar	Interval_1500_Enhancer_Trak2/Stradb/Cflar	Trak2
Interval_1501	chr1	58961176	58961634	+	intron (Trak2, intron 1 of 15)	12077	Trak2	Promoter Flanking Region	NA	H3K4m1_Cor_8w/H3K4m1_Cor_8w	NA	NA	Trak2/Stradb	Trak2/Trak2/Trak2/Stradb/Stradb/Stradb	NA	Cflar	Enhancer	Trak2/Stradb/Cflar	Interval_1501_Enhancer_Trak2/Stradb/Cflar	Trak2
Interval_1502	chr1	58972942	58974205	+	promoter-TSS (Stradb)	51	Stradb	Promoter	NA	NA	DHS_brain_E18	DHS_brain_ad	Trak2/Stradb	Trak2/Trak2/Trak2/Trak2/Stradb/Stradb/Stradb/Stradb	NA	Cflar	Promoter	Stradb	Interval_1502_Promoter_Stradb	Stradb
Interval_1503	chr1	59031842	59032718	+	Intergenic	58758	Stradb	NA	NA	NA	NA	NA	NA	NA	NA	NA	Other	Stradb	Interval_1503_Other_Stradb	Stradb
Interval_1504	chr1	59119564	59120625	+	promoter-TSS (Tmem237)	2	Tmem237	Promoter	H3K4m1_Fo_P0	NA	DHS_brain_E18/DHS_brain_E18	DHS_brain_ad/DHS_brain_ad/DHS_brain_ad	NA	NA	NA	NA	Promoter	Tmem237	Interval_1504_Promoter_Tmem237	Tmem237
Interval_1505	chr1	59162364	59163712	+	exon (Mpp4, exon 1 of 23)	-1402	Mpp4	Promoter Flanking Region	NA	H3K4m1_Cor_8w/H3K4m1_Cor_8w	NA	DHS_brain_ad	NA	NA	NA	NA	Enhancer	Mpp4	Interval_1505_Enhancer_Mpp4	Mpp4
Interval_1506	chr1	59236841	59238181	+	promoter-TSS (Als2)	-280	Als2	Promoter	NA	NA	DHS_brain_E18	DHS_brain_ad/DHS_brain_ad	NA	NA	NA	NA	Promoter	Als2	Interval_1506_Promoter_Als2	Als2
Interval_1507	chr1	59256773	59258071	+	intron (Cdk15, intron 1 of 13)	516	Cdk15	NA	NA	NA	NA	NA	NA	NA	NA	NA	Other	Cdk15	Interval_1507_Other_Cdk15	Cdk15
Interval_1508	chr1	59298386	59298806	+	intron (Cdk15, intron 8 of 13)	41690	Cdk15	Enhancer	NA	NA	NA	NA	NA	NA	Fzd7	NA	Enhancer	Cdk15/Fzd7	Interval_1508_Enhancer_Cdk15/Fzd7	Cdk15
Interval_1509	chr1	59308732	59309833	+	intron (Cdk15, intron 9 of 13)	52376	Cdk15	NA	NA	NA	NA	NA	NA	NA	Fzd7	NA	Other	Cdk15/Fzd7	Interval_1509_Other_Cdk15/Fzd7	Cdk15
Interval_1510	chr1	59312117	59312858	+	intron (Cdk15, intron 10 of 13)	55581	Cdk15	NA	H3K4m1_Fo_P0	NA	NA	DHS_brain_ad/DHS_brain_ad	NA	NA	Fzd7	NA	Enhancer	Cdk15/Fzd7	Interval_1510_Enhancer_Cdk15/Fzd7	Cdk15
Interval_1511	chr1	59314988	59315606	+	intron (Cdk15, intron 10 of 13)	58391	Cdk15	Promoter Flanking Region	NA	NA	NA	NA	NA	NA	Fzd7	NA	Other	Cdk15/Fzd7	Interval_1511_Other_Cdk15/Fzd7	Cdk15
Interval_1512	chr1	59316543	59317291	+	intron (Cdk15, intron 10 of 13)	60011	Cdk15	Promoter Flanking Region/CTCF Binding Site	H3K4m1_Fo_P0	H3K4m1_Cor_8w	DHS_brain_E18	DHS_brain_ad	NA	NA	Fzd7	NA	Enhancer	Cdk15/Fzd7	Interval_1512_Enhancer_Cdk15/Fzd7	Cdk15
Interval_1513	chr1	59326412	59327549	+	intron (Cdk15, intron 11 of 13)	70074	Cdk15	Enhancer	NA	NA	NA	NA	NA	NA	Fzd7	NA	Enhancer	Cdk15/Fzd7	Interval_1513_Enhancer_Cdk15/Fzd7	Cdk15
Interval_1514	chr1	59332726	59334812	+	intron (Cdk15, intron 12 of 13)	76863	Cdk15	Enhancer	H3K4m1_Fo_P0/H3K4m1_Fo_P0/H3K4m1_Fo_P0	NA	NA	NA	NA	NA	Fzd7	NA	Enhancer	Cdk15/Fzd7	Interval_1514_Enhancer_Cdk15/Fzd7	Cdk15
Interval_1515	chr1	59340857	59341664	+	intron (Cdk15, intron 12 of 13)	84354	Cdk15	Enhancer	H3K4m1_Fo_P0	H3K4m1_Cor_8w/H3K4m1_Cor_8w	NA	NA	NA	NA	Fzd7	NA	Enhancer	Cdk15/Fzd7	Interval_1515_Enhancer_Cdk15/Fzd7	Cdk15
Interval_1516	chr1	59382468	59383287	+	Intergenic	-99270	Fzd7	Enhancer	NA	NA	NA	NA	NA	NA	Fzd7	NA	Enhancer	Fzd7	Interval_1516_Enhancer_Fzd7	Fzd7
Interval_1517	chr1	59394551	59395342	+	Intergenic	-87201	Fzd7	Promoter Flanking Region	NA	NA	NA	NA	NA	NA	Fzd7	NA	Other	Fzd7	Interval_1517_Other_Fzd7	Fzd7
Interval_1518	chr1	59399293	59400131	+	Intergenic	-82435	Fzd7	NA	NA	NA	NA	NA	NA	NA	Fzd7	NA	Other	Fzd7	Interval_1518_Other_Fzd7	Fzd7
Interval_1519	chr1	59400942	59401339	+	Intergenic	-81007	Fzd7	NA	NA	NA	NA	NA	NA	NA	Fzd7	NA	Other	Fzd7	Interval_1519_Other_Fzd7	Fzd7
Interval_1520	chr1	59414513	59416161	+	Intergenic	-66810	Fzd7	Promoter Flanking Region	H3K4m1_Fo_P0	H3K4m1_Cor_8w	NA	NA	NA	NA	Fzd7	NA	Enhancer	Fzd7	Interval_1520_Enhancer_Fzd7	Fzd7
Interval_1521	chr1	59422189	59423337	+	Intergenic	-59384	Fzd7	Enhancer	H3K4m1_Fo_P0	NA	NA	NA	NA	NA	Fzd7	NA	Enhancer	Fzd7	Interval_1521_Enhancer_Fzd7	Fzd7
Interval_1522	chr1	59444237	59444769	+	Intergenic	-37644	Fzd7	NA	NA	NA	NA	NA	NA	NA	NA	NA	Other	Fzd7	Interval_1522_Other_Fzd7	Fzd7
Interval_1523	chr1	59448976	59449992	+	Intergenic	-32663	Fzd7	Enhancer	NA	NA	NA	NA	NA	NA	NA	NA	Enhancer	Fzd7	Interval_1523_Enhancer_Fzd7	Fzd7
Interval_1524	chr1	59458498	59459365	+	Intergenic	-23216	Fzd7	Enhancer	NA	H3K4m1_Cor_8w	NA	NA	NA	NA	NA	NA	Enhancer	Fzd7	Interval_1524_Enhancer_Fzd7	Fzd7
Interval_1525	chr1	59463792	59466110	+	Intergenic	-17196	Fzd7	Enhancer/Enhancer	NA	NA	NA	NA	Fzd7/Gm973	NA	NA	NA	Enhancer	Fzd7/Gm973	Interval_1525_Enhancer_Fzd7/Gm973	Fzd7
Interval_1526	chr1	59481437	59484308	+	exon (Fzd7, exon 1 of 1)	725	Fzd7	Promoter	H3K4m1_Fo_P0/H3K4m1_Fo_P0	NA	DHS_brain_E18	DHS_brain_ad/DHS_brain_ad	Fzd7/Fzd7/Gm973/Gm973	Fzd7	NA	NA	Promoter	Fzd7	Interval_1526_Promoter_Fzd7	Fzd7
Interval_1527	chr1	59487734	59488039	+	TTS (Fzd7)	5739	Fzd7	NA	NA	NA	NA	NA	Gm973/Gm973	NA	NA	NA	Other	Fzd7/Gm973	Interval_1527_Other_Fzd7/Gm973	Fzd7
Interval_1528	chr1	59508116	59509006	+	Intergenic	-15733	Gm973	Promoter Flanking Region	NA	NA	NA	NA	Gm973/Gm973/Gm973	NA	NA	NA	Other	Gm973	Interval_1528_Other_Gm973	Gm973
Interval_1529	chr1	59515575	59517160	+	exon (Gm973, exon 1 of 20)	-7927	Gm973	Promoter	H3K4m1_Fo_P0/H3K4m1_Fo_P0/H3K4m1_Fo_P0	NA	DHS_brain_E18	DHS_brain_ad	Gm973/Gm973/Gm973/Gm973	NA	NA	NA	Promoter	Gm973	Interval_1529_Promoter_Gm973	Gm973
Interval_1530	chr1	59523804	59525061	+	exon (Gm973, exon 1 of 19)	138	Gm973	NA	H3K4m1_Fo_P0	H3K4m1_Cor_8w	DHS_brain_E18	NA	NA	NA	NA	NA	Enhancer	Gm973	Interval_1530_Enhancer_Gm973	Gm973
Interval_1531	chr1	59534946	59536140	+	intron (Gm973, intron 2 of 18)	11249	Gm973	Enhancer	H3K4m1_Fo_P0/H3K4m1_Fo_P0	H3K4m1_Cor_8w	DHS_brain_E18	DHS_brain_ad	NA	NA	NA	NA	Enhancer	Gm973	Interval_1531_Enhancer_Gm973	Gm973
Interval_1532	chr1	59540680	59542506	+	intron (Gm973, intron 3 of 18)	17299	Gm973	NA	NA	NA	NA	NA	NA	NA	NA	NA	Other	Gm973	Interval_1532_Other_Gm973	Gm973
Interval_1533	chr1	59553409	59554691	+	intron (Gm973, intron 7 of 19)	29756	Gm973	Open chromatin	H3K4m1_Fo_P0	NA	NA	NA	NA	NA	Fzd7	NA	Enhancer	Gm973/Fzd7	Interval_1533_Enhancer_Gm973/Fzd7	Gm973
Interval_1534	chr1	59566157	59567496	+	intron (Gm973, intron 9 of 18)	42532	Gm973	Enhancer	NA	H3K4m1_Cor_8w	NA	DHS_brain_ad	NA	NA	Fzd7	NA	Enhancer	Gm973/Fzd7	Interval_1534_Enhancer_Gm973/Fzd7	Gm973
Interval_1535	chr1	59574003	59575325	+	intron (Gm973, intron 9 of 18)	50370	Gm973	Promoter Flanking Region/Enhancer	H3K4m1_Fo_P0	NA	DHS_brain_E18	NA	NA	NA	Fzd7	NA	Enhancer	Gm973/Fzd7	Interval_1535_Enhancer_Gm973/Fzd7	Gm973
Interval_1536	chr1	59584574	59585131	+	intron (Gm973, intron 10 of 18)	60558	Gm973	CTCF Binding Site/Promoter Flanking Region	NA	NA	DHS_brain_E18	NA	NA	NA	Fzd7	Als2/Cdk15	Other	Gm973/Fzd7/Als2/Cdk15	Interval_1536_Other_Gm973/Fzd7/Als2/Cdk15	Gm973
Interval_1537	chr1	59590930	59593168	+	intron (Gm973, intron 10 of 18)	67755	Gm973	Promoter Flanking Region	H3K4m1_Fo_P0	NA	DHS_brain_E18	NA	NA	NA	Fzd7/Als2/Cdk15	Als2/Cdk15	Enhancer	Gm973/Fzd7/Als2/Cdk15	Interval_1537_Enhancer_Gm973/Fzd7/Als2/Cdk15	Gm973
Interval_1538	chr1	59609586	59610638	+	intron (Gm973, intron 11 of 18)	60722	Sumo1	Promoter/CTCF Binding Site/Promoter Flanking Region	NA	NA	NA	NA	NA	NA	Als2/Cdk15	Als2/Cdk15	Promoter	Sumo1	Interval_1538_Promoter_Sumo1	Sumo1
Interval_1539	chr1	59623070	59624831	+	intron (Gm973, intron 11 of 18)	46884	Sumo1	Promoter Flanking Region/CTCF Binding Site	NA	NA	DHS_brain_E18	DHS_brain_ad	NA	NA	Als2/Cdk15	Als2/Cdk15/Als2/Cdk15	Other	Sumo1/Als2/Cdk15	Interval_1539_Other_Sumo1/Als2/Cdk15	Sumo1
Interval_1540	chr1	59625189	59625952	+	intron (Gm973, intron 12 of 18)	45264	Sumo1	Open chromatin	NA	NA	NA	DHS_brain_ad	NA	NA	Als2/Cdk15	Als2/Cdk15	Other	Sumo1/Als2/Cdk15	Interval_1540_Other_Sumo1/Als2/Cdk15	Sumo1
Interval_1541	chr1	59670053	59671320	+	exon (Sumo1, exon 1 of 5)	148	Sumo1	Promoter	NA	NA	DHS_brain_E18	DHS_brain_ad	NA	NA	NA	NA	Promoter	Sumo1	Interval_1541_Promoter_Sumo1	Sumo1
Interval_1542	chr1	59684511	59685848	+	exon (Nop58, exon 1 of 15)	173	Nop58	Promoter	H3K4m1_Fo_P0	H3K4m1_Cor_8w	DHS_brain_E18/DHS_brain_E18	DHS_brain_ad	NA	NA	NA	NA	Promoter	Nop58	Interval_1542_Promoter_Nop58	Nop58
Interval_1543	chr1	59719213	59720228	+	Intergenic	14912	Snord11	Promoter Flanking Region/CTCF Binding Site	NA	NA	DHS_brain_E18	DHS_brain_ad	NA	NA	NA	NA	Other	Snord11	Interval_1543_Other_Snord11	Snord11
Interval_1544	chr1	59725533	59726088	+	Intergenic	21002	Snord11	NA	NA	NA	NA	NA	NA	NA	NA	NA	Other	Snord11	Interval_1544_Other_Snord11	Snord11
Interval_1545	chr1	59729965	59731108	+	Intergenic	25728	Snord11	NA	NA	NA	NA	NA	NA	NA	NA	NA	Other	Snord11	Interval_1545_Other_Snord11	Snord11
Interval_1546	chr1	59733872	59734657	+	Intergenic	29456	Snord11	NA	NA	NA	NA	NA	NA	NA	NA	NA	Other	Snord11	Interval_1546_Other_Snord11	Snord11
Interval_1547	chr1	59739179	59740127	+	Intergenic	-24626	Bmpr2	Promoter Flanking Region	NA	NA	NA	NA	NA	NA	NA	NA	Other	Bmpr2	Interval_1547_Other_Bmpr2	Bmpr2
Interval_1548	chr1	59762478	59764904	+	promoter-TSS (Bmpr2)	-588	Bmpr2	Promoter	NA	NA	DHS_brain_E18/DHS_brain_E18/DHS_brain_E18	NA	NA	NA	NA	NA	Promoter	Bmpr2	Interval_1548_Promoter_Bmpr2	Bmpr2
Interval_1549	chr1	59788759	59790237	+	intron (Bmpr2, intron 1 of 12)	25219	Bmpr2	CTCF Binding Site/Open chromatin/Promoter Flanking Region	NA	H3K4m1_Cor_8w/H3K4m1_Cor_8w	DHS_brain_E18/DHS_brain_E18	NA	NA	NA	NA	NA	Enhancer	Bmpr2	Interval_1549_Enhancer_Bmpr2	Bmpr2
Interval_1550	chr1	59791624	59792473	+	intron (Bmpr2, intron 1 of 12)	27769	Bmpr2	NA	NA	NA	NA	NA	NA	NA	NA	NA	Other	Bmpr2	Interval_1550_Other_Bmpr2	Bmpr2
Interval_1551	chr1	59794904	59796177	+	intron (Bmpr2, intron 1 of 12)	31261	Bmpr2	Promoter Flanking Region	NA	NA	DHS_brain_E18	NA	NA	NA	NA	NA	Other	Bmpr2	Interval_1551_Other_Bmpr2	Bmpr2
Interval_1552	chr1	59797296	59797855	+	intron (Bmpr2, intron 1 of 12)	33296	Bmpr2	Promoter Flanking Region	NA	NA	NA	NA	NA	NA	NA	NA	Other	Bmpr2	Interval_1552_Other_Bmpr2	Bmpr2
Interval_1553	chr1	59798040	59798429	+	intron (Bmpr2, intron 1 of 12)	33955	Bmpr2	Promoter Flanking Region	NA	NA	NA	NA	NA	NA	NA	NA	Other	Bmpr2	Interval_1553_Other_Bmpr2	Bmpr2
Interval_1554	chr1	59826520	59826960	+	intron (Bmpr2, intron 3 of 12)	62461	Bmpr2	NA	NA	NA	NA	DHS_brain_ad	NA	NA	NA	NA	Other	Bmpr2	Interval_1554_Other_Bmpr2	Bmpr2
Interval_1555	chr1	59833073	59834289	+	intron (Bmpr2, intron 3 of 12)	69402	Bmpr2	Promoter Flanking Region	H3K4m1_Fo_P0	NA	NA	DHS_brain_ad	NA	NA	NA	NA	Enhancer	Bmpr2	Interval_1555_Enhancer_Bmpr2	Bmpr2
Interval_1556	chr1	59883524	59884180	+	Intergenic	-29154	Fam117b	CTCF Binding Site/Promoter Flanking Region/TF binding site	NA	NA	DHS_brain_E18	DHS_brain_ad	NA	NA	Fam117b	Fam117b	Other	Fam117b	Interval_1556_Other_Fam117b	Fam117b
Interval_1557	chr1	59885733	59887608	+	Intergenic	-26336	Fam117b	Promoter Flanking Region	H3K4m1_Fo_P0	H3K4m1_Cor_8w/H3K4m1_Cor_8w	DHS_brain_E18	DHS_brain_ad	NA	NA	Fam117b	Fam117b	Enhancer	Fam117b	Interval_1557_Enhancer_Fam117b	Fam117b
Interval_1558	chr1	59899600	59901114	+	Intergenic	-12649	Fam117b	Enhancer	NA	NA	NA	NA	NA	NA	NA	Fam117b	Enhancer	Fam117b	Interval_1558_Enhancer_Fam117b	Fam117b
Interval_1559	chr1	59912413	59914071	+	exon (Fam117b, exon 1 of 8)	236	Fam117b	Promoter	NA	NA	DHS_brain_E18	DHS_brain_ad/DHS_brain_ad/DHS_brain_ad/DHS_brain_ad	NA	NA	NA	NA	Promoter	Fam117b	Interval_1559_Promoter_Fam117b	Fam117b
Interval_1560	chr1	59944089	59944649	+	intron (Fam117b, intron 1 of 7)	31363	Fam117b	Enhancer	H3K4m1_Fo_P0	H3K4m1_Cor_8w/H3K4m1_Cor_8w	NA	NA	NA	NA	NA	NA	Enhancer	Fam117b	Interval_1560_Enhancer_Fam117b	Fam117b
Interval_1561	chr1	60000375	60000964	+	intron (Ica1l, intron 9 of 10)	42453	Ica1l	CTCF Binding Site/Promoter Flanking Region	NA	NA	NA	DHS_brain_ad	NA	NA	NA	Fam117b	Other	Ica1l/Fam117b	Interval_1561_Other_Ica1l/Fam117b	Ica1l
Interval_1562	chr1	60042628	60043452	+	promoter-TSS (Ica1l)	82	Ica1l	Promoter	NA	NA	NA	NA	NA	NA	NA	NA	Promoter	Ica1l	Interval_1562_Promoter_Ica1l	Ica1l
Interval_1563	chr1	60097469	60099025	+	promoter-TSS (Wdr12)	0	Carf	Promoter	NA	NA	DHS_brain_E18/DHS_brain_E18	DHS_brain_ad/DHS_brain_ad	NA	NA	NA	NA	Promoter	Carf	Interval_1563_Promoter_Carf	Carf
Interval_1564	chr1	60158219	60158752	+	Intergenic	-22114	Nbeal1	CTCF Binding Site/Promoter Flanking Region	NA	NA	NA	NA	NA	NA	NA	NA	Other	Nbeal1	Interval_1564_Other_Nbeal1	Nbeal1
Interval_1565	chr1	60163542	60164173	+	Intergenic	-16742	Nbeal1	NA	NA	NA	NA	NA	NA	NA	NA	NA	Other	Nbeal1	Interval_1565_Other_Nbeal1	Nbeal1
Interval_1566	chr1	60169673	60170443	+	Intergenic	-10541	Nbeal1	Promoter Flanking Region	NA	H3K4m1_Cor_8w	NA	NA	NA	NA	NA	NA	Enhancer	Nbeal1	Interval_1566_Enhancer_Nbeal1	Nbeal1
Interval_1567	chr1	60179801	60181215	+	promoter-TSS (Nbeal1)	-91	Nbeal1	Promoter	NA	NA	DHS_brain_E18	DHS_brain_ad	NA	NA	NA	NA	Promoter	Nbeal1	Interval_1567_Promoter_Nbeal1	Nbeal1
Interval_1568	chr1	60342886	60344257	+	intron (Cyp20a1, intron 1 of 11)	271	Cyp20a1	Promoter	NA	NA	DHS_brain_E18/DHS_brain_E18	DHS_brain_ad/DHS_brain_ad	NA	NA	NA	NA	Promoter	Cyp20a1	Interval_1568_Promoter_Cyp20a1	Cyp20a1
Interval_1569	chr1	60409012	60410475	+	exon (Abi2, exon 1 of 11)	124	Abi2	Promoter	NA	NA	DHS_brain_E18	DHS_brain_ad/DHS_brain_ad	NA	NA	NA	NA	Promoter	Abi2	Interval_1569_Promoter_Abi2	Abi2
Interval_1570	chr1	60416709	60417108	+	intron (Abi2, intron 1 of 8)	7289	Abi2	Enhancer	NA	H3K4m1_Cor_8w	NA	NA	NA	NA	NA	NA	Enhancer	Abi2	Interval_1570_Enhancer_Abi2	Abi2
Interval_1571	chr1	60428395	60429217	+	intron (Abi2, intron 1 of 8)	19187	Abi2	Promoter Flanking Region/CTCF Binding Site	NA	NA	NA	NA	NA	NA	NA	NA	Other	Abi2	Interval_1571_Other_Abi2	Abi2
Interval_1572	chr1	60460237	60461405	+	intron (Abi2, intron 7 of 8)	51202	Abi2	Open chromatin	NA	H3K4m1_Cor_8w	NA	NA	NA	NA	NA	NA	Enhancer	Abi2	Interval_1572_Enhancer_Abi2	Abi2
Interval_1573	chr1	60565443	60567378	+	intron (Raph1, intron 1 of 13)	355	Raph1	Promoter	NA	NA	DHS_brain_E18/DHS_brain_E18/DHS_brain_E18/DHS_brain_E18	DHS_brain_ad	NA	Raph1	NA	NA	Promoter	Raph1	Interval_1573_Promoter_Raph1	Raph1
Interval_1574	chr1	60596382	60597453	+	Intergenic	-30152	Raph1	Promoter Flanking Region	NA	NA	NA	NA	NA	NA	NA	NA	Other	Raph1	Interval_1574_Other_Raph1	Raph1
Interval_1575	chr1	60604503	60605241	+	Intergenic	-38107	Raph1	NA	NA	NA	NA	NA	NA	NA	NA	NA	Other	Raph1	Interval_1575_Other_Raph1	Raph1
Interval_1576	chr1	60610809	60612375	+	Intergenic	-44827	Raph1	Promoter Flanking Region/Promoter Flanking Region	NA	NA	NA	NA	NA	NA	NA	NA	Other	Raph1	Interval_1576_Other_Raph1	Raph1
Interval_1577	chr1	60613906	60615261	+	Intergenic	-47818	Raph1	Promoter Flanking Region	NA	H3K4m1_Cor_8w	NA	NA	NA	NA	NA	NA	Enhancer	Raph1	Interval_1577_Enhancer_Raph1	Raph1
Interval_1578	chr1	60639230	60639809	+	Intergenic	-72754	Raph1	NA	H3K4m1_Fo_P0	NA	DHS_brain_E18	NA	NA	NA	NA	NA	Enhancer	Raph1	Interval_1578_Enhancer_Raph1	Raph1
Interval_1579	chr1	60661582	60662454	+	Intergenic	-84370	Cd28	Promoter Flanking Region/Enhancer	NA	NA	NA	NA	NA	NA	NA	NA	Enhancer	Cd28	Interval_1579_Enhancer_Cd28	Cd28
Interval_1580	chr1	60667918	60668786	+	Intergenic	-78036	Cd28	Promoter Flanking Region	H3K4m1_Fo_P0	NA	NA	DHS_brain_ad	NA	NA	NA	NA	Enhancer	Cd28	Interval_1580_Enhancer_Cd28	Cd28
Interval_1581	chr1	60683767	60684595	+	Intergenic	-62207	Cd28	NA	NA	NA	NA	NA	NA	NA	NA	NA	Other	Cd28	Interval_1581_Other_Cd28	Cd28
Interval_1582	chr1	60701898	60702804	+	Intergenic	-44037	Cd28	Promoter Flanking Region	NA	NA	NA	NA	NA	NA	NA	NA	Other	Cd28	Interval_1582_Other_Cd28	Cd28
Interval_1583	chr1	60715159	60716709	+	Intergenic	-30454	Cd28	Promoter Flanking Region/Promoter Flanking Region	NA	NA	DHS_brain_E18	NA	NA	NA	NA	NA	Other	Cd28	Interval_1583_Other_Cd28	Cd28
Interval_1584	chr1	60734719	60736031	+	Intergenic	-11013	Cd28	Promoter Flanking Region	NA	NA	NA	NA	NA	NA	NA	NA	Other	Cd28	Interval_1584_Other_Cd28	Cd28
Interval_1585	chr1	60745633	60746211	+	promoter-TSS (Cd28)	-466	Cd28	Promoter/Promoter	NA	NA	NA	NA	NA	NA	NA	NA	Promoter	Cd28	Interval_1585_Promoter_Cd28	Cd28
Interval_1586	chr1	60765223	60765881	+	intron (Cd28, intron 3 of 3)	19164	Cd28	Promoter Flanking Region	NA	NA	NA	NA	NA	NA	NA	NA	Other	Cd28	Interval_1586_Other_Cd28	Cd28
Interval_1587	chr1	60824525	60825986	+	Intergenic	78867	Cd28	Promoter Flanking Region/Enhancer	NA	H3K4m1_Cor_8w	NA	NA	NA	NA	NA	Abi2/Raph1	Enhancer	Cd28/Abi2/Raph1	Interval_1587_Enhancer_Cd28/Abi2/Raph1	Cd28
Interval_1588	chr1	60850797	60852865	+	Intergenic	-57194	Ctla4	Promoter Flanking Region/Promoter Flanking Region	NA	NA	NA	NA	NA	NA	NA	Abi2/Raph1	Other	Ctla4/Abi2/Raph1	Interval_1588_Other_Ctla4/Abi2/Raph1	Ctla4
Interval_1589	chr1	60860385	60861688	+	Intergenic	-47989	Ctla4	CTCF Binding Site/Promoter Flanking Region	H3K4m1_Fo_P0/H3K4m1_Fo_P0	H3K4m1_Cor_8w/H3K4m1_Cor_8w	DHS_brain_E18	DHS_brain_ad	NA	NA	NA	Abi2/Raph1	Enhancer	Ctla4/Abi2/Raph1	Interval_1589_Enhancer_Ctla4/Abi2/Raph1	Ctla4
Interval_1590	chr1	60862743	60863436	+	Intergenic	-45936	Ctla4	Promoter Flanking Region	NA	NA	NA	NA	NA	NA	NA	Abi2/Raph1/Abi2	Other	Ctla4/Abi2/Raph1	Interval_1590_Other_Ctla4/Abi2/Raph1	Ctla4
Interval_1591	chr1	60868381	60868816	+	Intergenic	-40427	Ctla4	CTCF Binding Site/Promoter Flanking Region/TF binding site	NA	NA	NA	NA	NA	NA	NA	Abi2	Other	Ctla4/Abi2	Interval_1591_Other_Ctla4/Abi2	Ctla4
Interval_1592	chr1	60920288	60921080	+	Intergenic	11659	Ctla4	Enhancer	H3K4m1_Fo_P0	H3K4m1_Cor_8w	DHS_brain_E18	NA	NA	NA	NA	NA	Enhancer	Ctla4	Interval_1592_Enhancer_Ctla4	Ctla4
Interval_1593	chr1	60953314	60954661	+	Intergenic	-23927	Icos	Promoter Flanking Region/Promoter Flanking Region	NA	H3K4m1_Cor_8w	NA	NA	NA	NA	NA	NA	Enhancer	Icos	Interval_1593_Enhancer_Icos	Icos
Interval_1594	chr1	60960531	60961344	+	Intergenic	-16977	Icos	CTCF Binding Site/Promoter Flanking Region/Enhancer	NA	NA	DHS_brain_E18	DHS_brain_ad	NA	NA	NA	NA	Enhancer	Icos	Interval_1594_Enhancer_Icos	Icos
Interval_1595	chr1	60997495	60998962	+	exon (Icos, exon 5 of 5)	20314	Icos	NA	NA	H3K4m1_Cor_8w/H3K4m1_Cor_8w	DHS_brain_E18	DHS_brain_ad/DHS_brain_ad	NA	NA	NA	NA	Enhancer	Icos	Interval_1595_Enhancer_Icos	Icos
Interval_1596	chr1	61054589	61055577	+	Intergenic	77169	Icos	CTCF Binding Site	NA	NA	DHS_brain_E18	DHS_brain_ad	NA	NA	NA	NA	Other	Icos	Interval_1596_Other_Icos	Icos
Interval_1597	chr1	61056732	61057347	+	Intergenic	79125	Icos	NA	NA	NA	NA	NA	NA	NA	NA	NA	Other	Icos	Interval_1597_Other_Icos	Icos
Interval_1598	chr1	61074161	61074477	+	Intergenic	96405	Icos	NA	NA	NA	NA	DHS_brain_ad	NA	NA	NA	NA	Other	Icos	Interval_1598_Other_Icos	Icos
Interval_1599	chr1	61123642	61124048	+	Intergenic	145931	Icos	NA	NA	NA	NA	NA	NA	NA	NA	NA	Other	Icos	Interval_1599_Other_Icos	NA
Interval_1600	chr1	61139299	61141556	+	Intergenic	162513	Icos	CTCF Binding Site/Promoter Flanking Region	NA	NA	DHS_brain_E18	DHS_brain_ad	NA	NA	NA	NA	Other	Icos	Interval_1600_Other_Icos	NA
Interval_1601	chr1	61145922	61146747	+	Intergenic	168420	Icos	Promoter Flanking Region	H3K4m1_Fo_P0	NA	DHS_brain_E18	NA	NA	NA	NA	NA	Enhancer	Icos	Interval_1601_Enhancer_Icos	NA
Interval_1602	chr1	61157210	61157731	+	Intergenic	179556	Icos	Enhancer	NA	H3K4m1_Cor_8w	NA	DHS_brain_ad	NA	NA	NA	NA	Enhancer	Icos	Interval_1602_Enhancer_Icos	NA
Interval_1603	chr1	61171697	61172951	+	Intergenic	194410	Icos	Promoter Flanking Region	NA	NA	NA	NA	NA	NA	NA	NA	Other	Icos	Interval_1603_Other_Icos	NA
Interval_1604	chr1	61180757	61181953	+	Intergenic	-197077	9530026F06Rik	CTCF Binding Site/Promoter Flanking Region	H3K4m1_Fo_P0/H3K4m1_Fo_P0	NA	DHS_brain_E18	DHS_brain_ad	NA	NA	NA	NA	Enhancer	9530026F06Rik	Interval_1604_Enhancer_9530026F06Rik	9530026F06Rik
Interval_1605	chr1	61198045	61199284	+	Intergenic	-179768	9530026F06Rik	NA	NA	NA	DHS_brain_E18	NA	NA	NA	NA	NA	Other	9530026F06Rik	Interval_1605_Other_9530026F06Rik	9530026F06Rik
Interval_1606	chr1	61233141	61235025	+	Intergenic	-144349	9530026F06Rik	Promoter Flanking Region	H3K4m1_Fo_P0	NA	DHS_brain_E18	NA	NA	NA	NA	NA	Enhancer	9530026F06Rik	Interval_1606_Enhancer_9530026F06Rik	9530026F06Rik
Interval_1607	chr1	61236119	61237166	+	Intergenic	-141790	9530026F06Rik	NA	NA	NA	DHS_brain_E18	NA	NA	NA	NA	NA	Other	9530026F06Rik	Interval_1607_Other_9530026F06Rik	9530026F06Rik
Interval_1608	chr1	61257046	61258028	+	Intergenic	-120895	9530026F06Rik	NA	NA	NA	NA	NA	NA	NA	NA	NA	Other	9530026F06Rik	Interval_1608_Other_9530026F06Rik	9530026F06Rik
Interval_1609	chr1	61265981	61266379	+	Intergenic	-112252	9530026F06Rik	Open chromatin	NA	NA	NA	NA	NA	NA	NA	NA	Other	9530026F06Rik	Interval_1609_Other_9530026F06Rik	9530026F06Rik
Interval_1610	chr1	61298126	61299117	+	Intergenic	-79811	9530026F06Rik	CTCF Binding Site/Promoter Flanking Region	NA	NA	DHS_brain_E18	DHS_brain_ad	NA	NA	NA	NA	Other	9530026F06Rik	Interval_1610_Other_9530026F06Rik	9530026F06Rik
Interval_1611	chr1	61301166	61303053	+	Intergenic	-76323	9530026F06Rik	Promoter/Open chromatin	H3K4m1_Fo_P0/H3K4m1_Fo_P0	NA	NA	NA	NA	NA	NA	NA	Promoter	9530026F06Rik	Interval_1611_Promoter_9530026F06Rik	9530026F06Rik
Interval_1612	chr1	61309552	61310921	+	Intergenic	-68196	9530026F06Rik	Promoter Flanking Region	NA	NA	NA	NA	NA	NA	NA	NA	Other	9530026F06Rik	Interval_1612_Other_9530026F06Rik	9530026F06Rik
Interval_1613	chr1	61359020	61360054	+	Intergenic	-18895	9530026F06Rik	Enhancer	NA	NA	NA	NA	NA	NA	NA	NA	Enhancer	9530026F06Rik	Interval_1613_Enhancer_9530026F06Rik	9530026F06Rik
Interval_1614	chr1	61373658	61374545	+	Intergenic	-4331	9530026F06Rik	Promoter Flanking Region	NA	NA	NA	NA	NA	NA	NA	NA	Other	9530026F06Rik	Interval_1614_Other_9530026F06Rik	9530026F06Rik
Interval_1615	chr1	61376634	61377315	+	Intergenic	-1458	9530026F06Rik	Promoter Flanking Region/CTCF Binding Site	H3K4m1_Fo_P0	NA	DHS_brain_E18	DHS_brain_ad	NA	NA	NA	NA	Enhancer	9530026F06Rik	Interval_1615_Enhancer_9530026F06Rik	9530026F06Rik
Interval_1616	chr1	61379802	61380386	+	exon (9530026F06Rik, exon 3 of 5)	1662	9530026F06Rik	Enhancer	H3K4m1_Fo_P0	NA	NA	NA	NA	NA	NA	NA	Enhancer	9530026F06Rik	Interval_1616_Enhancer_9530026F06Rik	9530026F06Rik
Interval_1617	chr1	61461423	61461911	+	Intergenic	83235	9530026F06Rik	NA	NA	NA	NA	NA	NA	NA	NA	NA	Other	9530026F06Rik	Interval_1617_Other_9530026F06Rik	9530026F06Rik
Interval_1618	chr1	61530032	61531972	+	Intergenic	-107822	Pard3b	Enhancer	NA	NA	NA	NA	NA	NA	NA	NA	Enhancer	Pard3b	Interval_1618_Enhancer_Pard3b	Pard3b
Interval_1619	chr1	61539873	61540465	+	Intergenic	-98655	Pard3b	NA	NA	NA	NA	NA	NA	NA	NA	NA	Other	Pard3b	Interval_1619_Other_Pard3b	Pard3b
Interval_1620	chr1	61552671	61553229	+	Intergenic	-85874	Pard3b	Enhancer	H3K4m1_Fo_P0	NA	NA	NA	NA	NA	NA	NA	Enhancer	Pard3b	Interval_1620_Enhancer_Pard3b	Pard3b
Interval_1621	chr1	61621001	61621766	+	Intergenic	-17441	Pard3b	Enhancer	NA	NA	DHS_brain_E18	NA	NA	NA	NA	NA	Enhancer	Pard3b	Interval_1621_Enhancer_Pard3b	Pard3b
Interval_1622	chr1	61638406	61640122	+	exon (Pard3b, exon 1 of 23)	440	Pard3b	Promoter	NA	NA	NA	NA	NA	NA	NA	NA	Promoter	Pard3b	Interval_1622_Promoter_Pard3b	Pard3b
Interval_1623	chr1	61695603	61696423	+	intron (Pard3b, intron 1 of 22)	57189	Pard3b	NA	NA	NA	NA	NA	NA	NA	NA	NA	Other	Pard3b	Interval_1623_Other_Pard3b	Pard3b
Interval_1624	chr1	61747505	61747880	+	intron (Pard3b, intron 1 of 22)	108868	Pard3b	NA	NA	NA	NA	NA	NA	NA	NA	NA	Other	Pard3b	Interval_1624_Other_Pard3b	NA
Interval_1625	chr1	61770783	61771621	+	intron (Pard3b, intron 2 of 22)	132378	Pard3b	Promoter Flanking Region/CTCF Binding Site	NA	NA	DHS_brain_E18	DHS_brain_ad	NA	NA	9530026F06Rik	NA	Other	Pard3b/9530026F06Rik	Interval_1625_Other_Pard3b/9530026F06Rik	NA
Interval_1626	chr1	61850590	61851723	+	intron (Pard3b, intron 2 of 22)	212332	Pard3b	Enhancer	NA	NA	DHS_brain_E18	NA	NA	NA	NA	NA	Enhancer	Pard3b	Interval_1626_Enhancer_Pard3b	NA
Interval_1627	chr1	61912736	61913611	+	intron (Pard3b, intron 2 of 22)	222936	Pard3bos2	Open chromatin	NA	NA	DHS_brain_E18	NA	NA	NA	Nrp2	NA	Other	Pard3bos2/Nrp2	Interval_1627_Other_Pard3bos2/Nrp2	NA
Interval_1628	chr1	61924837	61925769	+	intron (Pard3b, intron 2 of 22)	210806	Pard3bos2	Promoter Flanking Region/Open chromatin	NA	NA	DHS_brain_E18	DHS_brain_ad	NA	NA	Nrp2	NA	Other	Pard3bos2/Nrp2	Interval_1628_Other_Pard3bos2/Nrp2	NA
Interval_1629	chr1	61927654	61928408	+	intron (Pard3b, intron 2 of 22)	208078	Pard3bos2	Promoter Flanking Region	H3K4m1_Fo_P0	NA	NA	NA	NA	NA	Nrp2	NA	Enhancer	Pard3bos2/Nrp2	Interval_1629_Enhancer_Pard3bos2/Nrp2	NA
Interval_1630	chr1	62174894	62175811	+	intron (Pard3b, intron 10 of 22)	-39243	Pard3bos2	Promoter Flanking Region	NA	NA	NA	NA	NA	NA	NA	NA	Other	Pard3bos2	Interval_1630_Other_Pard3bos2	Pard3bos2
Interval_1631	chr1	62215981	62216843	+	intron (Pard3b, intron 12 of 22)	-80303	Pard3bos2	Open chromatin/Enhancer	H3K4m1_Fo_P0	NA	DHS_brain_E18/DHS_brain_E18	DHS_brain_ad	NA	NA	NA	NA	Enhancer	Pard3bos2	Interval_1631_Enhancer_Pard3bos2	Pard3bos2
Interval_1632	chr1	62244029	62244905	+	intron (Pard3b, intron 15 of 22)	-108358	Pard3bos2	Promoter Flanking Region	NA	NA	DHS_brain_E18	NA	NA	NA	NA	NA	Other	Pard3bos2	Interval_1632_Other_Pard3bos2	Pard3bos2
Interval_1633	chr1	62261579	62262509	+	intron (Pard3b, intron 15 of 22)	-125935	Pard3bos2	NA	NA	NA	NA	NA	NA	NA	Nrp2	NA	Other	Pard3bos2/Nrp2	Interval_1633_Other_Pard3bos2/Nrp2	Pard3bos2
Interval_1634	chr1	62309378	62309674	+	intron (Pard3b, intron 16 of 22)	-173417	Pard3bos2	Open chromatin	NA	NA	NA	NA	NA	NA	NA	NA	Other	Pard3bos2	Interval_1634_Other_Pard3bos2	Pard3bos2
Interval_1635	chr1	62334130	62334697	+	intron (Pard3b, intron 16 of 22)	-198304	Pard3bos2	Enhancer	NA	NA	NA	NA	NA	NA	NA	NA	Enhancer	Pard3bos2	Interval_1635_Enhancer_Pard3bos2	Pard3bos2
Interval_1636	chr1	62392771	62393305	+	intron (Pard3b, intron 18 of 22)	-256929	Pard3bos2	Enhancer	NA	NA	DHS_brain_E18	NA	NA	NA	Nrp2	NA	Enhancer	Pard3bos2/Nrp2	Interval_1636_Enhancer_Pard3bos2/Nrp2	Pard3bos2
Interval_1637	chr1	62411347	62412204	+	intron (Pard3b, intron 18 of 22)	-275666	Pard3bos2	Promoter Flanking Region	NA	NA	NA	NA	NA	NA	Nrp2	NA	Other	Pard3bos2/Nrp2	Interval_1637_Other_Pard3bos2/Nrp2	Pard3bos2
Interval_1638	chr1	62422965	62423253	+	intron (Pard3b, intron 18 of 22)	-280208	Nrp2	Open chromatin	NA	NA	NA	NA	NA	NA	Nrp2	NA	Other	Nrp2	Interval_1638_Other_Nrp2	Nrp2
Interval_1639	chr1	62429220	62430066	+	intron (Pard3b, intron 18 of 22)	-273674	Nrp2	Promoter Flanking Region	NA	NA	NA	NA	NA	NA	Nrp2	NA	Other	Nrp2	Interval_1639_Other_Nrp2	Nrp2
Interval_1640	chr1	62520716	62521018	+	intron (Pard3b, intron 20 of 22)	-182450	Nrp2	NA	NA	NA	NA	NA	NA	NA	NA	NA	Other	Nrp2	Interval_1640_Other_Nrp2	Nrp2
Interval_1641	chr1	62541921	62542570	+	intron (Pard3b, intron 21 of 22)	-161072	Nrp2	NA	NA	NA	NA	NA	NA	NA	NA	NA	Other	Nrp2	Interval_1641_Other_Nrp2	Nrp2
Interval_1642	chr1	62579032	62579762	+	intron (Pard3b, intron 21 of 22)	-123920	Nrp2	Enhancer	NA	NA	NA	NA	NA	NA	NA	NA	Enhancer	Nrp2	Interval_1642_Enhancer_Nrp2	Nrp2
Interval_1643	chr1	62591668	62592057	+	intron (Pard3b, intron 22 of 22)	-111455	Nrp2	Enhancer	NA	NA	NA	NA	NA	NA	NA	NA	Enhancer	Nrp2	Interval_1643_Enhancer_Nrp2	Nrp2
Interval_1644	chr1	62597710	62598571	+	intron (Pard3b, intron 22 of 22)	-105177	Nrp2	Enhancer/CTCF Binding Site	NA	NA	NA	NA	NA	NA	NA	Nrp2	Enhancer	Nrp2	Interval_1644_Enhancer_Nrp2	Nrp2
Interval_1645	chr1	62630042	62632062	+	intron (Pard3b, intron 22 of 22)	-72265	Nrp2	NA	NA	NA	DHS_brain_E18	NA	NA	NA	NA	Nrp2	Other	Nrp2	Interval_1645_Other_Nrp2	Nrp2
Interval_1646	chr1	62638532	62638897	+	exon (Pard3b, exon 23 of 23)	-64603	Nrp2	NA	NA	NA	NA	NA	NA	NA	NA	Nrp2	Other	Nrp2	Interval_1646_Other_Nrp2	Nrp2
Interval_1647	chr1	62664786	62666153	+	Intergenic	-37848	Nrp2	Promoter Flanking Region	NA	NA	NA	NA	NA	NA	NA	Nrp2	Other	Nrp2	Interval_1647_Other_Nrp2	Nrp2
Interval_1648	chr1	62678673	62678985	+	Intergenic	-24488	Nrp2	Enhancer	NA	NA	NA	NA	NA	NA	NA	NA	Enhancer	Nrp2	Interval_1648_Enhancer_Nrp2	Nrp2
Interval_1649	chr1	62682040	62683125	+	Intergenic	-20735	Nrp2	Promoter Flanking Region	H3K4m1_Fo_P0/H3K4m1_Fo_P0	NA	NA	NA	NA	NA	NA	NA	Enhancer	Nrp2	Interval_1649_Enhancer_Nrp2	Nrp2
Interval_1650	chr1	62696634	62697505	+	Intergenic	-6248	Nrp2	CTCF Binding Site/Promoter Flanking Region	NA	H3K4m1_Cor_8w	DHS_brain_E18	NA	Nrp2	NA	NA	NA	Enhancer	Nrp2	Interval_1650_Enhancer_Nrp2	Nrp2
Interval_1651	chr1	62701161	62701480	+	Intergenic	-1997	Nrp2	CTCF Binding Site	NA	NA	DHS_brain_E18	DHS_brain_ad	Nrp2	NA	NA	NA	Other	Nrp2	Interval_1651_Other_Nrp2	Nrp2
Interval_1652	chr1	62702878	62703916	+	promoter-TSS (Nrp2)	80	Nrp2	Promoter	NA	NA	NA	NA	Nrp2	NA	NA	NA	Promoter	Nrp2	Interval_1652_Promoter_Nrp2	Nrp2
Interval_1653	chr1	62706161	62707848	+	intron (Nrp2, intron 1 of 15)	3687	Nrp2	Promoter	NA	NA	DHS_brain_E18	NA	NA	NA	NA	NA	Promoter	Nrp2	Interval_1653_Promoter_Nrp2	Nrp2
Interval_1654	chr1	62717012	62718618	+	intron (Nrp2, intron 1 of 15)	14498	Nrp2	Promoter	H3K4m1_Fo_P0	NA	NA	DHS_brain_ad	NA	NA	NA	NA	Promoter	Nrp2	Interval_1654_Promoter_Nrp2	Nrp2
Interval_1655	chr1	62719945	62722070	+	intron (Nrp2, intron 2 of 15)	17690	Nrp2	NA	NA	H3K4m1_Cor_8w/H3K4m1_Cor_8w	NA	NA	NA	NA	NA	NA	Enhancer	Nrp2	Interval_1655_Enhancer_Nrp2	Nrp2
Interval_1656	chr1	62724483	62724964	+	intron (Nrp2, intron 2 of 15)	21406	Nrp2	Promoter Flanking Region	NA	NA	NA	NA	NA	NA	NA	NA	Other	Nrp2	Interval_1656_Other_Nrp2	Nrp2
Interval_1657	chr1	62729476	62729962	+	intron (Nrp2, intron 2 of 15)	26402	Nrp2	Promoter Flanking Region	NA	NA	NA	NA	NA	NA	NA	NA	Other	Nrp2	Interval_1657_Other_Nrp2	Nrp2
Interval_1658	chr1	62736330	62736916	+	intron (Nrp2, intron 2 of 15)	33306	Nrp2	Promoter Flanking Region	NA	NA	NA	NA	NA	NA	NA	NA	Other	Nrp2	Interval_1658_Other_Nrp2	Nrp2
Interval_1659	chr1	62742196	62744017	+	intron (Nrp2, intron 3 of 15)	39789	Nrp2	Promoter Flanking Region/Promoter Flanking Region	NA	NA	NA	NA	NA	NA	NA	NA	Other	Nrp2	Interval_1659_Other_Nrp2	Nrp2
Interval_1660	chr1	62749489	62750000	+	intron (Nrp2, intron 7 of 15)	44988	4930487H11Rik	NA	H3K4m1_Fo_P0	NA	NA	NA	NA	NA	NA	NA	Enhancer	4930487H11Rik	Interval_1660_Enhancer_4930487H11Rik	4930487H11Rik
Interval_1661	chr1	62751080	62753590	+	intron (Nrp2, intron 7 of 15)	42397	4930487H11Rik	Promoter Flanking Region	H3K4m1_Fo_P0/H3K4m1_Fo_P0	H3K4m1_Cor_8w/H3K4m1_Cor_8w/H3K4m1_Cor_8w	DHS_brain_E18	NA	NA	NA	NA	4930487H11Rik/Nrp2	Enhancer	4930487H11Rik/Nrp2	Interval_1661_Enhancer_4930487H11Rik/Nrp2	4930487H11Rik
Interval_1662	chr1	62770877	62771648	+	intron (Nrp2, intron 11 of 15)	23470	4930487H11Rik	NA	NA	NA	NA	NA	NA	NA	NA	4930487H11Rik/Nrp2	Other	4930487H11Rik/Nrp2	Interval_1662_Other_4930487H11Rik/Nrp2	4930487H11Rik
Interval_1663	chr1	62774343	62775084	+	intron (Nrp2, intron 12 of 15)	20019	4930487H11Rik	Promoter Flanking Region	NA	H3K4m1_Cor_8w/H3K4m1_Cor_8w	NA	NA	NA	NA	NA	4930487H11Rik/Nrp2	Enhancer	4930487H11Rik/Nrp2	Interval_1663_Enhancer_4930487H11Rik/Nrp2	4930487H11Rik
Interval_1664	chr1	62786203	62786983	+	intron (Nrp2, intron 15 of 15)	8139	4930487H11Rik	TF binding site/CTCF Binding Site	H3K4m1_Fo_P0	NA	DHS_brain_E18	DHS_brain_ad	NA	NA	NA	4930487H11Rik/Nrp2	Enhancer	4930487H11Rik/Nrp2	Interval_1664_Enhancer_4930487H11Rik/Nrp2	4930487H11Rik
Interval_1665	chr1	62794470	62796316	+	promoter-TSS (4930487H11Rik)	-661	4930487H11Rik	CTCF Binding Site/Open chromatin/Promoter Flanking Region	H3K4m1_Fo_P0	H3K4m1_Cor_8w/H3K4m1_Cor_8w	DHS_brain_E18	DHS_brain_ad	NA	NA	NA	NA	Promoter	4930487H11Rik	Interval_1665_Promoter_4930487H11Rik	4930487H11Rik
Interval_1666	chr1	62859152	62861478	+	Intergenic	-65583	4930487H11Rik	Enhancer/Enhancer	NA	NA	NA	NA	NA	NA	NA	4930487H11Rik	Enhancer	4930487H11Rik	Interval_1666_Enhancer_4930487H11Rik	4930487H11Rik
Interval_1667	chr1	62933617	62934954	+	Intergenic	-139553	4930487H11Rik	Promoter Flanking Region	H3K4m1_Fo_P0/H3K4m1_Fo_P0	H3K4m1_Cor_8w/H3K4m1_Cor_8w	DHS_brain_E18	DHS_brain_ad	NA	NA	4930487H11Rik	NA	Enhancer	4930487H11Rik	Interval_1667_Enhancer_4930487H11Rik	4930487H11Rik
Interval_1668	chr1	62950868	62951812	+	Intergenic	-156608	4930487H11Rik	Enhancer	NA	NA	NA	NA	NA	NA	4930487H11Rik	NA	Enhancer	4930487H11Rik	Interval_1668_Enhancer_4930487H11Rik	4930487H11Rik
Interval_1669	chr1	62964199	62964931	+	Intergenic	149702	Ino80d	CTCF Binding Site	NA	NA	DHS_brain_E18	DHS_brain_ad	NA	NA	NA	NA	Other	Ino80d	Interval_1669_Other_Ino80d	NA
Interval_1670	chr1	62966404	62967149	+	Intergenic	147491	Ino80d	CTCF Binding Site/Promoter Flanking Region	NA	NA	NA	NA	NA	NA	NA	NA	Other	Ino80d	Interval_1670_Other_Ino80d	NA
Interval_1671	chr1	63055477	63055767	+	exon (Ino80d, exon 12 of 12)	58645	Ino80d	Open chromatin	H3K4m1_Fo_P0	H3K4m1_Cor_8w/H3K4m1_Cor_8w	NA	NA	NA	NA	NA	Gm11602/Ino80d	Enhancer	Ino80d/Gm11602	Interval_1671_Enhancer_Ino80d/Gm11602	Ino80d
Interval_1672	chr1	63112758	63115779	+	promoter-TSS (Ino80d)	-1	Ino80d	Promoter	NA	NA	DHS_brain_E18	DHS_brain_ad/DHS_brain_ad	Ino80d/Ndufs1/Eef1b2	Ndufs1/Eef1b2	NA	Eef1b2/Gm11602/Ino80d/Ndufs1/Snora41	Promoter	Ino80d	Interval_1672_Promoter_Ino80d	Ino80d
Interval_1673	chr1	63123793	63124159	+	intron (Ino80dos, intron 1 of 3)	9236	Ino80dos	Promoter Flanking Region	NA	NA	NA	NA	Ndufs1/Eef1b2	Ndufs1/Eef1b2	NA	NA	Other	Ino80dos/Ndufs1/Eef1b2	Interval_1673_Other_Ino80dos/Ndufs1/Eef1b2	Ino80dos
Interval_1674	chr1	63129518	63130526	+	intron (Ino80dos, intron 1 of 3)	15282	Ino80dos	Promoter Flanking Region	NA	H3K4m1_Cor_8w	NA	NA	Ndufs1/Eef1b2	Ndufs1/Eef1b2	NA	NA	Enhancer	Ino80dos/Ndufs1/Eef1b2	Interval_1674_Enhancer_Ino80dos/Ndufs1/Eef1b2	Ino80dos
Interval_1675	chr1	63137830	63138467	+	intron (Ino80dos, intron 1 of 3)	23408	Ino80dos	NA	NA	NA	NA	NA	Ndufs1/Eef1b2	Ndufs1/Eef1b2	NA	NA	Other	Ino80dos/Ndufs1/Eef1b2	Interval_1675_Other_Ino80dos/Ndufs1/Eef1b2	Ino80dos
Interval_1676	chr1	63176115	63177432	+	promoter-TSS (Eef1b2)	49	Ndufs1	Promoter	NA	NA	DHS_brain_E18	DHS_brain_ad	Ndufs1/Eef1b2	Ndufs1/Eef1b2	Gpr1	NA	Promoter	Ndufs1	Interval_1676_Promoter_Ndufs1	Ndufs1
Interval_1677	chr1	63180885	63182875	+	TTS (Gpr1)	2857	Snora41	TF binding site/CTCF Binding Site/Promoter/CTCF Binding Site	NA	NA	DHS_brain_E18/DHS_brain_E18	DHS_brain_ad	NA	Gpr1	Gpr1	NA	Promoter	Snora41	Interval_1677_Promoter_Snora41	Snora41
Interval_1678	chr1	63190778	63191428	+	intron (Gpr1, intron 2 of 2)	12080	Snora41	Promoter Flanking Region	NA	NA	DHS_brain_E18	NA	NA	Gpr1	Gpr1	NA	Other	Snora41/Gpr1	Interval_1678_Other_Snora41/Gpr1	Snora41
Interval_1679	chr1	63252553	63253245	+	intron (Zdbf2, intron 2 of 5)	-20370	Zdbf2	NA	NA	NA	NA	NA	NA	NA	Eef1b2/Ndufs1/Snora41/Zdbf2	NA	Other	Zdbf2/Eef1b2/Ndufs1/Snora41	Interval_1679_Other_Zdbf2/Eef1b2/Ndufs1/Snora41	Zdbf2
Interval_1680	chr1	63266322	63266706	+	intron (Zdbf2, intron 3 of 6)	-6755	Zdbf2	NA	NA	NA	NA	NA	NA	NA	Gpr1	NA	Other	Zdbf2/Gpr1	Interval_1680_Other_Zdbf2/Gpr1	Zdbf2
Interval_1681	chr1	63272644	63274323	+	intron (Zdbf2, intron 1 of 5)	214	Zdbf2	Open chromatin	NA	NA	NA	NA	NA	NA	Gpr1	NA	Other	Zdbf2/Gpr1	Interval_1681_Other_Zdbf2/Gpr1	Zdbf2
Interval_1682	chr1	63367941	63368303	+	Intergenic	-77769	Adam23	Open chromatin	NA	H3K4m1_Cor_8w	DHS_brain_E18	DHS_brain_ad	NA	NA	NA	NA	Enhancer	Adam23	Interval_1682_Enhancer_Adam23	Adam23
Interval_1683	chr1	63445376	63446973	+	exon (Adam23, exon 1 of 26)	283	Adam23	Promoter	H3K4m1_Fo_P0	NA	DHS_brain_E18	DHS_brain_ad	NA	NA	Eef1b2/Ndufs1/Snora41	NA	Promoter	Adam23	Interval_1683_Promoter_Adam23	Adam23
Interval_1684	chr1	63449217	63449846	+	intron (Adam23, intron 2 of 25)	3640	Adam23	NA	NA	NA	NA	NA	NA	NA	Eef1b2/Ndufs1/Snora41	NA	Other	Adam23/Eef1b2/Ndufs1/Snora41	Interval_1684_Other_Adam23/Eef1b2/Ndufs1/Snora41	Adam23
Interval_1685	chr1	63458317	63460021	+	intron (Adam23, intron 2 of 25)	13278	Adam23	Enhancer	H3K4m1_Fo_P0	H3K4m1_Cor_8w/H3K4m1_Cor_8w/H3K4m1_Cor_8w/H3K4m1_Cor_8w	NA	NA	NA	NA	Eef1b2/Ndufs1/Snora41	NA	Enhancer	Adam23/Eef1b2/Ndufs1/Snora41	Interval_1685_Enhancer_Adam23/Eef1b2/Ndufs1/Snora41	Adam23
Interval_1686	chr1	63470312	63471240	+	intron (Adam23, intron 2 of 25)	24885	Adam23	NA	H3K4m1_Fo_P0	NA	NA	NA	NA	NA	Eef1b2/Ndufs1/Snora41	NA	Enhancer	Adam23/Eef1b2/Ndufs1/Snora41	Interval_1686_Enhancer_Adam23/Eef1b2/Ndufs1/Snora41	Adam23
Interval_1687	chr1	63473763	63474075	+	intron (Adam23, intron 2 of 25)	28028	Adam23	NA	H3K4m1_Fo_P0	H3K4m1_Cor_8w	NA	NA	NA	NA	Eef1b2/Ndufs1/Snora41	NA	Enhancer	Adam23/Eef1b2/Ndufs1/Snora41	Interval_1687_Enhancer_Adam23/Eef1b2/Ndufs1/Snora41	Adam23
Interval_1688	chr1	63517506	63518112	+	intron (Adam23, intron 4 of 25)	71918	Adam23	NA	NA	NA	NA	DHS_brain_ad	NA	NA	NA	NA	Other	Adam23	Interval_1688_Other_Adam23	Adam23
Interval_1689	chr1	63630296	63630828	+	intron (Dytn, intron 14 of 14)	56365	Dytn	NA	NA	NA	NA	NA	NA	NA	NA	NA	Other	Dytn	Interval_1689_Other_Dytn	Dytn
Interval_1690	chr1	63667408	63669252	+	intron (Dytn, intron 6 of 14)	18597	Dytn	Open chromatin/CTCF Binding Site/Promoter Flanking Region	H3K4m1_Fo_P0	NA	DHS_brain_E18	DHS_brain_ad	NA	NA	NA	NA	Enhancer	Dytn	Interval_1690_Enhancer_Dytn	Dytn
Interval_1691	chr1	63705721	63706705	+	intron (Mdh1b, intron 9 of 10)	-19286	Dytn	Open chromatin	NA	H3K4m1_Cor_8w	NA	NA	NA	NA	NA	NA	Enhancer	Dytn	Interval_1691_Enhancer_Dytn	Dytn
Interval_1692	chr1	63708903	63709190	+	intron (Mdh1b, intron 9 of 10)	21272	Mdh1b	NA	NA	NA	NA	NA	NA	NA	NA	NA	Other	Mdh1b	Interval_1692_Other_Mdh1b	Mdh1b
Interval_1693	chr1	63730025	63731011	+	promoter-TSS (Fastkd2)	-107	Fastkd2	Promoter	NA	NA	DHS_brain_E18/DHS_brain_E18	DHS_brain_ad	NA	Mdh1b/Fastkd2	NA	NA	Promoter	Fastkd2	Interval_1693_Promoter_Fastkd2	Fastkd2
Interval_1694	chr1	63763120	63764552	+	intron (4933402D24Rik, intron 2 of 2)	5431	4933402D24Rik	Enhancer/CTCF Binding Site	H3K4m1_Fo_P0	H3K4m1_Cor_8w/H3K4m1_Cor_8w/H3K4m1_Cor_8w	DHS_brain_E18/DHS_brain_E18	DHS_brain_ad	NA	NA	NA	Gm13749	Enhancer	4933402D24Rik/Gm13749	Interval_1694_Enhancer_4933402D24Rik/Gm13749	4933402D24Rik
Interval_1695	chr1	63776567	63777442	+	Intergenic	-7737	4933402D24Rik	NA	NA	NA	NA	NA	NA	NA	NA	Gm13749	Other	4933402D24Rik/Gm13749	Interval_1695_Other_4933402D24Rik/Gm13749	4933402D24Rik
Interval_1696	chr1	63819464	63820886	+	Intergenic	-50908	4933402D24Rik	Enhancer/Promoter Flanking Region	H3K4m1_Fo_P0/H3K4m1_Fo_P0	NA	DHS_brain_E18	DHS_brain_ad	NA	NA	NA	NA	Enhancer	4933402D24Rik	Interval_1696_Enhancer_4933402D24Rik	4933402D24Rik
Interval_1697	chr1	63828273	63829470	+	Intergenic	-59604	4933402D24Rik	Open chromatin	NA	NA	DHS_brain_E18	NA	NA	NA	NA	NA	Other	4933402D24Rik	Interval_1697_Other_4933402D24Rik	4933402D24Rik
Interval_1698	chr1	63851612	63851879	+	Intergenic	-82478	4933402D24Rik	NA	H3K4m1_Fo_P0	NA	DHS_brain_E18	DHS_brain_ad	NA	NA	NA	NA	Enhancer	4933402D24Rik	Interval_1698_Enhancer_4933402D24Rik	4933402D24Rik
Interval_1699	chr1	63875044	63875445	+	Intergenic	-89483	Gm13749	NA	NA	NA	NA	NA	NA	NA	NA	NA	Other	Gm13749	Interval_1699_Other_Gm13749	Gm13749
Interval_1700	chr1	63879312	63879998	+	Intergenic	-85072	Gm13749	NA	NA	NA	NA	NA	NA	NA	NA	NA	Other	Gm13749	Interval_1700_Other_Gm13749	Gm13749
Interval_1701	chr1	63899810	63900444	+	Intergenic	-64600	Gm13749	NA	H3K4m1_Fo_P0	NA	NA	NA	NA	NA	NA	NA	Enhancer	Gm13749	Interval_1701_Enhancer_Gm13749	Gm13749
Interval_1702	chr1	63929090	63929882	+	Intergenic	-35241	Gm13749	NA	H3K4m1_Fo_P0	H3K4m1_Cor_8w/H3K4m1_Cor_8w	NA	NA	NA	NA	NA	NA	Enhancer	Gm13749	Interval_1702_Enhancer_Gm13749	Gm13749
Interval_1703	chr1	63932506	63935540	+	Intergenic	-30704	Gm13749	NA	NA	NA	DHS_brain_E18	DHS_brain_ad	NA	NA	NA	NA	Other	Gm13749	Interval_1703_Other_Gm13749	Gm13749
Interval_1704	chr1	63953398	63954308	+	Intergenic	-10874	Gm13749	CTCF Binding Site/Enhancer/Promoter Flanking Region	NA	NA	DHS_brain_E18	NA	NA	NA	NA	4933402D24Rik	Enhancer	Gm13749/4933402D24Rik	Interval_1704_Enhancer_Gm13749/4933402D24Rik	Gm13749
Interval_1705	chr1	63976727	63977640	+	Intergenic	12456	Gm13749	Enhancer	NA	NA	NA	NA	NA	NA	NA	4933402D24Rik	Enhancer	Gm13749/4933402D24Rik	Interval_1705_Enhancer_Gm13749/4933402D24Rik	Gm13749
Interval_1706	chr1	63987483	63988290	+	Intergenic	23159	Gm13749	Enhancer/Promoter Flanking Region/Enhancer	NA	NA	NA	NA	NA	NA	NA	4933402D24Rik	Enhancer	Gm13749/4933402D24Rik	Interval_1706_Enhancer_Gm13749/4933402D24Rik	Gm13749
Interval_1707	chr1	63993887	63996030	+	Intergenic	30231	Gm13749	Promoter Flanking Region/Enhancer	H3K4m1_Fo_P0/H3K4m1_Fo_P0	H3K4m1_Cor_8w/H3K4m1_Cor_8w/H3K4m1_Cor_8w/H3K4m1_Cor_8w	DHS_brain_E18	DHS_brain_ad/DHS_brain_ad	Klf7	Klf7	NA	4933402D24Rik	Enhancer	Gm13749/Klf7/4933402D24Rik	Interval_1707_Enhancer_Gm13749/Klf7/4933402D24Rik	Gm13749
Interval_1708	chr1	63998863	64000055	+	Intergenic	34732	Gm13749	Promoter Flanking Region	NA	NA	NA	DHS_brain_ad	Klf7	Klf7	NA	4933402D24Rik	Other	Gm13749/Klf7/4933402D24Rik	Interval_1708_Other_Gm13749/Klf7/4933402D24Rik	Gm13749
Interval_1709	chr1	64018525	64021445	+	Intergenic	22516	Mir6899	Promoter Flanking Region/Promoter Flanking Region	H3K4m1_Fo_P0/H3K4m1_Fo_P0/H3K4m1_Fo_P0/H3K4m1_Fo_P0	H3K4m1_Cor_8w/H3K4m1_Cor_8w/H3K4m1_Cor_8w	DHS_brain_E18	DHS_brain_ad	Klf7/Klf7/Klf7/Klf7	Klf7/Klf7/Klf7	NA	4933402D24Rik	Enhancer	Mir6899/Klf7/4933402D24Rik	Interval_1709_Enhancer_Mir6899/Klf7/4933402D24Rik	Mir6899
Interval_1710	chr1	64027844	64028450	+	Intergenic	14354	Mir6899	NA	NA	H3K4m1_Cor_8w	NA	NA	Klf7/Klf7/Klf7/Klf7	Klf7/Klf7/Klf7	NA	4933402D24Rik	Enhancer	Mir6899/Klf7/4933402D24Rik	Interval_1710_Enhancer_Mir6899/Klf7/4933402D24Rik	Mir6899
Interval_1711	chr1	64032553	64033291	+	Intergenic	9579	Mir6899	NA	NA	NA	NA	NA	Klf7/Klf7/Klf7/Klf7/Klf7	Klf7/Klf7/Klf7/Klf7	NA	4933402D24Rik	Other	Mir6899/Klf7/4933402D24Rik	Interval_1711_Other_Mir6899/Klf7/4933402D24Rik	Mir6899
Interval_1712	chr1	64034951	64037324	+	intron (Klf7, intron 3 of 3)	6364	Mir6899	Promoter Flanking Region	H3K4m1_Fo_P0	H3K4m1_Cor_8w/H3K4m1_Cor_8w/H3K4m1_Cor_8w/H3K4m1_Cor_8w/H3K4m1_Cor_8w	NA	NA	Klf7/Klf7/Klf7/Klf7/Klf7	Klf7/Klf7/Klf7/Klf7	NA	4933402D24Rik	Enhancer	Mir6899/Klf7/4933402D24Rik	Interval_1712_Enhancer_Mir6899/Klf7/4933402D24Rik	Mir6899
Interval_1713	chr1	64041021	64042868	+	TTS (Mir6899)	557	Mir6899	Promoter Flanking Region/Promoter Flanking Region	NA	H3K4m1_Cor_8w/H3K4m1_Cor_8w/H3K4m1_Cor_8w	NA	NA	Klf7/Klf7/Klf7/Klf7/Klf7	Klf7/Klf7/Klf7/Klf7/Klf7	NA	4933402D24Rik	Enhancer	Mir6899/Klf7/4933402D24Rik	Interval_1713_Enhancer_Mir6899/Klf7/4933402D24Rik	Mir6899
Interval_1714	chr1	64044791	64045156	+	intron (Klf7, intron 2 of 3)	-2472	Mir6899	Promoter Flanking Region	NA	H3K4m1_Cor_8w	NA	NA	Klf7/Klf7/Klf7/Klf7/Klf7	Klf7/Klf7/Klf7/Klf7/Klf7/Klf7	NA	4933402D24Rik	Enhancer	Mir6899/Klf7/4933402D24Rik	Interval_1714_Enhancer_Mir6899/Klf7/4933402D24Rik	Mir6899
Interval_1715	chr1	64060041	64061782	+	intron (Klf7, intron 2 of 3)	-18410	Mir6899	Enhancer	H3K4m1_Fo_P0/H3K4m1_Fo_P0	H3K4m1_Cor_8w/H3K4m1_Cor_8w/H3K4m1_Cor_8w/H3K4m1_Cor_8w	NA	NA	Klf7/Klf7/Klf7/Klf7/Klf7/Klf7/Klf7	Klf7/Klf7/Klf7/Klf7/Klf7/Klf7/Klf7/Klf7/Klf7/Klf7	NA	4933402D24Rik	Enhancer	Mir6899/Klf7/4933402D24Rik	Interval_1715_Enhancer_Mir6899/Klf7/4933402D24Rik	Mir6899
Interval_1716	chr1	64066580	64067287	+	intron (Klf7, intron 2 of 3)	-24432	Mir6899	Promoter Flanking Region	H3K4m1_Fo_P0	H3K4m1_Cor_8w	DHS_brain_E18	DHS_brain_ad	Klf7/Klf7/Klf7/Klf7/Klf7/Klf7/Klf7/Klf7/Klf7	Klf7/Klf7/Klf7/Klf7/Klf7/Klf7/Klf7/Klf7/Klf7/Klf7/Klf7	NA	4933402D24Rik	Enhancer	Mir6899/Klf7/4933402D24Rik	Interval_1716_Enhancer_Mir6899/Klf7/4933402D24Rik	Mir6899
Interval_1717	chr1	64078512	64079266	+	exon (Klf7, exon 2 of 4)	-36388	Mir6899	Promoter	NA	H3K4m1_Cor_8w/H3K4m1_Cor_8w	NA	DHS_brain_ad	Klf7/Klf7/Klf7/Klf7/Klf7/Klf7/Klf7/Klf7/Klf7/Klf7/Klf7	Klf7/Klf7/Klf7/Klf7/Klf7/Klf7/Klf7/Klf7/Klf7/Klf7/Klf7/Klf7/Klf7	NA	4933402D24Rik/Gm13749	Promoter	Mir6899	Interval_1717_Promoter_Mir6899	Mir6899
Interval_1718	chr1	64087350	64089211	+	intron (Klf7, intron 1 of 3)	33109	Klf7	Promoter Flanking Region	H3K4m1_Fo_P0/H3K4m1_Fo_P0	H3K4m1_Cor_8w/H3K4m1_Cor_8w/H3K4m1_Cor_8w/H3K4m1_Cor_8w	DHS_brain_E18	DHS_brain_ad	Klf7/Klf7/Klf7/Klf7/Klf7/Klf7/Klf7/Klf7/Klf7/Klf7/Klf7/Klf7/Klf7	Klf7/Klf7/Klf7/Klf7/Klf7/Klf7/Klf7/Klf7/Klf7/Klf7/Klf7/Klf7/Klf7/Klf7/Klf7	NA	4933402D24Rik/Gm13749	Enhancer	Klf7/4933402D24Rik/Gm13749	Interval_1718_Enhancer_Klf7/4933402D24Rik/Gm13749	Klf7
Interval_1719	chr1	64097130	64098125	+	intron (Klf7, intron 1 of 3)	23762	Klf7	Promoter Flanking Region	H3K4m1_Fo_P0	H3K4m1_Cor_8w/H3K4m1_Cor_8w	NA	NA	Klf7/Klf7/Klf7/Klf7/Klf7/Klf7/Klf7/Klf7/Klf7/Klf7/Klf7/Klf7/Klf7/Klf7	Klf7/Klf7/Klf7/Klf7/Klf7/Klf7/Klf7/Klf7/Klf7/Klf7/Klf7/Klf7/Klf7/Klf7/Klf7/Klf7	NA	4933402D24Rik/Gm13749	Enhancer	Klf7/4933402D24Rik/Gm13749	Interval_1719_Enhancer_Klf7/4933402D24Rik/Gm13749	Klf7
Interval_1720	chr1	64100597	64101119	+	intron (Klf7, intron 1 of 3)	20531	Klf7	Promoter Flanking Region	NA	NA	NA	NA	Klf7/Klf7/Klf7/Klf7/Klf7/Klf7/Klf7/Klf7/Klf7/Klf7/Klf7/Klf7/Klf7/Klf7/Klf7	Klf7/Klf7/Klf7/Klf7/Klf7/Klf7/Klf7/Klf7/Klf7/Klf7/Klf7/Klf7/Klf7/Klf7/Klf7/Klf7/Klf7	NA	4933402D24Rik/Gm13749	Other	Klf7/4933402D24Rik/Gm13749	Interval_1720_Other_Klf7/4933402D24Rik/Gm13749	Klf7
Interval_1721	chr1	64118997	64122642	+	intron (Klf7, intron 1 of 3)	570	Klf7	Promoter	H3K4m1_Fo_P0	NA	DHS_brain_E18/DHS_brain_E18/DHS_brain_E18	DHS_brain_ad/DHS_brain_ad/DHS_brain_ad/DHS_brain_ad	Klf7/Klf7/Klf7/Klf7/Klf7/Klf7/Klf7/Klf7/Klf7/Klf7/Klf7/Klf7/Klf7/Klf7/Klf7/Klf7/Klf7	Klf7/Klf7/Klf7/Klf7/Klf7/Klf7/Klf7/Klf7/Klf7/Klf7/Klf7/Klf7/Klf7/Klf7/Klf7/Klf7/Klf7/Klf7/Klf7/Klf7/Klf7	NA	NA	Promoter	Klf7	Interval_1721_Promoter_Klf7	Klf7
Interval_1722	chr1	64134153	64134832	+	Intergenic	-13103	Klf7	Open chromatin/CTCF Binding Site/Promoter Flanking Region	NA	NA	NA	NA	NA	NA	NA	NA	Other	Klf7	Interval_1722_Other_Klf7	Klf7
Interval_1723	chr1	64142651	64143737	+	Intergenic	-21805	Klf7	NA	H3K4m1_Fo_P0	H3K4m1_Cor_8w	NA	NA	NA	NA	NA	NA	Enhancer	Klf7	Interval_1723_Enhancer_Klf7	Klf7
Interval_1724	chr1	64173447	64174548	+	Intergenic	-52608	Klf7	Enhancer	H3K4m1_Fo_P0	H3K4m1_Cor_8w/H3K4m1_Cor_8w	NA	NA	NA	NA	NA	NA	Enhancer	Klf7	Interval_1724_Enhancer_Klf7	Klf7
Interval_1725	chr1	64189429	64190893	+	Intergenic	-68772	Klf7	Promoter Flanking Region	H3K4m1_Fo_P0/H3K4m1_Fo_P0	NA	DHS_brain_E18	NA	NA	NA	NA	NA	Enhancer	Klf7	Interval_1725_Enhancer_Klf7	Klf7
Interval_1726	chr1	64195939	64196737	+	Intergenic	-74949	Klf7	Promoter Flanking Region	H3K4m1_Fo_P0	H3K4m1_Cor_8w	NA	NA	NA	NA	NA	NA	Enhancer	Klf7	Interval_1726_Enhancer_Klf7	Klf7
Interval_1727	chr1	64198510	64201141	+	Intergenic	-78436	Klf7	Enhancer/Enhancer/Promoter Flanking Region/Enhancer	H3K4m1_Fo_P0	H3K4m1_Cor_8w	NA	NA	NA	NA	NA	NA	Enhancer	Klf7	Interval_1727_Enhancer_Klf7	Klf7
Interval_1728	chr1	64220234	64220780	+	Intergenic	-99118	Klf7	NA	NA	NA	DHS_brain_E18	NA	NA	NA	NA	NA	Other	Klf7	Interval_1728_Other_Klf7	Klf7
Interval_1729	chr1	64223530	64224499	+	Intergenic	-102625	Klf7	Promoter Flanking Region	H3K4m1_Fo_P0/H3K4m1_Fo_P0	NA	NA	NA	NA	NA	NA	NA	Enhancer	Klf7	Interval_1729_Enhancer_Klf7	Klf7
Interval_1730	chr1	64225921	64226530	+	Intergenic	-104836	Klf7	Promoter Flanking Region	H3K4m1_Fo_P0	H3K4m1_Cor_8w	DHS_brain_E18	DHS_brain_ad	NA	NA	NA	NA	Enhancer	Klf7	Interval_1730_Enhancer_Klf7	Klf7
Interval_1731	chr1	64254090	64256445	+	Intergenic	-133878	Klf7	Open chromatin	NA	H3K4m1_Cor_8w	NA	DHS_brain_ad	NA	NA	NA	NA	Enhancer	Klf7	Interval_1731_Enhancer_Klf7	Klf7
Interval_1732	chr1	64284458	64285221	+	Intergenic	-163450	Klf7	Enhancer/Promoter Flanking Region	NA	NA	NA	NA	NA	NA	NA	NA	Enhancer	Klf7	Interval_1732_Enhancer_Klf7	Klf7
Interval_1733	chr1	64288694	64289727	+	Intergenic	-167821	Klf7	Enhancer	NA	NA	NA	NA	NA	NA	NA	NA	Enhancer	Klf7	Interval_1733_Enhancer_Klf7	Klf7
Interval_1734	chr1	64294654	64296337	+	Intergenic	-174106	Klf7	Promoter Flanking Region	NA	NA	NA	NA	NA	NA	NA	NA	Other	Klf7	Interval_1734_Other_Klf7	Klf7
Interval_1735	chr1	64302652	64303351	+	Intergenic	-181612	Klf7	Promoter	NA	NA	DHS_brain_E18	DHS_brain_ad	NA	NA	NA	NA	Promoter	Klf7	Interval_1735_Promoter_Klf7	Klf7
Interval_1736	chr1	64305221	64306157	+	Intergenic	-184300	Klf7	Promoter Flanking Region	H3K4m1_Fo_P0	H3K4m1_Cor_8w/H3K4m1_Cor_8w	DHS_brain_E18	DHS_brain_ad	NA	NA	NA	NA	Enhancer	Klf7	Interval_1736_Enhancer_Klf7	Klf7
Interval_1737	chr1	64345991	64346472	+	Intergenic	-186573	Creb1	NA	NA	NA	NA	NA	NA	NA	NA	NA	Other	Creb1	Interval_1737_Other_Creb1	Creb1
Interval_1738	chr1	64361726	64362659	+	Intergenic	-170612	Creb1	Enhancer	NA	NA	DHS_brain_E18	NA	NA	NA	NA	NA	Enhancer	Creb1	Interval_1738_Enhancer_Creb1	Creb1
Interval_1739	chr1	64366764	64367216	+	Intergenic	-165814	Creb1	Enhancer	NA	NA	NA	NA	NA	NA	NA	NA	Enhancer	Creb1	Interval_1739_Enhancer_Creb1	Creb1
Interval_1740	chr1	64408854	64409978	+	Intergenic	-123388	Creb1	Open chromatin	H3K4m1_Fo_P0	NA	DHS_brain_E18/DHS_brain_E18	DHS_brain_ad	NA	NA	Dytn/Fastkd2/Mdh1b	NA	Enhancer	Creb1/Dytn/Fastkd2/Mdh1b	Interval_1740_Enhancer_Creb1/Dytn/Fastkd2/Mdh1b	Creb1
Interval_1741	chr1	64412437	64412948	+	Intergenic	-120112	Creb1	Enhancer	NA	NA	NA	NA	NA	NA	Dytn/Fastkd2/Mdh1b	NA	Enhancer	Creb1/Dytn/Fastkd2/Mdh1b	Interval_1741_Enhancer_Creb1/Dytn/Fastkd2/Mdh1b	Creb1
Interval_1742	chr1	64445413	64447525	+	Intergenic	-86335	Creb1	Promoter Flanking Region/CTCF Binding Site	H3K4m1_Fo_P0	H3K4m1_Cor_8w	DHS_brain_E18	DHS_brain_ad	NA	NA	Dytn/Fastkd2/Mdh1b	4933402D24Rik/Gm13749	Enhancer	Creb1/Dytn/Fastkd2/Mdh1b/4933402D24Rik/Gm13749	Interval_1742_Enhancer_Creb1/Dytn/Fastkd2/Mdh1b/4933402D24Rik/Gm13749	Creb1
Interval_1743	chr1	64481867	64482752	+	Intergenic	-50495	Creb1	Enhancer	NA	NA	NA	DHS_brain_ad	NA	NA	Dytn/Fastkd2/Mdh1b	NA	Enhancer	Creb1/Dytn/Fastkd2/Mdh1b	Interval_1743_Enhancer_Creb1/Dytn/Fastkd2/Mdh1b	Creb1
Interval_1744	chr1	64488385	64489120	+	Intergenic	-44052	Creb1	Promoter Flanking Region	NA	NA	NA	NA	NA	NA	Dytn/Fastkd2/Mdh1b	NA	Other	Creb1/Dytn/Fastkd2/Mdh1b	Interval_1744_Other_Creb1/Dytn/Fastkd2/Mdh1b	Creb1
Interval_1745	chr1	64521845	64522542	+	Intergenic	-10611	Creb1	Promoter Flanking Region	NA	H3K4m1_Cor_8w	NA	NA	NA	Creb1/Creb1	Fastkd2/Mdh1b	NA	Enhancer	Creb1/Fastkd2/Mdh1b	Interval_1745_Enhancer_Creb1/Fastkd2/Mdh1b	Creb1
Interval_1746	chr1	64532021	64533291	+	promoter-TSS (Creb1)	-148	Creb1	Promoter	NA	H3K4m1_Cor_8w	DHS_brain_E18/DHS_brain_E18	DHS_brain_ad/DHS_brain_ad	NA	Creb1/Creb1	Fastkd2/Mdh1b	NA	Promoter	Creb1	Interval_1746_Promoter_Creb1	Creb1
Interval_1747	chr1	64545967	64546367	+	intron (Creb1, intron 1 of 6)	13363	Creb1	Promoter Flanking Region	NA	NA	NA	NA	NA	NA	Fastkd2/Mdh1b	NA	Other	Creb1/Fastkd2/Mdh1b	Interval_1747_Other_Creb1/Fastkd2/Mdh1b	Creb1
Interval_1748	chr1	64600246	64601795	+	exon (Creb1, exon 9 of 9)	16148	Mettl21a	Promoter Flanking Region	NA	NA	NA	NA	NA	NA	Creb1/Plekhm3	NA	Other	Mettl21a/Creb1/Plekhm3	Interval_1748_Other_Mettl21a/Creb1/Plekhm3	Mettl21a
Interval_1749	chr1	64615617	64618059	+	exon (Mettl21a, exon 1 of 3)	330	Mettl21a	Promoter	NA	NA	DHS_brain_E18	DHS_brain_ad/DHS_brain_ad	NA	NA	NA	NA	Promoter	Mettl21a	Interval_1749_Promoter_Mettl21a	Mettl21a
Interval_1750	chr1	64623250	64624542	+	Intergenic	-6728	Mettl21a	Enhancer	NA	NA	NA	NA	NA	NA	NA	NA	Enhancer	Mettl21a	Interval_1750_Enhancer_Mettl21a	Mettl21a
Interval_1751	chr1	64631184	64632638	+	Intergenic	-14743	Mettl21a	NA	NA	H3K4m1_Cor_8w	NA	NA	NA	NA	NA	NA	Enhancer	Mettl21a	Interval_1751_Enhancer_Mettl21a	Mettl21a
Interval_1752	chr1	64645514	64646004	+	Intergenic	-28591	Mettl21a	NA	NA	NA	NA	NA	NA	NA	NA	NA	Other	Mettl21a	Interval_1752_Other_Mettl21a	Mettl21a
Interval_1753	chr1	64655102	64656052	+	Intergenic	35082	2810408I11Rik	CTCF Binding Site	NA	NA	NA	NA	NA	NA	NA	NA	Other	2810408I11Rik	Interval_1753_Other_2810408I11Rik	2810408I11Rik
Interval_1754	chr1	64690237	64691628	+	promoter-TSS (2810408I11Rik)	-273	2810408I11Rik	Promoter	H3K4m1_Fo_P0/H3K4m1_Fo_P0	NA	DHS_brain_E18	DHS_brain_ad	NA	NA	NA	Plekhm3	Promoter	2810408I11Rik	Interval_1754_Promoter_2810408I11Rik	2810408I11Rik
Interval_1755	chr1	64705002	64705508	+	intron (Ccnyl1, intron 3 of 9)	13910	Ccnyl1	CTCF Binding Site/TF binding site/Promoter Flanking Region	NA	NA	DHS_brain_E18	DHS_brain_ad	NA	NA	Akr1cl/Cryge/Plekhm3	Plekhm3	Other	Ccnyl1/Akr1cl/Cryge/Plekhm3	Interval_1755_Other_Ccnyl1/Akr1cl/Cryge/Plekhm3	Ccnyl1
Interval_1756	chr1	64715131	64715747	+	intron (Ccnyl1, intron 7 of 9)	22311	Fzd5	Promoter Flanking Region	NA	NA	NA	NA	NA	NA	Akr1cl/Cryge/Plekhm3	Plekhm3	Other	Fzd5/Akr1cl/Cryge/Plekhm3	Interval_1756_Other_Fzd5/Akr1cl/Cryge/Plekhm3	Fzd5
Interval_1757	chr1	64717279	64718098	+	intron (Ccnyl1, intron 7 of 9)	20062	Fzd5	Promoter Flanking Region/CTCF Binding Site	NA	NA	NA	DHS_brain_ad	NA	NA	Akr1cl/Cryge/Plekhm3	Plekhm3	Other	Fzd5/Akr1cl/Cryge/Plekhm3	Interval_1757_Other_Fzd5/Akr1cl/Cryge/Plekhm3	Fzd5
Interval_1758	chr1	64735930	64738928	+	exon (Fzd5, exon 1 of 2)	321	Fzd5	Promoter	H3K4m1_Fo_P0/H3K4m1_Fo_P0/H3K4m1_Fo_P0/H3K4m1_Fo_P0	NA	NA	DHS_brain_ad	Fzd5	NA	Akr1cl/Cryge/Plekhm3	Plekhm3	Promoter	Fzd5	Interval_1758_Promoter_Fzd5	Fzd5
Interval_1759	chr1	64756178	64757857	+	Intergenic	-19267	Fzd5	Enhancer	NA	H3K4m1_Cor_8w	NA	NA	NA	NA	NA	NA	Enhancer	Fzd5	Interval_1759_Enhancer_Fzd5	Fzd5
Interval_1760	chr1	64779568	64780344	+	Intergenic	-42206	Fzd5	Open chromatin	NA	NA	NA	NA	NA	NA	NA	NA	Other	Fzd5	Interval_1760_Other_Fzd5	Fzd5
Interval_1761	chr1	64787886	64788308	+	Intergenic	-50347	Fzd5	Enhancer	NA	NA	NA	NA	NA	NA	NA	NA	Enhancer	Fzd5	Interval_1761_Enhancer_Fzd5	Fzd5
Interval_1762	chr1	64791536	64792344	+	exon (Plekhm3, exon 8 of 8)	-54190	Fzd5	Promoter Flanking Region	H3K4m1_Fo_P0/H3K4m1_Fo_P0	H3K4m1_Cor_8w/H3K4m1_Cor_8w	DHS_brain_E18	DHS_brain_ad	NA	NA	NA	NA	Enhancer	Fzd5	Interval_1762_Enhancer_Fzd5	Fzd5
Interval_1763	chr1	64795157	64795952	+	intron (Plekhm3, intron 7 of 7)	-57804	Fzd5	Promoter Flanking Region	NA	H3K4m1_Cor_8w	NA	NA	NA	NA	NA	NA	Enhancer	Fzd5	Interval_1763_Enhancer_Fzd5	Fzd5
Interval_1764	chr1	64839194	64839824	+	intron (Plekhm3, intron 6 of 7)	-101759	Fzd5	NA	NA	NA	NA	NA	NA	NA	NA	NA	Other	Fzd5	Interval_1764_Other_Fzd5	Fzd5
Interval_1765	chr1	64842850	64844556	+	intron (Plekhm3, intron 6 of 7)	-105953	Fzd5	Enhancer	NA	NA	NA	NA	NA	NA	NA	NA	Enhancer	Fzd5	Interval_1765_Enhancer_Fzd5	Fzd5
Interval_1766	chr1	64853255	64854629	+	intron (Plekhm3, intron 6 of 7)	102882	Plekhm3	Enhancer	NA	H3K4m1_Cor_8w	DHS_brain_E18	NA	NA	NA	NA	NA	Enhancer	Plekhm3	Interval_1766_Enhancer_Plekhm3	NA
Interval_1767	chr1	64860080	64860948	+	intron (Plekhm3, intron 6 of 7)	96310	Plekhm3	Promoter Flanking Region	NA	NA	DHS_brain_E18	NA	NA	NA	NA	NA	Other	Plekhm3	Interval_1767_Other_Plekhm3	Plekhm3
Interval_1768	chr1	64897103	64897963	+	intron (Plekhm3, intron 3 of 7)	59291	Plekhm3	NA	NA	H3K4m1_Cor_8w	DHS_brain_E18	NA	NA	NA	NA	NA	Enhancer	Plekhm3	Interval_1768_Enhancer_Plekhm3	Plekhm3
Interval_1769	chr1	64902709	64903842	+	intron (Plekhm3, intron 3 of 7)	53549	Plekhm3	NA	NA	H3K4m1_Cor_8w	NA	NA	NA	NA	Fzd5	NA	Enhancer	Plekhm3/Fzd5	Interval_1769_Enhancer_Plekhm3/Fzd5	Plekhm3
Interval_1770	chr1	64916889	64919387	+	intron (Plekhm3, intron 3 of 7)	38686	Plekhm3	Open chromatin/CTCF Binding Site/Promoter Flanking Region	NA	H3K4m1_Cor_8w/H3K4m1_Cor_8w	DHS_brain_E18	DHS_brain_ad/DHS_brain_ad	NA	NA	Fzd5	Fzd5/Plekhm3	Enhancer	Plekhm3/Fzd5	Interval_1770_Enhancer_Plekhm3/Fzd5	Plekhm3
Interval_1771	chr1	64945326	64945730	+	intron (Plekhm3, intron 1 of 7)	11296	Plekhm3	Promoter Flanking Region	NA	NA	NA	NA	NA	NA	Fzd5	Fzd5/Plekhm3	Other	Plekhm3/Fzd5	Interval_1771_Other_Plekhm3/Fzd5	Plekhm3
Interval_1772	chr1	64956283	64957227	+	promoter-TSS (Plekhm3)	69	Plekhm3	Promoter	NA	NA	DHS_brain_E18	DHS_brain_ad/DHS_brain_ad/DHS_brain_ad	NA	NA	Fzd5	Fzd5	Promoter	Plekhm3	Interval_1772_Promoter_Plekhm3	Plekhm3
Interval_1773	chr1	64975190	64976174	+	Intergenic	-18858	Plekhm3	Enhancer/Open chromatin	NA	H3K4m1_Cor_8w	NA	NA	NA	NA	Fzd5	Fzd5	Enhancer	Plekhm3/Fzd5	Interval_1773_Enhancer_Plekhm3/Fzd5	Plekhm3
Interval_1774	chr1	65010125	65010634	+	Intergenic	22380	Akr1cl	TF binding site/Promoter Flanking Region/CTCF Binding Site	NA	NA	DHS_brain_E18	DHS_brain_ad	NA	NA	Fzd5	NA	Other	Akr1cl/Fzd5	Interval_1774_Other_Akr1cl/Fzd5	Akr1cl
Interval_1775	chr1	65040716	65041358	+	Intergenic	-8278	Akr1cl	NA	NA	NA	NA	NA	NA	NA	Fzd5	NA	Other	Akr1cl/Fzd5	Interval_1775_Other_Akr1cl/Fzd5	Akr1cl
Interval_1776	chr1	65112028	65113312	+	intron (D630023F18Rik, intron 5 of 7)	-9307	Cryga	Promoter Flanking Region/CTCF Binding Site	NA	NA	DHS_brain_E18	DHS_brain_ad	Idh1	NA	NA	NA	Other	Cryga/Idh1	Interval_1776_Other_Cryga/Idh1	Cryga
Interval_1777	chr1	65154740	65155045	+	Intergenic	24250	Idh1	Enhancer	NA	NA	NA	NA	Idh1	NA	NA	NA	Enhancer	Idh1	Interval_1777_Enhancer_Idh1	Idh1
Interval_1778	chr1	65171243	65172516	+	intron (Idh1, intron 2 of 8)	7263	Idh1	Promoter Flanking Region/Promoter Flanking Region	NA	NA	NA	NA	Idh1/Idh1	NA	NA	NA	Other	Idh1	Interval_1778_Other_Idh1	Idh1
Interval_1779	chr1	65178065	65180088	+	promoter-TSS (Idh1)	66	Idh1	Promoter/CTCF Binding Site	H3K4m1_Fo_P0	NA	DHS_brain_E18/DHS_brain_E18/DHS_brain_E18	DHS_brain_ad/DHS_brain_ad/DHS_brain_ad/DHS_brain_ad	Idh1/Idh1	NA	NA	NA	Promoter	Idh1	Interval_1779_Promoter_Idh1	Idh1
Interval_1780	chr1	65185690	65187216	+	promoter-TSS (Pikfyve)	-232	Pikfyve	Promoter	NA	NA	DHS_brain_E18	DHS_brain_ad	NA	NA	NA	NA	Promoter	Pikfyve	Interval_1780_Promoter_Pikfyve	Pikfyve
Interval_1781	chr1	65246542	65247076	+	exon (Pikfyve, exon 20 of 42)	60124	Pikfyve	NA	NA	NA	NA	NA	NA	NA	NA	NA	Other	Pikfyve	Interval_1781_Other_Pikfyve	Pikfyve
Interval_1782	chr1	65253751	65254294	+	intron (Pikfyve, intron 24 of 41)	-57235	Pth2r	NA	NA	NA	NA	NA	NA	NA	NA	NA	Other	Pth2r	Interval_1782_Other_Pth2r	Pth2r
Interval_1783	chr1	65280489	65280818	+	Intergenic	-30604	Pth2r	NA	NA	NA	DHS_brain_E18	DHS_brain_ad	NA	NA	NA	NA	Other	Pth2r	Interval_1783_Other_Pth2r	Pth2r
Interval_1784	chr1	65311149	65313128	+	intron (Pth2r, intron 1 of 12)	881	Pth2r	Open chromatin/Open chromatin/CTCF Binding Site/CTCF Binding Site/Promoter Flanking Region	H3K4m1_Fo_P0	NA	DHS_brain_E18	DHS_brain_ad	NA	NA	NA	NA	Enhancer	Pth2r	Interval_1784_Enhancer_Pth2r	Pth2r
Interval_1785	chr1	65649006	65649512	+	Intergenic	-277263	Crygf	NA	NA	NA	NA	NA	NA	NA	NA	NA	Other	Crygf	Interval_1785_Other_Crygf	Crygf
Interval_1786	chr1	65873640	65874002	+	Intergenic	-52701	Crygf	NA	NA	NA	NA	NA	NA	NA	NA	NA	Other	Crygf	Interval_1786_Other_Crygf	Crygf
Interval_1787	chr1	65948159	65950041	+	Intergenic	22578	Crygf	NA	NA	NA	NA	NA	NA	NA	NA	NA	Other	Crygf	Interval_1787_Other_Crygf	Crygf
Interval_1788	chr1	65966231	65966909	+	Intergenic	40048	Crygf	NA	NA	NA	NA	NA	NA	NA	NA	NA	Other	Crygf	Interval_1788_Other_Crygf	Crygf
Interval_1789	chr1	66072723	66074108	+	Intergenic	146893	Crygf	NA	NA	NA	NA	NA	NA	NA	NA	Pth2r	Other	Crygf/Pth2r	Interval_1789_Other_Crygf/Pth2r	NA
Interval_1790	chr1	66121383	66121885	+	Intergenic	195112	Crygf	NA	NA	NA	NA	NA	NA	NA	Kansl1l	Map2	Other	Crygf/Kansl1l/Map2	Interval_1790_Other_Crygf/Kansl1l/Map2	NA
Interval_1791	chr1	66132619	66133192	+	Intergenic	-188819	Map2	NA	NA	NA	NA	NA	NA	NA	Kansl1l	Map2	Other	Map2/Kansl1l	Interval_1791_Other_Map2/Kansl1l	Map2
Interval_1792	chr1	66148799	66149091	+	Intergenic	-172779	Map2	NA	NA	NA	DHS_brain_E18	NA	NA	NA	Kansl1l	Map2	Other	Map2/Kansl1l	Interval_1792_Other_Map2/Kansl1l	Map2
Interval_1793	chr1	66150697	66151250	+	Intergenic	-170751	Map2	NA	NA	NA	NA	NA	NA	NA	Kansl1l	Map2	Other	Map2/Kansl1l	Interval_1793_Other_Map2/Kansl1l	Map2
Interval_1794	chr1	66164546	66165253	+	Intergenic	-156825	Map2	NA	NA	NA	NA	NA	NA	NA	NA	NA	Other	Map2	Interval_1794_Other_Map2	Map2
Interval_1795	chr1	66168723	66169039	+	Intergenic	-152843	Map2	Enhancer	NA	NA	NA	NA	NA	NA	NA	NA	Enhancer	Map2	Interval_1795_Enhancer_Map2	Map2
Interval_1796	chr1	66172095	66172441	+	Intergenic	-149456	Map2	Open chromatin	NA	NA	NA	NA	NA	NA	NA	NA	Other	Map2	Interval_1796_Other_Map2	Map2
Interval_1797	chr1	66173951	66178301	+	intron (Map2, intron 1 of 14)	-145598	Map2	Promoter	H3K4m1_Fo_P0	H3K4m1_Cor_8w	DHS_brain_E18/DHS_brain_E18	DHS_brain_ad	NA	NA	NA	NA	Promoter	Map2	Interval_1797_Promoter_Map2	Map2
Interval_1798	chr1	66186786	66187841	+	intron (Map2, intron 1 of 14)	-134411	Map2	Promoter Flanking Region/Enhancer	H3K4m1_Fo_P0	H3K4m1_Cor_8w/H3K4m1_Cor_8w/H3K4m1_Cor_8w	NA	DHS_brain_ad	NA	NA	NA	NA	Enhancer	Map2	Interval_1798_Enhancer_Map2	Map2
Interval_1799	chr1	66195197	66196443	+	intron (Map2, intron 2 of 14)	-125904	Map2	Promoter Flanking Region/Promoter Flanking Region	H3K4m1_Fo_P0/H3K4m1_Fo_P0	H3K4m1_Cor_8w/H3K4m1_Cor_8w	NA	NA	NA	NA	NA	NA	Enhancer	Map2	Interval_1799_Enhancer_Map2	Map2
Interval_1800	chr1	66210922	66211646	+	intron (Map2, intron 2 of 14)	-110440	Map2	NA	H3K4m1_Fo_P0	H3K4m1_Cor_8w	NA	DHS_brain_ad	NA	NA	NA	NA	Enhancer	Map2	Interval_1800_Enhancer_Map2	Map2
Interval_1801	chr1	66221611	66221942	+	intron (Map2, intron 2 of 14)	-99948	Map2	NA	H3K4m1_Fo_P0	H3K4m1_Cor_8w	NA	NA	NA	NA	NA	NA	Enhancer	Map2	Interval_1801_Enhancer_Map2	Map2
Interval_1802	chr1	66226312	66228644	+	intron (Map2, intron 2 of 14)	-94246	Map2	Enhancer/Enhancer	H3K4m1_Fo_P0	NA	DHS_brain_E18	NA	NA	NA	NA	NA	Enhancer	Map2	Interval_1802_Enhancer_Map2	Map2
Interval_1803	chr1	66244831	66245588	+	intron (Map2, intron 2 of 14)	-76515	Map2	NA	NA	NA	NA	NA	NA	NA	NA	Map2	Other	Map2	Interval_1803_Other_Map2	Map2
Interval_1804	chr1	66251535	66252544	+	intron (Map2, intron 3 of 14)	-69685	Map2	Enhancer	NA	H3K4m1_Cor_8w	NA	NA	NA	NA	NA	Map2	Enhancer	Map2	Interval_1804_Enhancer_Map2	Map2
Interval_1805	chr1	66279287	66280870	+	intron (Map2, intron 3 of 14)	-41646	Map2	Promoter Flanking Region	NA	H3K4m1_Cor_8w/H3K4m1_Cor_8w/H3K4m1_Cor_8w	NA	NA	NA	NA	NA	Map2	Enhancer	Map2	Interval_1805_Enhancer_Map2	Map2
Interval_1806	chr1	66320441	66324101	+	intron (Map2, intron 1 of 14)	547	Map2	Enhancer/Promoter Flanking Region/Open chromatin/Promoter	H3K4m1_Fo_P0	H3K4m1_Cor_8w/H3K4m1_Cor_8w/H3K4m1_Cor_8w	DHS_brain_E18/DHS_brain_E18/DHS_brain_E18	DHS_brain_ad/DHS_brain_ad	NA	NA	NA	Map2	Promoter	Map2	Interval_1806_Promoter_Map2	Map2
Interval_1807	chr1	66329510	66330519	+	intron (Map2, intron 2 of 14)	8290	Map2	CTCF Binding Site	NA	H3K4m1_Cor_8w	NA	NA	NA	NA	NA	Map2	Enhancer	Map2	Interval_1807_Enhancer_Map2	Map2
Interval_1808	chr1	66339957	66340370	+	intron (Map2, intron 2 of 14)	18439	Map2	NA	NA	H3K4m1_Cor_8w	NA	NA	NA	NA	NA	Map2	Enhancer	Map2	Interval_1808_Enhancer_Map2	Map2
Interval_1809	chr1	66348336	66348892	+	intron (Map2, intron 2 of 14)	26890	Map2	NA	H3K4m1_Fo_P0	H3K4m1_Cor_8w	NA	NA	NA	NA	NA	Map2	Enhancer	Map2	Interval_1809_Enhancer_Map2	Map2
Interval_1810	chr1	66359950	66360392	+	intron (Map2, intron 2 of 14)	38447	Map2	NA	NA	NA	NA	NA	NA	NA	NA	Map2	Other	Map2	Interval_1810_Other_Map2	Map2
Interval_1811	chr1	66371418	66372111	+	intron (Map2, intron 3 of 14)	50040	Map2	NA	NA	NA	NA	NA	NA	NA	NA	Map2	Other	Map2	Interval_1811_Other_Map2	Map2
Interval_1812	chr1	66374660	66374977	+	intron (Map2, intron 3 of 14)	53094	Map2	NA	NA	NA	NA	NA	NA	NA	NA	Map2	Other	Map2	Interval_1812_Other_Map2	Map2
Interval_1813	chr1	66386530	66389498	+	intron (Map2, intron 4 of 14)	66290	Map2	Promoter Flanking Region/Promoter Flanking Region	H3K4m1_Fo_P0/H3K4m1_Fo_P0	H3K4m1_Cor_8w/H3K4m1_Cor_8w	DHS_brain_E18	DHS_brain_ad/DHS_brain_ad	NA	NA	NA	Map2	Enhancer	Map2	Interval_1813_Enhancer_Map2	Map2
Interval_1814	chr1	66394839	66396039	+	intron (Map2, intron 4 of 14)	-73008	Unc80	Open chromatin	H3K4m1_Fo_P0/H3K4m1_Fo_P0	H3K4m1_Cor_8w	NA	NA	NA	NA	NA	Map2	Enhancer	Unc80/Map2	Interval_1814_Enhancer_Unc80/Map2	Unc80
Interval_1815	chr1	66402028	66402453	+	intron (Map2, intron 8 of 14)	-66207	Unc80	Open chromatin	NA	H3K4m1_Cor_8w	NA	NA	NA	NA	NA	Map2	Enhancer	Unc80/Map2	Interval_1815_Enhancer_Unc80/Map2	Unc80
Interval_1816	chr1	66434822	66435141	+	intron (Map2, intron 13 of 14)	-33466	Unc80	NA	NA	H3K4m1_Cor_8w	NA	NA	NA	NA	NA	NA	Enhancer	Unc80	Interval_1816_Enhancer_Unc80	Unc80
Interval_1817	chr1	66467670	66468871	+	promoter-TSS (Unc80)	-177	Unc80	Promoter	NA	NA	DHS_brain_E18	DHS_brain_ad/DHS_brain_ad	NA	NA	NA	NA	Promoter	Unc80	Interval_1817_Promoter_Unc80	Unc80
Interval_1818	chr1	66495399	66495827	+	intron (Unc80, intron 7 of 64)	27166	Unc80	NA	H3K4m1_Fo_P0	H3K4m1_Cor_8w	DHS_brain_E18	NA	NA	NA	NA	Map2	Enhancer	Unc80/Map2	Interval_1818_Enhancer_Unc80/Map2	Unc80
Interval_1819	chr1	66543912	66545291	+	intron (Unc80, intron 18 of 64)	76154	Unc80	NA	NA	NA	NA	NA	NA	NA	NA	NA	Other	Unc80	Interval_1819_Other_Unc80	Unc80
Interval_1820	chr1	66616383	66617770	+	intron (Unc80, intron 29 of 64)	-83755	Rpe	NA	NA	H3K4m1_Cor_8w	NA	NA	NA	NA	NA	NA	Enhancer	Rpe	Interval_1820_Enhancer_Rpe	Rpe
Interval_1821	chr1	66637923	66638689	+	intron (Unc80, intron 39 of 64)	-62525	Rpe	Open chromatin	NA	NA	NA	NA	NA	NA	NA	NA	Other	Rpe	Interval_1821_Other_Rpe	Rpe
Interval_1822	chr1	66646684	66648458	+	intron (Unc80, intron 44 of 64)	-53260	Rpe	Enhancer	NA	NA	NA	NA	NA	NA	NA	NA	Enhancer	Rpe	Interval_1822_Enhancer_Rpe	Rpe
Interval_1823	chr1	66650186	66650502	+	intron (Unc80, intron 47 of 64)	-50487	Rpe	NA	NA	NA	NA	NA	NA	NA	NA	NA	Other	Rpe	Interval_1823_Other_Rpe	Rpe
Interval_1824	chr1	66655032	66655986	+	intron (Unc80, intron 51 of 64)	-45322	Rpe	Open chromatin/Open chromatin/CTCF Binding Site	H3K4m1_Fo_P0	H3K4m1_Cor_8w/H3K4m1_Cor_8w	DHS_brain_E18	DHS_brain_ad	NA	NA	NA	NA	Enhancer	Rpe	Interval_1824_Enhancer_Rpe	Rpe
Interval_1825	chr1	66678133	66679673	+	intron (Unc80, intron 58 of 64)	-21928	Rpe	NA	NA	NA	NA	NA	NA	NA	NA	NA	Other	Rpe	Interval_1825_Other_Rpe	Rpe
Interval_1826	chr1	66692379	66693282	+	intron (Unc80, intron 62 of 64)	-8001	Rpe	NA	NA	H3K4m1_Cor_8w/H3K4m1_Cor_8w	NA	NA	NA	NA	NA	NA	Enhancer	Rpe	Interval_1826_Enhancer_Rpe	Rpe
Interval_1827	chr1	66700513	66701531	+	exon (Rpe, exon 1 of 6)	191	Rpe	Promoter	H3K4m1_Fo_P0	NA	DHS_brain_E18	DHS_brain_ad	NA	NA	NA	NA	Promoter	Rpe	Interval_1827_Promoter_Rpe	Rpe
Interval_1828	chr1	66767219	66767927	+	intron (Kansl1l, intron 6 of 14)	50022	Kansl1l	NA	NA	NA	NA	NA	NA	NA	Kansl1l	NA	Other	Kansl1l	Interval_1828_Other_Kansl1l	Kansl1l
Interval_1829	chr1	66777331	66778692	+	exon (Kansl1l, exon 3 of 14)	39584	Kansl1l	Open chromatin	NA	NA	DHS_brain_E18	DHS_brain_ad	NA	NA	Kansl1l	NA	Other	Kansl1l	Interval_1829_Other_Kansl1l	Kansl1l
Interval_1830	chr1	66815929	66818109	+	intron (Kansl1l, intron 1 of 14)	576	Kansl1l	Promoter	NA	H3K4m1_Cor_8w	DHS_brain_E18/DHS_brain_E18	DHS_brain_ad/DHS_brain_ad/DHS_brain_ad/DHS_brain_ad/DHS_brain_ad	NA	NA	NA	NA	Promoter	Kansl1l	Interval_1830_Promoter_Kansl1l	Kansl1l
Interval_1831	chr1	66838525	66839063	+	intron (Acadl, intron 8 of 10)	-21199	Kansl1l	Promoter Flanking Region/CTCF Binding Site	NA	NA	DHS_brain_E18	DHS_brain_ad	NA	NA	NA	NA	Other	Kansl1l	Interval_1831_Other_Kansl1l	Kansl1l
Interval_1832	chr1	66861912	66863949	+	intron (Acadl, intron 1 of 10)	379	Acadl	Promoter	NA	NA	NA	DHS_brain_ad	NA	NA	NA	NA	Promoter	Acadl	Interval_1832_Promoter_Acadl	Acadl
Interval_1833	chr1	66870300	66872164	+	Intergenic	-7923	Acadl	Promoter Flanking Region	NA	NA	DHS_brain_E18	NA	NA	NA	NA	NA	Other	Acadl	Interval_1833_Other_Acadl	Acadl
Interval_1834	chr1	66895495	66897722	+	Intergenic	-33299	Acadl	CTCF Binding Site/Promoter Flanking Region/Enhancer	H3K4m1_Fo_P0/H3K4m1_Fo_P0	H3K4m1_Cor_8w	DHS_brain_E18/DHS_brain_E18/DHS_brain_E18/DHS_brain_E18	DHS_brain_ad/DHS_brain_ad	NA	NA	NA	Myl1	Enhancer	Acadl/Myl1	Interval_1834_Enhancer_Acadl/Myl1	Acadl
Interval_1835	chr1	66932305	66932727	+	intron (Myl1, intron 2 of 6)	2850	Myl1	NA	NA	NA	NA	NA	NA	NA	NA	NA	Other	Myl1	Interval_1835_Other_Myl1	Myl1
Interval_1836	chr1	66938251	66938926	+	intron (Myl1, intron 1 of 6)	-3222	Myl1	NA	NA	NA	NA	NA	NA	NA	NA	NA	Other	Myl1	Interval_1836_Other_Myl1	Myl1
Interval_1837	chr1	66940536	66941070	+	intron (Myl1, intron 1 of 6)	-5437	Myl1	Promoter Flanking Region/CTCF Binding Site	NA	NA	NA	NA	NA	NA	NA	NA	Other	Myl1	Interval_1837_Other_Myl1	Myl1
Interval_1838	chr1	66960136	66961307	+	Intergenic	-25355	Myl1	Promoter Flanking Region	NA	NA	NA	NA	NA	NA	Myl1	Myl1	Other	Myl1	Interval_1838_Other_Myl1	Myl1
Interval_1839	chr1	66992659	66993318	+	Intergenic	45884	Lancl1	CTCF Binding Site/Promoter Flanking Region	NA	H3K4m1_Cor_8w	DHS_brain_E18	DHS_brain_ad	NA	NA	Myl1	Myl1	Enhancer	Lancl1/Myl1	Interval_1839_Enhancer_Lancl1/Myl1	Lancl1
Interval_1840	chr1	67003025	67003836	+	exon (Lancl1, exon 10 of 10)	35442	Lancl1	Promoter Flanking Region/Promoter Flanking Region	NA	NA	NA	NA	NA	NA	Myl1	Myl1	Other	Lancl1/Myl1	Interval_1840_Other_Lancl1/Myl1	Lancl1
Interval_1841	chr1	67022115	67022553	+	intron (Lancl1, intron 2 of 8)	16538	Lancl1	NA	NA	NA	NA	NA	NA	Lancl1	NA	Myl1	Other	Lancl1/Myl1	Interval_1841_Other_Lancl1/Myl1	Lancl1
Interval_1842	chr1	67038244	67039299	+	promoter-TSS (Lancl1)	101	Lancl1	Promoter	NA	NA	DHS_brain_E18	DHS_brain_ad/DHS_brain_ad/DHS_brain_ad	Lancl1	Lancl1/Lancl1	NA	NA	Promoter	Lancl1	Interval_1842_Promoter_Lancl1	Lancl1
Interval_1843	chr1	67049487	67050107	+	Intergenic	-10925	Lancl1	NA	NA	NA	NA	NA	NA	NA	NA	NA	Other	Lancl1	Interval_1843_Other_Lancl1	Lancl1
Interval_1844	chr1	67061343	67062163	+	Intergenic	-22881	Lancl1	CTCF Binding Site/Promoter Flanking Region	NA	NA	DHS_brain_E18	DHS_brain_ad	NA	NA	Lancl1	NA	Other	Lancl1	Interval_1844_Other_Lancl1	Lancl1
Interval_1845	chr1	67197966	67198803	+	exon (Cps1, exon 25 of 38)	75357	Cps1	NA	NA	NA	NA	NA	NA	NA	NA	NA	Other	Cps1	Interval_1845_Other_Cps1	Cps1
Interval_1846	chr1	67217183	67219305	+	intron (Cps1, intron 33 of 37)	95217	Cps1	Enhancer	NA	H3K4m1_Cor_8w	DHS_brain_E18	NA	NA	NA	NA	NA	Enhancer	Cps1	Interval_1846_Enhancer_Cps1	Cps1
Interval_1847	chr1	67223368	67225266	+	intron (Cps1, intron 34 of 37)	101290	Cps1	NA	NA	NA	NA	DHS_brain_ad	NA	NA	NA	NA	Other	Cps1	Interval_1847_Other_Cps1	NA
Interval_1848	chr1	67227886	67228325	+	intron (Cps1, intron 35 of 37)	105078	Cps1	NA	NA	NA	NA	NA	NA	NA	NA	NA	Other	Cps1	Interval_1848_Other_Cps1	NA
Interval_1849	chr1	67286083	67287030	+	Intergenic	163529	Cps1	NA	NA	H3K4m1_Cor_8w	NA	DHS_brain_ad	NA	NA	NA	NA	Enhancer	Cps1	Interval_1849_Enhancer_Cps1	NA
Interval_1850	chr1	67357190	67357626	+	Intergenic	234381	Cps1	Open chromatin	NA	NA	NA	NA	NA	NA	NA	NA	Other	Cps1	Interval_1850_Other_Cps1	NA
Interval_1851	chr1	67365908	67366693	+	Intergenic	243273	Cps1	Open chromatin	H3K4m1_Fo_P0	NA	DHS_brain_E18/DHS_brain_E18	NA	NA	NA	NA	NA	Enhancer	Cps1	Interval_1851_Enhancer_Cps1	NA
Interval_1852	chr1	67385410	67385860	+	Intergenic	262608	Cps1	Open chromatin	NA	NA	NA	NA	NA	NA	NA	NA	Other	Cps1	Interval_1852_Other_Cps1	NA
Interval_1853	chr1	67397523	67398499	+	Intergenic	274984	Cps1	Promoter Flanking Region	NA	NA	DHS_brain_E18	DHS_brain_ad	NA	NA	NA	NA	Other	Cps1	Interval_1853_Other_Cps1	NA
Interval_1854	chr1	67436764	67437339	+	Intergenic	314024	Cps1	NA	NA	NA	NA	NA	NA	NA	NA	NA	Other	Cps1	Interval_1854_Other_Cps1	NA
Interval_1855	chr1	67803351	67803679	+	Intergenic	680488	Cps1	NA	NA	NA	NA	NA	NA	NA	NA	NA	Other	Cps1	Interval_1855_Other_Cps1	NA
Interval_1856	chr1	67934817	67935979	+	Intergenic	812371	Cps1	Open chromatin	NA	NA	DHS_brain_E18	NA	NA	NA	NA	NA	Other	Cps1	Interval_1856_Other_Cps1	NA
Interval_1857	chr1	67967812	67968288	+	Intergenic	845023	Cps1	NA	NA	NA	NA	NA	NA	NA	NA	NA	Other	Cps1	Interval_1857_Other_Cps1	NA
Interval_1858	chr1	67972193	67972604	+	Intergenic	849371	Cps1	NA	NA	NA	NA	NA	NA	NA	NA	NA	Other	Cps1	Interval_1858_Other_Cps1	NA
Interval_1859	chr1	68046245	68047401	+	intron (Erbb4, intron 25 of 26)	923796	Cps1	Promoter Flanking Region	H3K4m1_Fo_P0	H3K4m1_Cor_8w	DHS_brain_E18	DHS_brain_ad	NA	NA	NA	NA	Enhancer	Cps1	Interval_1859_Enhancer_Cps1	NA
Interval_1860	chr1	68142235	68143179	+	intron (Erbb4, intron 20 of 26)	965352	Erbb4	Open chromatin	NA	NA	NA	NA	NA	NA	NA	Erbb4	Other	Erbb4	Interval_1860_Other_Erbb4	NA
Interval_1861	chr1	68178579	68179008	+	intron (Erbb4, intron 20 of 26)	929266	Erbb4	Open chromatin	NA	NA	NA	DHS_brain_ad	Erbb4	NA	NA	NA	Other	Erbb4	Interval_1861_Other_Erbb4	NA
Interval_1862	chr1	68248268	68249110	+	intron (Erbb4, intron 19 of 26)	859370	Erbb4	NA	NA	NA	NA	NA	Erbb4	NA	NA	NA	Other	Erbb4	Interval_1862_Other_Erbb4	NA
Interval_1863	chr1	68434763	68435070	+	intron (Erbb4, intron 3 of 26)	673143	Erbb4	NA	NA	NA	NA	NA	Erbb4	NA	NA	NA	Other	Erbb4	Interval_1863_Other_Erbb4	NA
Interval_1864	chr1	68435096	68435402	+	intron (Erbb4, intron 3 of 26)	672810	Erbb4	NA	NA	NA	NA	NA	Erbb4	NA	NA	NA	Other	Erbb4	Interval_1864_Other_Erbb4	NA
Interval_1865	chr1	68773316	68773656	+	intron (Erbb4, intron 1 of 26)	334573	Erbb4	NA	NA	NA	NA	NA	Erbb4/Erbb4	NA	NA	NA	Other	Erbb4	Interval_1865_Other_Erbb4	NA
Interval_1866	chr1	68779915	68781459	+	intron (Erbb4, intron 1 of 26)	327372	Erbb4	Enhancer	NA	NA	NA	NA	Erbb4/Erbb4	NA	NA	NA	Enhancer	Erbb4	Interval_1866_Enhancer_Erbb4	NA
Interval_1867	chr1	68872721	68873919	+	intron (Erbb4, intron 1 of 26)	234739	Erbb4	Open chromatin	NA	NA	DHS_brain_E18	NA	Erbb4/Erbb4	NA	NA	Erbb4	Other	Erbb4	Interval_1867_Other_Erbb4	NA
Interval_1868	chr1	68954935	68956068	+	intron (Erbb4, intron 1 of 26)	152558	Erbb4	NA	NA	NA	NA	NA	Erbb4/Erbb4	NA	NA	NA	Other	Erbb4	Interval_1868_Other_Erbb4	NA
Interval_1869	chr1	68961322	68962044	+	intron (Erbb4, intron 1 of 26)	146376	Erbb4	Enhancer	NA	NA	NA	NA	Erbb4/Erbb4/Erbb4	NA	NA	NA	Enhancer	Erbb4	Interval_1869_Enhancer_Erbb4	NA
Interval_1870	chr1	68973259	68974059	+	intron (Erbb4, intron 1 of 26)	134400	Erbb4	Promoter Flanking Region	NA	NA	NA	NA	Erbb4/Erbb4/Erbb4	NA	NA	NA	Other	Erbb4	Interval_1870_Other_Erbb4	NA
Interval_1871	chr1	69105535	69108706	+	intron (Erbb4, intron 1 of 26)	939	Erbb4	Promoter	H3K4m1_Fo_P0/H3K4m1_Fo_P0/H3K4m1_Fo_P0	H3K4m1_Cor_8w	NA	DHS_brain_ad/DHS_brain_ad	Erbb4/Erbb4/Erbb4/Erbb4	NA	NA	NA	Promoter	Erbb4	Interval_1871_Promoter_Erbb4	Erbb4
Interval_1872	chr1	69118518	69118840	+	Intergenic	-10620	Erbb4	Open chromatin/CTCF Binding Site	NA	NA	NA	NA	NA	NA	NA	Erbb4	Other	Erbb4	Interval_1872_Other_Erbb4	Erbb4
Interval_1873	chr1	69124104	69124762	+	Intergenic	-16374	Erbb4	NA	NA	NA	NA	NA	NA	NA	NA	Erbb4	Other	Erbb4	Interval_1873_Other_Erbb4	Erbb4
Interval_1874	chr1	69157128	69157790	+	Intergenic	-49400	Erbb4	Open chromatin	NA	NA	DHS_brain_E18	NA	NA	NA	NA	NA	Other	Erbb4	Interval_1874_Other_Erbb4	Erbb4
Interval_1875	chr1	69241633	69242667	+	Intergenic	-134091	Erbb4	CTCF Binding Site/Promoter Flanking Region	NA	NA	DHS_brain_E18	DHS_brain_ad	NA	NA	NA	NA	Other	Erbb4	Interval_1875_Other_Erbb4	Erbb4
Interval_1876	chr1	69286219	69286709	+	Intergenic	-178405	Erbb4	NA	NA	NA	NA	NA	NA	NA	NA	NA	Other	Erbb4	Interval_1876_Other_Erbb4	Erbb4
Interval_1877	chr1	69367507	69368220	+	Intergenic	-259804	Erbb4	NA	NA	NA	NA	DHS_brain_ad	NA	NA	NA	NA	Other	Erbb4	Interval_1877_Other_Erbb4	Erbb4
Interval_1878	chr1	69428456	69428808	+	Intergenic	257328	Ikzf2	NA	NA	NA	NA	NA	NA	NA	NA	NA	Other	Ikzf2	Interval_1878_Other_Ikzf2	NA
Interval_1879	chr1	69433551	69434421	+	Intergenic	251974	Ikzf2	NA	NA	NA	NA	NA	NA	NA	NA	NA	Other	Ikzf2	Interval_1879_Other_Ikzf2	NA
Interval_1880	chr1	69452734	69453991	+	Intergenic	232598	Ikzf2	Open chromatin	NA	NA	NA	NA	NA	NA	NA	NA	Other	Ikzf2	Interval_1880_Other_Ikzf2	NA
Interval_1881	chr1	69458626	69459252	+	Intergenic	227021	Ikzf2	NA	NA	NA	NA	NA	NA	NA	NA	NA	Other	Ikzf2	Interval_1881_Other_Ikzf2	NA
Interval_1882	chr1	69591388	69592137	+	intron (Ikzf2, intron 3 of 7)	94198	Ikzf2	Promoter Flanking Region	NA	H3K4m1_Cor_8w	NA	DHS_brain_ad	NA	NA	NA	NA	Enhancer	Ikzf2	Interval_1882_Enhancer_Ikzf2	Ikzf2
Interval_1883	chr1	69609677	69610006	+	intron (Ikzf2, intron 3 of 7)	76119	Ikzf2	NA	NA	NA	NA	NA	NA	NA	NA	NA	Other	Ikzf2	Interval_1883_Other_Ikzf2	Ikzf2
Interval_1884	chr1	69685227	69689272	+	Intergenic	-1289	Ikzf2	Promoter/CTCF Binding Site	H3K4m1_Fo_P0	NA	DHS_brain_E18/DHS_brain_E18	DHS_brain_ad/DHS_brain_ad	NA	NA	NA	NA	Promoter	Ikzf2	Interval_1884_Promoter_Ikzf2	Ikzf2
Interval_1885	chr1	69790396	69791055	+	Intergenic	-36245	Spag16	Promoter Flanking Region/CTCF Binding Site	H3K4m1_Fo_P0	NA	DHS_brain_E18	DHS_brain_ad	NA	NA	NA	Ikzf2	Enhancer	Spag16/Ikzf2	Interval_1885_Enhancer_Spag16/Ikzf2	Spag16
Interval_1886	chr1	69826827	69827441	+	intron (Spag16, intron 1 of 16)	164	Spag16	Promoter	NA	NA	DHS_brain_E18	NA	NA	NA	NA	NA	Promoter	Spag16	Interval_1886_Promoter_Spag16	Spag16
Interval_1887	chr1	69828932	69829506	+	intron (Spag16, intron 1 of 16)	2249	Spag16	NA	NA	NA	NA	NA	NA	NA	NA	NA	Other	Spag16	Interval_1887_Other_Spag16	Spag16
Interval_1888	chr1	69853661	69854098	+	intron (Spag16, intron 4 of 16)	26909	Spag16	NA	NA	NA	NA	NA	NA	NA	NA	NA	Other	Spag16	Interval_1888_Other_Spag16	Spag16
Interval_1889	chr1	70067124	70067729	+	intron (Spag16, intron 11 of 16)	240456	Spag16	NA	NA	NA	NA	DHS_brain_ad	NA	NA	NA	NA	Other	Spag16	Interval_1889_Other_Spag16	NA
Interval_1890	chr1	70135247	70136097	+	intron (Spag16, intron 11 of 16)	308702	Spag16	NA	NA	NA	NA	NA	NA	NA	NA	NA	Other	Spag16	Interval_1890_Other_Spag16	NA
Interval_1891	chr1	70165049	70166153	+	intron (Spag16, intron 11 of 16)	338631	Spag16	Open chromatin	NA	NA	DHS_brain_E18	NA	NA	NA	NA	NA	Other	Spag16	Interval_1891_Other_Spag16	NA
Interval_1892	chr1	70175743	70176158	+	intron (Spag16, intron 11 of 16)	348980	Spag16	NA	NA	NA	NA	NA	NA	NA	NA	NA	Other	Spag16	Interval_1892_Other_Spag16	NA
Interval_1893	chr1	70191517	70191885	+	intron (Spag16, intron 11 of 16)	364731	Spag16	NA	NA	NA	NA	DHS_brain_ad	NA	NA	NA	NA	Other	Spag16	Interval_1893_Other_Spag16	NA
Interval_1894	chr1	70265358	70266576	+	intron (Spag16, intron 12 of 16)	438997	Spag16	NA	NA	NA	DHS_brain_E18	NA	NA	NA	NA	NA	Other	Spag16	Interval_1894_Other_Spag16	NA
Interval_1895	chr1	70379389	70380709	+	intron (Spag16, intron 13 of 16)	-345666	Vwc2l	Open chromatin	H3K4m1_Fo_P0	NA	DHS_brain_E18	DHS_brain_ad	NA	NA	NA	NA	Enhancer	Vwc2l	Interval_1895_Enhancer_Vwc2l	Vwc2l
Interval_1896	chr1	70442310	70442881	+	intron (Spag16, intron 14 of 16)	-283120	Vwc2l	Open chromatin	NA	NA	DHS_brain_E18/DHS_brain_E18	NA	NA	NA	NA	NA	Other	Vwc2l	Interval_1896_Other_Vwc2l	Vwc2l
Interval_1897	chr1	70475077	70476039	+	intron (Spag16, intron 15 of 16)	-250157	Vwc2l	NA	NA	NA	NA	NA	NA	NA	NA	NA	Other	Vwc2l	Interval_1897_Other_Vwc2l	Vwc2l
Interval_1898	chr1	70725647	70726031	+	TTS (Spag16)	124	Vwc2l	Promoter	NA	NA	DHS_brain_E18	DHS_brain_ad	NA	NA	NA	NA	Promoter	Vwc2l	Interval_1898_Promoter_Vwc2l	Vwc2l
Interval_1899	chr1	70852898	70854017	+	intron (Vwc2l, intron 3 of 3)	127742	Vwc2l	Enhancer	NA	NA	NA	NA	NA	NA	NA	NA	Enhancer	Vwc2l	Interval_1899_Enhancer_Vwc2l	NA
Interval_1900	chr1	70997325	70998355	+	Intergenic	105132	Bard1	Enhancer	NA	NA	DHS_brain_E18	DHS_brain_ad	NA	NA	NA	NA	Enhancer	Bard1	Interval_1900_Enhancer_Bard1	NA
Interval_1901	chr1	71102243	71103702	+	promoter-TSS (Bard1)	0	Bard1	Promoter	NA	NA	DHS_brain_E18/DHS_brain_E18	DHS_brain_ad	NA	NA	NA	NA	Promoter	Bard1	Interval_1901_Promoter_Bard1	Bard1
Interval_1902	chr1	71183902	71184332	+	Intergenic	-81145	Bard1	NA	NA	NA	NA	NA	NA	NA	NA	NA	Other	Bard1	Interval_1902_Other_Bard1	Bard1
Interval_1903	chr1	71272920	71273447	+	intron (Abca12, intron 38 of 52)	141727	Abca12	NA	NA	NA	NA	NA	NA	NA	NA	NA	Other	Abca12	Interval_1903_Other_Abca12	NA
Interval_1904	chr1	71341516	71343305	+	intron (Abca12, intron 7 of 52)	72500	Abca12	Open chromatin/Open chromatin/Enhancer	NA	NA	DHS_brain_E18	NA	NA	NA	NA	NA	Enhancer	Abca12	Interval_1904_Enhancer_Abca12	Abca12
Interval_1905	chr1	71509742	71510113	+	Intergenic	-47229	Atic	NA	NA	NA	NA	NA	NA	NA	NA	NA	Other	Atic	Interval_1905_Other_Atic	Atic
Interval_1906	chr1	71540495	71540797	+	Intergenic	-16510	Atic	Open chromatin	NA	NA	DHS_brain_E18	NA	NA	NA	NA	NA	Other	Atic	Interval_1906_Other_Atic	Atic
Interval_1907	chr1	71556744	71557763	+	promoter-TSS (Atic)	97	Atic	Promoter	H3K4m1_Fo_P0	NA	DHS_brain_E18	DHS_brain_ad/DHS_brain_ad	NA	NA	NA	NA	Promoter	Atic	Interval_1907_Promoter_Atic	Atic
Interval_1908	chr1	71576048	71576488	+	intron (Atic, intron 13 of 15)	19112	Atic	Open chromatin	NA	NA	NA	NA	NA	NA	NA	NA	Other	Atic	Interval_1908_Other_Atic	Atic
Interval_1909	chr1	71579496	71580035	+	TTS (Atic)	22609	Atic	Open chromatin	NA	NA	NA	NA	NA	NA	NA	NA	Other	Atic	Interval_1909_Other_Atic	Atic
Interval_1910	chr1	71614815	71615202	+	intron (Fn1, intron 24 of 45)	38226	Fn1	Promoter Flanking Region	NA	NA	DHS_brain_E18	NA	Fn1	NA	NA	NA	Other	Fn1	Interval_1910_Other_Fn1	Fn1
Interval_1911	chr1	71652578	71654171	+	promoter-TSS (Fn1)	39	Apol7d	Promoter	NA	NA	DHS_brain_E18	NA	Fn1/Fn1	NA	NA	NA	Promoter	Apol7d	Interval_1911_Promoter_Apol7d	Apol7d
Interval_1912	chr1	71679925	71680786	+	Intergenic	27020	Apol7d	NA	NA	NA	NA	NA	NA	NA	NA	NA	Other	Apol7d	Interval_1912_Other_Apol7d	Apol7d
Interval_1913	chr1	71690190	71690672	+	Intergenic	37096	Apol7d	NA	NA	NA	NA	NA	NA	NA	NA	NA	Other	Apol7d	Interval_1913_Other_Apol7d	Apol7d
Interval_1914	chr1	71701426	71701783	+	Intergenic	48269	Apol7d	NA	NA	NA	NA	NA	NA	NA	NA	NA	Other	Apol7d	Interval_1914_Other_Apol7d	Apol7d
Interval_1915	chr1	71798685	71800405	+	Intergenic	-88567	Gm8883	Enhancer	NA	NA	NA	NA	NA	NA	NA	NA	Enhancer	Gm8883	Interval_1915_Enhancer_Gm8883	Gm8883
Interval_1916	chr1	71880362	71881003	+	Intergenic	-7430	Gm8883	Open chromatin	NA	NA	NA	NA	NA	NA	NA	NA	Other	Gm8883	Interval_1916_Other_Gm8883	Gm8883
Interval_1917	chr1	71887794	71888135	+	promoter-TSS (Gm8883)	-148	Gm8883	Promoter	NA	NA	NA	NA	NA	NA	NA	NA	Promoter	Gm8883	Interval_1917_Promoter_Gm8883	Gm8883
Interval_1918	chr1	71893363	71894229	+	Intergenic	5684	Gm8883	NA	NA	NA	NA	NA	NA	NA	NA	NA	Other	Gm8883	Interval_1918_Other_Gm8883	Gm8883
Interval_1919	chr1	71896300	71898689	+	Intergenic	9382	Gm8883	Enhancer/Enhancer/Promoter Flanking Region	H3K4m1_Fo_P0/H3K4m1_Fo_P0	H3K4m1_Cor_8w	DHS_brain_E18	DHS_brain_ad	NA	NA	NA	NA	Enhancer	Gm8883	Interval_1919_Enhancer_Gm8883	Gm8883
Interval_1920	chr1	71923581	71924144	+	Intergenic	35750	Gm8883	NA	NA	NA	NA	NA	NA	NA	NA	Gm8883	Other	Gm8883	Interval_1920_Other_Gm8883	Gm8883
Interval_1921	chr1	71936594	71937219	+	Intergenic	48794	Gm8883	Promoter Flanking Region	NA	NA	NA	NA	NA	NA	NA	Gm8883	Other	Gm8883	Interval_1921_Other_Gm8883	Gm8883
Interval_1922	chr1	71957078	71957558	+	Intergenic	47877	4933417E11Rik	Enhancer	NA	NA	NA	NA	NA	NA	NA	Gm8883	Enhancer	4933417E11Rik/Gm8883	Interval_1922_Enhancer_4933417E11Rik/Gm8883	4933417E11Rik
Interval_1923	chr1	71971857	71972346	+	intron (4933417E11Rik, intron 1 of 2)	33094	4933417E11Rik	NA	NA	NA	NA	DHS_brain_ad	NA	NA	NA	Gm8883	Other	4933417E11Rik/Gm8883	Interval_1923_Other_4933417E11Rik/Gm8883	4933417E11Rik
Interval_1924	chr1	71977358	71977975	+	intron (4933417E11Rik, intron 1 of 2)	27529	4933417E11Rik	NA	NA	NA	NA	NA	NA	NA	NA	Gm8883	Other	4933417E11Rik/Gm8883	Interval_1924_Other_4933417E11Rik/Gm8883	4933417E11Rik
Interval_1925	chr1	71995783	71996545	+	intron (4933417E11Rik, intron 1 of 2)	9031	4933417E11Rik	NA	NA	NA	NA	NA	NA	NA	NA	NA	Other	4933417E11Rik	Interval_1925_Other_4933417E11Rik	4933417E11Rik
Interval_1926	chr1	72001028	72003080	+	intron (4933417E11Rik, intron 1 of 2)	3141	4933417E11Rik	Enhancer	H3K4m1_Fo_P0	NA	NA	DHS_brain_ad	NA	NA	NA	NA	Enhancer	4933417E11Rik	Interval_1926_Enhancer_4933417E11Rik	4933417E11Rik
Interval_1927	chr1	72006668	72007031	+	Intergenic	-1654	4933417E11Rik	Enhancer	NA	NA	NA	DHS_brain_ad	NA	NA	NA	NA	Enhancer	4933417E11Rik	Interval_1927_Enhancer_4933417E11Rik	4933417E11Rik
Interval_1928	chr1	72008640	72009693	+	Intergenic	-3971	4933417E11Rik	Enhancer	NA	NA	NA	NA	NA	NA	NA	NA	Enhancer	4933417E11Rik	Interval_1928_Enhancer_4933417E11Rik	4933417E11Rik
Interval_1929	chr1	72014061	72015049	+	Intergenic	-9360	4933417E11Rik	Promoter Flanking Region	NA	NA	NA	NA	NA	NA	NA	NA	Other	4933417E11Rik	Interval_1929_Other_4933417E11Rik	4933417E11Rik
Interval_1930	chr1	72046084	72046394	+	Intergenic	-41044	4933417E11Rik	NA	NA	NA	NA	NA	NA	NA	NA	NA	Other	4933417E11Rik	Interval_1930_Other_4933417E11Rik	4933417E11Rik
Interval_1931	chr1	72058477	72059107	+	Intergenic	-53597	4933417E11Rik	NA	NA	NA	NA	NA	NA	NA	NA	NA	Other	4933417E11Rik	Interval_1931_Other_4933417E11Rik	4933417E11Rik
Interval_1932	chr1	72059998	72061165	+	Intergenic	-55386	4933417E11Rik	NA	NA	NA	NA	DHS_brain_ad	NA	NA	NA	NA	Other	4933417E11Rik	Interval_1932_Other_4933417E11Rik	4933417E11Rik
Interval_1933	chr1	72068997	72069348	+	Intergenic	-63977	4933417E11Rik	Open chromatin	NA	H3K4m1_Cor_8w	NA	NA	NA	NA	NA	NA	Enhancer	4933417E11Rik	Interval_1933_Enhancer_4933417E11Rik	4933417E11Rik
Interval_1934	chr1	72105474	72106067	+	Intergenic	-100575	4933417E11Rik	NA	NA	NA	NA	NA	NA	NA	NA	NA	Other	4933417E11Rik	Interval_1934_Other_4933417E11Rik	4933417E11Rik
Interval_1935	chr1	72123103	72124087	+	Intergenic	88712	Mreg	Promoter Flanking Region/TF binding site/CTCF Binding Site	NA	NA	DHS_brain_E18	DHS_brain_ad	NA	NA	NA	NA	Other	Mreg	Interval_1935_Other_Mreg	Mreg
Interval_1936	chr1	72141936	72142284	+	Intergenic	70197	Mreg	Enhancer/CTCF Binding Site/Promoter Flanking Region	NA	NA	DHS_brain_E18	DHS_brain_ad	NA	NA	NA	NA	Enhancer	Mreg	Interval_1936_Enhancer_Mreg	Mreg
Interval_1937	chr1	72182895	72183727	+	intron (Mreg, intron 2 of 4)	28996	Mreg	Promoter Flanking Region	NA	NA	NA	NA	Mreg/Mreg	NA	NA	NA	Other	Mreg	Interval_1937_Other_Mreg	Mreg
Interval_1938	chr1	72187425	72188392	+	intron (Mreg, intron 2 of 4)	24399	Mreg	Promoter Flanking Region	NA	NA	NA	NA	Mreg/Mreg/Mreg	NA	NA	NA	Other	Mreg	Interval_1938_Other_Mreg	Mreg
Interval_1939	chr1	72211559	72212686	+	exon (Mreg, exon 1 of 6)	185	Mreg	Promoter	NA	NA	NA	NA	Mreg/Mreg/Mreg	NA	NA	NA	Promoter	Mreg	Interval_1939_Promoter_Mreg	Mreg
Interval_1940	chr1	72214543	72215219	+	Intergenic	-2574	Mreg	Promoter Flanking Region	NA	H3K4m1_Cor_8w	NA	DHS_brain_ad	NA	NA	NA	NA	Enhancer	Mreg	Interval_1940_Enhancer_Mreg	Mreg
Interval_1941	chr1	72220226	72220602	+	Intergenic	-8107	Mreg	TF binding site/Promoter Flanking Region/CTCF Binding Site	NA	NA	DHS_brain_E18	DHS_brain_ad	NA	NA	NA	NA	Other	Mreg	Interval_1941_Other_Mreg	Mreg
Interval_1942	chr1	72225659	72227128	+	Intergenic	-14086	Mreg	Promoter	NA	NA	DHS_brain_E18/DHS_brain_E18	NA	NA	NA	NA	NA	Promoter	Mreg	Interval_1942_Promoter_Mreg	Mreg
Interval_1943	chr1	72236213	72237351	+	Intergenic	-24475	Mreg	Promoter	NA	NA	DHS_brain_E18	NA	NA	NA	NA	NA	Promoter	Mreg	Interval_1943_Promoter_Mreg	Mreg
Interval_1944	chr1	72243664	72245111	+	Intergenic	-32080	Mreg	Promoter	H3K4m1_Fo_P0	NA	DHS_brain_E18/DHS_brain_E18	DHS_brain_ad	NA	NA	NA	NA	Promoter	Mreg	Interval_1944_Promoter_Mreg	Mreg
Interval_1945	chr1	72254506	72256830	+	Intergenic	28653	Pecr	CTCF Binding Site/Promoter	H3K4m1_Fo_P0/H3K4m1_Fo_P0	H3K4m1_Cor_8w/H3K4m1_Cor_8w	DHS_brain_E18	DHS_brain_ad	NA	NA	NA	NA	Promoter	Pecr	Interval_1945_Promoter_Pecr	Pecr
Interval_1946	chr1	72259079	72259426	+	TTS (Pecr)	25069	Pecr	Enhancer	NA	NA	NA	NA	NA	NA	NA	NA	Enhancer	Pecr	Interval_1946_Enhancer_Pecr	Pecr
Interval_1947	chr1	72283960	72284811	+	promoter-TSS (Pecr)	12	Tmem169	Promoter	H3K4m1_Fo_P0	NA	DHS_brain_E18/DHS_brain_E18	DHS_brain_ad	NA	Pecr/Tmem169	NA	NA	Promoter	Tmem169	Interval_1947_Promoter_Tmem169	Tmem169
Interval_1948	chr1	72306691	72307905	+	promoter-TSS (Xrcc5)	-123	Xrcc5	Promoter/CTCF Binding Site	NA	NA	DHS_brain_E18/DHS_brain_E18	DHS_brain_ad	NA	NA	NA	NA	Promoter	Xrcc5	Interval_1948_Promoter_Xrcc5	Xrcc5
Interval_1949	chr1	72364748	72365366	+	intron (Xrcc5, intron 16 of 20)	57636	Xrcc5	Promoter Flanking Region	NA	NA	NA	NA	NA	NA	NA	NA	Other	Xrcc5	Interval_1949_Other_Xrcc5	Xrcc5
Interval_1950	chr1	72372120	72373050	+	intron (Xrcc5, intron 16 of 20)	65164	Xrcc5	Open chromatin	NA	H3K4m1_Cor_8w/H3K4m1_Cor_8w	DHS_brain_E18	DHS_brain_ad	NA	NA	NA	NA	Enhancer	Xrcc5	Interval_1950_Enhancer_Xrcc5	Xrcc5
Interval_1951	chr1	72379346	72380482	+	intron (Xrcc5, intron 16 of 20)	72493	Xrcc5	NA	NA	NA	NA	NA	NA	NA	NA	NA	Other	Xrcc5	Interval_1951_Other_Xrcc5	Xrcc5
Interval_1952	chr1	72383008	72383865	+	exon (Xrcc5, exon 18 of 21)	76015	Xrcc5	NA	NA	NA	NA	NA	NA	NA	NA	NA	Other	Xrcc5	Interval_1952_Other_Xrcc5	Xrcc5
Interval_1953	chr1	72452974	72453508	+	intron (March4, intron 1 of 3)	83323	2004-03-01	NA	NA	NA	NA	NA	NA	2021-03-04	NA	2004-03-01	Other	March4/04-Mar	Interval_1953_Other_March4/04-Mar	2004-03-01
Interval_1954	chr1	72464861	72466063	+	intron (March4, intron 1 of 3)	71102	2004-03-01	Enhancer/Open chromatin	H3K4m1_Fo_P0	H3K4m1_Cor_8w	DHS_brain_E18	DHS_brain_ad	04-Mar/04-Mar	04-Mar/04-Mar/04-Mar	NA	2004-03-01	Enhancer	March4/04-Mar	Interval_1954_Enhancer_March4/04-Mar	2004-03-01
Interval_1955	chr1	72489852	72490695	+	intron (March4, intron 1 of 3)	46291	2004-03-01	Enhancer	NA	NA	NA	NA	04-Mar/04-Mar/04-Mar	04-Mar/04-Mar/04-Mar/04-Mar/04-Mar	NA	2004-03-01	Enhancer	March4/04-Mar	Interval_1955_Enhancer_March4/04-Mar	2004-03-01
Interval_1956	chr1	72510406	72511670	+	intron (March4, intron 1 of 3)	25526	2004-03-01	NA	NA	NA	NA	NA	04-Mar/04-Mar/04-Mar/04-Mar/04-Mar	04-Mar/04-Mar/04-Mar/04-Mar/04-Mar/04-Mar	NA	2004-03-01	Other	March4/04-Mar	Interval_1956_Other_March4/04-Mar	2004-03-01
Interval_1957	chr1	72536189	72538644	+	promoter-TSS (March4)	-852	2004-03-01	Promoter	H3K4m1_Fo_P0/H3K4m1_Fo_P0	H3K4m1_Cor_8w	DHS_brain_E18/DHS_brain_E18	DHS_brain_ad/DHS_brain_ad	04-Mar/04-Mar/04-Mar/04-Mar/04-Mar	04-Mar/04-Mar/04-Mar/04-Mar/04-Mar/04-Mar/04-Mar/04-Mar	NA	NA	Promoter	2004-03-01	Interval_1957_Promoter_March4	2004-03-01
Interval_1958	chr1	72558614	72559639	+	Intergenic	-22562	2004-03-01	NA	NA	NA	NA	NA	NA	NA	NA	NA	Other	2004-03-01	Interval_1958_Other_March4	2004-03-01
Interval_1959	chr1	72564306	72564829	+	Intergenic	-18684	Smarcal1	CTCF Binding Site/Promoter Flanking Region	NA	NA	NA	NA	NA	NA	NA	NA	Other	Smarcal1	Interval_1959_Other_Smarcal1	Smarcal1
Interval_1960	chr1	72566846	72567322	+	Intergenic	-16167	Smarcal1	Enhancer	NA	NA	NA	NA	NA	NA	NA	NA	Enhancer	Smarcal1	Interval_1960_Enhancer_Smarcal1	Smarcal1
Interval_1961	chr1	72577821	72578226	+	Intergenic	-5228	Smarcal1	Promoter Flanking Region/Enhancer	H3K4m1_Fo_P0	NA	NA	NA	NA	NA	NA	NA	Enhancer	Smarcal1	Interval_1961_Enhancer_Smarcal1	Smarcal1
Interval_1962	chr1	72582737	72583859	+	promoter-TSS (Smarcal1)	47	Smarcal1	Promoter	H3K4m1_Fo_P0	NA	DHS_brain_E18	DHS_brain_ad	NA	NA	NA	NA	Promoter	Smarcal1	Interval_1962_Promoter_Smarcal1	Smarcal1
Interval_1963	chr1	72592751	72593930	+	intron (Smarcal1, intron 5 of 16)	10089	Smarcal1	Promoter Flanking Region	H3K4m1_Fo_P0	H3K4m1_Cor_8w	DHS_brain_E18	DHS_brain_ad	NA	NA	NA	NA	Enhancer	Smarcal1	Interval_1963_Enhancer_Smarcal1	Smarcal1
Interval_1964	chr1	72599312	72601530	+	intron (Smarcal1, intron 8 of 16)	17170	Smarcal1	Promoter Flanking Region/Promoter Flanking Region	NA	NA	NA	NA	NA	NA	NA	NA	Other	Smarcal1	Interval_1964_Other_Smarcal1	Smarcal1
Interval_1965	chr1	72672144	72673583	+	intron (Ankar, intron 10 of 23)	27716	Ankar	NA	NA	NA	DHS_brain_E18	NA	Rpl37a/Igfbp2/Igfbp2	NA	NA	NA	Other	Ankar/Rpl37a/Igfbp2	Interval_1965_Other_Ankar/Rpl37a/Igfbp2	Ankar
Interval_1966	chr1	72710777	72712197	+	intron (Rpl37a, intron 1 of 3)	227	Rpl37a	Promoter	NA	NA	DHS_brain_E18	DHS_brain_ad/DHS_brain_ad	Rpl37a/Igfbp2/Igfbp2	NA	NA	NA	Promoter	Rpl37a	Interval_1966_Promoter_Rpl37a	Rpl37a
Interval_1967	chr1	72716576	72717392	+	Intergenic	5724	Rpl37a	Promoter Flanking Region/CTCF Binding Site	NA	NA	DHS_brain_E18	DHS_brain_ad	Igfbp2/Igfbp2	NA	NA	NA	Other	Rpl37a/Igfbp2	Interval_1967_Other_Rpl37a/Igfbp2	Rpl37a
Interval_1968	chr1	72718775	72720903	+	Intergenic	8579	Rpl37a	CTCF Binding Site/Promoter Flanking Region	NA	NA	NA	DHS_brain_ad	Igfbp2/Igfbp2/Igfbp2	NA	NA	NA	Other	Rpl37a/Igfbp2	Interval_1968_Other_Rpl37a/Igfbp2	Rpl37a
Interval_1969	chr1	72738952	72740230	+	Intergenic	28331	Rpl37a	Enhancer	H3K4m1_Fo_P0	H3K4m1_Cor_8w	NA	DHS_brain_ad	Igfbp2/Igfbp2/Igfbp2/Igfbp2	NA	NA	NA	Enhancer	Rpl37a/Igfbp2	Interval_1969_Enhancer_Rpl37a/Igfbp2	Rpl37a
Interval_1970	chr1	72746215	72747163	+	Intergenic	35429	Rpl37a	Promoter Flanking Region	NA	NA	DHS_brain_E18	DHS_brain_ad	Igfbp2/Igfbp2/Igfbp2/Igfbp2	NA	NA	NA	Other	Rpl37a/Igfbp2	Interval_1970_Other_Rpl37a/Igfbp2	Rpl37a
Interval_1971	chr1	72750752	72751964	+	Intergenic	40098	Rpl37a	Promoter Flanking Region/Enhancer	NA	NA	DHS_brain_E18	NA	Igfbp2/Igfbp2/Igfbp2/Igfbp2/Igfbp2	NA	NA	NA	Enhancer	Rpl37a/Igfbp2	Interval_1971_Enhancer_Rpl37a/Igfbp2	Rpl37a
Interval_1972	chr1	72772709	72773511	+	Intergenic	-52277	Igfbp2	Promoter Flanking Region	NA	NA	NA	NA	Igfbp2/Igfbp2/Igfbp2/Igfbp2/Igfbp2/Igfbp2/Igfbp2	NA	NA	NA	Other	Igfbp2	Interval_1972_Other_Igfbp2	Igfbp2
Interval_1973	chr1	72798017	72798972	+	Intergenic	-26893	Igfbp2	NA	NA	NA	NA	NA	Igfbp2/Igfbp2/Igfbp2/Igfbp2/Igfbp2/Igfbp2/Igfbp2	NA	NA	NA	Other	Igfbp2	Interval_1973_Other_Igfbp2	Igfbp2
Interval_1974	chr1	72805216	72805603	+	Intergenic	-19978	Igfbp2	Enhancer	NA	NA	NA	NA	Igfbp2/Igfbp2/Igfbp2/Igfbp2/Igfbp2/Igfbp2/Igfbp2	NA	NA	NA	Enhancer	Igfbp2	Interval_1974_Enhancer_Igfbp2	Igfbp2
Interval_1975	chr1	72813378	72814401	+	Intergenic	-11498	Igfbp2	NA	H3K4m1_Fo_P0	NA	NA	NA	Igfbp2/Igfbp2/Igfbp2/Igfbp2/Igfbp2/Igfbp2/Igfbp2/Igfbp2	NA	NA	NA	Enhancer	Igfbp2	Interval_1975_Enhancer_Igfbp2	Igfbp2
Interval_1976	chr1	72823941	72828003	+	intron (Igfbp2, intron 1 of 3)	585	Igfbp2	Promoter	H3K4m1_Fo_P0/H3K4m1_Fo_P0	NA	DHS_brain_E18	NA	Igfbp2/Igfbp2/Igfbp2/Igfbp2/Igfbp2/Igfbp2/Igfbp2/Igfbp2/Igfbp2	NA	NA	NA	Promoter	Igfbp2	Interval_1976_Promoter_Igfbp2	Igfbp2
Interval_1977	chr1	72829963	72830293	+	intron (Igfbp2, intron 1 of 3)	4741	Igfbp2	NA	NA	NA	NA	NA	NA	NA	NA	NA	Other	Igfbp2	Interval_1977_Other_Igfbp2	Igfbp2
Interval_1978	chr1	72832456	72833776	+	intron (Igfbp2, intron 1 of 3)	7729	Igfbp2	Open chromatin	H3K4m1_Fo_P0	H3K4m1_Cor_8w	NA	NA	NA	NA	NA	NA	Enhancer	Igfbp2	Interval_1978_Enhancer_Igfbp2	Igfbp2
Interval_1979	chr1	72839152	72840115	+	intron (Igfbp2, intron 1 of 3)	14246	Igfbp2	Promoter Flanking Region	NA	NA	NA	NA	NA	NA	NA	NA	Other	Igfbp2	Interval_1979_Other_Igfbp2	Igfbp2
Interval_1980	chr1	72853834	72857621	+	Intergenic	19138	Igfbp5	Promoter Flanking Region/CTCF Binding Site	NA	NA	DHS_brain_E18	NA	NA	NA	NA	NA	Other	Igfbp5	Interval_1980_Other_Igfbp5	Igfbp5
Interval_1981	chr1	72858895	72859206	+	exon (Igfbp5, exon 4 of 4)	15815	Igfbp5	Promoter Flanking Region	H3K4m1_Fo_P0	NA	NA	NA	Igfbp5	Igfbp5	NA	NA	Enhancer	Igfbp5	Interval_1981_Enhancer_Igfbp5	Igfbp5
Interval_1982	chr1	72865605	72866392	+	intron (Igfbp5, intron 1 of 3)	8867	Igfbp5	Promoter Flanking Region/CTCF Binding Site	NA	NA	DHS_brain_E18	NA	Igfbp5	Igfbp5/Igfbp5	NA	NA	Other	Igfbp5	Interval_1982_Other_Igfbp5	Igfbp5
Interval_1983	chr1	72870370	72875389	+	intron (Igfbp5, intron 1 of 3)	1986	Igfbp5	Promoter	H3K4m1_Fo_P0	H3K4m1_Cor_8w	DHS_brain_E18/DHS_brain_E18/DHS_brain_E18	DHS_brain_ad/DHS_brain_ad/DHS_brain_ad	Igfbp5/Igfbp5	Igfbp5/Igfbp5	NA	NA	Promoter	Igfbp5	Interval_1983_Promoter_Igfbp5	Igfbp5
Interval_1984	chr1	72885270	72885653	+	Intergenic	-10596	Igfbp5	NA	NA	NA	NA	NA	NA	NA	NA	NA	Other	Igfbp5	Interval_1984_Other_Igfbp5	Igfbp5
Interval_1985	chr1	72887830	72889137	+	Intergenic	-13618	Igfbp5	NA	NA	NA	NA	NA	NA	NA	NA	NA	Other	Igfbp5	Interval_1985_Other_Igfbp5	Igfbp5
Interval_1986	chr1	72914586	72915542	+	Intergenic	-40199	Igfbp5	Promoter Flanking Region	NA	NA	NA	NA	NA	NA	NA	NA	Other	Igfbp5	Interval_1986_Other_Igfbp5	Igfbp5
Interval_1987	chr1	72929656	72931729	+	Intergenic	-55827	Igfbp5	Enhancer	NA	NA	NA	NA	NA	NA	NA	NA	Enhancer	Igfbp5	Interval_1987_Enhancer_Igfbp5	Igfbp5
Interval_1988	chr1	72936154	72937432	+	Intergenic	-61928	Igfbp5	Promoter Flanking Region	NA	NA	NA	NA	NA	NA	NA	NA	Other	Igfbp5	Interval_1988_Other_Igfbp5	Igfbp5
Interval_1989	chr1	72956618	72957404	+	Intergenic	58888	Tnp1	NA	NA	NA	NA	NA	NA	NA	NA	NA	Other	Tnp1	Interval_1989_Other_Tnp1	Tnp1
Interval_1990	chr1	72963245	72963905	+	Intergenic	52324	Tnp1	Promoter Flanking Region	NA	H3K4m1_Cor_8w/H3K4m1_Cor_8w	DHS_brain_E18	NA	NA	NA	NA	NA	Enhancer	Tnp1	Interval_1990_Enhancer_Tnp1	Tnp1
Interval_1991	chr1	72970252	72970966	+	Intergenic	45290	Tnp1	NA	NA	NA	NA	NA	NA	NA	NA	NA	Other	Tnp1	Interval_1991_Other_Tnp1	Tnp1
Interval_1992	chr1	72993132	72993441	+	Intergenic	22613	Tnp1	Promoter Flanking Region	H3K4m1_Fo_P0	H3K4m1_Cor_8w	NA	DHS_brain_ad	NA	NA	NA	NA	Enhancer	Tnp1	Interval_1992_Enhancer_Tnp1	Tnp1
Interval_1993	chr1	73004705	73006421	+	Intergenic	10336	Tnp1	Enhancer/CTCF Binding Site	NA	NA	NA	NA	NA	NA	NA	NA	Enhancer	Tnp1	Interval_1993_Enhancer_Tnp1	Tnp1
Interval_1994	chr1	73017765	73018362	+	intron (1700027A15Rik, intron 2 of 2)	2027	1700027A15Rik	NA	NA	NA	NA	NA	NA	NA	NA	NA	Other	1700027A15Rik	Interval_1994_Other_1700027A15Rik	1700027A15Rik
Interval_1995	chr1	73038857	73039867	+	Intergenic	23326	1700027A15Rik	NA	NA	NA	NA	NA	NA	NA	NA	NA	Other	1700027A15Rik	Interval_1995_Other_1700027A15Rik	1700027A15Rik
Interval_1996	chr1	73045023	73046840	+	Intergenic	29895	1700027A15Rik	Enhancer	NA	NA	NA	NA	NA	NA	NA	NA	Enhancer	1700027A15Rik	Interval_1996_Enhancer_1700027A15Rik	1700027A15Rik
Interval_1997	chr1	73059951	73060861	+	Intergenic	44370	1700027A15Rik	NA	NA	NA	NA	NA	NA	NA	NA	NA	Other	1700027A15Rik	Interval_1997_Other_1700027A15Rik	1700027A15Rik
Interval_1998	chr1	73077076	73077792	+	Intergenic	61398	1700027A15Rik	NA	NA	NA	NA	NA	NA	NA	NA	Igfbp5	Other	1700027A15Rik/Igfbp5	Interval_1998_Other_1700027A15Rik/Igfbp5	1700027A15Rik
Interval_1999	chr1	73125585	73126438	+	Intergenic	109975	1700027A15Rik	Enhancer	NA	NA	NA	NA	NA	NA	NA	NA	Enhancer	1700027A15Rik	Interval_1999_Enhancer_1700027A15Rik	NA
[truncated: 92,984 more rows]
