# Supplementary material for: Extensive transcriptional and chromatin changes underlie astrocyte maturation in vivo and in culture
Source: Nat Commun. 2021 Jul 15;12:4335. doi: 10.1038/s41467-021-24624-5 (PMC8282848; doi:10.1038/s41467-021-24624-5)
Supplement: Supplementary file 13 — Supplementary Dataset 6 [file 41467_2021_24624_MOESM13_ESM.xlsx]

## Sheet: mature genes
Supplementary Data 6: Mature astrocyte genes grouped by their expression in vitro vs mature astrocytes in vivo (related to Figure 4)
DESeq2 analysis (each n=3; Wald test with Benjamini-Hochberg correction; significance threshold: adjusted p-value (padj) ≤ 0.05, absolute log2(fold change(log2FC)) ≥1).
NSC_EF: cultured neural stem/progenitor cells in EGF/FGF-medium; Astr_BMP: in vitro differentiated astrocytes in BMP4-containing medium; Astr_P4/Astr_2m: cortical astrocytes from P4 or 2 months of age (data from Figure 2)
low: expression < Astr_2m; high: expression ≥ Astr_2m
low in NSC_EF, low in Astr_BMP	high in NSC_EF, low in Astr_BMP	low in NSC_EF, high in Astr_BMP	high in NSC_EF, high in Astr_BMP
Myorg	Gabrg1	Ctsa	Plcd4
Slitrk2	Wscd1	Derl1	Dpm1
Clasp2	Upp1	Hagh	Snhg20
Gramd3	Tm7sf3	H2-K1	mt-Co1
P4ha1	Gm44257	B4gat1	mt-Cytb
Pgm1	Tnik	Stxbp3	mt-Nd2
Fam13c	Pttg1	Rora	Chst2
Selenbp1	Kcna2	Gaa	Sdc4
Smpd2		Enpp5	Ctsd
Cyp2j6		Sorl1	mt-Nd4l
Dbx2		Pcsk1n	mt-Nd5
Cbr3		Sirt2	Macf1
Tmem14a		Chpt1	Itm2c
Cpeb4		Hepacam	Rnpc3
Cnp		Dbndd2	4632427E13Rik
Rnd2		Shisa4	Ppp2r3a
Pdzph1		Aldh2	Lysmd2
Aig1		Pnisr	Tmem176a
Phactr3		mt-Nd4	Vmp1
Rgs20		mt-Co3	Tle4
Slc6a1		Chchd10	Dst
Slc27a1		Ldhb	Nptn
Ahcyl1		Gstm1	Laptm4b
Plaat3		S100a1	Ephx1
Gstm5		Ntrk2	Mttp
Apoe		Atp1b2	Gas6
Clu		Hacd2	Sik3
Slc1a2		Rnf13	Fnbp1
Aldoc		Serinc1	Ttc14
Enho		Rsrp1	Mfap3l
Slc7a10		Ezr	Ank2
Luzp2		Mt2	Wls
Nkain4		Dtna	mt-Atp8
Gpm6a		Tmem47
Fjx1		Ugp2
Ndrg2		Fbxo2
Abhd3		3110056K07Rik
Cadm2		Soga3
Chst1		Fuom
Vegfa		Pnpla2
Entpd2		Fahd2a
Mgll		Porcn
Car2		Ogt
Fzd2		Ifi27
Timp4		Cryab
Lap3		Thrsp
Mir100hg		Sqstm1
Tlcd1		Soat1
Il18		Tpp1
Gnao1		Hspa2
Arhgap5		Leng8
Fxyd1		Gpam
Sat1		Gprc5b
Rorb		4930402H24Rik
Camk2n1		Ctso
Gria2		Tex264
Csrp1		Osbpl1a
Acsbg1		Pfkm
Prxl2a		Slc41a1
Bicd1		Smpd1
Mir124-2hg		Dnajb9
Syngr1		Sirpa
Abcb9		Fbxo44
Cyp2d22		Fuca2
Hsd17b11		Mink1
Tprkb		Tspan15
Hopx		Snx32
Gpld1		Mmgt2
Tmcc1		Mfn1
Clmn		Agl
Gdf10		Fam184a
Lgr4		Hexb
Nupr1		Ankrd29
Adk		Serpinb1a
Naaa		Nr1d2
Mertk		Nkiras1
Omg		Nphp3
Phkg1		Tppp3
Hsd11b1		Ccdc190
Pfkp		Slc35f6
Hapln1		Usp53
Fgfr3		Izumo4
Ephx2		Wnk2
Ctsf		Pdk2
Paqr7		Snx14
Phyh		Sdsl
Syne1		Ass1
Scara3		Fam228b
Daam2		Cyp4f13
AI413582		Fmn2
Ppp1r3g		Emc9
Add3		Phlpp1
Ngef		Abcc5
Slc25a33		Eps15
Mbp		Pitpnc1
Tnfsf12		1190005I06Rik
Ctbs		Pik3ip1
Ndp		Npc1
Sec14l2		Igsf11
4930488L21Rik		Neat1
Fezf2		Gpr162
6430590A07Rik		Efcab14
Chil1		Col11a2
Lypd6		Aldh1a1
Tef		Mt1
Prdm16os		Prdx6
Mcur1		Prnp
G0s2		Dbp
4933431E20Rik		Rida
Negr1		Cystm1
Maob		Slc39a12
Gldc		Malat1
Kalrn		Id4
Acat3		Grina
Fah
Gm12326
Elmo2
1700047M11Rik
Nat8
Lmcd1
Tmbim1
B930095G15Rik
Abr
Gm2115
Smim3
Pfkfb4
Cideb
Rcan2
Chst10
Gk
Usp54
Arhgef19
Abhd14b
Nat8f5
Mast4
Sgip1
Por
Ddhd1
Trpm3
Slc20a1
Gpr146
Lgi4
Cyp4f14
Hivep3
Cyp2j9
Caskin1
Slc48a1
Per3
Rarres2
Cry2
Cyp7b1
Pcdh9
Adora2b
Ppp1r1b
Il33
Tuba4a
Washc2
Crlf3
Gpr37
Kirrel2
Cgrrf1
Dhrs3
St3gal4
Rpe65
Pde8b
Glrb
Sod3
Efemp1
Cyp4f15
Nr1d1
Kcnn2
Wasf3
Eps8
Atp1a2
Plpp3
Glul
Btbd17
Cxcl14
Htra1
Gja1
Scg3
Pla2g7
S1pr1
Ntsr2
Acsl3
F3
Gpr37l1
Cldn10
Pmp22
Tagln3
Tlr3
Oaf
Lcat
Grin2c
2900052N01Rik
Gabrb1
Prodh
Agpat5
Appl2
Gpc5
Eva1a
Lix1
Cntfr
Cadm1
Gjb6
Prex2
Fam107a
mt-Nd3
S100b
Nat8f1
Dhrs7
Cmtm5
Kcnk1
Aplp1
Acsl6

## Sheet: immature genes
Supplementary Data 6: Immature astrocyte genes grouped by their expression in vitro vs mature astrocytes in vivo (related to Figure 4, Supplementary Figure S6b)
DESeq2 analysis (each n=3; Wald test with Benjamini-Hochberg correction; significance threshold: adjusted p-value (padj) ≤ 0.05, absolute log2(fold change(log2FC)) ≥1).
NSC_EF: cultured neural stem/progenitor cells in EGF/FGF-medium; Astr_BMP: in vitro differentiated astrocytes in BMP4-containing medium; Astr_P4/Astr_2m: cortical astrocytes from P4 or 2 months of age (data from Figure 2)
low: expression ≤ Astr_2m; high: expression > Astr_2m
low in NSC_EF, low in Astr_BMP	high in NSC_EF, low in Astr_BMP	low in NSC_EF, high in Astr_BMP	high in NSC_EF, high in Astr_BMP
4930503L19Rik	Pclaf	Azin1	Dnmt1
Emp1	Hist1h2ap	Gnai2	Gins2
Zbed3	Atad2	Myl6	Rfc3
Cyp39a1	Tipin	Ccn1	Hat1
Tnfaip8l1	Rfc4	Id1	Mcm6
Gpx7	Tfdp1	Rab13	Tyms
Sap30	Dhfr	Nras	Gtse1
Lockd	Hells	Pitpna	Kif18b
Zfp36	Mcm3	Fam89b	Tuba1c
Stmn3	Mcm7	Ckap4	Ubald2
Sptssa	Mcm4	Atg12	Kif22
Btg2	Ccne2	Pea15a	Cdc20
Hes5	Slbp	Tmsb4x	Ckap2
Rhoc	Lig1	Dbi	Fam110a
Mfap2	Tk1	Socs3	Wee1
Slc29a1	Rbl1	Junb	Gas2l3
Gjc1	Haspin	Lrig1	Psrc1
Csrp2	Iqgap3	Eepd1	Dlgap5
Kras	Cep192	Tpbg	Ect2
Fxyd6	Prr11	Tgfb2	Arhgap11a
Cntln	Troap	Lxn	Kif18a
Klf6	Spag5	Ncan	Mns1
Slc38a2	Arhgap19	Emp2	Ndc80
Capza1	Pif1	Gpx8	Kif4
Atf4	Kif14	Id3	Tpx2
Arl4a	Ankle1		Kif11
Tspan5	Rnf26		Smc4
Zfp580	Cip2a		Jpt1
Lpcat1	Cdc27		Pbk
Mmp14	Cdc25b		Top2a
Adgrb1	Arhgef39		Cdk1
Vit	Knstrn		Nusap1
Sp5	Cdkn3		Cenpf
Unc119	Rangap1		Cks2
Rlbp1	Tacc3		Rcn1
Rnf180	Ccnb2		Cetn2
Tspan13	Aspm		Arpc2
Hes1	Pimreg		Serf1
Nsa2	Sapcd2		Tceal8
Rtraf	Nek2		Rap2b
Jun	Cep55		Dpysl3
Gm13889	Bora		Gnas
Car8	Kifc1		Dcakd
Ppp1r1a	Cdca2		Rbbp8
Nnat	Ccnf		Magohb
Prdx4	Lbr		Lrrc59
AI506816	Cenpl		Nubp1
Rpl34	Spdl1		Cdt1
Rps13	Ska3		Pole2
Rps7	Ncapg		Nme4
Rpl3	Ttk		Klf10
Rps8	Cdc25c		Aprt
Rps15a	Kif20a		Brca1
Rpl29	Kif2c		Mms22l
Fabp5	Depdc1a		Chaf1a
Fos	Bub1b		Igfbp3
Ier2	G2e3		Nsg1
Cdo1	Kif20b		Haus4
Notch3	Hjurp		Tcf19
Agrn	Kpna2		Nrm
Rhcg	Aurka		Cenps
Angptl4	Sgo2a		Psmc3ip
Tm7sf2	Mis18bp1		Fen1
Emid1	Cdkn2c		Cenpk
Ptn	Dbf4		Pole3
Fgfbp3	Kif23		Larp7
Ptprz1	Nuf2		Kpnb1
Cd9	Mad2l1		Nt5dc2
Hmgcs1	Shcbp1		Zwint
Kcne1l	Ncapd2		Rtf1
Pmepa1	Cenpp		Golm1
Nrarp	Ube2t		Myh10
Fam210b	Ncaph		Med10
Ap3s1	Mxd3		Cyb5r3
Ctnnbip1	Melk		Ska2
Maged2	Kif15		Zwilch
Mir9-3hg	Ska1		Efcab11
Mdk	Bub1		Foxm1
Kctd5	Ccnb1		Sephs1
Gm17750	Cdca3		Tubb6
6330403K07Rik	Racgap1		1500009L16Rik
Fmo1	Hmmr		Fnbp1l
	Cenpe		Itpa
	Plk1		Neto2
	Spc25		Rcc2
	Knl1		Ddx21
	Ckap2l		Bzw2
	Ccna2		Gap43
	Birc5		Ppic
	Mki67		Isoc1
	Smc2		Mcl1
	Lmnb1		Tspan6
	Ube2s		Ppp1r14c
	Ube2c		Kcnmb4
	Prc1		Pafah1b3
	Cenpa		Fzd3
	Cdca8		Ppp1ca
	Akr1a1		Erh
	Inka2		Maged1
	Traf4		Clic1
	Klhl23		Ddah2
	Pfdn1		Mettl9
	Sh3bgrl		Ccnd1
	Vps37b		Atpif1
	Fam3c		Ctnnb1
	Trib2		Mapre1
	Sall3		Morf4l2
	Arpc3		Nedd4
	Grcc10		Sox4
	Srpk1		Rtn1
	Cenpu		Rrm1
	Gins1		Sae1
	Eri1		Cbx5
	Rnaseh2a		Tceal9
	Rbmx2		Cdv3
	Pola1		Nop58
	Fignl1		Gm10076
	Limd2		1110038B12Rik
	Ppil1		Nhp2
	Parp1		Dhx9
	Cdca7		Apex1
	Bok		Tead2
	Trp53		Odc1
	Umps		Dynlt1f
	Casp3		Glrx5
	Cdk6		Prelid1
	Spry1		Sms
	Nptx2		Knop1
	Trim27		Naa50
	Zmynd19		Fabp7
	Cdc6		Hnrnpa1
	Pole		Rbm3
	Pkmyt1		Rps19
	Dck		Rpl41
	Brca2		Rps12
	Timeless		Vim
	E2f1		Tuba1a
	Aunip		Marcks
	Atad5		Acot1
	Pold1		Anp32b
	Mybl2		Snrpe
	E2f7		Ncl
	Bard1		Lsm4
	Mcm10		Pabpc1
	Brip1		Myef2
	Ung		Hmgn1
	Arl6ip6		Hmgb3
	Fam111a		Nes
	Ccne1		Basp1
	Cdc45		Bex3
	Chaf1b		Ppp1r14b
	Slfn9		Rpl21
	Dscc1		Txn1
	Shmt1		Bex2
	Pola2		Eif5a
	Exosc7		Marcksl1
	Dtl		Ccnd2
	Mcm2		Tubb5
	Mcm5		Tuba1b
	Clspn		Dnajc9
	Rpa2		Lsm2
	Prim1		Dctpp1
	Bex1		Cks1b
	Rad51		Sparc
	Uhrf1		Tnc
	Rad51ap1		Evi5
	Asf1b
	E2f8
	Cdca5
	Prim2
	Rad18
	Hirip3
	Rfc5
	Nxt1
	Cenph
	Topbp1
	Ncapg2
	Rpa3
	Rnaseh2b
	Syce2
	Vrk1
	Anapc5
	Trim28
	Tex30
	Mis18a
	Gemin6
	Ipo5
	Plk4
	Neil3
	Rhno1
	Trip13
	Kif2a
	Rcc1
	Eml4
	Ilf3
	Cacng4
	Tmem263
	Calu
	Hectd2
	Cnot6
	Nab2
	Akt1
	Cenpn
	Eldr
	Cenpi
	Mastl
	Gtf2e2
	Actl6a
	Pbdc1
	Wdr89
	Lims1
	Tcf3
	Acat2
	Ctsc
	Tdg
	Etv4
	Actr3
	Zfp422
	Nr2f6
	Arl4c
	Ptprs
	Vcan
	Adnp
	Eef1g
	Bcl7c
	Gm11808
	Uba52
	2410006H16Rik
	Sfpq
	Sox11
	Cdk2ap1
	Lsm6
	Bzw1
	Pgls
	Pfn1
	Sec61b
	Eif3f
	Gm1673
	Ptp4a2
	Tbca
	Grm5
	Itgb1
	Ssrp1
	Supt16
	Ywhah
	Cmc2
	Usp1
	Ddx39
	Syncrip
	Exosc8
	Srsf3
	Nudt21
	U2af1
	Eif4a1
	Tra2b
	Tpm3
	Alyref
	Tagln2
	Srsf7
	Tpm4
	Fbln2
	Lyar
	Abracl
	Gar1
	Bex4
	Impdh2
	Snhg1
	Eif2s1
	Fbl
	Myl12a
	Gm2000
	Igfbp4
	Rbmxl1
	Ppih
	Dnph1
	Npm3
	Yeats4
	Hdac2
	G3bp1
	Nsmce1
	Rnps1
	Nsd2
	Pmf1
	Nono
	Maz
	Selenoh
	Hmgn2
	Tmsb10
	Ran
	Rpl37a
	Rpl38
	Rpl27
	Rpl15
	Rpl36
	Rpl30
	Rps10
	Rpl11
	Rpl24
	Rpl18a
	Rpl9
	Rpl19
	Rpl35
	Eef1b2
	Rpl23a
	Rps16
	Rps11
	Rplp2
	Rpl23
	Rpl18
	Rps3
	Rpl35a
	Rps28
	Rps9
	Eef1a1
	Rpl6
	Rpl10a
	Rpl8
	Rpl36a
	Rpl14
	Rpl17
	Rpl22
	Rpl27a
	Rps18
	Rpsa
	Rplp0
	Rps2
	Ybx1
	Rpl32
	Rps26
	Rps27a
	Rps4x
	Rpl13
	Rps3a1
	Rps5
	Rps24
	Rps20
	Rpl39
	Ranbp1
	Nap1l1
	Hnrnpab
	Hnrnpd
	Cdk4
	Snrpd1
	Hnrnpf
	Banf1
	Hnrnpa3
	Snrpg
	Set
	H3f3b
	Lsm5
	Hnrnpa0
	Cbx3
	Anp32e
	Mest
	Rpl31
	Rpl36al
	Naca
	Rpl22l1
	Rps14
	Prmt1
	Snrpd2
	Rps17
	Rpl10
	Rps23
	Rpl7a
	Rpl28
	Rpl5
	Rpl7
	Rplp1
	Tpt1
	Rpl13a
	Npm1
	Rps6
	Rpl12
	Rps25
	Rpl4
	Rack1
	Egr1
	Hmgb2
	Gmnn
	Nasp
	Dut
	Pcna
	Rrm2
	Dek
	Spc24
	Tmpo
	Ezh2
	Cenpm
	Cenpw
	Cenpq
	Fbxo5
	Esco2
	Aurkb
	Sgo1
	Incenp
	Sema6a
	Serpinh1
