# Supplementary material for: Extensive transcriptional and chromatin changes underlie astrocyte maturation in vivo and in culture
Source: Nat Commun. 2021 Jul 15;12:4335. doi: 10.1038/s41467-021-24624-5 (PMC8282848; doi:10.1038/s41467-021-24624-5)
Supplement: Supplementary file 14 — Supplementary Dataset 7 [file 41467_2021_24624_MOESM14_ESM.xlsx]

## Sheet: Overview
Supplementary Table 7: Consequences of expression of Rorb, Dbx2, Lhx2 and Fezf2 in vitro (related to Figure 5)
Spreadsheets:
	all genes regulated by transcription factor overexpression
	Mature astrocyte-specific genes with low expression in EGFP controls regulated by transcription factors
	Immature astrocyte-specific genes with high expression in EGFP controls regulated by transcription factors
	Gene ontology terms for all genes up- or down-regulated by transcription factor expression (related to Supplementary Figure 7a; Over-representation analysis with clusterProfiler R package (One-sided Fisher's Exact Tests with Benjamini-Hochberg correction, cutoff p.adjust ≤ 0.05))
	Metabolic changes induced by expression of Rorb or Fezf2 in vitro (raw and normalised metabolite levels in cell extracts and media samples)

## Sheet: all TF reg genes
All genes regulated by transcription factor overexpression
DESeq2 analysis (each n=3 (n=6 for EGFP controls); Wald test with Benjamini-Hochberg correction; significance threshold: adjusted p-value (padj) ≤ 0.05, absolute log2(fold change(log2FC)) ≥1).
up/down refers to expression vs EGFP controls
Rorb_up	Rorb_down	Dbx2_up	Dbx2_down	Lhx2_up	Lhx2_down	Fezf2_up	Fezf2_down
2900052N01Rik	2900005J15Rik	1700003M07Rik	4930524O07Rik	2900052N01Rik	4930480K15Rik	1700003M07Rik	0610009L18Rik
6030407O03Rik	4732419C18Rik	1700040D17Rik	Adra1d	6330403K07Rik	Afap1l2	2810025M15Rik	1810059H22Rik
9830144P21Rik	6430573P05Rik	2610035D17Rik	Eif4ebp3	Abca8a	Agpat4	3300002P13Rik	2610300M13Rik
Abcd2	A930033H14Rik	5830417I10Rik	ENSMUSG00000102049	Acta2	Ahr	4930523C07Rik	4732419C18Rik
Ackr4	Abca8a	Adssl1	Entpd1	Adam11	Ampd3	A930004D18Rik	4833427G06Rik
Acot11	Ace2	Alpl	Gm10108	Adcy5	BC030343	Abracl	4930404A12Rik
Acot7	Adamts3	Angptl2	Gm13378	Adgrl2	Ccl2	Abtb2	4930412C18Rik
Acsbg1	Afap1l2	Anpep	Gm15387	Adora2b	Cdk6	Acaa2	4930556M19Rik
Acsl6	Aff3	Anxa8	Gm15725	Ajap1	Clip4	Acacb	4932438H23Rik
Adam11	Agpat4	Apoc1	Gm16589	Ascl1	Cp	Acot1	4933400C23Rik
Adam23	Ahr	Apod	Gm26712	Ass1	Cyp1a1	Acot7	5330413P13Rik
Adamts17	AI593442	Arc	Gm36969	B3gat1	Dusp1	Acss1	5830418P13Rik
Adgrb1	Akap6	Arhgef3	Gm6505	C1ql3	Emp1	Acta2	5930430L01Rik
Agt	Ampd3	Atp1a2	Gm9761	Cacna1h	ENSMUSG00000092267	Adamts5	6430584L05Rik
Agtr1a	Ankmy1	Bglap	H3f3c	Cacna2d2	ENSMUSG00000098178	Adamts7	6530409C15Rik
Aktip	Baalc	Bglap2	Klhdc4	Cacna2d3	Fgl1	Adamtsl5	A230057D06Rik
Alpl	BC030343	Bgn	Mecom	Cdca7	Gabbr2	Adcy3	A2m
Apoe	Cacng8	Bmp7	Myo1h	Chd5	Gemin4	Adgrb2	A330076H08Rik
Arhgap10	Calhm5	Btbd17	Ube2cbp	Chst10	Gm36266	Adgrd1	A730020E08Rik
Armcx4	Cap2	C1s2		Cttnbp2	Gm42372	Adgrg2	Aard
Armh4	Casq1	Cacna1g		Cux2	Gm43719	Adssl1	Aatk
Arntl	Catip	Ccdc153		Dach1	Hacd4	Agbl2	Abca8b
Atp11c	Ccdc146	Cd38		Dact1	Itih5	Agpat2	Abca9
Atp1a3	Ccdc162	Cd9		Dcc	Klf2	Ak5	Abcg2
B3galt2	Ccdc3	Cdh4		Dio2	L1cam	Aldh3b1	Ace2
B4galnt1	Ccdc9b	Cerox1		Dipk1c	Mal	Alkbh7	Adamts8
Bcat1	Ccn2	Chil1		Dock9	Mrvi1	Amph	Adamtsl1
Bdnf	Ccnd2	Cntn2		Egr1	mt-Atp8	Ankrd13d	Adcy5
Bmyc	Cdca5	Col16a1		ENSMUSG00000097142	mt-Nd2	Ankrd34c	Adgra1
C130021I20Rik	Cdk6	Col18a1		Epb41	mt-Nd4l	Ankrd9	Adora1
Cacna1g	Chdh	Col1a1		Ephx2	mt-Nd5	Anln	Adra1b
Camk4	Chrdl1	Cox4i2		F13a1	mt-Nd6	Ano1	Aebp1
Capn15	Chst15	Cyp26b1		Fam160a1	Mybl1	Anxa8	Aff3
Car2	Cp	Dbx2		Flrt3	Nabp1	Arfgef3	AI593442
Car8	Crim1	Des		Frmpd1	Ncan	Arhgap10	Ak9
Caskin1	Cyp1b1	Dgat2		Gad1	Nrxn1	Arhgap19	Akap14
Castor1	Daw1	Dhrs3		Gbx1	Ocln	Arhgap6	Aldh1a1
Cbs	Dbndd2	Disp2		Gldc	Pex5l	Arhgef3	Als2cl
Ccdc18	Dnah6	Dpysl4		Glrb	Piezo2	Arid3b	Amer1
Cdc20	Dock11	Dusp15		Gm17750	Plppr4	Arntl2	Ampd3
Cdc25b	Dpf1	Efna3		Gm28151	Ptn	Asb4	Amy1
Cdh24	Elovl2	Egr1		Gm29508	Rcan2	Asic1	Ano4
Cdkn1c	Elovl7	Elfn2		Gm37824	S100a11	Aspa	Armc2
Cdr2l	ENSMUSG00000097770	Eln		Gm43445	Slc6a6	Atp1a2	B230216N24Rik
Cenpa	ENSMUSG00000097873	Entpd2		Gm43843	Slc7a2	Atp1a3	B630019A10Rik
Cfp	ENSMUSG00000098178	Fah		Gm5424		Atp2a3	Bach1
Chrd	Fam160b2	Fam107a		Gm7694		Atp5d	BC006965
Chrna4	Fam166a	Fam180a		Gpc3		Atp5g1	BC022960
Ciart	Fgf1	Fat2		Gpr39		Atp5g3	BC030343
Cilp	Fgfr2	Fbln2		Gpr50		Atp5l	BC046251
Clmn	Fgl1	Fmo1		Gria4		AW011738	BC049715
Clpx	Filip1l	Gk5		H1f4		B230334C09Rik	Bcar1
Comtd1	Fndc1	Gm28437		Hlf		B3galt2	Bcar3
Crabp1	Gm10925	Gm37446		Hook1		Bahcc1	Bcl2l11
Crybg1	Gm12744	Gm42463		Ifit1		BC037039	Bfsp2
Csdc2	Gm12854	Gm43917		Il17rd		BC064078	Bgn
Ctsf	Gm15387	Hes1		Il33		Bcam	Btbd17
Cxcl16	Gm15832	Hhatl		Itga4		Bcl11b	Bvht
Cxcl5	Gm17455	Ifi30		Itpripl1		Bdnf	C430049B03Rik
Cyp46a1	Gm19426	Igf2		Kctd12		Bex1	Cacna1g
D630024D03Rik	Gm19705	Il17rd		Kif5c		Bmp3	Camk2d
Dact1	Gm28661	Inf2		Lama4		Bpgm	Camkk2
Dagla	Gm37553	Inpp5d		Lamb1		Btc	Capsl
Dbp	Gm42372	Itpr3		Lgals3bp		C130074G19Rik	Casp4
Dcc	Gm43126	Kcnk3		Lhx2		C630043F03Rik	Catip
Des	Gm43585	Lamc3		Lmo1		Cab39l	Cavin2
Dgat1	Gm4524	Lgr6		Lmo2		Cacna1c	Ccdc146
Dhrs3	Gm45714	Lingo4		Lrrn3		Cacna1e	Ccdc173
Dio2	Gprin3	Lrrc32		Lrtm1		Cacna2d1	Ccdc3
Diras2	Gsap	Maml3		Ltbp2		Cadm2	Ccdc39
Dnaja4	Hacd4	Megf6		Ly6e		Calb1	Ccdc40
Dpyd	Hmgcll1	Mfng		Lypd1		Calb2	Ccdc88c
Ece1	Hmgn5	Mpg		Myrip		Camk2n1	Ccn5
Ece2	Hrc	Myo7a		Nkain2		Cbarp	Ccnb2
Edaradd	Il17ra	Myrip		Nmb		Cbs	Ccnd2
Edn1	Il33	Nhsl2		Nnat		Ccdc24	Cd247
Egr1	Iqgap2	Nid1		Nos1ap		Ccdc51	Cd24a
Ehd3	Iqub	Nqo1		Nptx1		Ccdc85b	Cdh6
Eln	Irs2	Olfml2a		Ntn1		Cd164l2	Cdsn
Emp1	Itga9	P2ry2		Olfml3		Cd248	Celsr2
Enho	Itih5	Pde2a		Pafah1b3		Cd274	Cfap126
ENSMUSG00000090399	Kcnd1	Pdgfb		Parm1		Cd82	Cfap44
ENSMUSG00000091562	Kcnq3	Pdgfrb		Pcdh9		Cd93	Cfap47
ENSMUSG00000097142	Kif26b	Pllp		Pde5a		Cdc25b	Cfap52
ENSMUSG00000097348	Kit	Podxl		Phactr1		Cdc42ep2	Cfap61
Eva1a	Klf11	Ptgs1		Plcb1		Cdh4	Cfap69
Faah	Lbh	Ptprv		Ppp1r16b		Cdk1	Cit
Fam107a	Ldlr	Rab11fip4		Prkcb		Cdkn1a	Col5a3
Fam161b	Lgals9	Rlbp1		Pter		Cdo1	Cp
Fam181a	Lrp8os3	Rnasel		Ramp2		Ceacam1	Creb5
Fam181b	Map3k7cl	Scube1		Rflnb		Ceacam2	Crnde
Fdxr	mt-Atp8	Selenbp1		Rnf152		Cend1	Csf2ra
Fgf14	mt-Cytb	Septin4		Sdr39u1		Cgnl1	Cspg4
Flrt1	mt-Nd2	Serpine1		Sema5a		Chd3	Cxcl14
Foxf2	mt-Nd4	Shisal1		Sh2d3c		Chd5	Cygb
Frmpd1	mt-Nd4l	Slc35f3		St6galnac5		Chga	D130058E05Rik
Frmpd4	mt-Nd5	Slc52a3		Stxbp6		Chrdl1	D430019H16Rik
Gcat	mt-Nd6	Slc6a6		Tbx2		Chst7	Dcdc2a
Gchfr	Nabp1	Slco2b1		Tspan2		Cidea	Denn2b
Gcnt4	Necab1	Sned1		Ust		Cideb	Dhrs7
Gfod1	Nppc	Snhg11		Vcan		Cisd3	Dio2
Gfod2	Ogn	Sorcs2				Cish	Dnah6
Gga2	P3h2	St3gal4				Ckmt1	Dnaic1
Gins3	Pde11a	Stbd1				Clec2d	Drc1
Gli2	Pde1a	Tgfa				Clic3	Dusp8
Glis2	Pex5l	Tinagl1				Clic5	Dynlrb2
Glul	Piezo2	Tle2				Clybl	Ecm1
Gm13394	Postn	Tnfrsf23				Cnn2	Efhc1
Gm1673	Prkcg	Trf				Cntn3	Elk3
Gm20033	Ptges3l	Tspan18				Cobl	Emilin1
Gm20559	Ptgfrn	Tspan2				Col12a1	Eno4
Gm37238	Ptn	Tuba8				Comtd1	ENSMUSG00000052471
Gm4353	Ptpru					Cox7a1	ENSMUSG00000092267
Gm44005	Pxdc1					Cped1	ENSMUSG00000096980
Gm44103	Rapgef4					Cplx1	ENSMUSG00000097770
Gm44416	Rasgrf1					Cpt2	ENSMUSG00000098178
Gmpr	Rassf4					Cryl1	ENSMUSG00000102426
Gnas	Rcan2					Csrp2	ENSMUSG00000104389
Gpc3	Rrm2					Cst3	Eva1c
Gpr179	S100a11					Cth	Fads1
Gpt	Scg2					Ctnna3	Fads3
Grin2c	Scn3a					Cyb5r1	Fam129a
Grk5	Sema5a					Cyp26b1	Fam166a
Gsto1	Shroom3					Cyp39a1	Fam216b
H1f4	Slc16a6					Dach1	Fam53b
Hba-a1	Slc16a9					Dcxr	Fam83d
Hba-a2	Slc29a3					Ddt	Fat3
Hdc	Slc37a1					Dennd3	Fcgr2b
Heph	Slc6a6					Dgkb	Fgf1
Hlf	Slit3					Dipk1b	Fgl1
Hs3st3b1	Smyd1					Diras1	Fhl1
Il17rd	Sod3					Dkk3	Fmn1
Il1r1	Spata17					Dlgap1	Fndc1
Il4ra	Spp1					Dnm1	Fndc5
Irak2	St3gal5					Doc2g	Frmd4b
Jag1	Steap2					Dok6	Fzd1
Jup	Tcea3					Dscam	Fzd10
Kcna2	Tcim					Dusp14	Gabbr2
Kcnj14	Tdrp					Dusp6	Gal3st4
Kcnma1	Tes					Ebf1	Galnt16
Kcnmb4	Tgfb3					Efhd1	Gas1
Kctd12	Tlr2					Egflam	Gatm
Kif26a	Tmeff2					Egr1	Gbp2
Klf2	Tmem132b					Elavl3	Gbp9
Klhl29	Tmem151b					Elfn1	Gcnt4
Klrg2	Tnfaip8					Emp1	Gjc2
Lcp1	Top2a					Eno1b	Gm10097
Ldlrap1	Tox3					Eno3	Gm10643
Lgals1	Tshr					Enpep	Gm12108
Lmx1b	Usp13					Epha2	Gm12184
Loxl2	Vcam1					Ephx2	Gm12681
Lsamp	Vsir					Erg	Gm13563
Ltf	Xk					Erich2	Gm14296
Mal	Zdhhc2					Etfb	Gm15406
Map6d1	Zfp114					Ets2	Gm15411
Mast4	Zfp697					Etv1	Gm15832
Megf10	Zmynd10					Etv4	Gm16124
Mgll						Etv5	Gm16589
Micall2						Exd1	Gm16759
Mmp15						F13a1	Gm17383
Mmp28						Faah	Gm17396
Mpp1						Fabp3	Gm18325
Mylk						Faim2	Gm20743
Myo1b						Fam126a	Gm2136
Nat8f1						Fam126b	Gm2366
Nat8f3						Fam180a	Gm26716
Nat8f6						Fam210b	Gm26953
Nbeal2						Fam241a	Gm2810
Ncapg2						Fam81a	Gm31024
Ncaph						Fancm	Gm3257
Ncoa7						Fbln2	Gm3294
Ndrg4						Fbp1	Gm37367
Nnat						Fcgrt	Gm37403
Nol4						Fezf2	Gm37553
Npas2						Fgl2	Gm37593
Nptxr						Fkbp3	Gm37940
Npy1r						Fmc1	Gm37962
Nr1d1						Folh1	Gm38020
Nrsn1						Fosb	Gm4221
Nt5dc2						Foxq1	Gm42498
Olfml2a						Frmpd1	Gm42639
Omg						Frmpd4	Gm43009
P2ry2						Fxyd1	Gm43011
Parp16						Fxyd5	Gm43126
Parvb						Fxyd6	Gm43667
Pcsk5						G0s2	Gm45062
Pcsk6						Gad1	Gm45363
Pde2a						Gadd45b	Gm45745
Pde7b						Gamt	Gm49342
Pdzd2						Gcat	Gm49369
Pdzph1						Gch1	Gm49493
Pim1						Gdf15	Gm5577
Pip5k1b						Gdpd2	Gm9752
Plcb3						Gjb2	Gm9958
Plekhb1						Gldc	Gm9961
Plekhg1						Glul	Gpr153
Plekho2						Gm10039	Gpr179
Pln						Gm10175	Gpr182
Plppr5						Gm10180	Gpr88
Plvap						Gm10221	Grik4
Polr1b						Gm10250	Grin3a
Prodh						Gm10736	Gxylt2
Ptchd4						Gm13394	H2-Ab1
Ptprn2						Gm14636	Heg1
Pxmp2						Gm14760	Hmgn5
Rab11fip4						Gm15828	Ifih1
Rabgef1						Gm1673	Ifit3
Rap1gap2						Gm20390	Ifit3b
Reep1						Gm28437	Igsf11
Reep2						Gm3555	Il1r1
Relt						Gm3699	Ildr2
Rgs19						Gm37628	Iqcg
Rhoc						Gm38260	Iqub
Rhpn1						Gm38286	Irgm2
Rhpn2						Gm39059	K230015D01Rik
Rnd2						Gm42898	Kcnn3
Rogdi						Gm42899	Kcnt1
Rom1						Gm43000	Kctd8
Rorb						Gm4353	Kif20b
Rrp8						Gm43805	Kif26b
S1pr1						Gm45338	Kif9
Scgb1c1						Gm45650	Klf10
Selenbp1						Gm45804	Kndc1
Selenop						Gm4735	L1cam
Sema4a						Gm49405	Layn
Sema7a						Gm7785	Lbp
Sfxn2						Gm8226	Lgals3bp
Sh3rf3						Gmpr	Lpar1
Shank1						Gng7	Lrp1
Shank2						Golga7b	Lrrc2
Shc2						Gpd1	Lrrc4
Shisa6						Gpr3	Lrriq1
Shisal1						Gpr4	Lrrtm4
Sipa1l3						Gpx4	Lxn
Slc15a2						Gria4	Ly6c1
Slc1a1						Grin2a	Mab21l3
Slc20a1						Grip2	Mad2l1
Slc24a2						Grm3	Mal
Slc25a37						Grm5	Mamdc2
Slco1c1						Gsn	Map1b
Slco2a1						Gstm2-ps1	Mcam
Smim4						Gsto2	Mdga1
Smox						Gstt1	Mecom
Snapc4						Gstt3	Mettl1
Sorcs2						Gucy1a1	Miat
Sox7						Gucy1b1	Mms22l
Stab1						Gypc	Mns1
Stc2						H1f0	Mpp6
Stk32c						H2-DMb1	mt-Atp8
Svil						H2-Eb1	mt-Nd2
Synpo						H2ac18	mt-Nd4l
Tbc1d10a						H2bu2	mt-Nd5
Tent5c						Hadh	mt-Nd6
Tle1						Hbegf	Muc15
Tmem119						Hcfc1r1	Mxra7
Tmem160						Hcn2	Ndn
Tmem204						Hebp2	Ndnf
Tmem44						Hes6	Nek11
Tmem86a						Hist1h2al	Nkx6-2
Tnnt1						Hk2	Nme5
Tor4a						Hmcn1	Nmnat2
Tox2						Hprt	Nsg2
Tph1						Hrc	Ocln
Tprkb						Hrct1	Olfm2
Traf5						Hspa1b	P2rx6
Trip10						Hspb2	P2ry12
Trmt9b						Ifi30	P3h2
Tspan2						Ifrd1	P4ha3
Tuba8						Igfbp2	Pag1
Ucp3						Igfbp4	Parp3
Ugt8a						Iigp1	Pcdh10
Vegfa						Il17rd	Pcdha5
Washc2						Il33	Pgf
Wnt7b						Inpp4b	Phkg1
Zfp185						Itga4	Piezo2
Zfp36l2						Itga7	Pitpnm2
Zfp521						Itga9	Pitpnm2os2
Zfp771						Itpr3	Plaat3
						Itpripl1	Plagl1
						Jag1	Plod2
						Kank4	Plxna3
						Kcna4	Plxnb3
						Kcnh5	Pnp2
						Kcnip2	Ppil6
						Kcnj2	Ppm1l
						Kcnk3	Prag1
						Kcnma1	Prelp
						Kctd12	Prkcq
						Kif23	Proser3
						Kif5a	Prr18
						Kitl	Ptpru
						Klf15	Rab26os
						Klf4	Rarres1
						Klf5	Rbms3
						Klhl30	Rdh10
						L3hypdh	Rdh5
						Larp1b	Ret
						Lgals1	Rgl1
						Lgals9	Rhob
						Lgr5	Rhou
						Lin7a	Rph3a
						Lipe	Rrm2
						Lmo1	Rsph4a
						Lmo2	Rtn4rl1
						Lrrc7	S100a11
						Lrrfip1	Sdc1
						Lrrtm3	Sema3c
						Lurap1l	Serpina3e-ps
						Lypd1	Serpina3m
						Maoa	Serpina3n
						Maob	Sgms2
						Mapk8ip2	Shank2
						Mapkapk3	Shisa9
						Mast2	Shisal1
						Matn2	Slc12a8
						Mcrip2	Slc15a2
						Mctp1	Slc16a9
						Mef2c	Slc1a2
						Megf11	Slc25a18
						Mfap3l	Slc29a1
						Mgst3	Slc41a3
						Mif	Slc43a2
						Mitf	Slc45a4
						Mmp28	Slc9a2
						Mpv17l2	Sncaip
						Mreg	Snn
						Mrm1	Soga1
						Mrpl12	Sorl1
						Mrpl48	Spag6l
						Mrpl48-ps	Srgap1
						Mtfp1	St6gal1
						Mthfd2	St8sia1
						Myl9	St8sia2
						Myo1c	Stmn4
						Myo7a	Sytl2
						Myrip	Tab2
						Nab2	Tdgf1
						Ndp	Tes
						Ndufa11	Tex26
						Ndufb10	Tgfa
						Nell2	Tgfb3
						Nenf	Ticrr
						Nfatc2	Tmeff1
						Nfkbiz	Tmem132b
						Nid2	Tmem178b
						Ninj1	Tmem243
						Nmb	Tmie
						Nme3	Tnr
						Nol3	Trim12c
						Nqo1	Trim66
						Nr4a1	Trp63
						Nradd	Tshr
						Nrn1	Ttc34
						Nrsn1	Ttc39a
						Nupr1	Ttc39aos1
						Nxnl1	Ube2ql1
						Nynrin	Vcam1
						Omg	Vstm4
						Opalin	Vwa5b1
						Osbpl6	Vwf
						P2ry1	Wdr38
						P2ry2	Wdr63
						Padi2	Wif1
						Pafah1b3	Wnt4
						Pakap_ENSMUSG00000090053	Xk
						Paqr9	Zbed5
						Parm1	Zfp976
						Pawr	Zpld1
						Paxx
						Pcp4
						Pcyt2
						Pde11a
						Pde2a
						Pdk4
						Pdzd7
						Peg10
						Perm1
						Perp
						Pgm5
						Phtf2
						Pim3
						Pkib
						Pla2g4a
						Plau
						Plcb1
						Plekhn1
						Plekho2
						Plk2
						Plk3
						Plvap
						Pnpla3
						Ppara
						Ppfibp2
						Ppm1e
						Ppp1r16b
						Ppp1r1b
						Prdm1
						Prkar1b
						Prkcd
						Prkcg
						Prkg1
						Prmt8
						Prodh
						Proser2
						Prxl2b
						Psmb10
						Ptgds
						Ptgfr
						Ptp4a3
						Ptprr
						Pygm
						Rab3d
						Rab6a
						Ralgapa2
						Ramp1
						Rasa3
						Rasa4
						Rasgrf1
						Rasgrp2
						Rbm15b
						Reps2
						Rerg
						Rhobtb2
						Rhoj
						Rimkla
						Rnasel
						Rnf152
						Robo4
						Rpe65
						Rprm
						Rps2
						S100a1
						S100a10
						S100a13
						S100a3
						S100a4
						S100b
						Samd4
						Samm50
						Sap18b
						Scarb1
						Scgb1c1
						Sdhb
						Selenbp1
						Selenom
						Sema3d
						Septin9
						Serpine2
						Sez6l
						Sez6l2
						Sh2d3c
						Slc13a3
						Slc13a4
						Slc16a10
						Slc17a7
						Slc1a1
						Slc25a29
						Slc25a34
						Slc27a1
						Slc29a2
						Slc2a4
						Slc35g1
						Slc37a2
						Slc4a3
						Slc50a1
						Slc5a5
						Slc6a17
						Slc6a9
						Slc7a1
						Slc9a3r2
						Slco5a1
						Slit3
						Smtn
						Snap25
						Sned1
						Sntb1
						Sorcs2
						Sox18
						Spry4
						Spsb4
						Srcin1
						Stk38l
						Stmn1
						Stmn3
						Sv2a
						Synpo
						Synpo2l
						Tcte1
						Tgm2
						Thsd4
						Tinagl1
						Tkt
						Tle2
						Tmem125
						Tmem151a
						Tmem200a
						Tmem26
						Tmtc1
						Tnfsf10
						Tnfsf12
						Tnfsf13
						Tnfsf18
						Tns2
						Tox
						Tox3
						Tpi1
						Tpm2
						Trib2
						Trib3
						Trpm3
						Trpm4
						Tspan13
						Tspo
						Tuba4a
						Ube2f
						Ube2l6
						Unc13a
						Ung
						Upp1
						Uqcr11
						Uqcrq
						Ust
						Vdac3-ps1
						Vegfa
						Vipr2
						Wdr72
						Wfdc1
						Wnt7b
						Xylt1
						Yif1b
						Yjefn3
						Zfp428

## Sheet: mature genes induced by TFs
Mature astrocyte-specific genes with low expression in EGFP controls regulated by transcription factors
DESeq2 analysis (each n=3 (n=6 for EGFP controls); Wald test with Benjamini-Hochberg correction; significance threshold: adjusted p-value (padj) ≤ 0.05, absolute log2(fold change(log2FC)) ≥1).
Overlap of genes regulated by transcription factors with common mature genes from Figure 2/Supplementary Data 2
mature_low_in_EGFP_Rorb_up	mature_low_in_EGFP_Dbx2_up	mature_low_in_EGFP_Lhx2_up	mature_low_in_EGFP_Fezf2_up
2900052N01Rik	Atp1a2	2900052N01Rik	Atp1a2
Acsbg1	Btbd17	Adora2b	Cadm2
Acsl6	Chil1	Chst10	Camk2n1
Apoe	Dbx2	Ephx2	Cideb
Car2	Dhrs3	Gldc	Ephx2
Caskin1	Entpd2	Glrb	Fezf2
Clmn	Fah	Hlf	Fxyd1
Ctsf	Fam107a	Il33	G0s2
Dbp	Selenbp1	Pcdh9	Gldc
Dhrs3	St3gal4		Glul
Enho			Il33
Eva1a			Maob
Fam107a			Ndp
Glul			Nupr1
Grin2c			Omg
Hlf			Ppp1r1b
Kcna2			Prodh
Lsamp			Pygm
Mast4			Rpe65
Mgll			S100a1
Nat8f1			S100b
Nr1d1			Selenbp1
Omg			Slc27a1
Pdzph1			Tnfsf12
Prodh			Trpm3
Rnd2			Tuba4a
Rorb			Upp1
S1pr1			Vegfa
Selenbp1
Slc20a1
Tprkb
Vegfa
Washc2

## Sheet: immature genes repressed by TFs
Immature astrocyte-specific genes with high expression in EGFP controls regulated by transcription factors
DESeq2 analysis (each n=3 (n=6 for EGFP controls); Wald test with Benjamini-Hochberg correction; significance threshold: adjusted p-value (padj) ≤ 0.05, absolute log2(fold change(log2FC)) ≥1).
Overlap of genes regulated by transcription factors with common immature genes from Figure 2/Supplementary Data 2
immature_high_in_EGFP_Rorb_down	immature_high_in_EGFP_Dbx2_down	immature_high_in_EGFP_Lhx2_down	immature_high_in_EGFP_Fezf2_down
Ccnd2		Ncan	Ccnd2
Cdca5			Klf10
Top2a			Lxn
			Mms22l
			Mns1

## Sheet: GO Rorb up
ID	Description	GeneRatio	BgRatio	pvalue	p.adjust	qvalue	geneID	Count
GO:0008015	blood circulation	21/256	488/23210	1.29066e-07	0.000411076	0.000323753	Agt/Agtr1a/Apoe/Atp1a3/Cacna1g/Cbs/Ece1/Edn1/Ehd3/Gnas/Jup/Kcnma1/Mgll/Npy1r/P2ry2/Pde2a/Plcb3/Pln/Slc1a1/Tnnt1/Vegfa	21
GO:0003018	vascular process in circulatory system	13/256	206/23210	5.25091e-07	0.000651639	0.000513214	Agt/Agtr1a/Apoe/Cacna1g/Cbs/Ece1/Edn1/Kcnma1/Mgll/Npy1r/P2ry2/Pde2a/Vegfa	13
GO:0048167	regulation of synaptic plasticity	17/256	361/23210	6.13789e-07	0.000651639	0.000513214	Adgrb1/Agt/Apoe/Bdnf/Cdc20/Cyp46a1/Egr1/Fam107a/Fgf14/Grin2c/Mgll/Shank1/Shank2/Shisa6/Slc24a2/Sorcs2/Synpo	17
GO:0042445	hormone metabolic process	13/256	219/23210	1.0493e-06	0.000835508	0.000658024	Agt/Crabp1/Cyp46a1/Dhrs3/Dio2/Ece1/Ece2/Egr1/Gcnt4/Kcnma1/Pcsk5/Pcsk6/Stc2	13
GO:0035296	regulation of tube diameter	11/256	173/23210	3.7027e-06	0.00155848	0.00122741	Agt/Agtr1a/Apoe/Cacna1g/Cbs/Ece1/Edn1/Kcnma1/Mgll/Npy1r/P2ry2	11
GO:0097746	regulation of blood vessel diameter	11/256	173/23210	3.7027e-06	0.00155848	0.00122741	Agt/Agtr1a/Apoe/Cacna1g/Cbs/Ece1/Edn1/Kcnma1/Mgll/Npy1r/P2ry2	11
GO:0050890	cognition	15/256	326/23210	3.77739e-06	0.00155848	0.00122741	Agt/Apoe/Atp1a3/Bdnf/Camk4/Chrna4/Egr1/Fam107a/Gnas/Lmx1b/Ndrg4/Shank1/Shank2/Slc24a2/Synpo	15
GO:0035150	regulation of tube size	11/256	174/23210	3.91454e-06	0.00155848	0.00122741	Agt/Agtr1a/Apoe/Cacna1g/Cbs/Ece1/Edn1/Kcnma1/Mgll/Npy1r/P2ry2	11
GO:0001503	ossification	16/256	381/23210	5.74478e-06	0.00203301	0.00160115	Alpl/Cbs/Chrd/Dhrs3/Gli2/Gnas/Gpc3/Jag1/Ltf/P2ry2/Rorb/S1pr1/Tmem119/Tph1/Vegfa/Wnt7b	16
GO:0014820	tonic smooth muscle contraction	4/256	13/23210	9.55857e-06	0.00304441	0.00239769	Agt/Cacna1g/Edn1/Mylk	4
GO:0030278	regulation of ossification	12/256	233/23210	1.16766e-05	0.0033809	0.00266271	Chrd/Dhrs3/Gnas/Jag1/Ltf/P2ry2/Rorb/S1pr1/Tmem119/Tph1/Vegfa/Wnt7b	12
GO:0001822	kidney development	13/256	281/23210	1.59085e-05	0.00422239	0.00332544	Agt/Agtr1a/Bdnf/Cdkn1c/Egr1/Gcnt4/Gli2/Glis2/Gpc3/Jag1/Pcsk5/Vegfa/Wnt7b	13
GO:0034329	cell junction assembly	15/256	376/23210	2.05983e-05	0.00457194	0.00360074	Adgrb1/Agt/Bdnf/Cdh24/Fam107a/Flrt1/Jup/Micall2/Nptxr/Rhoc/Sema4a/Shank1/Shank2/Ugt8a/Vegfa	15
GO:0007623	circadian rhythm	11/256	208/23210	2.11833e-05	0.00457194	0.00360074	Arntl/Bdnf/Ciart/Dbp/Dpyd/Egr1/Kcna2/Kcnma1/Npas2/Nr1d1/Rorb	11
GO:0008361	regulation of cell size	11/256	209/23210	2.21454e-05	0.00457194	0.00360074	Apoe/Bdnf/Edn1/Kcnma1/Mgll/Omg/Rap1gap2/Rnd2/Sema4a/Sema7a/Vegfa	11
GO:0048511	rhythmic process	13/256	291/23210	2.29674e-05	0.00457194	0.00360074	Agt/Arntl/Bdnf/Ciart/Dbp/Dpyd/Egr1/Hlf/Kcna2/Kcnma1/Npas2/Nr1d1/Rorb	13
GO:0007626	locomotory behavior	12/256	254/23210	2.74896e-05	0.00503141	0.00396261	Apoe/Atp1a3/Chrna4/Ciart/Egr1/Fgf14/Kcnma1/Lmx1b/Lsamp/Npas2/Npy1r/Selenop	12
GO:0007613	memory	9/256	144/23210	3.27161e-05	0.00503141	0.00396261	Apoe/Atp1a3/Bdnf/Camk4/Egr1/Lmx1b/Shank1/Shank2/Slc24a2	9
GO:0055074	calcium ion homeostasis	17/256	489/23210	3.37659e-05	0.00503141	0.00396261	Ackr4/Agt/Agtr1a/Apoe/Cacna1g/Edn1/Gnas/Grin2c/Gsto1/Npy1r/P2ry2/Plcb3/Pln/S1pr1/Slc24a2/Stc2/Synpo	17
GO:0072001	renal system development	13/256	302/23210	3.37705e-05	0.00503141	0.00396261	Agt/Agtr1a/Bdnf/Cdkn1c/Egr1/Gcnt4/Gli2/Glis2/Gpc3/Jag1/Pcsk5/Vegfa/Wnt7b	13
GO:0048588	developmental cell growth	12/256	260/23210	3.45374e-05	0.00503141	0.00396261	Agt/Apoe/Bdnf/Edn1/Flrt1/Mgll/Omg/Rnd2/Sema4a/Sema7a/Trip10/Vegfa	12
GO:0032368	regulation of lipid transport	8/256	112/23210	3.47539e-05	0.00503141	0.00396261	Acsl6/Agt/Agtr1a/Apoe/Dgat1/Edn1/Ldlrap1/P2ry2	8
GO:0048638	regulation of developmental growth	15/256	401/23210	4.31506e-05	0.00597542	0.00470608	Agt/Apoe/Bdnf/Edn1/Gnas/Mgll/Npy1r/Omg/Pim1/Rnd2/Sema4a/Sema7a/Stc2/Trip10/Vegfa	15
GO:0016486	peptide hormone processing	4/256	19/23210	4.91838e-05	0.00634308	0.00499564	Ece1/Ece2/Pcsk5/Pcsk6	4
GO:0060560	developmental growth involved in morphogenesis	12/256	270/23210	4.97887e-05	0.00634308	0.00499564	Apoe/Bdnf/Flrt1/Mgll/Nat8f3/Omg/Rnd2/S1pr1/Sema4a/Sema7a/Vegfa/Wnt7b	12
GO:0010976	positive regulation of neuron projection development	14/256	362/23210	5.43634e-05	0.00665952	0.00524486	Acsl6/Agt/Apoe/Bdnf/Cxcl5/Dcc/Ndrg4/P2ry2/Plppr5/Rnd2/Sema7a/Shank1/Shank2/Vegfa	14
GO:0048512	circadian behavior	6/256	61/23210	5.67415e-05	0.00669339	0.00527154	Ciart/Egr1/Kcna2/Kcnma1/Npas2/Nr1d1	6
GO:0140448	signaling receptor ligand precursor processing	4/256	20/23210	6.09483e-05	0.00693287	0.00546015	Ece1/Ece2/Pcsk5/Pcsk6	4
GO:0007622	rhythmic behavior	6/256	63/23210	6.81689e-05	0.00748683	0.00589643	Ciart/Egr1/Kcna2/Kcnma1/Npas2/Nr1d1	6
GO:0046394	carboxylic acid biosynthetic process	12/256	281/23210	7.29935e-05	0.00751497	0.00591859	Abcd2/Acot11/Acot7/Acsbg1/Agt/Bcat1/Cbs/Edn1/Glul/Gsto1/Mgll/Nr1d1	12
GO:0045475	locomotor rhythm	4/256	21/23210	7.46386e-05	0.00751497	0.00591859	Ciart/Egr1/Kcnma1/Npas2	4
GO:0016053	organic acid biosynthetic process	12/256	282/23210	7.55036e-05	0.00751497	0.00591859	Abcd2/Acot11/Acot7/Acsbg1/Agt/Bcat1/Cbs/Edn1/Glul/Gsto1/Mgll/Nr1d1	12
GO:0006874	cellular calcium ion homeostasis	16/256	473/23210	7.92534e-05	0.00764916	0.00602427	Ackr4/Agt/Agtr1a/Apoe/Cacna1g/Edn1/Grin2c/Gsto1/Npy1r/P2ry2/Plcb3/Pln/S1pr1/Slc24a2/Stc2/Synpo	16
GO:0061387	regulation of extent of cell growth	8/256	127/23210	8.50227e-05	0.00796462	0.00627273	Apoe/Bdnf/Mgll/Omg/Rnd2/Sema4a/Sema7a/Vegfa	8
GO:0051017	actin filament bundle assembly	9/256	165/23210	9.42557e-05	0.00857726	0.00675522	Eln/Fam107a/Lcp1/Myo1b/Rhoc/Rnd2/S1pr1/Shank1/Synpo	9
GO:0045669	positive regulation of osteoblast differentiation	6/256	68/23210	0.000104884	0.00903754	0.00711772	Gnas/Jag1/Ltf/Tmem119/Vegfa/Wnt7b	6
GO:0007611	learning or memory	12/256	292/23210	0.000104989	0.00903754	0.00711772	Agt/Apoe/Atp1a3/Bdnf/Camk4/Egr1/Lmx1b/Ndrg4/Shank1/Shank2/Slc24a2/Synpo	12
GO:0061572	actin filament bundle organization	9/256	168/23210	0.000108165	0.00906593	0.00714008	Eln/Fam107a/Lcp1/Myo1b/Rhoc/Rnd2/S1pr1/Shank1/Synpo	9
GO:2000027	regulation of animal organ morphogenesis	10/256	209/23210	0.000115613	0.00944174	0.00743606	Agt/Agtr1a/Bdnf/Dact1/Edn1/Gpc3/Jag1/Pim1/Vegfa/Wnt7b	10
GO:0001655	urogenital system development	13/256	346/23210	0.000133534	0.0106326	0.00837399	Agt/Agtr1a/Bdnf/Cdkn1c/Egr1/Gcnt4/Gli2/Glis2/Gpc3/Jag1/Pcsk5/Vegfa/Wnt7b	13
GO:0072503	cellular divalent inorganic cation homeostasis	16/256	497/23210	0.000140155	0.0108876	0.0085748	Ackr4/Agt/Agtr1a/Apoe/Cacna1g/Edn1/Grin2c/Gsto1/Npy1r/P2ry2/Plcb3/Pln/S1pr1/Slc24a2/Stc2/Synpo	16
GO:0035336	long-chain fatty-acyl-CoA metabolic process	3/256	10/23210	0.000150282	0.0112867	0.00888912	Acot7/Acsl6/Dgat1	3
GO:0014821	phasic smooth muscle contraction	4/256	25/23210	0.00015238	0.0112867	0.00888912	Agt/Edn1/Kcnma1/Npy1r	4
GO:0050808	synapse organization	15/256	451/23210	0.000159096	0.0113085	0.00890629	Adgrb1/Apoe/Bdnf/Cdc20/Dact1/Flrt1/Frmpd4/Lmx1b/Nptxr/Sema4a/Shank1/Shank2/Shisa6/Synpo/Wnt7b	15
GO:0030099	myeloid cell differentiation	14/256	401/23210	0.000159775	0.0113085	0.00890629	Camk4/Car2/Cdkn1c/Gnas/Gpc3/Hba-a1/Hba-a2/Heph/Jag1/Klf2/Nbeal2/Ncapg2/Tspan2/Vegfa	14
GO:0035637	multicellular organismal signaling	8/256	141/23210	0.000175949	0.0120058	0.00945546	Agt/Cacna1g/Ehd3/Jup/Kcna2/Kcnma1/Kcnmb4/Pln	8
GO:0007263	nitric oxide mediated signal transduction	4/256	26/23210	0.000178532	0.0120058	0.00945546	Apoe/Cbs/Pde2a/Vegfa	4
GO:0046879	hormone secretion	13/256	357/23210	0.000181575	0.0120058	0.00945546	Agt/Agtr1a/Arntl/Dgat1/Dio2/Edn1/Enho/Glul/Gnas/Nnat/Npy1r/Nr1d1/Ptprn2	13
GO:0045667	regulation of osteoblast differentiation	8/256	142/23210	0.000184705	0.0120058	0.00945546	Chrd/Gnas/Jag1/Ltf/Rorb/Tmem119/Vegfa/Wnt7b	8
GO:1905952	regulation of lipid localization	8/256	143/23210	0.000193815	0.0122628	0.00965784	Acsl6/Agt/Agtr1a/Apoe/Dgat1/Edn1/Ldlrap1/P2ry2	8
GO:0045666	positive regulation of neuron differentiation	15/256	461/23210	0.000201584	0.0122628	0.00965784	Acsl6/Agt/Apoe/Bdnf/Cxcl5/Dcc/Gli2/Ndrg4/P2ry2/Plppr5/Rnd2/Sema7a/Shank1/Shank2/Vegfa	15
GO:0010872	regulation of cholesterol esterification	3/256	11/23210	0.000204954	0.0122628	0.00965784	Agt/Agtr1a/Apoe	3
GO:0014824	artery smooth muscle contraction	3/256	11/23210	0.000204954	0.0122628	0.00965784	Agt/Cacna1g/Edn1	3
GO:0009914	hormone transport	13/256	362/23210	0.000207909	0.0122628	0.00965784	Agt/Agtr1a/Arntl/Dgat1/Dio2/Edn1/Enho/Glul/Gnas/Nnat/Npy1r/Nr1d1/Ptprn2	13
GO:0055067	monovalent inorganic cation homeostasis	8/256	148/23210	0.000245083	0.0141926	0.0111777	Agt/Agtr1a/Atp1a3/Car2/Edn1/Gnas/Kcnma1/Rogdi	8
GO:0060537	muscle tissue development	15/256	472/23210	0.000259358	0.0145056	0.0114242	Agt/Arntl/Bdnf/Edn1/Egr1/Eln/Hlf/Megf10/Mylk/Pim1/Pln/S1pr1/Svil/Trip10/Vegfa	15
GO:0043270	positive regulation of ion transport	12/256	322/23210	0.000259597	0.0145056	0.0114242	Acsl6/Agt/Agtr1a/Apoe/Chrna4/Edn1/Ehd3/Fgf14/Gnas/Gsto1/Mylk/P2ry2	12
GO:0010749	regulation of nitric oxide mediated signal transduction	3/256	12/23210	0.000271047	0.0148842	0.0117224	Cbs/Pde2a/Vegfa	3
GO:0007517	muscle organ development	14/256	424/23210	0.000282487	0.015119	0.0119073	Adgrb1/Arntl/Bdnf/Des/Edn1/Egr1/Eln/Hlf/Megf10/Mylk/Pim1/S1pr1/Svil/Trip10	14
GO:0051480	regulation of cytosolic calcium ion concentration	13/256	374/23210	0.000284817	0.015119	0.0119073	Ackr4/Agt/Agtr1a/Cacna1g/Edn1/Grin2c/Gsto1/Npy1r/P2ry2/Plcb3/Pln/S1pr1/Synpo	13
GO:0007204	positive regulation of cytosolic calcium ion concentration	12/256	327/23210	0.00029856	0.0155888	0.0122773	Ackr4/Agt/Agtr1a/Cacna1g/Edn1/Grin2c/Gsto1/P2ry2/Plcb3/Pln/S1pr1/Synpo	12
GO:0035640	exploration behavior	4/256	30/23210	0.000316131	0.0162399	0.0127901	Apoe/Chrna4/Lsamp/Shank2	4
GO:0001558	regulation of cell growth	14/256	431/23210	0.0003331	0.01684	0.0132628	Agt/Apoe/Bdnf/Cxcl16/Edn1/Fam107a/Kif26a/Mgll/Omg/Rnd2/Sema4a/Sema7a/Trip10/Vegfa	14
GO:1990845	adaptive thermogenesis	8/256	156/23210	0.000349841	0.0173594	0.0136718	Acot11/Arntl/Dio2/Gnas/Il4ra/Nr1d1/Ucp3/Vegfa	8
GO:0001958	endochondral ossification	4/256	31/23210	0.00035984	0.0173594	0.0136718	Alpl/Cbs/Gnas/Tmem119	4
GO:0036075	replacement ossification	4/256	31/23210	0.00035984	0.0173594	0.0136718	Alpl/Cbs/Gnas/Tmem119	4
GO:0010594	regulation of endothelial cell migration	8/256	157/23210	0.000365173	0.0173594	0.0136718	Adgrb1/Agt/Apoe/Dnaja4/Glul/Jup/Sema4a/Vegfa	8
GO:0044070	regulation of anion transport	7/256	120/23210	0.000377615	0.0174185	0.0137184	Acsl6/Agt/Apoe/Car2/Edn1/P2ry2/Stc2	7
GO:0001649	osteoblast differentiation	9/256	199/23210	0.000382825	0.0174185	0.0137184	Chrd/Gli2/Gnas/Jag1/Ltf/Rorb/Tmem119/Vegfa/Wnt7b	9
GO:0043542	endothelial cell migration	9/256	199/23210	0.000382825	0.0174185	0.0137184	Adgrb1/Agt/Apoe/Dnaja4/Glul/Jup/Loxl2/Sema4a/Vegfa	9
GO:0042391	regulation of membrane potential	14/256	439/23210	0.000400279	0.0179562	0.0141418	Atp1a3/Bdnf/Cacna1g/Chrna4/Edn1/Ehd3/Fgf14/Grin2c/Jup/Kcna2/Kcnma1/Kcnmb4/Shank1/Shank2	14
GO:0006936	muscle contraction	11/256	291/23210	0.000413754	0.0183029	0.0144149	Agt/Atp1a3/Cacna1g/Edn1/Ehd3/Jup/Kcnma1/Mylk/Npy1r/Pln/Tnnt1	11
GO:0034433	steroid esterification	3/256	14/23210	0.000441191	0.0187134	0.0147382	Agt/Agtr1a/Apoe	3
GO:0034434	sterol esterification	3/256	14/23210	0.000441191	0.0187134	0.0147382	Agt/Agtr1a/Apoe	3
GO:0034435	cholesterol esterification	3/256	14/23210	0.000441191	0.0187134	0.0147382	Agt/Agtr1a/Apoe	3
GO:0061337	cardiac conduction	5/256	58/23210	0.000446537	0.0187134	0.0147382	Agt/Cacna1g/Ehd3/Jup/Pln	5
GO:0001666	response to hypoxia	9/256	204/23210	0.000458537	0.0187576	0.014773	Cbs/Chrna4/Ece1/Edn1/Egr1/Kcnma1/Loxl2/Ucp3/Vegfa	9
GO:0031960	response to corticosteroid	6/256	89/23210	0.000459371	0.0187576	0.014773	Acsbg1/Agtr1a/Alpl/Fam107a/Kcnma1/Zfp36l2	6
GO:0014706	striated muscle tissue development	14/256	449/23210	0.000500259	0.0197143	0.0155264	Agt/Arntl/Bdnf/Edn1/Egr1/Eln/Hlf/Megf10/Pim1/Pln/S1pr1/Svil/Trip10/Vegfa	14
GO:0003012	muscle system process	13/256	397/23210	0.000501368	0.0197143	0.0155264	Agt/Atp1a3/Cacna1g/Ece1/Edn1/Ehd3/Jup/Kcnma1/Mylk/Npy1r/Pln/Tnnt1/Trip10	13
GO:0032535	regulation of cellular component size	13/256	397/23210	0.000501368	0.0197143	0.0155264	Apoe/Bdnf/Edn1/Eln/Kcnma1/Mgll/Omg/Rap1gap2/Rnd2/Sema4a/Sema7a/Vegfa/Wnt7b	13
GO:0035337	fatty-acyl-CoA metabolic process	3/256	15/23210	0.000547006	0.0207406	0.0163348	Acot7/Acsl6/Dgat1	3
GO:0042759	long-chain fatty acid biosynthetic process	3/256	15/23210	0.000547006	0.0207406	0.0163348	Acot11/Acot7/Acsbg1	3
GO:0098962	regulation of postsynaptic neurotransmitter receptor activity	3/256	15/23210	0.000547006	0.0207406	0.0163348	Chrna4/Nptxr/Shisa6	3
GO:0045940	positive regulation of steroid metabolic process	4/256	35/23210	0.000578457	0.0212673	0.0167495	Agt/Agtr1a/Apoe/Nr1d1	4
GO:0060292	long-term synaptic depression	4/256	35/23210	0.000578457	0.0212673	0.0167495	Mgll/Shank2/Slc24a2/Sorcs2	4
GO:0001676	long-chain fatty acid metabolic process	6/256	93/23210	0.000580927	0.0212673	0.0167495	Acot11/Acot7/Acsbg1/Acsl6/Dagla/Mgll	6
GO:2001257	regulation of cation channel activity	8/256	169/23210	0.00059577	0.0215628	0.0169823	Chrna4/Ehd3/Fgf14/Gsto1/Pln/Shank1/Shank2/Shisa6	8
GO:0007612	learning	8/256	171/23210	0.000643669	0.0221596	0.0174523	Agt/Atp1a3/Bdnf/Ndrg4/Shank1/Shank2/Slc24a2/Synpo	8
GO:0001702	gastrulation with mouth forming second	4/256	36/23210	0.00064517	0.0221596	0.0174523	Chrd/Dact1/Nat8f1/Nat8f3	4
GO:0048169	regulation of long-term neuronal synaptic plasticity	4/256	36/23210	0.00064517	0.0221596	0.0174523	Agt/Bdnf/Egr1/Synpo	4
GO:0048639	positive regulation of developmental growth	9/256	214/23210	0.000647046	0.0221596	0.0174523	Agt/Apoe/Bdnf/Edn1/Pim1/Rnd2/Sema7a/Trip10/Vegfa	9
GO:0060047	heart contraction	9/256	214/23210	0.000647046	0.0221596	0.0174523	Agt/Atp1a3/Cacna1g/Edn1/Ehd3/Jup/Pln/Slc1a1/Tnnt1	9
GO:0099601	regulation of neurotransmitter receptor activity	5/256	63/23210	0.000655045	0.0221949	0.0174801	Chrna4/Nptxr/Shank1/Shank2/Shisa6	5
GO:0043117	positive regulation of vascular permeability	3/256	16/23210	0.000667767	0.0223878	0.017632	Apoe/Pde2a/Vegfa	3
GO:0031644	regulation of nervous system process	8/256	173/23210	0.00069463	0.0230458	0.0181502	Agt/Chrna4/Edn1/Mgll/Nptxr/Shank1/Shank2/Shisa6	8
GO:0044282	small molecule catabolic process	11/256	311/23210	0.000718313	0.0233707	0.0184062	Abcd2/Acot7/Apoe/Bcat1/Crabp1/Cyp46a1/Dpyd/Faah/Gcat/Hdc/Prodh	11
GO:0031346	positive regulation of cell projection organization	14/256	466/23210	0.0007191	0.0233707	0.0184062	Acsl6/Agt/Apoe/Bdnf/Cxcl5/Dcc/Ndrg4/P2ry2/Plppr5/Rnd2/Sema7a/Shank1/Shank2/Vegfa	14
GO:0006633	fatty acid biosynthetic process	7/256	134/23210	0.000731591	0.0235365	0.0185368	Abcd2/Acot11/Acot7/Acsbg1/Agt/Edn1/Mgll	7
GO:1903793	positive regulation of anion transport	5/256	65/23210	0.000756147	0.0239317	0.018848	Acsl6/Agt/Apoe/Edn1/P2ry2	5
GO:0045598	regulation of fat cell differentiation	7/256	135/23210	0.000764475	0.0239317	0.018848	Arntl/Dact1/Jag1/Nr1d1/Tph1/Vegfa/Zfp36l2	7
GO:0072080	nephron tubule development	6/256	98/23210	0.000766415	0.0239317	0.018848	Agt/Agtr1a/Gpc3/Jag1/Vegfa/Wnt7b	6
GO:0050807	regulation of synapse organization	10/256	266/23210	0.000784043	0.0241329	0.0190065	Adgrb1/Apoe/Bdnf/Cdc20/Flrt1/Frmpd4/Nptxr/Sema4a/Shank2/Shisa6	10
GO:0007616	long-term memory	4/256	38/23210	0.000794643	0.0241329	0.0190065	Apoe/Camk4/Egr1/Shank1	4
GO:0060993	kidney morphogenesis	6/256	99/23210	0.000808448	0.0241329	0.0190065	Agt/Agtr1a/Gcnt4/Gpc3/Vegfa/Wnt7b	6
GO:0032922	circadian regulation of gene expression	5/256	66/23210	0.000810858	0.0241329	0.0190065	Arntl/Ciart/Egr1/Npas2/Nr1d1	5
GO:0040013	negative regulation of locomotion	11/256	316/23210	0.000818323	0.0241329	0.0190065	Adgrb1/Apoe/Chrd/Dnaja4/Jag1/Jup/Mmp28/Ndrg4/Rabgef1/Sema4a/Sema7a	11
GO:0051271	negative regulation of cellular component movement	11/256	316/23210	0.000818323	0.0241329	0.0190065	Adgrb1/Apoe/Chrd/Dnaja4/Jag1/Jup/Mmp28/Ndrg4/Rabgef1/Sema4a/Sema7a	11
GO:0045778	positive regulation of ossification	6/256	100/23210	0.000852238	0.0248057	0.0195363	Gnas/Jag1/Ltf/Tmem119/Vegfa/Wnt7b	6
GO:0001659	temperature homeostasis	8/256	179/23210	0.000867316	0.0248057	0.0195363	Acot11/Arntl/Dio2/Egr1/Gnas/Il4ra/Nr1d1/Vegfa	8
GO:0048168	regulation of neuronal synaptic plasticity	5/256	67/23210	0.000868466	0.0248057	0.0195363	Agt/Bdnf/Egr1/Shisa6/Synpo	5
GO:0010613	positive regulation of cardiac muscle hypertrophy	4/256	39/23210	0.000877857	0.0248057	0.0195363	Agt/Ece1/Edn1/Trip10	4
GO:0003015	heart process	9/256	224/23210	0.000894665	0.0248057	0.0195363	Agt/Atp1a3/Cacna1g/Edn1/Ehd3/Jup/Pln/Slc1a1/Tnnt1	9
GO:0110110	positive regulation of animal organ morphogenesis	6/256	101/23210	0.000897833	0.0248057	0.0195363	Agt/Agtr1a/Edn1/Jag1/Pim1/Vegfa	6
GO:0006816	calcium ion transport	13/256	423/23210	0.000900426	0.0248057	0.0195363	Agt/Agtr1a/Cacna1g/Chrna4/Ehd3/Fgf14/Grin2c/Gsto1/Mylk/Plcb3/Pln/Slc24a2/Stc2	13
GO:0030198	extracellular matrix organization	10/256	271/23210	0.000903442	0.0248057	0.0195363	Agt/Eln/Foxf2/Gfod2/Lcp1/Lmx1b/Loxl2/Mmp15/Mmp28/Olfml2a	10
GO:0034765	regulation of ion transmembrane transport	14/256	478/23210	0.000918355	0.0249997	0.0196891	Acsl6/Agt/Agtr1a/Chrna4/Ehd3/Fgf14/Gsto1/Kcna2/Kcnj14/Kcnma1/Pln/Shank1/Shank2/Shisa6	14
GO:0043062	extracellular structure organization	10/256	272/23210	0.000929027	0.0250759	0.0197491	Agt/Eln/Foxf2/Gfod2/Lcp1/Lmx1b/Loxl2/Mmp15/Mmp28/Olfml2a	10
GO:0019218	regulation of steroid metabolic process	6/256	102/23210	0.000945285	0.0253003	0.0199258	Agt/Agtr1a/Apoe/Egr1/Kcnma1/Nr1d1	6
GO:0009409	response to cold	4/256	40/23210	0.000967024	0.0254543	0.0200471	Acot11/Agt/Dio2/Ucp3	4
GO:0014742	positive regulation of muscle hypertrophy	4/256	40/23210	0.000967024	0.0254543	0.0200471	Agt/Ece1/Edn1/Trip10	4
GO:0019932	second-messenger-mediated signaling	13/256	427/23210	0.000980757	0.0256042	0.0201652	Ackr4/Adgrb1/Agtr1a/Apoe/Cbs/Ece1/Edn1/Gnas/Grk5/Gsto1/Pde2a/Pln/Vegfa	13
GO:0032370	positive regulation of lipid transport	5/256	69/23210	0.000992759	0.0257068	0.020246	Acsl6/Apoe/Edn1/Ldlrap1/P2ry2	5
GO:0006631	fatty acid metabolic process	12/256	376/23210	0.0010215	0.0260039	0.0204799	Abcd2/Acot11/Acot7/Acsbg1/Acsl6/Agt/Dagla/Dgat1/Edn1/Faah/Mgll/Ucp3	12
GO:0106106	cold-induced thermogenesis	7/256	142/23210	0.00102872	0.0260039	0.0204799	Acot11/Arntl/Dio2/Gnas/Il4ra/Nr1d1/Vegfa	7
GO:0120161	regulation of cold-induced thermogenesis	7/256	142/23210	0.00102872	0.0260039	0.0204799	Acot11/Arntl/Dio2/Gnas/Il4ra/Nr1d1/Vegfa	7
GO:0050803	regulation of synapse structure or activity	10/256	276/23210	0.00103739	0.0260163	0.0204898	Adgrb1/Apoe/Bdnf/Cdc20/Flrt1/Frmpd4/Nptxr/Sema4a/Shank2/Shisa6	10
GO:0061326	renal tubule development	6/256	104/23210	0.00104596	0.0260263	0.0204977	Agt/Agtr1a/Gpc3/Jag1/Vegfa/Wnt7b	6
GO:0072073	kidney epithelium development	7/256	143/23210	0.0010717	0.0261834	0.0206213	Agt/Agtr1a/Bdnf/Gpc3/Jag1/Vegfa/Wnt7b	7
GO:0072330	monocarboxylic acid biosynthetic process	8/256	185/23210	0.00107289	0.0261834	0.0206213	Abcd2/Acot11/Acot7/Acsbg1/Agt/Edn1/Mgll/Nr1d1	8
GO:0036293	response to decreased oxygen levels	9/256	230/23210	0.00107693	0.0261834	0.0206213	Cbs/Chrna4/Ece1/Edn1/Egr1/Kcnma1/Loxl2/Ucp3/Vegfa	9
GO:0034754	cellular hormone metabolic process	6/256	105/23210	0.00109928	0.0265243	0.0208898	Crabp1/Cyp46a1/Dhrs3/Ece1/Egr1/Kcnma1	6
GO:0010876	lipid localization	12/256	380/23210	0.00111811	0.0267759	0.021088	Acsl6/Agt/Agtr1a/Apoe/Atp11c/B4galnt1/Dgat1/Edn1/Ldlrap1/P2ry2/Slco1c1/Slco2a1	12
GO:0014812	muscle cell migration	6/256	106/23210	0.00115466	0.0272415	0.0214547	Agt/Egr1/Megf10/Ndrg4/P2ry2/Pcsk5	6
GO:0048661	positive regulation of smooth muscle cell proliferation	6/256	106/23210	0.00115466	0.0272415	0.0214547	Agt/Edn1/Egr1/Ldlrap1/S1pr1/Vegfa	6
GO:0072006	nephron development	7/256	146/23210	0.00120913	0.0280266	0.022073	Agt/Agtr1a/Egr1/Gpc3/Jag1/Vegfa/Wnt7b	7
GO:0097756	negative regulation of blood vessel diameter	6/256	107/23210	0.00121216	0.0280266	0.022073	Agt/Agtr1a/Cacna1g/Edn1/Mgll/Npy1r	6
GO:0033002	muscle cell proliferation	9/256	234/23210	0.00121434	0.0280266	0.022073	Agt/Edn1/Egr1/Ldlrap1/Megf10/Ndrg4/Pim1/S1pr1/Vegfa	9
GO:0070498	interleukin-1-mediated signaling pathway	3/256	20/23210	0.0013158	0.0301497	0.0237451	Egr1/Il1r1/Irak2	3
GO:0072009	nephron epithelium development	6/256	109/23210	0.0013337	0.0303417	0.0238963	Agt/Agtr1a/Gpc3/Jag1/Vegfa/Wnt7b	6
GO:0045444	fat cell differentiation	9/256	238/23210	0.00136558	0.0306647	0.0241507	Arntl/Dact1/Grk5/Jag1/Nr1d1/Selenbp1/Tph1/Vegfa/Zfp36l2	9
GO:1901890	positive regulation of cell junction assembly	6/256	110/23210	0.00139786	0.0306647	0.0241507	Adgrb1/Agt/Bdnf/Flrt1/Sema4a/Vegfa	6
GO:0090257	regulation of muscle system process	9/256	239/23210	0.00140566	0.0306647	0.0241507	Agt/Ece1/Edn1/Ehd3/Jup/Kcnma1/Pln/Tnnt1/Trip10	9
GO:1903522	regulation of blood circulation	9/256	239/23210	0.00140566	0.0306647	0.0241507	Agt/Agtr1a/Cacna1g/Edn1/Ehd3/Jup/Npy1r/Pln/Slc1a1	9
GO:0042180	cellular ketone metabolic process	8/256	193/23210	0.00140567	0.0306647	0.0241507	Abcd2/Agt/Cyp46a1/Dgat1/Egr1/Fdxr/Kcnma1/Nr1d1	8
GO:0048771	tissue remodeling	8/256	193/23210	0.00140567	0.0306647	0.0241507	Agt/Car2/Cbs/Jag1/S1pr1/Tmem119/Tph1/Vegfa	8
GO:0006869	lipid transport	11/256	339/23210	0.00143913	0.0309066	0.0243412	Acsl6/Agt/Agtr1a/Apoe/Atp11c/Dgat1/Edn1/Ldlrap1/P2ry2/Slco1c1/Slco2a1	11
GO:0032386	regulation of intracellular transport	11/256	339/23210	0.00143913	0.0309066	0.0243412	Camk4/Il4ra/Jup/Lcp1/Ldlrap1/Lmx1b/Ndrg4/Pln/Rabgef1/Reep1/Reep2	11
GO:0007043	cell-cell junction assembly	6/256	111/23210	0.00146434	0.0309066	0.0243412	Agt/Cdh24/Jup/Micall2/Rhoc/Ugt8a	6
GO:0030307	positive regulation of cell growth	8/256	195/23210	0.00150048	0.0309066	0.0243412	Apoe/Bdnf/Cxcl16/Edn1/Rnd2/Sema7a/Trip10/Vegfa	8
GO:0019228	neuronal action potential	4/256	45/23210	0.00151012	0.0309066	0.0243412	Cacna1g/Kcna2/Kcnma1/Kcnmb4	4
GO:0090184	positive regulation of kidney development	4/256	45/23210	0.00151012	0.0309066	0.0243412	Agt/Agtr1a/Egr1/Vegfa	4
GO:0015732	prostaglandin transport	3/256	21/23210	0.00152265	0.0309066	0.0243412	Edn1/P2ry2/Slco2a1	3
GO:2000193	positive regulation of fatty acid transport	3/256	21/23210	0.00152265	0.0309066	0.0243412	Acsl6/Edn1/P2ry2	3
GO:0006939	smooth muscle contraction	6/256	112/23210	0.0015332	0.0309066	0.0243412	Agt/Cacna1g/Edn1/Kcnma1/Mylk/Npy1r	6
GO:0030516	regulation of axon extension	6/256	112/23210	0.0015332	0.0309066	0.0243412	Apoe/Bdnf/Mgll/Sema4a/Sema7a/Vegfa	6
GO:0060078	regulation of postsynaptic membrane potential	6/256	112/23210	0.0015332	0.0309066	0.0243412	Bdnf/Chrna4/Fgf14/Grin2c/Shank1/Shank2	6
GO:1905330	regulation of morphogenesis of an epithelium	6/256	112/23210	0.0015332	0.0309066	0.0243412	Agt/Agtr1a/Dact1/Gpc3/Vegfa/Wnt7b	6
GO:0042692	muscle cell differentiation	12/256	395/23210	0.0015506	0.0310608	0.0244627	Adgrb1/Agt/Bdnf/Edn1/Il4ra/Megf10/Tmem119/Tmem204/Tnnt1/Trip10/Vegfa/Wnt7b	12
GO:0032456	endocytic recycling	4/256	46/23210	0.00163978	0.0326418	0.0257078	Ehd3/Micall2/Ndrg4/Rab11fip4	4
GO:0044242	cellular lipid catabolic process	8/256	199/23210	0.00170531	0.0337354	0.0265691	Abcd2/Acot7/Apoe/Crabp1/Dagla/Faah/Mgll/Plcb3	8
GO:0061515	myeloid cell development	5/256	78/23210	0.00172122	0.0338401	0.0266515	Hba-a1/Hba-a2/Klf2/Nbeal2/Tspan2	5
GO:0046883	regulation of hormone secretion	10/256	296/23210	0.00174568	0.0341104	0.0268645	Agt/Agtr1a/Arntl/Edn1/Enho/Glul/Gnas/Nnat/Npy1r/Nr1d1	10
GO:1901888	regulation of cell junction assembly	8/256	200/23210	0.00175982	0.034177	0.0269169	Adgrb1/Agt/Bdnf/Fam107a/Flrt1/Nptxr/Sema4a/Vegfa	8
GO:0001990	regulation of systemic arterial blood pressure by hormone	4/256	47/23210	0.00177697	0.0343009	0.0270145	Agt/Agtr1a/Ece1/Edn1	4
GO:0046942	carboxylic acid transport	10/256	299/23210	0.00187951	0.0360618	0.0284013	Acsl6/Agt/Apoe/Bdnf/Edn1/P2ry2/Sfxn2/Slc1a1/Slco1c1/Slco2a1	10
GO:0032892	positive regulation of organic acid transport	4/256	48/23210	0.00192192	0.0362877	0.0285792	Acsl6/Agt/Edn1/P2ry2	4
GO:0042088	T-helper 1 type immune response	4/256	48/23210	0.00192192	0.0362877	0.0285792	Il1r1/Il4ra/Sema4a/Vegfa	4
GO:0050805	negative regulation of synaptic transmission	5/256	80/23210	0.00192547	0.0362877	0.0285792	Bdnf/Mgll/Shank2/Slc24a2/Sorcs2	5
GO:0090190	positive regulation of branching involved in ureteric bud morphogenesis	3/256	23/23210	0.00199483	0.037243	0.0293316	Agt/Agtr1a/Vegfa	3
GO:0060349	bone morphogenesis	6/256	118/23210	0.00199955	0.037243	0.0293316	Alpl/Cbs/Dhrs3/Gnas/Ltf/Tmem119	6
GO:0015849	organic acid transport	10/256	302/23210	0.00202152	0.0374334	0.0294816	Acsl6/Agt/Apoe/Bdnf/Edn1/P2ry2/Sfxn2/Slc1a1/Slco1c1/Slco2a1	10
GO:0043112	receptor metabolic process	8/256	205/23210	0.00205337	0.0375861	0.0296018	Agtr1a/Apoe/Ece1/Edn1/Ehd3/Ldlrap1/Nr1d1/Vegfa	8
GO:0050770	regulation of axonogenesis	8/256	205/23210	0.00205337	0.0375861	0.0296018	Apoe/Bdnf/Mgll/Omg/Rnd2/Sema4a/Sema7a/Vegfa	8
GO:0140353	lipid export from cell	4/256	49/23210	0.00207485	0.0377614	0.0297399	Agt/Agtr1a/Edn1/P2ry2	4
GO:0090090	negative regulation of canonical Wnt signaling pathway	6/256	119/23210	0.00208666	0.0377614	0.0297399	Apoe/Dact1/Egr1/Gpc3/Shisa6/Tle1	6
GO:0051147	regulation of muscle cell differentiation	7/256	161/23210	0.00211603	0.0380766	0.0299881	Adgrb1/Bdnf/Edn1/Il4ra/Megf10/Tmem119/Trip10	7
GO:0010596	negative regulation of endothelial cell migration	4/256	50/23210	0.00223599	0.0392679	0.0309263	Adgrb1/Apoe/Dnaja4/Jup	4
GO:0045124	regulation of bone resorption	4/256	50/23210	0.00223599	0.0392679	0.0309263	Car2/S1pr1/Tmem119/Vegfa	4
GO:0070838	divalent metal ion transport	13/256	469/23210	0.00225115	0.0392679	0.0309263	Agt/Agtr1a/Cacna1g/Chrna4/Ehd3/Fgf14/Grin2c/Gsto1/Mylk/Plcb3/Pln/Slc24a2/Stc2	13
GO:0034104	negative regulation of tissue remodeling	3/256	24/23210	0.00226137	0.0392679	0.0309263	Agt/Tmem119/Vegfa	3
GO:0035813	regulation of renal sodium excretion	3/256	24/23210	0.00226137	0.0392679	0.0309263	Agt/Edn1/Gnas	3
GO:0048670	regulation of collateral sprouting	3/256	24/23210	0.00226137	0.0392679	0.0309263	Bdnf/Omg/Rnd2	3
GO:0048660	regulation of smooth muscle cell proliferation	7/256	163/23210	0.00226854	0.0392679	0.0309263	Agt/Edn1/Egr1/Ldlrap1/Ndrg4/S1pr1/Vegfa	7
GO:0045927	positive regulation of growth	10/256	308/23210	0.00233151	0.0401398	0.031613	Agt/Apoe/Bdnf/Cxcl16/Edn1/Pim1/Rnd2/Sema7a/Trip10/Vegfa	10
GO:0008277	regulation of G protein-coupled receptor signaling pathway	6/256	122/23210	0.00236525	0.0404281	0.0318401	Ece1/Edn1/Frmpd1/Grk5/Kctd12/Mgll	6
GO:0072511	divalent inorganic cation transport	13/256	472/23210	0.00237853	0.0404281	0.0318401	Agt/Agtr1a/Cacna1g/Chrna4/Ehd3/Fgf14/Grin2c/Gsto1/Mylk/Plcb3/Pln/Slc24a2/Stc2	13
GO:0034103	regulation of tissue remodeling	5/256	84/23210	0.00238634	0.0404281	0.0318401	Agt/Car2/S1pr1/Tmem119/Vegfa	5
GO:0051153	regulation of striated muscle cell differentiation	6/256	123/23210	0.00246406	0.041524	0.0327032	Adgrb1/Bdnf/Edn1/Il4ra/Tmem119/Trip10	6
GO:0014910	regulation of smooth muscle cell migration	5/256	85/23210	0.00251307	0.0419064	0.0330044	Agt/Egr1/Ndrg4/P2ry2/Pcsk5	5
GO:0051384	response to glucocorticoid	5/256	85/23210	0.00251307	0.0419064	0.0330044	Acsbg1/Agtr1a/Alpl/Fam107a/Zfp36l2	5
GO:0061213	positive regulation of mesonephros development	3/256	25/23210	0.00254895	0.0422834	0.0333013	Agt/Agtr1a/Vegfa	3
GO:0045216	cell-cell junction organization	7/256	167/23210	0.00259888	0.0424972	0.0334697	Agt/Cdh24/Jup/Micall2/Rhoc/Ugt8a/Vegfa	7
GO:0016054	organic acid catabolic process	8/256	213/23210	0.00260187	0.0424972	0.0334697	Abcd2/Acot7/Bcat1/Crabp1/Faah/Gcat/Hdc/Prodh	8
GO:0046395	carboxylic acid catabolic process	8/256	213/23210	0.00260187	0.0424972	0.0334697	Abcd2/Acot7/Bcat1/Crabp1/Faah/Gcat/Hdc/Prodh	8
GO:0015908	fatty acid transport	5/256	86/23210	0.00264462	0.0427569	0.0336742	Acsl6/Apoe/Edn1/P2ry2/Slco2a1	5
GO:0060079	excitatory postsynaptic potential	5/256	86/23210	0.00264462	0.0427569	0.0336742	Bdnf/Chrna4/Grin2c/Shank1/Shank2	5
GO:0048659	smooth muscle cell proliferation	7/256	168/23210	0.00268697	0.0432222	0.0340407	Agt/Edn1/Egr1/Ldlrap1/Ndrg4/S1pr1/Vegfa	7
GO:0048545	response to steroid hormone	8/256	215/23210	0.00275542	0.0436041	0.0343414	Acsbg1/Agtr1a/Alpl/Arntl/Bdnf/Fam107a/Kcnma1/Zfp36l2	8
GO:0055078	sodium ion homeostasis	4/256	53/23210	0.00277078	0.0436041	0.0343414	Agt/Atp1a3/Edn1/Gnas	4
GO:1901361	organic cyclic compound catabolic process	12/256	424/23210	0.00277837	0.0436041	0.0343414	Acot7/Apoe/Csdc2/Cyp46a1/Dio2/Dpyd/Hdc/Pde2a/Prodh/Tent5c/Vegfa/Zfp36l2	12
GO:0010565	regulation of cellular ketone metabolic process	6/256	126/23210	0.00277916	0.0436041	0.0343414	Abcd2/Agt/Dgat1/Egr1/Kcnma1/Nr1d1	6
GO:0060048	cardiac muscle contraction	6/256	126/23210	0.00277916	0.0436041	0.0343414	Atp1a3/Cacna1g/Ehd3/Jup/Pln/Tnnt1	6
GO:0035812	renal sodium excretion	3/256	26/23210	0.00285814	0.0441593	0.0347786	Agt/Edn1/Gnas	3
GO:0090189	regulation of branching involved in ureteric bud morphogenesis	3/256	26/23210	0.00285814	0.0441593	0.0347786	Agt/Agtr1a/Vegfa	3
GO:2000311	regulation of AMPA receptor activity	3/256	26/23210	0.00285814	0.0441593	0.0347786	Shank1/Shank2/Shisa6	3
GO:0046890	regulation of lipid biosynthetic process	7/256	170/23210	0.00287	0.0441593	0.0347786	Abcd2/Agt/Apoe/Dgat1/Egr1/Enho/Nr1d1	7
GO:0045599	negative regulation of fat cell differentiation	4/256	54/23210	0.00296689	0.0452131	0.0356086	Arntl/Jag1/Vegfa/Zfp36l2	4
GO:0046503	glycerolipid catabolic process	4/256	54/23210	0.00296689	0.0452131	0.0356086	Apoe/Dagla/Mgll/Plcb3	4
GO:0030336	negative regulation of cell migration	9/256	268/23210	0.00304724	0.0461103	0.0363152	Adgrb1/Apoe/Chrd/Dnaja4/Jag1/Jup/Mmp28/Ndrg4/Rabgef1	9
GO:0019226	transmission of nerve impulse	5/256	89/23210	0.00306919	0.0461103	0.0363152	Agt/Cacna1g/Kcna2/Kcnma1/Kcnmb4	5
GO:1905954	positive regulation of lipid localization	5/256	89/23210	0.00306919	0.0461103	0.0363152	Acsl6/Apoe/Edn1/Ldlrap1/P2ry2	5
GO:0010469	regulation of signaling receptor activity	6/256	129/23210	0.00312352	0.0464879	0.0366126	Chrna4/Ncapg2/Nptxr/Shank1/Shank2/Shisa6	6
GO:0098739	import across plasma membrane	6/256	129/23210	0.00312352	0.0464879	0.0366126	Acsl6/Agt/Agtr1a/Atp1a3/Kcnj14/Slc1a1	6
GO:1901615	organic hydroxy compound metabolic process	13/256	488/23210	0.00316195	0.0467763	0.0368398	Agtr1a/Apoe/Cyp46a1/Dhrs3/Dio2/Fdxr/Gcnt4/Hdc/Kcnma1/Ldlrap1/Nr1d1/Plcb3/Tph1	13
GO:0003044	regulation of systemic arterial blood pressure mediated by a chemical signal	4/256	55/23210	0.00317227	0.0467763	0.0368398	Agt/Agtr1a/Ece1/Edn1	4
GO:0014829	vascular smooth muscle contraction	3/256	27/23210	0.00318944	0.0468127	0.0368684	Agt/Cacna1g/Edn1	3
GO:0051924	regulation of calcium ion transport	9/256	272/23210	0.0033599	0.0488147	0.0384452	Agt/Agtr1a/Cacna1g/Ehd3/Fgf14/Gsto1/Mylk/Pln/Stc2	9
GO:0030218	erythrocyte differentiation	6/256	131/23210	0.00337015	0.0488147	0.0384452	Hba-a1/Hba-a2/Heph/Klf2/Ncapg2/Vegfa	6
GO:0048864	stem cell development	5/256	91/23210	0.00337823	0.0488147	0.0384452	Edn1/Jag1/Sema4a/Sema7a/Wnt7b	5
GO:0007588	excretion	4/256	56/23210	0.00338714	0.0488147	0.0384452	Agt/Edn1/Gnas/Kcnma1	4
GO:0001508	action potential	6/256	132/23210	0.00349877	0.0496523	0.0391048	Cacna1g/Chrna4/Jup/Kcna2/Kcnma1/Kcnmb4	6
GO:0060828	regulation of canonical Wnt signaling pathway	8/256	224/23210	0.00353601	0.0496523	0.0391048	Apoe/Arntl/Dact1/Egr1/Gpc3/Shisa6/Sox7/Tle1	8
GO:0014909	smooth muscle cell migration	5/256	92/23210	0.00354087	0.0496523	0.0391048	Agt/Egr1/Ndrg4/P2ry2/Pcsk5	5
GO:0061217	regulation of mesonephros development	3/256	28/23210	0.00354333	0.0496523	0.0391048	Agt/Agtr1a/Vegfa	3
GO:0098698	postsynaptic specialization assembly	3/256	28/23210	0.00354333	0.0496523	0.0391048	Nptxr/Shank1/Shank2	3
GO:1904861	excitatory synapse assembly	3/256	28/23210	0.00354333	0.0496523	0.0391048	Sema4a/Shank1/Shank2	3
GO:0008016	regulation of heart contraction	7/256	177/23210	0.00358678	0.0496523	0.0391048	Agt/Cacna1g/Edn1/Ehd3/Jup/Pln/Slc1a1	7
GO:0045860	positive regulation of protein kinase activity	12/256	438/23210	0.00360546	0.0496523	0.0391048	Agt/Agtr1a/Cdc25b/Edn1/Egr1/Ltf/Ncapg2/Parp16/Pim1/Shc2/Vegfa/Wnt7b	12
GO:0001736	establishment of planar polarity	4/256	57/23210	0.0036117	0.0496523	0.0391048	Dact1/Foxf2/Gpc3/Wnt7b	4
GO:0046622	positive regulation of organ growth	4/256	57/23210	0.0036117	0.0496523	0.0391048	Agt/Edn1/Pim1/Trip10	4
GO:1901568	fatty acid derivative metabolic process	6/256	133/23210	0.003631	0.0496523	0.0391048	Acot7/Acsl6/Dagla/Dgat1/Edn1/Mgll	6
GO:0010632	regulation of epithelial cell migration	8/256	225/23210	0.00363233	0.0496523	0.0391048	Adgrb1/Agt/Apoe/Dnaja4/Glul/Jup/Sema4a/Vegfa	8

## Sheet: GO Rorb down
ID	Description	GeneRatio	BgRatio	pvalue	p.adjust	qvalue	geneID	Count
GO:0050900	leukocyte migration	10/127	340/23210	1.83213e-05	0.0212416	0.0185374	Il17ra/Il33/Itga9/Kit/Lgals9/Ptn/Scg2/Spp1/Tlr2/Vcam1	10
GO:0019932	second-messenger-mediated signaling	11/127	427/23210	2.36274e-05	0.0212416	0.0185374	Ahr/Akap6/Casq1/Nppc/Pde11a/Pex5l/Rapgef4/Rcan2/Tox3/Tshr/Vcam1	11
GO:0032963	collagen metabolic process	6/127	109/23210	3.04543e-05	0.0212416	0.0185374	Adamts3/Ccn2/Nppc/P3h2/Tgfb3/Vsir	6
GO:0060326	cell chemotaxis	9/127	299/23210	4.06899e-05	0.0212416	0.0185374	Fgf1/Il17ra/Itga9/Kit/Ptn/Scg2/Sema5a/Spp1/Vcam1	9
GO:0042761	very long-chain fatty acid biosynthetic process	3/127	13/23210	4.39603e-05	0.0212416	0.0185374	Elovl2/Elovl7/Hacd4	3
GO:0030497	fatty acid elongation	3/127	14/23210	5.57258e-05	0.0224389	0.0195822	Elovl2/Elovl7/Hacd4	3
GO:0051781	positive regulation of cell division	5/127	79/23210	7.38739e-05	0.025497	0.022251	Fgf1/Fgfr2/Lbh/Ptn/Tgfb3	5
GO:0002793	positive regulation of peptide secretion	9/127	331/23210	8.88292e-05	0.0268264	0.0234112	Il17ra/Il33/Irs2/Lgals9/Pex5l/Postn/Rapgef4/Tgfb3/Tlr2	9

## Sheet: GO Dbx2 up
ID	Description	GeneRatio	BgRatio	pvalue	p.adjust	qvalue	geneID	Count
GO:0072203	cell proliferation involved in metanephros development	4/101	10/23210	6.95165e-08	5.53023e-05	4.39238e-05	Bmp7/Egr1/Pdgfb/Pdgfrb	4
GO:0072012	glomerulus vasculature development	5/101	26/23210	8.6374e-08	5.53023e-05	4.39238e-05	Bmp7/Egr1/Hes1/Pdgfb/Pdgfrb	5
GO:0061437	renal system vasculature development	5/101	27/23210	1.05639e-07	5.53023e-05	4.39238e-05	Bmp7/Egr1/Hes1/Pdgfb/Pdgfrb	5
GO:0061440	kidney vasculature development	5/101	27/23210	1.05639e-07	5.53023e-05	4.39238e-05	Bmp7/Egr1/Hes1/Pdgfb/Pdgfrb	5
GO:0032835	glomerulus development	6/101	58/23210	1.96939e-07	8.09354e-05	6.42829e-05	Bmp7/Egr1/Hes1/Nid1/Pdgfb/Pdgfrb	6
GO:0072110	glomerular mesangial cell proliferation	4/101	13/23210	2.34322e-07	8.09354e-05	6.42829e-05	Bmp7/Egr1/Pdgfb/Pdgfrb	4
GO:0031589	cell-substrate adhesion	11/101	339/23210	2.70558e-07	8.09354e-05	6.42829e-05	Apod/Cntn2/Col16a1/Col1a1/Fam107a/Fat2/Fbln2/Lamc3/Nid1/Serpine1/Sned1	11
GO:0072109	glomerular mesangium development	4/101	16/23210	5.90499e-07	0.000154563	0.000122762	Bmp7/Egr1/Pdgfb/Pdgfrb	4
GO:0072111	cell proliferation involved in kidney development	4/101	22/23210	2.3262e-06	0.00054123	0.000429871	Bmp7/Egr1/Pdgfb/Pdgfrb	4
GO:0050890	cognition	9/101	326/23210	1.28158e-05	0.00268363	0.00213147	Arc/Atp1a2/Cntn2/Egr1/Fam107a/Igf2/Itpr3/Ptgs1/St3gal4	9
GO:0072124	regulation of glomerular mesangial cell proliferation	3/101	12/23210	1.71009e-05	0.0032554	0.0025856	Bmp7/Egr1/Pdgfb	3
GO:0050746	regulation of lipoprotein metabolic process	3/101	13/23210	2.21609e-05	0.00332823	0.00264345	Apod/Dgat2/Hhatl	3
GO:0072216	positive regulation of metanephros development	3/101	13/23210	2.21609e-05	0.00332823	0.00264345	Egr1/Pdgfb/Pdgfrb	3
GO:0072210	metanephric nephron development	4/101	38/23210	2.22518e-05	0.00332823	0.00264345	Egr1/Hes1/Pdgfb/Pdgfrb	4
GO:0072224	metanephric glomerulus development	3/101	14/23210	2.81156e-05	0.00392494	0.00311738	Egr1/Pdgfb/Pdgfrb	3
GO:0007160	cell-matrix adhesion	7/101	204/23210	3.12766e-05	0.00399479	0.00317286	Apod/Cntn2/Col16a1/Fam107a/Nid1/Serpine1/Sned1	7
GO:0003018	vascular process in circulatory system	7/101	206/23210	3.32852e-05	0.00399479	0.00317286	Atp1a2/Cacna1g/Cd38/P2ry2/Pde2a/Pdgfb/Ptgs1	7
GO:0014910	regulation of smooth muscle cell migration	5/101	85/23210	3.51543e-05	0.00399479	0.00317286	Egr1/P2ry2/Pdgfb/Pdgfrb/Serpine1	5
GO:0070509	calcium ion import	5/101	86/23210	3.71963e-05	0.00399479	0.00317286	Cacna1g/Hes1/Pdgfb/Pdgfrb/Serpine1	5
GO:0010810	regulation of cell-substrate adhesion	7/101	211/23210	3.87752e-05	0.00399479	0.00317286	Apod/Col16a1/Col1a1/Fam107a/Fbln2/Nid1/Serpine1	7
GO:1901722	regulation of cell proliferation involved in kidney development	3/101	16/23210	4.29818e-05	0.00399479	0.00317286	Bmp7/Egr1/Pdgfb	3
GO:0072006	nephron development	6/101	146/23210	4.33392e-05	0.00399479	0.00317286	Bmp7/Egr1/Hes1/Nid1/Pdgfb/Pdgfrb	6
GO:0001656	metanephros development	5/101	89/23210	4.38778e-05	0.00399479	0.00317286	Bmp7/Egr1/Hes1/Pdgfb/Pdgfrb	5
GO:0090279	regulation of calcium ion import	4/101	46/23210	4.78972e-05	0.00417903	0.00331919	Hes1/Pdgfb/Pdgfrb/Serpine1	4
GO:0014909	smooth muscle cell migration	5/101	92/23210	5.14524e-05	0.0041902	0.00332806	Egr1/P2ry2/Pdgfb/Pdgfrb/Serpine1	5
GO:0090192	regulation of glomerulus development	3/101	17/23210	5.20273e-05	0.0041902	0.00332806	Bmp7/Egr1/Pdgfb	3
GO:0060348	bone development	7/101	231/23210	6.87045e-05	0.00532842	0.00423209	Alpl/Bglap/Bglap2/Bgn/Col1a1/Cyp26b1/Dhrs3	7
GO:0042310	vasoconstriction	5/101	101/23210	8.03522e-05	0.0060092	0.0047728	Atp1a2/Cacna1g/Cd38/Pdgfb/Ptgs1	5
GO:0032964	collagen biosynthetic process	4/101	54/23210	9.03817e-05	0.00652618	0.00518341	Col1a1/Pdgfb/Pdgfrb/Serpine1	4
GO:0014812	muscle cell migration	5/101	106/23210	0.000101055	0.00693878	0.00551112	Egr1/P2ry2/Pdgfb/Pdgfrb/Serpine1	5
GO:0097756	negative regulation of blood vessel diameter	5/101	107/23210	0.000105646	0.00693878	0.00551112	Atp1a2/Cacna1g/Cd38/Pdgfb/Ptgs1	5
GO:0035296	regulation of tube diameter	6/101	173/23210	0.000110969	0.00693878	0.00551112	Atp1a2/Cacna1g/Cd38/P2ry2/Pdgfb/Ptgs1	6
GO:0097746	regulation of blood vessel diameter	6/101	173/23210	0.000110969	0.00693878	0.00551112	Atp1a2/Cacna1g/Cd38/P2ry2/Pdgfb/Ptgs1	6
GO:0035150	regulation of tube size	6/101	174/23210	0.000114532	0.00693878	0.00551112	Atp1a2/Cacna1g/Cd38/P2ry2/Pdgfb/Ptgs1	6
GO:0072215	regulation of metanephros development	3/101	22/23210	0.000115978	0.00693878	0.00551112	Egr1/Pdgfb/Pdgfrb	3
GO:0090183	regulation of kidney development	4/101	60/23210	0.000136604	0.00794582	0.00631096	Bmp7/Egr1/Pdgfb/Pdgfrb	4
GO:0010812	negative regulation of cell-substrate adhesion	4/101	61/23210	0.000145705	0.00802909	0.0063771	Apod/Col1a1/Fam107a/Serpine1	4
GO:0045840	positive regulation of mitotic nuclear division	4/101	61/23210	0.000145705	0.00802909	0.0063771	Igf2/Pdgfb/Pdgfrb/Tgfa	4
GO:0014911	positive regulation of smooth muscle cell migration	4/101	62/23210	0.000155236	0.00833496	0.00662003	Egr1/P2ry2/Pdgfb/Pdgfrb	4
GO:0090280	positive regulation of calcium ion import	3/101	25/23210	0.000171579	0.00898215	0.00713407	Pdgfb/Pdgfrb/Serpine1	3
GO:0030198	extracellular matrix organization	7/101	271/23210	0.000184964	0.00943202	0.00749138	Col16a1/Col18a1/Col1a1/Eln/Fbln2/Nid1/Olfml2a	7
GO:0043062	extracellular structure organization	7/101	272/23210	0.000189181	0.00943202	0.00749138	Col16a1/Col18a1/Col1a1/Eln/Fbln2/Nid1/Olfml2a	7
GO:0007162	negative regulation of cell adhesion	7/101	284/23210	0.000246138	0.0119666	0.00950447	Apod/Cd9/Col1a1/Fam107a/Lrrc32/Podxl/Serpine1	7
GO:0061448	connective tissue development	7/101	285/23210	0.000251447	0.0119666	0.00950447	Bgn/Bmp7/Col1a1/Dgat2/Egr1/Pdgfb/Pdgfrb	7
GO:0001503	ossification	8/101	381/23210	0.000262335	0.0122073	0.00969566	Alpl/Bglap/Bglap2/Bmp7/Col1a1/Dhrs3/Igf2/P2ry2	8
GO:0007611	learning or memory	7/101	292/23210	0.000291254	0.0132584	0.0105305	Arc/Atp1a2/Cntn2/Egr1/Igf2/Itpr3/Ptgs1	7
GO:0032967	positive regulation of collagen biosynthetic process	3/101	31/23210	0.00032903	0.0146594	0.0116432	Pdgfb/Pdgfrb/Serpine1	3
GO:0019229	regulation of vasoconstriction	4/101	76/23210	0.000340778	0.0148665	0.0118077	Atp1a2/Cd38/Pdgfb/Ptgs1	4
GO:0051785	positive regulation of nuclear division	4/101	77/23210	0.000358259	0.0153101	0.01216	Igf2/Pdgfb/Pdgfrb/Tgfa	4
GO:0007613	memory	5/101	144/23210	0.000421106	0.0176359	0.0140073	Arc/Egr1/Igf2/Itpr3/Ptgs1	5
GO:0010714	positive regulation of collagen metabolic process	3/101	34/23210	0.000433897	0.0178153	0.0141498	Pdgfb/Pdgfrb/Serpine1	3
GO:0060292	long-term synaptic depression	3/101	35/23210	0.00047308	0.0190506	0.0151309	Arc/Cd38/Sorcs2	3
GO:0035886	vascular smooth muscle cell differentiation	3/101	36/23210	0.000514462	0.020241	0.0160764	Hes1/Pdgfb/Pdgfrb	3
GO:0048708	astrocyte differentiation	4/101	85/23210	0.000521974	0.020241	0.0160764	Cntn2/Hes1/Lamc3/Tspan2	4
GO:0042063	gliogenesis	7/101	323/23210	0.000532848	0.020287	0.0161129	Cntn2/Dusp15/Hes1/Lamc3/Pdgfb/Trf/Tspan2	7
GO:0001953	negative regulation of cell-matrix adhesion	3/101	38/23210	0.000604023	0.0222767	0.0176933	Apod/Fam107a/Serpine1	3
GO:0007596	blood coagulation	5/101	156/23210	0.000606386	0.0222767	0.0176933	Anxa8/Cd9/Entpd2/Pdgfb/Serpine1	5
GO:0031016	pancreas development	4/101	89/23210	0.00062113	0.0222902	0.017704	Bglap2/Hes1/Igf2/Ptprv	4
GO:0010001	glial cell differentiation	6/101	239/23210	0.000628042	0.0222902	0.017704	Cntn2/Dusp15/Hes1/Lamc3/Pdgfb/Tspan2	6
GO:0007599	hemostasis	5/101	158/23210	0.000642396	0.0223244	0.0177311	Anxa8/Cd9/Entpd2/Pdgfb/Serpine1	5
GO:0042552	myelination	5/101	159/23210	0.00066099	0.0223244	0.0177311	Cd9/Cntn2/Pllp/Trf/Tspan2	5
GO:0050817	coagulation	5/101	159/23210	0.00066099	0.0223244	0.0177311	Anxa8/Cd9/Entpd2/Pdgfb/Serpine1	5
GO:0007088	regulation of mitotic nuclear division	5/101	162/23210	0.000719198	0.0231692	0.0184022	Bmp7/Igf2/Pdgfb/Pdgfrb/Tgfa	5
GO:0007272	ensheathment of neurons	5/101	162/23210	0.000719198	0.0231692	0.0184022	Cd9/Cntn2/Pllp/Trf/Tspan2	5
GO:0008366	axon ensheathment	5/101	162/23210	0.000719198	0.0231692	0.0184022	Cd9/Cntn2/Pllp/Trf/Tspan2	5
GO:1901342	regulation of vasculature development	7/101	341/23210	0.000733583	0.0232746	0.0184858	Bmp7/Chil1/Efna3/Egr1/Igf2/Pdgfb/Serpine1	7
GO:0050878	regulation of body fluid levels	7/101	342/23210	0.00074628	0.023324	0.0185251	Anxa8/Cd9/Cyp26b1/Entpd2/P2ry2/Pdgfb/Serpine1	7
GO:0090068	positive regulation of cell cycle process	6/101	249/23210	0.000777676	0.0239478	0.0190206	Igf2/Pdgfb/Pdgfrb/Ptprv/Rab11fip4/Tgfa	6
GO:0045931	positive regulation of mitotic cell cycle	5/101	166/23210	0.000802672	0.0243594	0.0193474	Hes1/Igf2/Pdgfb/Pdgfrb/Tgfa	5
GO:1901724	positive regulation of cell proliferation involved in kidney development	2/101	10/23210	0.000824744	0.0246716	0.0195954	Egr1/Pdgfb	2
GO:0045787	positive regulation of cell cycle	7/101	349/23210	0.000840116	0.0247775	0.0196795	Hes1/Igf2/Pdgfb/Pdgfrb/Ptprv/Rab11fip4/Tgfa	7
GO:0001890	placenta development	5/101	170/23210	0.000893176	0.0259765	0.0206319	Bmp7/Hes1/Igf2/Pdgfb/Serpine1	5
GO:0032965	regulation of collagen biosynthetic process	3/101	45/23210	0.000993852	0.0267634	0.0212568	Pdgfb/Pdgfrb/Serpine1	3
GO:0090184	positive regulation of kidney development	3/101	45/23210	0.000993852	0.0267634	0.0212568	Egr1/Pdgfb/Pdgfrb	3
GO:0014824	artery smooth muscle contraction	2/101	11/23210	0.00100516	0.0267634	0.0212568	Cacna1g/Cd38	2
GO:0035733	hepatic stellate cell activation	2/101	11/23210	0.00100516	0.0267634	0.0212568	Pdgfb/Pdgfrb	2
GO:0061309	cardiac neural crest cell development involved in outflow tract morphogenesis	2/101	11/23210	0.00100516	0.0267634	0.0212568	Bmp7/Hes1	2
GO:0048705	skeletal system morphogenesis	6/101	262/23210	0.0010118	0.0267634	0.0212568	Alpl/Bmp7/Col1a1/Cyp26b1/Dhrs3/Pdgfrb	6
GO:0042060	wound healing	7/101	361/23210	0.00102248	0.0267634	0.0212568	Anxa8/Cd9/Col1a1/Entpd2/Lgr6/Pdgfb/Serpine1	7
GO:0048167	regulation of synaptic plasticity	7/101	361/23210	0.00102248	0.0267634	0.0212568	Arc/Cd38/Cntn2/Egr1/Fam107a/Itpr3/Sorcs2	7
GO:0048709	oligodendrocyte differentiation	4/101	103/23210	0.00107372	0.0277576	0.0220464	Cntn2/Dusp15/Hes1/Tspan2	4
GO:0045907	positive regulation of vasoconstriction	3/101	47/23210	0.00112855	0.0288194	0.0228898	Cd38/Pdgfb/Ptgs1	3
GO:0051924	regulation of calcium ion transport	6/101	272/23210	0.00122613	0.0306567	0.024349	Atp1a2/Cacna1g/Hes1/Pdgfb/Pdgfrb/Serpine1	6
GO:0048145	regulation of fibroblast proliferation	4/101	107/23210	0.00123677	0.0306567	0.024349	Ifi30/Pdgfb/Pdgfrb/Serpine1	4
GO:0030195	negative regulation of blood coagulation	3/101	49/23210	0.00127425	0.0306567	0.024349	Cd9/Pdgfb/Serpine1	3
GO:0034329	cell junction assembly	7/101	376/23210	0.0012928	0.0306567	0.024349	Apod/Cd9/Cdh4/Col16a1/Fam107a/Lingo4/Pdgfb	7
GO:0032963	collagen metabolic process	4/101	109/23210	0.00132447	0.0306567	0.024349	Col1a1/Pdgfb/Pdgfrb/Serpine1	4
GO:0048144	fibroblast proliferation	4/101	109/23210	0.00132447	0.0306567	0.024349	Ifi30/Pdgfb/Pdgfrb/Serpine1	4
GO:0045124	regulation of bone resorption	3/101	50/23210	0.00135133	0.0306567	0.024349	Cd38/Inpp5d/Trf	3
GO:1900047	negative regulation of hemostasis	3/101	50/23210	0.00135133	0.0306567	0.024349	Cd9/Pdgfb/Serpine1	3
GO:0071229	cellular response to acid chemical	6/101	278/23210	0.00137045	0.0306567	0.024349	Col16a1/Col1a1/Cyp26b1/Dgat2/Egr1/Pdgfb	6
GO:0007346	regulation of mitotic cell cycle	8/101	493/23210	0.00140921	0.0306567	0.024349	Bmp7/Fam107a/Hes1/Igf2/Pdgfb/Pdgfrb/Ptprv/Tgfa	8
GO:0021782	glial cell development	4/101	111/23210	0.00141642	0.0306567	0.024349	Cntn2/Lamc3/Pdgfb/Tspan2	4
GO:0014820	tonic smooth muscle contraction	2/101	13/23210	0.00141743	0.0306567	0.024349	Cacna1g/Cd38	2
GO:0090193	positive regulation of glomerulus development	2/101	13/23210	0.00141743	0.0306567	0.024349	Egr1/Pdgfb	2
GO:0050819	negative regulation of coagulation	3/101	51/23210	0.00143128	0.0306567	0.024349	Cd9/Pdgfb/Serpine1	3
GO:0001822	kidney development	6/101	281/23210	0.00144731	0.0306567	0.024349	Bmp7/Egr1/Hes1/Nid1/Pdgfb/Pdgfrb	6
GO:0001892	embryonic placenta development	4/101	112/23210	0.00146402	0.0306567	0.024349	Bmp7/Hes1/Igf2/Pdgfb	4
GO:0006939	smooth muscle contraction	4/101	112/23210	0.00146402	0.0306567	0.024349	Atp1a2/Cacna1g/Cd38/Ptgs1	4
GO:0030048	actin filament-based movement	4/101	112/23210	0.00146402	0.0306567	0.024349	Atp1a2/Cacna1g/Myo7a/Myrip	4
GO:0001952	regulation of cell-matrix adhesion	4/101	113/23210	0.00151274	0.0310845	0.0246888	Apod/Col16a1/Fam107a/Serpine1	4
GO:0010712	regulation of collagen metabolic process	3/101	52/23210	0.00151414	0.0310845	0.0246888	Pdgfb/Pdgfrb/Serpine1	3
GO:0051783	regulation of nuclear division	5/101	194/23210	0.00160459	0.0325752	0.0258728	Bmp7/Igf2/Pdgfb/Pdgfrb/Tgfa	5
GO:0035791	platelet-derived growth factor receptor-beta signaling pathway	2/101	14/23210	0.00164898	0.0325752	0.0258728	Pdgfb/Pdgfrb	2
GO:0061308	cardiac neural crest cell development involved in heart development	2/101	14/23210	0.00164898	0.0325752	0.0258728	Bmp7/Hes1	2
GO:0072537	fibroblast activation	2/101	14/23210	0.00164898	0.0325752	0.0258728	Pdgfb/Pdgfrb	2
GO:0035272	exocrine system development	3/101	54/23210	0.00168875	0.033049	0.0262492	Bmp7/Igf2/Pdgfb	3
GO:0060349	bone morphogenesis	4/101	118/23210	0.00177333	0.034383	0.0273087	Alpl/Col1a1/Cyp26b1/Dhrs3	4
GO:0001649	osteoblast differentiation	5/101	199/23210	0.00179388	0.0344622	0.0273716	Bglap/Bglap2/Bmp7/Col1a1/Igf2	5
GO:0048385	regulation of retinoic acid receptor signaling pathway	2/101	15/23210	0.00189728	0.035792	0.0284277	Cyp26b1/Dhrs3	2
GO:0061307	cardiac neural crest cell differentiation involved in heart development	2/101	15/23210	0.00189728	0.035792	0.0284277	Bmp7/Hes1	2
GO:0051893	regulation of focal adhesion assembly	3/101	57/23210	0.00197344	0.036249	0.0287908	Apod/Col16a1/Fam107a	3
GO:0090109	regulation of cell-substrate junction assembly	3/101	57/23210	0.00197344	0.036249	0.0287908	Apod/Col16a1/Fam107a	3
GO:0150116	regulation of cell-substrate junction organization	3/101	57/23210	0.00197344	0.036249	0.0287908	Apod/Col16a1/Fam107a	3
GO:1904018	positive regulation of vasculature development	5/101	204/23210	0.00199906	0.0364003	0.0289109	Chil1/Egr1/Igf2/Pdgfb/Serpine1	5
GO:0042157	lipoprotein metabolic process	4/101	123/23210	0.00206357	0.037251	0.0295866	Apoc1/Apod/Dgat2/Hhatl	4
GO:0072001	renal system development	6/101	302/23210	0.00208136	0.0372511	0.0295866	Bmp7/Egr1/Hes1/Nid1/Pdgfb/Pdgfrb	6
GO:0045785	positive regulation of cell adhesion	7/101	411/23210	0.00214186	0.038009	0.0301886	Bmp7/Col16a1/Fbln2/Hes1/Igf2/Nid1/Podxl	7
GO:0045779	negative regulation of bone resorption	2/101	16/23210	0.00216218	0.0380471	0.0302189	Cd38/Inpp5d	2
GO:0046850	regulation of bone remodeling	3/101	60/23210	0.00228633	0.0398965	0.0316877	Cd38/Inpp5d/Trf	3
GO:0003279	cardiac septum development	4/101	128/23210	0.0023851	0.0407162	0.0323388	Bmp7/Dhrs3/Hes1/Pde2a	4
GO:1901343	negative regulation of vasculature development	4/101	128/23210	0.0023851	0.0407162	0.0323388	Bmp7/Efna3/Pdgfb/Serpine1	4
GO:0051895	negative regulation of focal adhesion assembly	2/101	17/23210	0.00244354	0.0407162	0.0323388	Apod/Fam107a	2
GO:0060973	cell migration involved in heart development	2/101	17/23210	0.00244354	0.0407162	0.0323388	Bmp7/Pdgfrb	2
GO:0150118	negative regulation of cell-substrate junction organization	2/101	17/23210	0.00244354	0.0407162	0.0323388	Apod/Fam107a	2
GO:0010959	regulation of metal ion transport	7/101	421/23210	0.00244997	0.0407162	0.0323388	Atp1a2/Cacna1g/Hes1/Pdgfb/Pdgfrb/Serpine1/Trf	7
GO:0048008	platelet-derived growth factor receptor signaling pathway	3/101	62/23210	0.00251104	0.040833	0.0324316	Apod/Pdgfb/Pdgfrb	3
GO:0071260	cellular response to mechanical stimulus	3/101	62/23210	0.00251104	0.040833	0.0324316	Atp1a2/Col1a1/Pde2a	3
GO:0006816	calcium ion transport	7/101	423/23210	0.0025155	0.040833	0.0324316	Atp1a2/Cacna1g/Hes1/Itpr3/Pdgfb/Pdgfrb/Serpine1	7
GO:0035904	aorta development	3/101	63/23210	0.00262833	0.0420132	0.033369	Hes1/Pde2a/Pdgfrb	3
GO:0042246	tissue regeneration	3/101	63/23210	0.00262833	0.0420132	0.033369	Cd9/Lgr6/Serpine1	3
GO:0046851	negative regulation of bone remodeling	2/101	18/23210	0.0027412	0.0431584	0.0342785	Cd38/Inpp5d	2
GO:0060947	cardiac vascular smooth muscle cell differentiation	2/101	18/23210	0.0027412	0.0431584	0.0342785	Pdgfb/Pdgfrb	2
GO:0033627	cell adhesion mediated by integrin	3/101	65/23210	0.00287295	0.0446926	0.0354971	Col16a1/Podxl/Serpine1	3
GO:0006898	receptor-mediated endocytosis	5/101	222/23210	0.00288133	0.0446926	0.0354971	Arc/Cd9/Cntn2/Serpine1/Trf	5
GO:0046486	glycerolipid metabolic process	6/101	325/23210	0.00299591	0.0453704	0.0360354	Apoc1/Dgat2/Gk5/Inpp5d/Pdgfb/Pdgfrb	6
GO:0032868	response to insulin	5/101	225/23210	0.00305194	0.0453704	0.0360354	Bglap/Bglap2/Egr1/Igf2/Ptprv	5
GO:0050670	regulation of lymphocyte proliferation	5/101	225/23210	0.00305194	0.0453704	0.0360354	Cd38/Hes1/Igf2/Inpp5d/Lrrc32	5
GO:0006071	glycerol metabolic process	2/101	19/23210	0.00305502	0.0453704	0.0360354	Dgat2/Gk5	2
GO:0010544	negative regulation of platelet activation	2/101	19/23210	0.00305502	0.0453704	0.0360354	Cd9/Pdgfb	2
GO:0046886	positive regulation of hormone biosynthetic process	2/101	19/23210	0.00305502	0.0453704	0.0360354	Egr1/Igf2	2
GO:0048168	regulation of neuronal synaptic plasticity	3/101	67/23210	0.00313114	0.0461732	0.0366731	Arc/Cntn2/Egr1	3
GO:0032944	regulation of mononuclear cell proliferation	5/101	227/23210	0.00316966	0.0464145	0.0368647	Cd38/Hes1/Igf2/Inpp5d/Lrrc32	5
GO:0051481	negative regulation of cytosolic calcium ion concentration	2/101	20/23210	0.00338487	0.0488094	0.0387669	Atp1a2/Kcnk3	2
GO:0072243	metanephric nephron epithelium development	2/101	20/23210	0.00338487	0.0488094	0.0387669	Hes1/Pdgfb	2
GO:0048146	positive regulation of fibroblast proliferation	3/101	69/23210	0.00340314	0.0488094	0.0387669	Pdgfb/Pdgfrb/Serpine1	3

## Sheet: GO Lhx2 up
ID	Description	GeneRatio	BgRatio	pvalue	p.adjust	qvalue	geneID	Count
GO:0050808	synapse organization	1992-12-01	451/23210	2.23022e-07	0.000410138	0.000358949	Adgrl2/C1ql3/Cacna2d2/Cttnbp2/Cux2/Dact1/Flrt3/Glrb/Lrrn3/Lrtm1/Nptx1/Ntn1	12
GO:0051963	regulation of synapse assembly	1992-07-01	119/23210	4.76333e-07	0.000437988	0.000383322	Adgrl2/Cux2/Flrt3/Lrrn3/Lrtm1/Nptx1/Ntn1	7
GO:0050807	regulation of synapse organization	1992-09-01	266/23210	1.12942e-06	0.000692333	0.000605922	Adgrl2/C1ql3/Cttnbp2/Cux2/Flrt3/Lrrn3/Lrtm1/Nptx1/Ntn1	9
GO:0050803	regulation of synapse structure or activity	1992-09-01	276/23210	1.53199e-06	0.000704334	0.000616426	Adgrl2/C1ql3/Cttnbp2/Cux2/Flrt3/Lrrn3/Lrtm1/Nptx1/Ntn1	9
GO:0007409	axonogenesis	1992-11-01	470/23210	2.5679e-06	0.000944474	0.000826594	Dcc/Flrt3/Gbx1/Itga4/Kif5c/Lhx2/Lrtm1/Nptx1/Ntn1/Sema5a/Ust	11
GO:0007411	axon guidance	1992-08-01	245/23210	5.96408e-06	0.00161431	0.00141283	Dcc/Flrt3/Gbx1/Kif5c/Lhx2/Lrtm1/Ntn1/Sema5a	8
GO:0097485	neuron projection guidance	1992-08-01	246/23210	6.14473e-06	0.00161431	0.00141283	Dcc/Flrt3/Gbx1/Kif5c/Lhx2/Lrtm1/Ntn1/Sema5a	8
GO:0007416	synapse assembly	1992-07-01	180/23210	7.54932e-06	0.0017354	0.0015188	Adgrl2/Cux2/Flrt3/Lrrn3/Lrtm1/Nptx1/Ntn1	7
GO:0051965	positive regulation of synapse assembly	1992-05-01	77/23210	1.38304e-05	0.00275533	0.00241144	Adgrl2/Cux2/Flrt3/Lrrn3/Lrtm1	5
GO:1901888	regulation of cell junction assembly	1992-07-01	200/23210	1.49828e-05	0.00275533	0.00241144	Adgrl2/Cux2/Flrt3/Lrrn3/Lrtm1/Nptx1/Ntn1	7
GO:0006816	calcium ion transport	1992-09-01	423/23210	4.65678e-05	0.00778529	0.0068136	Cacna1h/Cacna2d2/Cacna2d3/Epb41/Gpr39/Nos1ap/Plcb1/Prkcb/Ramp2	9
GO:0021987	cerebral cortex development	1992-05-01	106/23210	6.48126e-05	0.00993253	0.00869285	Ascl1/Lamb1/Lhx2/Phactr1/Plcb1	5
GO:1901890	positive regulation of cell junction assembly	1992-05-01	110/23210	7.73075e-05	0.010936	0.0095711	Adgrl2/Cux2/Flrt3/Lrrn3/Lrtm1	5
GO:0070838	divalent metal ion transport	1992-09-01	469/23210	0.000102512	0.0131886	0.0115425	Cacna1h/Cacna2d2/Cacna2d3/Epb41/Gpr39/Nos1ap/Plcb1/Prkcb/Ramp2	9
GO:0072511	divalent inorganic cation transport	1992-09-01	472/23210	0.000107574	0.0131886	0.0115425	Cacna1h/Cacna2d2/Cacna2d3/Epb41/Gpr39/Nos1ap/Plcb1/Prkcb/Ramp2	9
GO:0034329	cell junction assembly	1992-08-01	376/23210	0.000125388	0.0132943	0.011635	Adgrl2/Cux2/Flrt3/Lrrn3/Lrtm1/Nptx1/Ntn1/Ramp2	8
GO:0008277	regulation of G protein-coupled receptor signaling pathway	1992-05-01	122/23210	0.000126136	0.0132943	0.011635	Frmpd1/Kctd12/Pde5a/Plcb1/Ramp2	5
GO:0095500	acetylcholine receptor signaling pathway	1992-03-01	25/23210	0.000130123	0.0132943	0.011635	Ly6e/Lypd1/Plcb1	3
GO:0009743	response to carbohydrate	1992-06-01	198/23210	0.00013856	0.0134111	0.0117373	Adcy5/Egr1/Gpr39/Nnat/Plcb1/Prkcb	6
GO:1905144	response to acetylcholine	1992-03-01	27/23210	0.000164536	0.0144086	0.0126103	Ly6e/Lypd1/Plcb1	3
GO:1905145	cellular response to acetylcholine	1992-03-01	27/23210	0.000164536	0.0144086	0.0126103	Ly6e/Lypd1/Plcb1	3
GO:0007613	memory	1992-05-01	144/23210	0.000273362	0.0228505	0.0199986	Chst10/Cux2/Egr1/Pde5a/Plcb1	5
GO:0021543	pallium development	1992-05-01	155/23210	0.000383658	0.0306759	0.0268472	Ascl1/Lamb1/Lhx2/Phactr1/Plcb1	5
GO:0007340	acrosome reaction	1992-03-01	37/23210	0.00042472	0.0325442	0.0284823	Cacna1h/Glrb/Plcb1	3
GO:0001938	positive regulation of endothelial cell proliferation	1992-04-01	91/23210	0.000474771	0.0349242	0.0305653	Adora2b/Itga4/Ppp1r16b/Sema5a	4
GO:0098926	postsynaptic signal transduction	1992-03-01	40/23210	0.000535436	0.0378718	0.033145	Ly6e/Lypd1/Plcb1	3
GO:0043902	positive regulation of multi-organism process	1992-03-01	43/23210	0.000663087	0.0434419	0.0380199	Cacna1h/Pde5a/Plcb1	3
GO:0072203	cell proliferation involved in metanephros development	1992-02-01	10/23210	0.000685055	0.0434419	0.0380199	Egr1/Gpc3	2
GO:0098532	histone H3-K27 trimethylation	1992-02-01	10/23210	0.000685055	0.0434419	0.0380199	Chd5/H1f4	2
GO:0060560	developmental growth involved in morphogenesis	1992-06-01	270/23210	0.0007245	0.044375	0.0388366	Flrt3/Itga4/Lhx2/Ntn1/Sema5a/Tbx2	6
GO:0000050	urea cycle	1992-02-01	11/23210	0.00083513	0.044375	0.0388366	Ass1/Gm5424	2
GO:0002676	regulation of chronic inflammatory response	1992-02-01	11/23210	0.00083513	0.044375	0.0388366	Adora2b/Pde5a	2
GO:0070831	basement membrane assembly	1992-02-01	11/23210	0.00083513	0.044375	0.0388366	Lamb1/Ramp2	2
GO:2000344	positive regulation of acrosome reaction	1992-02-01	11/23210	0.00083513	0.044375	0.0388366	Cacna1h/Plcb1	2
GO:0034284	response to monosaccharide	1992-05-01	185/23210	0.000855843	0.044375	0.0388366	Adcy5/Egr1/Gpr39/Nnat/Plcb1	5
GO:0030900	forebrain development	1992-07-01	386/23210	0.000868679	0.044375	0.0388366	Ascl1/Chd5/Lamb1/Lhx2/Phactr1/Plcb1/Sema5a	7
GO:0001973	G protein-coupled adenosine receptor signaling pathway	1992-02-01	12/23210	0.000999572	0.0464552	0.0406571	Adcy5/Adora2b	2
GO:0019627	urea metabolic process	1992-02-01	12/23210	0.000999572	0.0464552	0.0406571	Ass1/Gm5424	2
GO:0035588	G protein-coupled purinergic receptor signaling pathway	1992-02-01	12/23210	0.000999572	0.0464552	0.0406571	Adcy5/Adora2b	2
GO:1990138	neuron projection extension	1992-05-01	193/23210	0.00103409	0.0464552	0.0406571	Flrt3/Itga4/Lhx2/Ntn1/Sema5a	5
GO:1905330	regulation of morphogenesis of an epithelium	1992-04-01	112/23210	0.00103571	0.0464552	0.0406571	Ajap1/Dact1/Gpc3/Tbx2	4
GO:0007611	learning or memory	1992-06-01	292/23210	0.00108616	0.0475584	0.0416226	Chst10/Cux2/Egr1/Lamb1/Pde5a/Plcb1	6
GO:0007614	short-term memory	1992-02-01	13/23210	0.00117827	0.0492462	0.0430998	Cux2/Pde5a	2
GO:0071941	nitrogen cycle metabolic process	1992-02-01	13/23210	0.00117827	0.0492462	0.0430998	Ass1/Gm5424	2

## Sheet: GO Lhx2 down
ID	Description	GeneRatio	BgRatio	pvalue	p.adjust	qvalue	geneID	Count
GO:0048872	homeostasis of number of cells	1933-05-01	315/23210	7.74959e-05	0.0446446	0.0318561	Ahr/Ampd3/Ccl2/Cdk6/Klf2	5
GO:0002262	myeloid cell homeostasis	1933-04-01	176/23210	0.000110108	0.0446446	0.0318561	Ampd3/Ccl2/Cdk6/Klf2	4
GO:0019932	second-messenger-mediated signaling	1933-05-01	427/23210	0.000319492	0.0446446	0.0318561	Ahr/L1cam/Mrvi1/Pex5l/Rcan2	5
GO:0002523	leukocyte migration involved in inflammatory response	1933-02-01	20/23210	0.000366544	0.0446446	0.0318561	Ccl2/Ptn	2
GO:1905477	positive regulation of protein localization to membrane	1933-03-01	102/23210	0.000408493	0.0446446	0.0318561	Ccl2/Nrxn1/Ptn	3
GO:0010996	response to auditory stimulus	1933-02-01	22/23210	0.000444848	0.0446446	0.0318561	Nrxn1/Ptn	2
GO:0002688	regulation of leukocyte chemotaxis	1933-03-01	111/23210	0.00052315	0.0446446	0.0318561	Ccl2/Dusp1/Ptn	3
GO:0016525	negative regulation of angiogenesis	1933-03-01	112/23210	0.000537029	0.0446446	0.0318561	Ccl2/Klf2/Ptn	3
GO:2000181	negative regulation of blood vessel morphogenesis	1933-03-01	116/23210	0.000594902	0.0446446	0.0318561	Ccl2/Klf2/Ptn	3
GO:0072574	hepatocyte proliferation	1933-02-01	26/23210	0.000623646	0.0446446	0.0318561	Fgl1/Ptn	2
GO:0072575	epithelial cell proliferation involved in liver morphogenesis	1933-02-01	26/23210	0.000623646	0.0446446	0.0318561	Fgl1/Ptn	2
GO:0090025	regulation of monocyte chemotaxis	1933-02-01	26/23210	0.000623646	0.0446446	0.0318561	Ccl2/Dusp1	2
GO:0001889	liver development	1933-03-01	121/23210	0.000672666	0.0446446	0.0318561	Ahr/Fgl1/Ptn	3
GO:1903409	reactive oxygen species biosynthetic process	1933-03-01	121/23210	0.000672666	0.0446446	0.0318561	Cyp1a1/Klf2/Slc7a2	3
GO:0061008	hepaticobiliary system development	1933-03-01	124/23210	0.000722293	0.0446446	0.0318561	Ahr/Fgl1/Ptn	3
GO:0072576	liver morphogenesis	1933-02-01	28/23210	0.00072406	0.0446446	0.0318561	Fgl1/Ptn	2
GO:2000310	regulation of NMDA receptor activity	1933-02-01	28/23210	0.00072406	0.0446446	0.0318561	Ccl2/Nrxn1	2
GO:0010811	positive regulation of cell-substrate adhesion	1933-03-01	127/23210	0.000774198	0.0446446	0.0318561	Cdk6/L1cam/Ptn	3
GO:1901343	negative regulation of vasculature development	1933-03-01	128/23210	0.000792014	0.0446446	0.0318561	Ccl2/Klf2/Ptn	3
GO:0070372	regulation of ERK1 and ERK2 cascade	1933-04-01	306/23210	0.000896683	0.0480174	0.0342627	Ccl2/Dusp1/L1cam/Nrxn1	4

## Sheet: GO Fezf2 up
ID	Description	GeneRatio	BgRatio	pvalue	p.adjust	qvalue	geneID	Count
GO:0019693	ribose phosphate metabolic process	30/479	339/23210	2.54911e-11	5.56255e-08	4.39324e-08	Acaa2/Acacb/Acot1/Acot7/Acss1/Adcy3/Adssl1/Atp5d/Atp5g1/Atp5g3/Atp5l/Bpgm/Eno1b/Eno3/Epha2/Fbp1/Gm10250/Gmpr/Gpd1/Gucy1a1/Gucy1b1/Hk2/Hprt/Mif/Nme3/Nupr1/Pde2a/Pdk4/Tkt/Tpi1	30
GO:0009150	purine ribonucleotide metabolic process	29/479	318/23210	2.66342e-11	5.56255e-08	4.39324e-08	Acaa2/Acacb/Acot1/Acot7/Acss1/Adcy3/Adssl1/Atp5d/Atp5g1/Atp5g3/Atp5l/Bpgm/Eno1b/Eno3/Epha2/Fbp1/Gm10250/Gmpr/Gpd1/Gucy1a1/Gucy1b1/Hk2/Hprt/Mif/Nme3/Nupr1/Pde2a/Pdk4/Tpi1	29
GO:0009259	ribonucleotide metabolic process	29/479	328/23210	5.63261e-11	7.84247e-08	6.1939e-08	Acaa2/Acacb/Acot1/Acot7/Acss1/Adcy3/Adssl1/Atp5d/Atp5g1/Atp5g3/Atp5l/Bpgm/Eno1b/Eno3/Epha2/Fbp1/Gm10250/Gmpr/Gpd1/Gucy1a1/Gucy1b1/Hk2/Hprt/Mif/Nme3/Nupr1/Pde2a/Pdk4/Tpi1	29
GO:0006163	purine nucleotide metabolic process	29/479	342/23210	1.53016e-10	1.59786e-07	1.26198e-07	Acaa2/Acacb/Acot1/Acot7/Acss1/Adcy3/Adssl1/Atp5d/Atp5g1/Atp5g3/Atp5l/Bpgm/Eno1b/Eno3/Epha2/Fbp1/Gm10250/Gmpr/Gpd1/Gucy1a1/Gucy1b1/Hk2/Hprt/Mif/Nme3/Nupr1/Pde2a/Pdk4/Tpi1	29
GO:0072521	purine-containing compound metabolic process	30/479	382/23210	4.71311e-10	3.93733e-07	3.10966e-07	Acaa2/Acacb/Acot1/Acot7/Acss1/Adcy3/Adssl1/Atp5d/Atp5g1/Atp5g3/Atp5l/Bpgm/Eno1b/Eno3/Epha2/Fbp1/Gamt/Gm10250/Gmpr/Gpd1/Gucy1a1/Gucy1b1/Hk2/Hprt/Mif/Nme3/Nupr1/Pde2a/Pdk4/Tpi1	30
GO:0009117	nucleotide metabolic process	31/479	418/23210	9.75877e-10	6.79373e-07	5.36561e-07	Acaa2/Acacb/Acot1/Acot7/Acss1/Adcy3/Adssl1/Ak5/Atp5d/Atp5g1/Atp5g3/Atp5l/Bpgm/Eno1b/Eno3/Epha2/Fbp1/Gm10250/Gmpr/Gpd1/Gucy1a1/Gucy1b1/Hk2/Hprt/Mif/Nme3/Nupr1/Pde2a/Pdk4/Tpi1/Upp1	31
GO:0006753	nucleoside phosphate metabolic process	31/479	428/23210	1.72539e-09	1.02957e-06	8.1314e-07	Acaa2/Acacb/Acot1/Acot7/Acss1/Adcy3/Adssl1/Ak5/Atp5d/Atp5g1/Atp5g3/Atp5l/Bpgm/Eno1b/Eno3/Epha2/Fbp1/Gm10250/Gmpr/Gpd1/Gucy1a1/Gucy1b1/Hk2/Hprt/Mif/Nme3/Nupr1/Pde2a/Pdk4/Tpi1/Upp1	31
GO:0046034	ATP metabolic process	22/479	245/23210	9.1186e-09	4.76105e-06	3.76022e-06	Ak5/Atp1a2/Atp5d/Atp5g1/Atp5g3/Atp5l/Bdnf/Bpgm/Cdk1/Cox7a1/Eno1b/Eno3/Fbp1/Gm10250/Gpd1/Hk2/Mif/Nupr1/Pde2a/Tpi1/Tspo/Uqcrq	22
GO:0008015	blood circulation	32/479	488/23210	1.04765e-08	4.86225e-06	3.84015e-06	Acta2/Atp1a2/Atp1a3/Cacna1c/Cacna1e/Cacna2d1/Cbs/Ceacam1/Chga/Ctnna3/Enpep/Ephx2/Fxyd1/Gch1/Grip2/Gucy1a1/Hbegf/Hrc/Kcnj2/Kcnma1/Mif/P2ry1/P2ry2/Pde2a/Ppara/Prkg1/Ptp4a3/S100a1/Slc1a1/Smtn/Trpm4/Vegfa	32
GO:0055086	nucleobase-containing small molecule metabolic process	32/479	492/23210	1.27158e-08	5.31139e-06	4.19487e-06	Acaa2/Acacb/Acot1/Acot7/Acss1/Adcy3/Adssl1/Ak5/Atp5d/Atp5g1/Atp5g3/Atp5l/Bpgm/Eno1b/Eno3/Epha2/Fbp1/Gamt/Gm10250/Gmpr/Gpd1/Gucy1a1/Gucy1b1/Hk2/Hprt/Mif/Nme3/Nupr1/Pde2a/Pdk4/Tpi1/Upp1	32
GO:0007611	learning or memory	23/479	292/23210	4.90075e-08	1.86095e-05	1.46976e-05	Adcy3/Amph/Asic1/Atp1a2/Atp1a3/Bdnf/Cacna1c/Cacna1e/Calb1/Egr1/Grin2a/Grm5/Itpr3/Mapk8ip2/Mef2c/Plcb1/Plk2/Ppp1r1b/Prkar1b/S100b/Slc17a7/Snap25/Synpo	23
GO:0006874	cellular calcium ion homeostasis	30/479	473/23210	6.37557e-08	2.21923e-05	1.75272e-05	Atp1a2/Atp2a3/Cacna1c/Cacna2d1/Calb1/Calb2/Chga/Fxyd1/Gpr3/Gpr4/Grin2a/Hrc/Inpp4b/Itpr3/Kcnk3/Nmb/Nol3/P2ry1/P2ry2/Pawr/Plcb1/Prkg1/Ptgfr/Pygm/S100b/Slc35g1/Sv2a/Synpo/Tgm2/Trpm4	30
GO:0001505	regulation of neurotransmitter levels	26/479	373/23210	7.78177e-08	2.46858e-05	1.94965e-05	Asic1/Atp1a2/Cplx1/Doc2g/Gad1/Gch1/Gldc/Grin2a/Klf4/Lin7a/Maoa/Maob/Mctp1/Mef2c/Nrn1/P2ry1/P2ry2/Prkcg/Slc17a7/Slc1a1/Slc29a2/Slc6a9/Snap25/Sv2a/Tspo/Unc13a	26
GO:0007626	locomotory behavior	21/479	254/23210	8.2739e-08	2.46858e-05	1.94965e-05	Atp1a2/Atp1a3/Cacna1c/Cacna1e/Calb1/Cend1/Dnm1/Dscam/Egr1/Etv5/Fezf2/Gad1/Gng7/Grin2a/Grm5/Hprt/Kcnma1/Ppp1r1b/Sez6l/Sez6l2/Snap25	21
GO:0055074	calcium ion homeostasis	30/479	489/23210	1.31589e-07	3.66431e-05	2.89403e-05	Atp1a2/Atp2a3/Cacna1c/Cacna2d1/Calb1/Calb2/Chga/Fxyd1/Gpr3/Gpr4/Grin2a/Hrc/Inpp4b/Itpr3/Kcnk3/Nmb/Nol3/P2ry1/P2ry2/Pawr/Plcb1/Prkg1/Ptgfr/Pygm/S100b/Slc35g1/Sv2a/Synpo/Tgm2/Trpm4	30
GO:0046390	ribose phosphate biosynthetic process	16/479	155/23210	1.44921e-07	3.78335e-05	2.98805e-05	Acacb/Acot7/Acss1/Adcy3/Adssl1/Atp5d/Atp5g1/Atp5g3/Atp5l/Gm10250/Gucy1a1/Gucy1b1/Hprt/Nme3/Pdk4/Tkt	16
GO:0072503	cellular divalent inorganic cation homeostasis	30/479	497/23210	1.86612e-07	4.58517e-05	3.62132e-05	Atp1a2/Atp2a3/Cacna1c/Cacna2d1/Calb1/Calb2/Chga/Fxyd1/Gpr3/Gpr4/Grin2a/Hrc/Inpp4b/Itpr3/Kcnk3/Nmb/Nol3/P2ry1/P2ry2/Pawr/Plcb1/Prkg1/Ptgfr/Pygm/S100b/Slc35g1/Sv2a/Synpo/Tgm2/Trpm4	30
GO:0009152	purine ribonucleotide biosynthetic process	15/479	139/23210	1.98337e-07	4.60252e-05	3.63502e-05	Acacb/Acot7/Acss1/Adcy3/Adssl1/Atp5d/Atp5g1/Atp5g3/Atp5l/Gm10250/Gucy1a1/Gucy1b1/Hprt/Nme3/Pdk4	15
GO:0090407	organophosphate biosynthetic process	27/479	421/23210	2.35252e-07	5.17183e-05	4.08466e-05	Acacb/Acot7/Acss1/Adcy3/Adssl1/Agpat2/Ak5/Atp5d/Atp5g1/Atp5g3/Atp5l/Ckmt1/Fabp3/Gm10250/Gucy1a1/Gucy1b1/Hprt/Nme3/P2ry1/Pcyt2/Pdk4/Plcb1/Pnpla3/Prkg1/Slc27a1/Tkt/Tpi1	27
GO:0051480	regulation of cytosolic calcium ion concentration	25/479	374/23210	3.05885e-07	6.3884e-05	5.04549e-05	Atp1a2/Cacna1c/Cacna2d1/Calb1/Calb2/Chga/Fxyd1/Gpr3/Gpr4/Grin2a/Hrc/Itpr3/Kcnk3/Nmb/Nol3/P2ry1/P2ry2/Pawr/Plcb1/Prkg1/Ptgfr/Slc35g1/Synpo/Tgm2/Trpm4	25
GO:0050890	cognition	23/479	326/23210	3.55538e-07	7.07182e-05	5.58525e-05	Adcy3/Amph/Asic1/Atp1a2/Atp1a3/Bdnf/Cacna1c/Cacna1e/Calb1/Egr1/Grin2a/Grm5/Itpr3/Mapk8ip2/Mef2c/Plcb1/Plk2/Ppp1r1b/Prkar1b/S100b/Slc17a7/Snap25/Synpo	23
GO:0009260	ribonucleotide biosynthetic process	15/479	148/23210	4.5077e-07	8.55849e-05	6.7594e-05	Acacb/Acot7/Acss1/Adcy3/Adssl1/Atp5d/Atp5g1/Atp5g3/Atp5l/Gm10250/Gucy1a1/Gucy1b1/Hprt/Nme3/Pdk4	15
GO:0008016	regulation of heart contraction	16/479	177/23210	8.86773e-07	0.000148377	0.000117187	Atp1a2/Cacna1c/Cacna1e/Cacna2d1/Chga/Ctnna3/Fxyd1/Gch1/Hbegf/Hrc/Kcnj2/Prkg1/S100a1/Slc1a1/Smtn/Trpm4	16
GO:0006164	purine nucleotide biosynthetic process	15/479	156/23210	8.88037e-07	0.000148377	0.000117187	Acacb/Acot7/Acss1/Adcy3/Adssl1/Atp5d/Atp5g1/Atp5g3/Atp5l/Gm10250/Gucy1a1/Gucy1b1/Hprt/Nme3/Pdk4	15
GO:0001974	blood vessel remodeling	9/479	51/23210	8.88061e-07	0.000148377	0.000117187	Cbs/Ceacam1/Erg/Itga4/Jag1/Mef2c/Nol3/Tgm2/Vegfa	9
GO:0072522	purine-containing compound biosynthetic process	15/479	161/23210	1.32677e-06	0.000213151	0.000168344	Acacb/Acot7/Acss1/Adcy3/Adssl1/Atp5d/Atp5g1/Atp5g3/Atp5l/Gm10250/Gucy1a1/Gucy1b1/Hprt/Nme3/Pdk4	15
GO:0003018	vascular process in circulatory system	17/479	206/23210	1.4523e-06	0.000224676	0.000177446	Acta2/Atp1a2/Cacna1c/Cbs/Ceacam1/Chga/Gch1/Grip2/Gucy1a1/Kcnma1/P2ry1/P2ry2/Pde2a/Prkg1/Ptp4a3/Trpm4/Vegfa	17
GO:0060047	heart contraction	17/479	214/23210	2.44955e-06	0.00036542	0.000288605	Atp1a2/Atp1a3/Cacna1c/Cacna1e/Cacna2d1/Chga/Ctnna3/Fxyd1/Gch1/Hbegf/Hrc/Kcnj2/Prkg1/S100a1/Slc1a1/Smtn/Trpm4	17
GO:0090075	relaxation of muscle	7/479	31/23210	2.61298e-06	0.000376359	0.000297244	Chga/Gucy1a1/Kcnj2/Kcnma1/P2ry1/Pawr/Prkg1	7
GO:0034765	regulation of ion transmembrane transport	27/479	478/23210	2.71676e-06	0.000378264	0.000298748	Atp1a2/Cacna1c/Cacna1e/Cacna2d1/Cbarp/Clic3/Clic5/Fxyd1/Fxyd5/Fxyd6/Grin2a/Grm5/Hcn2/Kcna4/Kcnh5/Kcnip2/Kcnj2/Kcnma1/Mapk8ip2/Mef2c/Nol3/Plcb1/Prkg1/Rasgrf1/S100a1/Slc9a3r2/Tspan13	27
GO:0003012	muscle system process	24/479	397/23210	3.08905e-06	0.000416224	0.000328729	Acta2/Atp1a2/Atp1a3/Cacna1c/Cacna2d1/Chga/Ctnna3/Fxyd1/Grip2/Gsn/Gucy1a1/Kcnj2/Kcnma1/Klf15/Klf4/Mef2c/Nol3/P2ry1/Pawr/Ppara/Prkg1/Smtn/Tpm2/Trpm4	24
GO:0015672	monovalent inorganic cation transport	26/479	458/23210	3.79901e-06	0.00049589	0.000391648	Asic1/Atp1a2/Atp1a3/Atp5d/Atp5g1/Atp5g3/Atp5l/Fxyd1/Fxyd5/Fxyd6/Gm10250/Hcn2/Kcna4/Kcnh5/Kcnip2/Kcnj2/Kcnk3/Kcnma1/Mif/Plcb1/Prkg1/Serpine2/Slc13a3/Slc17a7/Slc5a5/Trpm4	26
GO:0006631	fatty acid metabolic process	23/479	376/23210	4.07668e-06	0.000516009	0.000407538	Acaa2/Acacb/Acot1/Acot7/Acss1/Alkbh7/Cpt2/Cryl1/Ephx2/Etfb/Faah/Fabp3/Hadh/Lipe/Mif/Pdk4/Pla2g4a/Pnpla3/Ppara/Prxl2b/Ptgds/Slc27a1/Trib3	23
GO:0006836	neurotransmitter transport	20/479	298/23210	4.39597e-06	0.000540057	0.000426531	Asic1/Atp1a2/Cplx1/Doc2g/Lin7a/Maob/Mctp1/Mef2c/Nrn1/P2ry1/P2ry2/Prkcg/Slc17a7/Slc1a1/Slc29a2/Slc6a17/Slc6a9/Snap25/Sv2a/Unc13a	20
GO:0003015	heart process	17/479	224/23210	4.54268e-06	0.000542137	0.000428173	Atp1a2/Atp1a3/Cacna1c/Cacna1e/Cacna2d1/Chga/Ctnna3/Fxyd1/Gch1/Hbegf/Hrc/Kcnj2/Prkg1/S100a1/Slc1a1/Smtn/Trpm4	17
GO:1901293	nucleoside phosphate biosynthetic process	16/479	207/23210	6.84761e-06	0.000794513	0.000627497	Acacb/Acot7/Acss1/Adcy3/Adssl1/Ak5/Atp5d/Atp5g1/Atp5g3/Atp5l/Gm10250/Gucy1a1/Gucy1b1/Hprt/Nme3/Pdk4	16
GO:0032970	regulation of actin filament-based process	23/479	393/23210	8.4126e-06	0.000949714	0.000750074	Abracl/Acta2/Arhgap6/Atp1a2/Cacna1c/Cdc42ep2/Cnn2/Ctnna3/Fxyd1/Gsn/Kank4/Kcnj2/Mef2c/Myo1c/Ppm1e/Prkcd/Rhobtb2/Rhoj/S100a10/Stmn1/Synpo/Synpo2l/Trpm4	23
GO:0007613	memory	13/479	144/23210	9.46857e-06	0.00101768	0.000803748	Asic1/Atp1a3/Bdnf/Calb1/Egr1/Grin2a/Itpr3/Plcb1/Plk2/Ppp1r1b/S100b/Slc17a7/Snap25	13
GO:0070050	neuron cellular homeostasis	6/479	25/23210	9.50187e-06	0.00101768	0.000803748	Calb1/Calb2/Nell2/P2ry1/P2ry2/Slc17a7	6
GO:0098657	import into cell	16/479	213/23210	9.82944e-06	0.00102644	0.00081067	Atp1a2/Atp1a3/Dnm1/Fabp3/Hcn2/Itga4/Kcnj2/Pawr/Prkcd/Slc1a1/Slc27a1/Slc29a2/Slc6a9/Slc7a1/Snap25/Trpm4	16
GO:0031099	regeneration	13/479	145/23210	1.0209e-05	0.00104007	0.000821434	Bdnf/Bex1/Cdk1/Cdkn1a/Ifrd1/Klf4/Klf5/Matn2/Mif/Ninj1/Omg/Plau/Xylt1	13
GO:0007612	learning	14/479	171/23210	1.33536e-05	0.00132804	0.00104887	Adcy3/Amph/Asic1/Atp1a2/Atp1a3/Bdnf/Cacna1c/Cacna1e/Grin2a/Grm5/Mapk8ip2/Ppp1r1b/Snap25/Synpo	14
GO:0009611	response to wounding	26/479	496/23210	1.54949e-05	0.00150517	0.00118877	Acta2/Anxa8/Bex1/Cdkn1a/Ceacam1/Cnn2/F13a1/Gpr4/Grin2a/Hbegf/Ifrd1/Klf4/Klf5/Matn2/Mif/Ninj1/Nol3/Omg/P2ry1/Plau/Ppara/Prkcd/Prkg1/Serpine2/Wfdc1/Xylt1	26
GO:0042391	regulation of membrane potential	24/479	439/23210	1.66474e-05	0.00158036	0.00124815	Ano1/Asic1/Atp1a3/Atp5g1/Bdnf/Cacna1c/Cacna2d1/Ctnna3/Fxyd1/Grin2a/Grip2/Hcn2/Hebp2/Kcnh5/Kcnip2/Kcnj2/Kcnk3/Kcnma1/Mapk8ip2/Mef2c/Pawr/Slc17a7/Trpm4/Tspo	24
GO:0015849	organic acid transport	19/479	302/23210	1.88887e-05	0.00175329	0.00138473	Bdnf/Fabp3/Fxyd1/Mif/Nmb/P2ry2/Pla2g4a/Prkcd/Prkg1/Slc13a3/Slc13a4/Slc17a7/Slc1a1/Slc25a29/Slc27a1/Slc6a17/Slc6a9/Slc7a1/Sv2a	19
GO:0009165	nucleotide biosynthetic process	15/479	201/23210	2.0037e-05	0.00181945	0.00143698	Acacb/Acot7/Acss1/Adcy3/Adssl1/Atp5d/Atp5g1/Atp5g3/Atp5l/Gm10250/Gucy1a1/Gucy1b1/Hprt/Nme3/Pdk4	15
GO:0030048	actin filament-based movement	11/479	112/23210	2.07789e-05	0.00184667	0.00145848	Acta2/Atp1a2/Cacna1c/Cacna2d1/Ctnna3/Fxyd1/Kcnj2/Myo1c/Myo7a/Myrip/Trpm4	11
GO:0044282	small molecule catabolic process	19/479	311/23210	2.83192e-05	0.00246436	0.00194632	Acaa2/Acacb/Acot7/Cdo1/Cpt2/Cyp26b1/Cyp39a1/Etfb/Faah/Gcat/Gldc/Hadh/Hprt/Inpp4b/Lipe/Prodh/Scarb1/Tpi1/Upp1	19
GO:0099509	regulation of presynaptic cytosolic calcium ion concentration	4/479	10/23210	3.40854e-05	0.00280552	0.00221577	Calb1/Calb2/P2ry1/P2ry2	4
GO:0007269	neurotransmitter secretion	14/479	186/23210	3.42546e-05	0.00280552	0.00221577	Asic1/Cplx1/Doc2g/Lin7a/Mctp1/Mef2c/Nrn1/P2ry1/P2ry2/Prkcg/Slc6a9/Snap25/Sv2a/Unc13a	14
GO:0099643	signal release from synapse	14/479	186/23210	3.42546e-05	0.00280552	0.00221577	Asic1/Cplx1/Doc2g/Lin7a/Mctp1/Mef2c/Nrn1/P2ry1/P2ry2/Prkcg/Slc6a9/Snap25/Sv2a/Unc13a	14
GO:0033555	multicellular organismal response to stress	10/479	99/23210	3.8558e-05	0.00309725	0.00244617	Asic1/Bdnf/Cacna1e/Gch1/Gng7/Lypd1/Mapk8ip2/Mef2c/Prkcg/Tspo	10
GO:0090257	regulation of muscle system process	16/479	239/23210	4.06e-05	0.00314048	0.00248032	Atp1a2/Cacna1c/Chga/Ctnna3/Fxyd1/Gucy1a1/Kcnj2/Kcnma1/Klf4/Mef2c/Nol3/Pawr/Ppara/Prkg1/Smtn/Trpm4	16
GO:1903522	regulation of blood circulation	16/479	239/23210	4.06e-05	0.00314048	0.00248032	Atp1a2/Cacna1c/Cacna1e/Cacna2d1/Chga/Ctnna3/Fxyd1/Gch1/Hbegf/Hrc/Kcnj2/Prkg1/S100a1/Slc1a1/Smtn/Trpm4	16
GO:0006165	nucleoside diphosphate phosphorylation	10/479	100/23210	4.20646e-05	0.00319461	0.00252307	Ak5/Bpgm/Eno1b/Eno3/Fbp1/Gpd1/Hk2/Mif/Nupr1/Tpi1	10
GO:0046939	nucleotide phosphorylation	10/479	102/23210	4.99e-05	0.00372201	0.0029396	Ak5/Bpgm/Eno1b/Eno3/Fbp1/Gpd1/Hk2/Mif/Nupr1/Tpi1	10
GO:0048771	tissue remodeling	14/479	193/23210	5.13655e-05	0.0037641	0.00297285	Cbs/Ceacam1/Epha2/Erg/Inpp4b/Itga4/Jag1/Mef2c/Mitf/Nol3/Pdk4/Rab3d/Tgm2/Vegfa	14
GO:0044557	relaxation of smooth muscle	4/479	11/23210	5.26892e-05	0.00379453	0.00299688	Gucy1a1/Kcnma1/Pawr/Prkg1	4
GO:1903115	regulation of actin filament-based movement	7/479	48/23210	5.40552e-05	0.00382693	0.00302246	Acta2/Atp1a2/Cacna1c/Ctnna3/Fxyd1/Kcnj2/Trpm4	7
GO:0046942	carboxylic acid transport	18/479	299/23210	5.53492e-05	0.00385323	0.00304323	Bdnf/Fabp3/Mif/Nmb/P2ry2/Pla2g4a/Prkcd/Prkg1/Slc13a3/Slc13a4/Slc17a7/Slc1a1/Slc25a29/Slc27a1/Slc6a17/Slc6a9/Slc7a1/Sv2a	18
GO:0008306	associative learning	10/479	105/23210	6.39697e-05	0.00437384	0.00345441	Adcy3/Asic1/Atp1a2/Atp1a3/Cacna1c/Cacna1e/Grin2a/Ppp1r1b/Snap25/Synpo	10
GO:0035296	regulation of tube diameter	13/479	173/23210	6.59688e-05	0.00437384	0.00345441	Acta2/Atp1a2/Cacna1c/Cbs/Chga/Gch1/Grip2/Gucy1a1/Kcnma1/P2ry1/P2ry2/Prkg1/Trpm4	13
GO:0097746	regulation of blood vessel diameter	13/479	173/23210	6.59688e-05	0.00437384	0.00345441	Acta2/Atp1a2/Cacna1c/Cbs/Chga/Gch1/Grip2/Gucy1a1/Kcnma1/P2ry1/P2ry2/Prkg1/Trpm4	13
GO:0048168	regulation of neuronal synaptic plasticity	8/479	67/23210	6.96487e-05	0.00449717	0.00355182	Bdnf/Egr1/Grin2a/Grm5/Rasgrf1/S100b/Synpo/Unc13a	8
GO:0035150	regulation of tube size	13/479	174/23210	6.99823e-05	0.00449717	0.00355182	Acta2/Atp1a2/Cacna1c/Cbs/Chga/Gch1/Grip2/Gucy1a1/Kcnma1/P2ry1/P2ry2/Prkg1/Trpm4	13
GO:0044242	cellular lipid catabolic process	14/479	199/23210	7.15586e-05	0.00452879	0.00357679	Acaa2/Acacb/Acot7/Cpt2/Cyp26b1/Etfb/Faah/Hadh/Lipe/Pla2g4a/Plcb1/Pnpla3/Prkcd/Scarb1	14
GO:0016042	lipid catabolic process	18/479	306/23210	7.44771e-05	0.00460408	0.00363625	Acaa2/Acacb/Acot7/Cidea/Cpt2/Cyp26b1/Cyp39a1/Etfb/Faah/Fmc1/Hadh/Lipe/Pafah1b3/Pla2g4a/Plcb1/Pnpla3/Prkcd/Scarb1	18
GO:0006096	glycolytic process	9/479	87/23210	7.77104e-05	0.00460408	0.00363625	Bpgm/Eno1b/Eno3/Fbp1/Gpd1/Hk2/Mif/Nupr1/Tpi1	9
GO:0010749	regulation of nitric oxide mediated signal transduction	4/479	12/23210	7.77456e-05	0.00460408	0.00363625	Cbs/Gucy1a1/Pde2a/Vegfa	4
GO:0007264	small GTPase mediated signal transduction	24/479	485/23210	8.08115e-05	0.00460408	0.00363625	Arfgef3/Arhgap19/Arhgef3/Cdc42ep2/Cgnl1/Fbp1/Gpr4/Kitl/Plk2/Rab3d/Rab6a/Ralgapa2/Rasa3/Rasa4/Rasgrf1/Rasgrp2/Rerg/Rhobtb2/Rhoj/Sh2d3c/Spry4/Stmn1/Stmn3/Synpo2l	24
GO:0046394	carboxylic acid biosynthetic process	17/479	281/23210	8.33515e-05	0.00460408	0.00363625	Acacb/Acot7/Acss1/Cbs/Cth/Cyp39a1/Gad1/Gamt/Gch1/Glul/Mgst3/Mif/Pdk4/Pla2g4a/Prxl2b/Ptgds/Trib3	17
GO:0006757	ATP generation from ADP	9/479	88/23210	8.50064e-05	0.00460408	0.00363625	Bpgm/Eno1b/Eno3/Fbp1/Gpd1/Hk2/Mif/Nupr1/Tpi1	9
GO:0055117	regulation of cardiac muscle contraction	8/479	69/23210	8.61343e-05	0.00460408	0.00363625	Atp1a2/Cacna1c/Chga/Ctnna3/Fxyd1/Kcnj2/Smtn/Trpm4	8
GO:1903670	regulation of sprouting angiogenesis	8/479	69/23210	8.61343e-05	0.00460408	0.00363625	Ceacam1/Glul/Klf4/Plk2/Ppp1r16b/Rhoj/S100a1/Vegfa	8
GO:0048169	regulation of long-term neuronal synaptic plasticity	6/479	36/23210	8.62256e-05	0.00460408	0.00363625	Bdnf/Egr1/Grin2a/Grm5/S100b/Synpo	6
GO:0019216	regulation of lipid metabolic process	19/479	338/23210	8.65977e-05	0.00460408	0.00363625	Acacb/Bcl11b/Ceacam1/Cidea/Dkk3/Egr1/Ephx2/Fabp3/Fmc1/Kcnma1/Pdk4/Pla2g4a/Ppara/Prkcd/Prkg1/Scarb1/Slc27a1/Trib3/Tspo	19
GO:0016053	organic acid biosynthetic process	17/479	282/23210	8.70468e-05	0.00460408	0.00363625	Acacb/Acot7/Acss1/Cbs/Cth/Cyp39a1/Gad1/Gamt/Gch1/Glul/Mgst3/Mif/Pdk4/Pla2g4a/Prxl2b/Ptgds/Trib3	17
GO:0006937	regulation of muscle contraction	12/479	154/23210	8.8358e-05	0.00460408	0.00363625	Atp1a2/Cacna1c/Chga/Ctnna3/Fxyd1/Gucy1a1/Kcnj2/Kcnma1/Pawr/Prkg1/Smtn/Trpm4	12
GO:1901615	organic hydroxy compound metabolic process	24/479	488/23210	8.88369e-05	0.00460408	0.00363625	Cyb5r1/Cyp26b1/Cyp39a1/Ddt/Dkk3/Ephx2/Gch1/Gpd1/Grin2a/Hprt/Inpp4b/Kcnma1/Lipe/Maoa/Maob/P2ry1/Plcb1/Prkg1/Rpe65/Scarb1/Slc16a10/Slc37a2/Slc5a5/Tpi1	24
GO:0019932	second-messenger-mediated signaling	22/479	427/23210	8.91234e-05	0.00460408	0.00363625	Adcy3/Adgrb2/Adgrd1/Adgrg2/Cbs/Ceacam1/Chga/Gpr3/Grm5/Gucy1a1/Gucy1b1/Lgr5/Nfatc2/Pde11a/Pde2a/Prkar1b/Prkg1/Ptgfr/Ramp1/Tox3/Trpm4/Vegfa	22
GO:0015985	energy coupled proton transport, down electrochemical gradient	5/479	23/23210	9.07175e-05	0.00460408	0.00363625	Atp5d/Atp5g1/Atp5g3/Atp5l/Gm10250	5
GO:0015986	ATP synthesis coupled proton transport	5/479	23/23210	9.07175e-05	0.00460408	0.00363625	Atp5d/Atp5g1/Atp5g3/Atp5l/Gm10250	5
GO:0001662	behavioral fear response	7/479	52/23210	9.14863e-05	0.00460408	0.00363625	Asic1/Bdnf/Cacna1e/Gng7/Lypd1/Mapk8ip2/Mef2c	7
GO:1903034	regulation of response to wounding	13/479	179/23210	9.33885e-05	0.00463114	0.00365762	Acta2/Cdkn1a/Ceacam1/Hbegf/Klf4/Mif/Omg/Plau/Prkcd/Prkg1/Serpine2/Wfdc1/Xylt1	13
GO:0007162	negative regulation of cell adhesion	17/479	284/23210	9.4872e-05	0.00463114	0.00365762	Arhgap6/Cd274/Ceacam1/Dscam/Fgl2/Jag1/Klf4/Lgals1/Lgals9/Pawr/Ppara/Prkcd/Prkg1/Serpine2/Srcin1/Tnfsf18/Vegfa	17
GO:0015711	organic anion transport	22/479	429/23210	9.53502e-05	0.00463114	0.00365762	Bdnf/Fabp3/Mif/Nmb/P2ry2/Pla2g4a/Prkcd/Prkg1/Scarb1/Slc13a3/Slc13a4/Slc17a7/Slc1a1/Slc25a29/Slc27a1/Slc37a2/Slc4a3/Slc6a17/Slc6a9/Slc7a1/Slco5a1/Sv2a	22
GO:1902600	proton transmembrane transport	9/479	90/23210	0.000101332	0.00486511	0.00384241	Atp1a2/Atp1a3/Atp5d/Atp5g1/Atp5g3/Atp5l/Gm10250/Plcb1/Slc17a7	9
GO:0002209	behavioral defense response	7/479	53/23210	0.000103555	0.00491533	0.00388207	Asic1/Bdnf/Cacna1e/Gng7/Lypd1/Mapk8ip2/Mef2c	7
GO:0072329	monocarboxylic acid catabolic process	10/479	112/23210	0.000110411	0.00518189	0.0040926	Acaa2/Acacb/Acot7/Cpt2/Cyp26b1/Cyp39a1/Etfb/Faah/Hadh/Lipe	10
GO:0040013	negative regulation of locomotion	18/479	316/23210	0.00011188	0.00519249	0.00410097	Cnn2/Dach1/Ddt/Grm5/Il33/Jag1/Klf4/Mctp1/Mef2c/Mif/Mitf/Mmp28/Padi2/Plcb1/Prkg1/Ptprr/Robo4/Sema3d	18
GO:0019935	cyclic-nucleotide-mediated signaling	14/479	210/23210	0.000126941	0.00578178	0.00456638	Adcy3/Adgrb2/Adgrd1/Adgrg2/Chga/Gpr3/Gucy1b1/Lgr5/Pde11a/Pde2a/Prkar1b/Prkg1/Ptgfr/Ramp1	14
GO:0006936	muscle contraction	17/479	291/23210	0.000127346	0.00578178	0.00456638	Acta2/Atp1a2/Atp1a3/Cacna1c/Cacna2d1/Chga/Ctnna3/Fxyd1/Grip2/Gucy1a1/Kcnj2/Kcnma1/Pawr/Prkg1/Smtn/Tpm2/Trpm4	17
GO:0007215	glutamate receptor signaling pathway	9/479	93/23210	0.000130695	0.00584235	0.00461422	Atp1a3/Grin2a/Grm3/Grm5/Mapk8ip2/Mef2c/Plcb1/Rasgrf1/Unc13a	9
GO:0009636	response to toxic substance	19/479	349/23210	0.000131477	0.00584235	0.00461422	Abtb2/Asic1/Atp1a2/Cdk1/Cdo1/Egr1/Ephx2/Gch1/Grin2a/Hprt/Kcnma1/Lypd1/Nol3/Nqo1/Nupr1/Pawr/Ppara/Ppp1r1b/Prkcd	19
GO:0022408	negative regulation of cell-cell adhesion	13/479	186/23210	0.000137366	0.00598986	0.00473072	Cd274/Ceacam1/Fgl2/Jag1/Klf4/Lgals9/Pawr/Ppara/Prkcd/Prkg1/Serpine2/Tnfsf18/Vegfa	13
GO:0006090	pyruvate metabolic process	10/479	115/23210	0.000137665	0.00598986	0.00473072	Bpgm/Eno1b/Eno3/Fbp1/Gpd1/Hk2/Mif/Nupr1/Pdk4/Tpi1	10
GO:0046031	ADP metabolic process	9/479	94/23210	0.000141936	0.00605231	0.00478005	Bpgm/Eno1b/Eno3/Fbp1/Gpd1/Hk2/Mif/Nupr1/Tpi1	9
GO:0062012	regulation of small molecule metabolic process	18/479	323/23210	0.000147074	0.00605231	0.00478005	Acacb/Clybl/Dkk3/Egr1/Ephx2/Fabp3/Fbp1/Gpd1/Igfbp4/Kcnma1/Mif/Nupr1/P2ry1/Pdk4/Pla2g4a/Ppara/Prkg1/Trib3	18
GO:0016054	organic acid catabolic process	14/479	213/23210	0.000147346	0.00605231	0.00478005	Acaa2/Acacb/Acot7/Cdo1/Cpt2/Cyp26b1/Cyp39a1/Etfb/Faah/Gcat/Gldc/Hadh/Lipe/Prodh	14
GO:0046395	carboxylic acid catabolic process	14/479	213/23210	0.000147346	0.00605231	0.00478005	Acaa2/Acacb/Acot7/Cdo1/Cpt2/Cyp26b1/Cyp39a1/Etfb/Faah/Gcat/Gldc/Hadh/Lipe/Prodh	14
GO:0042596	fear response	7/479	56/23210	0.000147735	0.00605231	0.00478005	Asic1/Bdnf/Cacna1e/Gng7/Lypd1/Mapk8ip2/Mef2c	7
GO:0002040	sprouting angiogenesis	10/479	116/23210	0.000147925	0.00605231	0.00478005	Ceacam1/Epha2/Glul/Klf4/Nr4a1/Plk2/Ppp1r16b/Rhoj/S100a1/Vegfa	10
GO:0006575	cellular modified amino acid metabolic process	12/479	163/23210	0.000151628	0.00605231	0.00478005	Ckmt1/Cth/Folh1/Gamt/Gch1/Gpx4/Gstt1/Gstt3/Mthfd2/Slc16a10/Slc27a1/Slc5a5	12
GO:0090331	negative regulation of platelet aggregation	4/479	14/23210	0.000152141	0.00605231	0.00478005	Ceacam1/Prkcd/Prkg1/Serpine2	4
GO:0099550	trans-synaptic signaling, modulating synaptic transmission	4/479	14/23210	0.000152141	0.00605231	0.00478005	Bdnf/Grm5/Gucy1a1/Gucy1b1	4
GO:0030336	negative regulation of cell migration	16/479	268/23210	0.000155844	0.00606597	0.00479084	Cnn2/Dach1/Ddt/Il33/Jag1/Klf4/Mctp1/Mef2c/Mif/Mitf/Mmp28/Padi2/Plcb1/Prkg1/Ptprr/Robo4	16
GO:0002686	negative regulation of leukocyte migration	6/479	40/23210	0.000158476	0.00606597	0.00479084	Ddt/Il33/Mif/Mmp28/Padi2/Plcb1	6
GO:0086004	regulation of cardiac muscle cell contraction	6/479	40/23210	0.000158476	0.00606597	0.00479084	Atp1a2/Cacna1c/Ctnna3/Fxyd1/Kcnj2/Trpm4	6
GO:0009132	nucleoside diphosphate metabolic process	10/479	117/23210	0.000158822	0.00606597	0.00479084	Ak5/Bpgm/Eno1b/Eno3/Fbp1/Gpd1/Hk2/Mif/Nupr1/Tpi1	10
GO:1901652	response to peptide	20/479	384/23210	0.000159746	0.00606597	0.00479084	Atp1a3/Cacna2d1/Cdo1/Cish/Egr1/Gdf15/Grm5/Itga4/Jag1/Klf15/Myo1c/Nr4a1/Pdk4/Plcb1/Ppara/Prkcd/Rpe65/Slc27a1/Slc2a4/Trib3	20
GO:1903672	positive regulation of sprouting angiogenesis	6/479	41/23210	0.000182439	0.0068653	0.00542214	Klf4/Plk2/Ppp1r16b/Rhoj/S100a1/Vegfa	6
GO:0006790	sulfur compound metabolic process	16/479	272/23210	0.000184529	0.00688196	0.0054353	Acaa2/Acacb/Acot1/Acot7/Acss1/Cbs/Cdo1/Chst7/Cth/Egflam/Gamt/Gpx4/Gstt1/Gstt3/Pdk4/Xylt1	16
GO:0030258	lipid modification	14/479	218/23210	0.000187678	0.00693744	0.00547911	Acaa2/Acacb/Cish/Cpt2/Dgkb/Ephx2/Etfb/Fabp3/Fam126a/Fam126b/Hadh/Inpp4b/Pdk4/Ppara	14
GO:0006091	generation of precursor metabolites and energy	20/479	389/23210	0.000189523	0.0069442	0.00548445	Atp5d/Bdnf/Bpgm/Cdk1/Cox7a1/Eno1b/Eno3/Fbp1/Gpd1/Hk2/Mif/Nupr1/Pde2a/Pygm/S100b/Sdhb/Slc37a2/Tkt/Tpi1/Uqcrq	20
GO:0046434	organophosphate catabolic process	10/479	120/23210	0.000195653	0.00710646	0.0056126	Acot7/Gpd1/Hprt/Inpp4b/Pde2a/Pla2g4a/Plcb1/Prkcd/Scarb1/Upp1	10
GO:0006469	negative regulation of protein kinase activity	13/479	194/23210	0.000208459	0.00746841	0.00589847	Camk2n1/Cdkn1a/Ceacam1/Dusp6/Gadd45b/Pcp4/Pkib/Ppm1e/Prkar1b/Prkcd/Spry4/Srcin1/Trib3	13
GO:0009135	purine nucleoside diphosphate metabolic process	9/479	99/23210	0.000210982	0.00746841	0.00589847	Bpgm/Eno1b/Eno3/Fbp1/Gpd1/Hk2/Mif/Nupr1/Tpi1	9
GO:0009179	purine ribonucleoside diphosphate metabolic process	9/479	99/23210	0.000210982	0.00746841	0.00589847	Bpgm/Eno1b/Eno3/Fbp1/Gpd1/Hk2/Mif/Nupr1/Tpi1	9
GO:0046890	regulation of lipid biosynthetic process	12/479	170/23210	0.000224572	0.00788265	0.00622563	Ceacam1/Dkk3/Egr1/Fabp3/Pdk4/Pla2g4a/Prkcd/Prkg1/Scarb1/Slc27a1/Trib3/Tspo	12
GO:0006865	amino acid transport	11/479	146/23210	0.00023166	0.00806371	0.00636863	Bdnf/Prkcd/Prkg1/Slc13a3/Slc17a7/Slc1a1/Slc25a29/Slc6a17/Slc6a9/Slc7a1/Sv2a	11
GO:0051058	negative regulation of small GTPase mediated signal transduction	7/479	61/23210	0.000254365	0.00878085	0.00693501	Cgnl1/Fbp1/Rasa3/Rasa4/Spry4/Stmn1/Stmn3	7
GO:2000146	negative regulation of cell motility	16/479	281/23210	0.000266351	0.00909083	0.00717984	Cnn2/Dach1/Ddt/Il33/Jag1/Klf4/Mctp1/Mef2c/Mif/Mitf/Mmp28/Padi2/Plcb1/Prkg1/Ptprr/Robo4	16
GO:0002689	negative regulation of leukocyte chemotaxis	4/479	16/23210	0.000267697	0.00909083	0.00717984	Ddt/Mif/Mmp28/Padi2	4
GO:0009185	ribonucleoside diphosphate metabolic process	9/479	103/23210	0.000284525	0.00958436	0.00756962	Bpgm/Eno1b/Eno3/Fbp1/Gpd1/Hk2/Mif/Nupr1/Tpi1	9
GO:0010565	regulation of cellular ketone metabolic process	10/479	126/23210	0.000291082	0.00964961	0.00762115	Acacb/Dkk3/Egr1/Fabp3/Kcnma1/Pdk4/Pla2g4a/Ppara/Prkg1/Trib3	10
GO:0060048	cardiac muscle contraction	10/479	126/23210	0.000291082	0.00964961	0.00762115	Atp1a2/Atp1a3/Cacna1c/Cacna2d1/Chga/Ctnna3/Fxyd1/Kcnj2/Smtn/Trpm4	10
GO:0002685	regulation of leukocyte migration	13/479	201/23210	0.000294534	0.00968716	0.00765081	Ddt/Il33/Itga4/Kitl/Lgals9/Mif/Mmp28/Padi2/Pawr/Plcb1/Plvap/Tnfsf18/Vegfa	13
GO:0032102	negative regulation of response to external stimulus	19/479	373/23210	0.000305777	0.00997838	0.00788081	Cdkn1a/Ceacam1/Clec2d/Ddt/Fgl2/Lgals9/Mif/Mmp28/Nenf/Padi2/Plau/Ppara/Prdm1/Prkcd/Prkg1/Sema3d/Serpine2/Wfdc1/Xylt1	19
GO:0006942	regulation of striated muscle contraction	8/479	83/23210	0.000316073	0.0102344	0.008083	Atp1a2/Cacna1c/Chga/Ctnna3/Fxyd1/Kcnj2/Smtn/Trpm4	8
GO:0035249	synaptic transmission, glutamatergic	9/479	105/23210	0.000328576	0.0105402	0.00832452	Glul/Gria4/Grm3/Grm5/Mapk8ip2/Mef2c/Serpine2/Slc17a7/Unc13a	9
GO:0051271	negative regulation of cellular component movement	17/479	316/23210	0.000336011	0.0105402	0.00832452	Cnn2/Dach1/Ddt/Il33/Jag1/Klf4/Mctp1/Mef2c/Mif/Mitf/Mmp28/Padi2/Plcb1/Prkg1/Ptprr/Robo4/Sema3d	17
GO:0001666	response to hypoxia	13/479	204/23210	0.0003398	0.0105402	0.00832452	Acaa2/Cbs/Egr1/Kcnk3/Kcnma1/Nol3/Plau/Plekhn1/Plk3/Ppara/Pygm/Slc2a4/Vegfa	13
GO:0031032	actomyosin structure organization	13/479	204/23210	0.0003398	0.0105402	0.00832452	Anln/Arhgap6/Cnn2/Csrp2/Kank4/Kif23/Mef2c/Pgm5/Ppm1e/S100a10/Stmn1/Synpo/Synpo2l	13
GO:0034110	regulation of homotypic cell-cell adhesion	5/479	30/23210	0.000341102	0.0105402	0.00832452	Ceacam1/Lgals1/Prkcd/Prkg1/Serpine2	5
GO:0051056	regulation of small GTPase mediated signal transduction	15/479	259/23210	0.000343063	0.0105402	0.00832452	Arfgef3/Arhgap19/Arhgef3/Cgnl1/Fbp1/Gpr4/Kitl/Ralgapa2/Rasa3/Rasa4/Rasgrf1/Spry4/Stmn1/Stmn3/Synpo2l	15
GO:0007409	axonogenesis	22/479	470/23210	0.000343181	0.0105402	0.00832452	Atp5g1/Bcl11b/Bdnf/Cdh4/Cobl/Dscam/Epha2/Etv1/Etv4/Fezf2/Ifrd1/Itga4/Kif5a/Matn2/Nrn1/Omg/Sema3d/Slit3/Stmn1/Ust/Vegfa/Wnt7b	22
GO:0048588	developmental cell growth	15/479	260/23210	0.000357338	0.0108949	0.00860467	Atp5g1/Bdnf/Cdh4/Cobl/Dscam/Ifrd1/Itga4/Nrn1/Omg/Ppara/Prkg1/Sema3d/Slit3/Unc13a/Vegfa	15
GO:1904062	regulation of cation transmembrane transport	18/479	349/23210	0.000376958	0.0114098	0.00901135	Atp1a2/Cacna1c/Cacna2d1/Cbarp/Fxyd1/Fxyd5/Fxyd6/Grin2a/Kcnip2/Kcnj2/Mapk8ip2/Mef2c/Nol3/Plcb1/Prkg1/Rasgrf1/S100a1/Tspan13	18
GO:0051650	establishment of vesicle localization	10/479	131/23210	0.000397807	0.0119542	0.00944133	Dnm1/Itga4/Kif23/Kif5a/Lin7a/Mreg/Myo1c/Myo7a/Myrip/Slc2a4	10
GO:0035725	sodium ion transmembrane transport	9/479	108/23210	0.000405098	0.0120864	0.0095457	Asic1/Atp1a2/Atp1a3/Fxyd1/Fxyd5/Fxyd6/Hcn2/Plcb1/Trpm4	9
GO:0086003	cardiac muscle cell contraction	7/479	66/23210	0.000415655	0.0123134	0.00972499	Atp1a2/Cacna1c/Cacna2d1/Ctnna3/Fxyd1/Kcnj2/Trpm4	7
GO:0007265	Ras protein signal transduction	20/479	414/23210	0.000423753	0.012384	0.00978072	Arfgef3/Arhgef3/Cdc42ep2/Fbp1/Gpr4/Kitl/Plk2/Rab3d/Rab6a/Ralgapa2/Rasa3/Rasa4/Rasgrf1/Rerg/Rhobtb2/Rhoj/Spry4/Stmn1/Stmn3/Synpo2l	20
GO:0051260	protein homooligomerization	19/479	383/23210	0.000423966	0.012384	0.00978072	Acacb/Clybl/Cth/Dcxr/Fbp1/Gch1/Glul/Hprt/Itpr3/Kcna4/Kcnj2/Kcnma1/Kctd12/Mif/Nell2/Prmt8/Slc1a1/Tgm2/Trpm4	19
GO:0006814	sodium ion transport	13/479	211/23210	0.000468975	0.0135676	0.0107155	Asic1/Atp1a2/Atp1a3/Fxyd1/Fxyd5/Fxyd6/Hcn2/Plcb1/Serpine2/Slc13a3/Slc17a7/Slc5a5/Trpm4	13
GO:1903035	negative regulation of response to wounding	8/479	88/23210	0.000470985	0.0135676	0.0107155	Cdkn1a/Ceacam1/Plau/Prkcd/Prkg1/Serpine2/Wfdc1/Xylt1	8
GO:0072330	monocarboxylic acid biosynthetic process	12/479	185/23210	0.000485479	0.0138894	0.0109697	Acacb/Acot7/Acss1/Cyp39a1/Gad1/Gamt/Mif/Pdk4/Pla2g4a/Prxl2b/Ptgds/Trib3	12
GO:0034109	homotypic cell-cell adhesion	7/479	68/23210	0.000499456	0.014192	0.0112087	Ceacam1/Ctnna3/Lgals1/Megf11/Prkcd/Prkg1/Serpine2	7
GO:1903578	regulation of ATP metabolic process	8/479	89/23210	0.000508329	0.0143466	0.0113308	Cdk1/Cox7a1/Fbp1/Gpd1/Mif/Nupr1/Pde2a/Tspo	8
GO:0033673	negative regulation of kinase activity	13/479	214/23210	0.000535905	0.0147171	0.0116234	Camk2n1/Cdkn1a/Ceacam1/Dusp6/Gadd45b/Pcp4/Pkib/Ppm1e/Prkar1b/Prkcd/Spry4/Srcin1/Trib3	13
GO:0021680	cerebellar Purkinje cell layer development	5/479	33/23210	0.000539919	0.0147171	0.0116234	Cend1/Faim2/Sez6l/Sez6l2/Uqcrq	5
GO:0086091	regulation of heart rate by cardiac conduction	5/479	33/23210	0.000539919	0.0147171	0.0116234	Cacna1c/Cacna2d1/Ctnna3/Kcnj2/Trpm4	5
GO:0001975	response to amphetamine	4/479	19/23210	0.000542794	0.0147171	0.0116234	Asic1/Grin2a/Hprt/Ppp1r1b	4
GO:0010544	negative regulation of platelet activation	4/479	19/23210	0.000542794	0.0147171	0.0116234	Ceacam1/Prkcd/Prkg1/Serpine2	4
GO:0034111	negative regulation of homotypic cell-cell adhesion	4/479	19/23210	0.000542794	0.0147171	0.0116234	Ceacam1/Prkcd/Prkg1/Serpine2	4
GO:0008542	visual learning	7/479	69/23210	0.000546121	0.0147171	0.0116234	Atp1a2/Atp1a3/Cacna1c/Cacna1e/Grin2a/Ppp1r1b/Synpo	7
GO:0042060	wound healing	18/479	361/23210	0.000561347	0.0150304	0.0118709	Acta2/Anxa8/Cdkn1a/Ceacam1/Cnn2/F13a1/Gpr4/Hbegf/Ifrd1/Klf5/Ninj1/P2ry1/Plau/Ppara/Prkcd/Prkg1/Serpine2/Wfdc1	18
GO:0070661	leukocyte proliferation	17/479	331/23210	0.000569404	0.0151388	0.0119565	Cd274/Cdkn1a/Ceacam1/Hprt/Igfbp2/Il33/Kitl/Lgals9/Lmo1/Mef2c/Mif/Nfatc2/Pawr/Prdm1/Prkcd/Psmb10/Tnfsf18	17
GO:0032409	regulation of transporter activity	15/479	272/23210	0.000572645	0.0151388	0.0119565	Atp1a2/Cacna2d1/Cbarp/Fxyd1/Fxyd5/Fxyd6/Grin2a/Grm5/Mapk8ip2/Mef2c/Plcb1/Prkcd/Prkg1/Rasgrf1/S100a1	15
GO:0070252	actin-mediated cell contraction	8/479	91/23210	0.000590215	0.0155052	0.0122458	Acta2/Atp1a2/Cacna1c/Cacna2d1/Ctnna3/Fxyd1/Kcnj2/Trpm4	8
GO:0007411	axon guidance	14/479	245/23210	0.000611089	0.0159532	0.0125997	Bcl11b/Bdnf/Cdh4/Dscam/Epha2/Etv1/Etv4/Fezf2/Kif5a/Matn2/Sema3d/Slit3/Vegfa/Wnt7b	14
GO:0015698	inorganic anion transport	10/479	139/23210	0.000635138	0.0163998	0.0129523	Ano1/Clic3/Clic5/Fxyd1/Grm5/Slc17a7/Slc1a1/Slc37a2/Slc5a5/Tspo	10
GO:0097485	neuron projection guidance	14/479	246/23210	0.000636045	0.0163998	0.0129523	Bcl11b/Bdnf/Cdh4/Dscam/Epha2/Etv1/Etv4/Fezf2/Kif5a/Matn2/Sema3d/Slit3/Vegfa/Wnt7b	14
GO:0061045	negative regulation of wound healing	7/479	71/23210	0.000649833	0.0166525	0.0131519	Cdkn1a/Ceacam1/Plau/Prkcd/Prkg1/Serpine2/Wfdc1	7
GO:0002064	epithelial cell development	14/479	247/23210	0.000661861	0.0167959	0.0132652	Bcl11b/Clic5/Epha2/Gpr4/Jag1/Klf5/Myo7a/Pde2a/Pdzd7/Ppp1r16b/Prdm1/Sox18/Vegfa/Wnt7b	14
GO:0014075	response to amine	4/479	20/23210	0.000667495	0.0167959	0.0132652	Asic1/Grin2a/Hprt/Ppp1r1b	4
GO:0051481	negative regulation of cytosolic calcium ion concentration	4/479	20/23210	0.000667495	0.0167959	0.0132652	Atp1a2/Hrc/Kcnk3/Nol3	4
GO:0016052	carbohydrate catabolic process	10/479	140/23210	0.000671665	0.0167997	0.0132682	Bpgm/Eno1b/Eno3/Fbp1/Gpd1/Hk2/Mif/Nupr1/Pygm/Tpi1	10
GO:0002027	regulation of heart rate	8/479	93/23210	0.00068244	0.0168672	0.0133215	Cacna1c/Cacna1e/Cacna2d1/Ctnna3/Gch1/Kcnj2/Slc1a1/Trpm4	8
GO:0009062	fatty acid catabolic process	8/479	93/23210	0.00068244	0.0168672	0.0133215	Acaa2/Acacb/Acot7/Cpt2/Etfb/Faah/Hadh/Lipe	8
GO:0001558	regulation of cell growth	20/479	431/23210	0.000700897	0.0171751	0.0135647	Atp5g1/Bdnf/Ccdc85b/Cdh4/Cdkn1a/Cth/Dscam/Fbp1/Hbegf/Ifrd1/Igfbp4/Omg/Ppara/Rerg/Sema3d/Serpine2/Slit3/Unc13a/Vegfa/Wfdc1	20
GO:0042180	cellular ketone metabolic process	12/479	193/23210	0.000707156	0.0171751	0.0135647	Acacb/Dkk3/Egr1/Fabp3/Gpd1/Kcnma1/Pdk4/Pla2g4a/Ppara/Prkg1/Slc37a2/Trib3	12
GO:0007632	visual behavior	7/479	72/23210	0.000707233	0.0171751	0.0135647	Atp1a2/Atp1a3/Cacna1c/Cacna1e/Grin2a/Ppp1r1b/Synpo	7
GO:0009187	cyclic nucleotide metabolic process	5/479	35/23210	0.000713922	0.0172373	0.0136138	Adcy3/Epha2/Gucy1a1/Gucy1b1/Pde2a	5
GO:0099504	synaptic vesicle cycle	13/479	221/23210	0.000724099	0.0173825	0.0137285	Amph/Cplx1/Dnm1/Nrn1/P2ry1/P2ry2/Prkar1b/Prkcg/Slc17a7/Slc2a4/Snap25/Sv2a/Unc13a	13
GO:0048638	regulation of developmental growth	19/479	401/23210	0.000738326	0.0176228	0.0139183	Acacb/Atp5g1/Bdnf/Cacna1c/Cdh4/Cdk1/Cdkn1a/Dscam/Dusp6/Gamt/Gdf15/Ifrd1/Mef2c/Omg/Plcb1/Ppara/Sema3d/Unc13a/Vegfa	19
GO:0099003	vesicle-mediated transport in synapse	14/479	250/23210	0.000744698	0.0176739	0.0139586	Amph/Cplx1/Dnm1/Grip2/Nrn1/P2ry1/P2ry2/Prkar1b/Prkcg/Slc17a7/Slc2a4/Snap25/Sv2a/Unc13a	14
GO:1901342	regulation of vasculature development	17/479	341/23210	0.000792974	0.0187133	0.0147795	Adgrb2/Asb4/Ceacam1/Cth/Egr1/Epha2/Glul/Gpr4/Hk2/Klf4/Klf5/Nfatc2/Plk2/Ppp1r16b/Rhoj/S100a1/Vegfa	17
GO:0048569	post-embryonic animal organ development	4/479	21/23210	0.000811197	0.0188243	0.0148672	Bcl11b/Klf4/Myo7a/Vegfa	4
GO:0090330	regulation of platelet aggregation	4/479	21/23210	0.000811197	0.0188243	0.0148672	Ceacam1/Prkcd/Prkg1/Serpine2	4
GO:0098969	neurotransmitter receptor transport to postsynaptic membrane	4/479	21/23210	0.000811197	0.0188243	0.0148672	Cplx1/Grip2/Lrrc7/Snap25	4
GO:0098693	regulation of synaptic vesicle cycle	10/479	144/23210	0.000835552	0.0192823	0.015229	Cplx1/Dnm1/Nrn1/P2ry1/P2ry2/Prkar1b/Prkcg/Slc17a7/Slc2a4/Unc13a	10
GO:0071456	cellular response to hypoxia	8/479	96/23210	0.000842218	0.0193294	0.0152661	Acaa2/Cbs/Egr1/Kcnk3/Nol3/Plk3/Slc2a4/Vegfa	8
GO:0070588	calcium ion transmembrane transport	15/479	283/23210	0.000858893	0.0196043	0.0154833	Asic1/Atp1a2/Atp2a3/Cacna1c/Cacna1e/Cacna2d1/Cbarp/Grin2a/Itpr3/Nol3/Pawr/Plcb1/S100a1/Slc35g1/Tspan13	15
GO:0032412	regulation of ion transmembrane transporter activity	14/479	254/23210	0.000868649	0.0197193	0.0155741	Atp1a2/Cacna2d1/Cbarp/Fxyd1/Fxyd5/Fxyd6/Grin2a/Grm5/Mapk8ip2/Mef2c/Plcb1/Prkg1/Rasgrf1/S100a1	14
GO:0046580	negative regulation of Ras protein signal transduction	6/479	55/23210	0.000922447	0.0208116	0.0164367	Fbp1/Rasa3/Rasa4/Spry4/Stmn1/Stmn3	6
GO:0019934	cGMP-mediated signaling	5/479	37/23210	0.00092673	0.0208116	0.0164367	Gucy1b1/Pde11a/Pde2a/Prkar1b/Prkg1	5
GO:1905522	negative regulation of macrophage migration	3/479	10/23210	0.000940824	0.0210151	0.0165975	Ddt/Mif/Mmp28	3
GO:0019395	fatty acid oxidation	8/479	98/23210	0.000964477	0.0213914	0.0168947	Acaa2/Acacb/Cpt2/Etfb/Fabp3/Hadh/Pdk4/Ppara	8
GO:0098877	neurotransmitter receptor transport to plasma membrane	4/479	22/23210	0.000975415	0.0213914	0.0168947	Cplx1/Grip2/Lrrc7/Snap25	4
GO:1903540	establishment of protein localization to postsynaptic membrane	4/479	22/23210	0.000975415	0.0213914	0.0168947	Cplx1/Grip2/Lrrc7/Snap25	4
GO:0009142	nucleoside triphosphate biosynthetic process	7/479	76/23210	0.000978156	0.0213914	0.0168947	Ak5/Atp5d/Atp5g1/Atp5g3/Atp5l/Gm10250/Nme3	7
GO:0036293	response to decreased oxygen levels	13/479	230/23210	0.00104514	0.0227372	0.0179576	Acaa2/Cbs/Egr1/Kcnk3/Kcnma1/Nol3/Plau/Plekhn1/Plk3/Ppara/Pygm/Slc2a4/Vegfa	13
GO:0051966	regulation of synaptic transmission, glutamatergic	7/479	77/23210	0.0010572	0.0228803	0.0180706	Glul/Gria4/Grm3/Grm5/Mapk8ip2/Mef2c/Serpine2	7
GO:0034440	lipid oxidation	8/479	100/23210	0.00110055	0.0235743	0.0186187	Acaa2/Acacb/Cpt2/Etfb/Fabp3/Hadh/Pdk4/Ppara	8
GO:0110020	regulation of actomyosin structure organization	8/479	100/23210	0.00110055	0.0235743	0.0186187	Arhgap6/Kank4/Mef2c/Ppm1e/S100a10/Stmn1/Synpo/Synpo2l	8
GO:0003170	heart valve development	6/479	57/23210	0.00111541	0.0237707	0.0187738	Erg/Jag1/Mef2c/Pde2a/Prdm1/Slit3	6
GO:0043270	positive regulation of ion transport	16/479	322/23210	0.00115773	0.0245474	0.0193872	Cacna1c/Cacna2d1/Fabp3/Fxyd1/Kcnip2/Kcnj2/Mif/P2ry1/P2ry2/Pcp4/Plcb1/Prkcd/Prkg1/S100a1/Slc9a3r2/Tspo	16
GO:0022898	regulation of transmembrane transporter activity	14/479	262/23210	0.00116923	0.024666	0.0194809	Atp1a2/Cacna2d1/Cbarp/Fxyd1/Fxyd5/Fxyd6/Grin2a/Grm5/Mapk8ip2/Mef2c/Plcb1/Prkg1/Rasgrf1/S100a1	14
GO:0034764	positive regulation of transmembrane transport	13/479	233/23210	0.00117558	0.0246754	0.0194883	Cacna1c/Cacna2d1/Fxyd1/Kcnip2/Kcnj2/Klf15/Mif/Plcb1/Prkcd/Prkg1/Rnasel/S100a1/Slc9a3r2	13
GO:0051648	vesicle localization	10/479	151/23210	0.00120083	0.0250626	0.0197942	Dnm1/Itga4/Kif23/Kif5a/Lin7a/Mreg/Myo1c/Myo7a/Myrip/Slc2a4	10
GO:1903531	negative regulation of secretion by cell	13/479	234/23210	0.00122197	0.0250626	0.0197942	Asic1/Cbarp/Chga/Cidea/Hadh/Il33/Lgals9/Maob/Nmb/P2ry1/Pim3/Prkg1/Srcin1	13
GO:0032835	glomerulus development	6/479	58/23210	0.00122278	0.0250626	0.0197942	Egr1/Enpep/Gpr4/Jag1/Klf15/Mef2c	6
GO:0098900	regulation of action potential	6/479	58/23210	0.00122278	0.0250626	0.0197942	Cacna1c/Cacna2d1/Ctnna3/Kcnj2/Pawr/Trpm4	6
GO:0051588	regulation of neurotransmitter transport	11/479	178/23210	0.00122403	0.0250626	0.0197942	Asic1/Cplx1/Maob/Mctp1/Mef2c/Nrn1/P2ry1/P2ry2/Prkcg/Sv2a/Unc13a	11
GO:0044272	sulfur compound biosynthetic process	7/479	79/23210	0.00123028	0.0250676	0.0197981	Acacb/Acss1/Cbs/Chst7/Cth/Pdk4/Xylt1	7
GO:0031077	post-embryonic camera-type eye development	3/479	11/23210	0.00127388	0.0255816	0.0202041	Bcl11b/Klf4/Vegfa	3
GO:0035739	CD4-positive, alpha-beta T cell proliferation	3/479	11/23210	0.00127388	0.0255816	0.0202041	Cd274/Ceacam1/Lgals9	3
GO:2000561	regulation of CD4-positive, alpha-beta T cell proliferation	3/479	11/23210	0.00127388	0.0255816	0.0202041	Cd274/Ceacam1/Lgals9	3
GO:0019933	cAMP-mediated signaling	11/479	179/23210	0.00128057	0.025593	0.020213	Adcy3/Adgrb2/Adgrd1/Adgrg2/Chga/Gpr3/Lgr5/Pde11a/Pde2a/Ptgfr/Ramp1	11
GO:0010959	regulation of metal ion transport	19/479	421/23210	0.00130546	0.0259662	0.0205078	Atp1a2/Cacna1c/Cacna2d1/Cbarp/Fxyd1/Fxyd5/Fxyd6/Hrc/Kcnip2/Kcnj2/Mif/Nol3/Pawr/Plcb1/Prkg1/S100a1/Serpine2/Tspan13/Tspo	19
GO:0046456	icosanoid biosynthetic process	5/479	40/23210	0.00132983	0.0262362	0.020721	Mgst3/Mif/Pla2g4a/Prxl2b/Ptgds	5
GO:0051289	protein homotetramerization	8/479	103/23210	0.00133295	0.0262362	0.020721	Acacb/Cth/Dcxr/Fbp1/Hprt/Kcnj2/Kcnma1/Trpm4	8
GO:0015807	L-amino acid transport	6/479	59/23210	0.00133788	0.0262362	0.020721	Slc17a7/Slc1a1/Slc25a29/Slc6a17/Slc6a9/Slc7a1	6
GO:0007204	positive regulation of cytosolic calcium ion concentration	16/479	327/23210	0.00135751	0.0264969	0.0209269	Cacna1c/Cacna2d1/Gpr4/Grin2a/Itpr3/Nmb/Nol3/P2ry1/P2ry2/Pawr/Plcb1/Prkg1/Ptgfr/Synpo/Tgm2/Trpm4	16
GO:0006816	calcium ion transport	19/479	423/23210	0.00137856	0.0267825	0.0211525	Asic1/Atp1a2/Atp2a3/Cacna1c/Cacna1e/Cacna2d1/Cbarp/Grin2a/Hrc/Itpr3/Nol3/Pawr/Plcb1/Ramp1/S100a1/Slc35g1/Trpm4/Tspan13/Tspo	19
GO:0045444	fat cell differentiation	13/479	238/23210	0.00142307	0.0273924	0.0216342	Ccdc85b/Jag1/Klf4/Klf5/Nr4a1/Plcb1/Rnasel/Selenbp1/Slc2a4/Trib2/Trib3/Trpm4/Vegfa	13
GO:0070663	regulation of leukocyte proliferation	13/479	238/23210	0.00142307	0.0273924	0.0216342	Cd274/Cdkn1a/Ceacam1/Igfbp2/Kitl/Lgals9/Lmo1/Mef2c/Mif/Nfatc2/Pawr/Prdm1/Tnfsf18	13
GO:0098739	import across plasma membrane	9/479	129/23210	0.00145336	0.0277403	0.0219089	Atp1a2/Atp1a3/Hcn2/Kcnj2/Pawr/Prkcd/Slc1a1/Slc7a1/Trpm4	9
GO:0006081	cellular aldehyde metabolic process	6/479	60/23210	0.00146106	0.0277403	0.0219089	Aldh3b1/Dkk3/Kcnma1/Rpe65/Tkt/Tpi1	6
GO:0031102	neuron projection regeneration	6/479	60/23210	0.00146106	0.0277403	0.0219089	Bex1/Klf4/Matn2/Mif/Omg/Xylt1	6
GO:0042417	dopamine metabolic process	5/479	41/23210	0.00148918	0.0281463	0.0222296	Gch1/Grin2a/Hprt/Maoa/Maob	5
GO:0060560	developmental growth involved in morphogenesis	14/479	270/23210	0.00155255	0.0292117	0.0230711	Atp5g1/Bdnf/Cdh4/Cobl/Dscam/Ifrd1/Itga4/Nrn1/Omg/Sema3d/Slit3/Unc13a/Vegfa/Wnt7b	14
GO:0051591	response to cAMP	6/479	61/23210	0.0015927	0.0298206	0.023552	Cdo1/Gpd1/Hcn2/Itpr3/Pde2a/Pygm	6
GO:0001516	prostaglandin biosynthetic process	4/479	25/23210	0.00160633	0.0298206	0.023552	Mif/Pla2g4a/Prxl2b/Ptgds	4
GO:0046457	prostanoid biosynthetic process	4/479	25/23210	0.00160633	0.0298206	0.023552	Mif/Pla2g4a/Prxl2b/Ptgds	4
GO:0010883	regulation of lipid storage	5/479	42/23210	0.00166216	0.0305082	0.0240951	Acacb/Alkbh7/Cidea/Ppara/Scarb1	5
GO:0006534	cysteine metabolic process	3/479	12/23210	0.00167258	0.0305082	0.0240951	Cbs/Cdo1/Cth	3
GO:0006654	phosphatidic acid biosynthetic process	3/479	12/23210	0.00167258	0.0305082	0.0240951	Agpat2/Pnpla3/Slc27a1	3
GO:0060033	anatomical structure regression	3/479	12/23210	0.00167258	0.0305082	0.0240951	Cd248/Ninj1/Wnt7b	3
GO:0014074	response to purine-containing compound	8/479	107/23210	0.00170175	0.0307715	0.024303	Cdo1/Gpd1/Hcn2/Itpr3/P2ry1/Pde2a/Pygm/Trpm4	8
GO:0048145	regulation of fibroblast proliferation	8/479	107/23210	0.00170175	0.0307715	0.024303	Btc/Cdkn1a/Dach1/Ifi30/Mif/Nupr1/Pawr/Rasgrf1	8
GO:0021695	cerebellar cortex development	6/479	62/23210	0.00173317	0.0310705	0.0245391	Cend1/Faim2/Serpine2/Sez6l/Sez6l2/Uqcrq	6
GO:0099637	neurotransmitter receptor transport	6/479	62/23210	0.00173317	0.0310705	0.0245391	Cplx1/Dnm1/Grip2/Kif5a/Lrrc7/Snap25	6
GO:0007015	actin filament organization	18/479	400/23210	0.00178721	0.0319025	0.0251963	Arhgap6/Cdc42ep2/Cgnl1/Cobl/Gdpd2/Gsn/Kank4/Myo1c/Pawr/Ppm1e/Prkcd/Rhobtb2/Rhoj/S100a10/Stmn1/Synpo/Synpo2l/Tpm2	18
GO:0046928	regulation of neurotransmitter secretion	9/479	133/23210	0.00179601	0.0319231	0.0252125	Asic1/Cplx1/Mctp1/Mef2c/Nrn1/P2ry1/P2ry2/Prkcg/Unc13a	9
GO:0045823	positive regulation of heart contraction	5/479	43/23210	0.00184943	0.03237	0.0255654	Chga/Gch1/Slc1a1/Smtn/Trpm4	5
GO:0086002	cardiac muscle cell action potential involved in contraction	5/479	43/23210	0.00184943	0.03237	0.0255654	Cacna1c/Cacna2d1/Ctnna3/Kcnj2/Trpm4	5
GO:0006941	striated muscle contraction	10/479	160/23210	0.00185195	0.03237	0.0255654	Atp1a2/Atp1a3/Cacna1c/Cacna2d1/Chga/Ctnna3/Fxyd1/Kcnj2/Smtn/Trpm4	10
GO:0007263	nitric oxide mediated signal transduction	4/479	26/23210	0.00186775	0.03237	0.0255654	Cbs/Gucy1a1/Pde2a/Vegfa	4
GO:1903579	negative regulation of ATP metabolic process	4/479	26/23210	0.00186775	0.03237	0.0255654	Fbp1/Nupr1/Pde2a/Tspo	4
GO:0009206	purine ribonucleoside triphosphate biosynthetic process	6/479	63/23210	0.00188283	0.03237	0.0255654	Atp5d/Atp5g1/Atp5g3/Atp5l/Gm10250/Nme3	6
GO:0062237	protein localization to postsynapse	6/479	63/23210	0.00188283	0.03237	0.0255654	Cplx1/Grin2a/Grip2/Kif5a/Lrrc7/Snap25	6
GO:0006633	fatty acid biosynthetic process	9/479	134/23210	0.00189104	0.03237	0.0255654	Acacb/Acot7/Acss1/Mif/Pdk4/Pla2g4a/Prxl2b/Ptgds/Trib3	9
GO:0051348	negative regulation of transferase activity	13/479	246/23210	0.00190821	0.03237	0.0255654	Camk2n1/Cdkn1a/Ceacam1/Dusp6/Gadd45b/Pcp4/Pkib/Ppm1e/Prkar1b/Prkcd/Spry4/Srcin1/Trib3	13
GO:0008344	adult locomotory behavior	8/479	109/23210	0.00191414	0.03237	0.0255654	Atp1a2/Atp1a3/Cacna1c/Cend1/Dnm1/Kcnma1/Sez6l/Sez6l2	8
GO:0018958	phenol-containing compound metabolic process	8/479	109/23210	0.00191414	0.03237	0.0255654	Ddt/Gch1/Grin2a/Hprt/Maoa/Maob/Slc16a10/Slc5a5	8
GO:0048144	fibroblast proliferation	8/479	109/23210	0.00191414	0.03237	0.0255654	Btc/Cdkn1a/Dach1/Ifi30/Mif/Nupr1/Pawr/Rasgrf1	8
GO:0070838	divalent metal ion transport	20/479	469/23210	0.00192797	0.0324722	0.0256462	Asic1/Atp1a2/Atp2a3/Cacna1c/Cacna1e/Cacna2d1/Cbarp/Grin2a/Hrc/Itpr3/Kcnj2/Nol3/Pawr/Plcb1/Ramp1/S100a1/Slc35g1/Trpm4/Tspan13/Tspo	20
GO:0046651	lymphocyte proliferation	15/479	308/23210	0.00198206	0.0332493	0.0262599	Cd274/Cdkn1a/Ceacam1/Hprt/Igfbp2/Lgals9/Lmo1/Mef2c/Mif/Nfatc2/Pawr/Prdm1/Prkcd/Psmb10/Tnfsf18	15
GO:0050900	leukocyte migration	16/479	340/23210	0.00201721	0.0337035	0.0266187	Chga/Ddt/Il33/Itga4/Itga9/Kitl/Lgals9/Mif/Mmp28/Padi2/Pawr/Plcb1/Plvap/Tnfsf18/Trpm4/Vegfa	16
GO:0009145	purine nucleoside triphosphate biosynthetic process	6/479	64/23210	0.00204207	0.033983	0.0268394	Atp5d/Atp5g1/Atp5g3/Atp5l/Gm10250/Nme3	6
GO:0072511	divalent inorganic cation transport	20/479	472/23210	0.00207566	0.0344049	0.0271726	Asic1/Atp1a2/Atp2a3/Cacna1c/Cacna1e/Cacna2d1/Cbarp/Grin2a/Hrc/Itpr3/Kcnj2/Nol3/Pawr/Plcb1/Ramp1/S100a1/Slc35g1/Trpm4/Tspan13/Tspo	20
GO:0032943	mononuclear cell proliferation	15/479	310/23210	0.00210934	0.0347903	0.027477	Cd274/Cdkn1a/Ceacam1/Hprt/Igfbp2/Lgals9/Lmo1/Mef2c/Mif/Nfatc2/Pawr/Prdm1/Prkcd/Psmb10/Tnfsf18	15
GO:0036376	sodium ion export across plasma membrane	3/479	13/23210	0.00214122	0.0347903	0.027477	Atp1a2/Atp1a3/Fxyd1	3
GO:0060452	positive regulation of cardiac muscle contraction	3/479	13/23210	0.00214122	0.0347903	0.027477	Chga/Smtn/Trpm4	3
GO:0097202	activation of cysteine-type endopeptidase activity	3/479	13/23210	0.00214122	0.0347903	0.027477	Cideb/Pawr/Perp	3
GO:0001667	ameboidal-type cell migration	18/479	407/23210	0.00215699	0.0347903	0.027477	Acta2/Anln/Ceacam1/Epha2/Glul/Hbegf/Itga4/Kitl/Klf4/Mef2c/Nr4a1/Plk2/Ptp4a3/Ptprr/Rhoj/Scarb1/Sema3d/Vegfa	18
GO:0044342	type B pancreatic cell proliferation	4/479	27/23210	0.00215722	0.0347903	0.027477	Fmc1/Igfbp4/Nr4a1/Nupr1	4
GO:0060536	cartilage morphogenesis	4/479	27/23210	0.00215722	0.0347903	0.027477	Col12a1/Matn2/Mef2c/Wnt7b	4
GO:0010631	epithelial cell migration	14/479	281/23210	0.00224585	0.0360805	0.0284959	Anln/Ceacam1/Epha2/Glul/Hbegf/Klf4/Mef2c/Nr4a1/Plk2/Ptp4a3/Ptprr/Rhoj/Scarb1/Vegfa	14
GO:0061028	establishment of endothelial barrier	5/479	45/23210	0.00226961	0.0362111	0.0285991	Pde2a/Ppp1r16b/Sox18/Vegfa/Wnt7b	5
GO:0006939	smooth muscle contraction	8/479	112/23210	0.00227132	0.0362111	0.0285991	Acta2/Atp1a2/Cacna1c/Grip2/Gucy1a1/Kcnma1/Pawr/Prkg1	8
GO:0032642	regulation of chemokine production	7/479	88/23210	0.0023004	0.0362596	0.0286374	Egr1/Epha2/Il33/Klf4/Lgals9/Mif/P2ry2	7
GO:0035914	skeletal muscle cell differentiation	7/479	88/23210	0.0023004	0.0362596	0.0286374	Cyp26b1/Egr1/Klf5/Mef2c/Nr4a1/Nupr1/S100b	7
GO:0051492	regulation of stress fiber assembly	7/479	88/23210	0.0023004	0.0362596	0.0286374	Arhgap6/Kank4/Ppm1e/S100a10/Stmn1/Synpo/Synpo2l	7
GO:1990138	neuron projection extension	11/479	193/23210	0.0023243	0.0364985	0.0288261	Atp5g1/Bdnf/Cdh4/Dscam/Ifrd1/Itga4/Nrn1/Sema3d/Slit3/Unc13a/Vegfa	11
GO:0009201	ribonucleoside triphosphate biosynthetic process	6/479	66/23210	0.00239084	0.0373424	0.0294926	Atp5d/Atp5g1/Atp5g3/Atp5l/Gm10250/Nme3	6
GO:0090132	epithelium migration	14/479	283/23210	0.00239592	0.0373424	0.0294926	Anln/Ceacam1/Epha2/Glul/Hbegf/Klf4/Mef2c/Nr4a1/Plk2/Ptp4a3/Ptprr/Rhoj/Scarb1/Vegfa	14
GO:1905954	positive regulation of lipid localization	7/479	89/23210	0.00245339	0.0380959	0.0300877	Acacb/Cidea/Fabp3/Mif/P2ry2/Prkcd/Scarb1	7
GO:0060384	innervation	4/479	28/23210	0.00247619	0.0381662	0.0301432	Itga4/Prkcg/Serpine2/Unc13a	4
GO:2000310	regulation of NMDA receptor activity	4/479	28/23210	0.00247619	0.0381662	0.0301432	Grin2a/Mapk8ip2/Mef2c/Rasgrf1	4
GO:0140115	export across plasma membrane	5/479	46/23210	0.0025039	0.0384515	0.0303686	Atp1a2/Atp1a3/Fxyd1/Kcnip2/Slc35g1	5
GO:0043534	blood vessel endothelial cell migration	8/479	114/23210	0.0025371	0.0387654	0.0306165	Epha2/Klf4/Mef2c/Nr4a1/Plk2/Rhoj/Scarb1/Vegfa	8
GO:1990778	protein localization to cell periphery	16/479	348/23210	0.00254291	0.0387654	0.0306165	Ankrd9/Anln/Cplx1/Epha2/Fam126a/Fam126b/Grin2a/Grip2/Lin7a/Lrrc7/Lypd1/P2ry1/Rab3d/Ramp1/S100a10/Snap25	16
GO:0090130	tissue migration	14/479	285/23210	0.00255417	0.0387882	0.0306345	Anln/Ceacam1/Epha2/Glul/Hbegf/Klf4/Mef2c/Nr4a1/Plk2/Ptp4a3/Ptprr/Rhoj/Scarb1/Vegfa	14
GO:0048678	response to axon injury	6/479	67/23210	0.00258115	0.0387882	0.0306345	Bex1/Klf4/Matn2/Mif/Omg/Xylt1	6
GO:0032868	response to insulin	12/479	225/23210	0.00260497	0.0387882	0.0306345	Cish/Egr1/Klf15/Myo1c/Pdk4/Plcb1/Ppara/Prkcd/Rpe65/Slc27a1/Slc2a4/Trib3	12
GO:0050670	regulation of lymphocyte proliferation	12/479	225/23210	0.00260497	0.0387882	0.0306345	Cd274/Cdkn1a/Ceacam1/Igfbp2/Lgals9/Lmo1/Mef2c/Mif/Nfatc2/Pawr/Prdm1/Tnfsf18	12
GO:0021700	developmental maturation	15/479	317/23210	0.00260955	0.0387882	0.0306345	Cdc25b/Cend1/Fam210b/Grip2/Kcnip2/Kcnma1/Mreg/Plcb1/Sez6l/Sez6l2/Slc17a7/Sox18/Unc13a/Vegfa/Xylt1	15
GO:0045833	negative regulation of lipid metabolic process	7/479	90/23210	0.00261408	0.0387882	0.0306345	Acacb/Ceacam1/Cidea/Dkk3/Fmc1/Slc27a1/Trib3	7
GO:0048659	smooth muscle cell proliferation	10/479	168/23210	0.00264659	0.0387882	0.0306345	Cdkn1a/Egr1/Hbegf/Klf4/Mef2c/Nol3/Prkg1/Tgm2/Vegfa/Vipr2	10
GO:0061041	regulation of wound healing	9/479	141/23210	0.00267423	0.0387882	0.0306345	Acta2/Cdkn1a/Ceacam1/Hbegf/Plau/Prkcd/Prkg1/Serpine2/Wfdc1	9
GO:0019886	antigen processing and presentation of exogenous peptide antigen via MHC class II	3/479	14/23210	0.0026837	0.0387882	0.0306345	H2-DMb1/H2-Eb1/Ifi30	3
GO:0030007	cellular potassium ion homeostasis	3/479	14/23210	0.0026837	0.0387882	0.0306345	Atp1a2/Atp1a3/Kcnma1	3
GO:0046473	phosphatidic acid metabolic process	3/479	14/23210	0.0026837	0.0387882	0.0306345	Agpat2/Pnpla3/Slc27a1	3
GO:0061469	regulation of type B pancreatic cell proliferation	3/479	14/23210	0.0026837	0.0387882	0.0306345	Fmc1/Nr4a1/Nupr1	3
GO:0086069	bundle of His cell to Purkinje myocyte communication	3/479	14/23210	0.0026837	0.0387882	0.0306345	Cacna2d1/Ctnna3/Trpm4	3
GO:0098911	regulation of ventricular cardiac muscle cell action potential	3/479	14/23210	0.0026837	0.0387882	0.0306345	Cacna1c/Ctnna3/Trpm4	3
GO:1905063	regulation of vascular smooth muscle cell differentiation	3/479	14/23210	0.0026837	0.0387882	0.0306345	Cth/Klf5/Nfatc2	3
GO:0045055	regulated exocytosis	13/479	256/23210	0.00269892	0.0388737	0.030702	Cacna1c/Cbarp/Chga/Cplx1/Lgals9/Nrn1/P2ry1/P2ry2/Prkcg/Rab3d/Snap25/Sv2a/Unc13a	13
GO:1901653	cellular response to peptide	14/479	287/23210	0.00272093	0.0390561	0.0308461	Atp1a3/Cacna2d1/Cish/Gdf15/Grm5/Itga4/Myo1c/Nr4a1/Pdk4/Plcb1/Prkcd/Rpe65/Slc2a4/Trib3	14
GO:1903018	regulation of glycoprotein metabolic process	5/479	47/23210	0.00275526	0.0394134	0.0311283	Cst3/Hbegf/Pawr/Plcb1/Ramp1	5
GO:0046683	response to organophosphorus	7/479	91/23210	0.00278273	0.0396706	0.0313314	Cdo1/Gpd1/Hcn2/Itpr3/Pde2a/Pygm/Trpm4	7
GO:0032944	regulation of mononuclear cell proliferation	12/479	227/23210	0.00280014	0.0397091	0.0313618	Cd274/Cdkn1a/Ceacam1/Igfbp2/Lgals9/Lmo1/Mef2c/Mif/Nfatc2/Pawr/Prdm1/Tnfsf18	12
GO:0050729	positive regulation of inflammatory response	9/479	142/23210	0.00280445	0.0397091	0.0313618	Ddt/Il33/Mif/Nfkbiz/Nupr1/Pde2a/Pla2g4a/Tgm2/Tnfsf18	9
GO:0030318	melanocyte differentiation	4/479	29/23210	0.00282612	0.0397465	0.0313913	Kitl/Mef2c/Mitf/Mreg	4
GO:0043090	amino acid import	4/479	29/23210	0.00282612	0.0397465	0.0313913	Prkcd/Slc17a7/Slc1a1/Slc7a1	4
GO:0046578	regulation of Ras protein signal transduction	12/479	228/23210	0.00290209	0.0406779	0.032127	Arfgef3/Arhgef3/Fbp1/Gpr4/Kitl/Rasa3/Rasa4/Rasgrf1/Spry4/Stmn1/Stmn3/Synpo2l	12
GO:0006066	alcohol metabolic process	15/479	321/23210	0.00293694	0.0408568	0.0322682	Cyp39a1/Dkk3/Ephx2/Gch1/Gpd1/Inpp4b/Kcnma1/Lipe/P2ry1/Plcb1/Prkg1/Rpe65/Scarb1/Slc37a2/Tpi1	15
GO:1905952	regulation of lipid localization	9/479	143/23210	0.00293963	0.0408568	0.0322682	Acacb/Alkbh7/Cidea/Fabp3/Mif/P2ry2/Ppara/Prkcd/Scarb1	9
GO:0043542	endothelial cell migration	11/479	199/23210	0.00294419	0.0408568	0.0322682	Ceacam1/Epha2/Glul/Klf4/Mef2c/Nr4a1/Plk2/Ptp4a3/Rhoj/Scarb1/Vegfa	11
GO:0032602	chemokine production	7/479	92/23210	0.00295961	0.0409347	0.0323298	Egr1/Epha2/Il33/Klf4/Lgals9/Mif/P2ry2	7
GO:0030888	regulation of B cell proliferation	6/479	69/23210	0.0029956	0.0412958	0.032615	Cdkn1a/Mef2c/Mif/Nfatc2/Pawr/Prdm1	6
GO:0007157	heterophilic cell-cell adhesion via plasma membrane cell adhesion molecules	5/479	48/23210	0.00302438	0.0415553	0.0328199	Cdh4/Hmcn1/Itga4/Lgals1/Lgals9	5
GO:0008217	regulation of blood pressure	11/479	200/23210	0.00305936	0.0418982	0.0330908	Acta2/Atp1a2/Cacna1c/Enpep/Ephx2/Gch1/Grip2/Gucy1a1/Mif/Ppara/Smtn	11
GO:0001676	long-chain fatty acid metabolic process	7/479	93/23210	0.00314496	0.0429297	0.0339054	Acot1/Acot7/Ephx2/Lipe/Pla2g4a/Pnpla3/Slc27a1	7
GO:0051048	negative regulation of secretion	13/479	261/23210	0.00318477	0.0433315	0.0342227	Asic1/Cbarp/Chga/Cidea/Hadh/Il33/Lgals9/Maob/Nmb/P2ry1/Pim3/Prkg1/Srcin1	13
GO:0043434	response to peptide hormone	15/479	324/23210	0.00320411	0.0434531	0.0343188	Cdo1/Cish/Egr1/Gdf15/Klf15/Myo1c/Nr4a1/Pdk4/Plcb1/Ppara/Prkcd/Rpe65/Slc27a1/Slc2a4/Trib3	15
GO:0048871	multicellular organismal homeostasis	20/479	491/23210	0.00325087	0.0439446	0.034707	Acacb/Adamts5/Ceacam1/Ceacam2/Cidea/Cpt2/Cyp26b1/Egr1/G0s2/Gpr3/Hadh/Nxnl1/Pdk4/Pla2g4a/Rab3d/Rpe65/Slc27a1/Stmn1/Tns2/Vegfa	20
GO:0046879	hormone secretion	16/479	357/23210	0.00326562	0.0440016	0.034752	Ano1/Cacna1c/Cacna1e/Chga/Cplx1/Glul/Hadh/Myrip/Nell2/Nmb/P2ry1/Pim3/Selenom/Slc16a10/Snap25/Trpm4	16
GO:0042428	serotonin metabolic process	3/479	15/23210	0.0033036	0.0441981	0.0349072	Gch1/Grin2a/Maoa	3
GO:0098917	retrograde trans-synaptic signaling	3/479	15/23210	0.0033036	0.0441981	0.0349072	Bdnf/Gucy1a1/Plcb1	3
GO:0030195	negative regulation of blood coagulation	5/479	49/23210	0.00331195	0.0441981	0.0349072	Ceacam1/Plau/Prkcd/Prkg1/Serpine2	5
GO:0072006	nephron development	9/479	146/23210	0.00337625	0.0449127	0.0354716	Calb1/Egr1/Enpep/Gpr4/Jag1/Klf15/Mef2c/Vegfa/Wnt7b	9
GO:0043405	regulation of MAP kinase activity	14/479	295/23210	0.00348	0.0460329	0.0363563	Cbs/Ceacam1/Dusp6/Gadd45b/Gdf15/Grm5/Kitl/Mif/Prkcd/Spry4/Trib2/Trib3/Vegfa/Wnt7b	14
GO:0044070	regulation of anion transport	8/479	120/23210	0.0034825	0.0460329	0.0363563	Fabp3/Fxyd1/Grm5/Mif/P2ry2/Prkcd/Prkg1/Sv2a	8
GO:0008643	carbohydrate transport	9/479	147/23210	0.0035326	0.0465478	0.036763	Hk2/Klf15/Mif/Prkcd/Rnasel/Slc2a4/Slc37a2/Slc50a1/Trib3	9
GO:1904018	positive regulation of vasculature development	11/479	204/23210	0.00355682	0.046604	0.0368073	Asb4/Ceacam1/Cth/Egr1/Hk2/Klf4/Plk2/Ppp1r16b/Rhoj/S100a1/Vegfa	11
GO:0006813	potassium ion transport	12/479	234/23210	0.00357885	0.046604	0.0368073	Atp1a2/Atp1a3/Fxyd1/Hcn2/Kcna4/Kcnh5/Kcnip2/Kcnj2/Kcnk3/Kcnma1/Mif/Prkg1	12
GO:0071900	regulation of protein serine/threonine kinase activity	18/479	427/23210	0.00358394	0.046604	0.0368073	Cbs/Cdkn1a/Ceacam1/Dusp6/Gadd45b/Gdf15/Grm5/Kitl/Mif/Pkib/Prkar1b/Prkcd/Slc27a1/Spry4/Trib2/Trib3/Vegfa/Wnt7b	18
GO:0042491	inner ear auditory receptor cell differentiation	5/479	50/23210	0.00361868	0.046604	0.0368073	Clic5/Jag1/Kcnma1/Myo7a/Pdzd7	5
GO:1900047	negative regulation of hemostasis	5/479	50/23210	0.00361868	0.046604	0.0368073	Ceacam1/Plau/Prkcd/Prkg1/Serpine2	5
GO:0010758	regulation of macrophage chemotaxis	4/479	31/23210	0.00362452	0.046604	0.0368073	Ddt/Mif/Mmp28/Tnfsf18	4
GO:0045932	negative regulation of muscle contraction	4/479	31/23210	0.00362452	0.046604	0.0368073	Atp1a2/Gucy1a1/Kcnma1/Prkg1	4
GO:0022407	regulation of cell-cell adhesion	17/479	394/23210	0.0036312	0.046604	0.0368073	Cd274/Ceacam1/Fgl2/Igfbp2/Itga4/Jag1/Klf4/Lgals1/Lgals9/Nfkbiz/Pawr/Ppara/Prkcd/Prkg1/Serpine2/Tnfsf18/Vegfa	17
GO:0048167	regulation of synaptic plasticity	16/479	361/23210	0.00363728	0.046604	0.0368073	Bdnf/Calb1/Calb2/Egr1/Grin2a/Grm5/Itpr3/Mef2c/Plk2/Rasgrf1/S100b/Serpine2/Snap25/Sorcs2/Synpo/Unc13a	16
GO:0036294	cellular response to decreased oxygen levels	8/479	121/23210	0.00366354	0.0466543	0.036847	Acaa2/Cbs/Egr1/Kcnk3/Nol3/Plk3/Slc2a4/Vegfa	8
GO:0046717	acid secretion	8/479	121/23210	0.00366354	0.0466543	0.036847	Bdnf/Mif/Nmb/P2ry2/Pla2g4a/Prkg1/Slc6a9/Sv2a	8
GO:0008544	epidermis development	15/479	329/23210	0.00369362	0.0468944	0.0370367	Bcl11b/Clic5/Cyp26b1/Epha2/Foxq1/Jag1/Kcnma1/Klf4/Lgr5/Mreg/Myo7a/Nab2/Pdzd7/Ppara/Sox18	15
GO:0009914	hormone transport	16/479	362/23210	0.00373543	0.0472815	0.0373424	Ano1/Cacna1c/Cacna1e/Chga/Cplx1/Glul/Hadh/Myrip/Nell2/Nmb/P2ry1/Pim3/Selenom/Slc16a10/Snap25/Trpm4	16
GO:0008277	regulation of G protein-coupled receptor signaling pathway	8/479	122/23210	0.00385178	0.0486069	0.0383892	Chga/Dnm1/Frmpd1/Grm5/Kctd12/Plcb1/Ramp1/Stmn1	8
GO:0001654	eye development	17/479	397/23210	0.00391696	0.0490484	0.0387379	Bcl11b/Bdnf/Cacna1c/Calb1/Chrdl1/Dscam/Epha2/Jag1/Klf4/Megf11/Mitf/Ndp/Ninj1/Prdm1/Rhoj/Rpe65/Vegfa	17
GO:0031103	axon regeneration	5/479	51/23210	0.00394525	0.0490484	0.0387379	Bex1/Klf4/Mif/Omg/Xylt1	5
GO:0050819	negative regulation of coagulation	5/479	51/23210	0.00394525	0.0490484	0.0387379	Ceacam1/Plau/Prkcd/Prkg1/Serpine2	5
GO:2000649	regulation of sodium ion transmembrane transporter activity	5/479	51/23210	0.00394525	0.0490484	0.0387379	Atp1a2/Fxyd1/Fxyd5/Fxyd6/Plcb1	5
GO:0006732	coenzyme metabolic process	11/479	207/23210	0.0039708	0.0490484	0.0387379	Acaa2/Acacb/Acot1/Acot7/Acss1/Folh1/Gamt/Gch1/Gsto2/Mthfd2/Pdk4	11
GO:0051145	smooth muscle cell differentiation	6/479	73/23210	0.00397112	0.0490484	0.0387379	Cth/Klf5/Mef2c/Nfatc2/Vegfa/Wnt7b	6
GO:0006109	regulation of carbohydrate metabolic process	10/479	178/23210	0.00400054	0.0490484	0.0387379	Acacb/Fbp1/Gpd1/Igfbp4/Mif/Nupr1/P2ry1/Pdk4/Ppara/Prkg1	10
GO:0014067	negative regulation of phosphatidylinositol 3-kinase signaling	3/479	16/23210	0.00400419	0.0490484	0.0387379	Klf4/Serpine2/Slc9a3r2	3
GO:0043117	positive regulation of vascular permeability	3/479	16/23210	0.00400419	0.0490484	0.0387379	Pde2a/Ptp4a3/Vegfa	3
GO:1901160	primary amino compound metabolic process	3/479	16/23210	0.00400419	0.0490484	0.0387379	Gch1/Grin2a/Maoa	3
GO:0048668	collateral sprouting	4/479	32/23210	0.00407574	0.0496337	0.0392002	Bdnf/Cobl/Ifrd1/Omg	4
GO:1904646	cellular response to amyloid-beta	4/479	32/23210	0.00407574	0.0496337	0.0392002	Atp1a3/Cacna2d1/Grm5/Itga4	4

[truncated: 2 more sheets: GO Fezf2 down, Metabolites Rorb Fezf2 OE]
