# Supplementary material for: Extensive transcriptional and chromatin changes underlie astrocyte maturation in vivo and in culture
Source: Nat Commun. 2021 Jul 15;12:4335. doi: 10.1038/s41467-021-24624-5 (PMC8282848; doi:10.1038/s41467-021-24624-5)
Supplement: Supplementary file 15 — Supplementary Dataset 8 [file 41467_2021_24624_MOESM15_ESM.xlsx]

## Sheet: Overview
Supplementary Data 8: Characterisation of the genomic mechanisms underlying the role of Rorb, Dbx2, Lhx2 and Fezf in astrocyte maturation (related to Figure 6)
Spreadsheets:
	Open chromatin regions in astrocytes in vivo and after forced transcription factor expression in vitro (ATAC-Seq, this study) vs transcription factor binding in published ChIP-Seq datasets
	Enrichment of transcription factor binding sites (from published ChIP-Seq) in chromatin opening by Rorb or Lhx2 expression in vitro
	Genes regulated by Rorb and Fezf2 alone vs in combination
	Enrichment of transcription factor binding sites (from published ChIP-Seq) in putative regulatory regions of genes induced by Rorb and Fezf2 in combination only
Open chromatin regions in astrocytes in vivo and after forced transcription factor expression in vitro (ATAC-Seq, this study) vs transcription factor binding in published ChIP-Seq datasets
	Open chromatin regions in astrocytes in vivo, and overlap with ATAC-Seq peaks from in vitro astrocytes overexpressing Rorb or Lhx2, and published ChIP-seq datasets
		ChIP-Seq datasets for Fezf2-Flag in neurospheres (Lodato et al., 2014), RORg-Flag in Th17 cells (He et al., 2017) and Lhx2 in olfactory neurons (Monahan et al., 2017)
	Column description (see next spreadsheet)
	Peak_id		Peak annotation from ATAC-Seq of in vivo astrocytes (this study)
	Chr
	Start
	End
	peak_type
	linked_gene
	peak_label
	linked_gene_100kb
	ATAC_mature_opening	ATAC peaks increasing in mature vs immature astrocytes in vivo	Overlap with peaks from reference datasets (no overlap = NA)
	ATAC_Rorb_opening	ATAC peaks increasing in astrocytes in vivo overexpressing Rorb (vs EGFP control)
	ATAC_Lhx2_opening	ATAC peaks increasing in astrocytes in vivo overexpressing Lhx2 (vs EGFP control)
	Fezf2_R1_Lodato14	ChIP-Seq peaks of Fezf2-Flag in neurospheres (2 replicates, Lodato et al., 2014)
	Fezf2_R2_Lodato14
	RORg_R1_He17	ChIP-Seq peaks of RORg-Flag in Th17 cells (2 replicates, He et al., 2017)
	RORg_R2_He17
	Lhx2_R1_Monahan17	ChIP-Seq peaks of Lhx2 in olfactory neurons (2 replicates, Monahan et al., 2017)
	Lhx2_R2_Monahan17
Overview metrics for overlap of ATAC-seq with published ChIP-seq data
	comparison	N_peaks_total	N_overlap (with in vivo open chromatin/ATAC peaks)	fract overlap
	ATAC_mature_opening	8790	8563	0.974175
	ATAC_Rorb_opening	377	290	0.769231
	ATAC_Lhx2_opening	692	585	0.845376
	Fezf2_R1_Lodato14	22583	17448	0.772617
	Fezf2_R2_Lodato14	34970	26617	0.761138
	RORg_R1_He17	35528	12118	0.341083
	RORg_R2_He17	38682	13466	0.348121
	Lhx2_R1_Monahan17	11656	2925	0.250944
	Lhx2_R2_Monahan17	36499	7480	0.204937
	Overlap between ChIP seq replicates	N_overlap (number of ATAC peaks containing peaks in both replicates => used for quantifications in main figure)
	Fezf2_Lodato14_R1_R2_overlap	14910
	RORg_He17_R1_R2_overlap	10197
	Lhx2_Monahan17_R1_R2_overlap	2888
	Number of ATAC peaks containing both RORg and Fezf2 ChIP consensus peaks
	RORg_He17_Fezf2_Lodato14_overlap	5351

## Sheet: Astr open chrom vs publ ChIP
Open chromatin regions in astrocytes in vivo and after forced transcription factor expression in vitro (ATAC-Seq, this study) vs transcription factor binding in published ChIP-Seq datasets
Peak_id	Chr	Start	End	peak_type	linked_gene	peak_label	linked_gene_100kb	ATAC_mature_opening	ATAC_Rorb_opening	ATAC_Lhx2_opening	Fezf2_R1_Lodato14	Fezf2_R2_Lodato14	RORg_R1_He17	RORg_R2_He17	Lhx2_R1_Monahan17	Lhx2_R2_Monahan17
Interval_1	chr1	3094487	3095180	Enhancer	Xkr4	Interval_1_Enhancer_Xkr4	NA	NA	NA	NA	NA	NA	NA	NA	NA	NA
Interval_2	chr1	3119370	3120054	Enhancer	Xkr4	Interval_2_Enhancer_Xkr4	NA	NA	NA	NA	NA	NA	NA	NA	Lhx2_chip_R1_peak_2	Lhx2_chip_R2_peak_2
Interval_3	chr1	3193514	3194201	Other	Xkr4	Interval_3_Other_Xkr4	NA	NA	NA	NA	NA	NA	NA	NA	NA	NA
Interval_4	chr1	3292516	3293137	Enhancer	Xkr4	Interval_4_Enhancer_Xkr4	NA	NA	NA	NA	NA	NA	NA	NA	NA	NA
Interval_5	chr1	3395106	3395967	Other	Xkr4	Interval_5_Other_Xkr4	NA	NA	NA	NA	NA	NA	NA	NA	NA	NA
Interval_6	chr1	3399927	3400232	Enhancer	Xkr4	Interval_6_Enhancer_Xkr4	NA	NA	NA	NA	NA	NA	NA	NA	NA	NA
Interval_7	chr1	3416224	3416585	Other	Xkr4	Interval_7_Other_Xkr4	NA	NA	NA	NA	NA	NA	NA	NA	NA	NA
Interval_8	chr1	3514760	3515175	Other	Xkr4	Interval_8_Other_Xkr4	NA	NA	NA	NA	NA	NA	NA	NA	NA	NA
Interval_9	chr1	3573917	3574312	Other	Xkr4	Interval_9_Other_Xkr4	Xkr4	NA	NA	NA	NA	NA	NA	NA	NA	NA
Interval_10	chr1	3670606	3672398	Promoter	Xkr4	Interval_10_Promoter_Xkr4	Xkr4	NA	NA	NA	Fezf2_R1_peak_2/Fezf2_R1_peak_1	Fezf2_R2_peak_2/Fezf2_R2_peak_1	NA	NA	NA	NA
Interval_11	chr1	4256918	4257872	Other	Rp1	Interval_11_Other_Rp1	NA	NA	NA	NA	NA	NA	NA	NA	NA	NA
Interval_12	chr1	4411775	4412813	Other	Rp1/Sox17	Interval_12_Other_Rp1/Sox17	Rp1	NA	NA	NA	NA	NA	NA	NA	NA	NA
Interval_13	chr1	4413997	4414792	Other	Rp1/Sox17	Interval_13_Other_Rp1/Sox17	Rp1	NA	NA	NA	NA	NA	NA	NA	NA	NA
Interval_14	chr1	4426580	4428050	Other	Rp1/Sox17	Interval_14_Other_Rp1/Sox17	Rp1	NA	NA	NA	NA	NA	NA	NA	NA	NA
Interval_15	chr1	4456608	4457338	Enhancer	Sox17	Interval_15_Enhancer_Sox17	Sox17	NA	NA	NA	NA	NA	NA	NA	NA	NA
Interval_16	chr1	4470957	4471580	Enhancer	Sox17	Interval_16_Enhancer_Sox17	Sox17	NA	NA	NA	NA	NA	NA	NA	NA	NA
Interval_17	chr1	4492244	4493854	Promoter	Sox17	Interval_17_Promoter_Sox17	Sox17	NA	NA	NA	NA	NA	NA	NA	NA	NA
Interval_18	chr1	4496284	4497527	Promoter	Sox17	Interval_18_Promoter_Sox17	Sox17	NA	NA	NA	NA	NA	NA	NA	NA	NA
Interval_19	chr1	4518419	4519980	Other	Sox17	Interval_19_Other_Sox17	Sox17	NA	NA	NA	NA	NA	NA	NA	NA	NA
Interval_20	chr1	4543934	4544743	Other	Sox17	Interval_20_Other_Sox17	Sox17	NA	NA	NA	NA	NA	NA	NA	NA	NA
Interval_21	chr1	4559816	4560310	Other	Sox17	Interval_21_Other_Sox17	Sox17	NA	NA	NA	NA	NA	NA	NA	NA	NA
Interval_22	chr1	4571393	4572323	Enhancer	Sox17	Interval_22_Enhancer_Sox17	Sox17	NA	NA	NA	Fezf2_R1_peak_3	Fezf2_R2_peak_3	NA	NA	NA	NA
Interval_23	chr1	4611660	4612146	Other	Sox17	Interval_23_Other_Sox17	Sox17	Interval_22_Other_Sox17	NA	NA	NA	NA	NA	NA	NA	NA
Interval_24	chr1	4653665	4654422	Other	Mrpl15	Interval_24_Other_Mrpl15	NA	NA	NA	NA	NA	NA	NA	NA	NA	NA
Interval_25	chr1	4671276	4672001	Other	Mrpl15	Interval_25_Other_Mrpl15	NA	NA	NA	NA	NA	NA	NA	NA	NA	NA
Interval_26	chr1	4767012	4768628	Enhancer	Mrpl15/Lypla1	Interval_26_Enhancer_Mrpl15/Lypla1	Mrpl15	NA	NA	NA	NA	NA	NA	NA	NA	NA
Interval_27	chr1	4775050	4775508	Other	Mrpl15/Lypla1	Interval_27_Other_Mrpl15/Lypla1	Mrpl15	NA	NA	NA	NA	NA	NA	NA	NA	NA
Interval_28	chr1	4785081	4786226	Promoter	Mrpl15	Interval_28_Promoter_Mrpl15	Mrpl15	NA	NA	NA	Fezf2_R1_peak_4	Fezf2_R2_peak_5	RORgt_R1_peak_2	RORgt_R2_peak_2	Lhx2_chip_R1_peak_6	Lhx2_chip_R2_peak_23
Interval_29	chr1	4807408	4808760	Promoter	Lypla1	Interval_29_Promoter_Lypla1	Lypla1	NA	NA	NA	Fezf2_R1_peak_5	Fezf2_R2_peak_6	NA	NA	NA	NA
Interval_30	chr1	4857126	4858656	Promoter	Tcea1	Interval_30_Promoter_Tcea1	Tcea1	NA	NA	NA	Fezf2_R1_peak_6	Fezf2_R2_peak_7	RORgt_R1_peak_3/RORgt_R1_peak_4	RORgt_R2_peak_3/RORgt_R2_peak_4	NA	NA
Interval_31	chr1	4890223	4890647	Other	Tcea1	Interval_31_Other_Tcea1	Tcea1	NA	NA	NA	NA	NA	NA	NA	NA	NA
Interval_32	chr1	4914492	4915574	Enhancer	Tcea1	Interval_32_Enhancer_Tcea1	Tcea1	NA	NA	NA	NA	NA	NA	NA	NA	NA
Interval_33	chr1	4918729	4919067	Other	Tcea1	Interval_33_Other_Tcea1	Tcea1	NA	NA	NA	NA	NA	NA	NA	NA	NA
Interval_34	chr1	4925899	4926659	Other	Tcea1	Interval_34_Other_Tcea1	Tcea1	NA	NA	NA	NA	NA	NA	NA	NA	NA
Interval_35	chr1	4934838	4936223	Other	Tcea1/Rgs20	Interval_35_Other_Tcea1/Rgs20	Tcea1	Interval_35_Other_Tcea1/Rgs20	NA	NA	NA	NA	NA	NA	NA	Lhx2_chip_R2_peak_26
Interval_36	chr1	4969571	4971531	Enhancer	Rgs20/Atp6v1h	Interval_36_Enhancer_Rgs20/Atp6v1h	Rgs20	Interval_36_Enhancer_Rgs20/Atp6v1h	NA	NA	NA	Fezf2_R2_peak_8	NA	NA	Lhx2_chip_R1_peak_10	Lhx2_chip_R2_peak_30
Interval_37	chr1	5015244	5015834	Other	Rgs20/Atp6v1h	Interval_37_Other_Rgs20/Atp6v1h	Rgs20	NA	NA	NA	NA	NA	RORgt_R1_peak_5	NA	NA	NA
Interval_38	chr1	5018011	5021048	Promoter	Rgs20	Interval_38_Promoter_Rgs20	Rgs20	NA	NA	NA	Fezf2_R1_peak_7/Fezf2_R1_peak_8	Fezf2_R2_peak_9	NA	NA	NA	NA
Interval_39	chr1	5022647	5023904	Enhancer	Rgs20/Atp6v1h	Interval_39_Enhancer_Rgs20/Atp6v1h	Rgs20	NA	NA	NA	Fezf2_R1_peak_9	Fezf2_R2_peak_10	NA	NA	NA	NA
Interval_40	chr1	5032775	5034526	Other	Rgs20/Atp6v1h	Interval_40_Other_Rgs20/Atp6v1h	Rgs20	Interval_40_Other_Rgs20/Atp6v1h	NA	Interval_40_Other_Rgs20/Atp6v1h	NA	NA	NA	NA	NA	NA
Interval_41	chr1	5069716	5070740	Promoter	Atp6v1h	Interval_41_Promoter_Atp6v1h	Atp6v1h	NA	NA	NA	NA	NA	NA	NA	NA	NA
Interval_42	chr1	5082632	5083808	Promoter	Atp6v1h	Interval_42_Promoter_Atp6v1h	Atp6v1h	NA	NA	NA	Fezf2_R1_peak_10	Fezf2_R2_peak_12	RORgt_R1_peak_6	RORgt_R2_peak_5	NA	NA
Interval_43	chr1	5220036	5221210	Other	Atp6v1h	Interval_43_Other_Atp6v1h	NA	NA	NA	NA	NA	NA	NA	NA	NA	NA
Interval_44	chr1	5228678	5229152	Other	Atp6v1h	Interval_44_Other_Atp6v1h	NA	NA	NA	NA	NA	NA	NA	NA	NA	NA
Interval_45	chr1	5232670	5233635	Other	Atp6v1h	Interval_45_Other_Atp6v1h	NA	NA	NA	NA	NA	NA	NA	NA	Lhx2_chip_R1_peak_11	Lhx2_chip_R2_peak_33
Interval_46	chr1	5508969	5510262	Other	Oprk1	Interval_46_Other_Oprk1	Oprk1	NA	NA	NA	NA	NA	NA	NA	NA	NA
Interval_47	chr1	5588448	5588800	Enhancer	Oprk1	Interval_47_Enhancer_Oprk1	Oprk1	NA	NA	NA	NA	NA	NA	NA	NA	NA
Interval_48	chr1	5915457	5916824	Other	Npbwr1	Interval_48_Other_Npbwr1	Npbwr1	NA	NA	NA	NA	NA	NA	NA	NA	NA
Interval_49	chr1	5917025	5917447	Other	Npbwr1	Interval_49_Other_Npbwr1	Npbwr1	NA	NA	NA	NA	NA	NA	NA	NA	NA
Interval_50	chr1	5962951	5963770	Other	Npbwr1	Interval_50_Other_Npbwr1	Npbwr1	NA	NA	NA	NA	NA	NA	NA	NA	NA
Interval_51	chr1	6163304	6164124	Other	Rb1cc1	Interval_51_Other_Rb1cc1	Rb1cc1	NA	NA	NA	NA	NA	NA	NA	NA	NA
Interval_52	chr1	6214158	6215440	Promoter	Rb1cc1	Interval_52_Promoter_Rb1cc1	Rb1cc1	NA	NA	NA	Fezf2_R1_peak_11	Fezf2_R2_peak_13	NA	RORgt_R2_peak_6	NA	NA
Interval_53	chr1	6272044	6272425	Other	Rb1cc1	Interval_53_Other_Rb1cc1	Rb1cc1	NA	NA	NA	NA	Fezf2_R2_peak_14	NA	NA	NA	NA
Interval_54	chr1	6306397	6306916	Other	Alkal1	Interval_54_Other_Alkal1	Alkal1	NA	NA	NA	NA	NA	NA	NA	NA	NA
Interval_55	chr1	6359367	6359942	Other	Alkal1	Interval_55_Other_Alkal1	Alkal1	NA	NA	NA	NA	NA	NA	NA	NA	NA
Interval_56	chr1	6382646	6383405	Promoter	Alkal1	Interval_56_Promoter_Alkal1	Alkal1	NA	NA	NA	Fezf2_R1_peak_12	Fezf2_R2_peak_15	NA	NA	NA	NA
Interval_57	chr1	6406276	6406824	Other	Alkal1	Interval_57_Other_Alkal1	Alkal1	NA	NA	NA	NA	NA	NA	RORgt_R2_peak_7	NA	NA
Interval_58	chr1	6410244	6410543	Other	Alkal1	Interval_58_Other_Alkal1	Alkal1	NA	NA	NA	NA	NA	NA	NA	NA	NA
Interval_59	chr1	6440809	6441412	Other	Alkal1	Interval_59_Other_Alkal1	Alkal1	NA	NA	NA	Fezf2_R1_peak_13	Fezf2_R2_peak_16	NA	NA	NA	NA
Interval_60	chr1	6482942	6484162	Enhancer	Alkal1	Interval_60_Enhancer_Alkal1	NA	NA	NA	NA	NA	Fezf2_R2_peak_17	NA	NA	NA	NA
Interval_61	chr1	6486953	6488008	Other	Alkal1	Interval_61_Other_Alkal1	NA	Interval_61_Other_Alkal1	NA	NA	NA	NA	NA	NA	NA	NA
Interval_62	chr1	6517656	6518082	Other	Alkal1	Interval_62_Other_Alkal1	NA	NA	NA	NA	NA	NA	NA	NA	NA	NA
Interval_63	chr1	6760773	6761598	Enhancer	St18	Interval_63_Enhancer_St18	St18	NA	NA	NA	NA	NA	NA	NA	NA	Lhx2_chip_R2_peak_43
Interval_64	chr1	6866420	6867414	Enhancer	St18	Interval_64_Enhancer_St18	NA	NA	NA	NA	NA	NA	NA	NA	NA	NA
Interval_65	chr1	7076567	7076921	Enhancer	Pcmtd1	Interval_65_Enhancer_Pcmtd1	Pcmtd1	NA	NA	NA	NA	NA	NA	NA	NA	NA
Interval_66	chr1	7088268	7089814	Promoter	Pcmtd1	Interval_66_Promoter_Pcmtd1	Pcmtd1	NA	NA	NA	Fezf2_R1_peak_14	Fezf2_R2_peak_18	RORgt_R1_peak_9	RORgt_R2_peak_9	NA	NA
Interval_67	chr1	7100498	7101068	Other	Pcmtd1	Interval_67_Other_Pcmtd1	Pcmtd1	NA	NA	NA	NA	NA	NA	RORgt_R2_peak_10	Lhx2_chip_R1_peak_13	Lhx2_chip_R2_peak_44
Interval_68	chr1	7104933	7105628	Enhancer	Pcmtd1	Interval_68_Enhancer_Pcmtd1	Pcmtd1	NA	NA	NA	NA	NA	NA	NA	NA	NA
Interval_69	chr1	7138180	7139977	Enhancer	Pcmtd1	Interval_69_Enhancer_Pcmtd1	Pcmtd1	NA	NA	NA	NA	NA	RORgt_R1_peak_10	RORgt_R2_peak_11	NA	NA
Interval_70	chr1	7397241	7398534	Promoter	Pcmtd1	Interval_70_Promoter_Pcmtd1	NA	NA	NA	NA	Fezf2_R1_peak_15	Fezf2_R2_peak_19	NA	RORgt_R2_peak_15	NA	NA
Interval_71	chr1	7751178	7751620	Other	Pcmtd1	Interval_71_Other_Pcmtd1	NA	NA	NA	NA	NA	NA	NA	NA	NA	NA
Interval_72	chr1	7930393	7931698	Other	Pcmtd1	Interval_72_Other_Pcmtd1	NA	Interval_74_Other_Pcmtd1	NA	NA	NA	NA	NA	NA	NA	NA
Interval_73	chr1	8029912	8030542	Other	Pcmtd1	Interval_73_Other_Pcmtd1	NA	NA	NA	NA	NA	NA	NA	NA	NA	NA
Interval_74	chr1	8583011	8583307	Enhancer	Sntg1	Interval_74_Enhancer_Sntg1	NA	NA	NA	NA	NA	NA	NA	NA	NA	NA
Interval_75	chr1	8744775	8745212	Other	Sntg1	Interval_75_Other_Sntg1	NA	NA	NA	NA	NA	NA	NA	NA	NA	NA
Interval_76	chr1	8948107	8948450	Enhancer	Sntg1	Interval_76_Enhancer_Sntg1	NA	NA	NA	NA	NA	NA	NA	NA	NA	NA
Interval_77	chr1	9248335	9249227	Enhancer	Sntg1	Interval_77_Enhancer_Sntg1	Sntg1	Interval_78_Enhancer_Sntg1	NA	NA	NA	NA	NA	NA	NA	NA
Interval_78	chr1	9298554	9300136	Promoter	Sntg1	Interval_78_Promoter_Sntg1	Sntg1	NA	NA	NA	Fezf2_R1_peak_16	NA	NA	NA	NA	NA
Interval_79	chr1	9545172	9546522	Promoter	Rrs1	Interval_79_Promoter_Rrs1	Rrs1	NA	NA	NA	Fezf2_R1_peak_17	Fezf2_R2_peak_22	NA	RORgt_R2_peak_16	NA	NA
Interval_80	chr1	9547786	9549145	Promoter	Adhfe1	Interval_80_Promoter_Adhfe1	Adhfe1	NA	NA	NA	Fezf2_R1_peak_18	Fezf2_R2_peak_23/Fezf2_R2_peak_24	RORgt_R1_peak_12	NA	NA	NA
Interval_81	chr1	9554054	9554814	Other	Adhfe1	Interval_81_Other_Adhfe1	Adhfe1	NA	NA	NA	NA	NA	NA	NA	NA	NA
Interval_82	chr1	9564020	9565585	Other	Adhfe1	Interval_82_Other_Adhfe1	Adhfe1	NA	NA	NA	NA	Fezf2_R2_peak_25	NA	NA	NA	NA
Interval_83	chr1	9569989	9570523	Other	Adhfe1/Mybl1	Interval_83_Other_Adhfe1/Mybl1	Adhfe1	NA	NA	NA	NA	NA	NA	NA	NA	NA
Interval_84	chr1	9573175	9573663	Other	Adhfe1/Mybl1	Interval_84_Other_Adhfe1/Mybl1	Adhfe1	NA	NA	NA	NA	NA	NA	NA	NA	NA
Interval_85	chr1	9601071	9602476	Enhancer	3110035E14Rik/2610203C22Rik/Mybl1	Interval_85_Enhancer_3110035E14Rik/2610203C22Rik/Mybl1	3110035E14Rik	NA	NA	NA	NA	Fezf2_R2_peak_26	NA	NA	NA	NA
Interval_86	chr1	9610362	9612429	Other	3110035E14Rik/2610203C22Rik	Interval_86_Other_3110035E14Rik/2610203C22Rik	3110035E14Rik	NA	NA	NA	NA	NA	NA	NA	NA	NA
Interval_87	chr1	9619303	9622508	Enhancer	2610203C22Rik/Mybl1	Interval_87_Enhancer_2610203C22Rik/Mybl1	2610203C22Rik	NA	NA	NA	NA	NA	NA	NA	NA	NA
Interval_88	chr1	9627274	9628180	Enhancer	2610203C22Rik/Mybl1	Interval_88_Enhancer_2610203C22Rik/Mybl1	2610203C22Rik	NA	NA	NA	NA	Fezf2_R2_peak_27	NA	NA	NA	NA
Interval_89	chr1	9629432	9631603	Enhancer	2610203C22Rik/Mybl1	Interval_89_Enhancer_2610203C22Rik/Mybl1	2610203C22Rik	NA	NA	NA	NA	Fezf2_R2_peak_29	NA	NA	NA	NA
Interval_90	chr1	9638704	9639246	Other	2610203C22Rik/Mybl1	Interval_90_Other_2610203C22Rik/Mybl1	2610203C22Rik	NA	NA	NA	NA	NA	NA	NA	NA	NA
Interval_91	chr1	9649160	9649885	Enhancer	2610203C22Rik/Mybl1	Interval_91_Enhancer_2610203C22Rik/Mybl1	2610203C22Rik	NA	NA	NA	NA	NA	NA	NA	NA	NA
Interval_92	chr1	9658822	9659454	Enhancer	2610203C22Rik/Mybl1/3110035E14Rik	Interval_92_Enhancer_2610203C22Rik/Mybl1/3110035E14Rik	2610203C22Rik	NA	NA	NA	NA	NA	NA	NA	NA	NA
Interval_93	chr1	9699756	9701121	Promoter	Mybl1	Interval_93_Promoter_Mybl1	Mybl1	NA	NA	NA	Fezf2_R1_peak_19	Fezf2_R2_peak_30	NA	RORgt_R2_peak_17	NA	NA
Interval_94	chr1	9739904	9740315	Other	1700034P13Rik	Interval_94_Other_1700034P13Rik	1700034P13Rik	NA	NA	NA	NA	NA	NA	NA	NA	NA
Interval_95	chr1	9747221	9748853	Promoter	Vcpip1	Interval_95_Promoter_Vcpip1	Vcpip1	NA	NA	NA	Fezf2_R1_peak_20	Fezf2_R2_peak_33	NA	NA	NA	NA
Interval_96	chr1	9772688	9773609	Other	Vcpip1/Arfgef1/Cops5/Cspp1/Snhg6/Snord87	Interval_96_Other_Vcpip1/Arfgef1/Cops5/Cspp1/Snhg6/Snord87	Vcpip1	NA	NA	NA	NA	Fezf2_R2_peak_34/Fezf2_R2_peak_35	NA	NA	NA	NA
Interval_97	chr1	9797581	9799237	Promoter	Sgk3	Interval_97_Promoter_Sgk3	Sgk3	NA	NA	NA	Fezf2_R1_peak_21	Fezf2_R2_peak_36	NA	NA	NA	NA
Interval_98	chr1	9815859	9816569	Enhancer	Sgk3	Interval_98_Enhancer_Sgk3	Sgk3	NA	NA	NA	NA	NA	NA	NA	NA	NA
Interval_99	chr1	9823530	9824510	Enhancer	Sgk3	Interval_99_Enhancer_Sgk3	Sgk3	NA	NA	NA	NA	NA	NA	NA	NA	NA
Interval_100	chr1	9847322	9850190	Promoter	Sgk3	Interval_100_Promoter_Sgk3	Sgk3	NA	NA	NA	Fezf2_R1_peak_22	NA	NA	NA	NA	NA
Interval_101	chr1	9943176	9944544	Promoter	Snhg6	Interval_101_Promoter_Snhg6	Snhg6	NA	NA	NA	Fezf2_R1_peak_23	Fezf2_R2_peak_37	RORgt_R1_peak_15	RORgt_R2_peak_20	Lhx2_chip_R1_peak_16	Lhx2_chip_R2_peak_56
Interval_102	chr1	9967349	9968482	Promoter	Tcf24	Interval_102_Promoter_Tcf24	Tcf24	NA	NA	NA	NA	NA	NA	NA	NA	NA
Interval_103	chr1	10007358	10009634	Promoter	Ppp1r42	Interval_103_Promoter_Ppp1r42	Ppp1r42	NA	NA	NA	Fezf2_R1_peak_24	Fezf2_R2_peak_38	NA	NA	NA	Lhx2_chip_R2_peak_58
Interval_104	chr1	10013748	10015023	Enhancer	Ppp1r42/Sgk3	Interval_104_Enhancer_Ppp1r42/Sgk3	Ppp1r42	NA	NA	NA	NA	Fezf2_R2_peak_39	NA	NA	Lhx2_chip_R1_peak_18	Lhx2_chip_R2_peak_60
Interval_105	chr1	10024346	10024886	Other	Cops5/Sgk3	Interval_105_Other_Cops5/Sgk3	Cops5	NA	NA	NA	NA	NA	NA	NA	NA	NA
Interval_106	chr1	10037612	10040399	Promoter	Cspp1	Interval_106_Promoter_Cspp1	Cspp1	NA	NA	NA	Fezf2_R1_peak_25/Fezf2_R1_peak_26/Fezf2_R1_peak_27	Fezf2_R2_peak_41/Fezf2_R2_peak_40	NA	RORgt_R2_peak_21	NA	NA
Interval_107	chr1	10165274	10165932	Other	Arfgef1	Interval_107_Other_Arfgef1	Arfgef1	Interval_111_Other_Arfgef1	NA	NA	NA	NA	NA	NA	NA	NA
Interval_108	chr1	10231916	10233676	Promoter	Arfgef1	Interval_108_Promoter_Arfgef1	Arfgef1	NA	NA	NA	Fezf2_R1_peak_29/Fezf2_R1_peak_28	Fezf2_R2_peak_43	NA	NA	NA	NA
Interval_109	chr1	10278902	10279353	Other	Arfgef1	Interval_109_Other_Arfgef1	Arfgef1	NA	NA	NA	NA	NA	NA	NA	NA	NA
Interval_110	chr1	10300367	10301955	Other	Arfgef1	Interval_110_Other_Arfgef1	Arfgef1	NA	NA	NA	NA	NA	NA	NA	NA	NA
Interval_111	chr1	10327828	10328441	Enhancer	Arfgef1	Interval_111_Enhancer_Arfgef1	Arfgef1	NA	NA	NA	NA	NA	NA	NA	NA	NA
Interval_112	chr1	10380738	10381041	Other	Arfgef1	Interval_112_Other_Arfgef1	Arfgef1	NA	NA	NA	NA	NA	NA	NA	NA	NA
Interval_113	chr1	10476874	10478317	Other	Cpa6	Interval_113_Other_Cpa6	NA	NA	NA	NA	NA	NA	NA	NA	NA	NA
Interval_114	chr1	10592732	10593230	Other	Cpa6	Interval_114_Other_Cpa6	NA	NA	NA	NA	NA	NA	NA	NA	NA	NA
Interval_115	chr1	10759521	10759837	Enhancer	Cpa6	Interval_115_Enhancer_Cpa6	Cpa6	NA	NA	NA	NA	NA	NA	NA	NA	NA
Interval_116	chr1	10794160	10794677	Enhancer	Mir467e	Interval_116_Enhancer_Mir467e	Mir467e	Interval_120_Enhancer_Mir467e	NA	NA	NA	NA	NA	NA	NA	NA
Interval_117	chr1	10835786	10837726	Other	Mir467e	Interval_117_Other_Mir467e	Mir467e	NA	NA	NA	NA	NA	NA	NA	NA	NA
Interval_118	chr1	10872257	10873116	Other	Mir467e/Prex2	Interval_118_Other_Mir467e/Prex2	Mir467e	NA	NA	NA	NA	NA	NA	NA	NA	NA
Interval_119	chr1	10877489	10878558	Other	Mir467e/Prex2	Interval_119_Other_Mir467e/Prex2	Mir467e	NA	NA	NA	NA	NA	NA	NA	NA	NA
Interval_120	chr1	10898962	10899767	Other	Mir467e/Prex2	Interval_120_Other_Mir467e/Prex2	Mir467e	NA	NA	NA	NA	NA	NA	NA	NA	NA
Interval_121	chr1	10942852	10943426	Enhancer	Prex2	Interval_121_Enhancer_Prex2	Prex2	NA	NA	NA	NA	NA	NA	NA	NA	NA
Interval_122	chr1	10990786	10994554	Promoter	Prex2	Interval_122_Promoter_Prex2	Prex2	NA	NA	NA	Fezf2_R1_peak_30	Fezf2_R2_peak_44	NA	NA	NA	NA
Interval_123	chr1	11011195	11012171	Enhancer	Prex2	Interval_123_Enhancer_Prex2	Prex2	NA	NA	NA	NA	NA	NA	NA	NA	NA
Interval_124	chr1	11018277	11018750	Other	Prex2	Interval_124_Other_Prex2	Prex2	NA	NA	NA	NA	NA	NA	NA	NA	NA
Interval_125	chr1	11024577	11025104	Other	Prex2	Interval_125_Other_Prex2	Prex2	NA	NA	NA	NA	NA	NA	NA	NA	NA
Interval_126	chr1	11027456	11027935	Other	Prex2	Interval_126_Other_Prex2	Prex2	NA	NA	NA	NA	NA	NA	NA	NA	NA
Interval_127	chr1	11033068	11035468	Enhancer	Prex2	Interval_127_Enhancer_Prex2	Prex2	NA	NA	NA	NA	NA	NA	NA	Lhx2_chip_R1_peak_22	Lhx2_chip_R2_peak_71
Interval_128	chr1	11044672	11047344	Enhancer	Prex2	Interval_128_Enhancer_Prex2	Prex2	NA	NA	NA	NA	NA	NA	NA	NA	NA
Interval_129	chr1	11056328	11056671	Other	Prex2	Interval_129_Other_Prex2	Prex2	NA	NA	NA	NA	NA	NA	NA	NA	NA
Interval_130	chr1	11065337	11066728	Other	Prex2	Interval_130_Other_Prex2	Prex2	Interval_135_Other_Prex2	NA	NA	NA	NA	NA	NA	NA	NA
Interval_131	chr1	11078678	11079617	Other	Prex2	Interval_131_Other_Prex2	Prex2	NA	NA	NA	NA	NA	NA	NA	NA	NA
Interval_132	chr1	11089623	11091559	Enhancer	Prex2	Interval_132_Enhancer_Prex2	Prex2	NA	NA	NA	NA	NA	NA	NA	NA	NA
Interval_133	chr1	11139480	11139881	Other	Prex2	Interval_133_Other_Prex2	NA	NA	NA	NA	NA	NA	NA	NA	NA	NA
Interval_134	chr1	11177169	11178618	Enhancer	Prex2/A830018L16Rik	Interval_134_Enhancer_Prex2/A830018L16Rik	NA	Interval_139_Enhancer_Prex2/A830018L16Rik	NA	NA	NA	NA	NA	NA	NA	NA
Interval_135	chr1	11210726	11211241	Enhancer	A830018L16Rik	Interval_135_Enhancer_A830018L16Rik	A830018L16Rik	NA	NA	NA	NA	NA	NA	NA	NA	NA
Interval_136	chr1	11252212	11252609	Other	A830018L16Rik	Interval_136_Other_A830018L16Rik	A830018L16Rik	NA	NA	NA	NA	NA	NA	NA	NA	NA
Interval_137	chr1	11329361	11330337	Enhancer	A830018L16Rik	Interval_137_Enhancer_A830018L16Rik	A830018L16Rik	NA	NA	NA	NA	NA	NA	NA	NA	NA
Interval_138	chr1	11413727	11414555	Promoter	A830018L16Rik	Interval_138_Promoter_A830018L16Rik	A830018L16Rik	NA	NA	NA	Fezf2_R1_peak_31	Fezf2_R2_peak_45	NA	NA	NA	NA
Interval_139	chr1	11754819	11755172	Other	A830018L16Rik	Interval_139_Other_A830018L16Rik	NA	NA	NA	NA	NA	NA	NA	NA	NA	NA
Interval_140	chr1	11795363	11796065	Enhancer	A830018L16Rik	Interval_140_Enhancer_A830018L16Rik	NA	NA	NA	NA	NA	NA	NA	NA	NA	NA
Interval_141	chr1	12000441	12000939	Other	Mir6341	Interval_141_Other_Mir6341	Mir6341	NA	NA	NA	NA	NA	NA	NA	NA	NA
Interval_142	chr1	12055808	12056369	Other	Mir6341	Interval_142_Other_Mir6341	Mir6341	NA	NA	NA	NA	NA	NA	NA	NA	NA
Interval_143	chr1	12230905	12231311	Other	Mir6341	Interval_143_Other_Mir6341	Mir6341	NA	NA	NA	NA	NA	NA	NA	NA	NA
Interval_144	chr1	12275635	12276572	Other	Mir6341	Interval_144_Other_Mir6341	Mir6341	NA	NA	NA	NA	NA	NA	NA	NA	NA
Interval_145	chr1	12291658	12292781	Other	Mir6341	Interval_145_Other_Mir6341	Mir6341	NA	NA	NA	NA	NA	NA	NA	NA	NA
Interval_146	chr1	12333931	12335220	Other	Mir6341	Interval_146_Other_Mir6341	Mir6341	Interval_150_Other_Mir6341	NA	NA	NA	NA	NA	NA	NA	NA
Interval_147	chr1	12397867	12398717	Enhancer	Mir6341	Interval_147_Enhancer_Mir6341	Mir6341	NA	NA	NA	NA	NA	NA	NA	NA	NA
Interval_148	chr1	12471214	12471567	Other	Mir6341	Interval_148_Other_Mir6341	Mir6341	NA	NA	NA	NA	NA	NA	NA	NA	NA
Interval_149	chr1	12489031	12489706	Other	Mir6341	Interval_149_Other_Mir6341	Mir6341	NA	NA	NA	NA	NA	NA	NA	NA	NA
Interval_150	chr1	12500353	12500726	Other	Mir6341	Interval_150_Other_Mir6341	Mir6341	NA	NA	NA	NA	NA	NA	NA	NA	NA
Interval_151	chr1	12571716	12572731	Other	Gm17644	Interval_151_Other_Gm17644	Gm17644	Interval_156_Other_Gm17644	NA	NA	NA	NA	NA	NA	NA	NA
Interval_152	chr1	12576945	12577375	Other	Gm17644	Interval_152_Other_Gm17644	Gm17644	NA	NA	NA	NA	NA	NA	NA	NA	NA
Interval_153	chr1	12612053	12612679	Other	Gm17644/Sulf1	Interval_153_Other_Gm17644/Sulf1	Gm17644	NA	NA	NA	NA	NA	NA	NA	NA	NA
Interval_154	chr1	12640669	12641983	Other	Gm17644/Sulf1	Interval_154_Other_Gm17644/Sulf1	Gm17644	NA	NA	NA	NA	Fezf2_R2_peak_46	NA	NA	NA	NA
Interval_155	chr1	12692278	12693788	Promoter	Gm17644	Interval_155_Promoter_Gm17644	Gm17644	NA	NA	NA	NA	NA	NA	NA	NA	NA
Interval_156	chr1	12706211	12706717	Other	Sulf1	Interval_156_Other_Sulf1	Sulf1	NA	NA	NA	NA	NA	NA	NA	NA	NA
Interval_157	chr1	12717902	12718626	Promoter	Sulf1	Interval_157_Promoter_Sulf1	Sulf1	NA	NA	NA	NA	NA	NA	NA	NA	NA
Interval_158	chr1	12733900	12734830	Other	Sulf1	Interval_158_Other_Sulf1	Sulf1	NA	NA	NA	NA	NA	NA	NA	NA	NA
Interval_159	chr1	12744711	12745104	Other	Sulf1	Interval_159_Other_Sulf1	Sulf1	NA	NA	NA	NA	NA	NA	NA	NA	NA
Interval_160	chr1	12775864	12776310	Other	Sulf1	Interval_160_Other_Sulf1	Sulf1	NA	NA	NA	NA	NA	NA	NA	NA	NA
Interval_161	chr1	12795137	12796164	Other	Sulf1	Interval_161_Other_Sulf1	Sulf1	NA	NA	NA	NA	NA	NA	NA	NA	NA
Interval_162	chr1	12811183	12811611	Other	Sulf1	Interval_162_Other_Sulf1	Sulf1	NA	NA	NA	NA	NA	NA	NA	NA	NA
Interval_163	chr1	12835226	12837162	Promoter	Sulf1	Interval_163_Promoter_Sulf1	NA	NA	NA	NA	Fezf2_R1_peak_32	NA	NA	NA	NA	NA
Interval_164	chr1	12851998	12852507	Enhancer	Sulf1	Interval_164_Enhancer_Sulf1	NA	NA	NA	NA	NA	NA	NA	NA	NA	NA
Interval_165	chr1	12863654	12865592	Enhancer	Slco5a1	Interval_165_Enhancer_Slco5a1	NA	NA	NA	NA	NA	NA	NA	NA	NA	NA
Interval_166	chr1	12904976	12905505	Other	Slco5a1	Interval_166_Other_Slco5a1	Slco5a1	NA	NA	NA	NA	NA	NA	NA	NA	NA
Interval_167	chr1	12979306	12979987	Enhancer	Slco5a1	Interval_167_Enhancer_Slco5a1	Slco5a1	NA	NA	NA	NA	NA	NA	NA	NA	NA
Interval_168	chr1	12987001	12987334	Enhancer	Slco5a1	Interval_168_Enhancer_Slco5a1	Slco5a1	NA	NA	NA	NA	NA	NA	NA	NA	NA
Interval_169	chr1	12990467	12993026	Promoter	Slco5a1	Interval_169_Promoter_Slco5a1	Slco5a1	NA	NA	NA	Fezf2_R1_peak_33/Fezf2_R1_peak_34	Fezf2_R2_peak_49	NA	NA	NA	Lhx2_chip_R2_peak_90
Interval_170	chr1	13004992	13005761	Other	Slco5a1	Interval_170_Other_Slco5a1	Slco5a1	NA	NA	NA	NA	NA	NA	NA	Lhx2_chip_R1_peak_30	Lhx2_chip_R2_peak_91
Interval_171	chr1	13006879	13007294	Other	Slco5a1	Interval_171_Other_Slco5a1	Slco5a1	NA	NA	NA	NA	NA	NA	NA	NA	NA
Interval_172	chr1	13018495	13018993	Other	Slco5a1	Interval_172_Other_Slco5a1	Slco5a1	NA	NA	NA	NA	NA	NA	NA	NA	NA
Interval_173	chr1	13040434	13040751	Other	Slco5a1	Interval_173_Other_Slco5a1	Slco5a1	NA	NA	NA	NA	NA	NA	NA	NA	NA
Interval_174	chr1	13042317	13043000	Other	Slco5a1	Interval_174_Other_Slco5a1	Slco5a1	Interval_180_Other_Slco5a1	NA	NA	NA	NA	NA	NA	NA	NA
Interval_175	chr1	13085612	13086361	Other	Prdm14	Interval_175_Other_Prdm14	Prdm14	NA	NA	NA	NA	NA	NA	NA	NA	NA
Interval_176	chr1	13103536	13104029	Other	Prdm14	Interval_176_Other_Prdm14	Prdm14	NA	NA	NA	NA	NA	NA	NA	NA	NA
Interval_177	chr1	13125666	13126524	Other	Prdm14	Interval_177_Other_Prdm14	Prdm14	NA	NA	NA	Fezf2_R1_peak_35	NA	NA	NA	NA	NA
Interval_178	chr1	13126702	13127221	Other	Prdm14	Interval_178_Other_Prdm14	Prdm14	NA	NA	NA	NA	NA	NA	NA	NA	NA
Interval_179	chr1	13134443	13135080	Other	Prdm14	Interval_179_Other_Prdm14	Prdm14	NA	NA	NA	NA	NA	NA	NA	NA	NA
Interval_180	chr1	13152205	13153293	Other	Prdm14	Interval_180_Other_Prdm14	Prdm14	NA	NA	NA	NA	NA	NA	NA	NA	NA
Interval_181	chr1	13170697	13171817	Other	Prdm14/Tram1	Interval_181_Other_Prdm14/Tram1	Prdm14	NA	NA	NA	NA	Fezf2_R2_peak_50	NA	NA	NA	NA
Interval_182	chr1	13183160	13183801	Enhancer	Prdm14/Tram1	Interval_182_Enhancer_Prdm14/Tram1	Prdm14	NA	NA	NA	NA	NA	NA	NA	NA	NA
Interval_183	chr1	13188296	13189323	Enhancer	Prdm14/Tram1	Interval_183_Enhancer_Prdm14/Tram1	Prdm14	NA	NA	NA	NA	NA	NA	NA	Lhx2_chip_R1_peak_33	Lhx2_chip_R2_peak_97
Interval_184	chr1	13197705	13198376	Enhancer	Prdm14/Tram1	Interval_184_Enhancer_Prdm14/Tram1	Prdm14	NA	NA	NA	NA	NA	NA	NA	NA	NA
Interval_185	chr1	13234102	13234553	Other	Prdm14	Interval_185_Other_Prdm14	Prdm14	NA	NA	NA	NA	NA	NA	NA	NA	NA
Interval_186	chr1	13255823	13256371	Enhancer	Ncoa2	Interval_186_Enhancer_Ncoa2	NA	NA	NA	NA	NA	NA	NA	NA	NA	NA
Interval_187	chr1	13267345	13269533	Other	Ncoa2	Interval_187_Other_Ncoa2	NA	NA	NA	NA	NA	NA	NA	NA	NA	NA
Interval_188	chr1	13290069	13291145	Enhancer	Ncoa2	Interval_188_Enhancer_Ncoa2	Ncoa2	NA	NA	NA	NA	NA	NA	NA	NA	NA
Interval_189	chr1	13299771	13300173	Enhancer	Ncoa2	Interval_189_Enhancer_Ncoa2	Ncoa2	NA	NA	NA	NA	NA	NA	NA	NA	NA
Interval_190	chr1	13312525	13315024	Enhancer	Ncoa2	Interval_190_Enhancer_Ncoa2	Ncoa2	NA	NA	NA	NA	NA	NA	RORgt_R2_peak_32	NA	NA
Interval_191	chr1	13340688	13341136	Other	Ncoa2	Interval_191_Other_Ncoa2	Ncoa2	NA	NA	NA	NA	NA	NA	NA	NA	NA
Interval_192	chr1	13360818	13361254	Enhancer	Ncoa2	Interval_192_Enhancer_Ncoa2	Ncoa2	NA	NA	NA	NA	NA	NA	NA	NA	NA
Interval_193	chr1	13366607	13367521	Enhancer	Ncoa2	Interval_193_Enhancer_Ncoa2	Ncoa2	Interval_198_Enhancer_Ncoa2	NA	NA	NA	NA	NA	NA	NA	NA
Interval_194	chr1	13372012	13374520	Promoter	Ncoa2	Interval_194_Promoter_Ncoa2	Ncoa2	NA	NA	NA	Fezf2_R1_peak_37/Fezf2_R1_peak_36	Fezf2_R2_peak_52	RORgt_R1_peak_23/RORgt_R1_peak_22	RORgt_R2_peak_34/RORgt_R2_peak_33	NA	NA
Interval_195	chr1	13391253	13391793	Other	Ncoa2	Interval_195_Other_Ncoa2	Ncoa2	NA	NA	NA	NA	NA	NA	NA	NA	NA
Interval_196	chr1	13425945	13427214	Other	Ncoa2	Interval_196_Other_Ncoa2	Ncoa2	NA	NA	Interval_201_Other_Ncoa2	NA	Fezf2_R2_peak_53	NA	NA	NA	NA
Interval_197	chr1	13530919	13532133	Enhancer	Tram1	Interval_197_Enhancer_Tram1	Tram1	NA	NA	NA	NA	Fezf2_R2_peak_54	NA	NA	NA	NA
Interval_198	chr1	13573955	13574661	Enhancer	Tram1	Interval_198_Enhancer_Tram1	Tram1	NA	NA	NA	NA	NA	NA	NA	NA	NA
Interval_199	chr1	13589115	13590773	Promoter	Tram1	Interval_199_Promoter_Tram1	Tram1	NA	NA	NA	Fezf2_R1_peak_39	Fezf2_R2_peak_55	RORgt_R1_peak_30	RORgt_R2_peak_40	NA	NA
Interval_200	chr1	13599227	13600574	Enhancer	Tram1	Interval_200_Enhancer_Tram1	Tram1	NA	NA	NA	NA	NA	NA	NA	NA	NA
Interval_201	chr1	13607783	13608276	Other	Tram1	Interval_201_Other_Tram1	Tram1	NA	NA	NA	NA	NA	NA	NA	NA	NA
Interval_202	chr1	13609386	13609872	Other	Tram1	Interval_202_Other_Tram1	Tram1	NA	NA	NA	NA	NA	NA	NA	NA	NA
Interval_203	chr1	13614530	13615165	Enhancer	Tram1	Interval_203_Enhancer_Tram1	Tram1	NA	NA	NA	NA	NA	NA	NA	NA	NA
Interval_204	chr1	13647993	13648303	Other	Lactb2/Tram1	Interval_204_Other_Lactb2/Tram1	Lactb2	NA	NA	NA	NA	NA	NA	NA	NA	NA
Interval_205	chr1	13649254	13650042	Other	Lactb2/Tram1	Interval_205_Other_Lactb2/Tram1	Lactb2	NA	NA	NA	NA	NA	NA	NA	NA	NA
Interval_206	chr1	13659572	13660854	Promoter	Lactb2	Interval_206_Promoter_Lactb2	Lactb2	NA	NA	NA	Fezf2_R1_peak_40	Fezf2_R2_peak_56	RORgt_R1_peak_35	RORgt_R2_peak_45	NA	NA
Interval_207	chr1	13683027	13683475	Other	Xkr9	Interval_207_Other_Xkr9	Xkr9	NA	NA	NA	NA	NA	NA	NA	NA	NA
Interval_208	chr1	13696741	13697362	Other	Xkr9	Interval_208_Other_Xkr9	Xkr9	NA	NA	NA	NA	NA	NA	NA	NA	NA
Interval_209	chr1	13706498	13706825	Other	Xkr9	Interval_209_Other_Xkr9	Xkr9	NA	NA	NA	NA	NA	RORgt_R1_peak_37	NA	NA	NA
Interval_210	chr1	13771428	13772299	Enhancer	Gm5523	Interval_210_Enhancer_Gm5523	Gm5523	NA	NA	NA	NA	NA	NA	RORgt_R2_peak_48	NA	NA
Interval_211	chr1	13788961	13789805	Enhancer	Gm5523	Interval_211_Enhancer_Gm5523	Gm5523	NA	NA	NA	NA	Fezf2_R2_peak_57	NA	NA	NA	NA
Interval_212	chr1	13849442	13849770	Other	Gm5523	Interval_212_Other_Gm5523	Gm5523	NA	NA	NA	NA	NA	NA	NA	NA	NA
Interval_213	chr1	13860964	13861634	Other	Gm5523	Interval_213_Other_Gm5523	Gm5523	NA	NA	NA	NA	NA	NA	NA	NA	NA
Interval_214	chr1	13874117	13874449	Other	Gm5523	Interval_214_Other_Gm5523	Gm5523	NA	NA	NA	NA	NA	NA	NA	NA	NA
Interval_215	chr1	13901618	13903967	Other	Gm5523	Interval_215_Other_Gm5523	Gm5523	Interval_217_Other_Gm5523	NA	NA	NA	NA	NA	NA	NA	NA
Interval_216	chr1	13935244	13936842	Other	Gm5523	Interval_216_Other_Gm5523	Gm5523	NA	NA	NA	NA	Fezf2_R2_peak_58	NA	NA	NA	NA
Interval_217	chr1	14000579	14003106	Enhancer	Gm5523	Interval_217_Enhancer_Gm5523	Gm5523	NA	NA	NA	NA	Fezf2_R2_peak_60/Fezf2_R2_peak_59	NA	NA	NA	NA
Interval_218	chr1	14016785	14017787	Other	Gm5523	Interval_218_Other_Gm5523	Gm5523	NA	NA	NA	NA	NA	NA	NA	NA	NA
Interval_219	chr1	14097794	14099185	Enhancer	Eya1	Interval_219_Enhancer_Eya1	NA	NA	NA	NA	NA	NA	NA	NA	NA	NA
Interval_220	chr1	14108257	14109626	Enhancer	Eya1	Interval_220_Enhancer_Eya1	NA	NA	NA	NA	NA	NA	NA	NA	NA	NA
Interval_221	chr1	14139727	14141189	Other	Eya1	Interval_221_Other_Eya1	NA	NA	NA	NA	NA	NA	NA	NA	NA	NA
Interval_222	chr1	14150702	14151669	Enhancer	Eya1	Interval_222_Enhancer_Eya1	NA	NA	NA	NA	NA	NA	NA	NA	NA	NA
Interval_223	chr1	14180812	14182186	Enhancer	Eya1	Interval_223_Enhancer_Eya1	NA	NA	NA	NA	NA	Fezf2_R2_peak_62	NA	NA	NA	NA
Interval_224	chr1	14184134	14185558	Enhancer	Eya1	Interval_224_Enhancer_Eya1	NA	NA	NA	NA	NA	NA	NA	NA	NA	NA
Interval_225	chr1	14192583	14193461	Enhancer	Eya1	Interval_225_Enhancer_Eya1	NA	NA	NA	NA	NA	NA	NA	NA	NA	NA
Interval_226	chr1	14198587	14199585	Other	Eya1	Interval_226_Other_Eya1	NA	NA	NA	NA	NA	NA	NA	NA	NA	NA
Interval_227	chr1	14218430	14221112	Enhancer	Eya1	Interval_227_Enhancer_Eya1	Eya1	NA	NA	NA	NA	Fezf2_R2_peak_63	NA	NA	NA	Lhx2_chip_R2_peak_103
Interval_228	chr1	14244327	14245488	Other	Eya1	Interval_228_Other_Eya1	Eya1	Interval_231_Other_Eya1	NA	NA	NA	NA	NA	NA	NA	NA
Interval_229	chr1	14285105	14286284	Other	Eya1	Interval_229_Other_Eya1	Eya1	NA	NA	NA	NA	NA	NA	NA	NA	NA
Interval_230	chr1	14291523	14293054	Other	Eya1	Interval_230_Other_Eya1	Eya1	Interval_233_Other_Eya1	NA	NA	NA	Fezf2_R2_peak_64	NA	NA	NA	NA
Interval_231	chr1	14303346	14304911	Promoter	Eya1	Interval_231_Promoter_Eya1	Eya1	Interval_234_Promoter_Eya1	NA	NA	NA	NA	NA	NA	NA	NA
Interval_232	chr1	14308467	14310643	Promoter	Eya1	Interval_232_Promoter_Eya1	Eya1	NA	NA	NA	Fezf2_R1_peak_41	Fezf2_R2_peak_67/Fezf2_R2_peak_66	NA	NA	NA	NA
Interval_233	chr1	14352402	14354506	Other	Eya1	Interval_233_Other_Eya1	Eya1	NA	NA	NA	NA	NA	NA	NA	NA	NA
Interval_234	chr1	14419349	14419715	Other	Eya1	Interval_234_Other_Eya1	Eya1	NA	NA	NA	NA	NA	NA	NA	NA	NA
Interval_235	chr1	14452520	14453979	Other	Eya1	Interval_235_Other_Eya1	Eya1	NA	NA	NA	NA	NA	NA	NA	NA	NA
Interval_236	chr1	14462534	14462837	Other	Eya1	Interval_236_Other_Eya1	Eya1	NA	NA	NA	NA	NA	NA	NA	NA	NA
Interval_237	chr1	14464351	14465287	Enhancer	Eya1	Interval_237_Enhancer_Eya1	Eya1	NA	NA	NA	NA	NA	NA	NA	NA	NA
Interval_238	chr1	14471459	14472650	Other	Eya1	Interval_238_Other_Eya1	Eya1	NA	NA	NA	NA	NA	NA	NA	NA	NA
Interval_239	chr1	14503321	14505136	Other	Eya1	Interval_239_Other_Eya1	Eya1	NA	NA	NA	NA	NA	NA	NA	NA	NA
Interval_240	chr1	14513551	14514141	Other	Eya1	Interval_240_Other_Eya1	Eya1	NA	NA	NA	NA	NA	NA	NA	NA	NA
Interval_241	chr1	14570682	14570981	Other	Msc	Interval_241_Other_Msc	NA	NA	NA	NA	NA	NA	NA	NA	NA	NA
Interval_242	chr1	14679357	14680092	Other	Msc	Interval_242_Other_Msc	Msc	NA	NA	NA	NA	NA	NA	NA	NA	NA
Interval_243	chr1	14736954	14737891	Other	Msc	Interval_243_Other_Msc	Msc	Interval_245_Other_Msc	NA	NA	NA	NA	NA	NA	NA	NA
Interval_244	chr1	14738505	14739260	Other	Msc	Interval_244_Other_Msc	Msc	NA	NA	NA	NA	NA	NA	NA	NA	NA
Interval_245	chr1	14740162	14740466	Other	Msc	Interval_245_Other_Msc	Msc	NA	NA	NA	NA	NA	NA	NA	NA	NA
Interval_246	chr1	14754618	14755966	Promoter	Msc	Interval_246_Promoter_Msc	Msc	NA	NA	NA	Fezf2_R1_peak_42	NA	NA	NA	NA	NA
Interval_247	chr1	15006685	15007872	Other	Trpa1	Interval_247_Other_Trpa1	Trpa1	NA	NA	NA	NA	NA	NA	NA	NA	NA
Interval_248	chr1	15035628	15036327	Other	Trpa1	Interval_248_Other_Trpa1	Trpa1	Interval_249_Other_Trpa1	NA	NA	NA	NA	NA	NA	NA	NA
Interval_249	chr1	15286439	15287634	Promoter	Kcnb2	Interval_249_Promoter_Kcnb2	Kcnb2	NA	NA	NA	Fezf2_R1_peak_43	Fezf2_R2_peak_68	NA	NA	NA	NA
Interval_250	chr1	15446483	15447401	Enhancer	Kcnb2	Interval_250_Enhancer_Kcnb2	NA	NA	NA	NA	NA	NA	NA	NA	NA	NA
Interval_251	chr1	15649476	15650739	Enhancer	Terf1	Interval_251_Enhancer_Terf1	Terf1	Interval_256_Enhancer_Terf1	NA	NA	NA	NA	NA	NA	NA	NA
Interval_252	chr1	15651401	15652328	Enhancer	Terf1	Interval_252_Enhancer_Terf1	Terf1	NA	NA	NA	NA	NA	NA	NA	NA	NA
Interval_253	chr1	15656542	15657144	Enhancer	Terf1	Interval_253_Enhancer_Terf1	Terf1	NA	NA	NA	NA	NA	NA	NA	NA	NA
Interval_254	chr1	15688209	15688605	Other	Terf1	Interval_254_Other_Terf1	Terf1	NA	NA	NA	NA	NA	NA	NA	NA	NA
Interval_255	chr1	15768346	15768754	Other	Terf1	Interval_255_Other_Terf1	Terf1	NA	NA	NA	NA	NA	NA	NA	NA	NA
Interval_256	chr1	15805274	15806491	Promoter	Terf1	Interval_256_Promoter_Terf1	Terf1	NA	NA	NA	NA	Fezf2_R2_peak_69	NA	RORgt_R2_peak_55	NA	NA
Interval_257	chr1	15892327	15893096	Promoter	Sbspon	Interval_257_Promoter_Sbspon	Sbspon	NA	NA	NA	NA	NA	NA	NA	NA	NA
Interval_258	chr1	15912925	15913798	Other	Sbspon	Interval_258_Other_Sbspon	Sbspon	Interval_263_Other_Sbspon	NA	Interval_263_Other_Sbspon	NA	NA	NA	NA	NA	NA
Interval_259	chr1	15993575	15994024	Other	4930444P10Rik	Interval_259_Other_4930444P10Rik	4930444P10Rik	NA	NA	NA	NA	NA	NA	NA	NA	NA
Interval_260	chr1	16007054	16008164	Other	4930444P10Rik	Interval_260_Other_4930444P10Rik	4930444P10Rik	Interval_267_Other_4930444P10Rik	NA	NA	NA	NA	NA	NA	NA	NA
Interval_261	chr1	16092628	16093913	Promoter	4930444P10Rik	Interval_261_Promoter_4930444P10Rik	4930444P10Rik	NA	NA	NA	NA	NA	NA	NA	NA	NA
Interval_262	chr1	16103930	16106450	Promoter	Rdh10	Interval_262_Promoter_Rdh10	Rdh10	NA	NA	NA	Fezf2_R1_peak_44/Fezf2_R1_peak_45	Fezf2_R2_peak_70	RORgt_R1_peak_46	NA	NA	Lhx2_chip_R2_peak_128
Interval_263	chr1	16111632	16113081	Enhancer	Rdh10	Interval_263_Enhancer_Rdh10	Rdh10	Interval_272_Other_Rdh10	NA	NA	NA	NA	NA	NA	NA	NA
Interval_264	chr1	16113518	16114647	Other	Rdh10	Interval_264_Other_Rdh10	Rdh10	Interval_273_Other_Rdh10	NA	NA	NA	NA	NA	NA	NA	NA
Interval_265	chr1	16119619	16120158	Other	Rdh10	Interval_265_Other_Rdh10	Rdh10	NA	NA	NA	NA	NA	NA	NA	NA	NA
Interval_266	chr1	16122249	16123446	Other	Rdh10	Interval_266_Other_Rdh10	Rdh10	NA	NA	NA	NA	NA	NA	NA	NA	NA
Interval_267	chr1	16129751	16130788	Other	Rdh10	Interval_267_Other_Rdh10	Rdh10	NA	NA	NA	NA	NA	NA	NA	NA	NA
Interval_268	chr1	16135187	16137017	Other	Rdh10	Interval_268_Other_Rdh10	Rdh10	NA	NA	NA	NA	NA	NA	NA	NA	NA
Interval_269	chr1	16148215	16148985	Other	Rdh10	Interval_269_Other_Rdh10	Rdh10	NA	NA	NA	NA	NA	NA	NA	NA	NA
Interval_270	chr1	16177638	16180216	Other	Rdh10	Interval_270_Other_Rdh10	Rdh10	NA	NA	NA	NA	NA	RORgt_R1_peak_47	RORgt_R2_peak_56	NA	NA
Interval_271	chr1	16187168	16187633	Enhancer	Rdh10	Interval_271_Enhancer_Rdh10	Rdh10	NA	NA	NA	NA	NA	NA	NA	NA	NA
Interval_272	chr1	16202114	16202449	Enhancer	Rdh10	Interval_272_Enhancer_Rdh10	Rdh10	NA	NA	NA	NA	NA	NA	NA	NA	NA
Interval_273	chr1	16212367	16212771	Enhancer	Rdh10	Interval_273_Enhancer_Rdh10	NA	NA	NA	NA	NA	NA	NA	NA	NA	NA
Interval_274	chr1	16227689	16228831	Other	Rdh10	Interval_274_Other_Rdh10	NA	NA	NA	NA	NA	NA	NA	RORgt_R2_peak_57	NA	NA
Interval_275	chr1	16248808	16249911	Enhancer	Rdh10	Interval_275_Enhancer_Rdh10	NA	NA	NA	NA	NA	NA	NA	NA	NA	NA
Interval_276	chr1	16300511	16301212	Other	Rdh10	Interval_276_Other_Rdh10	NA	NA	NA	NA	NA	NA	NA	NA	NA	NA
Interval_277	chr1	16308973	16309294	Other	Rdh10	Interval_277_Other_Rdh10	NA	NA	NA	NA	NA	NA	NA	NA	NA	NA
Interval_278	chr1	16469158	16469526	Other	Stau2	Interval_278_Other_Stau2	Stau2	NA	NA	NA	NA	NA	NA	NA	NA	NA
Interval_279	chr1	16518395	16520135	Promoter	Stau2	Interval_279_Promoter_Stau2	Stau2	NA	NA	NA	Fezf2_R1_peak_47	Fezf2_R2_peak_72/Fezf2_R2_peak_71	NA	NA	NA	NA
Interval_280	chr1	16545250	16547451	Enhancer	Stau2	Interval_280_Enhancer_Stau2	Stau2	Interval_292_Enhancer_Stau2	NA	NA	NA	NA	NA	NA	Lhx2_chip_R1_peak_40	Lhx2_chip_R2_peak_133
Interval_281	chr1	16617599	16619783	Promoter	Ube2w	Interval_281_Promoter_Ube2w	Ube2w	NA	NA	NA	Fezf2_R1_peak_48	Fezf2_R2_peak_73	NA	NA	NA	NA
Interval_282	chr1	16656415	16657614	Promoter	Eloc	Interval_282_Promoter_Eloc	Eloc	NA	NA	NA	Fezf2_R1_peak_49	Fezf2_R2_peak_74	RORgt_R1_peak_48	RORgt_R2_peak_59	Lhx2_chip_R1_peak_42	Lhx2_chip_R2_peak_137
Interval_283	chr1	16665006	16666107	Promoter	Tmem70	Interval_283_Promoter_Tmem70	Tmem70	NA	NA	NA	Fezf2_R1_peak_50	Fezf2_R2_peak_75	RORgt_R1_peak_49	RORgt_R2_peak_61	NA	NA
Interval_284	chr1	16687984	16689202	Promoter	Ly96	Interval_284_Promoter_Ly96	Ly96	NA	NA	NA	NA	Fezf2_R2_peak_76	RORgt_R1_peak_51	RORgt_R2_peak_62	NA	NA
Interval_285	chr1	16710352	16711477	Other	Ly96	Interval_285_Other_Ly96	Ly96	NA	NA	NA	NA	NA	NA	NA	NA	NA
Interval_286	chr1	16745969	16746911	Enhancer	Ly96	Interval_286_Enhancer_Ly96	Ly96	NA	NA	NA	NA	NA	NA	NA	Lhx2_chip_R1_peak_43	Lhx2_chip_R2_peak_139
Interval_287	chr1	16797930	16799087	Other	Ly96/Gdap1/Jph1	Interval_287_Other_Ly96/Gdap1/Jph1	NA	NA	NA	NA	NA	Fezf2_R2_peak_77	NA	NA	NA	NA
Interval_288	chr1	16964434	16965152	Other	Jph1	Interval_288_Other_Jph1	NA	NA	NA	NA	NA	NA	NA	NA	NA	NA
Interval_289	chr1	17009489	17009959	Enhancer	Jph1/Gdap1	Interval_289_Enhancer_Jph1/Gdap1	Jph1	NA	NA	NA	NA	NA	NA	NA	NA	NA
Interval_290	chr1	17060399	17060825	Enhancer	Jph1/Gdap1	Interval_290_Enhancer_Jph1/Gdap1	Jph1	NA	NA	NA	NA	NA	NA	NA	NA	NA
Interval_291	chr1	17096819	17098467	Promoter	Jph1	Interval_291_Promoter_Jph1	Jph1	NA	NA	NA	Fezf2_R1_peak_51	Fezf2_R2_peak_78	NA	NA	NA	NA
Interval_292	chr1	17123165	17123867	Enhancer	Gdap1/D030040B21Rik/Ly96/Tceb1/Tmem70	Interval_292_Enhancer_Gdap1/D030040B21Rik/Ly96/Tceb1/Tmem70	Gdap1	NA	NA	NA	NA	NA	NA	NA	NA	NA
Interval_293	chr1	17145289	17145754	Promoter	Gdap1	Interval_293_Promoter_Gdap1	Gdap1	NA	NA	NA	NA	NA	NA	NA	NA	NA
Interval_294	chr1	17337320	17338561	Other	Gdap1	Interval_294_Other_Gdap1	NA	Interval_311_Other_Gdap1	NA	NA	NA	NA	NA	NA	NA	Lhx2_chip_R2_peak_142
Interval_295	chr1	17377767	17378178	Other	Pi15	Interval_295_Other_Pi15	Pi15	NA	NA	NA	NA	NA	NA	NA	NA	NA
Interval_296	chr1	17448963	17450548	Other	Pi15	Interval_296_Other_Pi15	Pi15	Interval_313_Other_Pi15	NA	NA	NA	NA	NA	NA	NA	NA
Interval_297	chr1	17537748	17538480	Other	Pi15	Interval_297_Other_Pi15	Pi15	NA	NA	NA	NA	NA	NA	NA	NA	NA
Interval_298	chr1	17570117	17570651	Other	Pi15	Interval_298_Other_Pi15	Pi15	NA	NA	NA	NA	NA	NA	NA	NA	NA
Interval_299	chr1	17594348	17594701	Other	Pi15	Interval_299_Other_Pi15	Pi15	NA	NA	NA	NA	NA	NA	NA	NA	NA
Interval_300	chr1	17606257	17607308	Other	Pi15	Interval_300_Other_Pi15	Pi15	NA	NA	NA	NA	NA	NA	NA	NA	NA
Interval_301	chr1	17657548	17658309	Other	Pi15/Crispld1	Interval_301_Other_Pi15/Crispld1	Pi15	NA	NA	NA	NA	NA	NA	NA	NA	NA
Interval_302	chr1	18106302	18106928	Other	Crisp4	Interval_302_Other_Crisp4	Crisp4	NA	NA	NA	NA	Fezf2_R2_peak_79	NA	NA	NA	NA
Interval_303	chr1	18463461	18465754	Other	Defb41	Interval_303_Other_Defb41	Defb41	NA	NA	NA	NA	NA	NA	NA	NA	NA
Interval_304	chr1	18478692	18479697	Other	Defb41	Interval_304_Other_Defb41	Defb41	NA	NA	NA	NA	NA	NA	NA	NA	NA
Interval_305	chr1	18551032	18551806	Other	Defb41	Interval_305_Other_Defb41	Defb41	Interval_324_Other_Defb41	NA	NA	NA	NA	NA	NA	NA	NA
Interval_306	chr1	18639181	18640485	Enhancer	Defb41	Interval_306_Enhancer_Defb41	Defb41	NA	NA	NA	NA	NA	NA	NA	NA	NA
Interval_307	chr1	19205714	19206417	Other	Tfap2b	Interval_307_Other_Tfap2b	Tfap2b	NA	NA	NA	NA	NA	NA	NA	NA	NA
Interval_308	chr1	19350121	19350860	Other	Tfap2b	Interval_308_Other_Tfap2b	NA	Interval_329_Other_Tfap2b	NA	NA	NA	NA	NA	NA	NA	NA
Interval_309	chr1	19441512	19442145	Other	Tfap2b	Interval_309_Other_Tfap2b	NA	Interval_330_Other_Tfap2b	NA	NA	NA	NA	NA	NA	NA	NA
Interval_310	chr1	19774511	19775009	Other	Tfap2b	Interval_310_Other_Tfap2b	NA	NA	NA	NA	NA	NA	NA	NA	NA	NA
Interval_311	chr1	19777082	19777547	Other	Tfap2b	Interval_311_Other_Tfap2b	NA	NA	NA	NA	NA	NA	NA	NA	NA	NA
Interval_312	chr1	19849834	19850541	Other	4930486I03Rik	Interval_312_Other_4930486I03Rik	4930486I03Rik	NA	NA	NA	NA	NA	NA	NA	NA	NA
Interval_313	chr1	19899975	19900351	Other	4930486I03Rik	Interval_313_Other_4930486I03Rik	4930486I03Rik	NA	NA	NA	NA	NA	NA	NA	NA	NA
Interval_314	chr1	19927344	19928404	Other	4930486I03Rik	Interval_314_Other_4930486I03Rik	4930486I03Rik	Interval_335_Other_4930486I03Rik	NA	NA	NA	NA	NA	NA	NA	NA
Interval_315	chr1	19973461	19974656	Other	4930486I03Rik	Interval_315_Other_4930486I03Rik	4930486I03Rik	NA	NA	NA	NA	NA	NA	NA	NA	NA
Interval_316	chr1	20058221	20058740	Enhancer	4930486I03Rik	Interval_316_Enhancer_4930486I03Rik	4930486I03Rik	Interval_337_Enhancer_4930486I03Rik	NA	NA	NA	NA	NA	NA	NA	NA
Interval_317	chr1	20069665	20070208	Enhancer	4930486I03Rik	Interval_317_Enhancer_4930486I03Rik	4930486I03Rik	Interval_338_Enhancer_4930486I03Rik	NA	NA	NA	NA	NA	NA	NA	NA
Interval_318	chr1	20117041	20118037	Other	4930486I03Rik	Interval_318_Other_4930486I03Rik	4930486I03Rik	NA	NA	NA	NA	NA	NA	NA	NA	NA
Interval_319	chr1	20135348	20135866	Other	4930486I03Rik	Interval_319_Other_4930486I03Rik	4930486I03Rik	NA	NA	NA	NA	NA	NA	NA	NA	NA
Interval_320	chr1	20139056	20139773	Other	4930486I03Rik	Interval_320_Other_4930486I03Rik	4930486I03Rik	NA	NA	NA	NA	NA	NA	NA	NA	NA
Interval_321	chr1	20176155	20176854	Other	4930486I03Rik	Interval_321_Other_4930486I03Rik	4930486I03Rik	Interval_343_Other_4930486I03Rik	NA	NA	NA	NA	NA	NA	NA	NA
Interval_322	chr1	20302563	20303474	Enhancer	4930486I03Rik	Interval_322_Enhancer_4930486I03Rik	4930486I03Rik	NA	NA	NA	NA	NA	NA	NA	NA	NA
Interval_323	chr1	20798789	20799414	Other	Il17f	Interval_323_Other_Il17f	Il17f	NA	NA	NA	NA	NA	NA	NA	NA	NA
Interval_324	chr1	20801629	20801994	Other	Il17f	Interval_324_Other_Il17f	Il17f	NA	NA	NA	NA	NA	RORgt_R1_peak_80	RORgt_R2_peak_90	NA	NA
Interval_325	chr1	20803558	20803945	Other	Mcm3	Interval_325_Other_Mcm3	Mcm3	NA	NA	NA	NA	NA	NA	NA	NA	NA
Interval_326	chr1	20819892	20820821	Promoter	Mcm3	Interval_326_Promoter_Mcm3	Mcm3	NA	NA	NA	NA	Fezf2_R2_peak_83	NA	NA	NA	NA
Interval_327	chr1	20823502	20824552	Enhancer	Mcm3/6720483E21Rik/Paqr8	Interval_327_Enhancer_Mcm3/6720483E21Rik/Paqr8	Mcm3	Interval_351_Enhancer_Mcm3/6720483E21Rik/Paqr8	NA	NA	NA	NA	NA	NA	NA	NA
Interval_328	chr1	20832363	20832911	Other	Mcm3/6720483E21Rik/Paqr8	Interval_328_Other_Mcm3/6720483E21Rik/Paqr8	Mcm3	NA	NA	NA	NA	NA	NA	NA	NA	NA
Interval_329	chr1	20844808	20846729	Other	Mcm3/6720483E21Rik/Paqr8	Interval_329_Other_Mcm3/6720483E21Rik/Paqr8	Mcm3	NA	NA	NA	NA	NA	NA	NA	NA	NA
Interval_330	chr1	20867055	20868507	Enhancer	6720483E21Rik/Mcm3	Interval_330_Enhancer_6720483E21Rik/Mcm3	6720483E21Rik	NA	NA	NA	NA	Fezf2_R2_peak_84	NA	NA	NA	NA
Interval_331	chr1	20877333	20877861	Other	6720483E21Rik/Mcm3	Interval_331_Other_6720483E21Rik/Mcm3	6720483E21Rik	NA	NA	NA	NA	NA	NA	NA	NA	NA
Interval_332	chr1	20890071	20893240	Promoter	6720483E21Rik	Interval_332_Promoter_6720483E21Rik	6720483E21Rik	NA	NA	NA	Fezf2_R1_peak_54	Fezf2_R2_peak_85	RORgt_R1_peak_82	RORgt_R2_peak_93/RORgt_R2_peak_94	NA	NA
Interval_333	chr1	20893256	20893941	Enhancer	6720483E21Rik/Mcm3	Interval_333_Enhancer_6720483E21Rik/Mcm3	6720483E21Rik	NA	NA	NA	NA	NA	NA	NA	NA	NA
Interval_334	chr1	20895901	20896254	Other	6720483E21Rik/Mcm3	Interval_334_Other_6720483E21Rik/Mcm3	6720483E21Rik	NA	NA	NA	NA	NA	NA	NA	NA	NA
Interval_335	chr1	20898475	20899322	Other	6720483E21Rik/Mcm3	Interval_335_Other_6720483E21Rik/Mcm3	6720483E21Rik	NA	NA	NA	NA	NA	NA	NA	NA	NA
Interval_336	chr1	20905361	20906717	Enhancer	Paqr8/Mcm3	Interval_336_Enhancer_Paqr8/Mcm3	Paqr8	NA	NA	NA	NA	NA	NA	NA	NA	NA
Interval_337	chr1	20907945	20909215	Enhancer	Paqr8/Mcm3	Interval_337_Enhancer_Paqr8/Mcm3	Paqr8	Interval_361_Enhancer_Paqr8/Mcm3	NA	NA	NA	NA	NA	RORgt_R2_peak_95	NA	NA
Interval_338	chr1	20919340	20921536	Enhancer	Paqr8	Interval_338_Enhancer_Paqr8	Paqr8	NA	NA	NA	NA	NA	NA	NA	Lhx2_chip_R1_peak_46	Lhx2_chip_R2_peak_150
Interval_339	chr1	20922480	20923210	Enhancer	Paqr8	Interval_339_Enhancer_Paqr8	Paqr8	NA	NA	NA	NA	NA	NA	NA	NA	NA
Interval_340	chr1	20923269	20923577	Enhancer	Paqr8	Interval_340_Enhancer_Paqr8	Paqr8	NA	NA	NA	NA	NA	NA	NA	NA	NA
Interval_341	chr1	20933205	20935369	Other	Paqr8/Efhc1/Tram2	Interval_341_Other_Paqr8/Efhc1/Tram2	Paqr8	NA	NA	NA	NA	Fezf2_R2_peak_86	RORgt_R1_peak_85	NA	NA	NA
Interval_342	chr1	20938812	20940943	Enhancer	Efhc1/Tram2	Interval_342_Enhancer_Efhc1/Tram2	Efhc1	NA	NA	NA	NA	NA	NA	NA	NA	NA
Interval_343	chr1	20951187	20952146	Promoter	Efhc1	Interval_343_Promoter_Efhc1	Efhc1	NA	NA	NA	Fezf2_R1_peak_55	Fezf2_R2_peak_87	NA	RORgt_R2_peak_98	NA	Lhx2_chip_R2_peak_151
Interval_344	chr1	20984057	20985079	Enhancer	Efhc1	Interval_344_Enhancer_Efhc1	Efhc1	NA	NA	NA	NA	NA	NA	NA	NA	NA
Interval_345	chr1	20989613	20989931	Other	Efhc1	Interval_345_Other_Efhc1	Efhc1	NA	NA	NA	NA	NA	NA	NA	NA	NA
Interval_346	chr1	20995139	20998315	Other	Efhc1/Tram2	Interval_346_Other_Efhc1/Tram2	Efhc1	NA	NA	NA	NA	NA	NA	NA	NA	NA
Interval_347	chr1	21002205	21003276	Other	Efhc1/Tram2	Interval_347_Other_Efhc1/Tram2	Efhc1	NA	NA	NA	NA	NA	NA	NA	NA	NA
Interval_348	chr1	21008367	21009503	Other	Efhc1/Tram2	Interval_348_Other_Efhc1/Tram2	Efhc1	NA	NA	NA	NA	Fezf2_R2_peak_88	NA	NA	NA	NA
Interval_349	chr1	21014357	21015100	Enhancer	Efhc1/Tram2	Interval_349_Enhancer_Efhc1/Tram2	Efhc1	NA	NA	NA	NA	Fezf2_R2_peak_89	NA	NA	NA	NA
Interval_350	chr1	21052334	21053346	Enhancer	Tram2/Efhc1	Interval_350_Enhancer_Tram2/Efhc1	Tram2	NA	NA	NA	NA	NA	NA	NA	NA	NA
Interval_351	chr1	21074045	21074706	Enhancer	Tram2/Efhc1	Interval_351_Enhancer_Tram2/Efhc1	Tram2	NA	NA	NA	NA	NA	NA	NA	NA	NA
Interval_352	chr1	21078568	21079762	Promoter	Tram2	Interval_352_Promoter_Tram2	Tram2	NA	NA	NA	Fezf2_R1_peak_56/Fezf2_R1_peak_57	Fezf2_R2_peak_90	NA	NA	NA	NA
Interval_353	chr1	21084700	21085094	Other	Tram2/Efhc1	Interval_353_Other_Tram2/Efhc1	Tram2	NA	NA	NA	NA	NA	NA	NA	NA	NA
Interval_354	chr1	21089413	21090095	Enhancer	Tram2/Efhc1	Interval_354_Enhancer_Tram2/Efhc1	Tram2	NA	NA	NA	NA	NA	NA	NA	NA	NA
Interval_355	chr1	21101185	21102154	Other	Tram2	Interval_355_Other_Tram2	Tram2	NA	NA	NA	NA	NA	NA	NA	NA	Lhx2_chip_R2_peak_153
Interval_356	chr1	21154689	21154987	Enhancer	Tmem14a/Efhc1	Interval_356_Enhancer_Tmem14a/Efhc1	Tmem14a	NA	NA	NA	NA	NA	NA	NA	Lhx2_chip_R1_peak_48	Lhx2_chip_R2_peak_154
Interval_357	chr1	21161580	21161980	Other	Tmem14a/Efhc1	Interval_357_Other_Tmem14a/Efhc1	Tmem14a	NA	NA	NA	NA	Fezf2_R2_peak_91	NA	NA	NA	NA
Interval_358	chr1	21165842	21167148	Enhancer	Tmem14a/Efhc1	Interval_358_Enhancer_Tmem14a/Efhc1	Tmem14a	NA	NA	NA	Fezf2_R1_peak_58	Fezf2_R2_peak_92	NA	RORgt_R2_peak_101	NA	NA
Interval_359	chr1	21218353	21219765	Promoter	Tmem14a	Interval_359_Promoter_Tmem14a	Tmem14a	NA	NA	NA	Fezf2_R1_peak_59	Fezf2_R2_peak_93	RORgt_R1_peak_88	RORgt_R2_peak_102	NA	NA
Interval_360	chr1	21225938	21226267	Other	Tmem14a	Interval_360_Other_Tmem14a	Tmem14a	NA	NA	NA	NA	NA	NA	NA	NA	NA
Interval_361	chr1	21229434	21230559	Other	Gsta3	Interval_361_Other_Gsta3	Gsta3	NA	NA	NA	NA	NA	NA	NA	NA	NA
Interval_362	chr1	21231804	21233593	Enhancer	Gsta3	Interval_362_Enhancer_Gsta3	Gsta3	Interval_387_Enhancer_Gsta3	NA	NA	NA	NA	NA	NA	NA	NA
Interval_363	chr1	21251738	21252965	Other	Gsta3	Interval_363_Other_Gsta3	Gsta3	Interval_389_Other_Gsta3	NA	NA	NA	NA	NA	NA	NA	NA
Interval_364	chr1	21270308	21272389	Promoter	Gm4956	Interval_364_Promoter_Gm4956	Gm4956	NA	NA	NA	NA	NA	NA	NA	NA	NA
Interval_365	chr1	21299597	21300176	Enhancer	Gm4956	Interval_365_Enhancer_Gm4956	Gm4956	NA	NA	NA	NA	NA	NA	NA	NA	NA
Interval_366	chr1	21344006	21344567	Other	Khdc1a	Interval_366_Other_Khdc1a	Khdc1a	Interval_392_Other_Khdc1a	NA	NA	NA	NA	NA	NA	NA	NA
Interval_367	chr1	21358336	21358663	Other	Khdc1a	Interval_367_Other_Khdc1a	Khdc1a	NA	NA	NA	NA	NA	NA	NA	NA	NA
Interval_368	chr1	21411166	21412329	Enhancer	Khdc1b/Kcnq5	Interval_368_Enhancer_Khdc1b/Kcnq5	Khdc1b	NA	NA	NA	NA	Fezf2_R2_peak_94	NA	NA	NA	NA
Interval_369	chr1	21434770	21435407	Other	Khdc1b/Kcnq5	Interval_369_Other_Khdc1b/Kcnq5	Khdc1b	NA	NA	NA	NA	NA	NA	NA	NA	NA
Interval_370	chr1	21448161	21448509	Other	Khdc1b/Kcnq5	Interval_370_Other_Khdc1b/Kcnq5	Khdc1b	NA	NA	NA	NA	NA	NA	NA	NA	NA
Interval_371	chr1	21456312	21456768	Other	Khdc1b/Kcnq5	Interval_371_Other_Khdc1b/Kcnq5	Khdc1b	NA	NA	NA	NA	NA	NA	NA	NA	NA
Interval_372	chr1	21485077	21485489	Other	Khdc1b/Kcnq5	Interval_372_Other_Khdc1b/Kcnq5	NA	NA	NA	NA	NA	NA	NA	NA	NA	NA
Interval_373	chr1	21500773	21501302	Other	Khdc1b/Kcnq5	Interval_373_Other_Khdc1b/Kcnq5	NA	NA	NA	NA	NA	NA	NA	NA	NA	NA
Interval_374	chr1	21531451	21532642	Enhancer	Khdc1b	Interval_374_Enhancer_Khdc1b	NA	NA	NA	NA	NA	NA	NA	NA	NA	NA
Interval_375	chr1	21593740	21594204	Other	Khdc1b/Kcnq5	Interval_375_Other_Khdc1b/Kcnq5	NA	NA	NA	NA	NA	NA	NA	NA	NA	NA
Interval_376	chr1	21616750	21617038	Other	Khdc1b/Kcnq5	Interval_376_Other_Khdc1b/Kcnq5	NA	NA	NA	NA	NA	NA	NA	NA	NA	NA
Interval_377	chr1	21670002	21670401	Other	Khdc1b/Kcnq5	Interval_377_Other_Khdc1b/Kcnq5	NA	NA	NA	NA	NA	NA	NA	NA	NA	NA
Interval_378	chr1	21760516	21761364	Other	Kcnq5	Interval_378_Other_Kcnq5	NA	NA	NA	NA	NA	Fezf2_R2_peak_96	NA	NA	NA	NA
Interval_379	chr1	21767619	21768193	Other	Kcnq5	Interval_379_Other_Kcnq5	NA	NA	NA	NA	NA	NA	NA	NA	NA	NA
Interval_380	chr1	21805056	21805499	Enhancer	Kcnq5	Interval_380_Enhancer_Kcnq5	NA	NA	NA	NA	NA	Fezf2_R2_peak_97	RORgt_R1_peak_95	RORgt_R2_peak_108	NA	NA
Interval_381	chr1	21829780	21830974	Enhancer	Kcnq5	Interval_381_Enhancer_Kcnq5	NA	NA	NA	NA	NA	Fezf2_R2_peak_98	NA	NA	NA	Lhx2_chip_R2_peak_165
Interval_382	chr1	21890441	21891112	Other	Kcnq5	Interval_382_Other_Kcnq5	Kcnq5	NA	NA	NA	NA	NA	NA	NA	NA	NA
Interval_383	chr1	21960603	21962478	Promoter	Kcnq5	Interval_383_Promoter_Kcnq5	Kcnq5	NA	NA	NA	Fezf2_R1_peak_60/Fezf2_R1_peak_61	Fezf2_R2_peak_100/Fezf2_R2_peak_99	NA	RORgt_R2_peak_109/RORgt_R2_peak_110	NA	NA
Interval_384	chr1	21967261	21967554	Other	Kcnq5	Interval_384_Other_Kcnq5	Kcnq5	NA	NA	NA	NA	NA	NA	NA	NA	NA
Interval_385	chr1	21979521	21980048	Other	Kcnq5	Interval_385_Other_Kcnq5	Kcnq5	NA	NA	NA	NA	NA	NA	NA	NA	NA
Interval_386	chr1	22057551	22058687	Other	Kcnq5	Interval_386_Other_Kcnq5	Kcnq5	NA	NA	NA	NA	NA	NA	NA	NA	NA
Interval_387	chr1	22266358	22267497	Enhancer	Rims1/Kcnq5	Interval_387_Enhancer_Rims1/Kcnq5	NA	NA	NA	NA	NA	NA	NA	NA	NA	NA
Interval_388	chr1	22268782	22269250	Other	Rims1/Kcnq5	Interval_388_Other_Rims1/Kcnq5	NA	NA	NA	NA	NA	Fezf2_R2_peak_101	NA	NA	NA	NA
Interval_389	chr1	22533193	22534035	Other	Rims1	Interval_389_Other_Rims1	Rims1	NA	NA	NA	NA	Fezf2_R2_peak_102	NA	NA	NA	NA
Interval_390	chr1	22626815	22627256	Other	Rims1	Interval_390_Other_Rims1	Rims1	NA	NA	NA	NA	NA	NA	NA	NA	Lhx2_chip_R2_peak_171
Interval_391	chr1	22640488	22640851	Enhancer	Rims1	Interval_391_Enhancer_Rims1	Rims1	NA	NA	NA	NA	NA	NA	NA	NA	NA
Interval_392	chr1	22804717	22806922	Promoter	Gm7759	Interval_392_Promoter_Gm7759	Gm7759	NA	NA	NA	Fezf2_R1_peak_62	Fezf2_R2_peak_103	NA	NA	Lhx2_chip_R1_peak_55	Lhx2_chip_R2_peak_183
Interval_393	chr1	22862696	22863686	Other	Gm7759	Interval_393_Other_Gm7759	Gm7759	NA	NA	NA	NA	NA	NA	NA	NA	NA
Interval_394	chr1	22893197	22893905	Other	Gm7759	Interval_394_Other_Gm7759	Gm7759	Interval_423_Other_Gm7759	NA	NA	NA	NA	NA	NA	NA	NA
Interval_395	chr1	22974803	22975100	Other	Gm7759	Interval_395_Other_Gm7759	Gm7759	NA	NA	NA	NA	NA	NA	NA	NA	NA
Interval_396	chr1	22987730	22988249	Other	Gm7759	Interval_396_Other_Gm7759	Gm7759	NA	NA	NA	NA	NA	NA	NA	NA	NA
Interval_397	chr1	23061610	23062576	Other	4933415F23Rik	Interval_397_Other_4933415F23Rik	4933415F23Rik	NA	NA	NA	NA	NA	NA	NA	NA	NA
Interval_398	chr1	23117308	23118260	Enhancer	4933415F23Rik	Interval_398_Enhancer_4933415F23Rik	4933415F23Rik	NA	NA	NA	NA	NA	NA	NA	NA	NA
Interval_399	chr1	23173092	23174568	Other	4933415F23Rik	Interval_399_Other_4933415F23Rik	4933415F23Rik	NA	NA	NA	NA	NA	NA	NA	NA	NA
Interval_400	chr1	23178422	23178876	Other	4933415F23Rik	Interval_400_Other_4933415F23Rik	4933415F23Rik	NA	NA	NA	NA	NA	NA	NA	NA	NA
Interval_401	chr1	23187612	23188174	Other	Mir30a	Interval_401_Other_Mir30a	Mir30a	NA	NA	NA	NA	NA	NA	NA	NA	NA
Interval_402	chr1	23200572	23200956	Other	Mir30a	Interval_402_Other_Mir30a	Mir30a	NA	NA	NA	NA	NA	NA	NA	NA	NA
Interval_403	chr1	23202315	23203282	Enhancer	Mir30a	Interval_403_Enhancer_Mir30a	Mir30a	NA	NA	NA	NA	Fezf2_R2_peak_104	NA	NA	NA	NA
Interval_404	chr1	23214345	23215004	Other	Mir30a	Interval_404_Other_Mir30a	Mir30a	NA	NA	NA	NA	NA	NA	NA	NA	NA
Interval_405	chr1	23221309	23221773	Other	Mir30a	Interval_405_Other_Mir30a	Mir30a	NA	NA	NA	NA	NA	NA	NA	NA	NA
Interval_406	chr1	23255805	23257464	Promoter	Mir30a	Interval_406_Promoter_Mir30a	Mir30a	NA	NA	NA	Fezf2_R1_peak_63	Fezf2_R2_peak_105	NA	NA	NA	NA
Interval_407	chr1	23264003	23264915	Other	Mir30a	Interval_407_Other_Mir30a	Mir30a	NA	NA	NA	NA	NA	NA	NA	NA	NA
Interval_408	chr1	23270997	23272280	Promoter	Mir30a	Interval_408_Promoter_Mir30a	Mir30a	NA	NA	NA	NA	Fezf2_R2_peak_106	NA	NA	NA	NA
Interval_409	chr1	23276438	23277592	Enhancer	Mir30a	Interval_409_Enhancer_Mir30a	Mir30a	Interval_436_Enhancer_Mir30a	NA	NA	NA	NA	NA	NA	NA	NA
Interval_410	chr1	23279728	23280421	Other	Mir30a	Interval_410_Other_Mir30a	Mir30a	NA	NA	NA	NA	NA	NA	NA	NA	NA
Interval_411	chr1	23286413	23287144	Other	Mir30c-2	Interval_411_Other_Mir30c-2	Mir30c-2	NA	NA	NA	NA	Fezf2_R2_peak_107	NA	NA	NA	NA
Interval_412	chr1	23320429	23322056	Enhancer	Mir30c-2/Ogfrl1	Interval_412_Enhancer_Mir30c-2/Ogfrl1	Mir30c-2	NA	NA	NA	NA	Fezf2_R2_peak_108	NA	NA	NA	NA
Interval_413	chr1	23377677	23378028	Other	Ogfrl1	Interval_413_Other_Ogfrl1	Ogfrl1	NA	NA	NA	NA	NA	NA	NA	NA	NA
Interval_414	chr1	23382613	23383867	Promoter	Ogfrl1	Interval_414_Promoter_Ogfrl1	Ogfrl1	NA	NA	NA	NA	Fezf2_R2_peak_109	RORgt_R1_peak_99	NA	NA	NA
Interval_415	chr1	23487485	23487896	Other	Gm28822	Interval_415_Other_Gm28822	Gm28822	NA	NA	NA	NA	NA	NA	NA	NA	NA
Interval_416	chr1	23490334	23491343	Enhancer	Gm28822	Interval_416_Enhancer_Gm28822	Gm28822	NA	NA	NA	NA	Fezf2_R2_peak_110	NA	NA	NA	NA
Interval_417	chr1	23492973	23493565	Enhancer	Gm28822	Interval_417_Enhancer_Gm28822	Gm28822	NA	NA	NA	NA	NA	NA	NA	NA	NA
Interval_418	chr1	23495182	23495801	Other	Gm28822	Interval_418_Other_Gm28822	Gm28822	NA	NA	NA	NA	NA	NA	NA	NA	NA
Interval_419	chr1	23575980	23576477	Enhancer	Gm28822	Interval_419_Enhancer_Gm28822	Gm28822	NA	NA	NA	NA	NA	NA	NA	NA	NA
Interval_420	chr1	23645271	23645555	Other	Gm28822	Interval_420_Other_Gm28822	Gm28822	NA	NA	NA	NA	NA	NA	NA	NA	NA
Interval_421	chr1	23705753	23706832	Other	B3gat2	Interval_421_Other_B3gat2	B3gat2	NA	NA	NA	NA	Fezf2_R2_peak_111	NA	NA	NA	NA
Interval_422	chr1	23751008	23751690	Other	B3gat2	Interval_422_Other_B3gat2	B3gat2	NA	NA	NA	NA	NA	NA	NA	NA	NA
Interval_423	chr1	23761591	23765367	Promoter	B3gat2	Interval_423_Promoter_B3gat2	B3gat2	NA	NA	NA	Fezf2_R1_peak_64/Fezf2_R1_peak_65	Fezf2_R2_peak_113/Fezf2_R2_peak_114/Fezf2_R2_peak_112	NA	NA	NA	NA
Interval_424	chr1	23792348	23793170	Other	B3gat2	Interval_424_Other_B3gat2	B3gat2	NA	NA	NA	NA	NA	NA	NA	NA	NA
Interval_425	chr1	23821565	23821908	Other	B3gat2	Interval_425_Other_B3gat2	B3gat2	NA	NA	NA	NA	NA	NA	NA	NA	NA
Interval_426	chr1	23827109	23827454	Other	B3gat2	Interval_426_Other_B3gat2	B3gat2	NA	NA	NA	NA	NA	NA	NA	NA	NA
Interval_427	chr1	23834317	23835696	Enhancer	B3gat2/Smap1	Interval_427_Enhancer_B3gat2/Smap1	B3gat2	NA	NA	NA	NA	NA	NA	NA	NA	NA
Interval_428	chr1	23846469	23846924	Enhancer	Smap1	Interval_428_Enhancer_Smap1	Smap1	NA	NA	NA	NA	NA	NA	NA	NA	NA
Interval_429	chr1	23884471	23885408	Enhancer	Smap1	Interval_429_Enhancer_Smap1	Smap1	Interval_456_Enhancer_Smap1	NA	NA	NA	NA	NA	NA	NA	NA
Interval_430	chr1	23912469	23913017	Other	Smap1	Interval_430_Other_Smap1	Smap1	NA	NA	NA	NA	NA	NA	NA	NA	NA
Interval_431	chr1	23920453	23922717	Promoter	Smap1	Interval_431_Promoter_Smap1	Smap1	NA	NA	NA	NA	Fezf2_R2_peak_115	NA	NA	NA	NA
Interval_432	chr1	23929993	23931696	Other	Smap1	Interval_432_Other_Smap1	Smap1	Interval_460_Other_Smap1	NA	NA	NA	NA	NA	NA	NA	NA
Interval_433	chr1	23934956	23935286	Other	Smap1	Interval_433_Other_Smap1	Smap1	NA	NA	NA	NA	NA	NA	NA	NA	NA
Interval_434	chr1	23943463	23943866	Enhancer	Smap1	Interval_434_Enhancer_Smap1	Smap1	NA	NA	NA	NA	NA	NA	NA	NA	NA
Interval_435	chr1	23959042	23959668	Other	Smap1/Lmbrd1	Interval_435_Other_Smap1/Lmbrd1	Smap1	NA	NA	NA	NA	NA	NA	NA	NA	NA
Interval_436	chr1	24004717	24005923	Promoter	Sdhaf4	Interval_436_Promoter_Sdhaf4	Sdhaf4	NA	NA	NA	Fezf2_R1_peak_66	Fezf2_R2_peak_116	RORgt_R1_peak_104	NA	NA	NA
Interval_437	chr1	24073538	24074582	Other	Fam135a	Interval_437_Other_Fam135a	Fam135a	NA	NA	NA	NA	NA	NA	NA	NA	NA
Interval_438	chr1	24085941	24086433	Other	Fam135a	Interval_438_Other_Fam135a	Fam135a	NA	NA	NA	NA	NA	NA	NA	NA	NA
Interval_439	chr1	24099274	24100972	Promoter	Fam135a	Interval_439_Promoter_Fam135a	Fam135a	NA	NA	NA	Fezf2_R1_peak_67	Fezf2_R2_peak_118	NA	NA	NA	NA
Interval_440	chr1	24137124	24137781	Other	Fam135a	Interval_440_Other_Fam135a	Fam135a	NA	NA	NA	NA	NA	NA	NA	NA	NA
Interval_441	chr1	24171362	24173151	Enhancer	Col9a1	Interval_441_Enhancer_Col9a1	Col9a1	NA	NA	NA	NA	Fezf2_R2_peak_119	NA	NA	NA	NA
Interval_442	chr1	24186816	24187430	Other	Col9a1	Interval_442_Other_Col9a1	Col9a1	NA	NA	NA	NA	NA	NA	NA	NA	NA
Interval_443	chr1	24195202	24196479	Other	Col9a1	Interval_443_Other_Col9a1	Col9a1	NA	NA	NA	NA	NA	NA	NA	NA	NA
Interval_444	chr1	24211585	24212614	Other	Col9a1	Interval_444_Other_Col9a1	Col9a1	NA	NA	NA	NA	NA	NA	NA	NA	Lhx2_chip_R2_peak_211
Interval_445	chr1	24225862	24227312	Enhancer	Col9a1	Interval_445_Enhancer_Col9a1	Col9a1	NA	NA	NA	NA	NA	NA	NA	NA	NA
Interval_446	chr1	24230268	24232116	Enhancer	Col9a1	Interval_446_Enhancer_Col9a1	Col9a1	NA	NA	NA	NA	Fezf2_R2_peak_120	NA	NA	NA	NA
Interval_447	chr1	24245188	24246702	Enhancer	Col9a1	Interval_447_Enhancer_Col9a1	Col9a1	NA	NA	NA	NA	NA	NA	NA	NA	NA
Interval_448	chr1	24248983	24249452	Enhancer	Col9a1	Interval_448_Enhancer_Col9a1	Col9a1	NA	NA	NA	NA	NA	NA	NA	NA	NA
Interval_449	chr1	24302625	24303090	Other	Col9a1	Interval_449_Other_Col9a1	NA	NA	NA	NA	NA	Fezf2_R2_peak_121	NA	NA	NA	NA
Interval_450	chr1	24362024	24362565	Other	Col9a1/Lmbrd1	Interval_450_Other_Col9a1/Lmbrd1	NA	NA	NA	NA	NA	NA	NA	NA	NA	NA
Interval_451	chr1	24374088	24375079	Other	Col9a1/Lmbrd1	Interval_451_Other_Col9a1/Lmbrd1	NA	NA	NA	NA	NA	NA	NA	NA	NA	NA
Interval_452	chr1	24378594	24379532	Enhancer	Col9a1/Lmbrd1	Interval_452_Enhancer_Col9a1/Lmbrd1	NA	NA	NA	NA	NA	Fezf2_R2_peak_123	NA	NA	NA	NA
Interval_453	chr1	24553542	24554043	Other	Col19a1	Interval_453_Other_Col19a1	Col19a1	NA	NA	NA	NA	NA	NA	NA	NA	NA
Interval_454	chr1	24586494	24587434	Enhancer	Col19a1	Interval_454_Enhancer_Col19a1	Col19a1	NA	NA	NA	Fezf2_R1_peak_69	Fezf2_R2_peak_124	NA	NA	NA	NA
Interval_455	chr1	24602191	24603236	Other	Col19a1/Lmbrd1	Interval_455_Other_Col19a1/Lmbrd1	Col19a1	NA	NA	NA	NA	NA	NA	NA	NA	NA
Interval_456	chr1	24612543	24613767	Promoter	Col19a1	Interval_456_Promoter_Col19a1	Col19a1	NA	NA	NA	NA	NA	NA	NA	NA	NA
Interval_457	chr1	24633314	24633923	Other	Lmbrd1	Interval_457_Other_Lmbrd1	Lmbrd1	NA	NA	NA	NA	NA	NA	NA	NA	NA
Interval_458	chr1	24677876	24679471	Promoter	Lmbrd1	Interval_458_Promoter_Lmbrd1	Lmbrd1	NA	NA	NA	Fezf2_R1_peak_70/Fezf2_R1_peak_71	Fezf2_R2_peak_125	RORgt_R1_peak_106	RORgt_R2_peak_117	Lhx2_chip_R1_peak_61	Lhx2_chip_R2_peak_215
Interval_459	chr1	24698650	24699864	Other	Lmbrd1	Interval_459_Other_Lmbrd1	Lmbrd1	NA	NA	NA	NA	NA	NA	NA	NA	NA
Interval_460	chr1	24702980	24703541	Other	Lmbrd1	Interval_460_Other_Lmbrd1	Lmbrd1	NA	NA	NA	NA	NA	NA	NA	NA	NA
Interval_461	chr1	24719161	24720034	Other	Lmbrd1	Interval_461_Other_Lmbrd1	Lmbrd1	NA	NA	NA	NA	NA	NA	NA	NA	Lhx2_chip_R2_peak_218
Interval_462	chr1	24748075	24748909	Other	Lmbrd1	Interval_462_Other_Lmbrd1	Lmbrd1	NA	NA	NA	NA	NA	NA	NA	NA	NA
Interval_463	chr1	24750384	24751306	Other	Lmbrd1	Interval_463_Other_Lmbrd1	Lmbrd1	NA	NA	NA	NA	NA	NA	NA	NA	NA
Interval_464	chr1	24870257	24870937	Other	Lmbrd1	Interval_464_Other_Lmbrd1	NA	NA	NA	NA	NA	NA	NA	NA	NA	NA
Interval_465	chr1	24901237	24902052	Other	Lmbrd1	Interval_465_Other_Lmbrd1	NA	NA	NA	NA	NA	NA	NA	NA	Lhx2_chip_R1_peak_62	Lhx2_chip_R2_peak_220
Interval_466	chr1	24937946	24939128	Other	Lmbrd1	Interval_466_Other_Lmbrd1	NA	NA	NA	NA	NA	NA	NA	NA	NA	NA
Interval_467	chr1	25008579	25009497	Enhancer	Gm20172	Interval_467_Enhancer_Gm20172	NA	NA	NA	NA	NA	Fezf2_R2_peak_126	NA	NA	NA	NA
Interval_468	chr1	25056565	25058110	Enhancer	Gm20172	Interval_468_Enhancer_Gm20172	NA	Interval_498_Enhancer_Gm20172	NA	NA	NA	NA	NA	NA	NA	NA
Interval_469	chr1	25071122	25071557	Other	Gm20172	Interval_469_Other_Gm20172	NA	NA	NA	NA	NA	NA	NA	NA	NA	NA
Interval_470	chr1	25085683	25088631	Enhancer	Gm20172	Interval_470_Enhancer_Gm20172	NA	Interval_499_Enhancer_Gm20172	NA	NA	NA	NA	NA	NA	NA	NA
Interval_471	chr1	25105053	25106337	Enhancer	Gm20172	Interval_471_Enhancer_Gm20172	NA	NA	NA	NA	NA	NA	NA	NA	NA	NA
Interval_472	chr1	25107364	25108503	Enhancer	Gm20172	Interval_472_Enhancer_Gm20172	NA	NA	NA	NA	NA	NA	NA	NA	NA	NA
Interval_473	chr1	25146250	25146627	Other	Gm20172	Interval_473_Other_Gm20172	NA	NA	NA	NA	NA	NA	NA	NA	NA	NA
Interval_474	chr1	25165897	25166525	Enhancer	Gm20172	Interval_474_Enhancer_Gm20172	NA	NA	NA	NA	NA	NA	NA	NA	NA	NA
Interval_475	chr1	25179997	25181037	Enhancer	Gm20172	Interval_475_Enhancer_Gm20172	Gm20172	NA	NA	NA	NA	Fezf2_R2_peak_127	NA	NA	NA	NA
Interval_476	chr1	25211759	25212447	Enhancer	Gm20172	Interval_476_Enhancer_Gm20172	Gm20172	NA	NA	NA	NA	NA	NA	NA	NA	NA
Interval_477	chr1	25228177	25229315	Promoter	Gm20172	Interval_477_Promoter_Gm20172	Gm20172	NA	NA	NA	NA	NA	NA	NA	NA	NA
Interval_478	chr1	25430377	25431035	Other	Gm20172	Interval_478_Other_Gm20172	Gm20172	NA	NA	NA	NA	NA	NA	NA	NA	NA
Interval_479	chr1	25504030	25504713	Other	Gm20172	Interval_479_Other_Gm20172	Gm20172	NA	NA	NA	NA	NA	NA	NA	NA	NA
Interval_480	chr1	25510482	25510779	Other	Gm20172	Interval_480_Other_Gm20172	Gm20172	NA	NA	NA	NA	Fezf2_R2_peak_128	NA	NA	NA	NA
Interval_481	chr1	25572963	25573592	Other	Adgrb3	Interval_481_Other_Adgrb3	NA	NA	NA	NA	NA	NA	NA	NA	NA	NA
Interval_482	chr1	25685381	25686634	Enhancer	Adgrb3	Interval_482_Enhancer_Adgrb3	NA	Interval_511_Enhancer_Adgrb3	NA	NA	NA	NA	NA	NA	NA	NA
Interval_483	chr1	25696902	25698445	Enhancer	Adgrb3	Interval_483_Enhancer_Adgrb3	NA	NA	NA	NA	NA	NA	NA	NA	NA	NA
Interval_484	chr1	25767019	25767556	Other	Adgrb3/Bai3	Interval_484_Other_Adgrb3/Bai3	Adgrb3	NA	NA	NA	NA	NA	NA	NA	NA	NA
Interval_485	chr1	25778902	25780374	Other	Adgrb3/Bai3	Interval_485_Other_Adgrb3/Bai3	Adgrb3	NA	NA	NA	NA	NA	NA	NA	NA	NA
Interval_486	chr1	25793523	25794693	Enhancer	Adgrb3/Bai3	Interval_486_Enhancer_Adgrb3/Bai3	Adgrb3	NA	NA	NA	NA	NA	NA	NA	NA	NA
Interval_487	chr1	25810814	25812468	Other	Adgrb3/Bai3	Interval_487_Other_Adgrb3/Bai3	Adgrb3	NA	NA	NA	NA	NA	NA	NA	NA	NA
Interval_488	chr1	25820269	25820757	Enhancer	Adgrb3/Bai3	Interval_488_Enhancer_Adgrb3/Bai3	Adgrb3	NA	NA	NA	NA	NA	NA	NA	NA	NA
Interval_489	chr1	25824139	25825669	Promoter	Adgrb3	Interval_489_Promoter_Adgrb3	Adgrb3	NA	NA	NA	NA	Fezf2_R2_peak_131	NA	NA	NA	NA
Interval_490	chr1	25828852	25831597	Promoter	Adgrb3	Interval_490_Promoter_Adgrb3	Adgrb3	NA	NA	NA	Fezf2_R1_peak_72	Fezf2_R2_peak_134	NA	NA	NA	NA
Interval_491	chr1	25884382	25884741	Other	Adgrb3	Interval_491_Other_Adgrb3	Adgrb3	NA	NA	NA	NA	NA	NA	NA	NA	NA
Interval_492	chr1	25892013	25893439	Other	Adgrb3	Interval_492_Other_Adgrb3	Adgrb3	NA	NA	NA	NA	NA	NA	NA	NA	NA
Interval_493	chr1	25996597	25996989	Other	Adgrb3	Interval_493_Other_Adgrb3	Adgrb3	NA	NA	NA	NA	NA	NA	NA	NA	NA
Interval_494	chr1	26126512	26127824	Other	Adgrb3	Interval_494_Other_Adgrb3	Adgrb3	Interval_523_Other_Adgrb3	NA	NA	NA	NA	NA	NA	NA	NA
Interval_495	chr1	26282377	26283761	Enhancer	4931408C20Rik	Interval_495_Enhancer_4931408C20Rik	NA	NA	NA	NA	NA	NA	NA	NA	NA	NA
Interval_496	chr1	26395645	26396185	Other	4931408C20Rik	Interval_496_Other_4931408C20Rik	NA	NA	NA	NA	NA	NA	NA	NA	NA	NA
Interval_497	chr1	26431127	26431890	Other	4931408C20Rik	Interval_497_Other_4931408C20Rik	NA	NA	NA	NA	NA	NA	NA	NA	NA	NA
Interval_498	chr1	26558852	26560167	Other	4931408C20Rik	Interval_498_Other_4931408C20Rik	NA	NA	NA	NA	NA	NA	NA	NA	NA	NA
Interval_499	chr1	26686939	26688191	Promoter	4931408C20Rik	Interval_499_Promoter_4931408C20Rik	4931408C20Rik	NA	NA	NA	NA	NA	NA	NA	NA	NA
Interval_500	chr1	26909899	26910701	Enhancer	4931408C20Rik	Interval_500_Enhancer_4931408C20Rik	4931408C20Rik	NA	NA	NA	NA	NA	NA	NA	NA	NA
Interval_501	chr1	27538152	27538478	Other	Gm5524	Interval_501_Other_Gm5524	Gm5524	NA	NA	NA	NA	NA	NA	NA	NA	NA
Interval_502	chr1	27626399	27626706	Other	Gm5524	Interval_502_Other_Gm5524	Gm5524	NA	NA	NA	NA	NA	NA	NA	NA	NA
Interval_503	chr1	27850996	27851381	Other	Gm5524	Interval_503_Other_Gm5524	Gm5524	NA	NA	NA	NA	NA	NA	NA	NA	NA
Interval_504	chr1	28046834	28048181	Other	Gm5524	Interval_504_Other_Gm5524	NA	Interval_533_Other_Gm5524	NA	NA	NA	NA	NA	NA	NA	NA
Interval_505	chr1	28339879	28341434	Other	Gm597	Interval_505_Other_Gm597	NA	NA	NA	NA	NA	NA	NA	NA	NA	NA
Interval_506	chr1	28343922	28345003	Other	Gm597	Interval_506_Other_Gm597	NA	NA	NA	NA	NA	NA	NA	NA	NA	NA
Interval_507	chr1	29247609	29248541	Other	Mir6342	Interval_507_Other_Mir6342	Mir6342	NA	NA	NA	NA	NA	NA	NA	NA	NA
Interval_508	chr1	29475770	29476614	Other	Mir6342	Interval_508_Other_Mir6342	Mir6342	NA	NA	NA	NA	NA	NA	NA	NA	NA
Interval_509	chr1	30669619	30670440	Other	Phf3/Gm13363/Ptp4a1	Interval_509_Other_Phf3/Gm13363/Ptp4a1	NA	NA	NA	NA	NA	NA	NA	NA	NA	NA
Interval_510	chr1	30718613	30720068	Other	Phf3/Gm13363/Ptp4a1	Interval_510_Other_Phf3/Gm13363/Ptp4a1	NA	Interval_541_Other_Phf3/Gm13363/Ptp4a1	NA	NA	NA	NA	NA	NA	NA	NA
Interval_511	chr1	30755458	30755945	Other	Phf3/Gm13363/Ptp4a1	Interval_511_Other_Phf3/Gm13363/Ptp4a1	NA	NA	NA	NA	NA	NA	NA	NA	NA	NA
Interval_512	chr1	30778502	30779773	Enhancer	Phf3/Gm13363/Ptp4a1	Interval_512_Enhancer_Phf3/Gm13363/Ptp4a1	Phf3	NA	NA	NA	NA	NA	NA	NA	NA	NA
Interval_513	chr1	30787307	30787612	Other	Phf3/Gm13363/Ptp4a1	Interval_513_Other_Phf3/Gm13363/Ptp4a1	Phf3	NA	NA	NA	NA	NA	NA	NA	NA	NA
Interval_514	chr1	30789088	30789533	Other	Phf3/Gm13363/Ptp4a1	Interval_514_Other_Phf3/Gm13363/Ptp4a1	Phf3	NA	NA	NA	NA	NA	NA	NA	NA	NA
Interval_515	chr1	30840120	30840431	Other	Phf3/Gm13363/Ptp4a1	Interval_515_Other_Phf3/Gm13363/Ptp4a1	Phf3	NA	NA	NA	NA	NA	NA	NA	NA	NA
Interval_516	chr1	30872837	30874296	Promoter	Phf3	Interval_516_Promoter_Phf3	Phf3	NA	NA	NA	Fezf2_R1_peak_74/Fezf2_R1_peak_73	Fezf2_R2_peak_136	NA	NA	Lhx2_chip_R1_peak_67	Lhx2_chip_R2_peak_245
Interval_517	chr1	30920848	30921284	Other	Gm13363/Ptp4a1	Interval_517_Other_Gm13363/Ptp4a1	Gm13363	NA	NA	NA	NA	NA	NA	NA	NA	NA
Interval_518	chr1	30936214	30937315	Other	Gm13363/Ptp4a1	Interval_518_Other_Gm13363/Ptp4a1	Gm13363	Interval_549_Other_Gm13363/Ptp4a1	NA	NA	NA	NA	NA	NA	NA	NA
Interval_519	chr1	30938563	30939867	Other	Gm13363/Ptp4a1	Interval_519_Other_Gm13363/Ptp4a1	Gm13363	NA	NA	NA	NA	NA	NA	NA	NA	NA
Interval_520	chr1	30940111	30941074	Other	Gm13363/Ptp4a1	Interval_520_Other_Gm13363/Ptp4a1	Gm13363	NA	NA	NA	NA	NA	NA	NA	NA	NA
Interval_521	chr1	30948770	30950416	Promoter	Gm13363	Interval_521_Promoter_Gm13363	Gm13363	NA	NA	NA	Fezf2_R1_peak_75/Fezf2_R1_peak_76	Fezf2_R2_peak_141	RORgt_R1_peak_112	RORgt_R2_peak_123/RORgt_R2_peak_122	NA	NA
Interval_522	chr1	31019251	31019908	Other	Ptp4a1	Interval_522_Other_Ptp4a1	Ptp4a1	NA	NA	NA	NA	Fezf2_R2_peak_142	NA	NA	NA	NA
Interval_523	chr1	31034034	31034475	Enhancer	Gm29669	Interval_523_Enhancer_Gm29669	Gm29669	NA	NA	NA	NA	NA	NA	NA	NA	NA
Interval_524	chr1	31101775	31103063	Enhancer	Gm29669/Gm13363/Ptp4a1	Interval_524_Enhancer_Gm29669/Gm13363/Ptp4a1	Gm29669	NA	NA	NA	NA	NA	NA	NA	NA	NA
Interval_525	chr1	31154111	31154584	Other	Lgsn/Gm13363/Phf3/Ptp4a1	Interval_525_Other_Lgsn/Gm13363/Phf3/Ptp4a1	Lgsn	NA	NA	NA	NA	Fezf2_R2_peak_143	NA	NA	NA	NA
Interval_526	chr1	31156857	31157162	Other	Lgsn/Gm13363/Phf3/Ptp4a1	Interval_526_Other_Lgsn/Gm13363/Phf3/Ptp4a1	Lgsn	NA	NA	NA	NA	NA	NA	NA	NA	NA
Interval_527	chr1	31178346	31178752	Other	Lgsn/Gm13363/Phf3/Ptp4a1	Interval_527_Other_Lgsn/Gm13363/Phf3/Ptp4a1	Lgsn	NA	NA	NA	NA	NA	NA	NA	NA	NA
Interval_528	chr1	31233445	31234122	Other	Pih1d3	Interval_528_Other_Pih1d3	Pih1d3	Interval_558_Other_Pih1d3	NA	NA	NA	NA	NA	NA	NA	NA
Interval_529	chr1	32172208	32173127	Promoter	Khdrbs2	Interval_529_Promoter_Khdrbs2	Khdrbs2	NA	NA	NA	NA	NA	NA	NA	NA	NA
Interval_530	chr1	32553815	32554364	Other	Gm5415	Interval_530_Other_Gm5415	Gm5415	NA	NA	NA	NA	NA	NA	NA	NA	NA
Interval_531	chr1	32588443	32588920	Other	Gm5415	Interval_531_Other_Gm5415	Gm5415	NA	NA	NA	NA	NA	NA	NA	NA	NA
Interval_532	chr1	32592908	32593508	Other	Gm5415	Interval_532_Other_Gm5415	Gm5415	NA	NA	NA	NA	NA	NA	NA	NA	NA
Interval_533	chr1	32774289	32774605	Other	Gm5415	Interval_533_Other_Gm5415	Gm5415	NA	NA	NA	NA	NA	NA	NA	NA	NA
Interval_534	chr1	33042131	33043114	Other	Gm5415	Interval_534_Other_Gm5415	Gm5415	Interval_564_Other_Gm5415	NA	NA	NA	NA	NA	NA	NA	NA
Interval_535	chr1	33148157	33149316	Other	Prim2	Interval_535_Other_Prim2	NA	NA	NA	NA	NA	NA	NA	NA	NA	NA
Interval_536	chr1	33201487	33202582	Enhancer	Prim2	Interval_536_Enhancer_Prim2	NA	NA	NA	NA	NA	NA	NA	NA	NA	NA
Interval_537	chr1	33214173	33216362	Enhancer	Prim2	Interval_537_Enhancer_Prim2	NA	NA	NA	NA	NA	NA	NA	NA	NA	NA
Interval_538	chr1	33268844	33269494	Enhancer	Prim2	Interval_538_Enhancer_Prim2	NA	NA	NA	NA	NA	NA	NA	NA	NA	Lhx2_chip_R2_peak_259
Interval_539	chr1	33326605	33328539	Other	Prim2	Interval_539_Other_Prim2	NA	Interval_569_Other_Prim2	NA	NA	NA	NA	NA	NA	NA	NA
Interval_540	chr1	33362677	33363852	Enhancer	Prim2	Interval_540_Enhancer_Prim2	NA	NA	NA	NA	NA	NA	NA	NA	NA	NA
Interval_541	chr1	33380459	33381449	Other	Prim2	Interval_541_Other_Prim2	NA	NA	NA	NA	NA	NA	NA	NA	NA	NA
Interval_542	chr1	33383929	33384595	Other	Prim2	Interval_542_Other_Prim2	NA	Interval_572_Other_Prim2	NA	NA	NA	NA	NA	NA	NA	NA
Interval_543	chr1	33389669	33390084	Other	Prim2	Interval_543_Other_Prim2	NA	NA	NA	NA	NA	NA	NA	NA	NA	NA
Interval_544	chr1	33480222	33480744	Other	Prim2	Interval_544_Other_Prim2	NA	NA	NA	NA	NA	NA	NA	NA	NA	NA
Interval_545	chr1	33494788	33496085	Enhancer	Prim2	Interval_545_Enhancer_Prim2	NA	NA	NA	NA	NA	NA	NA	NA	NA	NA
Interval_546	chr1	33578693	33579309	Enhancer	Prim2	Interval_546_Enhancer_Prim2	Prim2	NA	NA	NA	NA	NA	NA	NA	NA	NA
Interval_547	chr1	33590595	33591690	Other	Prim2	Interval_547_Other_Prim2	Prim2	NA	NA	NA	NA	NA	NA	NA	NA	NA
Interval_548	chr1	33642209	33643295	Other	Prim2/1700001G17Rik	Interval_548_Other_Prim2/1700001G17Rik	Prim2	NA	NA	NA	NA	NA	NA	NA	NA	NA
Interval_549	chr1	33645903	33647795	Enhancer	Prim2/1700001G17Rik	Interval_549_Enhancer_Prim2/1700001G17Rik	Prim2	NA	NA	NA	NA	NA	NA	NA	NA	NA
Interval_550	chr1	33650007	33650388	Other	Prim2/1700001G17Rik	Interval_550_Other_Prim2/1700001G17Rik	Prim2	NA	NA	NA	NA	NA	NA	NA	NA	NA
Interval_551	chr1	33669411	33670691	Promoter	1700001G17Rik	Interval_551_Promoter_1700001G17Rik	1700001G17Rik	NA	NA	NA	Fezf2_R1_peak_77	Fezf2_R2_peak_144	RORgt_R1_peak_117	RORgt_R2_peak_128	NA	NA
Interval_552	chr1	33689492	33690317	Other	1700001G17Rik	Interval_552_Other_1700001G17Rik	1700001G17Rik	NA	NA	NA	NA	NA	NA	NA	NA	NA
Interval_553	chr1	33696605	33697254	Other	Rab23	Interval_553_Other_Rab23	Rab23	NA	NA	NA	NA	NA	NA	NA	NA	NA
Interval_554	chr1	33719666	33720614	Promoter	Rab23	Interval_554_Promoter_Rab23	Rab23	NA	NA	NA	Fezf2_R1_peak_78	Fezf2_R2_peak_145	NA	RORgt_R2_peak_129	NA	NA
Interval_555	chr1	33729696	33730078	Other	Rab23/Bag2	Interval_555_Other_Rab23/Bag2	Rab23	NA	NA	NA	NA	NA	NA	NA	NA	NA
Interval_556	chr1	33733221	33734717	Other	Rab23/Bag2	Interval_556_Other_Rab23/Bag2	Rab23	NA	NA	NA	NA	NA	NA	NA	NA	NA
Interval_557	chr1	33739088	33739751	Other	Bag2	Interval_557_Other_Bag2	Bag2	NA	NA	NA	NA	NA	NA	NA	NA	NA
Interval_558	chr1	33742848	33743249	Other	Bag2	Interval_558_Other_Bag2	Bag2	NA	NA	NA	NA	NA	NA	NA	NA	NA
Interval_559	chr1	33749576	33751830	Enhancer	Bag2	Interval_559_Enhancer_Bag2	Bag2	NA	NA	NA	NA	NA	NA	NA	NA	NA
Interval_560	chr1	33756999	33758322	Promoter	Bag2	Interval_560_Promoter_Bag2	Bag2	NA	NA	NA	Fezf2_R1_peak_79	Fezf2_R2_peak_146	NA	NA	NA	NA
Interval_561	chr1	33798258	33799614	Other	Zfp451	Interval_561_Other_Zfp451	Zfp451	NA	NA	NA	NA	NA	NA	NA	NA	NA
Interval_562	chr1	33813564	33814992	Promoter	Zfp451	Interval_562_Promoter_Zfp451	Zfp451	NA	NA	NA	Fezf2_R1_peak_80	Fezf2_R2_peak_147	NA	RORgt_R2_peak_130/RORgt_R2_peak_131	NA	NA
Interval_563	chr1	33906975	33908643	Promoter	Bend6	Interval_563_Promoter_Bend6	Bend6	NA	NA	NA	Fezf2_R1_peak_81	Fezf2_R2_peak_149/Fezf2_R2_peak_148	NA	NA	NA	NA
Interval_564	chr1	33931501	33933350	Enhancer	Bend6/Dst	Interval_564_Enhancer_Bend6/Dst	Bend6	NA	NA	NA	NA	NA	NA	NA	NA	NA
Interval_565	chr1	33940290	33940809	Enhancer	Bend6/Dst	Interval_565_Enhancer_Bend6/Dst	Bend6	NA	NA	NA	NA	NA	NA	NA	NA	NA
Interval_566	chr1	33966351	33967625	Enhancer	Bend6/Dst	Interval_566_Enhancer_Bend6/Dst	Bend6	NA	NA	NA	NA	NA	NA	NA	NA	NA
Interval_567	chr1	33979795	33981114	Enhancer	Bend6/Dst	Interval_567_Enhancer_Bend6/Dst	Bend6	NA	NA	NA	NA	NA	NA	NA	NA	NA
Interval_568	chr1	34005037	34007619	Promoter	Bend6	Interval_568_Promoter_Bend6	Bend6	NA	NA	NA	Fezf2_R1_peak_82	Fezf2_R2_peak_150	RORgt_R1_peak_120	NA	NA	NA
Interval_569	chr1	34010922	34012194	Promoter	Bend6	Interval_569_Promoter_Bend6	Bend6	NA	NA	NA	Fezf2_R1_peak_83	Fezf2_R2_peak_151	RORgt_R1_peak_121	RORgt_R2_peak_135	NA	NA
Interval_570	chr1	34021237	34022048	Enhancer	Mir6896	Interval_570_Enhancer_Mir6896	Mir6896	NA	NA	NA	NA	NA	NA	NA	NA	NA
Interval_571	chr1	34041289	34042735	Enhancer	Mir6896	Interval_571_Enhancer_Mir6896	Mir6896	NA	NA	NA	NA	NA	NA	NA	NA	Lhx2_chip_R2_peak_265
Interval_572	chr1	34051820	34052135	Other	Mir6896	Interval_572_Other_Mir6896	Mir6896	NA	NA	NA	NA	NA	NA	NA	NA	NA
Interval_573	chr1	34060382	34062162	Enhancer	Mir6896	Interval_573_Enhancer_Mir6896	Mir6896	NA	NA	NA	NA	NA	NA	NA	NA	NA
Interval_574	chr1	34068078	34069023	Other	Mir6896/Bag2/Ccdc115/Dst/Imp4/Mir5103/Ptpn18	Interval_574_Other_Mir6896/Bag2/Ccdc115/Dst/Imp4/Mir5103/Ptpn18	Mir6896	NA	NA	NA	NA	NA	NA	NA	NA	NA
Interval_575	chr1	34076279	34077340	Enhancer	Mir6896/Bag2/Ccdc115/Dst/Imp4/Mir5103/Ptpn18	Interval_575_Enhancer_Mir6896/Bag2/Ccdc115/Dst/Imp4/Mir5103/Ptpn18	Mir6896	NA	NA	NA	NA	NA	NA	NA	NA	NA
Interval_576	chr1	34097142	34097772	Enhancer	Mir6896/Bag2/Ccdc115/Dst/Imp4/Mir5103/Ptpn18	Interval_576_Enhancer_Mir6896/Bag2/Ccdc115/Dst/Imp4/Mir5103/Ptpn18	Mir6896	NA	NA	NA	NA	NA	NA	NA	NA	NA
Interval_577	chr1	34103378	34103942	Enhancer	Mir6896/Dst	Interval_577_Enhancer_Mir6896/Dst	Mir6896	NA	NA	NA	NA	NA	NA	NA	NA	Lhx2_chip_R2_peak_269
Interval_578	chr1	34109570	34110403	Enhancer	Mir6896/Dst	Interval_578_Enhancer_Mir6896/Dst	Mir6896	NA	NA	NA	NA	NA	NA	NA	NA	NA
Interval_579	chr1	34116730	34117963	Promoter	Mir6896	Interval_579_Promoter_Mir6896	Mir6896	NA	NA	NA	NA	NA	NA	NA	NA	NA
Interval_580	chr1	34120284	34122297	Promoter	Mir6896	Interval_580_Promoter_Mir6896	Mir6896	NA	NA	NA	NA	NA	NA	NA	NA	NA
Interval_581	chr1	34127942	34128265	Other	Mir6896/Dst	Interval_581_Other_Mir6896/Dst	Mir6896	NA	NA	NA	NA	NA	NA	NA	NA	NA
Interval_582	chr1	34133028	34133741	Other	Mir6896/Dst	Interval_582_Other_Mir6896/Dst	Mir6896	NA	NA	NA	NA	NA	NA	NA	NA	NA
Interval_583	chr1	34138864	34141519	Enhancer	Dst	Interval_583_Enhancer_Dst	Dst	Interval_612_Enhancer_Mir6896/Dst	NA	NA	Fezf2_R1_peak_84	Fezf2_R2_peak_154	NA	NA	NA	NA
Interval_584	chr1	34150287	34151241	Other	Dst	Interval_584_Other_Dst	Dst	NA	NA	NA	NA	NA	NA	NA	NA	NA
Interval_585	chr1	34155319	34156530	Other	Dst	Interval_585_Other_Dst	Dst	Interval_614_Other_Mir6896	NA	NA	NA	NA	NA	NA	NA	NA
Interval_586	chr1	34164709	34167928	Other	Dst	Interval_586_Other_Dst	Dst	NA	NA	NA	NA	Fezf2_R2_peak_155/Fezf2_R2_peak_156	NA	NA	NA	NA
Interval_587	chr1	34182819	34184706	Enhancer	Dst	Interval_587_Enhancer_Dst	Dst	NA	NA	NA	NA	NA	NA	NA	NA	NA
Interval_588	chr1	34189107	34190527	Other	Dst	Interval_588_Other_Dst	Dst	Interval_617_Other_Mir6896	NA	NA	NA	NA	NA	NA	NA	NA
Interval_589	chr1	34225539	34225834	Other	Dst	Interval_589_Other_Dst	Dst	NA	NA	NA	NA	NA	NA	NA	NA	NA
Interval_590	chr1	34236272	34238004	Promoter	Dst	Interval_590_Promoter_Dst	Dst	NA	NA	NA	Fezf2_R1_peak_85	Fezf2_R2_peak_157/Fezf2_R2_peak_158	NA	NA	NA	NA
Interval_591	chr1	34259860	34260264	Other	Dst	Interval_591_Other_Dst	Dst	NA	NA	NA	NA	NA	NA	NA	NA	NA
Interval_592	chr1	34268445	34269588	Other	Dst	Interval_592_Other_Dst	NA	NA	NA	NA	NA	NA	NA	NA	NA	NA
Interval_593	chr1	34298581	34299275	Enhancer	Mir5103	Interval_593_Enhancer_Mir5103	NA	NA	NA	NA	NA	NA	NA	NA	NA	NA
Interval_594	chr1	34303893	34304835	Other	Mir5103	Interval_594_Other_Mir5103	NA	NA	NA	NA	NA	NA	NA	NA	NA	NA
Interval_595	chr1	34306648	34307145	Other	Mir5103	Interval_595_Other_Mir5103	NA	Interval_623_Other_Mir5103	NA	NA	NA	NA	NA	NA	NA	NA
Interval_596	chr1	34312757	34313136	Other	Mir5103	Interval_596_Other_Mir5103	NA	NA	NA	NA	NA	NA	NA	NA	NA	NA
Interval_597	chr1	34387463	34387870	Other	Mir5103	Interval_597_Other_Mir5103	Mir5103	NA	NA	NA	NA	NA	NA	NA	NA	NA
Interval_598	chr1	34389330	34389759	Other	Mir5103	Interval_598_Other_Mir5103	Mir5103	NA	NA	NA	NA	NA	NA	NA	NA	NA
Interval_599	chr1	34392455	34393163	Other	Mir5103	Interval_599_Other_Mir5103	Mir5103	NA	NA	NA	NA	NA	NA	NA	NA	NA
Interval_600	chr1	34399247	34400176	Enhancer	Mir5103	Interval_600_Enhancer_Mir5103	Mir5103	NA	NA	NA	NA	NA	NA	NA	NA	NA
Interval_601	chr1	34409839	34411129	Other	Mir5103	Interval_601_Other_Mir5103	Mir5103	NA	NA	NA	NA	NA	NA	NA	NA	NA
Interval_602	chr1	34432873	34435152	Promoter	Mir5103	Interval_602_Promoter_Mir5103	Mir5103	NA	NA	NA	NA	Fezf2_R2_peak_160/Fezf2_R2_peak_159	RORgt_R1_peak_123	RORgt_R2_peak_136	NA	NA
Interval_603	chr1	34439144	34440202	Promoter	Ccdc115	Interval_603_Promoter_Ccdc115	Ccdc115	NA	NA	NA	Fezf2_R1_peak_86	Fezf2_R2_peak_161	NA	RORgt_R2_peak_137	Lhx2_chip_R1_peak_73	Lhx2_chip_R2_peak_274
Interval_604	chr1	34459238	34460168	Promoter	Ptpn18	Interval_604_Promoter_Ptpn18	Ptpn18	NA	NA	NA	Fezf2_R1_peak_87	Fezf2_R2_peak_162	NA	NA	NA	Lhx2_chip_R2_peak_275
Interval_605	chr1	34472248	34473335	Promoter	Ptpn18	Interval_605_Promoter_Ptpn18	Ptpn18	NA	NA	NA	NA	NA	NA	RORgt_R2_peak_139/RORgt_R2_peak_138	NA	NA
Interval_606	chr1	34501401	34501759	Other	Prss39	Interval_606_Other_Prss39	Prss39	NA	NA	NA	NA	NA	NA	NA	NA	NA
Interval_607	chr1	34502934	34503668	Other	Prss39	Interval_607_Other_Prss39	Prss39	NA	NA	NA	NA	NA	NA	NA	NA	NA
Interval_608	chr1	34510776	34511219	Other	Prss39	Interval_608_Other_Prss39	Prss39	NA	NA	NA	NA	NA	RORgt_R1_peak_125	RORgt_R2_peak_142	NA	NA
Interval_609	chr1	34533284	34533742	Enhancer	Cfc1	Interval_609_Enhancer_Cfc1	Cfc1	NA	NA	NA	NA	NA	NA	NA	NA	NA
Interval_610	chr1	34536532	34536991	Enhancer	Cfc1	Interval_610_Enhancer_Cfc1	Cfc1	NA	NA	NA	NA	NA	NA	NA	NA	NA
Interval_611	chr1	34579014	34579952	Promoter	Amer3	Interval_611_Promoter_Amer3	Amer3	NA	NA	NA	NA	Fezf2_R2_peak_163	NA	NA	NA	NA
Interval_612	chr1	34583548	34584441	Enhancer	Amer3	Interval_612_Enhancer_Amer3	Amer3	NA	NA	NA	NA	Fezf2_R2_peak_164	NA	NA	NA	NA
Interval_613	chr1	34601525	34603076	Other	Amer3	Interval_613_Other_Amer3	Amer3	NA	NA	NA	NA	Fezf2_R2_peak_165	NA	NA	NA	NA
Interval_614	chr1	34635636	34636016	Other	AA619741/Fam168b/Plekhb2	Interval_614_Other_AA619741/Fam168b/Plekhb2	AA619741	NA	NA	NA	NA	NA	NA	NA	NA	NA
Interval_615	chr1	34642441	34643056	Other	AA619741/Fam168b/Plekhb2	Interval_615_Other_AA619741/Fam168b/Plekhb2	AA619741	NA	NA	NA	NA	NA	NA	NA	NA	NA
Interval_616	chr1	34664040	34667117	Other	AA619741	Interval_616_Other_AA619741	AA619741	NA	NA	NA	Fezf2_R1_peak_88	Fezf2_R2_peak_166	NA	NA	NA	NA
Interval_617	chr1	34675665	34676383	Other	AA619741	Interval_617_Other_AA619741	AA619741	NA	NA	NA	NA	NA	NA	NA	NA	NA
Interval_618	chr1	34677505	34679506	Promoter	AA619741	Interval_618_Promoter_AA619741	AA619741	NA	NA	NA	Fezf2_R1_peak_89	Fezf2_R2_peak_168/Fezf2_R2_peak_167	NA	NA	NA	NA
Interval_619	chr1	34690176	34691002	Other	AA619741	Interval_619_Other_AA619741	AA619741	Interval_651_Other_AA619741	NA	NA	NA	NA	NA	NA	NA	NA
Interval_620	chr1	34696273	34697506	Enhancer	AA619741	Interval_620_Enhancer_AA619741	AA619741	NA	NA	NA	NA	Fezf2_R2_peak_169	NA	NA	NA	NA
Interval_621	chr1	34700128	34701083	Other	AA619741	Interval_621_Other_AA619741	AA619741	NA	NA	NA	NA	Fezf2_R2_peak_170	NA	NA	NA	NA
Interval_622	chr1	34720022	34720507	Other	Arhgef4/Fam168b/Plekhb2	Interval_622_Other_Arhgef4/Fam168b/Plekhb2	Arhgef4	NA	NA	NA	NA	NA	NA	NA	NA	NA
Interval_623	chr1	34726639	34726996	Other	Arhgef4/Fam168b/Plekhb2	Interval_623_Other_Arhgef4/Fam168b/Plekhb2	Arhgef4	NA	NA	NA	NA	NA	NA	NA	NA	NA
Interval_624	chr1	34738505	34739170	Other	Arhgef4/Fam168b/Plekhb2	Interval_624_Other_Arhgef4/Fam168b/Plekhb2	Arhgef4	NA	NA	NA	NA	NA	NA	NA	NA	NA
Interval_625	chr1	34748832	34750859	Enhancer	Arhgef4	Interval_625_Enhancer_Arhgef4	Arhgef4	NA	NA	NA	NA	Fezf2_R2_peak_171	NA	NA	NA	NA
Interval_626	chr1	34766708	34767099	Other	Arhgef4	Interval_626_Other_Arhgef4	Arhgef4	NA	NA	NA	NA	NA	NA	NA	NA	NA
Interval_627	chr1	34767234	34767757	Other	Arhgef4	Interval_627_Other_Arhgef4	Arhgef4	NA	NA	NA	NA	NA	NA	NA	NA	NA
Interval_628	chr1	34774460	34774792	Other	Arhgef4	Interval_628_Other_Arhgef4	Arhgef4	NA	NA	NA	NA	NA	NA	NA	NA	NA
Interval_629	chr1	34784093	34784555	Other	Arhgef4/Fam168b/Plekhb2	Interval_629_Other_Arhgef4/Fam168b/Plekhb2	Arhgef4	NA	NA	NA	NA	NA	NA	NA	NA	NA
Interval_630	chr1	34799106	34799779	Enhancer	Arhgef4/Fam168b/Plekhb2	Interval_630_Enhancer_Arhgef4/Fam168b/Plekhb2	Arhgef4	NA	NA	NA	NA	NA	NA	NA	NA	NA
Interval_631	chr1	34801460	34802418	Promoter	Arhgef4	Interval_631_Promoter_Arhgef4	Arhgef4	NA	NA	NA	Fezf2_R1_peak_90	NA	NA	NA	NA	NA
Interval_632	chr1	34804693	34805385	Enhancer	Arhgef4/Fam168b/Plekhb2	Interval_632_Enhancer_Arhgef4/Fam168b/Plekhb2	Arhgef4	NA	NA	NA	NA	NA	NA	NA	NA	NA
Interval_633	chr1	34812802	34814879	Enhancer	Arhgef4/Fam168b/Plekhb2	Interval_633_Enhancer_Arhgef4/Fam168b/Plekhb2	Arhgef4	NA	NA	NA	NA	NA	NA	NA	NA	NA
Interval_634	chr1	34819140	34819844	Enhancer	Arhgef4/Fam168b/Plekhb2	Interval_634_Enhancer_Arhgef4/Fam168b/Plekhb2	Arhgef4	Interval_669_Enhancer_Arhgef4/Fam168b/Plekhb2	NA	NA	NA	NA	NA	NA	NA	NA
Interval_635	chr1	34822954	34824831	Enhancer	Fam168b/Plekhb2/Arhgef4	Interval_635_Enhancer_Fam168b/Plekhb2/Arhgef4	Fam168b	Interval_670_Enhancer_Fam168b/Plekhb2/Arhgef4	NA	NA	NA	NA	NA	RORgt_R2_peak_143	NA	NA
Interval_636	chr1	34830794	34831539	Enhancer	Fam168b/Arhgef4	Interval_636_Enhancer_Fam168b/Arhgef4	Fam168b	NA	NA	NA	NA	NA	NA	RORgt_R2_peak_145	NA	NA
Interval_637	chr1	34837449	34838507	Enhancer	Fam168b/Arhgef4	Interval_637_Enhancer_Fam168b/Arhgef4	Fam168b	Interval_672_Enhancer_Fam168b/Arhgef4	NA	NA	NA	NA	NA	NA	NA	NA
Interval_638	chr1	34838556	34838969	Other	Fam168b/Arhgef4	Interval_638_Other_Fam168b/Arhgef4	Fam168b	NA	NA	NA	NA	NA	NA	NA	NA	NA
Interval_639	chr1	34841312	34843492	Promoter	Fam168b	Interval_639_Promoter_Fam168b	Fam168b	NA	NA	NA	Fezf2_R1_peak_91	Fezf2_R2_peak_172	RORgt_R1_peak_127	RORgt_R2_peak_147	NA	Lhx2_chip_R2_peak_276
Interval_640	chr1	34849410	34850691	Promoter	Plekhb2	Interval_640_Promoter_Plekhb2	Plekhb2	NA	NA	NA	Fezf2_R1_peak_92	Fezf2_R2_peak_173	RORgt_R1_peak_128	RORgt_R2_peak_148	NA	NA
Interval_641	chr1	34867302	34867749	Other	Plekhb2	Interval_641_Other_Plekhb2	Plekhb2	NA	NA	NA	NA	Fezf2_R2_peak_175	RORgt_R1_peak_131	RORgt_R2_peak_151	NA	NA
Interval_642	chr1	34891493	34891810	Other	Plekhb2	Interval_642_Other_Plekhb2	Plekhb2	NA	NA	NA	NA	NA	NA	NA	NA	NA
Interval_643	chr1	34896653	34897155	Other	Plekhb2	Interval_643_Other_Plekhb2	Plekhb2	NA	NA	NA	NA	NA	NA	NA	NA	NA
Interval_644	chr1	35212203	35212961	Other	Plekhb2	Interval_644_Other_Plekhb2	NA	NA	NA	NA	NA	NA	NA	NA	NA	NA
Interval_645	chr1	35265315	35266882	Other	Plekhb2	Interval_645_Other_Plekhb2	NA	NA	NA	NA	NA	NA	NA	NA	NA	NA
Interval_646	chr1	35274770	35275637	Other	Plekhb2	Interval_646_Other_Plekhb2	NA	NA	NA	NA	NA	NA	NA	NA	NA	NA
Interval_647	chr1	35311409	35312199	Other	Plekhb2	Interval_647_Other_Plekhb2	NA	NA	NA	NA	NA	NA	NA	NA	NA	NA
Interval_648	chr1	35385381	35385778	Enhancer	Plekhb2	Interval_648_Enhancer_Plekhb2	NA	NA	NA	NA	NA	NA	NA	NA	NA	NA
Interval_649	chr1	35400864	35401637	Other	Plekhb2	Interval_649_Other_Plekhb2	NA	NA	NA	NA	NA	NA	NA	NA	NA	NA
Interval_650	chr1	35468558	35469949	Other	Hs6st1	Interval_650_Other_Hs6st1	Hs6st1	NA	NA	NA	NA	NA	NA	NA	NA	NA
Interval_651	chr1	35560304	35560712	Other	Hs6st1	Interval_651_Other_Hs6st1	Hs6st1	NA	NA	NA	NA	NA	NA	NA	NA	NA
Interval_652	chr1	35562502	35563286	Other	Hs6st1	Interval_652_Other_Hs6st1	Hs6st1	Interval_690_Other_Hs6st1	NA	NA	NA	NA	NA	NA	NA	NA
Interval_653	chr1	35586047	35586505	Enhancer	Hs6st1	Interval_653_Enhancer_Hs6st1	Hs6st1	NA	NA	NA	NA	NA	NA	NA	NA	NA
Interval_654	chr1	35605174	35606984	Other	Hs6st1	Interval_654_Other_Hs6st1	Hs6st1	Interval_692_Other_Hs6st1	NA	NA	NA	NA	NA	NA	NA	NA
Interval_655	chr1	35647579	35648186	Other	Hs6st1	Interval_655_Other_Hs6st1	Hs6st1	NA	NA	NA	NA	NA	NA	NA	NA	NA
Interval_656	chr1	35652911	35653854	Other	Hs6st1	Interval_656_Other_Hs6st1	Hs6st1	NA	NA	NA	NA	NA	NA	NA	NA	NA
Interval_657	chr1	35697305	35698258	Other	Hs6st1	Interval_657_Other_Hs6st1	Hs6st1	NA	NA	NA	NA	NA	NA	NA	NA	NA
Interval_658	chr1	35749501	35750750	Other	Hs6st1	Interval_658_Other_Hs6st1	Hs6st1	NA	NA	NA	NA	NA	NA	NA	NA	NA
Interval_659	chr1	35759640	35760432	Enhancer	Hs6st1	Interval_659_Enhancer_Hs6st1	Hs6st1	Interval_697_Enhancer_Hs6st1	NA	NA	NA	NA	NA	NA	NA	NA
Interval_660	chr1	35770549	35770905	Other	Hs6st1	Interval_660_Other_Hs6st1	Hs6st1	NA	NA	NA	NA	NA	NA	NA	NA	NA
Interval_661	chr1	35799289	35799588	Other	Hs6st1	Interval_661_Other_Hs6st1	Hs6st1	NA	NA	NA	NA	NA	NA	NA	NA	NA
Interval_662	chr1	35805879	35807137	Other	Hs6st1	Interval_662_Other_Hs6st1	Hs6st1	NA	NA	NA	NA	NA	NA	NA	NA	NA
Interval_663	chr1	35811246	35811690	Other	Hs6st1	Interval_663_Other_Hs6st1	Hs6st1	NA	NA	NA	NA	NA	NA	NA	NA	NA
Interval_664	chr1	35846379	35846765	Other	Hs6st1	Interval_664_Other_Hs6st1	Hs6st1	NA	NA	NA	NA	NA	NA	NA	NA	NA
Interval_665	chr1	35853562	35853909	Other	Hs6st1	Interval_665_Other_Hs6st1	Hs6st1	NA	NA	NA	NA	NA	NA	NA	NA	NA
Interval_666	chr1	35869290	35870412	Enhancer	Hs6st1	Interval_666_Enhancer_Hs6st1	Hs6st1	NA	NA	NA	NA	Fezf2_R2_peak_176	NA	NA	NA	NA
Interval_667	chr1	35875622	35875938	Other	Hs6st1	Interval_667_Other_Hs6st1	Hs6st1	NA	NA	NA	NA	NA	NA	NA	Lhx2_chip_R1_peak_76	Lhx2_chip_R2_peak_284
Interval_668	chr1	35879181	35880198	Enhancer	Hs6st1	Interval_668_Enhancer_Hs6st1	Hs6st1	NA	NA	NA	NA	NA	NA	NA	NA	NA
Interval_669	chr1	35913607	35913964	Other	Hs6st1	Interval_669_Other_Hs6st1	Hs6st1	NA	NA	NA	NA	NA	RORgt_R1_peak_135	NA	NA	NA
Interval_670	chr1	35935062	35936571	Enhancer	Hs6st1	Interval_670_Enhancer_Hs6st1	Hs6st1	NA	NA	NA	NA	NA	RORgt_R1_peak_136	RORgt_R2_peak_156	NA	NA
Interval_671	chr1	35945489	35946069	Other	Hs6st1	Interval_671_Other_Hs6st1	Hs6st1	NA	NA	NA	NA	NA	RORgt_R1_peak_137	NA	NA	NA
Interval_672	chr1	35950951	35951782	Other	Hs6st1	Interval_672_Other_Hs6st1	Hs6st1	NA	NA	NA	NA	NA	NA	NA	NA	NA
Interval_673	chr1	35973122	35974213	Other	Hs6st1	Interval_673_Other_Hs6st1	Hs6st1	NA	NA	NA	NA	NA	NA	NA	NA	NA
Interval_674	chr1	35992571	35992906	Other	Hs6st1	Interval_674_Other_Hs6st1	Hs6st1	NA	NA	NA	NA	NA	NA	NA	NA	NA
Interval_675	chr1	36003361	36004257	Other	Hs6st1	Interval_675_Other_Hs6st1	Hs6st1	NA	NA	NA	NA	NA	NA	NA	NA	NA
Interval_676	chr1	36004314	36005063	Other	Hs6st1	Interval_676_Other_Hs6st1	Hs6st1	NA	NA	NA	NA	NA	NA	NA	NA	NA
Interval_677	chr1	36008767	36009564	Enhancer	Hs6st1	Interval_677_Enhancer_Hs6st1	Hs6st1	NA	NA	NA	NA	NA	NA	NA	NA	NA
Interval_678	chr1	36017029	36017871	Other	Hs6st1	Interval_678_Other_Hs6st1	Hs6st1	NA	NA	NA	NA	NA	NA	NA	NA	NA
Interval_679	chr1	36030013	36031171	Promoter	Hs6st1	Interval_679_Promoter_Hs6st1	Hs6st1	NA	NA	NA	NA	NA	NA	NA	NA	NA
Interval_680	chr1	36064666	36065473	Enhancer	Hs6st1	Interval_680_Enhancer_Hs6st1	Hs6st1	NA	NA	NA	Fezf2_R1_peak_94	Fezf2_R2_peak_177	RORgt_R1_peak_139	NA	NA	NA
Interval_681	chr1	36068009	36069039	Promoter	Hs6st1	Interval_681_Promoter_Hs6st1	Hs6st1	NA	NA	NA	Fezf2_R1_peak_95	Fezf2_R2_peak_178	NA	NA	NA	NA
Interval_682	chr1	36083305	36083955	Enhancer	Hs6st1	Interval_682_Enhancer_Hs6st1	Hs6st1	NA	NA	NA	NA	NA	NA	NA	NA	NA
Interval_683	chr1	36087260	36087641	Other	Hs6st1	Interval_683_Other_Hs6st1	Hs6st1	NA	NA	NA	NA	NA	NA	NA	NA	NA
Interval_684	chr1	36088145	36090408	Enhancer	Hs6st1	Interval_684_Enhancer_Hs6st1	Hs6st1	NA	NA	NA	NA	NA	NA	NA	NA	Lhx2_chip_R2_peak_288
Interval_685	chr1	36095553	36095880	Enhancer	Hs6st1	Interval_685_Enhancer_Hs6st1	Hs6st1	NA	NA	NA	NA	NA	NA	NA	NA	NA
Interval_686	chr1	36131268	36131690	Other	Mir6897	Interval_686_Other_Mir6897	Mir6897	NA	NA	NA	NA	NA	NA	NA	NA	NA
Interval_687	chr1	36131782	36132281	Promoter	Mir6897	Interval_687_Promoter_Mir6897	Mir6897	NA	NA	NA	NA	NA	NA	NA	NA	NA
Interval_688	chr1	36134532	36134865	Other	Mir6897	Interval_688_Other_Mir6897	Mir6897	NA	NA	NA	NA	Fezf2_R2_peak_179	NA	NA	NA	NA
Interval_689	chr1	36140126	36140572	Other	Mir6897	Interval_689_Other_Mir6897	Mir6897	NA	NA	NA	NA	NA	NA	NA	NA	NA
Interval_690	chr1	36160180	36160607	Enhancer	Mir6897/Uggt1	Interval_690_Enhancer_Mir6897/Uggt1	Mir6897	NA	NA	NA	NA	NA	RORgt_R1_peak_141	RORgt_R2_peak_158	NA	NA
Interval_691	chr1	36243585	36244662	Promoter	Uggt1	Interval_691_Promoter_Uggt1	Uggt1	NA	NA	NA	Fezf2_R1_peak_96	Fezf2_R2_peak_180	RORgt_R1_peak_143	NA	NA	NA
Interval_692	chr1	36252915	36253277	Other	Uggt1	Interval_692_Other_Uggt1	Uggt1	NA	NA	NA	NA	Fezf2_R2_peak_181	NA	NA	NA	NA
Interval_693	chr1	36254756	36255922	Enhancer	Uggt1	Interval_693_Enhancer_Uggt1	Uggt1	NA	NA	NA	NA	NA	NA	NA	NA	NA
Interval_694	chr1	36264006	36264949	Other	Neurl3	Interval_694_Other_Neurl3	Neurl3	NA	NA	NA	NA	NA	RORgt_R1_peak_145	RORgt_R2_peak_163	NA	NA
Interval_695	chr1	36270447	36270871	Promoter	Neurl3	Interval_695_Promoter_Neurl3	Neurl3	NA	NA	NA	NA	NA	NA	NA	NA	NA
Interval_696	chr1	36275468	36276021	Other	Neurl3	Interval_696_Other_Neurl3	Neurl3	NA	NA	NA	NA	NA	NA	NA	NA	NA
Interval_697	chr1	36277415	36279625	Other	Neurl3	Interval_697_Other_Neurl3	Neurl3	NA	NA	NA	NA	Fezf2_R2_peak_182	NA	NA	NA	NA
Interval_698	chr1	36280920	36281210	Other	Neurl3	Interval_698_Other_Neurl3	Neurl3	NA	NA	NA	NA	NA	NA	NA	NA	NA
Interval_699	chr1	36303401	36303862	Other	Arid5a	Interval_699_Other_Arid5a	Arid5a	NA	NA	NA	Fezf2_R1_peak_97	Fezf2_R2_peak_183	RORgt_R1_peak_149	RORgt_R2_peak_168	NA	Lhx2_chip_R2_peak_292
Interval_700	chr1	36307417	36310006	Promoter	Arid5a	Interval_700_Promoter_Arid5a	Arid5a	NA	NA	NA	Fezf2_R1_peak_98	Fezf2_R2_peak_184	RORgt_R1_peak_151/RORgt_R1_peak_152/RORgt_R1_peak_153	RORgt_R2_peak_170/RORgt_R2_peak_171/RORgt_R2_peak_172	NA	NA
Interval_701	chr1	36323245	36324769	Enhancer	Arid5a	Interval_701_Enhancer_Arid5a	Arid5a	NA	NA	NA	NA	Fezf2_R2_peak_185	RORgt_R1_peak_154	NA	NA	NA
Interval_702	chr1	36326126	36326440	Other	Arid5a	Interval_702_Other_Arid5a	Arid5a	NA	NA	NA	NA	NA	RORgt_R1_peak_155	RORgt_R2_peak_173	NA	NA
Interval_703	chr1	36367928	36369438	Promoter	Kansl3	Interval_703_Promoter_Kansl3	Kansl3	NA	NA	NA	Fezf2_R1_peak_99	Fezf2_R2_peak_186	RORgt_R1_peak_157/RORgt_R1_peak_156	RORgt_R2_peak_174	NA	NA
Interval_704	chr1	36370501	36370966	Other	Kansl3	Interval_704_Other_Kansl3	Kansl3	NA	NA	NA	NA	NA	NA	NA	NA	NA
Interval_705	chr1	36379327	36379999	Other	Fer1l5	Interval_705_Other_Fer1l5	Fer1l5	NA	NA	NA	NA	NA	NA	NA	NA	NA
Interval_706	chr1	36397140	36397648	Other	Fer1l5	Interval_706_Other_Fer1l5	Fer1l5	NA	NA	NA	NA	NA	NA	NA	NA	NA
Interval_707	chr1	36401454	36403256	Enhancer	Fer1l5/Lman2l	Interval_707_Enhancer_Fer1l5/Lman2l	Fer1l5	NA	NA	NA	NA	NA	NA	NA	NA	NA
Interval_708	chr1	36444565	36445656	Promoter	Lman2l	Interval_708_Promoter_Lman2l	Lman2l	NA	NA	NA	NA	Fezf2_R2_peak_187	NA	NA	NA	Lhx2_chip_R2_peak_300
Interval_709	chr1	36457133	36458382	Other	Lman2l	Interval_709_Other_Lman2l	Lman2l	NA	NA	NA	NA	NA	NA	NA	NA	NA
Interval_710	chr1	36462086	36462841	Other	Cnnm4	Interval_710_Other_Cnnm4	Cnnm4	NA	NA	NA	NA	NA	NA	NA	NA	NA
Interval_711	chr1	36471038	36472268	Promoter	Cnnm4	Interval_711_Promoter_Cnnm4	Cnnm4	NA	NA	NA	Fezf2_R1_peak_101	Fezf2_R2_peak_188	RORgt_R1_peak_158	RORgt_R2_peak_175	NA	NA
Interval_712	chr1	36478302	36478907	Other	Cnnm4	Interval_712_Other_Cnnm4	Cnnm4	NA	NA	NA	NA	NA	NA	NA	NA	NA
Interval_713	chr1	36484556	36485746	Other	Cnnm4	Interval_713_Other_Cnnm4	Cnnm4	NA	NA	NA	NA	NA	NA	NA	NA	NA
Interval_714	chr1	36492236	36492969	Other	Cnnm3/Sema4c	Interval_714_Other_Cnnm3/Sema4c	Cnnm3	NA	NA	NA	NA	NA	NA	NA	NA	NA
Interval_715	chr1	36511450	36513782	Promoter	Cnnm3	Interval_715_Promoter_Cnnm3	Cnnm3	NA	NA	NA	Fezf2_R1_peak_102	Fezf2_R2_peak_189	RORgt_R1_peak_159	NA	NA	Lhx2_chip_R2_peak_303
Interval_716	chr1	36528401	36528917	Other	Ankrd23/Ankrd39/Sema4c	Interval_716_Other_Ankrd23/Ankrd39/Sema4c	Ankrd23	NA	NA	NA	NA	NA	NA	NA	NA	NA
Interval_717	chr1	36535628	36536553	Promoter	Ankrd23	Interval_717_Promoter_Ankrd23	Ankrd23	NA	NA	NA	NA	NA	NA	NA	NA	NA
Interval_718	chr1	36546749	36548301	Promoter	Ankrd39	Interval_718_Promoter_Ankrd39	Ankrd39	NA	NA	NA	Fezf2_R1_peak_103	Fezf2_R2_peak_190	NA	RORgt_R2_peak_176	NA	Lhx2_chip_R2_peak_305
Interval_719	chr1	36556062	36558372	Promoter	Sema4c	Interval_719_Promoter_Sema4c	Sema4c	NA	NA	NA	Fezf2_R1_peak_104/Fezf2_R1_peak_105	Fezf2_R2_peak_191	RORgt_R1_peak_160/RORgt_R1_peak_161	RORgt_R2_peak_177	NA	NA
Interval_720	chr1	36568608	36572226	Other	Sema4c	Interval_720_Other_Sema4c	Sema4c	NA	NA	NA	NA	NA	RORgt_R1_peak_162	NA	NA	Lhx2_chip_R2_peak_306
Interval_721	chr1	36580146	36582079	Enhancer	Sema4c	Interval_721_Enhancer_Sema4c	Sema4c	NA	NA	Interval_759_Enhancer_Fam178b	Fezf2_R1_peak_106	NA	NA	NA	NA	NA
Interval_722	chr1	36588558	36590502	Other	Sema4c	Interval_722_Other_Sema4c	Sema4c	NA	NA	NA	NA	NA	NA	NA	NA	NA
Interval_723	chr1	36595513	36596802	Other	Sema4c	Interval_723_Other_Sema4c	Sema4c	NA	NA	NA	NA	Fezf2_R2_peak_192	NA	NA	NA	NA
Interval_724	chr1	36603197	36604732	Enhancer	Sema4c	Interval_724_Enhancer_Sema4c	Sema4c	NA	NA	NA	Fezf2_R1_peak_107	Fezf2_R2_peak_193	NA	NA	NA	NA
Interval_725	chr1	36606926	36607596	Enhancer	Sema4c	Interval_725_Enhancer_Sema4c	Sema4c	NA	NA	NA	NA	NA	NA	NA	NA	NA
Interval_726	chr1	36613484	36614051	Other	Sema4c	Interval_726_Other_Sema4c	Sema4c	NA	NA	NA	NA	NA	NA	NA	NA	NA
Interval_727	chr1	36628292	36629343	Enhancer	Fam178b	Interval_727_Enhancer_Fam178b	Fam178b	NA	NA	NA	NA	NA	NA	NA	NA	NA
Interval_728	chr1	36633516	36637157	Enhancer	Fam178b	Interval_728_Enhancer_Fam178b	Fam178b	NA	NA	NA	NA	NA	NA	NA	NA	NA
Interval_729	chr1	36646431	36648152	Other	Fam178b	Interval_729_Other_Fam178b	Fam178b	NA	NA	NA	NA	NA	RORgt_R1_peak_163	RORgt_R2_peak_178	NA	NA
Interval_730	chr1	36664565	36665071	Other	Fam178b	Interval_730_Other_Fam178b	Fam178b	NA	NA	NA	NA	NA	NA	NA	NA	NA
Interval_731	chr1	36672802	36673517	Enhancer	Fam178b	Interval_731_Enhancer_Fam178b	Fam178b	Interval_768_Enhancer_Cox5b	NA	NA	NA	NA	NA	NA	NA	NA
Interval_732	chr1	36683425	36684700	Promoter	Fam178b	Interval_732_Promoter_Fam178b	Fam178b	NA	NA	NA	NA	Fezf2_R2_peak_194	NA	NA	Lhx2_chip_R1_peak_84	Lhx2_chip_R2_peak_310
Interval_733	chr1	36691122	36692265	Promoter	Cox5b	Interval_733_Promoter_Cox5b	Cox5b	NA	NA	NA	Fezf2_R1_peak_108	Fezf2_R2_peak_195	NA	NA	NA	NA
Interval_734	chr1	36696367	36697718	Other	Cox5b	Interval_734_Other_Cox5b	Cox5b	NA	NA	NA	NA	NA	NA	NA	NA	NA
Interval_735	chr1	36708844	36710388	Promoter	Actr1b	Interval_735_Promoter_Actr1b	Actr1b	NA	NA	NA	Fezf2_R1_peak_109	Fezf2_R2_peak_196	RORgt_R1_peak_164	RORgt_R2_peak_179/RORgt_R2_peak_180	NA	Lhx2_chip_R2_peak_312
Interval_736	chr1	36737433	36737738	Other	4933424G06Rik	Interval_736_Other_4933424G06Rik	4933424G06Rik	NA	NA	NA	NA	NA	NA	NA	NA	NA
Interval_737	chr1	36738452	36738778	Other	4933424G06Rik	Interval_737_Other_4933424G06Rik	4933424G06Rik	NA	NA	NA	NA	NA	NA	NA	NA	NA
Interval_738	chr1	36744394	36744847	Promoter	Zap70	Interval_738_Promoter_Zap70	Zap70	NA	NA	NA	NA	NA	RORgt_R1_peak_166	NA	NA	NA
Interval_739	chr1	36760638	36761868	Promoter	Zap70	Interval_739_Promoter_Zap70	Zap70	NA	NA	NA	NA	NA	RORgt_R1_peak_168/RORgt_R1_peak_167	RORgt_R2_peak_183/RORgt_R2_peak_182	NA	NA
Interval_740	chr1	36766930	36767579	Other	Zap70	Interval_740_Other_Zap70	Zap70	NA	NA	NA	NA	NA	RORgt_R1_peak_170	RORgt_R2_peak_184	NA	NA
Interval_741	chr1	36784587	36785768	Other	Zap70/Inpp4a	Interval_741_Other_Zap70/Inpp4a	Zap70	NA	NA	NA	NA	Fezf2_R2_peak_197	NA	NA	NA	NA
Interval_742	chr1	36822535	36823078	Other	Zap70/Inpp4a	Interval_742_Other_Zap70/Inpp4a	Zap70	NA	NA	NA	NA	NA	NA	NA	NA	NA
Interval_743	chr1	36830546	36831692	Enhancer	Zap70/Tmem131	Interval_743_Enhancer_Zap70/Tmem131	Zap70	NA	NA	NA	Fezf2_R1_peak_112	NA	NA	NA	NA	NA
Interval_744	chr1	36860170	36862119	Enhancer	Tmem131	Interval_744_Enhancer_Tmem131	Tmem131	NA	NA	NA	NA	Fezf2_R2_peak_198	NA	NA	NA	NA
Interval_745	chr1	36864752	36865069	Enhancer	Tmem131	Interval_745_Enhancer_Tmem131	Tmem131	NA	NA	NA	NA	NA	NA	NA	NA	NA
Interval_746	chr1	36874966	36875297	Other	Tmem131	Interval_746_Other_Tmem131	Tmem131	Interval_779_Enhancer_Tmem131	NA	NA	NA	NA	RORgt_R1_peak_172	RORgt_R2_peak_186	NA	NA
Interval_747	chr1	36883447	36884447	Enhancer	Tmem131	Interval_747_Enhancer_Tmem131	Tmem131	NA	NA	NA	NA	NA	RORgt_R1_peak_174	RORgt_R2_peak_188	NA	NA
Interval_748	chr1	36893228	36893594	Enhancer	Tmem131	Interval_748_Enhancer_Tmem131	Tmem131	NA	NA	NA	NA	NA	NA	NA	NA	NA
Interval_749	chr1	36895401	36896704	Enhancer	Tmem131	Interval_749_Enhancer_Tmem131	Tmem131	NA	NA	NA	NA	NA	RORgt_R1_peak_176	RORgt_R2_peak_191	NA	NA
Interval_750	chr1	36902775	36903934	Enhancer	Tmem131	Interval_750_Enhancer_Tmem131	Tmem131	NA	NA	NA	NA	NA	NA	NA	NA	NA
Interval_751	chr1	36905330	36905638	Other	Tmem131	Interval_751_Other_Tmem131	Tmem131	NA	NA	NA	NA	NA	NA	NA	NA	NA
Interval_752	chr1	36914006	36915134	Enhancer	Tmem131	Interval_752_Enhancer_Tmem131	Tmem131	NA	NA	NA	NA	NA	NA	NA	NA	NA
Interval_753	chr1	36918659	36921026	Enhancer	Tmem131	Interval_753_Enhancer_Tmem131	Tmem131	NA	NA	NA	NA	NA	RORgt_R1_peak_178/RORgt_R1_peak_177	RORgt_R2_peak_193/RORgt_R2_peak_192	NA	NA
Interval_754	chr1	36939014	36940394	Promoter	Tmem131	Interval_754_Promoter_Tmem131	Tmem131	NA	NA	NA	Fezf2_R1_peak_113	Fezf2_R2_peak_200	NA	RORgt_R2_peak_197	NA	NA
Interval_755	chr1	36949486	36950591	Enhancer	Tmem131	Interval_755_Enhancer_Tmem131	Tmem131	NA	NA	NA	NA	Fezf2_R2_peak_201	NA	NA	NA	NA
Interval_756	chr1	36976688	36977160	Enhancer	Tmem131	Interval_756_Enhancer_Tmem131	Tmem131	NA	NA	NA	NA	NA	NA	NA	NA	NA
Interval_757	chr1	36986852	36987642	Other	Tmem131	Interval_757_Other_Tmem131	Tmem131	NA	NA	NA	NA	NA	NA	NA	NA	NA
Interval_758	chr1	36995814	36997356	Enhancer	Tmem131	Interval_758_Enhancer_Tmem131	Tmem131	NA	NA	NA	NA	NA	RORgt_R1_peak_184/RORgt_R1_peak_185	RORgt_R2_peak_202	NA	NA
Interval_759	chr1	37024768	37026132	Enhancer	Tmem131	Interval_759_Enhancer_Tmem131	Tmem131	NA	NA	NA	NA	NA	NA	NA	NA	NA
Interval_760	chr1	37028719	37030080	Promoter	Tmem131	Interval_760_Promoter_Tmem131	Tmem131	NA	NA	NA	Fezf2_R1_peak_114	Fezf2_R2_peak_202	NA	NA	NA	Lhx2_chip_R2_peak_316
Interval_761	chr1	37060672	37061687	Enhancer	Tmem131	Interval_761_Enhancer_Tmem131	Tmem131	NA	NA	NA	NA	NA	NA	NA	NA	NA
Interval_762	chr1	37063646	37064323	Enhancer	Tmem131	Interval_762_Enhancer_Tmem131	Tmem131	Interval_795_Enhancer_Tmem131	NA	NA	NA	NA	NA	NA	Lhx2_chip_R1_peak_89	Lhx2_chip_R2_peak_318
Interval_763	chr1	37077416	37078293	Enhancer	Tmem131	Interval_763_Enhancer_Tmem131	Tmem131	NA	NA	NA	NA	Fezf2_R2_peak_203	NA	NA	NA	NA
Interval_764	chr1	37097049	37098071	Enhancer	Cnga3/Tmem131	Interval_764_Enhancer_Cnga3/Tmem131	Cnga3	NA	NA	NA	NA	NA	NA	NA	Lhx2_chip_R1_peak_90	Lhx2_chip_R2_peak_320
Interval_765	chr1	37122176	37122979	Enhancer	Cnga3	Interval_765_Enhancer_Cnga3	Cnga3	NA	NA	NA	NA	NA	NA	NA	NA	NA
Interval_766	chr1	37165655	37166680	Other	Cnga3	Interval_766_Other_Cnga3	Cnga3	NA	NA	NA	NA	NA	NA	NA	NA	NA
Interval_767	chr1	37218406	37218812	Promoter	Cnga3	Interval_767_Promoter_Cnga3	Cnga3	NA	NA	NA	NA	NA	NA	NA	NA	NA
Interval_768	chr1	37219821	37220682	Enhancer	Cnga3	Interval_768_Enhancer_Cnga3	Cnga3	NA	NA	NA	NA	Fezf2_R2_peak_204	NA	NA	NA	NA
Interval_769	chr1	37248292	37248872	Enhancer	Cnga3/4933424G06Rik/Actr1b/Tmem131	Interval_769_Enhancer_Cnga3/4933424G06Rik/Actr1b/Tmem131	Cnga3	NA	NA	NA	NA	NA	RORgt_R1_peak_187	NA	NA	NA
Interval_770	chr1	37250414	37250838	Other	Cnga3/4933424G06Rik/Actr1b/Tmem131	Interval_770_Other_Cnga3/4933424G06Rik/Actr1b/Tmem131	Cnga3	NA	NA	NA	NA	Fezf2_R2_peak_205	NA	NA	NA	NA
Interval_771	chr1	37272259	37273258	Other	Inpp4a	Interval_771_Other_Inpp4a	Inpp4a	NA	NA	NA	NA	Fezf2_R2_peak_206	NA	NA	NA	NA
Interval_772	chr1	37299640	37300720	Promoter	Inpp4a	Interval_772_Promoter_Inpp4a	Inpp4a	NA	NA	NA	NA	Fezf2_R2_peak_207	RORgt_R1_peak_189	RORgt_R2_peak_205	NA	NA
Interval_773	chr1	37332521	37333777	Enhancer	Inpp4a	Interval_773_Enhancer_Inpp4a	Inpp4a	NA	NA	NA	NA	NA	NA	NA	NA	NA
Interval_774	chr1	37342139	37342460	Other	Inpp4a	Interval_774_Other_Inpp4a	Inpp4a	NA	NA	NA	NA	NA	NA	NA	NA	NA
Interval_775	chr1	37347156	37347874	Enhancer	Inpp4a	Interval_775_Enhancer_Inpp4a	Inpp4a	NA	NA	NA	NA	Fezf2_R2_peak_208	NA	NA	NA	NA
Interval_776	chr1	37350680	37351511	Enhancer	Inpp4a	Interval_776_Enhancer_Inpp4a	Inpp4a	NA	NA	NA	NA	NA	NA	NA	NA	NA
Interval_777	chr1	37353355	37353802	Other	Inpp4a	Interval_777_Other_Inpp4a	Inpp4a	NA	NA	NA	NA	NA	NA	NA	NA	NA
Interval_778	chr1	37386458	37387072	Enhancer	Coa5/Inpp4a	Interval_778_Enhancer_Coa5/Inpp4a	Coa5	NA	NA	NA	NA	NA	NA	NA	NA	NA
Interval_779	chr1	37404861	37405765	Other	Coa5/Inpp4a	Interval_779_Other_Coa5/Inpp4a	Coa5	Interval_813_Other_Coa5/Inpp4a	NA	NA	NA	NA	NA	NA	NA	NA
Interval_780	chr1	37419524	37419824	Other	Coa5/Inpp4a	Interval_780_Other_Coa5/Inpp4a	Coa5	NA	NA	NA	NA	NA	NA	NA	NA	NA
Interval_781	chr1	37429567	37430657	Promoter	Coa5	Interval_781_Promoter_Coa5	Coa5	NA	NA	NA	Fezf2_R1_peak_115	Fezf2_R2_peak_209	RORgt_R1_peak_195	NA	NA	NA
Interval_782	chr1	37458558	37459594	Other	Unc50	Interval_782_Other_Unc50	Unc50	NA	NA	NA	NA	NA	NA	NA	NA	NA
Interval_783	chr1	37473869	37474426	Enhancer	4930594C11Rik	Interval_783_Enhancer_4930594C11Rik	4930594C11Rik	NA	NA	NA	NA	NA	NA	NA	NA	NA
Interval_784	chr1	37478483	37479358	Other	4930594C11Rik	Interval_784_Other_4930594C11Rik	4930594C11Rik	NA	NA	NA	NA	NA	RORgt_R1_peak_201	RORgt_R2_peak_215/RORgt_R2_peak_216	NA	NA
Interval_785	chr1	37496856	37497220	Other	4930594C11Rik	Interval_785_Other_4930594C11Rik	4930594C11Rik	NA	NA	NA	NA	NA	RORgt_R1_peak_204	RORgt_R2_peak_219	NA	NA
Interval_786	chr1	37500763	37501377	Other	4930594C11Rik	Interval_786_Other_4930594C11Rik	4930594C11Rik	NA	NA	NA	NA	NA	NA	NA	NA	NA
Interval_787	chr1	37501532	37501942	Other	4930594C11Rik	Interval_787_Other_4930594C11Rik	4930594C11Rik	NA	NA	NA	NA	NA	NA	NA	NA	NA
Interval_788	chr1	37509978	37510461	Other	4930594C11Rik	Interval_788_Other_4930594C11Rik	4930594C11Rik	NA	NA	NA	NA	NA	NA	NA	NA	NA
Interval_789	chr1	37511758	37513293	Enhancer	Mgat4a	Interval_789_Enhancer_Mgat4a	Mgat4a	NA	NA	NA	NA	NA	NA	NA	NA	NA
Interval_790	chr1	37518214	37518940	Enhancer	Mgat4a	Interval_790_Enhancer_Mgat4a	Mgat4a	NA	NA	NA	NA	NA	NA	NA	NA	NA
Interval_791	chr1	37523503	37523993	Enhancer	Mgat4a	Interval_791_Enhancer_Mgat4a	Mgat4a	NA	NA	NA	NA	NA	NA	NA	NA	NA
Interval_792	chr1	37534372	37534868	Promoter	Mgat4a	Interval_792_Promoter_Mgat4a	Mgat4a	NA	NA	NA	NA	NA	NA	NA	NA	NA
Interval_793	chr1	37540459	37541566	Promoter	Mgat4a	Interval_793_Promoter_Mgat4a	Mgat4a	NA	NA	NA	Fezf2_R1_peak_116	Fezf2_R2_peak_211	NA	NA	NA	NA
Interval_794	chr1	37551943	37552319	Other	Mgat4a	Interval_794_Other_Mgat4a	Mgat4a	NA	NA	NA	NA	NA	NA	NA	NA	NA
Interval_795	chr1	37565170	37566136	Enhancer	Mgat4a	Interval_795_Enhancer_Mgat4a	Mgat4a	NA	NA	NA	NA	NA	NA	NA	NA	NA
Interval_796	chr1	37585695	37586721	Enhancer	Mgat4a	Interval_796_Enhancer_Mgat4a	Mgat4a	NA	NA	NA	NA	NA	RORgt_R1_peak_206	RORgt_R2_peak_222	NA	NA
Interval_797	chr1	37599734	37600506	Other	Mgat4a/2010300C02Rik	Interval_797_Other_Mgat4a/2010300C02Rik	Mgat4a	NA	NA	NA	NA	NA	NA	NA	NA	NA
Interval_798	chr1	37600508	37601682	Enhancer	Mgat4a/2010300C02Rik	Interval_798_Enhancer_Mgat4a/2010300C02Rik	Mgat4a	NA	NA	NA	NA	NA	NA	NA	NA	NA
Interval_799	chr1	37623983	37624521	Other	Mgat4a/2010300C02Rik	Interval_799_Other_Mgat4a/2010300C02Rik	Mgat4a	NA	NA	NA	NA	NA	NA	NA	NA	NA
Interval_800	chr1	37631123	37631633	Enhancer	2010300C02Rik	Interval_800_Enhancer_2010300C02Rik	2010300C02Rik	NA	NA	NA	NA	NA	RORgt_R1_peak_210	RORgt_R2_peak_225	NA	NA
Interval_801	chr1	37634569	37634908	Other	2010300C02Rik	Interval_801_Other_2010300C02Rik	2010300C02Rik	NA	NA	NA	NA	NA	NA	NA	NA	NA
Interval_802	chr1	37638755	37639561	Other	2010300C02Rik	Interval_802_Other_2010300C02Rik	2010300C02Rik	NA	NA	NA	NA	NA	NA	NA	NA	NA
Interval_803	chr1	37677728	37678134	Enhancer	2010300C02Rik	Interval_803_Enhancer_2010300C02Rik	2010300C02Rik	NA	NA	NA	NA	NA	NA	NA	NA	NA
Interval_804	chr1	37678332	37678837	Other	2010300C02Rik	Interval_804_Other_2010300C02Rik	2010300C02Rik	NA	NA	NA	NA	NA	NA	NA	NA	NA
Interval_805	chr1	37687491	37688724	Enhancer	2010300C02Rik	Interval_805_Enhancer_2010300C02Rik	2010300C02Rik	NA	NA	NA	NA	NA	NA	NA	NA	NA
Interval_806	chr1	37696311	37697210	Enhancer	2010300C02Rik	Interval_806_Enhancer_2010300C02Rik	2010300C02Rik	NA	NA	NA	NA	NA	NA	NA	NA	NA
Interval_807	chr1	37719269	37720272	Promoter	2010300C02Rik	Interval_807_Promoter_2010300C02Rik	2010300C02Rik	NA	NA	NA	Fezf2_R1_peak_118	Fezf2_R2_peak_212	NA	NA	NA	NA
Interval_808	chr1	37740258	37740596	Other	2010300C02Rik/Lipt1/Mitd1/Mrpl30/Tsga10	Interval_808_Other_2010300C02Rik/Lipt1/Mitd1/Mrpl30/Tsga10	2010300C02Rik	NA	NA	NA	NA	NA	NA	NA	NA	NA
Interval_809	chr1	37743667	37744104	Other	2010300C02Rik	Interval_809_Other_2010300C02Rik	2010300C02Rik	NA	NA	NA	NA	NA	NA	NA	NA	NA
Interval_810	chr1	37850573	37851208	Other	Tsga10/2010300C02Rik	Interval_810_Other_Tsga10/2010300C02Rik	Tsga10	NA	NA	NA	NA	NA	NA	NA	NA	NA
Interval_811	chr1	37864533	37865839	Promoter	Tsga10	Interval_811_Promoter_Tsga10	Tsga10	NA	NA	NA	Fezf2_R1_peak_119	Fezf2_R2_peak_213	NA	RORgt_R2_peak_226	NA	NA
Interval_812	chr1	37871521	37872847	Promoter	Lipt1	Interval_812_Promoter_Lipt1	Lipt1	NA	NA	NA	NA	Fezf2_R2_peak_214	NA	NA	NA	Lhx2_chip_R2_peak_335
Interval_813	chr1	37889619	37891578	Promoter	Mrpl30	Interval_813_Promoter_Mrpl30	Mrpl30	NA	NA	NA	Fezf2_R1_peak_120	Fezf2_R2_peak_215	RORgt_R1_peak_211	RORgt_R2_peak_227	NA	NA
Interval_814	chr1	37903074	37904269	Other	Lyg2/2010300C02Rik	Interval_814_Other_Lyg2/2010300C02Rik	Lyg2	NA	NA	NA	NA	NA	NA	NA	NA	NA
Interval_815	chr1	37922253	37923363	Other	Lyg2	Interval_815_Other_Lyg2	Lyg2	NA	NA	NA	NA	NA	NA	NA	NA	NA
Interval_816	chr1	37956488	37957475	Other	Lyg1	Interval_816_Other_Lyg1	Lyg1	NA	NA	NA	NA	NA	NA	NA	NA	NA
Interval_817	chr1	37959090	37960011	Other	Lyg1	Interval_817_Other_Lyg1	Lyg1	Interval_842_Other_Lyg1	NA	NA	NA	NA	NA	NA	NA	NA
Interval_818	chr1	37977091	37978012	Other	Txndc9	Interval_818_Other_Txndc9	Txndc9	Interval_843_Other_Txndc9	NA	NA	NA	NA	NA	NA	NA	NA
Interval_819	chr1	37985544	37986301	Other	Txndc9	Interval_819_Other_Txndc9	Txndc9	NA	NA	NA	NA	NA	NA	NA	NA	NA
Interval_820	chr1	37996837	37998639	Promoter	Eif5b	Interval_820_Promoter_Eif5b	Eif5b	NA	NA	NA	Fezf2_R1_peak_121/Fezf2_R1_peak_122	Fezf2_R2_peak_216/Fezf2_R2_peak_217	RORgt_R1_peak_213/RORgt_R1_peak_212	RORgt_R2_peak_228	NA	Lhx2_chip_R2_peak_337
Interval_821	chr1	38035468	38036176	Other	Eif5b/Rev1	Interval_821_Other_Eif5b/Rev1	Eif5b	NA	NA	NA	NA	NA	NA	NA	NA	NA
Interval_822	chr1	38038924	38039544	Enhancer	Eif5b/Rev1	Interval_822_Enhancer_Eif5b/Rev1	Eif5b	NA	NA	NA	NA	NA	NA	RORgt_R2_peak_230	NA	NA
Interval_823	chr1	38049665	38050062	Other	Eif5b/Txndc9	Interval_823_Other_Eif5b/Txndc9	Eif5b	NA	NA	NA	NA	NA	NA	NA	NA	NA
Interval_824	chr1	38129058	38130556	Promoter	Rev1	Interval_824_Promoter_Rev1	Rev1	NA	NA	NA	Fezf2_R1_peak_123	Fezf2_R2_peak_218	RORgt_R1_peak_216	NA	NA	Lhx2_chip_R2_peak_338
Interval_825	chr1	38185826	38186125	Other	Gm5099	Interval_825_Other_Gm5099	Gm5099	NA	NA	NA	NA	NA	NA	NA	NA	NA
Interval_826	chr1	38198320	38200579	Enhancer	Gm5099	Interval_826_Enhancer_Gm5099	Gm5099	NA	NA	NA	NA	Fezf2_R2_peak_219	NA	NA	NA	NA
Interval_827	chr1	38210364	38210826	Other	Gm5099	Interval_827_Other_Gm5099	Gm5099	NA	NA	NA	NA	NA	NA	NA	NA	NA
Interval_828	chr1	38222222	38222546	Other	Gm5099	Interval_828_Other_Gm5099	Gm5099	NA	NA	NA	NA	NA	NA	NA	NA	NA
Interval_829	chr1	38241342	38242415	Enhancer	Gm5099	Interval_829_Enhancer_Gm5099	NA	Interval_851_Enhancer_Gm5099	NA	NA	NA	NA	NA	NA	NA	NA
Interval_830	chr1	38262257	38263489	Other	Gm5099	Interval_830_Other_Gm5099	NA	NA	NA	NA	NA	NA	NA	NA	NA	NA
Interval_831	chr1	38291827	38293128	Enhancer	Gm5099	Interval_831_Enhancer_Gm5099	NA	NA	NA	NA	NA	NA	NA	NA	NA	Lhx2_chip_R2_peak_347
Interval_832	chr1	38307870	38309207	Enhancer	Gm5099	Interval_832_Enhancer_Gm5099	NA	NA	NA	NA	Fezf2_R1_peak_124	Fezf2_R2_peak_220	NA	NA	NA	NA
Interval_833	chr1	38333885	38334907	Enhancer	Gm5099	Interval_833_Enhancer_Gm5099	NA	NA	NA	NA	NA	Fezf2_R2_peak_221	NA	RORgt_R2_peak_234	NA	NA
Interval_834	chr1	38390490	38391212	Enhancer	Aff3	Interval_834_Enhancer_Aff3	NA	NA	NA	NA	NA	NA	NA	NA	NA	Lhx2_chip_R2_peak_351
Interval_835	chr1	38392886	38393784	Enhancer	Aff3	Interval_835_Enhancer_Aff3	NA	NA	NA	NA	NA	NA	NA	NA	NA	NA
Interval_836	chr1	38410344	38411311	Enhancer	Aff3	Interval_836_Enhancer_Aff3	NA	NA	NA	NA	NA	NA	NA	NA	NA	NA
Interval_837	chr1	38428910	38429626	Enhancer	Aff3	Interval_837_Enhancer_Aff3	NA	NA	NA	NA	NA	NA	NA	NA	NA	NA
Interval_838	chr1	38436191	38437237	Enhancer	Aff3	Interval_838_Enhancer_Aff3	NA	NA	NA	NA	NA	NA	NA	NA	NA	NA
Interval_839	chr1	38437629	38437994	Enhancer	Aff3	Interval_839_Enhancer_Aff3	NA	NA	NA	NA	NA	NA	RORgt_R1_peak_220	RORgt_R2_peak_235	NA	NA
Interval_840	chr1	38450212	38451437	Enhancer	Aff3	Interval_840_Enhancer_Aff3	NA	NA	NA	NA	NA	Fezf2_R2_peak_222	NA	NA	NA	NA
Interval_841	chr1	38545622	38547092	Enhancer	Aff3	Interval_841_Enhancer_Aff3	Aff3	NA	NA	NA	NA	NA	NA	NA	NA	NA
Interval_842	chr1	38626517	38628598	Promoter	Aff3	Interval_842_Promoter_Aff3	Aff3	NA	NA	NA	NA	Fezf2_R2_peak_223	NA	NA	NA	NA
Interval_843	chr1	38641871	38642911	Other	Aff3	Interval_843_Other_Aff3	Aff3	Interval_873_Other_Aff3	NA	NA	NA	NA	NA	NA	Lhx2_chip_R1_peak_106	Lhx2_chip_R2_peak_365
Interval_844	chr1	38753033	38753374	Other	Lonrf2	Interval_844_Other_Lonrf2	Lonrf2	NA	NA	NA	NA	NA	NA	NA	NA	NA
Interval_845	chr1	38767185	38768020	Promoter	Lonrf2	Interval_845_Promoter_Lonrf2	Lonrf2	NA	NA	NA	NA	NA	NA	NA	NA	NA
Interval_846	chr1	38769997	38770338	Other	Lonrf2	Interval_846_Other_Lonrf2	Lonrf2	NA	NA	NA	NA	NA	RORgt_R1_peak_230	NA	NA	NA
Interval_847	chr1	38785991	38787724	Enhancer	Lonrf2	Interval_847_Enhancer_Lonrf2	Lonrf2	NA	NA	NA	NA	NA	NA	NA	NA	NA
Interval_848	chr1	38791054	38791774	Enhancer	Lonrf2	Interval_848_Enhancer_Lonrf2	Lonrf2	NA	NA	NA	NA	NA	NA	NA	NA	NA
Interval_849	chr1	38795443	38796240	Enhancer	Lonrf2	Interval_849_Enhancer_Lonrf2	Lonrf2	Interval_879_Enhancer_Lonrf2	NA	NA	NA	NA	NA	NA	NA	NA
Interval_850	chr1	38835055	38836768	Promoter	Lonrf2	Interval_850_Promoter_Lonrf2	Lonrf2	NA	NA	NA	Fezf2_R1_peak_125	Fezf2_R2_peak_224	NA	NA	NA	NA
Interval_851	chr1	38843018	38843656	Enhancer	Lonrf2	Interval_851_Enhancer_Lonrf2	Lonrf2	NA	NA	NA	NA	NA	NA	NA	NA	NA
Interval_852	chr1	38847751	38848461	Enhancer	Lonrf2	Interval_852_Enhancer_Lonrf2	Lonrf2	NA	NA	NA	NA	Fezf2_R2_peak_225	NA	NA	NA	NA
Interval_853	chr1	38855966	38856437	Other	Lonrf2	Interval_853_Other_Lonrf2	Lonrf2	NA	NA	NA	NA	NA	NA	NA	NA	NA
Interval_854	chr1	38861966	38863253	Other	Chst10	Interval_854_Other_Chst10	Chst10	NA	NA	NA	NA	NA	NA	RORgt_R2_peak_248	NA	NA
Interval_855	chr1	38876560	38877788	Enhancer	Chst10	Interval_855_Enhancer_Chst10	Chst10	Interval_886_Enhancer_Chst10	NA	NA	NA	NA	NA	NA	NA	NA
Interval_856	chr1	38885179	38885869	Other	Chst10	Interval_856_Other_Chst10	Chst10	NA	NA	NA	NA	NA	NA	NA	NA	NA
Interval_857	chr1	38893069	38893496	Enhancer	Chst10/Cnot11	Interval_857_Enhancer_Chst10/Cnot11	Chst10	Interval_888_Enhancer_Chst10/Cnot11	NA	Interval_888_Enhancer_Chst10/Cnot11	NA	Fezf2_R2_peak_226	NA	NA	NA	NA
Interval_858	chr1	38896841	38898413	Promoter	Chst10	Interval_858_Promoter_Chst10	Chst10	NA	NA	NA	Fezf2_R1_peak_126	Fezf2_R2_peak_227	RORgt_R1_peak_233	RORgt_R2_peak_250/RORgt_R2_peak_249	NA	NA
Interval_859	chr1	38909323	38912232	Other	Chst10/Cnot11	Interval_859_Other_Chst10/Cnot11	Chst10	Interval_890_Other_Chst10/Cnot11/Interval_891_Other_Chst10/Cnot11	NA	NA	NA	NA	NA	NA	NA	NA
Interval_860	chr1	38917474	38917802	Other	Chst10/Cnot11	Interval_860_Other_Chst10/Cnot11	Chst10	NA	NA	NA	NA	NA	NA	NA	NA	NA
Interval_861	chr1	38972875	38973394	Other	Pdcl3	Interval_861_Other_Pdcl3	Pdcl3	NA	NA	NA	NA	NA	NA	NA	NA	NA
Interval_862	chr1	38987190	38988405	Promoter	Pdcl3	Interval_862_Promoter_Pdcl3	Pdcl3	NA	NA	NA	Fezf2_R1_peak_127	Fezf2_R2_peak_228	NA	RORgt_R2_peak_251	NA	NA
Interval_863	chr1	39000364	39001896	Other	Pdcl3/Cnot11/Npas2/Rpl31	Interval_863_Other_Pdcl3/Cnot11/Npas2/Rpl31	Pdcl3	NA	NA	NA	NA	NA	NA	NA	NA	NA
Interval_864	chr1	39005596	39005933	Other	Pdcl3/Cnot11/Npas2/Rpl31	Interval_864_Other_Pdcl3/Cnot11/Npas2/Rpl31	Pdcl3	NA	NA	NA	NA	NA	NA	NA	NA	NA
Interval_865	chr1	39007336	39008037	Other	Pdcl3/Cnot11/Npas2/Rpl31	Interval_865_Other_Pdcl3/Cnot11/Npas2/Rpl31	Pdcl3	NA	NA	NA	NA	NA	NA	NA	NA	NA
Interval_866	chr1	39010808	39011318	Enhancer	Pdcl3/Cnot11/Npas2/Rpl31	Interval_866_Enhancer_Pdcl3/Cnot11/Npas2/Rpl31	Pdcl3	Interval_898_Enhancer_Pdcl3/Cnot11/Npas2/Rpl31	NA	NA	NA	Fezf2_R2_peak_229	NA	NA	NA	NA
Interval_867	chr1	39024232	39025976	Enhancer	Pdcl3/Cnot11/Npas2	Interval_867_Enhancer_Pdcl3/Cnot11/Npas2	Pdcl3	NA	NA	NA	NA	NA	RORgt_R1_peak_235/RORgt_R1_peak_234	RORgt_R2_peak_252	NA	NA
Interval_868	chr1	39029902	39030321	Enhancer	Pdcl3/Cnot11/Npas2	Interval_868_Enhancer_Pdcl3/Cnot11/Npas2	Pdcl3	NA	NA	NA	NA	NA	NA	NA	NA	NA
Interval_869	chr1	39039815	39040250	Other	Pdcl3/Cnot11/Npas2	Interval_869_Other_Pdcl3/Cnot11/Npas2	Pdcl3	NA	NA	NA	NA	NA	NA	NA	NA	NA
Interval_870	chr1	39078724	39079237	Other	Pdcl3/Npas2	Interval_870_Other_Pdcl3/Npas2	Pdcl3	NA	NA	NA	NA	NA	NA	NA	NA	NA
Interval_871	chr1	39084353	39087021	Enhancer	Pdcl3/Npas2	Interval_871_Enhancer_Pdcl3/Npas2	Pdcl3	Interval_901_Enhancer_Pdcl3/Npas2	NA	NA	NA	Fezf2_R2_peak_230	NA	NA	NA	NA
Interval_872	chr1	39098699	39099743	Enhancer	Mir6349/Npas2	Interval_872_Enhancer_Mir6349/Npas2	Mir6349	Interval_902_Enhancer_Mir6349/Npas2	NA	NA	NA	NA	NA	NA	NA	NA
Interval_873	chr1	39106190	39106721	Enhancer	Mir6349	Interval_873_Enhancer_Mir6349	Mir6349	NA	NA	NA	NA	NA	NA	NA	NA	NA
Interval_874	chr1	39143226	39144090	Enhancer	Mir6349	Interval_874_Enhancer_Mir6349	Mir6349	NA	NA	NA	NA	NA	NA	NA	NA	NA
Interval_875	chr1	39191385	39194979	Promoter	Npas2	Interval_875_Promoter_Npas2	Npas2	NA	NA	NA	Fezf2_R1_peak_129	Fezf2_R2_peak_231/Fezf2_R2_peak_232	RORgt_R1_peak_236/RORgt_R1_peak_237	RORgt_R2_peak_253/RORgt_R2_peak_254	NA	NA
Interval_876	chr1	39196170	39197203	Enhancer	Npas2/Pdcl3	Interval_876_Enhancer_Npas2/Pdcl3	Npas2	NA	NA	NA	NA	Fezf2_R2_peak_233/Fezf2_R2_peak_234	RORgt_R1_peak_238	RORgt_R2_peak_255	NA	NA
Interval_877	chr1	39217169	39217936	Other	Npas2/Pdcl3	Interval_877_Other_Npas2/Pdcl3	Npas2	NA	NA	NA	NA	NA	NA	NA	NA	NA
Interval_878	chr1	39237574	39238051	Enhancer	Npas2	Interval_878_Enhancer_Npas2	Npas2	NA	NA	NA	NA	NA	NA	NA	NA	NA
Interval_879	chr1	39251552	39251977	Enhancer	Npas2	Interval_879_Enhancer_Npas2	Npas2	NA	NA	NA	NA	NA	NA	NA	Lhx2_chip_R1_peak_113	Lhx2_chip_R2_peak_379
Interval_880	chr1	39256233	39257388	Other	Npas2	Interval_880_Other_Npas2	Npas2	NA	NA	NA	NA	NA	NA	NA	NA	NA
Interval_881	chr1	39266423	39267969	Enhancer	Npas2	Interval_881_Enhancer_Npas2	Npas2	Interval_914_Enhancer_Npas2	NA	NA	NA	NA	NA	NA	NA	NA
Interval_882	chr1	39281271	39282245	Enhancer	Rpl31	Interval_882_Enhancer_Rpl31	Rpl31	NA	NA	NA	NA	NA	RORgt_R1_peak_246/RORgt_R1_peak_245	RORgt_R2_peak_262/RORgt_R2_peak_261	NA	NA
Interval_883	chr1	39284805	39285327	Other	Rpl31	Interval_883_Other_Rpl31	Rpl31	NA	NA	NA	NA	NA	NA	NA	NA	NA
Interval_884	chr1	39301237	39301705	Other	Rpl31	Interval_884_Other_Rpl31	Rpl31	NA	NA	NA	NA	NA	NA	NA	NA	NA
Interval_885	chr1	39307405	39308424	Enhancer	Rpl31/Npas2/Pdcl3	Interval_885_Enhancer_Rpl31/Npas2/Pdcl3	Rpl31	NA	NA	NA	NA	NA	NA	NA	NA	NA
Interval_886	chr1	39317806	39318773	Enhancer	Rpl31/Npas2/Pdcl3	Interval_886_Enhancer_Rpl31/Npas2/Pdcl3	Rpl31	Interval_920_Enhancer_Rpl31/Npas2/Pdcl3	NA	NA	NA	Fezf2_R2_peak_235	RORgt_R1_peak_247	RORgt_R2_peak_263	NA	NA
Interval_887	chr1	39327262	39328703	Enhancer	Rpl31/Npas2/Pdcl3	Interval_887_Enhancer_Rpl31/Npas2/Pdcl3	Rpl31	Interval_922_Enhancer_Rpl31/Npas2/Pdcl3	NA	NA	NA	NA	NA	NA	NA	NA
Interval_888	chr1	39331081	39331414	Other	Rpl31/Npas2/Pdcl3	Interval_888_Other_Rpl31/Npas2/Pdcl3	Rpl31	NA	NA	NA	NA	NA	NA	NA	NA	NA
Interval_889	chr1	39340649	39342244	Enhancer	Rpl31/Npas2/Pdcl3	Interval_889_Enhancer_Rpl31/Npas2/Pdcl3	Rpl31	NA	NA	NA	NA	NA	NA	NA	NA	NA
Interval_890	chr1	39361949	39362332	Other	Rpl31/Cnot11/Pdcl3	Interval_890_Other_Rpl31/Cnot11/Pdcl3	Rpl31	NA	NA	NA	NA	NA	NA	NA	NA	NA
Interval_891	chr1	39367089	39368840	Promoter	Rpl31	Interval_891_Promoter_Rpl31	Rpl31	NA	NA	NA	Fezf2_R1_peak_131	Fezf2_R2_peak_236	RORgt_R1_peak_248	RORgt_R2_peak_264	NA	NA
Interval_892	chr1	39374063	39374933	Other	Rpl31/Cnot11/Pdcl3	Interval_892_Other_Rpl31/Cnot11/Pdcl3	Rpl31	NA	NA	NA	NA	NA	NA	NA	NA	NA
Interval_893	chr1	39387254	39388361	Other	Rpl31/Cnot11	Interval_893_Other_Rpl31/Cnot11	Rpl31	NA	NA	NA	NA	NA	NA	NA	NA	NA
Interval_894	chr1	39392276	39394470	Other	Rpl31/Cnot11	Interval_894_Other_Rpl31/Cnot11	Rpl31	NA	NA	NA	NA	Fezf2_R2_peak_237	NA	NA	NA	NA
Interval_895	chr1	39399397	39399840	Enhancer	Rpl31/Cnot11	Interval_895_Enhancer_Rpl31/Cnot11	Rpl31	NA	NA	NA	NA	NA	NA	NA	NA	NA
Interval_896	chr1	39417626	39418199	Other	Rpl31/Cnot11	Interval_896_Other_Rpl31/Cnot11	Rpl31	NA	NA	NA	NA	NA	RORgt_R1_peak_249	RORgt_R2_peak_265	NA	NA
Interval_897	chr1	39439655	39440031	Enhancer	Tbc1d8/Rpl31/Pdcl3	Interval_897_Enhancer_Tbc1d8/Rpl31/Pdcl3	Tbc1d8	NA	NA	NA	NA	NA	NA	NA	NA	NA
Interval_898	chr1	39443385	39444108	Enhancer	Tbc1d8/Cnot11/Pdcl3	Interval_898_Enhancer_Tbc1d8/Cnot11/Pdcl3	Tbc1d8	NA	NA	NA	NA	NA	NA	NA	NA	NA
Interval_899	chr1	39478135	39479106	Promoter	Tbc1d8	Interval_899_Promoter_Tbc1d8	Tbc1d8	NA	NA	NA	Fezf2_R1_peak_132	Fezf2_R2_peak_238	NA	NA	NA	NA
Interval_900	chr1	39502893	39504501	Other	Tbc1d8/Rpl31/Pdcl3	Interval_900_Other_Tbc1d8/Rpl31/Pdcl3	Tbc1d8	NA	NA	NA	NA	NA	NA	NA	NA	NA
Interval_901	chr1	39530214	39530747	Other	Cnot11/Rpl31/Pdcl3	Interval_901_Other_Cnot11/Rpl31/Pdcl3	Cnot11	NA	NA	NA	NA	NA	NA	NA	NA	NA
Interval_902	chr1	39535250	39536322	Promoter	Cnot11	Interval_902_Promoter_Cnot11	Cnot11	NA	NA	NA	Fezf2_R1_peak_133	Fezf2_R2_peak_239	RORgt_R1_peak_253	RORgt_R2_peak_269	Lhx2_chip_R1_peak_115	NA
Interval_903	chr1	39554358	39554858	Other	Snord89/Creg2	Interval_903_Other_Snord89/Creg2	Snord89	NA	NA	NA	NA	NA	NA	NA	NA	NA
Interval_904	chr1	39555749	39556568	Enhancer	Snord89/Creg2	Interval_904_Enhancer_Snord89/Creg2	Snord89	NA	NA	NA	NA	Fezf2_R2_peak_240	RORgt_R1_peak_254	RORgt_R2_peak_271	NA	NA
Interval_905	chr1	39567842	39568794	Enhancer	Rnf149/Creg2	Interval_905_Enhancer_Rnf149/Creg2	Rnf149	NA	NA	NA	NA	NA	NA	NA	NA	NA
Interval_906	chr1	39576283	39577933	Promoter	Rnf149	Interval_906_Promoter_Rnf149	Rnf149	NA	NA	NA	Fezf2_R1_peak_134	Fezf2_R2_peak_242	RORgt_R1_peak_259/RORgt_R1_peak_258	RORgt_R2_peak_276	NA	NA
Interval_907	chr1	39598518	39599580	Other	Rnf149	Interval_907_Other_Rnf149	Rnf149	NA	NA	NA	NA	NA	NA	NA	NA	NA
Interval_908	chr1	39614664	39615370	Other	Creg2	Interval_908_Other_Creg2	Creg2	NA	NA	NA	NA	NA	NA	NA	NA	NA
Interval_909	chr1	39636397	39636778	Other	Creg2/Rnf149/Snord89	Interval_909_Other_Creg2/Rnf149/Snord89	Creg2	NA	NA	NA	NA	NA	NA	NA	NA	NA
Interval_910	chr1	39646142	39646591	Enhancer	Creg2/Rnf149/Snord89	Interval_910_Enhancer_Creg2/Rnf149/Snord89	Creg2	NA	NA	NA	NA	NA	NA	NA	NA	NA
Interval_911	chr1	39650104	39651302	Other	Creg2/Rnf149/Snord89	Interval_911_Other_Creg2/Rnf149/Snord89	Creg2	NA	NA	NA	Fezf2_R1_peak_135	Fezf2_R2_peak_243	NA	NA	NA	NA
Interval_912	chr1	39656972	39657290	Other	Creg2/Rnf149/Snord89	Interval_912_Other_Creg2/Rnf149/Snord89	Creg2	NA	NA	NA	NA	NA	NA	NA	NA	NA
Interval_913	chr1	39685799	39686469	Enhancer	Rfx8/Map4k4	Interval_913_Enhancer_Rfx8/Map4k4	Rfx8	NA	NA	NA	NA	Fezf2_R2_peak_244	NA	NA	NA	NA
Interval_914	chr1	39695055	39695580	Enhancer	Rfx8/Map4k4	Interval_914_Enhancer_Rfx8/Map4k4	Rfx8	NA	NA	NA	NA	NA	NA	NA	NA	NA
Interval_915	chr1	39700858	39703440	Enhancer	Rfx8/Map4k4	Interval_915_Enhancer_Rfx8/Map4k4	Rfx8	NA	NA	NA	NA	NA	RORgt_R1_peak_261/RORgt_R1_peak_262	RORgt_R2_peak_279	NA	NA
Interval_916	chr1	39710479	39711008	Other	Rfx8	Interval_916_Other_Rfx8	Rfx8	NA	NA	NA	NA	NA	NA	RORgt_R2_peak_280	NA	NA
Interval_917	chr1	39713683	39715245	Enhancer	Rfx8	Interval_917_Enhancer_Rfx8	Rfx8	NA	NA	NA	NA	NA	RORgt_R1_peak_263	RORgt_R2_peak_281	NA	NA
Interval_918	chr1	39720338	39721564	Promoter	Rfx8	Interval_918_Promoter_Rfx8	Rfx8	NA	NA	NA	NA	NA	NA	NA	NA	NA
Interval_919	chr1	39735452	39736593	Other	Rfx8	Interval_919_Other_Rfx8	Rfx8	NA	NA	NA	NA	NA	NA	NA	NA	NA
Interval_920	chr1	39741363	39741925	Enhancer	Rfx8	Interval_920_Enhancer_Rfx8	Rfx8	NA	NA	NA	NA	NA	NA	NA	NA	NA
Interval_921	chr1	39746249	39747053	Enhancer	Rfx8/Map4k4	Interval_921_Enhancer_Rfx8/Map4k4	Rfx8	NA	NA	NA	NA	Fezf2_R2_peak_245	RORgt_R1_peak_267	RORgt_R2_peak_285	NA	NA
Interval_922	chr1	39749439	39750253	Other	Rfx8/Map4k4	Interval_922_Other_Rfx8/Map4k4	Rfx8	NA	NA	NA	NA	NA	RORgt_R1_peak_268	NA	NA	NA
Interval_923	chr1	39758514	39759897	Other	Rfx8/Map4k4	Interval_923_Other_Rfx8/Map4k4	Rfx8	NA	NA	NA	NA	Fezf2_R2_peak_246/Fezf2_R2_peak_247	RORgt_R1_peak_269	RORgt_R2_peak_286	NA	NA
Interval_924	chr1	39761272	39762501	Enhancer	Rfx8/Map4k4	Interval_924_Enhancer_Rfx8/Map4k4	Rfx8	NA	NA	NA	Fezf2_R1_peak_136	Fezf2_R2_peak_248	RORgt_R1_peak_271/RORgt_R1_peak_272	RORgt_R2_peak_287	NA	NA
Interval_925	chr1	39770144	39770937	Other	Gm3646/Map4k4	Interval_925_Other_Gm3646/Map4k4	Gm3646	NA	NA	NA	NA	NA	NA	NA	NA	NA
Interval_926	chr1	39772521	39774656	Enhancer	Gm3646/Map4k4	Interval_926_Enhancer_Gm3646/Map4k4	Gm3646	NA	NA	NA	NA	NA	NA	NA	NA	NA
Interval_927	chr1	39804675	39806326	Promoter	Gm3646	Interval_927_Promoter_Gm3646	Gm3646	NA	NA	NA	NA	NA	NA	NA	NA	NA
Interval_928	chr1	39836379	39836801	Other	1700066B17Rik	Interval_928_Other_1700066B17Rik	1700066B17Rik	NA	NA	NA	NA	NA	NA	NA	NA	NA
Interval_929	chr1	39838664	39839407	Enhancer	1700066B17Rik	Interval_929_Enhancer_1700066B17Rik	1700066B17Rik	NA	NA	NA	NA	Fezf2_R2_peak_249	NA	NA	NA	NA
Interval_930	chr1	39846806	39847204	Other	1700066B17Rik/Map4k4	Interval_930_Other_1700066B17Rik/Map4k4	1700066B17Rik	NA	NA	NA	NA	NA	RORgt_R1_peak_275	RORgt_R2_peak_289	NA	NA
Interval_931	chr1	39867662	39871046	Enhancer	1700066B17Rik/Map4k4	Interval_931_Enhancer_1700066B17Rik/Map4k4	1700066B17Rik	NA	NA	NA	NA	NA	NA	NA	Lhx2_chip_R1_peak_116	Lhx2_chip_R2_peak_388
Interval_932	chr1	39877860	39878524	Other	Map4k4	Interval_932_Other_Map4k4	Map4k4	NA	NA	NA	NA	NA	NA	NA	NA	NA
Interval_933	chr1	39900237	39903407	Promoter	Map4k4	Interval_933_Promoter_Map4k4	Map4k4	NA	NA	NA	Fezf2_R1_peak_137/Fezf2_R1_peak_138	Fezf2_R2_peak_250/Fezf2_R2_peak_251	RORgt_R1_peak_279	RORgt_R2_peak_295/RORgt_R2_peak_294	NA	NA
Interval_934	chr1	39911315	39913905	Enhancer	Map4k4	Interval_934_Enhancer_Map4k4	Map4k4	NA	NA	NA	NA	NA	RORgt_R1_peak_282/RORgt_R1_peak_281	NA	NA	NA
Interval_935	chr1	39922261	39923981	Enhancer	Map4k4	Interval_935_Enhancer_Map4k4	Map4k4	NA	NA	NA	NA	NA	RORgt_R1_peak_286/RORgt_R1_peak_284/RORgt_R1_peak_285	RORgt_R2_peak_300/RORgt_R2_peak_299	NA	NA
Interval_936	chr1	39925467	39925824	Other	Map4k4	Interval_936_Other_Map4k4	Map4k4	NA	NA	NA	NA	NA	NA	NA	NA	NA
Interval_937	chr1	39931368	39931804	Enhancer	Map4k4	Interval_937_Enhancer_Map4k4	Map4k4	NA	NA	NA	NA	NA	NA	NA	NA	NA
Interval_938	chr1	39932379	39933020	Enhancer	Map4k4	Interval_938_Enhancer_Map4k4	Map4k4	NA	NA	NA	NA	NA	RORgt_R1_peak_288	RORgt_R2_peak_301	NA	NA
Interval_939	chr1	39935395	39937097	Enhancer	Map4k4	Interval_939_Enhancer_Map4k4	Map4k4	NA	NA	NA	Fezf2_R1_peak_139	Fezf2_R2_peak_252	RORgt_R1_peak_289	RORgt_R2_peak_302	NA	NA
Interval_940	chr1	39941365	39943408	Enhancer	Map4k4/Creg2	Interval_940_Enhancer_Map4k4/Creg2	Map4k4	NA	NA	NA	NA	Fezf2_R2_peak_253	RORgt_R1_peak_290	NA	NA	NA
Interval_941	chr1	39947197	39950223	Enhancer	Map4k4/Creg2	Interval_941_Enhancer_Map4k4/Creg2	Map4k4	NA	NA	NA	NA	Fezf2_R2_peak_255	NA	NA	NA	NA
Interval_942	chr1	39958398	39958744	Enhancer	Map4k4/Creg2	Interval_942_Enhancer_Map4k4/Creg2	Map4k4	NA	NA	NA	NA	NA	NA	NA	NA	NA
Interval_943	chr1	39962841	39963816	Enhancer	Map4k4/Creg2	Interval_943_Enhancer_Map4k4/Creg2	Map4k4	NA	NA	NA	NA	NA	NA	NA	NA	NA
Interval_944	chr1	39965130	39965601	Enhancer	Map4k4/Creg2	Interval_944_Enhancer_Map4k4/Creg2	Map4k4	NA	NA	NA	NA	NA	NA	NA	NA	NA
Interval_945	chr1	39970195	39970486	Enhancer	Map4k4/Creg2	Interval_945_Enhancer_Map4k4/Creg2	Map4k4	NA	NA	NA	NA	NA	NA	NA	NA	NA
Interval_946	chr1	39976823	39978116	Enhancer	Map4k4/Creg2	Interval_946_Enhancer_Map4k4/Creg2	Map4k4	NA	NA	NA	NA	NA	NA	NA	NA	NA
Interval_947	chr1	39982537	39983085	Enhancer	Map4k4/Creg2	Interval_947_Enhancer_Map4k4/Creg2	Map4k4	NA	NA	NA	NA	NA	NA	NA	NA	NA
Interval_948	chr1	40000613	40002621	Enhancer	Il1r2	Interval_948_Enhancer_Il1r2	Il1r2	NA	NA	NA	NA	Fezf2_R2_peak_256	NA	NA	NA	NA
Interval_949	chr1	40030668	40031297	Other	Il1r2	Interval_949_Other_Il1r2	Il1r2	NA	NA	NA	NA	NA	NA	NA	NA	NA
Interval_950	chr1	40033687	40034274	Enhancer	Il1r2	Interval_950_Enhancer_Il1r2	Il1r2	NA	NA	NA	NA	NA	RORgt_R1_peak_301	RORgt_R2_peak_313	NA	NA
Interval_951	chr1	40085304	40086558	Promoter	Gm16894	Interval_951_Promoter_Gm16894	Gm16894	NA	NA	NA	Fezf2_R1_peak_140	Fezf2_R2_peak_257	RORgt_R1_peak_310	RORgt_R2_peak_320	NA	NA
Interval_952	chr1	40115421	40118399	Enhancer	Gm16894	Interval_952_Enhancer_Gm16894	Gm16894	NA	NA	NA	NA	Fezf2_R2_peak_258	RORgt_R1_peak_315	RORgt_R2_peak_326	NA	NA
Interval_953	chr1	40139355	40140697	Enhancer	Gm16894/Il1r1	Interval_953_Enhancer_Gm16894/Il1r1	Gm16894	NA	NA	NA	Fezf2_R1_peak_141	Fezf2_R2_peak_259	NA	NA	NA	NA
Interval_954	chr1	40149069	40149792	Other	Gm16894/Il1r1	Interval_954_Other_Gm16894/Il1r1	Gm16894	NA	NA	NA	NA	NA	NA	NA	NA	NA
Interval_955	chr1	40171684	40172508	Enhancer	Il1r1	Interval_955_Enhancer_Il1r1	Il1r1	NA	NA	NA	NA	NA	NA	NA	NA	NA
Interval_956	chr1	40173960	40174764	Enhancer	Il1r1	Interval_956_Enhancer_Il1r1	Il1r1	Interval_998_Enhancer_Gm16894/Il1r1	NA	NA	NA	NA	NA	RORgt_R2_peak_327	NA	NA
Interval_957	chr1	40180811	40181994	Other	Il1r1	Interval_957_Other_Il1r1	Il1r1	NA	NA	NA	NA	NA	NA	NA	NA	NA
Interval_958	chr1	40224728	40225417	Promoter	Il1r1	Interval_958_Promoter_Il1r1	Il1r1	NA	NA	NA	NA	NA	RORgt_R1_peak_319	RORgt_R2_peak_329	NA	NA
Interval_959	chr1	40266115	40267394	Promoter	Il1r1	Interval_959_Promoter_Il1r1	Il1r1	NA	NA	NA	NA	Fezf2_R2_peak_260	RORgt_R1_peak_328	RORgt_R2_peak_338/RORgt_R2_peak_339	NA	NA
Interval_960	chr1	40274602	40275967	Other	Il1rl2	Interval_960_Other_Il1rl2	Il1rl2	NA	NA	NA	NA	NA	NA	NA	NA	NA
Interval_961	chr1	40311210	40312038	Other	Il1rl2	Interval_961_Other_Il1rl2	Il1rl2	NA	NA	NA	NA	NA	NA	NA	NA	NA
Interval_962	chr1	40324485	40325809	Promoter	Il1rl2	Interval_962_Promoter_Il1rl2	Il1rl2	NA	NA	NA	NA	NA	NA	NA	NA	NA
Interval_963	chr1	40357770	40359097	Enhancer	Il1rl2	Interval_963_Enhancer_Il1rl2	Il1rl2	NA	NA	NA	NA	NA	RORgt_R1_peak_333	RORgt_R2_peak_342	NA	NA
Interval_964	chr1	40374914	40375770	Enhancer	Il1rl2	Interval_964_Enhancer_Il1rl2	Il1rl2	NA	NA	NA	NA	NA	NA	NA	NA	NA
Interval_965	chr1	40378559	40380426	Other	Il1rl1	Interval_965_Other_Il1rl1	Il1rl1	Interval_1014_Other_Il1rl1	NA	NA	NA	NA	NA	RORgt_R2_peak_344	NA	NA
Interval_966	chr1	40414535	40415188	Other	Il1rl1	Interval_966_Other_Il1rl1	Il1rl1	Interval_1015_Other_Il1rl1	NA	NA	NA	NA	NA	NA	NA	NA
Interval_967	chr1	40439804	40440232	Other	Il1rl1	Interval_967_Other_Il1rl1	Il1rl1	NA	NA	NA	NA	NA	NA	NA	NA	NA
Interval_968	chr1	40444784	40445609	Other	Il1rl1	Interval_968_Other_Il1rl1	Il1rl1	NA	NA	NA	NA	NA	RORgt_R1_peak_339	RORgt_R2_peak_348	NA	NA
Interval_969	chr1	40515021	40515465	Promoter	Il18rap	Interval_969_Promoter_Il18rap	Il18rap	NA	NA	NA	NA	NA	RORgt_R1_peak_347	RORgt_R2_peak_356	NA	NA
Interval_970	chr1	40579993	40580316	Promoter	Slc9a4	Interval_970_Promoter_Slc9a4	Slc9a4	NA	NA	NA	NA	NA	RORgt_R1_peak_350	NA	NA	NA
Interval_971	chr1	40614058	40615370	Other	Slc9a4	Interval_971_Other_Slc9a4	Slc9a4	NA	NA	NA	NA	NA	NA	NA	NA	NA
Interval_972	chr1	40634779	40635762	Enhancer	Slc9a2	Interval_972_Enhancer_Slc9a2	Slc9a2	NA	NA	NA	NA	NA	NA	NA	NA	NA
Interval_973	chr1	40680685	40682221	Promoter	Slc9a2	Interval_973_Promoter_Slc9a2	Slc9a2	NA	NA	NA	NA	Fezf2_R2_peak_261	NA	RORgt_R2_peak_360	NA	NA
Interval_974	chr1	40768842	40769429	Enhancer	Mfsd9/Slc9a2	Interval_974_Enhancer_Mfsd9/Slc9a2	Mfsd9	NA	NA	NA	NA	NA	NA	NA	NA	NA
Interval_975	chr1	40789576	40791125	Promoter	Mfsd9	Interval_975_Promoter_Mfsd9	Mfsd9	NA	NA	NA	NA	NA	NA	NA	NA	NA
Interval_976	chr1	40797305	40797989	Other	Mfsd9	Interval_976_Other_Mfsd9	Mfsd9	NA	NA	NA	NA	NA	NA	NA	NA	NA
Interval_977	chr1	40817695	40818235	Other	Tmem182	Interval_977_Other_Tmem182	Tmem182	NA	NA	NA	NA	NA	NA	NA	NA	NA
Interval_978	chr1	40824249	40825624	Other	Tmem182	Interval_978_Other_Tmem182	Tmem182	NA	NA	NA	NA	NA	NA	NA	NA	Lhx2_chip_R2_peak_394
Interval_979	chr1	40847626	40848193	Other	Tmem182	Interval_979_Other_Tmem182	Tmem182	NA	NA	NA	NA	Fezf2_R2_peak_262	RORgt_R1_peak_356	RORgt_R2_peak_363	NA	NA
Interval_980	chr1	40878338	40880760	Enhancer	Tmem182	Interval_980_Enhancer_Tmem182	Tmem182	NA	NA	NA	NA	NA	NA	NA	NA	NA
Interval_981	chr1	40883677	40884108	Other	Tmem182	Interval_981_Other_Tmem182	Tmem182	NA	NA	NA	NA	NA	NA	NA	NA	NA
Interval_982	chr1	40889616	40890500	Enhancer	Tmem182	Interval_982_Enhancer_Tmem182	Tmem182	NA	NA	NA	NA	NA	NA	NA	NA	NA
Interval_983	chr1	40967240	40968366	Enhancer	Tmem182	Interval_983_Enhancer_Tmem182	NA	NA	NA	NA	NA	NA	NA	NA	NA	NA
Interval_984	chr1	41001277	41002293	Enhancer	4930448I06Rik	Interval_984_Enhancer_4930448I06Rik	NA	NA	NA	NA	NA	Fezf2_R2_peak_263	NA	NA	NA	NA
Interval_985	chr1	41026971	41028028	Enhancer	4930448I06Rik	Interval_985_Enhancer_4930448I06Rik	NA	NA	NA	NA	Fezf2_R1_peak_142	NA	NA	NA	NA	NA
Interval_986	chr1	41035458	41037671	Enhancer	4930448I06Rik	Interval_986_Enhancer_4930448I06Rik	NA	NA	NA	NA	NA	NA	NA	NA	NA	NA
Interval_987	chr1	41055154	41056170	Enhancer	4930448I06Rik	Interval_987_Enhancer_4930448I06Rik	NA	NA	NA	NA	NA	NA	NA	NA	NA	NA
Interval_988	chr1	41121610	41122656	Other	4930448I06Rik	Interval_988_Other_4930448I06Rik	4930448I06Rik	NA	NA	NA	NA	NA	NA	NA	NA	NA
Interval_989	chr1	41133838	41134915	Other	4930448I06Rik	Interval_989_Other_4930448I06Rik	4930448I06Rik	NA	NA	NA	NA	NA	NA	NA	NA	NA
Interval_990	chr1	41144835	41145655	Other	4930448I06Rik	Interval_990_Other_4930448I06Rik	4930448I06Rik	NA	NA	NA	NA	NA	NA	NA	NA	NA
Interval_991	chr1	41152480	41154389	Other	4930448I06Rik	Interval_991_Other_4930448I06Rik	4930448I06Rik	NA	NA	NA	NA	NA	NA	NA	NA	NA
Interval_992	chr1	41157389	41158645	Enhancer	4930448I06Rik	Interval_992_Enhancer_4930448I06Rik	4930448I06Rik	NA	NA	NA	Fezf2_R1_peak_143	Fezf2_R2_peak_264	NA	NA	NA	NA
Interval_993	chr1	41166328	41167071	Other	4930448I06Rik	Interval_993_Other_4930448I06Rik	4930448I06Rik	NA	NA	NA	NA	NA	NA	NA	NA	NA
Interval_994	chr1	41270637	41271936	Enhancer	4930448I06Rik	Interval_994_Enhancer_4930448I06Rik	4930448I06Rik	NA	NA	NA	NA	Fezf2_R2_peak_265	NA	NA	NA	NA
Interval_995	chr1	41274706	41275818	Enhancer	4930448I06Rik	Interval_995_Enhancer_4930448I06Rik	4930448I06Rik	NA	NA	NA	NA	NA	NA	NA	NA	NA
Interval_996	chr1	41361689	41362281	Other	4930448I06Rik	Interval_996_Other_4930448I06Rik	4930448I06Rik	NA	NA	NA	NA	NA	NA	NA	NA	NA
Interval_997	chr1	41379901	41382016	Other	4930448I06Rik	Interval_997_Other_4930448I06Rik	4930448I06Rik	NA	NA	NA	NA	NA	NA	NA	NA	NA
Interval_998	chr1	41389907	41391061	Enhancer	4930448I06Rik	Interval_998_Enhancer_4930448I06Rik	4930448I06Rik	NA	NA	NA	NA	Fezf2_R2_peak_266	NA	NA	NA	NA
Interval_999	chr1	41430261	41431523	Enhancer	4930448I06Rik	Interval_999_Enhancer_4930448I06Rik	4930448I06Rik	NA	NA	NA	NA	NA	NA	NA	NA	NA
Interval_1000	chr1	41555327	41556707	Enhancer	4930448I06Rik	Interval_1000_Enhancer_4930448I06Rik	4930448I06Rik	NA	NA	NA	NA	Fezf2_R2_peak_267	NA	NA	NA	Lhx2_chip_R2_peak_398
Interval_1001	chr1	41604670	41606374	Enhancer	4930448I06Rik	Interval_1001_Enhancer_4930448I06Rik	4930448I06Rik	NA	NA	NA	NA	Fezf2_R2_peak_268	NA	NA	NA	NA
Interval_1002	chr1	41611395	41611695	Other	4930448I06Rik	Interval_1002_Other_4930448I06Rik	4930448I06Rik	NA	NA	NA	NA	NA	NA	NA	NA	NA
Interval_1003	chr1	41651746	41653295	Enhancer	4930448I06Rik	Interval_1003_Enhancer_4930448I06Rik	4930448I06Rik	NA	NA	NA	NA	Fezf2_R2_peak_269	NA	NA	NA	NA
Interval_1004	chr1	41674259	41677398	Other	4930448I06Rik	Interval_1004_Other_4930448I06Rik	4930448I06Rik	NA	NA	NA	NA	NA	NA	NA	NA	NA
Interval_1005	chr1	41742684	41745268	Other	4930448I06Rik	Interval_1005_Other_4930448I06Rik	4930448I06Rik	NA	NA	NA	NA	NA	NA	NA	NA	NA
Interval_1006	chr1	41747791	41748273	Other	4930448I06Rik	Interval_1006_Other_4930448I06Rik	4930448I06Rik	NA	NA	NA	NA	NA	NA	NA	NA	NA
Interval_1007	chr1	41748322	41749720	Enhancer	4930448I06Rik	Interval_1007_Enhancer_4930448I06Rik	4930448I06Rik	NA	NA	NA	NA	NA	NA	NA	NA	NA
Interval_1008	chr1	41810449	41811368	Other	4930448I06Rik/2610017I09Rik/2900092D14Rik/Pou3f3	Interval_1008_Other_4930448I06Rik/2610017I09Rik/2900092D14Rik/Pou3f3	4930448I06Rik	NA	NA	NA	Fezf2_R1_peak_144	Fezf2_R2_peak_270	NA	NA	NA	NA
Interval_1009	chr1	41813510	41815258	Enhancer	4930448I06Rik/2610017I09Rik/2900092D14Rik/Pou3f3	Interval_1009_Enhancer_4930448I06Rik/2610017I09Rik/2900092D14Rik/Pou3f3	4930448I06Rik	NA	NA	NA	NA	NA	NA	NA	NA	NA
Interval_1010	chr1	41820234	41820733	Other	4930448I06Rik/2610017I09Rik/2900092D14Rik/Pou3f3	Interval_1010_Other_4930448I06Rik/2610017I09Rik/2900092D14Rik/Pou3f3	4930448I06Rik	NA	NA	NA	NA	NA	NA	NA	NA	NA
Interval_1011	chr1	41888311	41892625	Enhancer	4930448I06Rik/2610017I09Rik/2900092D14Rik/Pou3f3	Interval_1011_Enhancer_4930448I06Rik/2610017I09Rik/2900092D14Rik/Pou3f3	4930448I06Rik	NA	NA	NA	Fezf2_R1_peak_145	NA	NA	NA	NA	NA
Interval_1012	chr1	41897849	41898323	Other	4930448I06Rik/2610017I09Rik/2900092D14Rik/Pou3f3	Interval_1012_Other_4930448I06Rik/2610017I09Rik/2900092D14Rik/Pou3f3	4930448I06Rik	NA	NA	NA	NA	NA	NA	NA	NA	NA
Interval_1013	chr1	41917403	41919390	Enhancer	4930448I06Rik/2610017I09Rik/2900092D14Rik/Pou3f3	Interval_1013_Enhancer_4930448I06Rik/2610017I09Rik/2900092D14Rik/Pou3f3	4930448I06Rik	NA	NA	NA	NA	NA	NA	NA	NA	NA
Interval_1014	chr1	42038805	42039354	Other	Pantr1/2610017I09Rik/2900092D14Rik/Pou3f3	Interval_1014_Other_Pantr1/2610017I09Rik/2900092D14Rik/Pou3f3	NA	NA	NA	NA	NA	NA	NA	NA	NA	NA
Interval_1015	chr1	42097946	42098644	Other	Pantr1	Interval_1015_Other_Pantr1	NA	NA	NA	NA	NA	NA	NA	NA	NA	NA
Interval_1016	chr1	42108817	42109481	Other	Pantr1	Interval_1016_Other_Pantr1	NA	NA	NA	NA	NA	NA	NA	NA	NA	NA
Interval_1017	chr1	42229594	42231720	Enhancer	Pantr1/2610017I09Rik/2900092D14Rik/Pou3f3	Interval_1017_Enhancer_Pantr1/2610017I09Rik/2900092D14Rik/Pou3f3	NA	NA	NA	NA	NA	Fezf2_R2_peak_271	NA	NA	NA	NA
Interval_1018	chr1	42242959	42244470	Enhancer	Pantr1/2610017I09Rik/2900092D14Rik/Pou3f3	Interval_1018_Enhancer_Pantr1/2610017I09Rik/2900092D14Rik/Pou3f3	NA	NA	NA	NA	NA	NA	NA	NA	NA	NA
Interval_1019	chr1	42253958	42254850	Other	Pantr1/2610017I09Rik/2900092D14Rik/Pou3f3	Interval_1019_Other_Pantr1/2610017I09Rik/2900092D14Rik/Pou3f3	NA	NA	NA	NA	NA	NA	NA	NA	NA	NA
Interval_1020	chr1	42257707	42262019	Promoter	Pantr1	Interval_1020_Promoter_Pantr1	NA	NA	NA	NA	NA	Fezf2_R2_peak_272	NA	NA	NA	NA
Interval_1021	chr1	42274477	42275081	Other	Pantr1/2610017I09Rik/2900092D14Rik/Pou3f3	Interval_1021_Other_Pantr1/2610017I09Rik/2900092D14Rik/Pou3f3	NA	NA	NA	NA	NA	NA	NA	NA	NA	NA
Interval_1022	chr1	42347414	42347915	Other	Pantr1	Interval_1022_Other_Pantr1	NA	NA	NA	NA	NA	NA	NA	NA	NA	NA
Interval_1023	chr1	42351853	42353103	Enhancer	Pantr1	Interval_1023_Enhancer_Pantr1	NA	NA	NA	NA	NA	NA	NA	NA	NA	NA
Interval_1024	chr1	42417547	42418735	Enhancer	Pantr1	Interval_1024_Enhancer_Pantr1	NA	NA	NA	NA	NA	NA	NA	NA	NA	NA
Interval_1025	chr1	42441356	42442209	Other	Pantr1	Interval_1025_Other_Pantr1	NA	Interval_1074_Other_Pantr1	NA	NA	NA	NA	NA	NA	NA	NA
Interval_1026	chr1	42480070	42480826	Enhancer	Pantr1/2610017I09Rik/2900092D14Rik/Pou3f3	Interval_1026_Enhancer_Pantr1/2610017I09Rik/2900092D14Rik/Pou3f3	NA	NA	NA	NA	NA	NA	NA	NA	NA	NA
Interval_1027	chr1	42489305	42492152	Promoter	Pantr1	Interval_1027_Promoter_Pantr1	NA	NA	NA	NA	NA	NA	NA	NA	NA	NA
Interval_1028	chr1	42504578	42505467	Enhancer	Pantr1/2610017I09Rik/2900092D14Rik/Pou3f3	Interval_1028_Enhancer_Pantr1/2610017I09Rik/2900092D14Rik/Pou3f3	NA	NA	NA	NA	NA	NA	NA	NA	NA	NA
Interval_1029	chr1	42532594	42533298	Other	Pantr1/2610017I09Rik/2900092D14Rik/Pou3f3	Interval_1029_Other_Pantr1/2610017I09Rik/2900092D14Rik/Pou3f3	NA	NA	NA	NA	NA	NA	NA	NA	NA	NA
Interval_1030	chr1	42538770	42540763	Enhancer	Pantr1/2610017I09Rik/2900092D14Rik/Pou3f3	Interval_1030_Enhancer_Pantr1/2610017I09Rik/2900092D14Rik/Pou3f3	NA	NA	NA	NA	NA	Fezf2_R2_peak_274/Fezf2_R2_peak_273	NA	NA	NA	NA
Interval_1031	chr1	42624000	42625073	Other	Pantr1/2610017I09Rik/2900092D14Rik/Pou3f3	Interval_1031_Other_Pantr1/2610017I09Rik/2900092D14Rik/Pou3f3	Pantr1	NA	NA	NA	NA	NA	NA	NA	NA	NA
Interval_1032	chr1	42628728	42629692	Enhancer	Pantr1/Pou3f3/2900092D14Rik/2610017I09Rik	Interval_1032_Enhancer_Pantr1/Pou3f3/2900092D14Rik/2610017I09Rik	Pantr1	NA	NA	NA	NA	NA	NA	NA	NA	NA
Interval_1033	chr1	42648235	42649843	Enhancer	Pantr1/2610017I09Rik/Pou3f3/2900092D14Rik	Interval_1033_Enhancer_Pantr1/2610017I09Rik/Pou3f3/2900092D14Rik	Pantr1	Interval_1083_Enhancer_Pantr1/2610017I09Rik/Pou3f3/2900092D14Rik	NA	NA	NA	NA	NA	NA	NA	NA
Interval_1034	chr1	42662133	42662555	Enhancer	Pantr1/2610017I09Rik/Pou3f3/2900092D14Rik	Interval_1034_Enhancer_Pantr1/2610017I09Rik/Pou3f3/2900092D14Rik	Pantr1	NA	NA	NA	NA	NA	NA	NA	NA	NA
Interval_1035	chr1	42667095	42668230	Other	Pantr1/2610017I09Rik/Pou3f3/2900092D14Rik	Interval_1035_Other_Pantr1/2610017I09Rik/Pou3f3/2900092D14Rik	Pantr1	Interval_1085_Other_Pantr1/2610017I09Rik/Pou3f3/2900092D14Rik	NA	NA	NA	NA	NA	NA	NA	NA
Interval_1036	chr1	42673123	42674378	Enhancer	Pantr1/2610017I09Rik/Pou3f3/2900092D14Rik	Interval_1036_Enhancer_Pantr1/2610017I09Rik/Pou3f3/2900092D14Rik	Pantr1	NA	NA	NA	NA	NA	NA	NA	NA	NA
Interval_1037	chr1	42678297	42680139	Enhancer	Pantr1/2610017I09Rik/Pou3f3/2900092D14Rik	Interval_1037_Enhancer_Pantr1/2610017I09Rik/Pou3f3/2900092D14Rik	Pantr1	NA	NA	NA	NA	NA	NA	NA	NA	NA
Interval_1038	chr1	42683728	42687296	Enhancer	Pantr1/2610017I09Rik/Pou3f3/2900092D14Rik	Interval_1038_Enhancer_Pantr1/2610017I09Rik/Pou3f3/2900092D14Rik	Pantr1	NA	NA	NA	Fezf2_R1_peak_146/Fezf2_R1_peak_147	Fezf2_R2_peak_275/Fezf2_R2_peak_276	NA	NA	NA	NA
Interval_1039	chr1	42691429	42691990	Promoter	Pantr1	Interval_1039_Promoter_Pantr1	Pantr1	NA	NA	NA	NA	Fezf2_R2_peak_279	NA	NA	NA	NA
Interval_1040	chr1	42693426	42696714	Promoter	Pantr1	Interval_1040_Promoter_Pantr1	Pantr1	NA	NA	NA	Fezf2_R1_peak_148/Fezf2_R1_peak_149	Fezf2_R2_peak_281	NA	NA	NA	NA
Interval_1041	chr1	42702611	42705706	Enhancer	2900092D14Rik/2610017I09Rik/Pou3f3	Interval_1041_Enhancer_2900092D14Rik/2610017I09Rik/Pou3f3	2900092D14Rik	NA	NA	NA	Fezf2_R1_peak_152	Fezf2_R2_peak_285/Fezf2_R2_peak_283/Fezf2_R2_peak_284	NA	NA	NA	NA
Interval_1042	chr1	42711012	42714970	Promoter	Pantr2	Interval_1042_Promoter_Pantr2	Pantr2	NA	NA	NA	Fezf2_R1_peak_153/Fezf2_R1_peak_154	Fezf2_R2_peak_288/Fezf2_R2_peak_287/Fezf2_R2_peak_286	NA	NA	NA	NA
Interval_1043	chr1	42775125	42775991	Enhancer	Dalir/Mrps9	Interval_1043_Enhancer_Dalir/Mrps9	Dalir	NA	NA	NA	NA	NA	NA	NA	NA	NA
Interval_1044	chr1	42779883	42781949	Enhancer	Dalir/Mrps9	Interval_1044_Enhancer_Dalir/Mrps9	Dalir	NA	NA	NA	NA	Fezf2_R2_peak_289	NA	NA	NA	NA
Interval_1045	chr1	42786362	42787588	Other	Dalir/Mrps9	Interval_1045_Other_Dalir/Mrps9	Dalir	NA	NA	NA	NA	NA	NA	NA	NA	NA
Interval_1046	chr1	42850810	42851980	Promoter	Mrps9	Interval_1046_Promoter_Mrps9	Mrps9	NA	NA	NA	Fezf2_R1_peak_155	Fezf2_R2_peak_290	NA	NA	NA	NA
Interval_1047	chr1	42875410	42878132	Enhancer	Mrps9	Interval_1047_Enhancer_Mrps9	Mrps9	NA	NA	NA	NA	NA	NA	NA	NA	NA
Interval_1048	chr1	42914948	42915458	Other	Gpr45	Interval_1048_Other_Gpr45	Gpr45	NA	NA	NA	NA	Fezf2_R2_peak_291	NA	NA	NA	Lhx2_chip_R2_peak_410
Interval_1049	chr1	42923982	42924495	Enhancer	Gpr45	Interval_1049_Enhancer_Gpr45	Gpr45	NA	NA	NA	NA	NA	NA	NA	NA	NA
Interval_1050	chr1	42951016	42951403	Other	Gpr45	Interval_1050_Other_Gpr45	Gpr45	NA	NA	NA	NA	NA	NA	NA	NA	NA
Interval_1051	chr1	42952349	42953686	Promoter	Gpr45	Interval_1051_Promoter_Gpr45	Gpr45	NA	NA	NA	Fezf2_R1_peak_156	Fezf2_R2_peak_292	RORgt_R1_peak_357	NA	NA	NA
Interval_1052	chr1	43006009	43006454	Other	Gpr45	Interval_1052_Other_Gpr45	Gpr45	NA	NA	NA	NA	NA	NA	NA	NA	NA
Interval_1053	chr1	43040838	43041305	Other	Tgfbrap1	Interval_1053_Other_Tgfbrap1	Tgfbrap1	NA	NA	NA	NA	NA	NA	NA	NA	NA
Interval_1054	chr1	43042145	43042750	Other	Tgfbrap1	Interval_1054_Other_Tgfbrap1	Tgfbrap1	NA	NA	NA	NA	NA	NA	NA	NA	NA
Interval_1055	chr1	43047018	43049678	Enhancer	Tgfbrap1	Interval_1055_Enhancer_Tgfbrap1	Tgfbrap1	Interval_1104_Enhancer_Tgfbrap1	NA	NA	NA	NA	NA	NA	NA	NA
Interval_1056	chr1	43065851	43066380	Other	Tgfbrap1	Interval_1056_Other_Tgfbrap1	Tgfbrap1	NA	NA	NA	NA	Fezf2_R2_peak_293	NA	NA	NA	NA
Interval_1057	chr1	43078707	43079156	Other	Tgfbrap1	Interval_1057_Other_Tgfbrap1	Tgfbrap1	NA	NA	NA	NA	NA	NA	NA	NA	NA
Interval_1058	chr1	43091359	43093215	Promoter	Tgfbrap1	Interval_1058_Promoter_Tgfbrap1	Tgfbrap1	NA	NA	NA	Fezf2_R1_peak_157	Fezf2_R2_peak_294	NA	NA	NA	NA
Interval_1059	chr1	43098150	43099197	Promoter	AI597479	Interval_1059_Promoter_AI597479	AI597479	NA	NA	NA	Fezf2_R1_peak_158	Fezf2_R2_peak_295	NA	RORgt_R2_peak_365	NA	NA
Interval_1060	chr1	43127994	43128449	Other	AI597479/Fhl2	Interval_1060_Other_AI597479/Fhl2	AI597479	NA	NA	NA	NA	NA	NA	NA	NA	NA
Interval_1061	chr1	43139666	43140057	Other	AI597479/Fhl2	Interval_1061_Other_AI597479/Fhl2	AI597479	NA	NA	NA	NA	NA	NA	NA	NA	NA
Interval_1062	chr1	43141438	43141738	Enhancer	AI597479/Fhl2	Interval_1062_Enhancer_AI597479/Fhl2	AI597479	NA	NA	NA	NA	NA	NA	NA	NA	NA
Interval_1063	chr1	43150456	43151220	Other	Fhl2	Interval_1063_Other_Fhl2	Fhl2	NA	NA	NA	NA	NA	NA	NA	NA	NA
Interval_1064	chr1	43163384	43164649	Promoter	Fhl2	Interval_1064_Promoter_Fhl2	Fhl2	NA	NA	NA	Fezf2_R1_peak_159	Fezf2_R2_peak_297	RORgt_R1_peak_361	NA	NA	NA
Interval_1065	chr1	43215959	43216312	Other	Fhl2	Interval_1065_Other_Fhl2	Fhl2	NA	NA	NA	NA	NA	NA	NA	NA	NA
Interval_1066	chr1	43237249	43237703	Enhancer	Fhl2	Interval_1066_Enhancer_Fhl2	Fhl2	NA	NA	NA	NA	NA	NA	NA	NA	NA
Interval_1067	chr1	43259912	43260599	Other	Fhl2	Interval_1067_Other_Fhl2	Fhl2	NA	NA	NA	NA	NA	NA	NA	NA	NA
Interval_1068	chr1	43264338	43264631	Other	Fhl2	Interval_1068_Other_Fhl2	Fhl2	NA	NA	NA	NA	NA	NA	NA	NA	NA
Interval_1069	chr1	43285505	43286297	Other	Fhl2	Interval_1069_Other_Fhl2	Fhl2	Interval_1119_Other_Fhl2	NA	NA	NA	NA	NA	NA	NA	NA
Interval_1070	chr1	43299363	43300116	Other	Fhl2	Interval_1070_Other_Fhl2	Fhl2	NA	NA	NA	NA	NA	NA	NA	NA	NA
Interval_1071	chr1	43301853	43302308	Promoter	Fhl2	Interval_1071_Promoter_Fhl2	Fhl2	NA	NA	NA	NA	NA	NA	NA	NA	NA
Interval_1072	chr1	43304715	43305536	Other	Fhl2	Interval_1072_Other_Fhl2	Fhl2	NA	NA	NA	NA	NA	NA	NA	NA	NA
Interval_1073	chr1	43311071	43311451	Enhancer	Fhl2	Interval_1073_Enhancer_Fhl2	Fhl2	NA	NA	NA	NA	Fezf2_R2_peak_298	RORgt_R1_peak_368	RORgt_R2_peak_375	NA	NA
Interval_1074	chr1	43316898	43318095	Enhancer	Fhl2	Interval_1074_Enhancer_Fhl2	Fhl2	NA	NA	NA	NA	NA	NA	NA	NA	NA
Interval_1075	chr1	43323665	43324487	Other	Nck2	Interval_1075_Other_Nck2	Nck2	NA	NA	NA	NA	NA	NA	NA	NA	NA
Interval_1076	chr1	43337288	43338834	Other	Nck2	Interval_1076_Other_Nck2	Nck2	NA	NA	NA	NA	Fezf2_R2_peak_299	NA	NA	NA	NA
Interval_1077	chr1	43358026	43358765	Other	Nck2	Interval_1077_Other_Nck2	Nck2	Interval_1128_Other_Nck2	NA	NA	NA	Fezf2_R2_peak_300	NA	NA	NA	NA
Interval_1078	chr1	43360378	43361930	Other	Nck2	Interval_1078_Other_Nck2	Nck2	NA	NA	NA	NA	NA	RORgt_R1_peak_369	RORgt_R2_peak_376	NA	NA
Interval_1079	chr1	43396018	43397157	Enhancer	Nck2	Interval_1079_Enhancer_Nck2	Nck2	NA	NA	NA	NA	NA	NA	NA	NA	NA
Interval_1080	chr1	43411750	43412378	Other	Nck2	Interval_1080_Other_Nck2	Nck2	NA	NA	NA	NA	NA	NA	NA	NA	NA
Interval_1081	chr1	43413281	43413682	Other	Nck2	Interval_1081_Other_Nck2	Nck2	NA	NA	NA	NA	NA	NA	NA	NA	NA
Interval_1082	chr1	43422805	43423297	Enhancer	Nck2	Interval_1082_Enhancer_Nck2	Nck2	NA	NA	NA	NA	NA	NA	NA	NA	NA
Interval_1083	chr1	43426437	43427071	Enhancer	Nck2	Interval_1083_Enhancer_Nck2	Nck2	NA	NA	NA	NA	NA	NA	NA	NA	NA
Interval_1084	chr1	43445065	43447279	Promoter	Nck2	Interval_1084_Promoter_Nck2	Nck2	NA	NA	NA	Fezf2_R1_peak_160	Fezf2_R2_peak_301	RORgt_R1_peak_374	RORgt_R2_peak_380	NA	NA
Interval_1085	chr1	43452523	43453967	Enhancer	Nck2	Interval_1085_Enhancer_Nck2	Nck2	NA	NA	NA	NA	NA	NA	NA	NA	NA
Interval_1086	chr1	43467416	43469182	Enhancer	Nck2	Interval_1086_Enhancer_Nck2	Nck2	Interval_1135_Enhancer_Nck2	NA	NA	NA	NA	RORgt_R1_peak_377/RORgt_R1_peak_378	RORgt_R2_peak_386/RORgt_R2_peak_387	NA	NA
Interval_1087	chr1	43474171	43475136	Enhancer	Nck2	Interval_1087_Enhancer_Nck2	Nck2	Interval_1136_Enhancer_Nck2	NA	NA	NA	NA	RORgt_R1_peak_379	RORgt_R2_peak_388	Lhx2_chip_R1_peak_127	Lhx2_chip_R2_peak_424
Interval_1088	chr1	43489460	43489974	Enhancer	Nck2	Interval_1088_Enhancer_Nck2	Nck2	NA	NA	NA	NA	NA	NA	NA	NA	NA
Interval_1089	chr1	43497897	43498506	Enhancer	Nck2	Interval_1089_Enhancer_Nck2	Nck2	NA	NA	NA	NA	Fezf2_R2_peak_302	NA	NA	NA	NA
Interval_1090	chr1	43503429	43505174	Enhancer	Nck2	Interval_1090_Enhancer_Nck2	Nck2	NA	NA	NA	NA	NA	NA	NA	NA	NA
Interval_1091	chr1	43514369	43514878	Other	Nck2	Interval_1091_Other_Nck2	Nck2	NA	NA	NA	NA	NA	NA	NA	NA	NA
Interval_1092	chr1	43530378	43531547	Enhancer	Nck2	Interval_1092_Enhancer_Nck2	Nck2	NA	NA	NA	NA	NA	NA	NA	NA	NA
Interval_1093	chr1	43535182	43536000	Enhancer	Nck2	Interval_1093_Enhancer_Nck2	Nck2	NA	NA	NA	NA	NA	NA	NA	NA	NA
Interval_1094	chr1	43554249	43555015	Other	Nck2	Interval_1094_Other_Nck2	NA	Interval_1140_Other_Nck2	NA	NA	NA	NA	NA	NA	NA	NA
Interval_1095	chr1	43569315	43569629	Other	Nck2	Interval_1095_Other_Nck2	NA	NA	NA	NA	NA	NA	NA	NA	NA	NA
Interval_1096	chr1	43583512	43584130	Other	Nck2	Interval_1096_Other_Nck2	NA	NA	NA	NA	NA	NA	NA	NA	NA	NA
Interval_1097	chr1	43590689	43591188	Enhancer	1500015O10Rik	Interval_1097_Enhancer_1500015O10Rik	1500015O10Rik	NA	NA	NA	NA	NA	NA	NA	NA	NA
Interval_1098	chr1	43615793	43616720	Enhancer	1500015O10Rik	Interval_1098_Enhancer_1500015O10Rik	1500015O10Rik	NA	NA	NA	NA	NA	NA	NA	NA	NA
Interval_1099	chr1	43630839	43631707	Other	1500015O10Rik	Interval_1099_Other_1500015O10Rik	1500015O10Rik	Interval_1147_Other_1500015O10Rik	NA	NA	NA	NA	NA	NA	NA	NA
Interval_1100	chr1	43633271	43633847	Enhancer	1500015O10Rik	Interval_1100_Enhancer_1500015O10Rik	1500015O10Rik	NA	NA	NA	NA	NA	NA	NA	NA	NA
Interval_1101	chr1	43670774	43671129	Other	1500015O10Rik	Interval_1101_Other_1500015O10Rik	1500015O10Rik	NA	NA	NA	NA	NA	NA	NA	NA	NA
Interval_1102	chr1	43694369	43695574	Enhancer	1500015O10Rik	Interval_1102_Enhancer_1500015O10Rik	1500015O10Rik	NA	NA	NA	NA	Fezf2_R2_peak_303	NA	NA	NA	NA
Interval_1103	chr1	43698425	43699255	Enhancer	1500015O10Rik	Interval_1103_Enhancer_1500015O10Rik	1500015O10Rik	NA	NA	NA	NA	Fezf2_R2_peak_304	NA	NA	NA	NA
Interval_1104	chr1	43714476	43715279	Other	1500015O10Rik	Interval_1104_Other_1500015O10Rik	1500015O10Rik	NA	NA	NA	NA	NA	NA	NA	NA	NA
Interval_1105	chr1	43716276	43716546	Other	1500015O10Rik	Interval_1105_Other_1500015O10Rik	1500015O10Rik	NA	NA	NA	NA	NA	NA	NA	NA	NA
Interval_1106	chr1	43729812	43731175	Promoter	1500015O10Rik	Interval_1106_Promoter_1500015O10Rik	1500015O10Rik	NA	NA	NA	NA	Fezf2_R2_peak_305	NA	NA	NA	NA
Interval_1107	chr1	43760269	43760723	Other	1500015O10Rik	Interval_1107_Other_1500015O10Rik	1500015O10Rik	NA	NA	NA	NA	NA	NA	NA	NA	Lhx2_chip_R2_peak_425
Interval_1108	chr1	43766543	43766920	Other	1500015O10Rik	Interval_1108_Other_1500015O10Rik	1500015O10Rik	NA	NA	NA	NA	NA	RORgt_R1_peak_391	RORgt_R2_peak_398	NA	NA
Interval_1109	chr1	43768563	43768873	Enhancer	1500015O10Rik	Interval_1109_Enhancer_1500015O10Rik	1500015O10Rik	NA	NA	NA	NA	NA	RORgt_R1_peak_393	RORgt_R2_peak_400	NA	NA
Interval_1110	chr1	43818907	43819594	Enhancer	Uxs1	Interval_1110_Enhancer_Uxs1	Uxs1	NA	NA	NA	NA	NA	RORgt_R1_peak_395	RORgt_R2_peak_401	NA	NA
Interval_1111	chr1	43826997	43828481	Promoter	Uxs1	Interval_1111_Promoter_Uxs1	Uxs1	NA	NA	NA	Fezf2_R1_peak_161	Fezf2_R2_peak_307	NA	RORgt_R2_peak_402/RORgt_R2_peak_403	NA	NA
Interval_1112	chr1	43862558	43863026	Other	Uxs1	Interval_1112_Other_Uxs1	Uxs1	NA	NA	NA	NA	NA	NA	NA	NA	NA
Interval_1113	chr1	43898747	43899810	Other	Tpp2	Interval_1113_Other_Tpp2	Tpp2	NA	NA	NA	NA	NA	NA	NA	NA	NA
Interval_1114	chr1	43902737	43903194	Promoter	Tpp2	Interval_1114_Promoter_Tpp2	Tpp2	NA	NA	NA	NA	NA	NA	NA	NA	NA
Interval_1115	chr1	43933217	43934636	Promoter	Tpp2	Interval_1115_Promoter_Tpp2	Tpp2	NA	NA	NA	Fezf2_R1_peak_162	Fezf2_R2_peak_308	RORgt_R1_peak_398/RORgt_R1_peak_399	RORgt_R2_peak_406	NA	NA
Interval_1116	chr1	43969277	43969979	Other	Tpp2	Interval_1116_Other_Tpp2	Tpp2	NA	NA	NA	NA	NA	RORgt_R1_peak_400	NA	NA	NA
Interval_1117	chr1	44041895	44042788	Enhancer	Mettl21c	Interval_1117_Enhancer_Mettl21c	Mettl21c	NA	NA	NA	NA	Fezf2_R2_peak_309	RORgt_R1_peak_402	RORgt_R2_peak_409	NA	NA
Interval_1118	chr1	44101655	44103081	Promoter	Tex30	Interval_1118_Promoter_Tex30	Tex30	NA	NA	NA	Fezf2_R1_peak_163	Fezf2_R2_peak_310	RORgt_R1_peak_404	RORgt_R2_peak_411	NA	NA
Interval_1119	chr1	44118204	44120248	Promoter	Bivm	Interval_1119_Promoter_Bivm	Bivm	NA	NA	NA	Fezf2_R1_peak_164/Fezf2_R1_peak_165	Fezf2_R2_peak_311	RORgt_R1_peak_405	RORgt_R2_peak_412/RORgt_R2_peak_414/RORgt_R2_peak_413	NA	NA
Interval_1120	chr1	44147267	44148825	Promoter	Ercc5	Interval_1120_Promoter_Ercc5	Ercc5	NA	NA	NA	Fezf2_R1_peak_166	Fezf2_R2_peak_312	RORgt_R1_peak_406	RORgt_R2_peak_415	NA	NA
Interval_1121	chr1	44154972	44155838	Other	Ercc5/Mettl21e	Interval_1121_Other_Ercc5/Mettl21e	Ercc5	NA	NA	NA	NA	NA	NA	NA	NA	NA
Interval_1122	chr1	44228642	44229360	Enhancer	Mettl21e/4930521E06Rik	Interval_1122_Enhancer_Mettl21e/4930521E06Rik	Mettl21e	NA	NA	NA	NA	NA	NA	NA	NA	NA
Interval_1123	chr1	44551326	44553645	Promoter	Gulp1	Interval_1123_Promoter_Gulp1	Gulp1	NA	NA	NA	Fezf2_R1_peak_167	Fezf2_R2_peak_313/Fezf2_R2_peak_314	NA	NA	NA	NA
Interval_1124	chr1	44584683	44585601	Enhancer	Gulp1/Col3a1/Col5a2	Interval_1124_Enhancer_Gulp1/Col3a1/Col5a2	Gulp1	NA	NA	NA	NA	NA	NA	NA	NA	NA
Interval_1125	chr1	44591330	44592071	Other	Gulp1/Col3a1/Col5a2	Interval_1125_Other_Gulp1/Col3a1/Col5a2	Gulp1	NA	NA	NA	NA	NA	NA	NA	NA	NA
Interval_1126	chr1	44630324	44630612	Other	Gulp1/Col3a1/Col5a2	Interval_1126_Other_Gulp1/Col3a1/Col5a2	Gulp1	NA	NA	NA	NA	NA	NA	NA	NA	NA
Interval_1127	chr1	44745913	44746456	Other	4930521E06Rik/Col3a1/Col5a2	Interval_1127_Other_4930521E06Rik/Col3a1/Col5a2	4930521E06Rik	NA	NA	NA	NA	NA	NA	NA	NA	NA
Interval_1128	chr1	45020681	45022922	Enhancer	4930521E06Rik/Col3a1/Col5a2	Interval_1128_Enhancer_4930521E06Rik/Col3a1/Col5a2	4930521E06Rik	NA	NA	NA	NA	NA	NA	NA	NA	NA
Interval_1129	chr1	45031418	45032143	Enhancer	Col3a1/Col5a2/4930521E06Rik	Interval_1129_Enhancer_Col3a1/Col5a2/4930521E06Rik	Col3a1	NA	NA	NA	NA	NA	NA	NA	NA	NA
Interval_1130	chr1	45051490	45052322	Other	Col3a1/Col5a2/4930521E06Rik	Interval_1130_Other_Col3a1/Col5a2/4930521E06Rik	Col3a1	NA	NA	NA	NA	NA	NA	NA	NA	NA
Interval_1131	chr1	45090936	45091509	Other	Col3a1/Col5a2	Interval_1131_Other_Col3a1/Col5a2	Col3a1	NA	NA	NA	NA	NA	NA	NA	NA	NA
Interval_1132	chr1	45312348	45314318	Promoter	Col3a1	Interval_1132_Promoter_Col3a1	Col3a1	NA	NA	NA	Fezf2_R1_peak_168	Fezf2_R2_peak_315	NA	NA	NA	NA
Interval_1133	chr1	45431534	45432044	Other	Col5a2	Interval_1133_Other_Col5a2	Col5a2	NA	NA	NA	NA	Fezf2_R2_peak_316	NA	NA	NA	NA
Interval_1134	chr1	45501620	45503409	Promoter	Col5a2	Interval_1134_Promoter_Col5a2	Col5a2	NA	NA	NA	NA	NA	NA	NA	NA	NA
Interval_1135	chr1	45627609	45628074	Other	Col5a2	Interval_1135_Other_Col5a2	Col5a2	NA	NA	NA	NA	NA	NA	NA	NA	NA
Interval_1136	chr1	45672867	45673364	Other	Wdr75	Interval_1136_Other_Wdr75	Wdr75	NA	NA	NA	NA	NA	NA	NA	NA	NA
Interval_1137	chr1	45723062	45723983	Other	Wdr75	Interval_1137_Other_Wdr75	Wdr75	Interval_1180_Other_Wdr75	NA	NA	NA	NA	NA	NA	NA	NA
Interval_1138	chr1	45765924	45768273	Other	Wdr75	Interval_1138_Other_Wdr75	Wdr75	Interval_1181_Other_Wdr75	NA	NA	NA	NA	NA	NA	NA	NA
Interval_1139	chr1	45794880	45795919	Promoter	Wdr75	Interval_1139_Promoter_Wdr75	Wdr75	NA	NA	NA	Fezf2_R1_peak_169	Fezf2_R2_peak_317	RORgt_R1_peak_408	RORgt_R2_peak_416	NA	NA
Interval_1140	chr1	45821621	45822249	Other	Wdr75	Interval_1140_Other_Wdr75	Wdr75	NA	NA	NA	NA	NA	NA	NA	NA	NA
Interval_1141	chr1	45826760	45827516	Other	Wdr75	Interval_1141_Other_Wdr75	Wdr75	NA	NA	NA	NA	NA	NA	NA	NA	NA
Interval_1142	chr1	45837452	45838447	Enhancer	Wdr75/Slc40a1	Interval_1142_Enhancer_Wdr75/Slc40a1	Wdr75	NA	NA	NA	NA	Fezf2_R2_peak_320	NA	NA	NA	NA
Interval_1143	chr1	45859683	45860597	Other	Wdr75/Slc40a1	Interval_1143_Other_Wdr75/Slc40a1	Wdr75	NA	NA	NA	NA	NA	NA	NA	NA	NA
Interval_1144	chr1	45868311	45869019	Other	Slc40a1	Interval_1144_Other_Slc40a1	Slc40a1	NA	NA	NA	NA	NA	NA	NA	NA	NA
Interval_1145	chr1	45905896	45906289	Other	Slc40a1	Interval_1145_Other_Slc40a1	Slc40a1	NA	NA	NA	NA	NA	NA	NA	NA	NA
Interval_1146	chr1	45913341	45913950	Other	Slc40a1	Interval_1146_Other_Slc40a1	Slc40a1	NA	NA	NA	NA	NA	NA	NA	NA	NA
Interval_1147	chr1	45925179	45926524	Promoter	Slc40a1	Interval_1147_Promoter_Slc40a1	Slc40a1	NA	NA	NA	Fezf2_R1_peak_170	Fezf2_R2_peak_321	NA	NA	NA	NA
Interval_1148	chr1	46035173	46035562	Other	Stk-ps2	Interval_1148_Other_Stk-ps2	Stk-ps2	NA	NA	NA	NA	NA	NA	NA	NA	NA
Interval_1149	chr1	46066273	46067660	Promoter	Dnah7b	Interval_1149_Promoter_Dnah7b	Dnah7b	NA	NA	NA	Fezf2_R1_peak_171	Fezf2_R2_peak_322	NA	NA	NA	NA
Interval_1150	chr1	46230344	46231324	Other	Dnah7b	Interval_1150_Other_Dnah7b	NA	Interval_1193_Other_Dnah7b	NA	NA	NA	NA	NA	NA	NA	NA
Interval_1151	chr1	46385386	46385838	Other	Dnah7c/Dnahc7b	Interval_1151_Other_Dnah7c/Dnahc7b	Dnah7c	NA	NA	NA	NA	NA	NA	NA	NA	NA
Interval_1152	chr1	46408561	46409140	Other	Dnah7c/Dnahc7b	Interval_1152_Other_Dnah7c/Dnahc7b	Dnah7c	NA	NA	NA	NA	NA	NA	NA	NA	NA
Interval_1153	chr1	46418557	46419095	Other	Dnah7c/Dnahc7b	Interval_1153_Other_Dnah7c/Dnahc7b	Dnah7c	NA	NA	NA	NA	NA	NA	NA	NA	NA
Interval_1154	chr1	46798136	46798625	Other	Slc39a10	Interval_1154_Other_Slc39a10	NA	NA	NA	NA	NA	NA	NA	NA	NA	NA
Interval_1155	chr1	46829877	46831087	Enhancer	Slc39a10	Interval_1155_Enhancer_Slc39a10	Slc39a10	NA	NA	Interval_1199_Enhancer_Slc39a10	NA	Fezf2_R2_peak_323	NA	NA	Lhx2_chip_R1_peak_130	Lhx2_chip_R2_peak_440
Interval_1156	chr1	46845104	46845434	Enhancer	Slc39a10	Interval_1156_Enhancer_Slc39a10	Slc39a10	NA	NA	NA	NA	NA	NA	NA	NA	NA
Interval_1157	chr1	46852559	46854621	Promoter	Slc39a10	Interval_1157_Promoter_Slc39a10	Slc39a10	NA	NA	NA	Fezf2_R1_peak_172	Fezf2_R2_peak_325	RORgt_R1_peak_412	RORgt_R2_peak_418/RORgt_R2_peak_419	NA	NA
Interval_1158	chr1	46885235	46886501	Enhancer	Slc39a10	Interval_1158_Enhancer_Slc39a10	Slc39a10	NA	NA	NA	NA	NA	NA	NA	NA	NA
Interval_1159	chr1	46912556	46913123	Other	Slc39a10	Interval_1159_Other_Slc39a10	Slc39a10	NA	NA	NA	NA	NA	RORgt_R1_peak_416	RORgt_R2_peak_424	NA	NA
Interval_1160	chr1	46921809	46922240	Other	Slc39a10	Interval_1160_Other_Slc39a10	Slc39a10	NA	NA	NA	NA	NA	NA	NA	NA	NA
Interval_1161	chr1	46925081	46926281	Promoter	Slc39a10	Interval_1161_Promoter_Slc39a10	Slc39a10	NA	NA	NA	NA	NA	NA	NA	NA	NA
Interval_1162	chr1	46970130	46970962	Other	Slc39a10	Interval_1162_Other_Slc39a10	Slc39a10	NA	NA	NA	NA	Fezf2_R2_peak_326	NA	NA	NA	NA
Interval_1163	chr1	47021326	47021678	Other	Slc39a10	Interval_1163_Other_Slc39a10	Slc39a10	NA	NA	NA	NA	NA	NA	NA	NA	NA
Interval_1164	chr1	47051122	47051569	Other	Slc39a10	Interval_1164_Other_Slc39a10	Slc39a10	NA	NA	NA	NA	NA	NA	NA	NA	NA
Interval_1165	chr1	47163624	47164646	Other	Slc39a10	Interval_1165_Other_Slc39a10	Slc39a10	Interval_1209_Other_Slc39a10	NA	NA	NA	NA	NA	NA	NA	NA
Interval_1166	chr1	49130794	49131438	Other	C230029F24Rik	Interval_1166_Other_C230029F24Rik	C230029F24Rik	NA	NA	NA	NA	NA	NA	NA	NA	NA
Interval_1167	chr1	49478455	49479276	Other	C230029F24Rik	Interval_1167_Other_C230029F24Rik	NA	NA	NA	NA	NA	NA	NA	NA	NA	NA
Interval_1168	chr1	50685252	50686579	Other	Tmeff2	Interval_1168_Other_Tmeff2	Tmeff2	NA	NA	NA	NA	NA	NA	NA	NA	NA
Interval_1169	chr1	50765672	50766069	Other	Tmeff2/Sdpr	Interval_1169_Other_Tmeff2/Sdpr	Tmeff2	NA	NA	NA	NA	NA	NA	NA	NA	NA
Interval_1170	chr1	50770204	50770616	Other	Tmeff2/Sdpr	Interval_1170_Other_Tmeff2/Sdpr	Tmeff2	NA	NA	NA	NA	NA	NA	NA	NA	NA
Interval_1171	chr1	50823220	50823596	Other	Tmeff2/Sdpr	Interval_1171_Other_Tmeff2/Sdpr	Tmeff2	NA	NA	NA	NA	NA	NA	NA	NA	NA
Interval_1172	chr1	50897226	50898375	Enhancer	Tmeff2/Sdpr	Interval_1172_Enhancer_Tmeff2/Sdpr	Tmeff2	NA	NA	NA	NA	NA	NA	NA	NA	NA
Interval_1173	chr1	50926516	50928185	Promoter	Tmeff2	Interval_1173_Promoter_Tmeff2	Tmeff2	NA	NA	NA	Fezf2_R1_peak_173	Fezf2_R2_peak_327	NA	NA	NA	NA
Interval_1174	chr1	50939667	50941268	Enhancer	Tmeff2/Sdpr/9330175M20Rik/Nabp1	Interval_1174_Enhancer_Tmeff2/Sdpr/9330175M20Rik/Nabp1	Tmeff2	NA	NA	NA	NA	NA	NA	NA	NA	NA
Interval_1175	chr1	50948672	50949335	Enhancer	Tmeff2/Sdpr/9330175M20Rik	Interval_1175_Enhancer_Tmeff2/Sdpr/9330175M20Rik	Tmeff2	NA	NA	NA	NA	NA	NA	NA	NA	NA
Interval_1176	chr1	50962427	50962931	Enhancer	Tmeff2/Sdpr/9330175M20Rik	Interval_1176_Enhancer_Tmeff2/Sdpr/9330175M20Rik	Tmeff2	NA	NA	NA	NA	NA	NA	NA	NA	NA
Interval_1177	chr1	50964878	50965665	Enhancer	Tmeff2/Sdpr/9330175M20Rik	Interval_1177_Enhancer_Tmeff2/Sdpr/9330175M20Rik	Tmeff2	NA	NA	NA	NA	NA	NA	NA	NA	NA
Interval_1178	chr1	50980584	50981254	Enhancer	Tmeff2/Sdpr/9330175M20Rik	Interval_1178_Enhancer_Tmeff2/Sdpr/9330175M20Rik	Tmeff2	NA	NA	NA	NA	NA	NA	NA	NA	NA
Interval_1179	chr1	51075826	51077168	Enhancer	Tmeff2/Sdpr	Interval_1179_Enhancer_Tmeff2/Sdpr	NA	NA	NA	NA	NA	NA	NA	NA	NA	NA
Interval_1180	chr1	51084214	51084657	Other	Tmeff2/Sdpr	Interval_1180_Other_Tmeff2/Sdpr	NA	NA	NA	NA	NA	NA	NA	NA	NA	NA
Interval_1181	chr1	51090351	51090738	Enhancer	Tmeff2/Sdpr	Interval_1181_Enhancer_Tmeff2/Sdpr	NA	NA	NA	NA	NA	NA	NA	NA	NA	NA
Interval_1182	chr1	51096305	51097733	Enhancer	Tmeff2/Sdpr	Interval_1182_Enhancer_Tmeff2/Sdpr	NA	NA	NA	NA	NA	Fezf2_R2_peak_328	NA	NA	NA	NA
Interval_1183	chr1	51106667	51107172	Other	Tmeff2/Sdpr	Interval_1183_Other_Tmeff2/Sdpr	NA	NA	NA	NA	NA	NA	NA	NA	NA	NA
Interval_1184	chr1	51114597	51115274	Enhancer	Cavin2/Sdpr	Interval_1184_Enhancer_Cavin2/Sdpr	Cavin2	NA	NA	NA	NA	NA	NA	NA	NA	NA
Interval_1185	chr1	51125704	51126546	Enhancer	Cavin2/Sdpr	Interval_1185_Enhancer_Cavin2/Sdpr	Cavin2	NA	NA	NA	NA	NA	NA	NA	NA	NA
Interval_1186	chr1	51145754	51146313	Other	Cavin2/Sdpr	Interval_1186_Other_Cavin2/Sdpr	Cavin2	NA	NA	NA	NA	NA	NA	NA	NA	NA
Interval_1187	chr1	51148327	51148723	Other	Cavin2/Sdpr	Interval_1187_Other_Cavin2/Sdpr	Cavin2	NA	NA	NA	NA	NA	NA	NA	NA	NA
Interval_1188	chr1	51151965	51152399	Other	Cavin2/Sdpr	Interval_1188_Other_Cavin2/Sdpr	Cavin2	NA	NA	NA	NA	NA	NA	NA	NA	NA
Interval_1189	chr1	51169631	51170123	Other	Cavin2/Sdpr	Interval_1189_Other_Cavin2/Sdpr	Cavin2	NA	NA	NA	NA	NA	NA	NA	NA	NA
Interval_1190	chr1	51191595	51192191	Enhancer	Cavin2/Sdpr	Interval_1190_Enhancer_Cavin2/Sdpr	Cavin2	NA	NA	NA	NA	NA	NA	NA	NA	NA
Interval_1191	chr1	51215907	51217512	Enhancer	Cavin2/Sdpr	Interval_1191_Enhancer_Cavin2/Sdpr	Cavin2	NA	NA	NA	NA	NA	NA	NA	Lhx2_chip_R1_peak_136	Lhx2_chip_R2_peak_463
Interval_1192	chr1	51265163	51266203	Enhancer	Cavin2/Sdpr	Interval_1192_Enhancer_Cavin2/Sdpr	Cavin2	NA	NA	NA	NA	NA	NA	NA	NA	NA
Interval_1193	chr1	51268193	51268522	Other	Cavin2/Sdpr	Interval_1193_Other_Cavin2/Sdpr	Cavin2	NA	NA	NA	NA	NA	NA	NA	NA	NA
Interval_1194	chr1	51272755	51273274	Enhancer	Cavin2/Sdpr	Interval_1194_Enhancer_Cavin2/Sdpr	Cavin2	NA	NA	NA	NA	Fezf2_R2_peak_330	NA	NA	NA	NA
Interval_1195	chr1	51288727	51291036	Promoter	Cavin2	Interval_1195_Promoter_Cavin2	Cavin2	NA	NA	NA	NA	NA	NA	NA	NA	NA
Interval_1196	chr1	51315327	51316478	Other	9330175M20Rik/Tmeff2	Interval_1196_Other_9330175M20Rik/Tmeff2	9330175M20Rik	NA	NA	NA	NA	NA	NA	NA	NA	NA
Interval_1197	chr1	51323577	51324105	Other	9330175M20Rik/Tmeff2	Interval_1197_Other_9330175M20Rik/Tmeff2	9330175M20Rik	NA	NA	NA	NA	NA	NA	NA	NA	NA
Interval_1198	chr1	51333224	51334615	Promoter	9330175M20Rik	Interval_1198_Promoter_9330175M20Rik	9330175M20Rik	NA	NA	NA	NA	Fezf2_R2_peak_331	NA	NA	NA	NA
Interval_1199	chr1	51344130	51344664	Other	9330175M20Rik	Interval_1199_Other_9330175M20Rik	9330175M20Rik	NA	NA	NA	NA	Fezf2_R2_peak_332	NA	NA	NA	NA
Interval_1200	chr1	51349402	51349809	Enhancer	9330175M20Rik	Interval_1200_Enhancer_9330175M20Rik	9330175M20Rik	NA	NA	NA	NA	NA	NA	NA	NA	NA
Interval_1201	chr1	51371377	51371728	Other	9330175M20Rik	Interval_1201_Other_9330175M20Rik	9330175M20Rik	NA	NA	NA	NA	NA	NA	NA	NA	NA
Interval_1202	chr1	51387405	51387718	Other	9330175M20Rik	Interval_1202_Other_9330175M20Rik	9330175M20Rik	NA	NA	NA	NA	NA	NA	NA	NA	NA
Interval_1203	chr1	51401803	51402414	Enhancer	9330175M20Rik	Interval_1203_Enhancer_9330175M20Rik	9330175M20Rik	NA	NA	NA	NA	NA	NA	NA	NA	NA
Interval_1204	chr1	51448929	51451417	Enhancer	Nabp1	Interval_1204_Enhancer_Nabp1	Nabp1	NA	NA	NA	NA	NA	RORgt_R1_peak_418	RORgt_R2_peak_426	NA	NA
Interval_1205	chr1	51468079	51468555	Other	Nabp1/Tmeff2	Interval_1205_Other_Nabp1/Tmeff2	Nabp1	NA	NA	NA	NA	NA	NA	NA	NA	NA
Interval_1206	chr1	51477698	51478980	Promoter	Nabp1	Interval_1206_Promoter_Nabp1	Nabp1	NA	NA	NA	Fezf2_R1_peak_174	Fezf2_R2_peak_333	RORgt_R1_peak_420	RORgt_R2_peak_429	NA	NA
Interval_1207	chr1	51508841	51509682	Other	Nabp1	Interval_1207_Other_Nabp1	Nabp1	NA	NA	NA	NA	NA	RORgt_R1_peak_425	RORgt_R2_peak_433/RORgt_R2_peak_432	NA	NA
Interval_1208	chr1	51512600	51513604	Other	Nabp1	Interval_1208_Other_Nabp1	Nabp1	NA	NA	NA	NA	NA	RORgt_R1_peak_426	RORgt_R2_peak_434	NA	NA
Interval_1209	chr1	51514879	51515881	Enhancer	Nabp1	Interval_1209_Enhancer_Nabp1	Nabp1	Interval_1251_Enhancer_Nabp1	NA	NA	NA	NA	RORgt_R1_peak_427	RORgt_R2_peak_435	NA	NA
Interval_1210	chr1	51530253	51530768	Other	Nabp1	Interval_1210_Other_Nabp1	Nabp1	NA	NA	NA	NA	NA	NA	NA	NA	NA
Interval_1211	chr1	51594660	51595044	Enhancer	Gm17767/Nabp1/Tmeff2	Interval_1211_Enhancer_Gm17767/Nabp1/Tmeff2	Gm17767	NA	NA	NA	NA	NA	NA	NA	NA	NA
Interval_1212	chr1	51596706	51597412	Promoter	Gm17767	Interval_1212_Promoter_Gm17767	Gm17767	NA	NA	NA	NA	Fezf2_R2_peak_334	RORgt_R1_peak_438	RORgt_R2_peak_446	NA	NA
Interval_1213	chr1	51606917	51608326	Enhancer	Gm17767/Nabp1/Tmeff2	Interval_1213_Enhancer_Gm17767/Nabp1/Tmeff2	Gm17767	Interval_1255_Enhancer_Gm17767/Nabp1/Tmeff2	NA	NA	NA	NA	NA	NA	Lhx2_chip_R1_peak_138	Lhx2_chip_R2_peak_470
Interval_1214	chr1	51609126	51609624	Other	Gm17767/Nabp1/Tmeff2	Interval_1214_Other_Gm17767/Nabp1/Tmeff2	Gm17767	NA	NA	NA	NA	NA	NA	NA	NA	NA
Interval_1215	chr1	51615132	51618189	Enhancer	Gm17767/Nabp1/Tmeff2	Interval_1215_Enhancer_Gm17767/Nabp1/Tmeff2	Gm17767	NA	NA	NA	NA	Fezf2_R2_peak_335	NA	NA	Lhx2_chip_R1_peak_139	Lhx2_chip_R2_peak_471
Interval_1216	chr1	51628403	51629120	Enhancer	Gm17767/Nabp1/Stat4	Interval_1216_Enhancer_Gm17767/Nabp1/Stat4	Gm17767	NA	NA	NA	NA	NA	NA	NA	NA	NA
Interval_1217	chr1	51636712	51637173	Enhancer	Gm17767/Nabp1/Stat4	Interval_1217_Enhancer_Gm17767/Nabp1/Stat4	Gm17767	NA	NA	NA	NA	Fezf2_R2_peak_336	NA	NA	NA	NA
Interval_1218	chr1	51643605	51644673	Enhancer	Gm17767/Myo1b/Stat4	Interval_1218_Enhancer_Gm17767/Myo1b/Stat4	Gm17767	NA	NA	NA	NA	Fezf2_R2_peak_337	NA	NA	NA	Lhx2_chip_R2_peak_477
Interval_1219	chr1	51650104	51650577	Enhancer	Gm17767/Myo1b/Stat4	Interval_1219_Enhancer_Gm17767/Myo1b/Stat4	Gm17767	NA	NA	NA	NA	NA	NA	NA	Lhx2_chip_R1_peak_142	Lhx2_chip_R2_peak_478
Interval_1220	chr1	51689303	51691640	Enhancer	Gm17767/Myo1b	Interval_1220_Enhancer_Gm17767/Myo1b	Gm17767	NA	NA	NA	NA	NA	NA	NA	NA	NA
Interval_1221	chr1	51697094	51697861	Enhancer	Gm17767/Myo1b	Interval_1221_Enhancer_Gm17767/Myo1b	Gm17767	NA	NA	NA	NA	NA	NA	NA	NA	NA
Interval_1222	chr1	51720009	51720724	Enhancer	Gm17767	Interval_1222_Enhancer_Gm17767	Gm17767	NA	NA	NA	NA	NA	NA	NA	NA	NA
Interval_1223	chr1	51743519	51744291	Other	Gm17767	Interval_1223_Other_Gm17767	Gm17767	NA	NA	NA	NA	NA	NA	NA	NA	NA
Interval_1224	chr1	51747722	51748602	Other	Gm17767/Myo1b	Interval_1224_Other_Gm17767/Myo1b	Gm17767	NA	NA	NA	NA	NA	NA	NA	NA	Lhx2_chip_R2_peak_482/Lhx2_chip_R2_peak_481
Interval_1225	chr1	51758585	51759042	Enhancer	Myo1b	Interval_1225_Enhancer_Myo1b	NA	NA	NA	NA	NA	NA	NA	NA	NA	Lhx2_chip_R2_peak_486
Interval_1226	chr1	51760750	51762254	Other	Myo1b	Interval_1226_Other_Myo1b	NA	NA	NA	NA	NA	NA	NA	NA	NA	NA
Interval_1227	chr1	51770015	51771487	Other	Myo1b	Interval_1227_Other_Myo1b	NA	NA	NA	NA	NA	NA	NA	NA	NA	NA
Interval_1228	chr1	51780593	51782575	Other	Myo1b	Interval_1228_Other_Myo1b	NA	NA	NA	NA	NA	NA	NA	NA	NA	NA
Interval_1229	chr1	51789342	51789720	Other	Myo1b	Interval_1229_Other_Myo1b	NA	NA	NA	NA	NA	NA	NA	NA	NA	NA
Interval_1230	chr1	51796000	51796411	Other	Myo1b	Interval_1230_Other_Myo1b	NA	NA	NA	NA	NA	NA	NA	NA	NA	NA
Interval_1231	chr1	51821181	51822530	Enhancer	Myo1b	Interval_1231_Enhancer_Myo1b	Myo1b	NA	NA	NA	NA	NA	RORgt_R1_peak_440	RORgt_R2_peak_448	NA	NA
Interval_1232	chr1	51847559	51849888	Enhancer	Myo1b	Interval_1232_Enhancer_Myo1b	Myo1b	NA	NA	NA	NA	NA	NA	NA	NA	NA
Interval_1233	chr1	51855256	51856242	Enhancer	Myo1b	Interval_1233_Enhancer_Myo1b	Myo1b	NA	NA	NA	NA	NA	NA	NA	NA	NA
Interval_1234	chr1	51878711	51880182	Enhancer	Myo1b	Interval_1234_Enhancer_Myo1b	Myo1b	NA	NA	NA	Fezf2_R1_peak_175	NA	NA	NA	NA	NA
Interval_1235	chr1	51887372	51888086	Other	Myo1b	Interval_1235_Other_Myo1b	Myo1b	NA	NA	NA	NA	NA	NA	NA	NA	NA
Interval_1236	chr1	51893625	51894365	Other	Myo1b	Interval_1236_Other_Myo1b	Myo1b	NA	NA	NA	NA	NA	NA	NA	NA	NA
Interval_1237	chr1	51907318	51907993	Enhancer	Myo1b	Interval_1237_Enhancer_Myo1b	Myo1b	NA	NA	NA	NA	NA	NA	NA	NA	NA
Interval_1238	chr1	51911265	51911621	Enhancer	Myo1b	Interval_1238_Enhancer_Myo1b	Myo1b	NA	NA	NA	NA	NA	NA	NA	NA	NA
Interval_1239	chr1	51914925	51916243	Promoter	Myo1b	Interval_1239_Promoter_Myo1b	Myo1b	NA	NA	NA	Fezf2_R1_peak_176	Fezf2_R2_peak_338	NA	NA	Lhx2_chip_R1_peak_144	Lhx2_chip_R2_peak_491
Interval_1240	chr1	51929794	51930514	Other	Myo1b	Interval_1240_Other_Myo1b	Myo1b	NA	NA	NA	NA	NA	NA	NA	NA	NA
Interval_1241	chr1	51934768	51937196	Other	Myo1b	Interval_1241_Other_Myo1b	Myo1b	NA	NA	NA	NA	NA	NA	RORgt_R2_peak_449	NA	NA
Interval_1242	chr1	51943435	51945021	Other	Myo1b	Interval_1242_Other_Myo1b	Myo1b	NA	NA	NA	NA	NA	NA	NA	NA	NA
Interval_1243	chr1	51969183	51970447	Other	Stat4	Interval_1243_Other_Stat4	Stat4	NA	NA	NA	NA	NA	RORgt_R1_peak_441	NA	NA	NA
Interval_1244	chr1	51996585	51998793	Other	Stat4	Interval_1244_Other_Stat4	Stat4	NA	NA	NA	NA	NA	NA	NA	NA	NA
Interval_1245	chr1	52008697	52009317	Promoter	Stat4	Interval_1245_Promoter_Stat4	Stat4	NA	NA	NA	NA	NA	RORgt_R1_peak_443	RORgt_R2_peak_450	NA	NA
Interval_1246	chr1	52043190	52043941	Enhancer	Stat4/Stat1	Interval_1246_Enhancer_Stat4/Stat1	Stat4	NA	NA	NA	NA	NA	NA	NA	NA	NA
Interval_1247	chr1	52079841	52080139	Other	Stat1	Interval_1247_Other_Stat1	Stat1	NA	NA	NA	NA	NA	NA	NA	Lhx2_chip_R1_peak_145	Lhx2_chip_R2_peak_494
Interval_1248	chr1	52080227	52080821	Enhancer	Stat1	Interval_1248_Enhancer_Stat1	Stat1	NA	NA	NA	NA	NA	NA	NA	Lhx2_chip_R1_peak_145	Lhx2_chip_R2_peak_494
Interval_1249	chr1	52113260	52114234	Promoter	Stat1	Interval_1249_Promoter_Stat1	Stat1	NA	NA	NA	Fezf2_R1_peak_177	Fezf2_R2_peak_339	RORgt_R1_peak_454	RORgt_R2_peak_460	NA	Lhx2_chip_R2_peak_496
Interval_1250	chr1	52118847	52120203	Promoter	Stat1	Interval_1250_Promoter_Stat1	Stat1	NA	NA	NA	Fezf2_R1_peak_178	Fezf2_R2_peak_340	RORgt_R1_peak_455	RORgt_R2_peak_461	NA	NA
Interval_1251	chr1	52150283	52150876	Enhancer	Stat1/Tmem194b	Interval_1251_Enhancer_Stat1/Tmem194b	Stat1	NA	NA	NA	NA	NA	NA	NA	NA	NA
Interval_1252	chr1	52166472	52167273	Other	Stat1/Gls/Tmem194b	Interval_1252_Other_Stat1/Gls/Tmem194b	Stat1	NA	NA	NA	Fezf2_R1_peak_179	NA	NA	NA	NA	NA
Interval_1253	chr1	52169666	52170582	Promoter	Stat1	Interval_1253_Promoter_Stat1	Stat1	NA	NA	NA	NA	NA	NA	NA	NA	NA
Interval_1254	chr1	52232073	52233734	Promoter	Gls	Interval_1254_Promoter_Gls	Gls	NA	NA	NA	Fezf2_R1_peak_180	Fezf2_R2_peak_341	NA	RORgt_R2_peak_465	NA	NA
Interval_1255	chr1	52280122	52280664	Enhancer	Gls/Inpp1	Interval_1255_Enhancer_Gls/Inpp1	Gls	NA	NA	NA	NA	NA	NA	NA	NA	NA
Interval_1256	chr1	52302702	52303294	Enhancer	Gls/Inpp1/Tmem194b	Interval_1256_Enhancer_Gls/Inpp1/Tmem194b	Gls	NA	NA	NA	NA	NA	NA	NA	NA	NA
Interval_1257	chr1	52305851	52306778	Enhancer	Gls/Tmem194b	Interval_1257_Enhancer_Gls/Tmem194b	Gls	NA	NA	NA	NA	NA	NA	NA	NA	NA
Interval_1258	chr1	52312147	52312802	Other	Gls/Tmem194b	Interval_1258_Other_Gls/Tmem194b	Gls	NA	NA	NA	NA	NA	NA	NA	NA	NA
Interval_1259	chr1	52331461	52331855	Enhancer	Gls/Tmem194b	Interval_1259_Enhancer_Gls/Tmem194b	Gls	NA	NA	NA	NA	NA	NA	NA	NA	NA
Interval_1260	chr1	52456338	52456786	Other	Nab1	Interval_1260_Other_Nab1	Nab1	NA	NA	NA	NA	NA	NA	NA	NA	NA
Interval_1261	chr1	52470938	52471384	Enhancer	Nab1/Tmem194b	Interval_1261_Enhancer_Nab1/Tmem194b	Nab1	NA	NA	NA	NA	NA	RORgt_R1_peak_465	RORgt_R2_peak_473	NA	Lhx2_chip_R2_peak_502
Interval_1262	chr1	52499547	52501041	Promoter	Nab1	Interval_1262_Promoter_Nab1	Nab1	NA	NA	NA	Fezf2_R1_peak_181	Fezf2_R2_peak_344	RORgt_R1_peak_466/RORgt_R1_peak_467	RORgt_R2_peak_474	NA	NA
Interval_1263	chr1	52514417	52514864	Other	Nab1/Tmem194b	Interval_1263_Other_Nab1/Tmem194b	Nab1	NA	NA	NA	NA	NA	NA	NA	NA	NA
Interval_1264	chr1	52578328	52578914	Enhancer	Gm28178	Interval_1264_Enhancer_Gm28178	Gm28178	NA	NA	NA	NA	Fezf2_R2_peak_345	RORgt_R1_peak_468	RORgt_R2_peak_475	NA	NA
Interval_1265	chr1	52597119	52598532	Enhancer	Gm28178/Nab1	Interval_1265_Enhancer_Gm28178/Nab1	Gm28178	NA	NA	NA	Fezf2_R1_peak_182	Fezf2_R2_peak_347/Fezf2_R2_peak_346	RORgt_R1_peak_469	RORgt_R2_peak_476	NA	NA
Interval_1266	chr1	52630514	52631356	Promoter	Nemp2	Interval_1266_Promoter_Nemp2	Nemp2	NA	NA	NA	Fezf2_R1_peak_183	Fezf2_R2_peak_348	NA	RORgt_R2_peak_477	NA	NA
Interval_1267	chr1	52648116	52648856	Other	Nemp2/Gls/Inpp1/Mfsd6/Nab1	Interval_1267_Other_Nemp2/Gls/Inpp1/Mfsd6/Nab1	Nemp2	NA	NA	NA	NA	Fezf2_R2_peak_349	NA	NA	NA	NA
Interval_1268	chr1	52652715	52653089	Enhancer	Nemp2/Gls/Inpp1/Mfsd6/Nab1	Interval_1268_Enhancer_Nemp2/Gls/Inpp1/Mfsd6/Nab1	Nemp2	NA	NA	NA	NA	NA	NA	NA	NA	NA
Interval_1269	chr1	52676015	52677258	Other	Nemp2	Interval_1269_Other_Nemp2	Nemp2	NA	NA	NA	NA	NA	NA	NA	NA	NA
Interval_1270	chr1	52681516	52682375	Other	Mfsd6	Interval_1270_Other_Mfsd6	Mfsd6	NA	NA	NA	NA	NA	NA	NA	NA	NA
Interval_1271	chr1	52689651	52690265	Other	Mfsd6	Interval_1271_Other_Mfsd6	Mfsd6	NA	NA	NA	NA	NA	NA	NA	NA	NA
Interval_1272	chr1	52702940	52703747	Enhancer	Mfsd6/Tmem194b	Interval_1272_Enhancer_Mfsd6/Tmem194b	Mfsd6	NA	NA	NA	NA	NA	RORgt_R1_peak_471	RORgt_R2_peak_479	NA	Lhx2_chip_R2_peak_505
Interval_1273	chr1	52713091	52714559	Enhancer	Mfsd6/Tmem194b	Interval_1273_Enhancer_Mfsd6/Tmem194b	Mfsd6	Interval_1319_Enhancer_Mfsd6/Tmem194b	NA	NA	NA	NA	NA	NA	NA	NA
Interval_1274	chr1	52718004	52719339	Enhancer	Mfsd6/Tmem194b	Interval_1274_Enhancer_Mfsd6/Tmem194b	Mfsd6	Interval_1320_Enhancer_Mfsd6/Tmem194b	NA	NA	NA	NA	NA	NA	NA	NA
Interval_1275	chr1	52722804	52723148	Enhancer	Mfsd6/Tmem194b	Interval_1275_Enhancer_Mfsd6/Tmem194b	Mfsd6	NA	NA	NA	NA	NA	NA	NA	NA	NA
Interval_1276	chr1	52726381	52727690	Promoter	Mfsd6	Interval_1276_Promoter_Mfsd6	Mfsd6	NA	NA	NA	NA	Fezf2_R2_peak_351/Fezf2_R2_peak_350	RORgt_R1_peak_472	NA	NA	NA
Interval_1277	chr1	52748425	52749154	Other	Mfsd6/Tmem194b	Interval_1277_Other_Mfsd6/Tmem194b	Mfsd6	NA	NA	NA	NA	Fezf2_R2_peak_352	NA	NA	NA	Lhx2_chip_R2_peak_507
Interval_1278	chr1	52758200	52758929	Enhancer	Mfsd6/Tmem194b	Interval_1278_Enhancer_Mfsd6/Tmem194b	Mfsd6	NA	NA	NA	NA	NA	NA	NA	NA	NA
Interval_1279	chr1	52764048	52765633	Other	Mfsd6/Tmem194b	Interval_1279_Other_Mfsd6/Tmem194b	Mfsd6	NA	NA	NA	NA	NA	NA	NA	NA	NA
Interval_1280	chr1	52799457	52800802	Promoter	Inpp1	Interval_1280_Promoter_Inpp1	Inpp1	NA	NA	NA	NA	NA	RORgt_R1_peak_474/RORgt_R1_peak_473	RORgt_R2_peak_481/RORgt_R2_peak_480	NA	NA
Interval_1281	chr1	52801955	52802334	Other	Inpp1/Tmem194b	Interval_1281_Other_Inpp1/Tmem194b	Inpp1	NA	NA	NA	NA	NA	RORgt_R1_peak_475	RORgt_R2_peak_482	NA	NA
Interval_1282	chr1	52806045	52806474	Other	Inpp1/Tmem194b	Interval_1282_Other_Inpp1/Tmem194b	Inpp1	NA	NA	NA	NA	NA	NA	NA	NA	NA
Interval_1283	chr1	52816500	52818123	Promoter	Inpp1	Interval_1283_Promoter_Inpp1	Inpp1	NA	NA	NA	Fezf2_R1_peak_184	Fezf2_R2_peak_353	RORgt_R1_peak_477	RORgt_R2_peak_484	NA	NA
Interval_1284	chr1	52820645	52821160	Other	Inpp1/Tmem194b	Interval_1284_Other_Inpp1/Tmem194b	Inpp1	NA	NA	NA	NA	NA	NA	NA	NA	NA
Interval_1285	chr1	52844372	52845665	Promoter	Hibch	Interval_1285_Promoter_Hibch	Hibch	NA	NA	NA	Fezf2_R1_peak_185	Fezf2_R2_peak_354	RORgt_R1_peak_479	RORgt_R2_peak_485	NA	NA
Interval_1286	chr1	52852144	52854430	Other	Hibch	Interval_1286_Other_Hibch	Hibch	NA	NA	NA	NA	NA	NA	NA	NA	NA
Interval_1287	chr1	52880458	52881320	Other	Hibch	Interval_1287_Other_Hibch	Hibch	Interval_1334_Other_Hibch	NA	NA	NA	NA	NA	NA	NA	NA
Interval_1288	chr1	52951419	52953279	Promoter	1700019D03Rik	Interval_1288_Promoter_1700019D03Rik	1700019D03Rik	NA	NA	NA	NA	NA	NA	NA	NA	NA
Interval_1289	chr1	52957023	52957419	Other	1700019D03Rik	Interval_1289_Other_1700019D03Rik	1700019D03Rik	NA	NA	NA	NA	NA	NA	NA	NA	NA
Interval_1290	chr1	52972013	52972339	Other	1700019D03Rik	Interval_1290_Other_1700019D03Rik	1700019D03Rik	NA	NA	NA	NA	NA	NA	NA	NA	NA
Interval_1291	chr1	53015630	53015995	Enhancer	Mstn	Interval_1291_Enhancer_Mstn	Mstn	NA	NA	NA	NA	NA	NA	NA	NA	NA
Interval_1292	chr1	53195030	53195591	Other	1700019A02Rik	Interval_1292_Other_1700019A02Rik	1700019A02Rik	NA	NA	NA	NA	NA	NA	NA	NA	NA
Interval_1293	chr1	53296622	53297747	Promoter	Ormdl1	Interval_1293_Promoter_Ormdl1	Ormdl1	NA	NA	NA	Fezf2_R1_peak_186	Fezf2_R2_peak_356	RORgt_R1_peak_484	RORgt_R2_peak_491	NA	NA
Interval_1294	chr1	53312784	53314096	Promoter	Osgepl1	Interval_1294_Promoter_Osgepl1	Osgepl1	NA	NA	NA	Fezf2_R1_peak_187	Fezf2_R2_peak_357	RORgt_R1_peak_486	NA	NA	NA
Interval_1295	chr1	53352024	53353097	Promoter	Asdurf	Interval_1295_Promoter_Asdurf	Asdurf	NA	NA	NA	Fezf2_R1_peak_188	Fezf2_R2_peak_358	NA	RORgt_R2_peak_494	NA	NA
Interval_1296	chr1	53393710	53394281	Other	Asnsd1	Interval_1296_Other_Asnsd1	Asnsd1	NA	NA	NA	NA	NA	NA	NA	NA	NA
Interval_1297	chr1	53423059	53423735	Other	Asnsd1	Interval_1297_Other_Asnsd1	Asnsd1	NA	NA	NA	NA	NA	NA	NA	NA	NA
Interval_1298	chr1	53433211	53435021	Other	Asnsd1	Interval_1298_Other_Asnsd1	Asnsd1	NA	NA	NA	NA	NA	NA	NA	NA	NA
Interval_1299	chr1	53632109	53632658	Other	Dnah7a	Interval_1299_Other_Dnah7a	Dnah7a	NA	NA	NA	NA	NA	NA	NA	NA	NA
Interval_1300	chr1	53706287	53707181	Promoter	Dnah7a	Interval_1300_Promoter_Dnah7a	Dnah7a	NA	NA	NA	NA	NA	NA	NA	NA	NA
Interval_1301	chr1	53713191	53713974	Enhancer	Dnah7a	Interval_1301_Enhancer_Dnah7a	Dnah7a	NA	NA	NA	NA	NA	NA	NA	NA	NA
Interval_1302	chr1	53715223	53716104	Other	Dnah7a	Interval_1302_Other_Dnah7a	Dnah7a	NA	NA	NA	NA	Fezf2_R2_peak_359	RORgt_R1_peak_488	NA	NA	NA
Interval_1303	chr1	53734105	53734503	Other	Dnah7a	Interval_1303_Other_Dnah7a	Dnah7a	NA	NA	NA	NA	NA	NA	NA	NA	NA
Interval_1304	chr1	53739994	53741688	Other	Dnah7a	Interval_1304_Other_Dnah7a	Dnah7a	NA	NA	Interval_1352_Other_Dnah7a	NA	NA	NA	NA	NA	NA
Interval_1305	chr1	53747507	53748795	Other	Stk17b/Dnahc7a	Interval_1305_Other_Stk17b/Dnahc7a	Stk17b	Interval_1353_Other_Stk17b/Dnahc7a	NA	NA	NA	NA	NA	NA	Lhx2_chip_R1_peak_149	Lhx2_chip_R2_peak_515
Interval_1306	chr1	53784284	53785765	Promoter	Stk17b	Interval_1306_Promoter_Stk17b	Stk17b	NA	NA	NA	Fezf2_R1_peak_189	Fezf2_R2_peak_360	RORgt_R1_peak_499	RORgt_R2_peak_505	NA	NA
Interval_1307	chr1	53813927	53814351	Other	Stk17b	Interval_1307_Other_Stk17b	Stk17b	NA	NA	NA	NA	NA	NA	NA	NA	NA
Interval_1308	chr1	53817901	53819057	Enhancer	Mir7681	Interval_1308_Enhancer_Mir7681	Mir7681	Interval_1357_Enhancer_Mir7681	NA	NA	NA	NA	NA	NA	NA	NA
Interval_1309	chr1	53823465	53824562	Enhancer	Mir7681	Interval_1309_Enhancer_Mir7681	Mir7681	NA	NA	NA	NA	Fezf2_R2_peak_361	RORgt_R1_peak_504/RORgt_R1_peak_505	RORgt_R2_peak_512	NA	NA
Interval_1310	chr1	53838169	53838704	Other	Mir7681	Interval_1310_Other_Mir7681	Mir7681	NA	NA	NA	NA	NA	RORgt_R1_peak_506	RORgt_R2_peak_514	NA	NA
Interval_1311	chr1	53851066	53851840	Other	Mir7681/Dnahc7a	Interval_1311_Other_Mir7681/Dnahc7a	Mir7681	NA	NA	NA	NA	NA	RORgt_R1_peak_510	RORgt_R2_peak_517	NA	NA
Interval_1312	chr1	53927401	53927808	Other	Mir7681	Interval_1312_Other_Mir7681	Mir7681	NA	NA	NA	NA	Fezf2_R2_peak_362	NA	NA	NA	NA
Interval_1313	chr1	53940116	53940963	Enhancer	Mir7681	Interval_1313_Enhancer_Mir7681	Mir7681	NA	NA	NA	NA	Fezf2_R2_peak_363	NA	NA	NA	NA
Interval_1314	chr1	53977792	53979049	Enhancer	Mir7681/Hecw2	Interval_1314_Enhancer_Mir7681/Hecw2	NA	NA	NA	NA	NA	NA	NA	NA	NA	NA
Interval_1315	chr1	54039233	54039758	Other	Hecw2	Interval_1315_Other_Hecw2	NA	NA	NA	NA	NA	NA	NA	NA	NA	NA
Interval_1316	chr1	54074519	54074971	Enhancer	Hecw2	Interval_1316_Enhancer_Hecw2	NA	NA	NA	NA	NA	NA	NA	NA	NA	NA
Interval_1317	chr1	54128228	54129409	Other	Hecw2	Interval_1317_Other_Hecw2	Hecw2	Interval_1375_Other_Hecw2	NA	NA	NA	NA	NA	NA	NA	NA
Interval_1318	chr1	54132957	54133216	Enhancer	Hecw2	Interval_1318_Enhancer_Hecw2	Hecw2	NA	NA	NA	NA	NA	NA	NA	NA	NA
Interval_1319	chr1	54187616	54188175	Other	Hecw2	Interval_1319_Other_Hecw2	Hecw2	NA	NA	NA	NA	NA	NA	NA	NA	Lhx2_chip_R2_peak_533
Interval_1320	chr1	54193080	54195294	Promoter	Hecw2	Interval_1320_Promoter_Hecw2	Hecw2	NA	NA	NA	Fezf2_R1_peak_190/Fezf2_R1_peak_191	Fezf2_R2_peak_364	NA	NA	NA	Lhx2_chip_R2_peak_534
Interval_1321	chr1	54250283	54251033	Promoter	Ccdc150	Interval_1321_Promoter_Ccdc150	Ccdc150	NA	NA	NA	Fezf2_R1_peak_192	Fezf2_R2_peak_365	NA	RORgt_R2_peak_528	NA	Lhx2_chip_R2_peak_535
Interval_1322	chr1	54377578	54377949	Other	Gtf3c3	Interval_1322_Other_Gtf3c3	Gtf3c3	NA	NA	NA	NA	NA	NA	NA	NA	NA
Interval_1323	chr1	54415105	54415470	Other	Gtf3c3	Interval_1323_Other_Gtf3c3	Gtf3c3	NA	NA	NA	NA	NA	NA	NA	NA	NA
Interval_1324	chr1	54438083	54439326	Promoter	Gtf3c3	Interval_1324_Promoter_Gtf3c3	Gtf3c3	NA	NA	NA	Fezf2_R1_peak_193	Fezf2_R2_peak_366	RORgt_R1_peak_525	RORgt_R2_peak_530	NA	NA
Interval_1325	chr1	54484832	54485441	Other	Gtf3c3	Interval_1325_Other_Gtf3c3	Gtf3c3	NA	NA	NA	NA	NA	NA	NA	NA	NA
Interval_1326	chr1	54556933	54558154	Promoter	Pgap1	Interval_1326_Promoter_Pgap1	Pgap1	NA	NA	NA	Fezf2_R1_peak_194	Fezf2_R2_peak_368/Fezf2_R2_peak_367	NA	RORgt_R2_peak_531	NA	NA
Interval_1327	chr1	54584456	54585975	Enhancer	Pgap1	Interval_1327_Enhancer_Pgap1	Pgap1	NA	NA	NA	NA	Fezf2_R2_peak_369	RORgt_R1_peak_526	RORgt_R2_peak_532	NA	NA
Interval_1328	chr1	54639976	54640531	Enhancer	Pgap1	Interval_1328_Enhancer_Pgap1	Pgap1	NA	NA	NA	NA	NA	NA	NA	NA	NA
Interval_1329	chr1	54646830	54648820	Enhancer	Pgap1	Interval_1329_Enhancer_Pgap1	Pgap1	NA	NA	NA	NA	NA	NA	NA	NA	NA
Interval_1330	chr1	54665321	54666206	Other	Pgap1	Interval_1330_Other_Pgap1	Pgap1	NA	NA	NA	NA	Fezf2_R2_peak_370	NA	NA	NA	NA
Interval_1331	chr1	54684216	54684669	Other	Pgap1	Interval_1331_Other_Pgap1	Pgap1	NA	NA	NA	NA	NA	NA	NA	NA	NA
Interval_1332	chr1	54690517	54691337	Enhancer	Pgap1	Interval_1332_Enhancer_Pgap1	Pgap1	NA	NA	NA	NA	NA	NA	NA	NA	NA
Interval_1333	chr1	54714939	54715937	Enhancer	Pgap1	Interval_1333_Enhancer_Pgap1	Pgap1	NA	NA	NA	NA	Fezf2_R2_peak_371	NA	NA	NA	NA
Interval_1334	chr1	54729270	54730024	Other	Pgap1	Interval_1334_Other_Pgap1	Pgap1	NA	NA	NA	NA	NA	NA	NA	NA	NA
Interval_1335	chr1	54740939	54741488	Other	Pgap1	Interval_1335_Other_Pgap1	Pgap1	NA	NA	NA	NA	NA	NA	NA	NA	NA
Interval_1336	chr1	54742412	54743226	Other	Ankrd44	Interval_1336_Other_Ankrd44	NA	NA	NA	NA	NA	NA	NA	NA	NA	NA
Interval_1337	chr1	54765773	54766369	Other	Ankrd44	Interval_1337_Other_Ankrd44	NA	NA	NA	NA	NA	NA	NA	NA	NA	NA
Interval_1338	chr1	54788191	54788557	Other	Ankrd44	Interval_1338_Other_Ankrd44	NA	NA	NA	NA	NA	NA	NA	NA	NA	NA
Interval_1339	chr1	54789423	54790199	Other	Ankrd44	Interval_1339_Other_Ankrd44	NA	NA	NA	NA	NA	NA	NA	NA	NA	Lhx2_chip_R2_peak_540
Interval_1340	chr1	54801430	54802968	Other	Ankrd44	Interval_1340_Other_Ankrd44	NA	NA	NA	NA	NA	NA	NA	NA	NA	NA
Interval_1341	chr1	54826478	54827508	Other	Ankrd44	Interval_1341_Other_Ankrd44	Ankrd44	NA	NA	NA	Fezf2_R1_peak_195	Fezf2_R2_peak_372	NA	NA	NA	NA
Interval_1342	chr1	54830276	54830727	Other	Ankrd44	Interval_1342_Other_Ankrd44	Ankrd44	NA	NA	NA	NA	NA	NA	NA	NA	NA
Interval_1343	chr1	54851801	54852242	Other	Ankrd44	Interval_1343_Other_Ankrd44	Ankrd44	NA	NA	NA	NA	NA	NA	NA	NA	Lhx2_chip_R2_peak_542
Interval_1344	chr1	54853526	54854113	Other	Ankrd44	Interval_1344_Other_Ankrd44	Ankrd44	NA	NA	NA	NA	NA	NA	NA	Lhx2_chip_R1_peak_155	Lhx2_chip_R2_peak_543
Interval_1345	chr1	54867188	54868418	Enhancer	Ankrd44	Interval_1345_Enhancer_Ankrd44	Ankrd44	NA	NA	NA	NA	NA	NA	RORgt_R2_peak_544	NA	NA
Interval_1346	chr1	54877209	54877956	Other	Ankrd44	Interval_1346_Other_Ankrd44	Ankrd44	NA	NA	NA	NA	NA	NA	NA	NA	NA
Interval_1347	chr1	54887994	54888797	Enhancer	Ankrd44	Interval_1347_Enhancer_Ankrd44	Ankrd44	NA	NA	NA	NA	NA	NA	NA	NA	NA
Interval_1348	chr1	54896386	54896716	Enhancer	Ankrd44	Interval_1348_Enhancer_Ankrd44	Ankrd44	NA	NA	NA	NA	Fezf2_R2_peak_373	RORgt_R1_peak_540	RORgt_R2_peak_546	NA	NA
Interval_1349	chr1	54898592	54899154	Enhancer	Ankrd44	Interval_1349_Enhancer_Ankrd44	Ankrd44	NA	NA	NA	NA	NA	NA	NA	NA	NA
Interval_1350	chr1	54912199	54913096	Other	Ankrd44	Interval_1350_Other_Ankrd44	Ankrd44	NA	NA	NA	NA	NA	NA	NA	NA	NA
Interval_1351	chr1	54925637	54926835	Promoter	Ankrd44	Interval_1351_Promoter_Ankrd44	Ankrd44	NA	NA	NA	Fezf2_R1_peak_196	Fezf2_R2_peak_374	NA	NA	NA	NA
Interval_1352	chr1	54979477	54980927	Enhancer	Sf3b1	Interval_1352_Enhancer_Sf3b1	Sf3b1	NA	NA	NA	NA	NA	NA	NA	NA	NA
Interval_1353	chr1	55011842	55012310	Other	Sf3b1/Hspd1/Hspe1	Interval_1353_Other_Sf3b1/Hspd1/Hspe1	Sf3b1	NA	NA	NA	NA	NA	NA	NA	NA	NA
Interval_1354	chr1	55026020	55027943	Promoter	Sf3b1	Interval_1354_Promoter_Sf3b1	Sf3b1	NA	NA	NA	Fezf2_R1_peak_197	Fezf2_R2_peak_375	RORgt_R1_peak_552	RORgt_R2_peak_559	NA	Lhx2_chip_R2_peak_546
Interval_1355	chr1	55052259	55053395	Promoter	Coq10b	Interval_1355_Promoter_Coq10b	Coq10b	NA	NA	NA	Fezf2_R1_peak_198	Fezf2_R2_peak_377	NA	RORgt_R2_peak_565	NA	NA
Interval_1356	chr1	55058789	55059522	Enhancer	Coq10b/Hspe1	Interval_1356_Enhancer_Coq10b/Hspe1	Coq10b	NA	NA	NA	NA	NA	NA	NA	NA	NA
Interval_1357	chr1	55087157	55088886	Promoter	Hspd1	Interval_1357_Promoter_Hspd1	Hspd1	NA	NA	NA	Fezf2_R1_peak_199	Fezf2_R2_peak_378	RORgt_R1_peak_556	RORgt_R2_peak_566	NA	NA
Interval_1358	chr1	55130811	55131983	Promoter	Mob4	Interval_1358_Promoter_Mob4	Mob4	NA	NA	NA	Fezf2_R1_peak_200	Fezf2_R2_peak_379	RORgt_R1_peak_557	RORgt_R2_peak_567	NA	NA
Interval_1359	chr1	55160798	55162163	Enhancer	Mob4	Interval_1359_Enhancer_Mob4	Mob4	NA	NA	NA	NA	Fezf2_R2_peak_380	NA	NA	NA	NA
Interval_1360	chr1	55163962	55164278	Other	Mob4	Interval_1360_Other_Mob4	Mob4	NA	NA	NA	NA	NA	NA	NA	NA	NA
Interval_1361	chr1	55171778	55172118	Other	Mob4	Interval_1361_Other_Mob4	Mob4	NA	NA	NA	NA	NA	NA	NA	NA	NA
Interval_1362	chr1	55173699	55174208	Enhancer	Mob4	Interval_1362_Enhancer_Mob4	Mob4	NA	NA	NA	NA	NA	NA	NA	NA	NA
Interval_1363	chr1	55192154	55195364	Other	Rftn2	Interval_1363_Other_Rftn2	Rftn2	NA	NA	NA	NA	NA	NA	NA	NA	NA
Interval_1364	chr1	55198599	55199358	Enhancer	Rftn2	Interval_1364_Enhancer_Rftn2	Rftn2	NA	NA	NA	NA	NA	NA	NA	NA	NA
Interval_1365	chr1	55201532	55202609	Enhancer	Rftn2	Interval_1365_Enhancer_Rftn2	Rftn2	NA	NA	NA	NA	Fezf2_R2_peak_381	NA	NA	NA	NA
Interval_1366	chr1	55205644	55206536	Enhancer	Rftn2	Interval_1366_Enhancer_Rftn2	Rftn2	NA	NA	NA	NA	NA	NA	NA	NA	NA
Interval_1367	chr1	55208765	55209141	Other	Rftn2	Interval_1367_Other_Rftn2	Rftn2	NA	NA	NA	NA	NA	NA	NA	NA	NA
Interval_1368	chr1	55211334	55211788	Other	Rftn2	Interval_1368_Other_Rftn2	Rftn2	NA	NA	NA	NA	NA	NA	NA	NA	NA
Interval_1369	chr1	55221148	55221763	Enhancer	Rftn2	Interval_1369_Enhancer_Rftn2	Rftn2	NA	NA	NA	NA	Fezf2_R2_peak_382	NA	NA	NA	NA
Interval_1370	chr1	55224135	55227921	Promoter	Rftn2	Interval_1370_Promoter_Rftn2	Rftn2	NA	NA	NA	NA	Fezf2_R2_peak_384/Fezf2_R2_peak_383	NA	NA	NA	NA
Interval_1371	chr1	55236837	55239514	Promoter	Mars2	Interval_1371_Promoter_Mars2	Mars2	NA	NA	NA	Fezf2_R1_peak_201	Fezf2_R2_peak_385/Fezf2_R2_peak_386	RORgt_R1_peak_560	RORgt_R2_peak_569	NA	NA
Interval_1372	chr1	55363186	55364044	Promoter	Boll	Interval_1372_Promoter_Boll	Boll	NA	NA	NA	Fezf2_R1_peak_202	Fezf2_R2_peak_387	NA	NA	NA	NA
Interval_1373	chr1	55383231	55383636	Other	Boll	Interval_1373_Other_Boll	Boll	NA	NA	NA	NA	Fezf2_R2_peak_388	NA	NA	NA	NA
Interval_1374	chr1	55404582	55407142	Promoter	Plcl1	Interval_1374_Promoter_Plcl1	Plcl1	NA	NA	NA	Fezf2_R1_peak_203	Fezf2_R2_peak_390/Fezf2_R2_peak_389	NA	RORgt_R2_peak_570	NA	Lhx2_chip_R2_peak_551
Interval_1375	chr1	55412633	55413435	Other	Plcl1	Interval_1375_Other_Plcl1	Plcl1	NA	NA	NA	NA	NA	NA	NA	NA	NA
Interval_1376	chr1	55417308	55417844	Other	Plcl1	Interval_1376_Other_Plcl1	Plcl1	NA	NA	NA	NA	NA	NA	NA	NA	NA
Interval_1377	chr1	55437123	55438946	Other	Plcl1	Interval_1377_Other_Plcl1	Plcl1	NA	NA	NA	NA	NA	NA	NA	NA	NA
Interval_1378	chr1	55440603	55440936	Other	Plcl1	Interval_1378_Other_Plcl1	Plcl1	NA	NA	NA	NA	NA	NA	NA	NA	NA
Interval_1379	chr1	55446429	55446765	Enhancer	Plcl1	Interval_1379_Enhancer_Plcl1	Plcl1	NA	NA	NA	NA	NA	RORgt_R1_peak_565	RORgt_R2_peak_574	NA	NA
Interval_1380	chr1	55453572	55454828	Enhancer	Plcl1	Interval_1380_Enhancer_Plcl1	Plcl1	Interval_1439_Enhancer_Plcl1	NA	NA	NA	NA	NA	NA	NA	NA
Interval_1381	chr1	55463078	55463409	Other	Plcl1	Interval_1381_Other_Plcl1	Plcl1	NA	NA	NA	NA	NA	NA	NA	NA	NA
Interval_1382	chr1	55488789	55489861	Other	Plcl1	Interval_1382_Other_Plcl1	Plcl1	Interval_1441_Other_Plcl1	NA	NA	NA	NA	NA	NA	Lhx2_chip_R1_peak_157	Lhx2_chip_R2_peak_553
Interval_1383	chr1	55499665	55503231	Enhancer	Plcl1	Interval_1383_Enhancer_Plcl1	Plcl1	NA	NA	NA	NA	NA	NA	NA	NA	Lhx2_chip_R2_peak_554
Interval_1384	chr1	55512184	55513326	Enhancer	Plcl1	Interval_1384_Enhancer_Plcl1	NA	NA	NA	NA	NA	NA	NA	NA	NA	NA
Interval_1385	chr1	55516865	55517162	Other	Plcl1	Interval_1385_Other_Plcl1	NA	NA	NA	NA	NA	NA	NA	NA	NA	NA
Interval_1386	chr1	55528501	55529751	Enhancer	Plcl1	Interval_1386_Enhancer_Plcl1	NA	NA	NA	NA	NA	Fezf2_R2_peak_391	RORgt_R1_peak_570	RORgt_R2_peak_579	NA	NA
Interval_1387	chr1	55533698	55534112	Other	Plcl1	Interval_1387_Other_Plcl1	NA	Interval_1445_Other_Plcl1	NA	NA	NA	NA	NA	NA	NA	NA
Interval_1388	chr1	55557832	55559000	Enhancer	Plcl1	Interval_1388_Enhancer_Plcl1	NA	NA	NA	NA	NA	NA	NA	NA	NA	NA
Interval_1389	chr1	55567420	55568204	Enhancer	Plcl1	Interval_1389_Enhancer_Plcl1	NA	NA	NA	NA	NA	NA	NA	NA	NA	NA
Interval_1390	chr1	55575832	55576612	Other	Plcl1	Interval_1390_Other_Plcl1	NA	Interval_1449_Other_Plcl1	NA	NA	NA	Fezf2_R2_peak_392	NA	NA	NA	NA
Interval_1391	chr1	55618170	55619560	Other	Plcl1	Interval_1391_Other_Plcl1	NA	Interval_1451_Other_Plcl1	NA	NA	NA	Fezf2_R2_peak_393	NA	NA	Lhx2_chip_R1_peak_158	Lhx2_chip_R2_peak_557
Interval_1392	chr1	55632664	55633757	Other	Plcl1	Interval_1392_Other_Plcl1	NA	NA	NA	NA	NA	NA	NA	NA	NA	NA
Interval_1393	chr1	55646057	55646928	Enhancer	Plcl1	Interval_1393_Enhancer_Plcl1	NA	NA	NA	NA	NA	NA	NA	NA	NA	NA
Interval_1394	chr1	55659392	55660296	Enhancer	Plcl1	Interval_1394_Enhancer_Plcl1	NA	NA	NA	NA	NA	NA	NA	NA	NA	NA
Interval_1395	chr1	55665163	55667413	Enhancer	Plcl1	Interval_1395_Enhancer_Plcl1	NA	NA	NA	NA	NA	NA	NA	NA	NA	NA
Interval_1396	chr1	55688741	55689025	Other	9130227L01Rik/Plcl1	Interval_1396_Other_9130227L01Rik/Plcl1	9130227L01Rik	NA	NA	NA	NA	NA	NA	NA	NA	NA
Interval_1397	chr1	55704872	55705320	Enhancer	9130227L01Rik/Plcl1	Interval_1397_Enhancer_9130227L01Rik/Plcl1	9130227L01Rik	NA	NA	NA	NA	NA	NA	NA	NA	NA
Interval_1398	chr1	55732692	55733888	Enhancer	9130227L01Rik/Plcl1	Interval_1398_Enhancer_9130227L01Rik/Plcl1	9130227L01Rik	NA	NA	NA	NA	NA	NA	NA	NA	NA
Interval_1399	chr1	55735851	55736805	Enhancer	9130227L01Rik/Plcl1	Interval_1399_Enhancer_9130227L01Rik/Plcl1	9130227L01Rik	NA	NA	NA	Fezf2_R1_peak_204	Fezf2_R2_peak_394	NA	NA	NA	NA
Interval_1400	chr1	55741882	55742395	Enhancer	9130227L01Rik/Plcl1	Interval_1400_Enhancer_9130227L01Rik/Plcl1	9130227L01Rik	NA	NA	NA	NA	NA	NA	NA	NA	NA
Interval_1401	chr1	55748261	55749158	Enhancer	9130227L01Rik/Plcl1	Interval_1401_Enhancer_9130227L01Rik/Plcl1	9130227L01Rik	NA	NA	NA	NA	NA	NA	NA	NA	NA
Interval_1402	chr1	55755169	55755899	Other	9130227L01Rik/Plcl1	Interval_1402_Other_9130227L01Rik/Plcl1	9130227L01Rik	NA	NA	NA	NA	NA	NA	NA	Lhx2_chip_R1_peak_160	Lhx2_chip_R2_peak_562
Interval_1403	chr1	55848536	55849379	Enhancer	9130227L01Rik/Plcl1	Interval_1403_Enhancer_9130227L01Rik/Plcl1	9130227L01Rik	NA	NA	NA	NA	Fezf2_R2_peak_395	NA	NA	NA	NA
Interval_1404	chr1	55873769	55875468	Other	9130227L01Rik/Plcl1	Interval_1404_Other_9130227L01Rik/Plcl1	9130227L01Rik	NA	NA	NA	NA	NA	NA	NA	NA	NA
Interval_1405	chr1	55886519	55889244	Enhancer	9130227L01Rik/Plcl1	Interval_1405_Enhancer_9130227L01Rik/Plcl1	9130227L01Rik	NA	NA	NA	NA	Fezf2_R2_peak_396	NA	NA	NA	NA
Interval_1406	chr1	55960517	55960832	Other	9130227L01Rik/9130024F11Rik/Satb2	Interval_1406_Other_9130227L01Rik/9130024F11Rik/Satb2	9130227L01Rik	NA	NA	NA	NA	NA	NA	NA	NA	NA
Interval_1407	chr1	56310199	56310877	Other	1700003I22Rik	Interval_1407_Other_1700003I22Rik	NA	NA	NA	NA	NA	NA	NA	NA	NA	NA
Interval_1408	chr1	56486884	56487214	Other	Hsfy2	Interval_1408_Other_Hsfy2	NA	NA	NA	NA	NA	NA	NA	NA	NA	NA
Interval_1409	chr1	56700548	56701500	Other	Hsfy2	Interval_1409_Other_Hsfy2	Hsfy2	Interval_1472_Other_Hsfy2	NA	NA	NA	NA	NA	NA	NA	NA
Interval_1410	chr1	56800907	56801296	Other	Hsfy2/9130024F11Rik/Satb2	Interval_1410_Other_Hsfy2/9130024F11Rik/Satb2	Hsfy2	NA	NA	NA	NA	NA	NA	NA	NA	NA
Interval_1411	chr1	56971914	56973827	Promoter	9130024F11Rik	Interval_1411_Promoter_9130024F11Rik	9130024F11Rik	NA	NA	NA	Fezf2_R1_peak_205	Fezf2_R2_peak_398/Fezf2_R2_peak_397	NA	NA	NA	NA
Interval_1412	chr1	56977330	56977753	Other	9130024F11Rik/BC055402	Interval_1412_Other_9130024F11Rik/BC055402	9130024F11Rik	NA	NA	NA	Fezf2_R1_peak_206	Fezf2_R2_peak_399	NA	NA	NA	NA
Interval_1413	chr1	56979853	56980187	Other	9130024F11Rik/BC055402	Interval_1413_Other_9130024F11Rik/BC055402	9130024F11Rik	NA	NA	NA	NA	NA	NA	NA	NA	NA
Interval_1414	chr1	57087534	57087892	Other	9130024F11Rik	Interval_1414_Other_9130024F11Rik	NA	NA	NA	NA	NA	NA	NA	NA	NA	NA
Interval_1415	chr1	57087925	57088913	Other	9130024F11Rik	Interval_1415_Other_9130024F11Rik	NA	NA	NA	NA	NA	NA	NA	NA	NA	NA
Interval_1416	chr1	57100446	57101327	Other	BC055402	Interval_1416_Other_BC055402	NA	NA	NA	NA	NA	NA	NA	NA	NA	NA
Interval_1417	chr1	57120543	57121173	Other	BC055402	Interval_1417_Other_BC055402	BC055402	NA	NA	NA	NA	NA	NA	NA	NA	NA
Interval_1418	chr1	57174320	57175450	Enhancer	BC055402	Interval_1418_Enhancer_BC055402	BC055402	NA	NA	NA	NA	NA	NA	NA	NA	NA
Interval_1419	chr1	57201354	57202048	Other	BC055402/9130024F11Rik/Satb2	Interval_1419_Other_BC055402/9130024F11Rik/Satb2	BC055402	NA	NA	NA	NA	NA	NA	NA	NA	NA
Interval_1420	chr1	57205316	57206058	Enhancer	BC055402/9130024F11Rik/Satb2	Interval_1420_Enhancer_BC055402/9130024F11Rik/Satb2	BC055402	NA	NA	NA	NA	NA	NA	NA	NA	NA
Interval_1421	chr1	57213475	57215371	Enhancer	BC055402/9130024F11Rik/Satb2	Interval_1421_Enhancer_BC055402/9130024F11Rik/Satb2	BC055402	NA	NA	NA	NA	NA	NA	NA	NA	NA
Interval_1422	chr1	57218330	57219248	Other	BC055402/9130024F11Rik/Satb2	Interval_1422_Other_BC055402/9130024F11Rik/Satb2	BC055402	Interval_1483_Other_BC055402/9130024F11Rik/Satb2	NA	NA	NA	NA	NA	NA	NA	NA
Interval_1423	chr1	57224214	57225258	Other	BC055402	Interval_1423_Other_BC055402	BC055402	NA	NA	NA	NA	Fezf2_R2_peak_400	NA	NA	NA	NA
Interval_1424	chr1	57243185	57244182	Other	BC055402	Interval_1424_Other_BC055402	BC055402	Interval_1485_Other_BC055402	NA	NA	NA	NA	NA	NA	NA	NA
Interval_1425	chr1	57259564	57259940	Other	BC055402	Interval_1425_Other_BC055402	BC055402	NA	NA	NA	NA	NA	NA	NA	NA	NA
Interval_1426	chr1	57264758	57267605	Enhancer	BC055402	Interval_1426_Enhancer_BC055402	BC055402	NA	NA	NA	NA	NA	NA	NA	NA	NA
Interval_1427	chr1	57269509	57270335	Other	BC055402	Interval_1427_Other_BC055402	BC055402	NA	NA	NA	NA	Fezf2_R2_peak_401	NA	NA	NA	NA
Interval_1428	chr1	57333780	57334180	Enhancer	4930558J18Rik/1700066M21Rik	Interval_1428_Enhancer_4930558J18Rik/1700066M21Rik	4930558J18Rik	NA	NA	NA	NA	NA	NA	NA	NA	NA
Interval_1429	chr1	57377294	57378553	Promoter	1700066M21Rik	Interval_1429_Promoter_1700066M21Rik	1700066M21Rik	NA	NA	NA	Fezf2_R1_peak_208	Fezf2_R2_peak_402	NA	NA	NA	NA
Interval_1430	chr1	57387438	57389132	Enhancer	1700066M21Rik	Interval_1430_Enhancer_1700066M21Rik	1700066M21Rik	NA	NA	NA	NA	Fezf2_R2_peak_404/Fezf2_R2_peak_403	NA	NA	NA	NA
Interval_1431	chr1	57393376	57394483	Other	Maip1/Aox1/Kctd18/Sgol2/Spats2l	Interval_1431_Other_Maip1/Aox1/Kctd18/Sgol2/Spats2l	Maip1	NA	NA	NA	NA	NA	NA	NA	NA	NA
Interval_1432	chr1	57399893	57401096	Enhancer	Maip1/Aox1/Kctd18/Sgol2/Spats2l	Interval_1432_Enhancer_Maip1/Aox1/Kctd18/Sgol2/Spats2l	Maip1	Interval_1493_Enhancer_Maip1/Aox1/Kctd18/Sgol2/Spats2l	NA	NA	NA	NA	RORgt_R1_peak_577	RORgt_R2_peak_585	NA	NA
Interval_1433	chr1	57406045	57407344	Promoter	Tyw5	Interval_1433_Promoter_Tyw5	Tyw5	NA	NA	NA	Fezf2_R1_peak_209	Fezf2_R2_peak_405	RORgt_R1_peak_578	RORgt_R2_peak_586	NA	NA
Interval_1434	chr1	57428374	57430448	Enhancer	Tyw5/Aox1/Kctd18/Sgol2/Spats2l	Interval_1434_Enhancer_Tyw5/Aox1/Kctd18/Sgol2/Spats2l	Tyw5	NA	NA	NA	NA	Fezf2_R2_peak_406/Fezf2_R2_peak_407	NA	NA	NA	Lhx2_chip_R2_peak_571
Interval_1435	chr1	57436367	57437520	Enhancer	Tyw5/Aox1/Kctd18/Sgol2/Spats2l	Interval_1435_Enhancer_Tyw5/Aox1/Kctd18/Sgol2/Spats2l	Tyw5	NA	NA	NA	NA	NA	RORgt_R1_peak_579	RORgt_R2_peak_587	NA	NA
Interval_1436	chr1	57489360	57490242	Other	Tyw5/Spats2l	Interval_1436_Other_Tyw5/Spats2l	Tyw5	NA	NA	Interval_1499_Other_Tyw5/Spats2l	NA	NA	NA	NA	NA	NA
Interval_1437	chr1	57594358	57595039	Enhancer	Spats2l	Interval_1437_Enhancer_Spats2l	Spats2l	NA	NA	NA	NA	NA	NA	NA	NA	NA
Interval_1438	chr1	57605437	57606363	Enhancer	Spats2l	Interval_1438_Enhancer_Spats2l	Spats2l	Interval_1500_Enhancer_Tyw5	NA	NA	NA	NA	NA	NA	NA	NA
Interval_1439	chr1	57705222	57705815	Enhancer	Spats2l	Interval_1439_Enhancer_Spats2l	Spats2l	NA	NA	NA	NA	NA	NA	NA	NA	NA
Interval_1440	chr1	57712988	57713599	Other	Spats2l	Interval_1440_Other_Spats2l	Spats2l	NA	NA	NA	NA	NA	NA	NA	NA	NA
Interval_1441	chr1	57774094	57775831	Promoter	Spats2l	Interval_1441_Promoter_Spats2l	Spats2l	NA	NA	NA	Fezf2_R1_peak_210/Fezf2_R1_peak_211	Fezf2_R2_peak_408	NA	NA	NA	NA
Interval_1442	chr1	57782123	57782864	Enhancer	Spats2l/9430016H08Rik/Tyw5	Interval_1442_Enhancer_Spats2l/9430016H08Rik/Tyw5	Spats2l	NA	NA	NA	NA	NA	NA	NA	NA	NA
Interval_1443	chr1	57789518	57790847	Enhancer	Spats2l/9430016H08Rik/Tyw5	Interval_1443_Enhancer_Spats2l/9430016H08Rik/Tyw5	Spats2l	NA	NA	NA	NA	NA	NA	NA	NA	NA
Interval_1444	chr1	57832595	57833592	Enhancer	Spats2l	Interval_1444_Enhancer_Spats2l	Spats2l	NA	NA	NA	NA	NA	NA	NA	NA	NA
Interval_1445	chr1	57836962	57837387	Other	Spats2l	Interval_1445_Other_Spats2l	Spats2l	NA	NA	NA	NA	NA	NA	RORgt_R2_peak_588	NA	NA
Interval_1446	chr1	57846757	57847318	Enhancer	Spats2l	Interval_1446_Enhancer_Spats2l	Spats2l	NA	NA	NA	NA	NA	NA	NA	NA	NA
Interval_1447	chr1	57849330	57850559	Other	Spats2l	Interval_1447_Other_Spats2l	Spats2l	NA	NA	NA	NA	NA	NA	NA	NA	NA
Interval_1448	chr1	57858405	57859091	Other	Spats2l	Interval_1448_Other_Spats2l	Spats2l	NA	NA	NA	NA	NA	NA	NA	NA	NA
Interval_1449	chr1	57861870	57862497	Other	Spats2l	Interval_1449_Other_Spats2l	Spats2l	NA	NA	NA	NA	NA	NA	NA	NA	NA
Interval_1450	chr1	57868666	57869143	Enhancer	Spats2l	Interval_1450_Enhancer_Spats2l	Spats2l	NA	NA	NA	NA	NA	NA	NA	NA	NA
Interval_1451	chr1	57871688	57872372	Enhancer	Spats2l	Interval_1451_Enhancer_Spats2l	Spats2l	NA	NA	NA	NA	NA	NA	NA	NA	NA
Interval_1452	chr1	57873521	57874349	Other	Kctd18	Interval_1452_Other_Kctd18	Kctd18	NA	NA	NA	NA	NA	NA	NA	NA	NA
Interval_1453	chr1	57875337	57875997	Enhancer	Kctd18	Interval_1453_Enhancer_Kctd18	Kctd18	NA	NA	NA	NA	NA	NA	NA	NA	NA
Interval_1454	chr1	57884707	57885360	Other	Kctd18	Interval_1454_Other_Kctd18	Kctd18	NA	NA	NA	NA	Fezf2_R2_peak_409	NA	NA	NA	NA
Interval_1455	chr1	57890186	57891123	Enhancer	Kctd18	Interval_1455_Enhancer_Kctd18	Kctd18	NA	NA	NA	NA	NA	NA	NA	NA	NA
Interval_1456	chr1	57901116	57901421	Other	Kctd18/9430016H08Rik/Sgol2/Tyw5	Interval_1456_Other_Kctd18/9430016H08Rik/Sgol2/Tyw5	Kctd18	NA	NA	NA	NA	NA	NA	NA	NA	NA
Interval_1457	chr1	57906471	57906837	Enhancer	Kctd18/9430016H08Rik/Sgol2/Tyw5	Interval_1457_Enhancer_Kctd18/9430016H08Rik/Sgol2/Tyw5	Kctd18	NA	NA	NA	NA	NA	RORgt_R1_peak_581	RORgt_R2_peak_590	NA	NA
Interval_1458	chr1	57948763	57949505	Other	Kctd18/Sgol2/9430016H08Rik/Tyw5	Interval_1458_Other_Kctd18/Sgol2/9430016H08Rik/Tyw5	Kctd18	NA	NA	NA	NA	NA	NA	NA	NA	NA
Interval_1459	chr1	57969381	57970534	Promoter	Kctd18	Interval_1459_Promoter_Kctd18	Kctd18	NA	NA	NA	Fezf2_R1_peak_212	Fezf2_R2_peak_410	RORgt_R1_peak_582	RORgt_R2_peak_591	NA	NA
Interval_1460	chr1	57988827	57990011	Other	Sgo2a/Sgol2/9430016H08Rik/Tyw5	Interval_1460_Other_Sgo2a/Sgol2/9430016H08Rik/Tyw5	Sgo2a	NA	NA	NA	NA	NA	NA	NA	NA	NA
Interval_1461	chr1	57995576	57996551	Promoter	Sgo2a	Interval_1461_Promoter_Sgo2a	Sgo2a	NA	NA	NA	Fezf2_R1_peak_213	Fezf2_R2_peak_411	RORgt_R1_peak_583	NA	NA	NA
Interval_1462	chr1	58029417	58031410	Promoter	Aox1	Interval_1462_Promoter_Aox1	Aox1	NA	NA	NA	Fezf2_R1_peak_214	Fezf2_R2_peak_413/Fezf2_R2_peak_412	RORgt_R1_peak_584	NA	NA	NA
Interval_1463	chr1	58046454	58047295	Other	Aox1/9430016H08Rik/Tyw5	Interval_1463_Other_Aox1/9430016H08Rik/Tyw5	Aox1	Interval_1523_Other_Aox1/9430016H08Rik/Tyw5	NA	Interval_1523_Other_Aox1/9430016H08Rik/Tyw5	NA	NA	NA	NA	NA	NA
Interval_1464	chr1	58069131	58070030	Other	Aox1/9430016H08Rik/Tyw5	Interval_1464_Other_Aox1/9430016H08Rik/Tyw5	Aox1	NA	NA	NA	NA	NA	NA	NA	NA	NA
Interval_1465	chr1	58072570	58073782	Enhancer	Aox3/9430016H08Rik/Tyw5	Interval_1465_Enhancer_Aox3/9430016H08Rik/Tyw5	Aox3	NA	NA	NA	NA	NA	NA	NA	NA	NA
Interval_1466	chr1	58101512	58101986	Other	Aox3	Interval_1466_Other_Aox3	Aox3	NA	NA	NA	NA	NA	NA	NA	NA	NA
Interval_1467	chr1	58112764	58114767	Promoter	Aox3	Interval_1467_Promoter_Aox3	Aox3	NA	NA	NA	NA	NA	NA	NA	NA	NA
Interval_1468	chr1	58215896	58216568	Other	Aox4	Interval_1468_Other_Aox4	Aox4	NA	NA	NA	NA	NA	NA	NA	NA	NA
Interval_1469	chr1	58289918	58290507	Enhancer	Aox2	Interval_1469_Enhancer_Aox2	Aox2	NA	NA	NA	NA	NA	NA	NA	NA	NA
Interval_1470	chr1	58296068	58297064	Other	Aox2/9430016H08Rik/Tyw5	Interval_1470_Other_Aox2/9430016H08Rik/Tyw5	Aox2	NA	NA	NA	NA	Fezf2_R2_peak_414	NA	NA	NA	NA
Interval_1471	chr1	58304239	58305123	Other	Aox2/9430016H08Rik/Tyw5	Interval_1471_Other_Aox2/9430016H08Rik/Tyw5	Aox2	NA	NA	NA	NA	NA	RORgt_R1_peak_587	RORgt_R2_peak_595	NA	NA
Interval_1472	chr1	58333049	58333536	Enhancer	Aox2/9430016H08Rik/Tyw5	Interval_1472_Enhancer_Aox2/9430016H08Rik/Tyw5	Aox2	NA	NA	NA	NA	NA	NA	NA	NA	NA
Interval_1473	chr1	58341392	58342109	Enhancer	Bzw1/9430016H08Rik/Tyw5	Interval_1473_Enhancer_Bzw1/9430016H08Rik/Tyw5	Bzw1	NA	NA	NA	NA	NA	NA	NA	NA	NA
Interval_1474	chr1	58353413	58354052	Enhancer	Bzw1	Interval_1474_Enhancer_Bzw1	Bzw1	NA	NA	NA	NA	NA	NA	NA	NA	NA
Interval_1475	chr1	58359184	58359917	Enhancer	Bzw1	Interval_1475_Enhancer_Bzw1	Bzw1	NA	NA	NA	NA	Fezf2_R2_peak_415	RORgt_R1_peak_589	RORgt_R2_peak_596	NA	NA
Interval_1476	chr1	58366608	58366987	Enhancer	Bzw1	Interval_1476_Enhancer_Bzw1	Bzw1	NA	NA	NA	NA	NA	RORgt_R1_peak_590	RORgt_R2_peak_597	NA	NA
Interval_1477	chr1	58392061	58393983	Promoter	Bzw1	Interval_1477_Promoter_Bzw1	Bzw1	NA	NA	NA	Fezf2_R1_peak_215	Fezf2_R2_peak_416	RORgt_R1_peak_591	RORgt_R2_peak_599	NA	NA
Interval_1478	chr1	58410279	58410577	Other	Clk1/Cflar	Interval_1478_Other_Clk1/Cflar	Clk1	NA	NA	NA	NA	NA	NA	NA	NA	NA
Interval_1479	chr1	58423069	58424362	Promoter	Clk1	Interval_1479_Promoter_Clk1	Clk1	NA	NA	NA	Fezf2_R1_peak_216	Fezf2_R2_peak_418	NA	RORgt_R2_peak_601	NA	NA
Interval_1480	chr1	58428519	58429535	Other	Clk1/Cflar	Interval_1480_Other_Clk1/Cflar	Clk1	NA	NA	NA	NA	NA	NA	NA	NA	NA
Interval_1481	chr1	58444876	58445973	Promoter	Ppil3	Interval_1481_Promoter_Ppil3	Ppil3	NA	NA	NA	Fezf2_R1_peak_217	Fezf2_R2_peak_419	RORgt_R1_peak_592	RORgt_R2_peak_602	NA	NA
Interval_1482	chr1	58503946	58505276	Promoter	Orc2	Interval_1482_Promoter_Orc2	Orc2	NA	NA	NA	Fezf2_R1_peak_218	Fezf2_R2_peak_421	RORgt_R1_peak_594	NA	NA	NA
Interval_1483	chr1	58585558	58586848	Promoter	Fam126b	Interval_1483_Promoter_Fam126b	Fam126b	NA	NA	NA	Fezf2_R1_peak_219	Fezf2_R2_peak_423	RORgt_R1_peak_595	RORgt_R2_peak_603	NA	NA
Interval_1484	chr1	58609975	58610846	Enhancer	Ndufb3/Cflar	Interval_1484_Enhancer_Ndufb3/Cflar	Ndufb3	Interval_1544_Enhancer_Ndufb3/Cflar	NA	NA	NA	NA	NA	NA	NA	NA
Interval_1485	chr1	58614471	58614881	Other	Ndufb3/Cflar	Interval_1485_Other_Ndufb3/Cflar	Ndufb3	NA	NA	NA	NA	Fezf2_R2_peak_424	NA	NA	NA	NA
Interval_1486	chr1	58622027	58622719	Enhancer	Gm20257/Cflar	Interval_1486_Enhancer_Gm20257/Cflar	Gm20257	NA	NA	NA	NA	NA	NA	NA	Lhx2_chip_R1_peak_163	Lhx2_chip_R2_peak_580
Interval_1487	chr1	58652097	58653747	Promoter	Gm20257	Interval_1487_Promoter_Gm20257	Gm20257	NA	NA	NA	Fezf2_R1_peak_220	Fezf2_R2_peak_425	NA	NA	NA	Lhx2_chip_R2_peak_581
Interval_1488	chr1	58697653	58697945	Other	Als2cr12	Interval_1488_Other_Als2cr12	Als2cr12	NA	NA	NA	NA	Fezf2_R2_peak_426	NA	NA	NA	NA
Interval_1489	chr1	58711171	58714165	Promoter	Cflar	Interval_1489_Promoter_Cflar	Cflar	NA	NA	NA	Fezf2_R1_peak_222/Fezf2_R1_peak_221	Fezf2_R2_peak_427/Fezf2_R2_peak_428	RORgt_R1_peak_596/RORgt_R1_peak_597	RORgt_R2_peak_607/RORgt_R2_peak_605/RORgt_R2_peak_606/RORgt_R2_peak_604	NA	Lhx2_chip_R2_peak_584/Lhx2_chip_R2_peak_585
Interval_1490	chr1	58723378	58724446	Other	Cflar/Fam126b/Gm20257/Ndufb3/Stradb/Trak2	Interval_1490_Other_Cflar/Fam126b/Gm20257/Ndufb3/Stradb/Trak2	Cflar	NA	NA	NA	NA	NA	NA	NA	NA	NA
Interval_1491	chr1	58761431	58761785	Other	Casp8/Cflar	Interval_1491_Other_Casp8/Cflar	Casp8	NA	NA	NA	NA	NA	NA	RORgt_R2_peak_616	NA	NA
Interval_1492	chr1	58766568	58767003	Other	Casp8/Cflar	Interval_1492_Other_Casp8/Cflar	Casp8	NA	NA	NA	NA	NA	NA	NA	NA	NA
Interval_1493	chr1	58770187	58770501	Other	Casp8/Cflar	Interval_1493_Other_Casp8/Cflar	Casp8	NA	NA	NA	NA	Fezf2_R2_peak_430	NA	NA	NA	NA
Interval_1494	chr1	58794996	58796203	Promoter	Casp8	Interval_1494_Promoter_Casp8	Casp8	NA	NA	NA	NA	NA	RORgt_R1_peak_607	RORgt_R2_peak_617	NA	NA
Interval_1495	chr1	58802471	58803149	Promoter	Casp8	Interval_1495_Promoter_Casp8	Casp8	NA	NA	NA	NA	NA	RORgt_R1_peak_609	RORgt_R2_peak_619	NA	NA
Interval_1496	chr1	58856787	58857352	Other	Casp8	Interval_1496_Other_Casp8	Casp8	NA	NA	NA	NA	NA	RORgt_R1_peak_611	RORgt_R2_peak_622	NA	NA
Interval_1497	chr1	58859310	58860570	Other	Casp8	Interval_1497_Other_Casp8	Casp8	NA	NA	NA	NA	NA	RORgt_R1_peak_612	RORgt_R2_peak_623	NA	NA
Interval_1498	chr1	58896846	58898015	Enhancer	Trak2/Cflar	Interval_1498_Enhancer_Trak2/Cflar	Trak2	NA	NA	NA	NA	NA	NA	NA	NA	NA
Interval_1499	chr1	58951053	58952149	Other	Trak2/Stradb/Cflar	Interval_1499_Other_Trak2/Stradb/Cflar	Trak2	NA	NA	NA	NA	NA	NA	NA	NA	NA
Interval_1500	chr1	58958030	58959429	Enhancer	Trak2/Stradb/Cflar	Interval_1500_Enhancer_Trak2/Stradb/Cflar	Trak2	NA	NA	NA	NA	NA	NA	NA	NA	NA
Interval_1501	chr1	58961176	58961634	Enhancer	Trak2/Stradb/Cflar	Interval_1501_Enhancer_Trak2/Stradb/Cflar	Trak2	NA	NA	NA	NA	NA	NA	NA	NA	NA
Interval_1502	chr1	58972942	58974205	Promoter	Stradb	Interval_1502_Promoter_Stradb	Stradb	NA	NA	NA	Fezf2_R1_peak_223	Fezf2_R2_peak_431	NA	RORgt_R2_peak_627	NA	NA
Interval_1503	chr1	59031842	59032718	Other	Stradb	Interval_1503_Other_Stradb	Stradb	NA	NA	NA	NA	NA	NA	NA	NA	NA
Interval_1504	chr1	59119564	59120625	Promoter	Tmem237	Interval_1504_Promoter_Tmem237	Tmem237	NA	NA	NA	Fezf2_R1_peak_224	Fezf2_R2_peak_433	RORgt_R1_peak_614	RORgt_R2_peak_628	NA	NA
Interval_1505	chr1	59162364	59163712	Enhancer	Mpp4	Interval_1505_Enhancer_Mpp4	Mpp4	NA	NA	NA	Fezf2_R1_peak_225	Fezf2_R2_peak_435	RORgt_R1_peak_615	RORgt_R2_peak_629	NA	NA
Interval_1506	chr1	59236841	59238181	Promoter	Als2	Interval_1506_Promoter_Als2	Als2	NA	NA	NA	Fezf2_R1_peak_226	Fezf2_R2_peak_436	RORgt_R1_peak_618	RORgt_R2_peak_632	NA	Lhx2_chip_R2_peak_590
Interval_1507	chr1	59256773	59258071	Other	Cdk15	Interval_1507_Other_Cdk15	Cdk15	NA	NA	NA	Fezf2_R1_peak_227	NA	NA	NA	Lhx2_chip_R1_peak_166	Lhx2_chip_R2_peak_591
Interval_1508	chr1	59298386	59298806	Enhancer	Cdk15/Fzd7	Interval_1508_Enhancer_Cdk15/Fzd7	Cdk15	NA	NA	NA	NA	NA	NA	NA	NA	NA
Interval_1509	chr1	59308732	59309833	Other	Cdk15/Fzd7	Interval_1509_Other_Cdk15/Fzd7	Cdk15	NA	NA	NA	NA	NA	NA	NA	NA	NA
Interval_1510	chr1	59312117	59312858	Enhancer	Cdk15/Fzd7	Interval_1510_Enhancer_Cdk15/Fzd7	Cdk15	NA	NA	NA	NA	NA	NA	NA	NA	NA
Interval_1511	chr1	59314988	59315606	Other	Cdk15/Fzd7	Interval_1511_Other_Cdk15/Fzd7	Cdk15	NA	NA	NA	NA	NA	NA	NA	NA	NA
Interval_1512	chr1	59316543	59317291	Enhancer	Cdk15/Fzd7	Interval_1512_Enhancer_Cdk15/Fzd7	Cdk15	NA	NA	NA	NA	Fezf2_R2_peak_437	NA	RORgt_R2_peak_634	NA	Lhx2_chip_R2_peak_593
Interval_1513	chr1	59326412	59327549	Enhancer	Cdk15/Fzd7	Interval_1513_Enhancer_Cdk15/Fzd7	Cdk15	Interval_1575_Enhancer_Cdk15/Fzd7	NA	NA	NA	Fezf2_R2_peak_438	NA	NA	NA	NA
Interval_1514	chr1	59332726	59334812	Enhancer	Cdk15/Fzd7	Interval_1514_Enhancer_Cdk15/Fzd7	Cdk15	NA	NA	NA	NA	NA	NA	NA	NA	NA
Interval_1515	chr1	59340857	59341664	Enhancer	Cdk15/Fzd7	Interval_1515_Enhancer_Cdk15/Fzd7	Cdk15	NA	NA	NA	NA	Fezf2_R2_peak_439	NA	NA	NA	Lhx2_chip_R2_peak_594
Interval_1516	chr1	59382468	59383287	Enhancer	Fzd7	Interval_1516_Enhancer_Fzd7	Fzd7	Interval_1580_Enhancer_Fzd7	NA	NA	NA	NA	NA	NA	NA	NA
Interval_1517	chr1	59394551	59395342	Other	Fzd7	Interval_1517_Other_Fzd7	Fzd7	NA	NA	NA	NA	NA	NA	NA	Lhx2_chip_R1_peak_168	Lhx2_chip_R2_peak_595
Interval_1518	chr1	59399293	59400131	Other	Fzd7	Interval_1518_Other_Fzd7	Fzd7	NA	NA	NA	NA	NA	NA	NA	NA	NA
Interval_1519	chr1	59400942	59401339	Other	Fzd7	Interval_1519_Other_Fzd7	Fzd7	NA	NA	NA	NA	NA	NA	NA	NA	NA
Interval_1520	chr1	59414513	59416161	Enhancer	Fzd7	Interval_1520_Enhancer_Fzd7	Fzd7	NA	NA	NA	NA	NA	NA	NA	Lhx2_chip_R1_peak_169	Lhx2_chip_R2_peak_596
Interval_1521	chr1	59422189	59423337	Enhancer	Fzd7	Interval_1521_Enhancer_Fzd7	Fzd7	NA	NA	NA	NA	NA	NA	NA	NA	NA
Interval_1522	chr1	59444237	59444769	Other	Fzd7	Interval_1522_Other_Fzd7	Fzd7	NA	NA	NA	NA	Fezf2_R2_peak_440	NA	NA	NA	NA
Interval_1523	chr1	59448976	59449992	Enhancer	Fzd7	Interval_1523_Enhancer_Fzd7	Fzd7	NA	NA	NA	NA	NA	NA	NA	NA	NA
Interval_1524	chr1	59458498	59459365	Enhancer	Fzd7	Interval_1524_Enhancer_Fzd7	Fzd7	NA	NA	NA	Fezf2_R1_peak_228	Fezf2_R2_peak_441	NA	NA	Lhx2_chip_R1_peak_171	Lhx2_chip_R2_peak_599
Interval_1525	chr1	59463792	59466110	Enhancer	Fzd7/Gm973	Interval_1525_Enhancer_Fzd7/Gm973	Fzd7	Interval_1588_Enhancer_Fzd7/Gm973	NA	NA	NA	NA	NA	NA	NA	NA
Interval_1526	chr1	59481437	59484308	Promoter	Fzd7	Interval_1526_Promoter_Fzd7	Fzd7	NA	NA	NA	Fezf2_R1_peak_229	Fezf2_R2_peak_442/Fezf2_R2_peak_443	RORgt_R1_peak_620	RORgt_R2_peak_635	NA	NA
Interval_1527	chr1	59487734	59488039	Other	Fzd7/Gm973	Interval_1527_Other_Fzd7/Gm973	Fzd7	NA	NA	NA	Fezf2_R1_peak_230	NA	NA	NA	NA	NA
Interval_1528	chr1	59508116	59509006	Other	Gm973	Interval_1528_Other_Gm973	Gm973	NA	NA	NA	Fezf2_R1_peak_231	NA	NA	NA	NA	NA
Interval_1529	chr1	59515575	59517160	Promoter	Gm973	Interval_1529_Promoter_Gm973	Gm973	NA	NA	NA	Fezf2_R1_peak_232	Fezf2_R2_peak_444	NA	NA	NA	Lhx2_chip_R2_peak_602
Interval_1530	chr1	59523804	59525061	Enhancer	Gm973	Interval_1530_Enhancer_Gm973	Gm973	NA	NA	NA	NA	Fezf2_R2_peak_445	NA	NA	NA	NA
Interval_1531	chr1	59534946	59536140	Enhancer	Gm973	Interval_1531_Enhancer_Gm973	Gm973	NA	NA	NA	NA	NA	NA	NA	NA	NA
Interval_1532	chr1	59540680	59542506	Other	Gm973	Interval_1532_Other_Gm973	Gm973	NA	NA	NA	NA	NA	NA	NA	NA	NA
Interval_1533	chr1	59553409	59554691	Enhancer	Gm973/Fzd7	Interval_1533_Enhancer_Gm973/Fzd7	Gm973	NA	NA	NA	NA	NA	NA	NA	NA	NA
Interval_1534	chr1	59566157	59567496	Enhancer	Gm973/Fzd7	Interval_1534_Enhancer_Gm973/Fzd7	Gm973	NA	NA	NA	NA	Fezf2_R2_peak_446	NA	NA	NA	NA
Interval_1535	chr1	59574003	59575325	Enhancer	Gm973/Fzd7	Interval_1535_Enhancer_Gm973/Fzd7	Gm973	NA	NA	NA	NA	Fezf2_R2_peak_447	NA	NA	NA	NA
Interval_1536	chr1	59584574	59585131	Other	Gm973/Fzd7/Als2/Cdk15	Interval_1536_Other_Gm973/Fzd7/Als2/Cdk15	Gm973	NA	NA	NA	NA	NA	NA	NA	NA	NA
Interval_1537	chr1	59590930	59593168	Enhancer	Gm973/Fzd7/Als2/Cdk15	Interval_1537_Enhancer_Gm973/Fzd7/Als2/Cdk15	Gm973	NA	NA	NA	NA	NA	NA	NA	NA	NA
Interval_1538	chr1	59609586	59610638	Promoter	Sumo1	Interval_1538_Promoter_Sumo1	Sumo1	NA	NA	NA	NA	NA	NA	NA	NA	NA
Interval_1539	chr1	59623070	59624831	Other	Sumo1/Als2/Cdk15	Interval_1539_Other_Sumo1/Als2/Cdk15	Sumo1	NA	NA	NA	NA	NA	NA	NA	NA	NA
Interval_1540	chr1	59625189	59625952	Other	Sumo1/Als2/Cdk15	Interval_1540_Other_Sumo1/Als2/Cdk15	Sumo1	Interval_1604_Other_Sumo1/Als2/Cdk15	NA	NA	NA	NA	NA	NA	NA	NA
Interval_1541	chr1	59670053	59671320	Promoter	Sumo1	Interval_1541_Promoter_Sumo1	Sumo1	NA	NA	NA	Fezf2_R1_peak_233/Fezf2_R1_peak_234	Fezf2_R2_peak_448	NA	RORgt_R2_peak_640/RORgt_R2_peak_639	NA	NA
Interval_1542	chr1	59684511	59685848	Promoter	Nop58	Interval_1542_Promoter_Nop58	Nop58	NA	NA	NA	Fezf2_R1_peak_235	Fezf2_R2_peak_449/Fezf2_R2_peak_450	NA	RORgt_R2_peak_642	NA	NA
Interval_1543	chr1	59719213	59720228	Other	Snord11	Interval_1543_Other_Snord11	Snord11	NA	NA	NA	NA	NA	NA	NA	NA	NA
Interval_1544	chr1	59725533	59726088	Other	Snord11	Interval_1544_Other_Snord11	Snord11	NA	NA	NA	NA	NA	NA	NA	NA	NA
Interval_1545	chr1	59729965	59731108	Other	Snord11	Interval_1545_Other_Snord11	Snord11	NA	NA	NA	NA	NA	NA	NA	NA	NA
Interval_1546	chr1	59733872	59734657	Other	Snord11	Interval_1546_Other_Snord11	Snord11	NA	NA	NA	NA	NA	NA	NA	NA	NA
Interval_1547	chr1	59739179	59740127	Other	Bmpr2	Interval_1547_Other_Bmpr2	Bmpr2	NA	NA	NA	NA	NA	NA	NA	NA	NA
Interval_1548	chr1	59762478	59764904	Promoter	Bmpr2	Interval_1548_Promoter_Bmpr2	Bmpr2	NA	NA	NA	Fezf2_R1_peak_238/Fezf2_R1_peak_236/Fezf2_R1_peak_237	Fezf2_R2_peak_451	RORgt_R1_peak_625/RORgt_R1_peak_626	RORgt_R2_peak_644/RORgt_R2_peak_645	NA	NA
Interval_1549	chr1	59788759	59790237	Enhancer	Bmpr2	Interval_1549_Enhancer_Bmpr2	Bmpr2	NA	NA	NA	NA	Fezf2_R2_peak_452	NA	NA	NA	NA
Interval_1550	chr1	59791624	59792473	Other	Bmpr2	Interval_1550_Other_Bmpr2	Bmpr2	NA	NA	NA	NA	NA	NA	NA	NA	NA
Interval_1551	chr1	59794904	59796177	Other	Bmpr2	Interval_1551_Other_Bmpr2	Bmpr2	NA	NA	NA	NA	NA	NA	NA	NA	NA
Interval_1552	chr1	59797296	59797855	Other	Bmpr2	Interval_1552_Other_Bmpr2	Bmpr2	NA	NA	NA	NA	NA	NA	NA	NA	NA
Interval_1553	chr1	59798040	59798429	Other	Bmpr2	Interval_1553_Other_Bmpr2	Bmpr2	NA	NA	NA	NA	NA	NA	NA	NA	NA
Interval_1554	chr1	59826520	59826960	Other	Bmpr2	Interval_1554_Other_Bmpr2	Bmpr2	NA	NA	NA	NA	NA	NA	NA	NA	NA
Interval_1555	chr1	59833073	59834289	Enhancer	Bmpr2	Interval_1555_Enhancer_Bmpr2	Bmpr2	NA	NA	NA	NA	NA	NA	NA	NA	NA
Interval_1556	chr1	59883524	59884180	Other	Fam117b	Interval_1556_Other_Fam117b	Fam117b	NA	NA	NA	NA	NA	NA	NA	NA	NA
Interval_1557	chr1	59885733	59887608	Enhancer	Fam117b	Interval_1557_Enhancer_Fam117b	Fam117b	NA	NA	NA	NA	NA	RORgt_R1_peak_629	RORgt_R2_peak_647	NA	NA
Interval_1558	chr1	59899600	59901114	Enhancer	Fam117b	Interval_1558_Enhancer_Fam117b	Fam117b	NA	NA	NA	NA	NA	NA	NA	NA	NA
Interval_1559	chr1	59912413	59914071	Promoter	Fam117b	Interval_1559_Promoter_Fam117b	Fam117b	NA	NA	NA	Fezf2_R1_peak_239/Fezf2_R1_peak_240	Fezf2_R2_peak_453	RORgt_R1_peak_631/RORgt_R1_peak_630	RORgt_R2_peak_648/RORgt_R2_peak_649	NA	NA
Interval_1560	chr1	59944089	59944649	Enhancer	Fam117b	Interval_1560_Enhancer_Fam117b	Fam117b	NA	NA	NA	NA	NA	NA	NA	NA	NA
Interval_1561	chr1	60000375	60000964	Other	Ica1l/Fam117b	Interval_1561_Other_Ica1l/Fam117b	Ica1l	NA	NA	NA	NA	NA	NA	NA	NA	NA
Interval_1562	chr1	60042628	60043452	Promoter	Ica1l	Interval_1562_Promoter_Ica1l	Ica1l	NA	NA	NA	NA	Fezf2_R2_peak_455	NA	NA	NA	NA
Interval_1563	chr1	60097469	60099025	Promoter	Carf	Interval_1563_Promoter_Carf	Carf	NA	NA	NA	Fezf2_R1_peak_241	Fezf2_R2_peak_456	NA	RORgt_R2_peak_655	NA	Lhx2_chip_R2_peak_615
Interval_1564	chr1	60158219	60158752	Other	Nbeal1	Interval_1564_Other_Nbeal1	Nbeal1	NA	NA	NA	NA	NA	RORgt_R1_peak_637	RORgt_R2_peak_656	NA	NA
Interval_1565	chr1	60163542	60164173	Other	Nbeal1	Interval_1565_Other_Nbeal1	Nbeal1	NA	NA	NA	NA	NA	NA	NA	NA	NA
Interval_1566	chr1	60169673	60170443	Enhancer	Nbeal1	Interval_1566_Enhancer_Nbeal1	Nbeal1	NA	NA	NA	NA	Fezf2_R2_peak_457	NA	NA	NA	NA
Interval_1567	chr1	60179801	60181215	Promoter	Nbeal1	Interval_1567_Promoter_Nbeal1	Nbeal1	NA	NA	NA	Fezf2_R1_peak_243/Fezf2_R1_peak_242	Fezf2_R2_peak_458	RORgt_R1_peak_638	RORgt_R2_peak_657	Lhx2_chip_R1_peak_175	NA
Interval_1568	chr1	60342886	60344257	Promoter	Cyp20a1	Interval_1568_Promoter_Cyp20a1	Cyp20a1	NA	NA	NA	NA	Fezf2_R2_peak_459	RORgt_R1_peak_641	NA	NA	NA
Interval_1569	chr1	60409012	60410475	Promoter	Abi2	Interval_1569_Promoter_Abi2	Abi2	NA	NA	NA	Fezf2_R1_peak_244	Fezf2_R2_peak_460	NA	RORgt_R2_peak_659	Lhx2_chip_R1_peak_177	Lhx2_chip_R2_peak_620
Interval_1570	chr1	60416709	60417108	Enhancer	Abi2	Interval_1570_Enhancer_Abi2	Abi2	NA	NA	NA	NA	NA	NA	NA	NA	NA
Interval_1571	chr1	60428395	60429217	Other	Abi2	Interval_1571_Other_Abi2	Abi2	NA	NA	NA	NA	NA	NA	NA	NA	NA
Interval_1572	chr1	60460237	60461405	Enhancer	Abi2	Interval_1572_Enhancer_Abi2	Abi2	NA	NA	NA	NA	NA	NA	NA	NA	NA
Interval_1573	chr1	60565443	60567378	Promoter	Raph1	Interval_1573_Promoter_Raph1	Raph1	NA	NA	NA	Fezf2_R1_peak_245	Fezf2_R2_peak_463/Fezf2_R2_peak_462	RORgt_R1_peak_644	RORgt_R2_peak_662	NA	Lhx2_chip_R2_peak_622
Interval_1574	chr1	60596382	60597453	Other	Raph1	Interval_1574_Other_Raph1	Raph1	NA	NA	NA	NA	NA	NA	NA	NA	NA
Interval_1575	chr1	60604503	60605241	Other	Raph1	Interval_1575_Other_Raph1	Raph1	NA	NA	NA	NA	NA	NA	NA	NA	NA
Interval_1576	chr1	60610809	60612375	Other	Raph1	Interval_1576_Other_Raph1	Raph1	NA	NA	NA	NA	NA	NA	NA	NA	NA
Interval_1577	chr1	60613906	60615261	Enhancer	Raph1	Interval_1577_Enhancer_Raph1	Raph1	NA	NA	NA	NA	NA	NA	NA	NA	NA
Interval_1578	chr1	60639230	60639809	Enhancer	Raph1	Interval_1578_Enhancer_Raph1	Raph1	NA	NA	NA	NA	NA	NA	NA	NA	NA
Interval_1579	chr1	60661582	60662454	Enhancer	Cd28	Interval_1579_Enhancer_Cd28	Cd28	NA	NA	NA	NA	NA	NA	NA	NA	NA
Interval_1580	chr1	60667918	60668786	Enhancer	Cd28	Interval_1580_Enhancer_Cd28	Cd28	NA	NA	NA	NA	NA	NA	NA	NA	NA
Interval_1581	chr1	60683767	60684595	Other	Cd28	Interval_1581_Other_Cd28	Cd28	Interval_1645_Other_Cd28	NA	NA	NA	NA	NA	NA	NA	NA
Interval_1582	chr1	60701898	60702804	Other	Cd28	Interval_1582_Other_Cd28	Cd28	NA	NA	NA	NA	NA	NA	NA	NA	NA
Interval_1583	chr1	60715159	60716709	Other	Cd28	Interval_1583_Other_Cd28	Cd28	NA	NA	Interval_1647_Other_Cd28	NA	NA	NA	NA	NA	NA
Interval_1584	chr1	60734719	60736031	Other	Cd28	Interval_1584_Other_Cd28	Cd28	NA	NA	NA	NA	NA	NA	NA	NA	NA
Interval_1585	chr1	60745633	60746211	Promoter	Cd28	Interval_1585_Promoter_Cd28	Cd28	NA	NA	NA	NA	NA	RORgt_R1_peak_652	RORgt_R2_peak_669	NA	NA
Interval_1586	chr1	60765223	60765881	Other	Cd28	Interval_1586_Other_Cd28	Cd28	NA	NA	NA	NA	NA	RORgt_R1_peak_660/RORgt_R1_peak_661	RORgt_R2_peak_677	NA	NA
Interval_1587	chr1	60824525	60825986	Enhancer	Cd28/Abi2/Raph1	Interval_1587_Enhancer_Cd28/Abi2/Raph1	Cd28	NA	NA	NA	NA	NA	NA	NA	NA	NA
Interval_1588	chr1	60850797	60852865	Other	Ctla4/Abi2/Raph1	Interval_1588_Other_Ctla4/Abi2/Raph1	Ctla4	NA	NA	NA	NA	NA	RORgt_R1_peak_674	NA	NA	NA
Interval_1589	chr1	60860385	60861688	Enhancer	Ctla4/Abi2/Raph1	Interval_1589_Enhancer_Ctla4/Abi2/Raph1	Ctla4	NA	NA	NA	NA	NA	NA	NA	NA	NA
Interval_1590	chr1	60862743	60863436	Other	Ctla4/Abi2/Raph1	Interval_1590_Other_Ctla4/Abi2/Raph1	Ctla4	NA	NA	NA	NA	NA	RORgt_R1_peak_677	NA	NA	NA
Interval_1591	chr1	60868381	60868816	Other	Ctla4/Abi2	Interval_1591_Other_Ctla4/Abi2	Ctla4	NA	NA	NA	NA	NA	RORgt_R1_peak_680	RORgt_R2_peak_695	NA	NA
Interval_1592	chr1	60920288	60921080	Enhancer	Ctla4	Interval_1592_Enhancer_Ctla4	Ctla4	NA	NA	NA	NA	NA	NA	NA	NA	NA
Interval_1593	chr1	60953314	60954661	Enhancer	Icos	Interval_1593_Enhancer_Icos	Icos	NA	NA	NA	NA	NA	NA	NA	NA	NA
Interval_1594	chr1	60960531	60961344	Enhancer	Icos	Interval_1594_Enhancer_Icos	Icos	NA	NA	NA	NA	NA	NA	RORgt_R2_peak_713	NA	NA
Interval_1595	chr1	60997495	60998962	Enhancer	Icos	Interval_1595_Enhancer_Icos	Icos	NA	NA	NA	NA	NA	NA	NA	NA	NA
Interval_1596	chr1	61054589	61055577	Other	Icos	Interval_1596_Other_Icos	Icos	NA	NA	NA	NA	Fezf2_R2_peak_464	RORgt_R1_peak_711	RORgt_R2_peak_731/RORgt_R2_peak_732	NA	NA
Interval_1597	chr1	61056732	61057347	Other	Icos	Interval_1597_Other_Icos	Icos	NA	NA	NA	NA	NA	NA	NA	NA	NA
Interval_1598	chr1	61074161	61074477	Other	Icos	Interval_1598_Other_Icos	Icos	NA	NA	NA	NA	NA	NA	NA	NA	NA
Interval_1599	chr1	61123642	61124048	Other	Icos	Interval_1599_Other_Icos	NA	NA	NA	NA	NA	NA	NA	NA	NA	NA
Interval_1600	chr1	61139299	61141556	Other	Icos	Interval_1600_Other_Icos	NA	NA	NA	NA	NA	NA	RORgt_R1_peak_716	RORgt_R2_peak_737	NA	NA
Interval_1601	chr1	61145922	61146747	Enhancer	Icos	Interval_1601_Enhancer_Icos	NA	Interval_1665_Enhancer_Icos	NA	Interval_1665_Enhancer_Icos	NA	NA	NA	NA	Lhx2_chip_R1_peak_180	Lhx2_chip_R2_peak_628
Interval_1602	chr1	61157210	61157731	Enhancer	Icos	Interval_1602_Enhancer_Icos	NA	NA	NA	NA	NA	NA	NA	NA	NA	NA
Interval_1603	chr1	61171697	61172951	Other	Icos	Interval_1603_Other_Icos	NA	NA	NA	NA	NA	NA	NA	NA	NA	NA
Interval_1604	chr1	61180757	61181953	Enhancer	9530026F06Rik	Interval_1604_Enhancer_9530026F06Rik	9530026F06Rik	NA	NA	NA	NA	Fezf2_R2_peak_465	NA	RORgt_R2_peak_743	NA	NA
Interval_1605	chr1	61198045	61199284	Other	9530026F06Rik	Interval_1605_Other_9530026F06Rik	9530026F06Rik	NA	NA	NA	NA	NA	NA	NA	NA	NA
Interval_1606	chr1	61233141	61235025	Enhancer	9530026F06Rik	Interval_1606_Enhancer_9530026F06Rik	9530026F06Rik	NA	NA	NA	NA	NA	NA	NA	NA	NA
Interval_1607	chr1	61236119	61237166	Other	9530026F06Rik	Interval_1607_Other_9530026F06Rik	9530026F06Rik	NA	NA	NA	NA	NA	NA	NA	NA	NA
Interval_1608	chr1	61257046	61258028	Other	9530026F06Rik	Interval_1608_Other_9530026F06Rik	9530026F06Rik	NA	NA	NA	NA	NA	NA	NA	NA	NA
Interval_1609	chr1	61265981	61266379	Other	9530026F06Rik	Interval_1609_Other_9530026F06Rik	9530026F06Rik	NA	NA	NA	NA	NA	NA	NA	NA	NA
Interval_1610	chr1	61298126	61299117	Other	9530026F06Rik	Interval_1610_Other_9530026F06Rik	9530026F06Rik	NA	NA	NA	NA	NA	NA	NA	NA	Lhx2_chip_R2_peak_631
Interval_1611	chr1	61301166	61303053	Promoter	9530026F06Rik	Interval_1611_Promoter_9530026F06Rik	9530026F06Rik	NA	NA	NA	NA	NA	NA	NA	Lhx2_chip_R1_peak_181	Lhx2_chip_R2_peak_632
Interval_1612	chr1	61309552	61310921	Other	9530026F06Rik	Interval_1612_Other_9530026F06Rik	9530026F06Rik	NA	NA	NA	NA	NA	NA	NA	NA	NA
Interval_1613	chr1	61359020	61360054	Enhancer	9530026F06Rik	Interval_1613_Enhancer_9530026F06Rik	9530026F06Rik	NA	NA	NA	NA	NA	NA	NA	NA	NA
Interval_1614	chr1	61373658	61374545	Other	9530026F06Rik	Interval_1614_Other_9530026F06Rik	9530026F06Rik	NA	NA	NA	NA	NA	NA	NA	NA	Lhx2_chip_R2_peak_635
Interval_1615	chr1	61376634	61377315	Enhancer	9530026F06Rik	Interval_1615_Enhancer_9530026F06Rik	9530026F06Rik	NA	NA	NA	NA	Fezf2_R2_peak_467	NA	NA	NA	Lhx2_chip_R2_peak_636
Interval_1616	chr1	61379802	61380386	Enhancer	9530026F06Rik	Interval_1616_Enhancer_9530026F06Rik	9530026F06Rik	NA	NA	NA	NA	NA	NA	NA	NA	NA
Interval_1617	chr1	61461423	61461911	Other	9530026F06Rik	Interval_1617_Other_9530026F06Rik	9530026F06Rik	NA	NA	NA	NA	NA	NA	NA	NA	NA
Interval_1618	chr1	61530032	61531972	Enhancer	Pard3b	Interval_1618_Enhancer_Pard3b	Pard3b	NA	NA	NA	NA	NA	NA	NA	NA	NA
Interval_1619	chr1	61539873	61540465	Other	Pard3b	Interval_1619_Other_Pard3b	Pard3b	NA	NA	NA	NA	NA	NA	NA	NA	NA
Interval_1620	chr1	61552671	61553229	Enhancer	Pard3b	Interval_1620_Enhancer_Pard3b	Pard3b	NA	NA	NA	NA	NA	NA	NA	NA	NA
Interval_1621	chr1	61621001	61621766	Enhancer	Pard3b	Interval_1621_Enhancer_Pard3b	Pard3b	NA	NA	NA	NA	NA	NA	NA	NA	NA
Interval_1622	chr1	61638406	61640122	Promoter	Pard3b	Interval_1622_Promoter_Pard3b	Pard3b	NA	NA	NA	Fezf2_R1_peak_246	Fezf2_R2_peak_468	NA	NA	NA	NA
Interval_1623	chr1	61695603	61696423	Other	Pard3b	Interval_1623_Other_Pard3b	Pard3b	NA	NA	NA	NA	NA	NA	NA	NA	NA
Interval_1624	chr1	61747505	61747880	Other	Pard3b	Interval_1624_Other_Pard3b	NA	NA	NA	NA	NA	NA	NA	NA	NA	NA
Interval_1625	chr1	61770783	61771621	Other	Pard3b/9530026F06Rik	Interval_1625_Other_Pard3b/9530026F06Rik	NA	NA	NA	NA	NA	Fezf2_R2_peak_469	NA	RORgt_R2_peak_744	NA	NA
Interval_1626	chr1	61850590	61851723	Enhancer	Pard3b	Interval_1626_Enhancer_Pard3b	NA	NA	NA	NA	NA	NA	NA	NA	NA	NA
Interval_1627	chr1	61912736	61913611	Other	Pard3bos2/Nrp2	Interval_1627_Other_Pard3bos2/Nrp2	NA	NA	NA	NA	NA	Fezf2_R2_peak_470	NA	NA	NA	NA
Interval_1628	chr1	61924837	61925769	Other	Pard3bos2/Nrp2	Interval_1628_Other_Pard3bos2/Nrp2	NA	NA	NA	NA	NA	Fezf2_R2_peak_471	NA	NA	NA	Lhx2_chip_R2_peak_656
Interval_1629	chr1	61927654	61928408	Enhancer	Pard3bos2/Nrp2	Interval_1629_Enhancer_Pard3bos2/Nrp2	NA	NA	NA	NA	NA	NA	NA	NA	NA	NA
Interval_1630	chr1	62174894	62175811	Other	Pard3bos2	Interval_1630_Other_Pard3bos2	Pard3bos2	NA	NA	NA	NA	NA	NA	NA	NA	Lhx2_chip_R2_peak_679
Interval_1631	chr1	62215981	62216843	Enhancer	Pard3bos2	Interval_1631_Enhancer_Pard3bos2	Pard3bos2	NA	NA	NA	NA	NA	NA	NA	NA	NA
Interval_1632	chr1	62244029	62244905	Other	Pard3bos2	Interval_1632_Other_Pard3bos2	Pard3bos2	NA	NA	NA	NA	NA	NA	NA	NA	NA
Interval_1633	chr1	62261579	62262509	Other	Pard3bos2/Nrp2	Interval_1633_Other_Pard3bos2/Nrp2	Pard3bos2	NA	NA	NA	NA	NA	NA	NA	NA	NA
Interval_1634	chr1	62309378	62309674	Other	Pard3bos2	Interval_1634_Other_Pard3bos2	Pard3bos2	NA	NA	NA	NA	NA	NA	NA	NA	NA
Interval_1635	chr1	62334130	62334697	Enhancer	Pard3bos2	Interval_1635_Enhancer_Pard3bos2	Pard3bos2	NA	NA	NA	NA	NA	NA	NA	NA	NA
Interval_1636	chr1	62392771	62393305	Enhancer	Pard3bos2/Nrp2	Interval_1636_Enhancer_Pard3bos2/Nrp2	Pard3bos2	NA	NA	NA	NA	NA	NA	NA	NA	NA
Interval_1637	chr1	62411347	62412204	Other	Pard3bos2/Nrp2	Interval_1637_Other_Pard3bos2/Nrp2	Pard3bos2	NA	NA	NA	NA	NA	NA	NA	Lhx2_chip_R1_peak_201	Lhx2_chip_R2_peak_695
Interval_1638	chr1	62422965	62423253	Other	Nrp2	Interval_1638_Other_Nrp2	Nrp2	NA	NA	NA	NA	NA	NA	NA	NA	NA
Interval_1639	chr1	62429220	62430066	Other	Nrp2	Interval_1639_Other_Nrp2	Nrp2	NA	NA	NA	NA	NA	NA	NA	NA	NA
Interval_1640	chr1	62520716	62521018	Other	Nrp2	Interval_1640_Other_Nrp2	Nrp2	NA	NA	NA	NA	NA	NA	NA	NA	NA
Interval_1641	chr1	62541921	62542570	Other	Nrp2	Interval_1641_Other_Nrp2	Nrp2	NA	NA	NA	NA	NA	NA	NA	NA	NA
Interval_1642	chr1	62579032	62579762	Enhancer	Nrp2	Interval_1642_Enhancer_Nrp2	Nrp2	NA	NA	NA	NA	NA	NA	NA	NA	NA
Interval_1643	chr1	62591668	62592057	Enhancer	Nrp2	Interval_1643_Enhancer_Nrp2	Nrp2	NA	NA	NA	NA	NA	NA	NA	NA	NA
Interval_1644	chr1	62597710	62598571	Enhancer	Nrp2	Interval_1644_Enhancer_Nrp2	Nrp2	NA	NA	Interval_1708_Enhancer_Nrp2	NA	NA	NA	NA	NA	NA
Interval_1645	chr1	62630042	62632062	Other	Nrp2	Interval_1645_Other_Nrp2	Nrp2	NA	NA	NA	NA	NA	NA	NA	NA	NA
Interval_1646	chr1	62638532	62638897	Other	Nrp2	Interval_1646_Other_Nrp2	Nrp2	NA	NA	NA	NA	NA	NA	NA	NA	NA
Interval_1647	chr1	62664786	62666153	Other	Nrp2	Interval_1647_Other_Nrp2	Nrp2	NA	NA	NA	NA	NA	NA	NA	NA	NA
Interval_1648	chr1	62678673	62678985	Enhancer	Nrp2	Interval_1648_Enhancer_Nrp2	Nrp2	NA	NA	NA	NA	NA	NA	NA	NA	NA
Interval_1649	chr1	62682040	62683125	Enhancer	Nrp2	Interval_1649_Enhancer_Nrp2	Nrp2	NA	NA	NA	NA	NA	NA	NA	NA	NA
Interval_1650	chr1	62696634	62697505	Enhancer	Nrp2	Interval_1650_Enhancer_Nrp2	Nrp2	NA	NA	NA	NA	Fezf2_R2_peak_472	NA	NA	NA	NA
Interval_1651	chr1	62701161	62701480	Other	Nrp2	Interval_1651_Other_Nrp2	Nrp2	NA	NA	NA	NA	Fezf2_R2_peak_473	NA	NA	NA	NA
Interval_1652	chr1	62702878	62703916	Promoter	Nrp2	Interval_1652_Promoter_Nrp2	Nrp2	NA	NA	NA	Fezf2_R1_peak_248/Fezf2_R1_peak_247	Fezf2_R2_peak_474	NA	NA	NA	Lhx2_chip_R2_peak_707
Interval_1653	chr1	62706161	62707848	Promoter	Nrp2	Interval_1653_Promoter_Nrp2	Nrp2	NA	NA	NA	Fezf2_R1_peak_249	Fezf2_R2_peak_475	NA	NA	NA	NA
Interval_1654	chr1	62717012	62718618	Promoter	Nrp2	Interval_1654_Promoter_Nrp2	Nrp2	NA	NA	NA	NA	NA	NA	NA	NA	NA
Interval_1655	chr1	62719945	62722070	Enhancer	Nrp2	Interval_1655_Enhancer_Nrp2	Nrp2	NA	NA	NA	NA	NA	NA	NA	NA	Lhx2_chip_R2_peak_711/Lhx2_chip_R2_peak_710
Interval_1656	chr1	62724483	62724964	Other	Nrp2	Interval_1656_Other_Nrp2	Nrp2	NA	NA	NA	NA	NA	NA	NA	NA	NA
Interval_1657	chr1	62729476	62729962	Other	Nrp2	Interval_1657_Other_Nrp2	Nrp2	NA	NA	NA	NA	NA	NA	NA	NA	NA
Interval_1658	chr1	62736330	62736916	Other	Nrp2	Interval_1658_Other_Nrp2	Nrp2	NA	NA	NA	NA	NA	NA	NA	NA	NA
Interval_1659	chr1	62742196	62744017	Other	Nrp2	Interval_1659_Other_Nrp2	Nrp2	NA	NA	NA	NA	NA	NA	NA	NA	NA
Interval_1660	chr1	62749489	62750000	Enhancer	4930487H11Rik	Interval_1660_Enhancer_4930487H11Rik	4930487H11Rik	NA	NA	NA	NA	NA	NA	NA	NA	NA
Interval_1661	chr1	62751080	62753590	Enhancer	4930487H11Rik/Nrp2	Interval_1661_Enhancer_4930487H11Rik/Nrp2	4930487H11Rik	NA	NA	NA	NA	NA	NA	NA	NA	Lhx2_chip_R2_peak_716
Interval_1662	chr1	62770877	62771648	Other	4930487H11Rik/Nrp2	Interval_1662_Other_4930487H11Rik/Nrp2	4930487H11Rik	Interval_1727_Other_4930487H11Rik/Nrp2	NA	NA	NA	NA	NA	NA	NA	NA
Interval_1663	chr1	62774343	62775084	Enhancer	4930487H11Rik/Nrp2	Interval_1663_Enhancer_4930487H11Rik/Nrp2	4930487H11Rik	NA	NA	NA	NA	NA	RORgt_R1_peak_727	NA	NA	NA
Interval_1664	chr1	62786203	62786983	Enhancer	4930487H11Rik/Nrp2	Interval_1664_Enhancer_4930487H11Rik/Nrp2	4930487H11Rik	NA	NA	NA	NA	NA	NA	NA	Lhx2_chip_R1_peak_205	Lhx2_chip_R2_peak_719
Interval_1665	chr1	62794470	62796316	Promoter	4930487H11Rik	Interval_1665_Promoter_4930487H11Rik	4930487H11Rik	NA	NA	NA	NA	NA	NA	NA	NA	Lhx2_chip_R2_peak_721
Interval_1666	chr1	62859152	62861478	Enhancer	4930487H11Rik	Interval_1666_Enhancer_4930487H11Rik	4930487H11Rik	NA	NA	NA	NA	NA	NA	NA	NA	NA
Interval_1667	chr1	62933617	62934954	Enhancer	4930487H11Rik	Interval_1667_Enhancer_4930487H11Rik	4930487H11Rik	NA	NA	NA	Fezf2_R1_peak_251	Fezf2_R2_peak_477/Fezf2_R2_peak_476	NA	NA	NA	NA
Interval_1668	chr1	62950868	62951812	Enhancer	4930487H11Rik	Interval_1668_Enhancer_4930487H11Rik	4930487H11Rik	NA	NA	NA	NA	Fezf2_R2_peak_478	NA	NA	NA	NA
Interval_1669	chr1	62964199	62964931	Other	Ino80d	Interval_1669_Other_Ino80d	NA	NA	NA	NA	NA	Fezf2_R2_peak_479	NA	NA	NA	NA
Interval_1670	chr1	62966404	62967149	Other	Ino80d	Interval_1670_Other_Ino80d	NA	NA	NA	NA	NA	NA	NA	NA	NA	NA
Interval_1671	chr1	63055477	63055767	Enhancer	Ino80d/Gm11602	Interval_1671_Enhancer_Ino80d/Gm11602	Ino80d	NA	NA	NA	NA	NA	NA	NA	NA	NA
Interval_1672	chr1	63112758	63115779	Promoter	Ino80d	Interval_1672_Promoter_Ino80d	Ino80d	NA	NA	NA	Fezf2_R1_peak_252/Fezf2_R1_peak_253	Fezf2_R2_peak_482/Fezf2_R2_peak_480/Fezf2_R2_peak_481	NA	RORgt_R2_peak_750	NA	NA
Interval_1673	chr1	63123793	63124159	Other	Ino80dos/Ndufs1/Eef1b2	Interval_1673_Other_Ino80dos/Ndufs1/Eef1b2	Ino80dos	NA	NA	NA	NA	NA	NA	NA	NA	NA
Interval_1674	chr1	63129518	63130526	Enhancer	Ino80dos/Ndufs1/Eef1b2	Interval_1674_Enhancer_Ino80dos/Ndufs1/Eef1b2	Ino80dos	NA	NA	NA	NA	NA	NA	NA	NA	NA
Interval_1675	chr1	63137830	63138467	Other	Ino80dos/Ndufs1/Eef1b2	Interval_1675_Other_Ino80dos/Ndufs1/Eef1b2	Ino80dos	NA	NA	NA	NA	NA	NA	NA	NA	NA
Interval_1676	chr1	63176115	63177432	Promoter	Ndufs1	Interval_1676_Promoter_Ndufs1	Ndufs1	NA	NA	NA	Fezf2_R1_peak_254	Fezf2_R2_peak_484	RORgt_R1_peak_729	RORgt_R2_peak_752	NA	NA
Interval_1677	chr1	63180885	63182875	Promoter	Snora41	Interval_1677_Promoter_Snora41	Snora41	NA	NA	NA	NA	Fezf2_R2_peak_485	RORgt_R1_peak_730	NA	NA	NA
Interval_1678	chr1	63190778	63191428	Other	Snora41/Gpr1	Interval_1678_Other_Snora41/Gpr1	Snora41	NA	NA	NA	NA	NA	NA	NA	NA	NA
Interval_1679	chr1	63252553	63253245	Other	Zdbf2/Eef1b2/Ndufs1/Snora41	Interval_1679_Other_Zdbf2/Eef1b2/Ndufs1/Snora41	Zdbf2	NA	NA	NA	NA	NA	NA	NA	NA	NA
Interval_1680	chr1	63266322	63266706	Other	Zdbf2/Gpr1	Interval_1680_Other_Zdbf2/Gpr1	Zdbf2	NA	NA	NA	NA	NA	NA	NA	NA	NA
Interval_1681	chr1	63272644	63274323	Other	Zdbf2/Gpr1	Interval_1681_Other_Zdbf2/Gpr1	Zdbf2	NA	NA	NA	Fezf2_R1_peak_256	Fezf2_R2_peak_486	NA	NA	NA	NA
Interval_1682	chr1	63367941	63368303	Enhancer	Adam23	Interval_1682_Enhancer_Adam23	Adam23	NA	NA	NA	NA	NA	NA	NA	NA	NA
Interval_1683	chr1	63445376	63446973	Promoter	Adam23	Interval_1683_Promoter_Adam23	Adam23	NA	NA	NA	NA	Fezf2_R2_peak_487/Fezf2_R2_peak_488	NA	NA	NA	NA
Interval_1684	chr1	63449217	63449846	Other	Adam23/Eef1b2/Ndufs1/Snora41	Interval_1684_Other_Adam23/Eef1b2/Ndufs1/Snora41	Adam23	NA	NA	NA	NA	NA	NA	NA	NA	NA
Interval_1685	chr1	63458317	63460021	Enhancer	Adam23/Eef1b2/Ndufs1/Snora41	Interval_1685_Enhancer_Adam23/Eef1b2/Ndufs1/Snora41	Adam23	Interval_1751_Enhancer_Adam23/Eef1b2/Ndufs1/Snora41	NA	NA	NA	NA	NA	NA	NA	NA
Interval_1686	chr1	63470312	63471240	Enhancer	Adam23/Eef1b2/Ndufs1/Snora41	Interval_1686_Enhancer_Adam23/Eef1b2/Ndufs1/Snora41	Adam23	NA	NA	NA	NA	NA	NA	NA	NA	NA
Interval_1687	chr1	63473763	63474075	Enhancer	Adam23/Eef1b2/Ndufs1/Snora41	Interval_1687_Enhancer_Adam23/Eef1b2/Ndufs1/Snora41	Adam23	NA	NA	NA	NA	NA	NA	NA	NA	NA
Interval_1688	chr1	63517506	63518112	Other	Adam23	Interval_1688_Other_Adam23	Adam23	NA	NA	NA	NA	NA	NA	NA	NA	NA
Interval_1689	chr1	63630296	63630828	Other	Dytn	Interval_1689_Other_Dytn	Dytn	Interval_1758_Other_Dytn	NA	NA	NA	NA	NA	NA	NA	NA
Interval_1690	chr1	63667408	63669252	Enhancer	Dytn	Interval_1690_Enhancer_Dytn	Dytn	NA	NA	NA	NA	NA	NA	NA	NA	NA
Interval_1691	chr1	63705721	63706705	Enhancer	Dytn	Interval_1691_Enhancer_Dytn	Dytn	NA	NA	NA	NA	NA	NA	NA	NA	NA
Interval_1692	chr1	63708903	63709190	Other	Mdh1b	Interval_1692_Other_Mdh1b	Mdh1b	NA	NA	NA	NA	NA	NA	NA	NA	NA
Interval_1693	chr1	63730025	63731011	Promoter	Fastkd2	Interval_1693_Promoter_Fastkd2	Fastkd2	NA	NA	NA	NA	Fezf2_R2_peak_489	RORgt_R1_peak_732	RORgt_R2_peak_754	NA	NA
Interval_1694	chr1	63763120	63764552	Enhancer	4933402D24Rik/Gm13749	Interval_1694_Enhancer_4933402D24Rik/Gm13749	4933402D24Rik	NA	NA	NA	Fezf2_R1_peak_257	Fezf2_R2_peak_490	NA	RORgt_R2_peak_755	NA	NA
Interval_1695	chr1	63776567	63777442	Other	4933402D24Rik/Gm13749	Interval_1695_Other_4933402D24Rik/Gm13749	4933402D24Rik	NA	NA	NA	NA	NA	NA	NA	NA	NA
Interval_1696	chr1	63819464	63820886	Enhancer	4933402D24Rik	Interval_1696_Enhancer_4933402D24Rik	4933402D24Rik	Interval_1767_Enhancer_4933402D24Rik	NA	NA	NA	NA	NA	NA	Lhx2_chip_R1_peak_207	Lhx2_chip_R2_peak_733
Interval_1697	chr1	63828273	63829470	Other	4933402D24Rik	Interval_1697_Other_4933402D24Rik	4933402D24Rik	NA	NA	NA	NA	NA	NA	NA	NA	NA
Interval_1698	chr1	63851612	63851879	Enhancer	4933402D24Rik	Interval_1698_Enhancer_4933402D24Rik	4933402D24Rik	NA	NA	NA	NA	NA	NA	NA	NA	NA
Interval_1699	chr1	63875044	63875445	Other	Gm13749	Interval_1699_Other_Gm13749	Gm13749	NA	NA	NA	NA	NA	NA	NA	NA	NA
Interval_1700	chr1	63879312	63879998	Other	Gm13749	Interval_1700_Other_Gm13749	Gm13749	NA	NA	NA	NA	NA	NA	NA	NA	NA
Interval_1701	chr1	63899810	63900444	Enhancer	Gm13749	Interval_1701_Enhancer_Gm13749	Gm13749	NA	NA	NA	NA	Fezf2_R2_peak_491	NA	NA	NA	NA
Interval_1702	chr1	63929090	63929882	Enhancer	Gm13749	Interval_1702_Enhancer_Gm13749	Gm13749	Interval_1772_Enhancer_Gm13749	NA	NA	NA	NA	NA	NA	NA	Lhx2_chip_R2_peak_737
Interval_1703	chr1	63932506	63935540	Other	Gm13749	Interval_1703_Other_Gm13749	Gm13749	NA	NA	NA	NA	NA	NA	NA	NA	NA
Interval_1704	chr1	63953398	63954308	Enhancer	Gm13749/4933402D24Rik	Interval_1704_Enhancer_Gm13749/4933402D24Rik	Gm13749	NA	NA	NA	NA	NA	NA	NA	Lhx2_chip_R1_peak_208	Lhx2_chip_R2_peak_739
Interval_1705	chr1	63976727	63977640	Enhancer	Gm13749/4933402D24Rik	Interval_1705_Enhancer_Gm13749/4933402D24Rik	Gm13749	NA	NA	NA	NA	NA	NA	NA	NA	Lhx2_chip_R2_peak_740
Interval_1706	chr1	63987483	63988290	Enhancer	Gm13749/4933402D24Rik	Interval_1706_Enhancer_Gm13749/4933402D24Rik	Gm13749	NA	NA	NA	NA	NA	NA	NA	NA	NA
Interval_1707	chr1	63993887	63996030	Enhancer	Gm13749/Klf7/4933402D24Rik	Interval_1707_Enhancer_Gm13749/Klf7/4933402D24Rik	Gm13749	NA	NA	NA	Fezf2_R1_peak_258	Fezf2_R2_peak_493	NA	NA	Lhx2_chip_R1_peak_209	Lhx2_chip_R2_peak_741
Interval_1708	chr1	63998863	64000055	Other	Gm13749/Klf7/4933402D24Rik	Interval_1708_Other_Gm13749/Klf7/4933402D24Rik	Gm13749	NA	NA	NA	NA	NA	RORgt_R1_peak_733	RORgt_R2_peak_756	NA	NA
Interval_1709	chr1	64018525	64021445	Enhancer	Mir6899/Klf7/4933402D24Rik	Interval_1709_Enhancer_Mir6899/Klf7/4933402D24Rik	Mir6899	NA	NA	NA	Fezf2_R1_peak_260/Fezf2_R1_peak_259	Fezf2_R2_peak_494	NA	NA	NA	NA
Interval_1710	chr1	64027844	64028450	Enhancer	Mir6899/Klf7/4933402D24Rik	Interval_1710_Enhancer_Mir6899/Klf7/4933402D24Rik	Mir6899	NA	NA	NA	NA	NA	NA	NA	NA	NA
Interval_1711	chr1	64032553	64033291	Other	Mir6899/Klf7/4933402D24Rik	Interval_1711_Other_Mir6899/Klf7/4933402D24Rik	Mir6899	Interval_1781_Other_Mir6899/Klf7/4933402D24Rik	NA	NA	NA	NA	NA	NA	NA	NA
Interval_1712	chr1	64034951	64037324	Enhancer	Mir6899/Klf7/4933402D24Rik	Interval_1712_Enhancer_Mir6899/Klf7/4933402D24Rik	Mir6899	NA	NA	NA	NA	NA	NA	NA	NA	NA
Interval_1713	chr1	64041021	64042868	Enhancer	Mir6899/Klf7/4933402D24Rik	Interval_1713_Enhancer_Mir6899/Klf7/4933402D24Rik	Mir6899	NA	NA	NA	NA	NA	NA	NA	NA	NA
Interval_1714	chr1	64044791	64045156	Enhancer	Mir6899/Klf7/4933402D24Rik	Interval_1714_Enhancer_Mir6899/Klf7/4933402D24Rik	Mir6899	NA	NA	NA	NA	NA	NA	NA	NA	NA
Interval_1715	chr1	64060041	64061782	Enhancer	Mir6899/Klf7/4933402D24Rik	Interval_1715_Enhancer_Mir6899/Klf7/4933402D24Rik	Mir6899	NA	NA	NA	NA	NA	NA	NA	NA	NA
Interval_1716	chr1	64066580	64067287	Enhancer	Mir6899/Klf7/4933402D24Rik	Interval_1716_Enhancer_Mir6899/Klf7/4933402D24Rik	Mir6899	NA	NA	NA	NA	NA	NA	NA	Lhx2_chip_R1_peak_211	Lhx2_chip_R2_peak_745
Interval_1717	chr1	64078512	64079266	Promoter	Mir6899	Interval_1717_Promoter_Mir6899	Mir6899	NA	NA	NA	NA	NA	NA	NA	NA	NA
Interval_1718	chr1	64087350	64089211	Enhancer	Klf7/4933402D24Rik/Gm13749	Interval_1718_Enhancer_Klf7/4933402D24Rik/Gm13749	Klf7	NA	NA	NA	NA	NA	NA	NA	NA	Lhx2_chip_R2_peak_749/Lhx2_chip_R2_peak_750
Interval_1719	chr1	64097130	64098125	Enhancer	Klf7/4933402D24Rik/Gm13749	Interval_1719_Enhancer_Klf7/4933402D24Rik/Gm13749	Klf7	NA	NA	NA	NA	Fezf2_R2_peak_495	NA	NA	NA	NA
Interval_1720	chr1	64100597	64101119	Other	Klf7/4933402D24Rik/Gm13749	Interval_1720_Other_Klf7/4933402D24Rik/Gm13749	Klf7	NA	NA	NA	NA	NA	NA	NA	NA	NA
Interval_1721	chr1	64118997	64122642	Promoter	Klf7	Interval_1721_Promoter_Klf7	Klf7	NA	NA	NA	Fezf2_R1_peak_262/Fezf2_R1_peak_261	Fezf2_R2_peak_498	RORgt_R1_peak_742/RORgt_R1_peak_743	RORgt_R2_peak_766/RORgt_R2_peak_767	Lhx2_chip_R1_peak_215	Lhx2_chip_R2_peak_754/Lhx2_chip_R2_peak_756/Lhx2_chip_R2_peak_755
Interval_1722	chr1	64134153	64134832	Other	Klf7	Interval_1722_Other_Klf7	Klf7	Interval_1789_Other_Klf7	NA	NA	NA	NA	RORgt_R1_peak_746	RORgt_R2_peak_770	NA	NA
Interval_1723	chr1	64142651	64143737	Enhancer	Klf7	Interval_1723_Enhancer_Klf7	Klf7	NA	NA	NA	NA	NA	NA	NA	NA	NA
Interval_1724	chr1	64173447	64174548	Enhancer	Klf7	Interval_1724_Enhancer_Klf7	Klf7	NA	NA	NA	NA	NA	NA	NA	NA	NA
Interval_1725	chr1	64189429	64190893	Enhancer	Klf7	Interval_1725_Enhancer_Klf7	Klf7	NA	NA	NA	NA	Fezf2_R2_peak_499	RORgt_R1_peak_748	RORgt_R2_peak_772	NA	NA
Interval_1726	chr1	64195939	64196737	Enhancer	Klf7	Interval_1726_Enhancer_Klf7	Klf7	NA	NA	NA	NA	Fezf2_R2_peak_501/Fezf2_R2_peak_500	RORgt_R1_peak_750	NA	NA	NA
Interval_1727	chr1	64198510	64201141	Enhancer	Klf7	Interval_1727_Enhancer_Klf7	Klf7	NA	NA	NA	NA	NA	NA	NA	NA	NA
Interval_1728	chr1	64220234	64220780	Other	Klf7	Interval_1728_Other_Klf7	Klf7	Interval_1795_Enhancer_Klf7	NA	NA	NA	NA	NA	NA	NA	NA
Interval_1729	chr1	64223530	64224499	Enhancer	Klf7	Interval_1729_Enhancer_Klf7	Klf7	NA	NA	NA	NA	NA	NA	NA	NA	NA
Interval_1730	chr1	64225921	64226530	Enhancer	Klf7	Interval_1730_Enhancer_Klf7	Klf7	NA	NA	NA	Fezf2_R1_peak_263	Fezf2_R2_peak_502	NA	RORgt_R2_peak_775	NA	NA
Interval_1731	chr1	64254090	64256445	Enhancer	Klf7	Interval_1731_Enhancer_Klf7	Klf7	NA	NA	NA	NA	NA	NA	NA	NA	NA
Interval_1732	chr1	64284458	64285221	Enhancer	Klf7	Interval_1732_Enhancer_Klf7	Klf7	NA	NA	NA	NA	NA	NA	NA	NA	NA
Interval_1733	chr1	64288694	64289727	Enhancer	Klf7	Interval_1733_Enhancer_Klf7	Klf7	Interval_1800_Enhancer_Klf7	NA	NA	NA	NA	NA	NA	NA	NA
Interval_1734	chr1	64294654	64296337	Other	Klf7	Interval_1734_Other_Klf7	Klf7	NA	NA	NA	NA	Fezf2_R2_peak_503	NA	NA	NA	NA
Interval_1735	chr1	64302652	64303351	Promoter	Klf7	Interval_1735_Promoter_Klf7	Klf7	NA	NA	NA	NA	Fezf2_R2_peak_504	RORgt_R1_peak_754	RORgt_R2_peak_777	NA	NA
Interval_1736	chr1	64305221	64306157	Enhancer	Klf7	Interval_1736_Enhancer_Klf7	Klf7	NA	NA	NA	Fezf2_R1_peak_264	Fezf2_R2_peak_505	RORgt_R1_peak_755	RORgt_R2_peak_778	NA	NA
Interval_1737	chr1	64345991	64346472	Other	Creb1	Interval_1737_Other_Creb1	Creb1	NA	NA	NA	NA	NA	NA	NA	NA	NA
Interval_1738	chr1	64361726	64362659	Enhancer	Creb1	Interval_1738_Enhancer_Creb1	Creb1	NA	NA	Interval_1805_Enhancer_Creb1	NA	NA	NA	NA	NA	NA
Interval_1739	chr1	64366764	64367216	Enhancer	Creb1	Interval_1739_Enhancer_Creb1	Creb1	NA	NA	NA	NA	NA	NA	NA	NA	NA
Interval_1740	chr1	64408854	64409978	Enhancer	Creb1/Dytn/Fastkd2/Mdh1b	Interval_1740_Enhancer_Creb1/Dytn/Fastkd2/Mdh1b	Creb1	NA	NA	NA	NA	NA	NA	NA	NA	NA
Interval_1741	chr1	64412437	64412948	Enhancer	Creb1/Dytn/Fastkd2/Mdh1b	Interval_1741_Enhancer_Creb1/Dytn/Fastkd2/Mdh1b	Creb1	NA	NA	NA	NA	NA	NA	NA	NA	NA
Interval_1742	chr1	64445413	64447525	Enhancer	Creb1/Dytn/Fastkd2/Mdh1b/4933402D24Rik/Gm13749	Interval_1742_Enhancer_Creb1/Dytn/Fastkd2/Mdh1b/4933402D24Rik/Gm13749	Creb1	NA	NA	NA	Fezf2_R1_peak_265	Fezf2_R2_peak_506	RORgt_R1_peak_761	NA	NA	NA
Interval_1743	chr1	64481867	64482752	Enhancer	Creb1/Dytn/Fastkd2/Mdh1b	Interval_1743_Enhancer_Creb1/Dytn/Fastkd2/Mdh1b	Creb1	NA	NA	NA	NA	NA	NA	NA	NA	NA
Interval_1744	chr1	64488385	64489120	Other	Creb1/Dytn/Fastkd2/Mdh1b	Interval_1744_Other_Creb1/Dytn/Fastkd2/Mdh1b	Creb1	NA	NA	NA	NA	NA	NA	NA	NA	NA
Interval_1745	chr1	64521845	64522542	Enhancer	Creb1/Fastkd2/Mdh1b	Interval_1745_Enhancer_Creb1/Fastkd2/Mdh1b	Creb1	NA	NA	NA	NA	NA	NA	NA	NA	NA
Interval_1746	chr1	64532021	64533291	Promoter	Creb1	Interval_1746_Promoter_Creb1	Creb1	NA	NA	NA	Fezf2_R1_peak_266	Fezf2_R2_peak_507	RORgt_R1_peak_765	RORgt_R2_peak_788	NA	NA
Interval_1747	chr1	64545967	64546367	Other	Creb1/Fastkd2/Mdh1b	Interval_1747_Other_Creb1/Fastkd2/Mdh1b	Creb1	NA	NA	NA	NA	NA	NA	NA	NA	NA
Interval_1748	chr1	64600246	64601795	Other	Mettl21a/Creb1/Plekhm3	Interval_1748_Other_Mettl21a/Creb1/Plekhm3	Mettl21a	NA	NA	NA	NA	NA	RORgt_R1_peak_769	RORgt_R2_peak_792	NA	NA
Interval_1749	chr1	64615617	64618059	Promoter	Mettl21a	Interval_1749_Promoter_Mettl21a	Mettl21a	NA	NA	NA	Fezf2_R1_peak_268	Fezf2_R2_peak_509	RORgt_R1_peak_770	RORgt_R2_peak_793	NA	NA
Interval_1750	chr1	64623250	64624542	Enhancer	Mettl21a	Interval_1750_Enhancer_Mettl21a	Mettl21a	NA	NA	NA	NA	NA	NA	NA	NA	NA
Interval_1751	chr1	64631184	64632638	Enhancer	Mettl21a	Interval_1751_Enhancer_Mettl21a	Mettl21a	NA	NA	NA	NA	NA	NA	NA	NA	NA
Interval_1752	chr1	64645514	64646004	Other	Mettl21a	Interval_1752_Other_Mettl21a	Mettl21a	NA	NA	NA	NA	NA	NA	NA	NA	NA
Interval_1753	chr1	64655102	64656052	Other	2810408I11Rik	Interval_1753_Other_2810408I11Rik	2810408I11Rik	NA	NA	NA	NA	NA	NA	NA	NA	NA
Interval_1754	chr1	64690237	64691628	Promoter	2810408I11Rik	Interval_1754_Promoter_2810408I11Rik	2810408I11Rik	NA	NA	NA	Fezf2_R1_peak_269	Fezf2_R2_peak_510	RORgt_R1_peak_771	NA	NA	NA
Interval_1755	chr1	64705002	64705508	Other	Ccnyl1/Akr1cl/Cryge/Plekhm3	Interval_1755_Other_Ccnyl1/Akr1cl/Cryge/Plekhm3	Ccnyl1	NA	NA	NA	NA	NA	NA	NA	NA	NA
Interval_1756	chr1	64715131	64715747	Other	Fzd5/Akr1cl/Cryge/Plekhm3	Interval_1756_Other_Fzd5/Akr1cl/Cryge/Plekhm3	Fzd5	NA	NA	NA	NA	NA	NA	NA	NA	NA
Interval_1757	chr1	64717279	64718098	Other	Fzd5/Akr1cl/Cryge/Plekhm3	Interval_1757_Other_Fzd5/Akr1cl/Cryge/Plekhm3	Fzd5	NA	NA	NA	NA	NA	NA	NA	NA	NA
Interval_1758	chr1	64735930	64738928	Promoter	Fzd5	Interval_1758_Promoter_Fzd5	Fzd5	NA	NA	NA	Fezf2_R1_peak_270/Fezf2_R1_peak_272/Fezf2_R1_peak_271	Fezf2_R2_peak_512/Fezf2_R2_peak_513	NA	RORgt_R2_peak_795	Lhx2_chip_R1_peak_217	Lhx2_chip_R2_peak_766
Interval_1759	chr1	64756178	64757857	Enhancer	Fzd5	Interval_1759_Enhancer_Fzd5	Fzd5	NA	NA	NA	NA	NA	NA	NA	NA	NA
Interval_1760	chr1	64779568	64780344	Other	Fzd5	Interval_1760_Other_Fzd5	Fzd5	NA	NA	NA	NA	NA	NA	NA	NA	NA
Interval_1761	chr1	64787886	64788308	Enhancer	Fzd5	Interval_1761_Enhancer_Fzd5	Fzd5	NA	NA	NA	NA	NA	NA	NA	NA	NA
Interval_1762	chr1	64791536	64792344	Enhancer	Fzd5	Interval_1762_Enhancer_Fzd5	Fzd5	NA	NA	NA	NA	Fezf2_R2_peak_514	NA	NA	NA	NA
Interval_1763	chr1	64795157	64795952	Enhancer	Fzd5	Interval_1763_Enhancer_Fzd5	Fzd5	NA	NA	NA	NA	Fezf2_R2_peak_515	NA	NA	Lhx2_chip_R1_peak_218	Lhx2_chip_R2_peak_767
Interval_1764	chr1	64839194	64839824	Other	Fzd5	Interval_1764_Other_Fzd5	Fzd5	NA	NA	NA	NA	Fezf2_R2_peak_516	NA	NA	NA	NA
Interval_1765	chr1	64842850	64844556	Enhancer	Fzd5	Interval_1765_Enhancer_Fzd5	Fzd5	NA	NA	NA	NA	Fezf2_R2_peak_517	NA	NA	NA	NA
Interval_1766	chr1	64853255	64854629	Enhancer	Plekhm3	Interval_1766_Enhancer_Plekhm3	NA	NA	NA	NA	NA	Fezf2_R2_peak_518	NA	NA	NA	NA
Interval_1767	chr1	64860080	64860948	Other	Plekhm3	Interval_1767_Other_Plekhm3	Plekhm3	NA	NA	NA	NA	NA	NA	NA	NA	NA
Interval_1768	chr1	64897103	64897963	Enhancer	Plekhm3	Interval_1768_Enhancer_Plekhm3	Plekhm3	NA	NA	NA	NA	NA	NA	NA	NA	NA
Interval_1769	chr1	64902709	64903842	Enhancer	Plekhm3/Fzd5	Interval_1769_Enhancer_Plekhm3/Fzd5	Plekhm3	Interval_1838_Enhancer_Plekhm3/Fzd5	NA	NA	NA	NA	NA	NA	NA	NA
Interval_1770	chr1	64916889	64919387	Enhancer	Plekhm3/Fzd5	Interval_1770_Enhancer_Plekhm3/Fzd5	Plekhm3	NA	NA	NA	NA	Fezf2_R2_peak_520/Fezf2_R2_peak_519	NA	NA	NA	NA
Interval_1771	chr1	64945326	64945730	Other	Plekhm3/Fzd5	Interval_1771_Other_Plekhm3/Fzd5	Plekhm3	NA	NA	NA	NA	NA	NA	NA	Lhx2_chip_R1_peak_219	Lhx2_chip_R2_peak_768
Interval_1772	chr1	64956283	64957227	Promoter	Plekhm3	Interval_1772_Promoter_Plekhm3	Plekhm3	NA	NA	NA	Fezf2_R1_peak_273	Fezf2_R2_peak_521	RORgt_R1_peak_775	RORgt_R2_peak_798	NA	NA
Interval_1773	chr1	64975190	64976174	Enhancer	Plekhm3/Fzd5	Interval_1773_Enhancer_Plekhm3/Fzd5	Plekhm3	Interval_1844_Enhancer_Plekhm3/Fzd5	NA	NA	NA	NA	NA	NA	NA	NA
Interval_1774	chr1	65010125	65010634	Other	Akr1cl/Fzd5	Interval_1774_Other_Akr1cl/Fzd5	Akr1cl	NA	NA	NA	NA	Fezf2_R2_peak_522	RORgt_R1_peak_777	RORgt_R2_peak_801	NA	NA
Interval_1775	chr1	65040716	65041358	Other	Akr1cl/Fzd5	Interval_1775_Other_Akr1cl/Fzd5	Akr1cl	NA	NA	NA	NA	NA	NA	NA	NA	NA
Interval_1776	chr1	65112028	65113312	Other	Cryga/Idh1	Interval_1776_Other_Cryga/Idh1	Cryga	NA	NA	NA	NA	Fezf2_R2_peak_523	NA	NA	NA	NA
Interval_1777	chr1	65154740	65155045	Enhancer	Idh1	Interval_1777_Enhancer_Idh1	Idh1	NA	NA	NA	NA	NA	NA	NA	NA	NA
Interval_1778	chr1	65171243	65172516	Other	Idh1	Interval_1778_Other_Idh1	Idh1	NA	NA	NA	NA	NA	NA	NA	NA	NA
Interval_1779	chr1	65178065	65180088	Promoter	Idh1	Interval_1779_Promoter_Idh1	Idh1	NA	NA	NA	Fezf2_R1_peak_275	Fezf2_R2_peak_525	RORgt_R1_peak_778	RORgt_R2_peak_803/RORgt_R2_peak_802	Lhx2_chip_R1_peak_220	Lhx2_chip_R2_peak_771
Interval_1780	chr1	65185690	65187216	Promoter	Pikfyve	Interval_1780_Promoter_Pikfyve	Pikfyve	NA	NA	NA	Fezf2_R1_peak_276	Fezf2_R2_peak_526	RORgt_R1_peak_779	RORgt_R2_peak_804	NA	Lhx2_chip_R2_peak_772
Interval_1781	chr1	65246542	65247076	Other	Pikfyve	Interval_1781_Other_Pikfyve	Pikfyve	NA	NA	NA	NA	NA	NA	NA	NA	NA
Interval_1782	chr1	65253751	65254294	Other	Pth2r	Interval_1782_Other_Pth2r	Pth2r	NA	NA	NA	NA	NA	NA	NA	NA	NA
Interval_1783	chr1	65280489	65280818	Other	Pth2r	Interval_1783_Other_Pth2r	Pth2r	NA	NA	NA	NA	NA	NA	NA	NA	NA
Interval_1784	chr1	65311149	65313128	Enhancer	Pth2r	Interval_1784_Enhancer_Pth2r	Pth2r	NA	NA	NA	NA	NA	NA	NA	NA	NA
Interval_1785	chr1	65649006	65649512	Other	Crygf	Interval_1785_Other_Crygf	Crygf	NA	NA	NA	NA	NA	NA	NA	NA	NA
Interval_1786	chr1	65873640	65874002	Other	Crygf	Interval_1786_Other_Crygf	Crygf	NA	NA	NA	NA	NA	NA	NA	NA	NA
Interval_1787	chr1	65948159	65950041	Other	Crygf	Interval_1787_Other_Crygf	Crygf	NA	NA	NA	NA	NA	NA	NA	NA	NA
Interval_1788	chr1	65966231	65966909	Other	Crygf	Interval_1788_Other_Crygf	Crygf	NA	NA	NA	NA	NA	NA	NA	NA	NA
Interval_1789	chr1	66072723	66074108	Other	Crygf/Pth2r	Interval_1789_Other_Crygf/Pth2r	NA	NA	NA	NA	NA	NA	NA	NA	NA	NA
Interval_1790	chr1	66121383	66121885	Other	Crygf/Kansl1l/Map2	Interval_1790_Other_Crygf/Kansl1l/Map2	NA	NA	NA	NA	NA	Fezf2_R2_peak_527	NA	NA	NA	NA
Interval_1791	chr1	66132619	66133192	Other	Map2/Kansl1l	Interval_1791_Other_Map2/Kansl1l	Map2	NA	NA	NA	NA	NA	NA	NA	NA	NA
Interval_1792	chr1	66148799	66149091	Other	Map2/Kansl1l	Interval_1792_Other_Map2/Kansl1l	Map2	NA	NA	NA	NA	NA	NA	NA	NA	NA
Interval_1793	chr1	66150697	66151250	Other	Map2/Kansl1l	Interval_1793_Other_Map2/Kansl1l	Map2	NA	NA	NA	NA	NA	NA	NA	NA	NA
Interval_1794	chr1	66164546	66165253	Other	Map2	Interval_1794_Other_Map2	Map2	NA	NA	NA	NA	NA	NA	NA	NA	NA
Interval_1795	chr1	66168723	66169039	Enhancer	Map2	Interval_1795_Enhancer_Map2	Map2	NA	NA	NA	NA	NA	NA	NA	NA	NA
Interval_1796	chr1	66172095	66172441	Other	Map2	Interval_1796_Other_Map2	Map2	NA	NA	Interval_1864_Other_Map2	NA	NA	NA	NA	NA	NA
Interval_1797	chr1	66173951	66178301	Promoter	Map2	Interval_1797_Promoter_Map2	Map2	NA	NA	NA	NA	Fezf2_R2_peak_528/Fezf2_R2_peak_529	NA	NA	NA	NA
Interval_1798	chr1	66186786	66187841	Enhancer	Map2	Interval_1798_Enhancer_Map2	Map2	NA	NA	NA	NA	NA	NA	NA	NA	NA
Interval_1799	chr1	66195197	66196443	Enhancer	Map2	Interval_1799_Enhancer_Map2	Map2	NA	NA	NA	NA	NA	NA	NA	NA	NA
Interval_1800	chr1	66210922	66211646	Enhancer	Map2	Interval_1800_Enhancer_Map2	Map2	NA	NA	NA	NA	Fezf2_R2_peak_530	NA	NA	NA	NA
Interval_1801	chr1	66221611	66221942	Enhancer	Map2	Interval_1801_Enhancer_Map2	Map2	NA	NA	NA	NA	Fezf2_R2_peak_532	NA	NA	NA	NA
Interval_1802	chr1	66226312	66228644	Enhancer	Map2	Interval_1802_Enhancer_Map2	Map2	NA	NA	NA	NA	Fezf2_R2_peak_533/Fezf2_R2_peak_534	NA	NA	NA	NA
Interval_1803	chr1	66244831	66245588	Other	Map2	Interval_1803_Other_Map2	Map2	NA	NA	NA	NA	NA	NA	NA	NA	NA
Interval_1804	chr1	66251535	66252544	Enhancer	Map2	Interval_1804_Enhancer_Map2	Map2	Interval_1871_Enhancer_Map2	NA	NA	NA	Fezf2_R2_peak_536	NA	NA	NA	NA
Interval_1805	chr1	66279287	66280870	Enhancer	Map2	Interval_1805_Enhancer_Map2	Map2	NA	NA	NA	NA	Fezf2_R2_peak_537	NA	NA	NA	NA
Interval_1806	chr1	66320441	66324101	Promoter	Map2	Interval_1806_Promoter_Map2	Map2	NA	NA	NA	Fezf2_R1_peak_277	Fezf2_R2_peak_539/Fezf2_R2_peak_538/Fezf2_R2_peak_540	NA	NA	NA	NA
Interval_1807	chr1	66329510	66330519	Enhancer	Map2	Interval_1807_Enhancer_Map2	Map2	NA	NA	NA	NA	NA	NA	NA	NA	NA
Interval_1808	chr1	66339957	66340370	Enhancer	Map2	Interval_1808_Enhancer_Map2	Map2	NA	NA	NA	NA	NA	NA	NA	NA	NA
Interval_1809	chr1	66348336	66348892	Enhancer	Map2	Interval_1809_Enhancer_Map2	Map2	NA	NA	NA	NA	NA	NA	NA	NA	NA
Interval_1810	chr1	66359950	66360392	Other	Map2	Interval_1810_Other_Map2	Map2	NA	NA	NA	NA	NA	NA	NA	NA	NA
Interval_1811	chr1	66371418	66372111	Other	Map2	Interval_1811_Other_Map2	Map2	NA	NA	NA	NA	NA	NA	NA	NA	NA
Interval_1812	chr1	66374660	66374977	Other	Map2	Interval_1812_Other_Map2	Map2	NA	NA	NA	NA	NA	NA	NA	NA	NA
Interval_1813	chr1	66386530	66389498	Enhancer	Map2	Interval_1813_Enhancer_Map2	Map2	NA	NA	NA	NA	Fezf2_R2_peak_542	NA	NA	NA	NA
Interval_1814	chr1	66394839	66396039	Enhancer	Unc80/Map2	Interval_1814_Enhancer_Unc80/Map2	Unc80	NA	NA	NA	NA	Fezf2_R2_peak_543	NA	NA	NA	NA
Interval_1815	chr1	66402028	66402453	Enhancer	Unc80/Map2	Interval_1815_Enhancer_Unc80/Map2	Unc80	NA	NA	NA	NA	NA	NA	NA	NA	NA
Interval_1816	chr1	66434822	66435141	Enhancer	Unc80	Interval_1816_Enhancer_Unc80	Unc80	NA	NA	NA	NA	NA	NA	NA	NA	NA
Interval_1817	chr1	66467670	66468871	Promoter	Unc80	Interval_1817_Promoter_Unc80	Unc80	NA	NA	NA	Fezf2_R1_peak_278	Fezf2_R2_peak_544	NA	NA	NA	NA
Interval_1818	chr1	66495399	66495827	Enhancer	Unc80/Map2	Interval_1818_Enhancer_Unc80/Map2	Unc80	NA	NA	NA	NA	NA	NA	NA	NA	NA
Interval_1819	chr1	66543912	66545291	Other	Unc80	Interval_1819_Other_Unc80	Unc80	NA	NA	NA	NA	NA	NA	NA	NA	NA
Interval_1820	chr1	66616383	66617770	Enhancer	Rpe	Interval_1820_Enhancer_Rpe	Rpe	NA	NA	NA	NA	NA	NA	NA	NA	NA
Interval_1821	chr1	66637923	66638689	Other	Rpe	Interval_1821_Other_Rpe	Rpe	NA	NA	NA	NA	NA	NA	NA	NA	NA
Interval_1822	chr1	66646684	66648458	Enhancer	Rpe	Interval_1822_Enhancer_Rpe	Rpe	NA	NA	NA	NA	NA	NA	NA	NA	NA
Interval_1823	chr1	66650186	66650502	Other	Rpe	Interval_1823_Other_Rpe	Rpe	NA	NA	NA	NA	NA	NA	NA	NA	NA
Interval_1824	chr1	66655032	66655986	Enhancer	Rpe	Interval_1824_Enhancer_Rpe	Rpe	NA	NA	NA	NA	Fezf2_R2_peak_545/Fezf2_R2_peak_546	NA	NA	NA	NA
Interval_1825	chr1	66678133	66679673	Other	Rpe	Interval_1825_Other_Rpe	Rpe	NA	NA	NA	NA	NA	NA	NA	NA	NA
Interval_1826	chr1	66692379	66693282	Enhancer	Rpe	Interval_1826_Enhancer_Rpe	Rpe	NA	NA	NA	NA	NA	NA	NA	NA	NA
Interval_1827	chr1	66700513	66701531	Promoter	Rpe	Interval_1827_Promoter_Rpe	Rpe	NA	NA	NA	Fezf2_R1_peak_279	Fezf2_R2_peak_547	NA	NA	NA	NA
Interval_1828	chr1	66767219	66767927	Other	Kansl1l	Interval_1828_Other_Kansl1l	Kansl1l	NA	NA	NA	NA	NA	NA	NA	NA	NA
Interval_1829	chr1	66777331	66778692	Other	Kansl1l	Interval_1829_Other_Kansl1l	Kansl1l	NA	NA	NA	NA	NA	NA	NA	NA	NA
Interval_1830	chr1	66815929	66818109	Promoter	Kansl1l	Interval_1830_Promoter_Kansl1l	Kansl1l	NA	NA	NA	Fezf2_R1_peak_281/Fezf2_R1_peak_280	Fezf2_R2_peak_548	NA	NA	NA	Lhx2_chip_R2_peak_792
Interval_1831	chr1	66838525	66839063	Other	Kansl1l	Interval_1831_Other_Kansl1l	Kansl1l	NA	NA	NA	NA	Fezf2_R2_peak_549	NA	NA	NA	NA
Interval_1832	chr1	66861912	66863949	Promoter	Acadl	Interval_1832_Promoter_Acadl	Acadl	NA	NA	NA	Fezf2_R1_peak_282	Fezf2_R2_peak_551/Fezf2_R2_peak_550	NA	NA	NA	NA
Interval_1833	chr1	66870300	66872164	Other	Acadl	Interval_1833_Other_Acadl	Acadl	NA	NA	NA	NA	NA	NA	NA	NA	NA
Interval_1834	chr1	66895495	66897722	Enhancer	Acadl/Myl1	Interval_1834_Enhancer_Acadl/Myl1	Acadl	NA	NA	NA	NA	NA	NA	NA	NA	NA
Interval_1835	chr1	66932305	66932727	Other	Myl1	Interval_1835_Other_Myl1	Myl1	NA	NA	NA	NA	NA	NA	NA	NA	Lhx2_chip_R2_peak_794
Interval_1836	chr1	66938251	66938926	Other	Myl1	Interval_1836_Other_Myl1	Myl1	NA	NA	NA	NA	NA	NA	NA	NA	NA
Interval_1837	chr1	66940536	66941070	Other	Myl1	Interval_1837_Other_Myl1	Myl1	NA	NA	NA	NA	NA	NA	NA	NA	NA
Interval_1838	chr1	66960136	66961307	Other	Myl1	Interval_1838_Other_Myl1	Myl1	NA	NA	NA	NA	NA	NA	NA	NA	NA
Interval_1839	chr1	66992659	66993318	Enhancer	Lancl1/Myl1	Interval_1839_Enhancer_Lancl1/Myl1	Lancl1	NA	NA	NA	NA	NA	NA	NA	NA	NA
Interval_1840	chr1	67003025	67003836	Other	Lancl1/Myl1	Interval_1840_Other_Lancl1/Myl1	Lancl1	NA	NA	NA	NA	NA	NA	NA	NA	NA
Interval_1841	chr1	67022115	67022553	Other	Lancl1/Myl1	Interval_1841_Other_Lancl1/Myl1	Lancl1	NA	NA	NA	NA	NA	NA	NA	NA	NA
Interval_1842	chr1	67038244	67039299	Promoter	Lancl1	Interval_1842_Promoter_Lancl1	Lancl1	NA	NA	NA	Fezf2_R1_peak_283	Fezf2_R2_peak_552	RORgt_R1_peak_780	NA	NA	NA
Interval_1843	chr1	67049487	67050107	Other	Lancl1	Interval_1843_Other_Lancl1	Lancl1	NA	NA	NA	NA	Fezf2_R2_peak_553	NA	NA	NA	NA
Interval_1844	chr1	67061343	67062163	Other	Lancl1	Interval_1844_Other_Lancl1	Lancl1	NA	NA	NA	NA	Fezf2_R2_peak_554	NA	NA	NA	NA
Interval_1845	chr1	67197966	67198803	Other	Cps1	Interval_1845_Other_Cps1	Cps1	NA	NA	NA	NA	NA	NA	NA	NA	NA
Interval_1846	chr1	67217183	67219305	Enhancer	Cps1	Interval_1846_Enhancer_Cps1	Cps1	NA	NA	NA	NA	NA	NA	NA	NA	NA
Interval_1847	chr1	67223368	67225266	Other	Cps1	Interval_1847_Other_Cps1	NA	Interval_1909_Other_Cps1	NA	NA	NA	NA	NA	NA	NA	NA
Interval_1848	chr1	67227886	67228325	Other	Cps1	Interval_1848_Other_Cps1	NA	NA	NA	NA	NA	NA	NA	NA	NA	NA
Interval_1849	chr1	67286083	67287030	Enhancer	Cps1	Interval_1849_Enhancer_Cps1	NA	NA	NA	NA	NA	NA	NA	NA	NA	NA
Interval_1850	chr1	67357190	67357626	Other	Cps1	Interval_1850_Other_Cps1	NA	NA	NA	NA	NA	NA	NA	NA	NA	NA
Interval_1851	chr1	67365908	67366693	Enhancer	Cps1	Interval_1851_Enhancer_Cps1	NA	NA	NA	NA	NA	NA	NA	NA	NA	NA
Interval_1852	chr1	67385410	67385860	Other	Cps1	Interval_1852_Other_Cps1	NA	NA	NA	NA	NA	NA	NA	NA	NA	NA
Interval_1853	chr1	67397523	67398499	Other	Cps1	Interval_1853_Other_Cps1	NA	NA	NA	NA	NA	NA	NA	NA	NA	NA
Interval_1854	chr1	67436764	67437339	Other	Cps1	Interval_1854_Other_Cps1	NA	NA	NA	NA	NA	NA	NA	NA	NA	NA
Interval_1855	chr1	67803351	67803679	Other	Cps1	Interval_1855_Other_Cps1	NA	NA	NA	NA	NA	NA	NA	NA	NA	NA
Interval_1856	chr1	67934817	67935979	Other	Cps1	Interval_1856_Other_Cps1	NA	NA	NA	NA	NA	NA	NA	NA	NA	NA
Interval_1857	chr1	67967812	67968288	Other	Cps1	Interval_1857_Other_Cps1	NA	NA	NA	NA	NA	NA	NA	NA	NA	NA
Interval_1858	chr1	67972193	67972604	Other	Cps1	Interval_1858_Other_Cps1	NA	NA	NA	NA	NA	NA	NA	NA	NA	NA
Interval_1859	chr1	68046245	68047401	Enhancer	Cps1	Interval_1859_Enhancer_Cps1	NA	NA	NA	NA	NA	Fezf2_R2_peak_556	NA	NA	NA	NA
Interval_1860	chr1	68142235	68143179	Other	Erbb4	Interval_1860_Other_Erbb4	NA	NA	NA	NA	NA	NA	NA	NA	NA	NA
Interval_1861	chr1	68178579	68179008	Other	Erbb4	Interval_1861_Other_Erbb4	NA	NA	NA	NA	NA	NA	NA	NA	NA	NA
Interval_1862	chr1	68248268	68249110	Other	Erbb4	Interval_1862_Other_Erbb4	NA	NA	NA	NA	NA	NA	NA	NA	NA	NA
Interval_1863	chr1	68434763	68435070	Other	Erbb4	Interval_1863_Other_Erbb4	NA	NA	NA	NA	NA	NA	NA	NA	NA	NA
Interval_1864	chr1	68435096	68435402	Other	Erbb4	Interval_1864_Other_Erbb4	NA	NA	NA	NA	NA	NA	NA	NA	NA	NA
Interval_1865	chr1	68773316	68773656	Other	Erbb4	Interval_1865_Other_Erbb4	NA	NA	NA	NA	NA	NA	NA	NA	NA	NA
Interval_1866	chr1	68779915	68781459	Enhancer	Erbb4	Interval_1866_Enhancer_Erbb4	NA	Interval_1926_Enhancer_Erbb4	NA	NA	NA	NA	NA	NA	NA	NA
Interval_1867	chr1	68872721	68873919	Other	Erbb4	Interval_1867_Other_Erbb4	NA	Interval_1927_Other_Erbb4	NA	NA	NA	NA	NA	NA	NA	NA
Interval_1868	chr1	68954935	68956068	Other	Erbb4	Interval_1868_Other_Erbb4	NA	NA	NA	NA	NA	NA	NA	NA	NA	NA
Interval_1869	chr1	68961322	68962044	Enhancer	Erbb4	Interval_1869_Enhancer_Erbb4	NA	NA	NA	NA	NA	NA	NA	NA	NA	NA
Interval_1870	chr1	68973259	68974059	Other	Erbb4	Interval_1870_Other_Erbb4	NA	Interval_1931_Other_Erbb4	NA	NA	NA	NA	NA	NA	NA	NA
Interval_1871	chr1	69105535	69108706	Promoter	Erbb4	Interval_1871_Promoter_Erbb4	Erbb4	NA	NA	NA	Fezf2_R1_peak_285	Fezf2_R2_peak_558/Fezf2_R2_peak_557	NA	NA	NA	NA
Interval_1872	chr1	69118518	69118840	Other	Erbb4	Interval_1872_Other_Erbb4	Erbb4	NA	NA	NA	NA	NA	NA	NA	NA	NA
Interval_1873	chr1	69124104	69124762	Other	Erbb4	Interval_1873_Other_Erbb4	Erbb4	Interval_1934_Other_Erbb4	NA	NA	NA	NA	NA	NA	NA	NA
Interval_1874	chr1	69157128	69157790	Other	Erbb4	Interval_1874_Other_Erbb4	Erbb4	NA	NA	NA	NA	NA	NA	NA	NA	NA
Interval_1875	chr1	69241633	69242667	Other	Erbb4	Interval_1875_Other_Erbb4	Erbb4	NA	NA	NA	NA	Fezf2_R2_peak_559	NA	NA	NA	NA
Interval_1876	chr1	69286219	69286709	Other	Erbb4	Interval_1876_Other_Erbb4	Erbb4	NA	NA	NA	NA	NA	RORgt_R1_peak_782	RORgt_R2_peak_807	NA	NA
Interval_1877	chr1	69367507	69368220	Other	Erbb4	Interval_1877_Other_Erbb4	Erbb4	NA	NA	NA	NA	NA	RORgt_R1_peak_785	NA	NA	NA
Interval_1878	chr1	69428456	69428808	Other	Ikzf2	Interval_1878_Other_Ikzf2	NA	NA	NA	NA	NA	NA	NA	NA	NA	NA
Interval_1879	chr1	69433551	69434421	Other	Ikzf2	Interval_1879_Other_Ikzf2	NA	NA	NA	NA	NA	NA	NA	NA	NA	NA
Interval_1880	chr1	69452734	69453991	Other	Ikzf2	Interval_1880_Other_Ikzf2	NA	NA	NA	NA	NA	NA	NA	NA	NA	NA
Interval_1881	chr1	69458626	69459252	Other	Ikzf2	Interval_1881_Other_Ikzf2	NA	NA	NA	NA	NA	NA	NA	NA	NA	NA
Interval_1882	chr1	69591388	69592137	Enhancer	Ikzf2	Interval_1882_Enhancer_Ikzf2	Ikzf2	NA	NA	NA	NA	NA	NA	NA	NA	Lhx2_chip_R2_peak_827
Interval_1883	chr1	69609677	69610006	Other	Ikzf2	Interval_1883_Other_Ikzf2	Ikzf2	NA	NA	NA	NA	NA	NA	NA	NA	NA
Interval_1884	chr1	69685227	69689272	Promoter	Ikzf2	Interval_1884_Promoter_Ikzf2	Ikzf2	NA	NA	NA	Fezf2_R1_peak_286/Fezf2_R1_peak_287	Fezf2_R2_peak_561/Fezf2_R2_peak_560/Fezf2_R2_peak_562	RORgt_R1_peak_791	NA	NA	Lhx2_chip_R2_peak_832
Interval_1885	chr1	69790396	69791055	Enhancer	Spag16/Ikzf2	Interval_1885_Enhancer_Spag16/Ikzf2	Spag16	NA	NA	NA	NA	Fezf2_R2_peak_563	NA	NA	NA	NA
Interval_1886	chr1	69826827	69827441	Promoter	Spag16	Interval_1886_Promoter_Spag16	Spag16	NA	NA	NA	NA	NA	NA	NA	NA	NA
Interval_1887	chr1	69828932	69829506	Other	Spag16	Interval_1887_Other_Spag16	Spag16	NA	NA	NA	NA	NA	NA	NA	NA	NA
Interval_1888	chr1	69853661	69854098	Other	Spag16	Interval_1888_Other_Spag16	Spag16	NA	NA	NA	NA	NA	NA	NA	NA	NA
Interval_1889	chr1	70067124	70067729	Other	Spag16	Interval_1889_Other_Spag16	NA	NA	NA	NA	NA	NA	NA	NA	NA	NA
Interval_1890	chr1	70135247	70136097	Other	Spag16	Interval_1890_Other_Spag16	NA	Interval_1952_Other_Spag16	NA	NA	NA	NA	NA	NA	NA	NA
Interval_1891	chr1	70165049	70166153	Other	Spag16	Interval_1891_Other_Spag16	NA	Interval_1953_Other_Spag16	NA	NA	NA	NA	NA	NA	NA	NA
Interval_1892	chr1	70175743	70176158	Other	Spag16	Interval_1892_Other_Spag16	NA	NA	NA	NA	NA	NA	NA	NA	NA	NA
Interval_1893	chr1	70191517	70191885	Other	Spag16	Interval_1893_Other_Spag16	NA	NA	NA	NA	NA	NA	NA	NA	NA	NA
Interval_1894	chr1	70265358	70266576	Other	Spag16	Interval_1894_Other_Spag16	NA	Interval_1957_Other_Spag16	NA	NA	NA	NA	NA	NA	NA	NA
Interval_1895	chr1	70379389	70380709	Enhancer	Vwc2l	Interval_1895_Enhancer_Vwc2l	Vwc2l	NA	NA	NA	NA	NA	NA	NA	NA	NA
Interval_1896	chr1	70442310	70442881	Other	Vwc2l	Interval_1896_Other_Vwc2l	Vwc2l	NA	NA	NA	NA	NA	NA	NA	NA	NA
Interval_1897	chr1	70475077	70476039	Other	Vwc2l	Interval_1897_Other_Vwc2l	Vwc2l	NA	NA	NA	NA	NA	NA	NA	NA	NA
Interval_1898	chr1	70725647	70726031	Promoter	Vwc2l	Interval_1898_Promoter_Vwc2l	Vwc2l	NA	NA	NA	NA	NA	NA	NA	NA	NA
Interval_1899	chr1	70852898	70854017	Enhancer	Vwc2l	Interval_1899_Enhancer_Vwc2l	NA	NA	NA	NA	NA	NA	NA	NA	NA	NA
Interval_1900	chr1	70997325	70998355	Enhancer	Bard1	Interval_1900_Enhancer_Bard1	NA	NA	NA	NA	NA	NA	NA	NA	NA	NA
Interval_1901	chr1	71102243	71103702	Promoter	Bard1	Interval_1901_Promoter_Bard1	Bard1	NA	NA	NA	Fezf2_R1_peak_288	Fezf2_R2_peak_564	RORgt_R1_peak_796	RORgt_R2_peak_823	NA	NA
Interval_1902	chr1	71183902	71184332	Other	Bard1	Interval_1902_Other_Bard1	Bard1	NA	NA	NA	NA	NA	NA	NA	NA	NA
Interval_1903	chr1	71272920	71273447	Other	Abca12	Interval_1903_Other_Abca12	NA	NA	NA	NA	NA	NA	NA	NA	NA	NA
Interval_1904	chr1	71341516	71343305	Enhancer	Abca12	Interval_1904_Enhancer_Abca12	Abca12	Interval_1963_Enhancer_Abca12	NA	NA	NA	NA	NA	NA	NA	NA
Interval_1905	chr1	71509742	71510113	Other	Atic	Interval_1905_Other_Atic	Atic	NA	NA	NA	NA	NA	NA	NA	NA	NA
Interval_1906	chr1	71540495	71540797	Other	Atic	Interval_1906_Other_Atic	Atic	NA	NA	NA	NA	NA	NA	NA	NA	NA
Interval_1907	chr1	71556744	71557763	Promoter	Atic	Interval_1907_Promoter_Atic	Atic	NA	NA	NA	Fezf2_R1_peak_289	Fezf2_R2_peak_565	NA	RORgt_R2_peak_824	NA	NA
Interval_1908	chr1	71576048	71576488	Other	Atic	Interval_1908_Other_Atic	Atic	NA	NA	NA	NA	NA	NA	NA	NA	NA
Interval_1909	chr1	71579496	71580035	Other	Atic	Interval_1909_Other_Atic	Atic	Interval_1967_Other_Atic	NA	NA	NA	NA	NA	NA	NA	NA
Interval_1910	chr1	71614815	71615202	Other	Fn1	Interval_1910_Other_Fn1	Fn1	NA	NA	NA	NA	NA	NA	NA	NA	NA
Interval_1911	chr1	71652578	71654171	Promoter	Apol7d	Interval_1911_Promoter_Apol7d	Apol7d	NA	NA	NA	Fezf2_R1_peak_291/Fezf2_R1_peak_290	Fezf2_R2_peak_566	NA	NA	NA	NA
Interval_1912	chr1	71679925	71680786	Other	Apol7d	Interval_1912_Other_Apol7d	Apol7d	NA	NA	NA	NA	NA	NA	NA	NA	NA
Interval_1913	chr1	71690190	71690672	Other	Apol7d	Interval_1913_Other_Apol7d	Apol7d	NA	NA	NA	NA	NA	NA	NA	NA	NA
Interval_1914	chr1	71701426	71701783	Other	Apol7d	Interval_1914_Other_Apol7d	Apol7d	NA	NA	NA	NA	NA	NA	NA	NA	NA
Interval_1915	chr1	71798685	71800405	Enhancer	Gm8883	Interval_1915_Enhancer_Gm8883	Gm8883	NA	NA	NA	NA	NA	NA	NA	NA	NA
Interval_1916	chr1	71880362	71881003	Other	Gm8883	Interval_1916_Other_Gm8883	Gm8883	NA	NA	NA	NA	NA	NA	NA	NA	NA
Interval_1917	chr1	71887794	71888135	Promoter	Gm8883	Interval_1917_Promoter_Gm8883	Gm8883	NA	NA	NA	NA	NA	NA	NA	NA	NA
Interval_1918	chr1	71893363	71894229	Other	Gm8883	Interval_1918_Other_Gm8883	Gm8883	NA	NA	NA	NA	NA	NA	NA	NA	NA
Interval_1919	chr1	71896300	71898689	Enhancer	Gm8883	Interval_1919_Enhancer_Gm8883	Gm8883	NA	NA	NA	NA	NA	NA	NA	NA	NA
Interval_1920	chr1	71923581	71924144	Other	Gm8883	Interval_1920_Other_Gm8883	Gm8883	NA	NA	NA	NA	NA	NA	NA	NA	NA
Interval_1921	chr1	71936594	71937219	Other	Gm8883	Interval_1921_Other_Gm8883	Gm8883	NA	NA	NA	NA	NA	NA	NA	NA	NA
Interval_1922	chr1	71957078	71957558	Enhancer	4933417E11Rik/Gm8883	Interval_1922_Enhancer_4933417E11Rik/Gm8883	4933417E11Rik	NA	NA	NA	NA	NA	NA	NA	NA	NA
Interval_1923	chr1	71971857	71972346	Other	4933417E11Rik/Gm8883	Interval_1923_Other_4933417E11Rik/Gm8883	4933417E11Rik	NA	NA	NA	NA	NA	NA	NA	NA	NA
Interval_1924	chr1	71977358	71977975	Other	4933417E11Rik/Gm8883	Interval_1924_Other_4933417E11Rik/Gm8883	4933417E11Rik	NA	NA	NA	NA	NA	NA	NA	NA	NA
Interval_1925	chr1	71995783	71996545	Other	4933417E11Rik	Interval_1925_Other_4933417E11Rik	4933417E11Rik	NA	NA	NA	NA	NA	NA	NA	NA	NA
Interval_1926	chr1	72001028	72003080	Enhancer	4933417E11Rik	Interval_1926_Enhancer_4933417E11Rik	4933417E11Rik	NA	NA	NA	NA	Fezf2_R2_peak_567	NA	NA	NA	NA
Interval_1927	chr1	72006668	72007031	Enhancer	4933417E11Rik	Interval_1927_Enhancer_4933417E11Rik	4933417E11Rik	NA	NA	NA	NA	NA	NA	NA	NA	NA
Interval_1928	chr1	72008640	72009693	Enhancer	4933417E11Rik	Interval_1928_Enhancer_4933417E11Rik	4933417E11Rik	NA	NA	NA	NA	NA	NA	NA	NA	NA
Interval_1929	chr1	72014061	72015049	Other	4933417E11Rik	Interval_1929_Other_4933417E11Rik	4933417E11Rik	NA	NA	NA	NA	NA	NA	NA	NA	NA
Interval_1930	chr1	72046084	72046394	Other	4933417E11Rik	Interval_1930_Other_4933417E11Rik	4933417E11Rik	NA	NA	NA	NA	NA	NA	NA	NA	NA
Interval_1931	chr1	72058477	72059107	Other	4933417E11Rik	Interval_1931_Other_4933417E11Rik	4933417E11Rik	Interval_1990_Other_4933417E11Rik	NA	NA	NA	NA	NA	NA	NA	NA
Interval_1932	chr1	72059998	72061165	Other	4933417E11Rik	Interval_1932_Other_4933417E11Rik	4933417E11Rik	Interval_1990_Other_4933417E11Rik	NA	NA	NA	NA	NA	NA	NA	NA
Interval_1933	chr1	72068997	72069348	Enhancer	4933417E11Rik	Interval_1933_Enhancer_4933417E11Rik	4933417E11Rik	NA	NA	NA	NA	NA	NA	NA	Lhx2_chip_R1_peak_234	Lhx2_chip_R2_peak_860
Interval_1934	chr1	72105474	72106067	Other	4933417E11Rik	Interval_1934_Other_4933417E11Rik	4933417E11Rik	NA	NA	NA	NA	NA	NA	NA	NA	NA
Interval_1935	chr1	72123103	72124087	Other	Mreg	Interval_1935_Other_Mreg	Mreg	NA	NA	NA	NA	NA	NA	NA	NA	NA
Interval_1936	chr1	72141936	72142284	Enhancer	Mreg	Interval_1936_Enhancer_Mreg	Mreg	NA	NA	NA	NA	Fezf2_R2_peak_568	NA	NA	Lhx2_chip_R1_peak_236	Lhx2_chip_R2_peak_865
Interval_1937	chr1	72182895	72183727	Other	Mreg	Interval_1937_Other_Mreg	Mreg	NA	NA	NA	NA	Fezf2_R2_peak_569	NA	NA	Lhx2_chip_R1_peak_237	Lhx2_chip_R2_peak_867
Interval_1938	chr1	72187425	72188392	Other	Mreg	Interval_1938_Other_Mreg	Mreg	NA	NA	NA	NA	NA	NA	NA	NA	NA
Interval_1939	chr1	72211559	72212686	Promoter	Mreg	Interval_1939_Promoter_Mreg	Mreg	NA	NA	NA	Fezf2_R1_peak_292	Fezf2_R2_peak_570	NA	NA	NA	Lhx2_chip_R2_peak_871
Interval_1940	chr1	72214543	72215219	Enhancer	Mreg	Interval_1940_Enhancer_Mreg	Mreg	NA	NA	NA	NA	Fezf2_R2_peak_571	NA	NA	Lhx2_chip_R1_peak_239	Lhx2_chip_R2_peak_872
Interval_1941	chr1	72220226	72220602	Other	Mreg	Interval_1941_Other_Mreg	Mreg	NA	NA	NA	NA	NA	NA	NA	NA	NA
Interval_1942	chr1	72225659	72227128	Promoter	Mreg	Interval_1942_Promoter_Mreg	Mreg	NA	NA	NA	Fezf2_R1_peak_293	Fezf2_R2_peak_573/Fezf2_R2_peak_572	RORgt_R1_peak_798	NA	NA	NA
Interval_1943	chr1	72236213	72237351	Promoter	Mreg	Interval_1943_Promoter_Mreg	Mreg	NA	NA	NA	Fezf2_R1_peak_294	Fezf2_R2_peak_574	NA	RORgt_R2_peak_826	NA	NA
Interval_1944	chr1	72243664	72245111	Promoter	Mreg	Interval_1944_Promoter_Mreg	Mreg	NA	NA	NA	Fezf2_R1_peak_295	Fezf2_R2_peak_576	RORgt_R1_peak_799	RORgt_R2_peak_827	NA	Lhx2_chip_R2_peak_873
Interval_1945	chr1	72254506	72256830	Promoter	Pecr	Interval_1945_Promoter_Pecr	Pecr	NA	NA	NA	NA	Fezf2_R2_peak_578/Fezf2_R2_peak_577	NA	RORgt_R2_peak_828	NA	NA
Interval_1946	chr1	72259079	72259426	Enhancer	Pecr	Interval_1946_Enhancer_Pecr	Pecr	NA	NA	NA	NA	NA	NA	NA	NA	NA
Interval_1947	chr1	72283960	72284811	Promoter	Tmem169	Interval_1947_Promoter_Tmem169	Tmem169	NA	NA	NA	Fezf2_R1_peak_296	Fezf2_R2_peak_579	NA	NA	NA	NA
Interval_1948	chr1	72306691	72307905	Promoter	Xrcc5	Interval_1948_Promoter_Xrcc5	Xrcc5	NA	NA	NA	Fezf2_R1_peak_297	Fezf2_R2_peak_580	RORgt_R1_peak_800	RORgt_R2_peak_829	NA	Lhx2_chip_R2_peak_875
Interval_1949	chr1	72364748	72365366	Other	Xrcc5	Interval_1949_Other_Xrcc5	Xrcc5	NA	NA	NA	NA	NA	NA	NA	NA	NA
Interval_1950	chr1	72372120	72373050	Enhancer	Xrcc5	Interval_1950_Enhancer_Xrcc5	Xrcc5	NA	NA	NA	NA	NA	NA	NA	Lhx2_chip_R1_peak_240	Lhx2_chip_R2_peak_876
Interval_1951	chr1	72379346	72380482	Other	Xrcc5	Interval_1951_Other_Xrcc5	Xrcc5	NA	NA	NA	NA	NA	NA	NA	NA	NA
Interval_1952	chr1	72383008	72383865	Other	Xrcc5	Interval_1952_Other_Xrcc5	Xrcc5	NA	NA	NA	NA	Fezf2_R2_peak_582	NA	NA	NA	NA
Interval_1953	chr1	72452974	72453508	Other	March4/04-Mar	Interval_1953_Other_March4/04-Mar	2004-03-01	NA	NA	NA	NA	NA	NA	NA	NA	NA
Interval_1954	chr1	72464861	72466063	Enhancer	March4/04-Mar	Interval_1954_Enhancer_March4/04-Mar	2004-03-01	NA	NA	NA	NA	Fezf2_R2_peak_584	NA	NA	NA	NA
Interval_1955	chr1	72489852	72490695	Enhancer	March4/04-Mar	Interval_1955_Enhancer_March4/04-Mar	2004-03-01	NA	NA	NA	Fezf2_R1_peak_298	Fezf2_R2_peak_586	NA	NA	NA	Lhx2_chip_R2_peak_883
Interval_1956	chr1	72510406	72511670	Other	March4/04-Mar	Interval_1956_Other_March4/04-Mar	2004-03-01	NA	NA	NA	NA	NA	NA	NA	NA	NA
Interval_1957	chr1	72536189	72538644	Promoter	2004-03-01	Interval_1957_Promoter_March4	2004-03-01	NA	NA	NA	Fezf2_R1_peak_299	Fezf2_R2_peak_589/Fezf2_R2_peak_587/Fezf2_R2_peak_588	NA	NA	NA	NA
Interval_1958	chr1	72558614	72559639	Other	2004-03-01	Interval_1958_Other_March4	2004-03-01	Interval_2017_Other_March4	NA	NA	NA	Fezf2_R2_peak_590	NA	NA	NA	NA
Interval_1959	chr1	72564306	72564829	Other	Smarcal1	Interval_1959_Other_Smarcal1	Smarcal1	Interval_2018_Other_Smarcal1	NA	NA	NA	NA	NA	NA	NA	NA
Interval_1960	chr1	72566846	72567322	Enhancer	Smarcal1	Interval_1960_Enhancer_Smarcal1	Smarcal1	NA	NA	NA	NA	NA	NA	NA	NA	NA
Interval_1961	chr1	72577821	72578226	Enhancer	Smarcal1	Interval_1961_Enhancer_Smarcal1	Smarcal1	NA	NA	NA	NA	NA	NA	NA	Lhx2_chip_R1_peak_246	Lhx2_chip_R2_peak_888
Interval_1962	chr1	72582737	72583859	Promoter	Smarcal1	Interval_1962_Promoter_Smarcal1	Smarcal1	NA	NA	NA	Fezf2_R1_peak_300	Fezf2_R2_peak_591	RORgt_R1_peak_801	RORgt_R2_peak_830	NA	NA
Interval_1963	chr1	72592751	72593930	Enhancer	Smarcal1	Interval_1963_Enhancer_Smarcal1	Smarcal1	Interval_2022_Enhancer_Smarcal1	NA	NA	Fezf2_R1_peak_302	Fezf2_R2_peak_592	NA	NA	NA	NA
Interval_1964	chr1	72599312	72601530	Other	Smarcal1	Interval_1964_Other_Smarcal1	Smarcal1	NA	NA	NA	NA	NA	NA	NA	NA	NA
Interval_1965	chr1	72672144	72673583	Other	Ankar/Rpl37a/Igfbp2	Interval_1965_Other_Ankar/Rpl37a/Igfbp2	Ankar	NA	NA	NA	NA	NA	NA	NA	NA	NA
Interval_1966	chr1	72710777	72712197	Promoter	Rpl37a	Interval_1966_Promoter_Rpl37a	Rpl37a	NA	NA	NA	NA	Fezf2_R2_peak_594	NA	RORgt_R2_peak_831	NA	NA
Interval_1967	chr1	72716576	72717392	Other	Rpl37a/Igfbp2	Interval_1967_Other_Rpl37a/Igfbp2	Rpl37a	NA	NA	NA	NA	Fezf2_R2_peak_595	NA	NA	NA	Lhx2_chip_R2_peak_893
Interval_1968	chr1	72718775	72720903	Other	Rpl37a/Igfbp2	Interval_1968_Other_Rpl37a/Igfbp2	Rpl37a	NA	NA	NA	NA	Fezf2_R2_peak_596	NA	NA	NA	NA
Interval_1969	chr1	72738952	72740230	Enhancer	Rpl37a/Igfbp2	Interval_1969_Enhancer_Rpl37a/Igfbp2	Rpl37a	NA	NA	NA	Fezf2_R1_peak_303	Fezf2_R2_peak_597	NA	NA	NA	NA
Interval_1970	chr1	72746215	72747163	Other	Rpl37a/Igfbp2	Interval_1970_Other_Rpl37a/Igfbp2	Rpl37a	NA	NA	NA	NA	NA	NA	NA	NA	NA
Interval_1971	chr1	72750752	72751964	Enhancer	Rpl37a/Igfbp2	Interval_1971_Enhancer_Rpl37a/Igfbp2	Rpl37a	NA	NA	NA	NA	Fezf2_R2_peak_598	NA	NA	NA	NA
Interval_1972	chr1	72772709	72773511	Other	Igfbp2	Interval_1972_Other_Igfbp2	Igfbp2	NA	NA	NA	NA	NA	NA	NA	NA	NA
Interval_1973	chr1	72798017	72798972	Other	Igfbp2	Interval_1973_Other_Igfbp2	Igfbp2	NA	NA	NA	NA	NA	NA	NA	NA	NA
Interval_1974	chr1	72805216	72805603	Enhancer	Igfbp2	Interval_1974_Enhancer_Igfbp2	Igfbp2	NA	NA	NA	NA	NA	NA	NA	NA	NA
Interval_1975	chr1	72813378	72814401	Enhancer	Igfbp2	Interval_1975_Enhancer_Igfbp2	Igfbp2	NA	NA	NA	NA	NA	NA	NA	NA	NA
Interval_1976	chr1	72823941	72828003	Promoter	Igfbp2	Interval_1976_Promoter_Igfbp2	Igfbp2	NA	NA	NA	Fezf2_R1_peak_304/Fezf2_R1_peak_305	Fezf2_R2_peak_599/Fezf2_R2_peak_601/Fezf2_R2_peak_600	NA	NA	NA	NA
Interval_1977	chr1	72829963	72830293	Other	Igfbp2	Interval_1977_Other_Igfbp2	Igfbp2	NA	NA	NA	NA	NA	NA	NA	NA	NA
Interval_1978	chr1	72832456	72833776	Enhancer	Igfbp2	Interval_1978_Enhancer_Igfbp2	Igfbp2	NA	NA	NA	Fezf2_R1_peak_306	Fezf2_R2_peak_602	NA	NA	NA	NA
Interval_1979	chr1	72839152	72840115	Other	Igfbp2	Interval_1979_Other_Igfbp2	Igfbp2	NA	NA	NA	NA	Fezf2_R2_peak_603	NA	NA	NA	NA
Interval_1980	chr1	72853834	72857621	Other	Igfbp5	Interval_1980_Other_Igfbp5	Igfbp5	NA	NA	NA	NA	Fezf2_R2_peak_604	NA	NA	NA	Lhx2_chip_R2_peak_897
Interval_1981	chr1	72858895	72859206	Enhancer	Igfbp5	Interval_1981_Enhancer_Igfbp5	Igfbp5	NA	NA	NA	NA	NA	NA	NA	NA	NA
Interval_1982	chr1	72865605	72866392	Other	Igfbp5	Interval_1982_Other_Igfbp5	Igfbp5	NA	NA	NA	NA	Fezf2_R2_peak_605	NA	NA	NA	NA
Interval_1983	chr1	72870370	72875389	Promoter	Igfbp5	Interval_1983_Promoter_Igfbp5	Igfbp5	NA	NA	NA	Fezf2_R1_peak_308/Fezf2_R1_peak_309/Fezf2_R1_peak_310/Fezf2_R1_peak_307	Fezf2_R2_peak_608/Fezf2_R2_peak_607/Fezf2_R2_peak_606	NA	NA	NA	NA
Interval_1984	chr1	72885270	72885653	Other	Igfbp5	Interval_1984_Other_Igfbp5	Igfbp5	NA	NA	NA	NA	NA	NA	NA	NA	NA
Interval_1985	chr1	72887830	72889137	Other	Igfbp5	Interval_1985_Other_Igfbp5	Igfbp5	Interval_2042_Other_Igfbp5	NA	NA	NA	NA	NA	NA	NA	NA
Interval_1986	chr1	72914586	72915542	Other	Igfbp5	Interval_1986_Other_Igfbp5	Igfbp5	Interval_2044_Other_Igfbp5	NA	NA	NA	NA	NA	NA	NA	NA
Interval_1987	chr1	72929656	72931729	Enhancer	Igfbp5	Interval_1987_Enhancer_Igfbp5	Igfbp5	Interval_2045_Enhancer_Igfbp5	NA	NA	NA	NA	NA	NA	NA	NA
Interval_1988	chr1	72936154	72937432	Other	Igfbp5	Interval_1988_Other_Igfbp5	Igfbp5	Interval_2046_Other_Igfbp5	NA	NA	NA	NA	NA	NA	NA	NA
Interval_1989	chr1	72956618	72957404	Other	Tnp1	Interval_1989_Other_Tnp1	Tnp1	NA	NA	NA	NA	NA	NA	NA	NA	NA
Interval_1990	chr1	72963245	72963905	Enhancer	Tnp1	Interval_1990_Enhancer_Tnp1	Tnp1	NA	NA	NA	NA	NA	NA	NA	NA	Lhx2_chip_R2_peak_899
Interval_1991	chr1	72970252	72970966	Other	Tnp1	Interval_1991_Other_Tnp1	Tnp1	NA	NA	NA	NA	NA	NA	NA	NA	NA
Interval_1992	chr1	72993132	72993441	Enhancer	Tnp1	Interval_1992_Enhancer_Tnp1	Tnp1	NA	NA	NA	NA	NA	NA	NA	NA	NA
Interval_1993	chr1	73004705	73006421	Enhancer	Tnp1	Interval_1993_Enhancer_Tnp1	Tnp1	Interval_2049_Enhancer_Tnp1	NA	NA	NA	NA	NA	NA	NA	NA
Interval_1994	chr1	73017765	73018362	Other	1700027A15Rik	Interval_1994_Other_1700027A15Rik	1700027A15Rik	NA	NA	NA	NA	NA	NA	NA	NA	NA
Interval_1995	chr1	73038857	73039867	Other	1700027A15Rik	Interval_1995_Other_1700027A15Rik	1700027A15Rik	NA	NA	NA	NA	NA	NA	NA	NA	NA
Interval_1996	chr1	73045023	73046840	Enhancer	1700027A15Rik	Interval_1996_Enhancer_1700027A15Rik	1700027A15Rik	NA	NA	NA	NA	NA	NA	NA	NA	NA
Interval_1997	chr1	73059951	73060861	Other	1700027A15Rik	Interval_1997_Other_1700027A15Rik	1700027A15Rik	Interval_2053_Other_1700027A15Rik	NA	NA	NA	NA	NA	NA	NA	NA
Interval_1998	chr1	73077076	73077792	Other	1700027A15Rik/Igfbp5	Interval_1998_Other_1700027A15Rik/Igfbp5	1700027A15Rik	Interval_2055_Other_1700027A15Rik/Igfbp5	NA	NA	NA	NA	NA	NA	NA	NA
[truncated: 92,985 more rows]

## Sheet: TF binding in opening chrom
Enrichment of transcription factor binding sites (from published ChIP-Seq) in chromatin opening by Rorb or Lhx2 expression in vitro
	Enrichment of RORg binding sites in astrocytic open chromatin with chromatin opening by Rorb overexpression (vs all sites opening during astrocyte maturation)
	(consensus sites of both ChIP replicates)
		total regions	RORg binding	not RORg binding	fract with RORg binding
	ATAC_Rorb_opening	290	25	265	0.0862069
	ATAC_mature_opening	8563	385	8178	0.0449609
	Enrichment of Fezf2 binding sites in astrocytic open chromatin with chromatin opening by Rorb overexpression (vs all sites opening during astrocyte maturation)
	(consensus sites of both ChIP replicates)
		total regions	Fezf2 binding	not Fezf2 binding	fract with Fezf2 binding
	ATAC_Rorb_opening	290	11	279	0.037931
	ATAC_mature_opening	8563	289	8274	0.0337499
	Enrichment of Lhx2 binding sites in astrocytic open chromatin with chromatin opening by Rorb overexpression (vs all sites opening during astrocyte maturation)
	(consensus sites of both ChIP replicates)
		total regions	Lhx2 binding	not Lhx2 binding	fract with Lhx2 binding
	ATAC_Rorb_opening	290	6	284	0.0206897
	ATAC_mature_opening	8563	307	8256	0.0358519
	Enrichment of RORg binding sites in astrocytic open chromatin with chromatin opening by Lhx2 overexpression (vs all sites opening during astrocyte maturation)
	(consensus sites of both ChIP replicates)
		total regions	RORg binding	not RORg binding	fract with RORg binding
	ATAC_Lhx2_opening	585	9	576	0.0153846
	ATAC_mature_opening	8563	385	8178	0.0449609
	Enrichment of Fezf2 binding sites in astrocytic open chromatin with chromatin opening by Lhx2 overexpression (vs all sites opening during astrocyte maturation)
	(consensus sites of both ChIP replicates)
		total regions	Fezf2 binding	not Fezf2 binding	fract with Fezf2 binding
	ATAC_Lhx2_opening	585	15	570	0.025641
	ATAC_mature_opening	8563	289	8274	0.0337499
	Enrichment of Lhx2 binding sites in astrocytic open chromatin with chromatin opening by Lhx2 overexpression (vs all sites opening during astrocyte maturation)
	(consensus sites of both ChIP replicates)
		total regions	Lhx2 binding	not Lhx2 binding	fract with Lhx2 binding
	ATAC_Lhx2_opening	585	81	504	0.138462
	ATAC_mature_opening	8563	307	8256	0.0358519

## Sheet: Rorb Fezf2 comb OE ind genes
Genes regulated by Rorb and Fezf2 alone vs in combination
EGFP, Rorb_up/down and Fezf2 up/down datasets from Figure 5, RF: combined overexpression of both factors; comb_RF_not_R_F_up: genes up only by expression of combination, not by individual factors
Astr_P4 and Astr_2m cortical astrocytes from P4/2 months of age datasets from Figure 2
DESeq2 analysis (each n=3 (n=6 for EGFP controls); Wald test with Benjamini-Hochberg correction; significance threshold: adjusted p-value (padj) ≤ 0.05, absolute log2(fold change(log2FC)) ≥1).
up/down refers to expression vs EGFP controls
all genes							only mature genes low in EGFP controls (vs mature astrocytes in vivo)							only immature genes high in EGFP controls (vs mature astrocytes in vivo)
Rorb_up	Rorb_down	Fezf2_up	Fezf2_down	RF_up	RF_down	comb_RF_not_R_F_up	mature_low_in_EGFP_Rorb_up	mature_low_in_EGFP_Rorb_down	mature_low_in_EGFP_Fezf2_up	mature_low_in_EGFP_Fezf2_down	mature_low_in_EGFP_RF_up	mature_low_in_EGFP_RF_down	mature_low_in_EGFP_comb_RF_not_R_F_up	immature_high_in_EGFP_Rorb_up	immature_high_in_EGFP_Rorb_down	immature_high_in_EGFP_Fezf2_down	immature_high_in_EGFP_RF_up	immature_high_in_EGFP_RF_down	immature_high_in_EGFP_comb_RF_not_R_F_down
2900052N01Rik	Adamts3	1700003M07Rik	1810059H22Rik	1110002E22Rik	1700111E14Rik	1110002E22Rik	2900052N01Rik	Dbndd2	Atp1a2	Dhrs7	Aplp1	Clu	Aplp1	Nt5dc2	Ccnd2	Lxn	Kcnmb4	Azin1	Azin1
9830144P21Rik	Afap1l2	2810025M15Rik	5930430L01Rik	1700003M07Rik	1810059H22Rik	1700017B05Rik	Acsbg1	Il33	Cadm2	Fgf1	Arhgef19	Cxcl14	Arhgef19			Mns1		Dbi	Dbi
Ackr4	Ahr	A930004D18Rik	6430584L05Rik	1700017B05Rik	2610300M13Rik	1700066M21Rik	Car2	Sod3	Camk2n1	Phkg1	Atp1a2	Dbndd2	Chil1					Eepd1	Eepd1
Acot7	AI593442	Abtb2	A2m	1700066M21Rik	2810403D21Rik	2010007H06Rik	Clmn		Cideb	Plaat3	Camk2n1	Dhrs7	Col11a2					Fabp7	Fabp7
Acsbg1	Cap2	Acaa2	A330076H08Rik	2010007H06Rik	4833422C13Rik	2900052L18Rik	Ctsf		Fezf2	Slc1a2	Car2	Fgf1	Crlf3					Gpx8	Gpx8
Adam11	Ccn2	Acss1	Aatk	2900052L18Rik	4930404A12Rik	6720489N17Rik	Dbp		G0s2		Chil1	Gpr37	Dbx2					Lxn	Marcks
Adgrb1	Ccnd2	Acta2	Abca8b	6720489N17Rik	4933407L21Rik	9930012K11Rik	Dhrs3		Gldc		Cideb	Gpr37l1	Eva1a					Marcks	Marcksl1
Agtr1a	Cdk6	Adamtsl5	Adamtsl1	9830144P21Rik	5430403G16Rik	A4galt	Fam107a		Glul		Clmn	Hsd17b11	Glrb					Marcksl1	Myh10
AI838599	Crim1	Adcy3	Adcy5	9930012K11Rik	5930430L01Rik	AA986860	Glul		Il33		Col11a2	Lix1	Gria2					Mns1	Nes
Aktip	Dbndd2	Adgrb2	Adgra1	A4galt	6030400A10Rik	Aaas	Grin2c		Nupr1		Crlf3	Naaa	Hlf					Myh10	Pea15a
Alpl	Dock11	Adgrd1	Aldh1a1	A930004D18Rik	6430584L05Rik	Abca2	Mast4		Omg		Ctsf	Ntsr2	Htra1					Nes	Rcn1
Apoc2	ENSMUSG00000098178	Adgrg2	Als2cl	AA986860	9530003O04Rik	Abca7	Mgll		Ppp1r1b		Dbp	Phkg1	Lap3					Pea15a	Sparc
Armcx4	Filip1l	Adssl1	Amer1	Aaas	A2m	Abcd2	Nr1d1		Prodh		Dbx2	Plaat3	Lcat					Rcn1	Tceal9
Armh4	Gm15387	Alkbh7	Ampd3	Abca2	A330076H08Rik	Acaa1b	Omg		Pygm		Dhrs3	Pmp22	Leng8					Sparc	Tuba1a
Arntl	Gm17455	Amph	Armc2	Abca7	Aard	Acacb	Prodh		Slc27a1		Eva1a	Scg3	Lypd6					Tceal9	Tuba1b
Atp11c	Gm42372	Arhgap19	Bach1	Abcd2	Abca8b	Acap3	Rorb		Tuba4a		Fam107a	Sirpa	Mertk					Tuba1a	Vim
Atp1a3	Gprin3	Arhgap6	Bcar1	Acaa1b	Abca9	Acbd6	Selenbp1		Upp1		Fezf2	Slc1a2	Ndrg2					Tuba1b
B3galt2	Hacd4	Asb4	Bcl2l11	Acacb	Ablim1	Acox3	Slc20a1		Vegfa		Gldc		Rpe65					Vim
B4galnt1	Il33	Asic1	Bvht	Acap3	Ace2	Acy1	Tprkb				Glrb		Slitrk2
Bcat1	Iqgap2	Aspa	Camk2d	Acbd6	Actb	Adam23	Vegfa				Glul		Syngr1
Bdnf	Irs2	Atp1a2	Camkk2	Acot7	Actr3b	Adarb1	Washc2				Gria2		Tnfsf12
Cacna1g	Kif26b	Atp1a3	Catip	Acox3	Adamts8	Adgre5					Grin2c
Camk4	Klf11	Atp5d	Ccdc39	Acta2	Adamtsl1	Ager					Hlf
Capn15	Lbh	Atp5g1	Ccdc88c	Acy1	Adcy5	Agpat2					Htra1
Car2	Nabp1	Atp5g3	Ccn5	Adam11	Adgra1	Ahdc1					Lap3
Ccdc18	Pde1a	Atp5l	Cd24a	Adam23	Adgrg1	Ahsa1					Lcat
Cdc25b	Pex5l	B3galt2	Cdh6	Adamtsl5	Afap1	AI429214					Leng8
Cdr2l	Ptgfrn	Bahcc1	Celsr2	Adarb1	Afap1l2	AI854703					Lypd6
Cfp	Pxdc1	BC064078	Cfap44	Adgrb1	Aff3	Akap12					Mast4
Ciart	Rassf4	Bcam	Cit	Adgrb2	Agpat4	Akap8l					Mertk
Cilp	S100a11	Bdnf	Cspg4	Adgre5	Ahr	Akna					Ndrg2
Clmn	Shroom3	Bmp3	Denn2b	Ager	Airn	Akr1c14					Nr1d1
Clpx	Slc16a9	Bpgm	Dhrs7	Agpat2	Akap6	Alas1					Nupr1
Crabp1	Slc29a3	Cab39l	Dio2	Agtr1a	Aldh1a1	Ankrd10					Omg
Crybb1	Sod3	Cacna1c	Drc1	Ahdc1	Als2cl	Ankrd13b					Ppp1r1b
Csdc2	St3gal5	Cacna1e	Dynlrb2	Ahsa1	Amer1	Ankrd6					Prodh
Ctsf	Tes	Cacna2d1	Efhc1	AI429214	Angptl4	Anln					Rorb
Cyp46a1	Tmeff2	Cadm2	Elk3	AI854703	Ankmy1	Ano8					Rpe65
Dagla	Tnfaip8	Calb1	ENSMUSG00000092267	Akap12	Ap1s2	Aox1					Selenbp1
Dbp		Calb2	ENSMUSG00000098178	Akap8l	Ap3m2	Ap2m1-ps					Slc20a1
Dcc		Camk2n1	Fads1	Akna	Apln	Aplp1					Slc27a1
Des		Cd274	Fam216b	Akr1c14	Arhgap18	Apobr					Slitrk2
Dgat1		Cdc25b	Fam53b	Alas1	Arhgef4	Apoc1					Syngr1
Dhrs3		Cdh4	Fam83d	Alpl	Armc2	Arc					Tnfsf12
Dio2		Cdk1	Fat3	Ankrd10	Arnt2	Arhgap20					Upp1
Ece1		Ceacam1	Fgf1	Ankrd13b	Art3	Arhgap23					Vegfa
Edn1		Cend1	Fmn1	Ankrd6	Arxes2	Arhgap28					Washc2
Egr1		Cgnl1	Fndc5	Anln	Atad1	Arhgef1
Ehd3		Chd3	Frmd4b	Ano8	Atp10a	Arhgef19
Eln		Chga	Gabbr2	Aox1	Atp2b4	Arhgef2
Faah		Cideb	Gal3st4	Ap2m1-ps	Azin1	Arid3a
Fam107a		Cisd3	Galnt16	Aplp1	Bace2	Arid3b
Fam161b		Cish	Gas1	Apobr	Bbs12	Armcx5
Fam181b		Ckmt1	Gbp9	Apoc1	Bbs5	Asns
Frmpd1		Clec2d	Gm12108	Apoc2	Bbs7	Atf5
Gchfr		Clybl	Gm37403	Arc	Bfsp2	Atn1
Gfod2		Cnn2	Gm42498	Arhgap19	Bmp1	Atp10d
Gga2		Cntn3	Gm43011	Arhgap20	Bmper	Atp2a3
Gli2		Cntn4	Gm49342	Arhgap23	Btg1	Atp2b2
Glis2		Cobl	Gpr179	Arhgap28	Bvht	Avpr1a
Glul		Col12a1	Grin3a	Arhgef1	C1qtnf5	B230334C09Rik
Gm12100		Comtd1	H2-Ab1	Arhgef19	Cables1	Bag6
Gm37238		Cox7a1	Heg1	Arhgef2	Cacna1d	Bcl9l
Gm44103		Cped1	Igsf11	Arid3a	Camk2d	Blcap
Gm45022		Cpt2	Il1r1	Arid3b	Cap2	Bmp4
Gm45463		Cst3	Ildr2	Armcx4	Capg	Bmp7
Gmpr		Cyb5r1	Iqub	Armcx5	Capn3	Bmyc
Gnas		Cyp26b1	Irgm2	Armh4	Capsl	Brsk1
Gpt		Cyp3a13	Kcnn3	Arntl	Carhsp1	Bsn
Grin2c		Ddt	Kif26b	Asns	Carnmt1	Btbd11
Hba-a1		Dgkb	Kndc1	Aspa	Casp12	C130021I20Rik
Hba-a2		Dipk1b	Lbp	Atf5	Casq1	C630043F03Rik
Hdc		Diras1	Lgals3bp	Atn1	Casq2	Cacna1a
Heph		Dlgap1	Lrp1	Atp10d	Cav2	Cacna1b
Il17rd		Dnm1	Lrrc2	Atp1a2	Cavin2	Camk2b
Il1r1		Doc2g	Lrrc4	Atp1a3	Cbfb	Capn5
Ipcef1		Dscam	Lxn	Atp2a3	Ccdc190	Car8
Irak2		Dusp27	Mamdc2	Atp2b2	Ccdc39	Card10
Jup		Dusp6	Mdga1	Avpr1a	Ccdc40	Carmil3
Kcnj14		Elavl3	Mns1	B230334C09Rik	Ccl2	Cbarp
Kcnma1		Emp1	Mylk	B3galt2	Ccn5	Cbr2
Kcnq4		Eno1b	Ndn	B4galnt1	Ccnc	Cbs
Kctd12		Eno3	Nmnat2	Bag6	Cd109	Ccdc163
Lcp1		Enpep	Ocln	Bahcc1	Cd24a	Ccdc22
Ldlrap1		Epha2	Olfm2	BC064078	Cd44	Ccl17
Lgals1		Erg	Pag1	Bcat1	Cd59a	Cd164l2
Lmx1b		Etfb	Parp3	Bcl9l	Cd9	Cd38
Ltf		Ets2	Phkg1	Bdnf	Cdh6	Cdc20
Mal		Etv4	Pitpnm2	Blcap	Cdk5rap2	Cdc42ep4
Mast4		Exoc3l4	Plaat3	Bmp4	Cdkl2	Cdh24
Mgll		Faah	Plagl1	Bmp7	Celsr2	Cdkn1a
Mmp15		Fabp3	Plod2	Bmyc	Cers6	Cdkn1c
Mpp1		Faim2	Plxna3	Bpgm	Cetn4	Cenpa
Mylk		Fam126a	Ppm1l	Brsk1	Cfap126	Cfap206
Myo1b		Fam126b	Prag1	Bsn	Cfap44	Chd5
Nbeal2		Fam180a	Prelp	Btbd11	Cfap47	Cherp
Ncapg2		Fam210b	Rarres1	C130021I20Rik	Cfap69	Chgb
Ncoa7		Fam241a	Rbms3	C630043F03Rik	Chml	Chil1
Ndrg4		Fancm	Rdh10	Cacna1a	Cit	Chrnb1
Nnat		Fbln2	Rgl1	Cacna1b	Clba1	Chtf18
Nol4		Fezf2	Rhob	Cacna1g	Clk1	Cic
Nr1d1		Fkbp3	Rhou	Calb2	Clu	Cirbp
Nrsn1		Fosb	Rtn4rl1	Camk2b	Cmpk2	Cited2
Nt5dc2		Fxyd5	Sdc1	Camk2n1	Cmya5	Ciz1
Olfml2a		Fxyd6	Serpina3h	Camk4	Col8a2	Cldn9
Omg		G0s2	Serpina3n	Capn15	Commd5	Clic3
Parp16		Gad1	Sgms2	Capn5	Cp	Clmp
Pcsk6		Gadd45b	Slc15a2	Car2	Cpeb2	Clstn2
Pde2a		Gamt	Slc16a9	Car8	Cplx2	Cnot3
Pdzd2		Gcat	Slc1a2	Card10	Cpne2	Col11a2
Pim1		Gch1	Slc25a18	Carmil3	Crip2	Comt
Plcb3		Gdpd2	Slc29a1	Cbarp	Csnk1a1	Copa
Plch2		Gipr	Slc41a3	Cbr2	Cspg4	Cox4i2
Plekhb1		Gjb2	Slc43a2	Cbs	Ctsb	Cpne8
Plekhg1		Gldc	Snn	Ccdc163	Cxcl14	Cpxm1
Plekho2		Glul	Soga1	Ccdc22	Cyb561d2	Creb3l1
Plvap		Gm10175	Sorl1	Ccl17	D030056L22Rik	Crlf3
Prodh		Gm10221	Srgap1	Cd164l2	D130019J16Rik	Csgalnact1
Ptchd4		Gm13394	St6gal1	Cd274	D130058E05Rik	Cth
Ptprn2		Gm16010	Synm	Cd38	D330023K18Rik	Cttnbp2
Rab11fip4		Gm1673	Sytl2	Cdc20	D630003M21Rik	Cx3cl1
Rabgef1		Gm45650	Tab2	Cdc25b	Dbi	Cxcl5
Reep1		Gng7	Tes	Cdc42ep4	Dbndd2	Dab1
Reep2		Gpd1	Tgfa	Cdh24	Dbpht2	Dact1
Relt		Gpr3	Tgfb3	Cdh4	Ddx60	Dapk1
Rgs19		Gpr4	Tmeff1	Cdkn1a	Denn2b	Dbx2
Rhoc		Gpx4	Tmem132b	Cdkn1c	Dgki	Dchs1
Rogdi		Gria4	Tmem178b	Cdr2l	Dhrs7	Ddit3
Rom1		Grip2	Tmem243	Ceacam1	Dnaic1	Dgkh
Rorb		Gsn	Tmie	Cenpa	Dnajb13	Dipk1c
Rrp8		Gstt1	Trim12c	Cfap206	Dock11	Dkc1
Scgb1c1		Gstt3	Ttc39a	Cfp	Drc1	Dmrta1
Selenbp1		Gucy1b1	Ttc39aos1	Cgnl1	Dsel	Dock10
Selenop		Gypc	Vcam1	Chd3	Dtna	Dok7
Sh3rf3		Hadh	Vwa5b1	Chd5	Dtwd2	Drd1
Shank1		Hbegf		Cherp	Dtx4	Dtx1
Shank2		Hcn2		Chga	Dynlrb2	Dtx3
Shisa6		Hebp2		Chgb	Eepd1	Dusp7
Sipa1l3		Hes6		Chil1	Efhc1	Edaradd
Slc15a2		Hk2		Chrnb1	Eif1b	Efnb2
Slc1a1		Hmcn1		Chtf18	Eif3e	Efnb3
Slc20a1		Hprt		Ciart	Endod1	Elfn1
Slc25a37		Hrc		Cic	Enkur	Elfn2
Slco1c1		Hrct1		Cideb	ENSMUSG00000079065	Ell2
Slco2a1		Hspa1b		Cilp	ENSMUSG00000092267	Elmo1
Smim4		Hspb2		Cirbp	ENSMUSG00000096980	Elmod3
Smox		Ifi30		Cisd3	ENSMUSG00000096984	Eml3
Snapc4		Ifrd1		Cish	ENSMUSG00000097263	Eno1
Sox7		Igfbp2		Cited2	ENSMUSG00000097461	ENSMUSG00000071567
Stab1		Igfbp4		Ciz1	ENSMUSG00000097474	ENSMUSG00000090673
Stc2		Il33		Ckmt1	ENSMUSG00000097770	ENSMUSG00000097142
Stk32c		Inpp4b		Cldn9	ENSMUSG00000097857	ENSMUSG00000097815
Svil		Itga4		Clec2d	ENSMUSG00000098178	Epas1
Synpo		Itga9		Clic3	ENSMUSG00000102049	Ephb1
Tent5c		Itpripl1		Clmn	ENSMUSG00000102426	Eps8l2
Tle1		Kcna4		Clmp	ENSMUSG00000104389	Ermn
Tmem119		Kcnh5		Clstn2	ENSMUSG00000109836	Ero1lb
Tmem160		Kcnj2		Clybl	ENSMUSG00000110451	Errfi1
Tmem86a		Kcnma1		Cnot3	Epb41l4b	Ethe1
Tnnt1		Kcnq4		Cntn4	Erap1	Etv1
Tor4a		Kif5a		Cobl	Etaa1os	Etv5
Tph1		Kitl		Col11a2	Eva1c	Eva1a
Tprkb		Klhl30		Comt	Fabp7	F830016B08Rik
Traf5		Lgals1		Copa	Fads1	Fam117a
Trip10		Lgr5		Cox4i2	Fam167a	Fam184b
Trmt9b		Lin7a		Cox7a1	Fam174b	Fam222b
Tspan2		Lipe		Cpne8	Fam183b	Fbln5
Tuba8		Lmo2		Cpxm1	Fam199x	Fbxo30
Ucp3		Lrrc7		Crabp1	Fam216b	Fbxw5
Urah		Lrrfip1		Creb3l1	Fam53b	Fcho1
Vegfa		Lrrtm3		Crlf3	Fam83d	Fgf11
Washc2		Lypd1		Csdc2	Fat3	Fgf13
Wnt7b		Maoa		Csgalnact1	Fcgr2b	Fibp
Zfp185		Mapk8ip2		Cth	Fgf1	Flrt1
Zfp36l2		Mapkapk3		Ctsf	Fmn1	Flrt3
Zfp521		Mast2		Cttnbp2	Fmnl3	Flt3l
Zfp771		Matn2		Cx3cl1	Fndc1	Foxf2
		Mcrip2		Cxcl5	Fndc5	Foxq1
		Mctp1		Cyp26b1	Frmd4b	Fras1
		Mef2c		Cyp46a1	Fzd10	Frmpd3
		Mfap3l		Dab1	Gabrb3	Frmpd4
		Mgst3		Dact1	Gal3st4	Furin
		Mif		Dagla	Galnt16	Fxyd3
		Mitf		Dapk1	Gas1	Fzd4
		Mmp28		Dbp	Gbp2	G6pdx
		Mpv17l2		Dbx2	Gbp3	Gab2
		Mrm1		Dcc	Gbp9	Gab3
		Mrpl12		Dchs1	Gcnt2	Gal3st3
		Mrpl48		Ddit3	Ggta1	Galt
		Myl9		Ddt	Gid4	Gapdh
		Myo1c		Des	Gjc2	Gca
		Myrip		Dgat1	Gm10060	Gckr
		Nab2		Dgkb	Gm10180	Gga1
		Ndufa11		Dgkh	Gm10275	Ggt1
		Ndufb10		Dhrs3	Gm10297	Gimap8
		Nell2		Dipk1b	Gm10736	Gla
		Nenf		Dipk1c	Gm10848	Glce
		Nfatc2		Diras1	Gm11966	Glrb
		Nfkbiz		Dkc1	Gm11992	Gm11613
		Ninj1		Dmrta1	Gm12191	Gm26532
		Nmb		Dock10	Gm12892	Gm28437
		Nqo1		Dok7	Gm13008	Gm37376
		Nr4a1		Drd1	Gm13340	Gm42427
		Nrn1		Dscam	Gm14296	Gm42868
		Nrsn1		Dtx1	Gm14421	Gm43314
		Nupr1		Dtx3	Gm15411	Gm43445
		Omg		Dusp7	Gm15518	Gm4353
		Osbpl6		Edaradd	Gm15610	Gm44167
		P2ry1		Edn1	Gm15713	Gm47854
		Pafah1b3		Efnb2	Gm15725	Gm7336
		Pawr		Efnb3	Gm15893	Gm9761
		Paxx		Egr1	Gm15958	Gng13
		Pcyt2		Ehd3	Gm16124	Gng8
		Pde11a		Elavl3	Gm16564	Golim4
		Pde2a		Elfn1	Gm17122	Gpc3
		Pdk4		Elfn2	Gm17383	Gphn
		Peg10		Ell2	Gm17455	Gpr39
		Perm1		Elmo1	Gm18325	Grem2
		Perp		Elmod3	Gm19412	Gria2
		Phtf2		Eln	Gm20594	Grid2ip
		Pim3		Eml3	Gm26377	Grina
		Pkib		Emp1	Gm26660	Grk5
		Plaur		Eno1	Gm26716	Grk6
		Plcb1		ENSMUSG00000071567	Gm26788	Gse1
		Plekho2		ENSMUSG00000090673	Gm27477	Gtf2ird1
		Plk2		ENSMUSG00000097142	Gm27694	H1f0
		Plk3		ENSMUSG00000097815	Gm28320	H2-Ke6
		Pnpla3		Epas1	Gm28900	H3c14
		Ppfibp2		Epha2	Gm29216	H4c4
		Ppm1e		Ephb1	Gm29508	Hcfc1r1
		Ppp1r1b		Eps8l2	Gm30191	Hdac7
		Prdm1		Ermn	Gm36952	Herpud1
		Prkcg		Ero1lb	Gm36963	Hes5
		Prmt8		Errfi1	Gm3699	Hfe
		Prodh		Ethe1	Gm37298	Hipk3
		Proser2		Etv1	Gm37310	Hlcs
		Ptgds		Etv4	Gm37311	Hlf
		Ptgfr		Etv5	Gm37367	Hmg20b
		Ptp4a3		Eva1a	Gm37368	Hmox1
		Ptprr		Exoc3l4	Gm37403	Hook1
		Pygm		F830016B08Rik	Gm37420	Hpse
		Rab3d		Faah	Gm37452	Hs6st1
		Rab6a		Fabp3	Gm37459	Hsd11b2
		Ralgapa2		Fam107a	Gm37589	Htra1
		Ramp1		Fam117a	Gm37602	Ier2
		Rasa3		Fam126a	Gm37606	Ier5l
		Rasgef1a		Fam184b	Gm37688	Ifitm1
		Rasgrf1		Fam210b	Gm37694	Ifitm7
		Rasgrp2		Fam222b	Gm37802	Igf1
		Rbm15b		Fbln2	Gm37845	Igsf8
		Rerg		Fbln5	Gm37862	Il4ra
		Rhobtb2		Fbxo30	Gm37880	Insyn2a
		Rhoj		Fbxw5	Gm37895	Irak1bp1
		Rnasel		Fcho1	Gm37936	Irf7
		Rnf152		Fezf2	Gm37940	Ivd
		Rprm		Fgf11	Gm38009	Jag1
		S100a10		Fgf13	Gm38032	Junb
		S100a13		Fibp	Gm38071	Kcnab2
		S100a4		Flrt1	Gm38235	Kcnc1
		Samd4		Flrt3	Gm38243	Kcnc3
		Samm50		Flt3l	Gm42457	Kcnf1
		Scarb1		Fosb	Gm42479	Kcnip2
		Sdhb		Foxf2	Gm42480	Kcnj9
		Selenom		Foxq1	Gm42482	Kcnmb4
		Sema3d		Fras1	Gm42508	Kcnmb4os2
		Septin9		Frmpd1	Gm42551	Kctd1
		Serpine2		Frmpd3	Gm42607	Kctd12b
		Sez6l		Frmpd4	Gm42679	Kdr
		Sez6l2		Furin	Gm42969	Klc2
		Sh2d3c		Fxyd3	Gm42971	Klhl13
		Slc16a10		Fxyd6	Gm42972	Klrg2
		Slc1a1		Fzd4	Gm43010	Kmt5c
		Slc25a34		G6pdx	Gm43259	Lamc3
		Slc27a1		Gab2	Gm43283	Lap3
		Slc2a4		Gab3	Gm43288	Laptm5
		Slc37a2		Gad1	Gm43313	Large1
		Slc4a3		Gal3st3	Gm43322	Lars2
		Slc50a1		Galt	Gm43430	Lcat
		Slc6a17		Gapdh	Gm43577	Lef1
		Slc6a9		Gca	Gm43847	Leng8
		Slc7a1		Gch1	Gm45025	Lingo1
		Slc9a3r2		Gchfr	Gm4524	Lmbr1l
		Smtn		Gckr	Gm45457	Loxl2
		Snap25		Gdpd2	Gm4742	Lpl
		Sorcs2		Gga1	Gm4876	Lrp11
		Sox18		Ggt1	Gm49342	Lrrc20
		Spsb4		Gimap8	Gm5915	Lrrc32
		Stk38l		Gla	Gm6210	Lsr
		Stmn1		Glce	Gm6368	Ltbp4
		Stmn3		Gldc	Gm6710	Lypd6
		Sv2a		Gli2	Gm6916	Lyrm9
		Synpo		Glrb	Gm7206	Mafk
		Synpo2l		Glul	Gm7452	Maip1
		Tgm2		Gm11613	Gm8113	Malat1
		Tinagl1		Gm12100	Gm8186	Man2a1
		Tkt		Gm13394	Gm8797	Mast3
		Tle2		Gm16010	Gm9347	Mavs
		Tmem200a		Gm26532	Gm9385	Maz
		Tmtc1		Gm28437	Gm9794	Med21
		Tnfsf13		Gm37376	Gm9803	Megf11
		Tnfsf18		Gm42427	Gm9843	Mertk
		Tns2		Gm42868	Gm9905	Mest
		Tnxb		Gm43314	Gm9958	Mfng
		Tox		Gm43445	Gpm6b	Mgat5b
		Tox3		Gm4353	Gpr137b	Micall1
		Tpi1		Gm44103	Gpr171	Midn
		Tpm2		Gm44167	Gpr37	Mier2
		Trib2		Gm45022	Gpr37l1	Mmp9
		Trib3		Gm45463	Gpr85	Mospd3
		Trpm4		Gm45650	Gpx8	Mpzl3
		Tuba4a		Gm47854	Grin3a	Msx1
		Ube2f		Gm7336	Gxylt2	Mterf4
		Unc13a		Gm9761	H13	Mylip
		Upp1		Gng13	Hacd1	Myo19
		Uqcr11		Gng7	Hacd2	Nacc1
		Uqcrq		Gng8	Hc	Nat8f3
		Ust		Golim4	Hdac9	Nat8f6
		Vegfa		Gpc3	Hmgb1	Nav1
		Vipr2		Gphn	Hsd17b11	Nbea
		Wdr72		Gpr3	Hspa2	Ncaph
		Wnt7b		Gpr39	Ids	Nccrp1
		Xylt1		Grem2	Ifit3b	Ncstn
		Yif1b		Gria2	Ift43	Ndrg2
		Zfp428		Gria4	Igip	Neat1
				Grid2ip	Igsf1	Nectin1
				Grin2c	Igsf11	Net1
				Grina	Il10rb	Neurl4
				Grip2	Il13ra1	Nfe2l3
				Grk5	Il1r2	Nlgn2
				Grk6	Ints6l	Nos3
				Gse1	Iqcg	Npas2
				Gtf2ird1	Iqub	Nptxr
				Gucy1b1	Irgm2	Npy1r
				Gypc	Itgb2	Nrg1
				H1f0	Jakmip2	Nrp1
				H2-Ke6	Kcne1l	Nrxn1
				H3c14	Kcnk13	Ntng1
				H4c4	Kcnk7	Nudt15
				Hba-a1	Kctd10	Nup35
				Hba-a2	Kctd15	Osbp2
				Hcfc1r1	Kctd5	Oxtr
				Hcn2	Kif26b	Pacsin1
				Hdac7	Klf11	Paics
				Hdc	Klhl32	Paqr9
				Hebp2	Lama5	Parm1
				Heph	Lamc2	Parvb
				Herpud1	Lamp2	Pcdh12
				Hes5	Lbp	Pcdh18
				Hfe	Lgals3bp	Pcgf1
				Hipk3	Lgi3	Pcolce
				Hlcs	Lix1	Pde5a
				Hlf	Lratd1	Pdgfb
				Hmg20b	Lrp8	Pear1
				Hmox1	Lrrc2	Pelo
				Hook1	Lrrc4	Per1
				Hpse	Lrrc8c	Pex19
				Hs6st1	Lrtm1	Pfas
				Hsd11b2	Lsm5	Phactr1
				Hspa1b	Lurap1	Phf1
				Htra1	Lxn	Phf24
				Ier2	Ly6h	Pias4
				Ier5l	Mageh1	Pkd2
				Ifi30	Mal2	Pknox2
				Ifitm1	Map3k1	Plau
				Ifitm7	Marcks	Plbd2
				Igf1	Marcksl1	Plcxd2
				Igfbp2	Mcam	Plekhn1
				Igfbp4	Megf9	Plppr2
				Igsf8	Mgst1	Pm20d1
				Il17rd	Miat	Pnkd
				Il4ra	Mir6236	Polr1b
				Inpp4b	Mir703	Polr3c
				Insyn2a	Mir8097	Ppme1
				Ipcef1	Mir99ahg	Ppp1r15a
				Irak1bp1	Mlc1	Ppp1r16b
				Irak2	Mns1	Ppp1r8
				Irf7	Mob3b	Ppp2r3a
				Itga4	Morn5	Prkcd
				Itpripl1	Mpp6	Prr12
				Ivd	mt-Co2	Prrc1
				Jag1	Mt1	Prrc2a
				Junb	Mt2	Prrc2c
				Kcnab2	Mtr	Prrt2
				Kcnc1	Muc15	Ptger3
				Kcnc3	Myh10	Ptpn5
				Kcnf1	Naaa	Ptpn9
				Kcnip2	Nap1l5	Ptprb
				Kcnj9	Ncald	Ptprn
				Kcnma1	Ndc1	R3hcc1
				Kcnmb4	Ndn	Rab38
				Kcnmb4os2	Nes	Rab3a
				Kcnq4	Nhs	Rad51c
				Kctd1	Nipal3	Rai14
				Kctd12	Nme5	Rap1gap2
				Kctd12b	Nmnat2	Rapgef3
				Kdr	Npl	Raph1
				Kif5a	Nppc	Rarg
				Klc2	Ntn1	Rasa4
				Klhl13	Ntrk2	Rasgrp3
				Klrg2	Ntsr2	Rasl10b
				Kmt5c	Nudt10	Rassf10
				Lamc3	Nudt11	Reep6
				Lap3	Nxn	Rflnb
				Laptm5	Nxt2	Rgs9bp
				Large1	Ocln	Rhpn2
				Lars2	Olfm2	Rnf25
				Lcat	Olfr287	Rnf34
				Lcp1	Olig1	Rpe65
				Lef1	Osbpl5	Rpl12
				Leng8	P2rx6	Rps6ka4
				Lgals1	P2ry12	Rpusd1
				Lingo1	P3h2	Rtl5
				Lmbr1l	Pacrg	Rtn4r
				Lmx1b	Pag1	Rusc2
				Loxl2	Paqr8	Scn1a
				Lpl	Parp3	Scube3
				Lrp11	Pcdh10	Sema4g
				Lrrc20	Pcdhac2	Septin4
				Lrrc32	Pcdhga6	Septin5
				Lrrc7	Pcdhga8	Setd1a
				Lsr	Pcna	Setd6
				Ltbp4	Pcp4l1	Sf3b4
				Ltf	Pcyox1l	Sfxn2
				Lypd1	Pde1a	Sgpp1
				Lypd6	Pde1b	Sh3rf1
				Lyrm9	Pde3a	Sh3tc1
				Mafk	Pde9a	Siah2
				Maip1	Pdp1	Sinhcaf
				Mal	Pea15a	Sipa1
				Malat1	Pex5l	Sirt7
				Man2a1	Pfn2	Slc12a5
				Mapk8ip2	Pgf	Slc22a14
				Mapkapk3	Pgrmc1	Slc25a27
				Mast3	Phkg1	Slc25a30
				Mast4	Phxr4	Slc25a35
				Matn2	Phyhd1	Slc25a42
				Mavs	Piezo2	Slc26a11
				Maz	Pih1d2	Slc39a10
				Mctp1	Pitpnc1	Slc9a5
				Med21	Pitpnm3	Slitrk2
				Megf11	Plaat3	Sned1
				Mertk	Plagl1	Snrnp70
				Mest	Plat	Soga3
				Mfng	Plce1	Sphk2
				Mgat5b	Plcg2	Spred3
				Micall1	Plekha2	Spry3
				Midn	Plscr2	Spryd3
				Mier2	Pltp	Srm
				Mitf	Plxna4	Srxn1
				Mmp28	Pmp22	Ssx2ip
				Mmp9	Poglut3	Stil
				Mospd3	Polr3k	Stk32b
				Mpp1	Pou2f3	Stk35
				Mpzl3	Pou3f2	Stra6
				Msx1	Ppm1l	Stx1b
				Mterf4	Ppnr	Syde2
				Mylip	Prag1	Syne2
				Myo19	Prelp	Syngr1
				Myo1b	Prkag2	Syp
				Nab2	Prr18	Syt12
				Nacc1	Prrx1	Syt17
				Nat8f3	Pstpip1	Syt4
				Nat8f6	Pth1r	Syt7
				Nav1	Ptprj	Tbc1d10a
				Nbea	Pxdc1	Tedc2
				Nbeal2	Pxmp4	Tesk1
				Ncapg2	Pygb	Tfap2a
				Ncaph	Rab30	Thbs1
				Nccrp1	Rarres1	Tkfc
				Ncoa7	Rasl11a	Tmem132a
				Ncstn	Rassf3	Tmem268
				Ndrg2	Rassf4	Tmem86b
				Ndrg4	Rassf9	Tnfsf12
				Neat1	Rbm24	Tnfsfm13
				Nectin1	Rbms3	Tnni3
				Nell2	Rcn1	Tob1
				Net1	Rdh10	Top1mt
				Neurl4	Rdh5	Tox2
				Nfatc2	Rfx4	Traf4
				Nfe2l3	Rgs22	Trim3
				Nfkbiz	Rhoq	Trmt1
				Nlgn2	Rnft1	Trp53inp2
				Nmb	Rp2	Txnrd1
				Nnat	Rpgr	Tyw5
				Nol4	Rpl27-ps3	Uap1l1
				Nos3	Rpl29	Ubl7
				Npas2	Rpl39-ps	Unc80
				Nptxr	Rps15a-ps8	Usp36
				Npy1r	Rras	Vamp1
				Nr1d1	Rras2	Vamp2
				Nr4a1	Rtn4rl1	Vopp1
				Nrg1	Rtp4	Vwa1
				Nrp1	Rufy3	Wdfy2
				Nrsn1	S100a11	Wfs1
				Nrxn1	S1pr3	Xrcc3
				Ntng1	Sacs	Zbtb7b
				Nudt15	Scg3	Zcchc3
				Nup35	Schip1	Zfp335
				Nupr1	Sdc3	Zfp36
				Omg	Sel1l3	Zfp385b
				Osbp2	Sema3b	Zfp414
				Osbpl6	Sema6d	Zfp52
				Oxtr	Serinc5	Zfp579
				Pacsin1	Serpina3e-ps	Zfp691
				Pafah1b3	Serpina3m	Zfp692
				Paics	Serpina3n	Zmat4
				Paqr9	Serpinf1	Znrf3
				Parm1	Sgms2	Zswim4
				Parp16	Shisa9
				Parvb	Shroom3
				Paxx	Sirpa
				Pcdh12	Slc15a2
				Pcdh18	Slc16a1
				Pcgf1	Slc16a4
				Pcolce	Slc16a9
				Pcsk6	Slc1a2
				Pcyt2	Slc1a3
				Pde2a	Slc24a4
				Pde5a	Slc25a18
				Pdgfb	Slc25a48
				Pdk4	Slc26a3
				Pdzd2	Slc2a13
				Pear1	Slc38a1
				Peg10	Slc38a2
				Pelo	Slc39a1
				Per1	Slc39a12
				Perp	Slc41a3
				Pex19	Slc44a5
				Pfas	Slc45a4
				Phactr1	Smarca1
				Phf1	Sncaip
				Phf24	Snn
				Pias4	Sntg2
				Pim1	Soga1
				Pkd2	Sorbs2
				Pknox2	Sorbs2os
				Plau	Sparc
				Plbd2	Spata24
				Plcb1	Spef2
				Plcb3	Srebf1
				Plch2	Srgap3
				Plcxd2	St3gal5
				Plekhg1	St3gal6
				Plekhn1	St6gal1
				Plekho2	St6galnac3
				Plk3	St8sia2
				Plppr2	Steap2
				Plvap	Stom
				Pm20d1	Ston2
				Pnkd	Stx7
				Pnpla3	Svip
				Polr1b	Syn2
				Polr3c	Tagln2
				Ppm1e	Tapbp
				Ppme1	Tceal9
				Ppp1r15a	Tdgf1
				Ppp1r16b	Tes
				Ppp1r1b	Tgfbr2
				Ppp1r8	Tlcd4
				Ppp2r3a	Tm4sf1
				Prdm1	Tmeff1
				Prkcd	Tmeff2
				Prodh	Tmem132b
				Prr12	Tmem178
				Prrc1	Tmem178b
				Prrc2a	Tmem254c
				Prrc2c	Tmem38b
				Prrt2	Tmem47
				Ptgds	Tmie
				Ptger3	Tmsb4x
				Ptp4a3	Tnfaip8
				Ptpn5	Tnfrsf19
				Ptpn9	Tph2
				Ptprb	Trim2
				Ptprn	Trim68
				Ptprn2	Trpm6
				R3hcc1	Tshr
				Rab11fip4	Tsku
				Rab38	Ttc39aos1
				Rab3a	Ttc39c
				Rab3d	Tuba1a
				Rabgef1	Tuba1b
				Rad51c	Twistnb
				Rai14	Tyro3
				Rap1gap2	Ubash3b
				Rapgef3	Ube2v2
				Raph1	Uchl4
				Rarg	Upp2
				Rasa4	Vcam1
				Rasgrp3	Vim
				Rasl10b	Wdr78
				Rassf10	Wnt5b
				Reep1	Wwc1
				Reep2	Zbtb7c
				Reep6	Zcchc18
				Rflnb	Zdhhc2
				Rgs9bp	Zfp36l1
				Rhpn2	Zfp493
				Rnasel	Zfp667
				Rnf25
				Rnf34
				Rogdi
				Rorb
				Rpe65
				Rpl12
				Rps6ka4
				Rpusd1
				Rtl5
				Rtn4r
				Rusc2
				Scgb1c1
				Scn1a
				Scube3
				Selenbp1
				Selenop
				Sema3d
				Sema4g
				Septin4
				Septin5
				Setd1a
				Setd6
				Sez6l
				Sez6l2
				Sf3b4
				Sfxn2
				Sgpp1
				Sh3rf1
				Sh3rf3
				Sh3tc1
				Shank1
				Shank2
				Siah2
				Sinhcaf
				Sipa1
				Sipa1l3
				Sirt7
				Slc12a5
				Slc1a1
				Slc20a1
				Slc22a14
				Slc25a27
				Slc25a30
				Slc25a34
				Slc25a35
				Slc25a37
				Slc25a42
				Slc26a11
				Slc27a1
				Slc37a2
				Slc39a10
				Slc4a3
				Slc6a9
				Slc7a1
				Slc9a5
				Slitrk2
				Smox
				Smtn
				Snap25
				Sned1
				Snrnp70
				Soga3
				Sorcs2
				Sox7
				Sphk2
				Spred3
				Spry3
				Spryd3
				Srm
				Srxn1
				Ssx2ip
				Stc2
				Stil
				Stk32b
				Stk32c
				Stk35
				Stra6
				Stx1b
				Syde2
				Syne2
				Syngr1
				Synpo
				Syp
				Syt12
				Syt17
				Syt4
				Syt7
				Tbc1d10a
				Tedc2
				Tent5c
				Tesk1
				Tfap2a
				Tgm2
				Thbs1
				Tkfc
				Tle2
				Tmem119
				Tmem132a
				Tmem268
				Tmem86b
				Tnfsf12
				Tnfsfm13
				Tnni3
				Tnnt1
				Tns2
				Tnxb
				Tob1
				Top1mt
				Tor4a
				Tox2
				Tox3
				Tph1
				Traf4
				Traf5
				Trib3
				Trim3
				Trip10
				Trmt1
				Trmt9b
				Trp53inp2
				Trpm4
				Tspan2
				Tuba8
				Txnrd1
				Tyw5
				Uap1l1
				Ubl7
				Ucp3
				Unc13a
				Unc80
				Upp1
				Urah
				Usp36
				Ust
				Vamp1
				Vamp2
				Vegfa
				Vipr2
				Vopp1
				Vwa1
				Washc2
				Wdfy2
				Wfs1
				Wnt7b
				Xrcc3
				Xylt1
				Zbtb7b
				Zcchc3
				Zfp335
				Zfp36
				Zfp385b
				Zfp414
				Zfp52
				Zfp579
				Zfp691
				Zfp692
				Zfp771
				Zmat4
				Znrf3
				Zswim4

## Sheet: TF binding at RF-only genes
Enrichment of transcription factor binding sites (from published ChIP-Seq) in putative regulatory regions of genes induced by Rorb and Fezf2 in combination only
Gene set descriptions see "Rorb Fezf2 comb OE ind genes"
Number of genes with regulatory regions binding RORg, Fezf2 or both (putative direct target genes)
		N_genes	N_genes	N_genes	fract of genes	fract of genes	fract of genes
gene_set	N_genes	with Fezf2 binding peaks	with RORg binding peaks	with RORg_Fezf2 cobinding peaks	with Fezf2 binding peaks	with RORg binding peaks	with RORg_Fezf2 cobinding peaks
Rorb_up	177	115	65	40	0.649718	0.367232	0.225989
Fezf2_up	324	253	138	102	0.780864	0.425926	0.314815
comb_RF_not_R_F_up	508	367	224	182	0.722441	0.440945	0.358268
mature_low_in_EGFP_Rorb_up	21	18	10	5	0.857143	0.47619	0.238095
mature_low_in_EGFP_Fezf2_up	18	13	8	5	0.722222	0.444444	0.277778
mature_low_in_EGFP_comb_RF_not_R_F_up	21	17	7	5	0.809524	0.333333	0.238095
mature_low_in_EGFP_not_induced	182	124	73	42	0.681319	0.401099	0.230769
mature_low_in_EGFP_all	238	169	97	56	0.710084	0.407563	0.235294
Enrichment of RORg_Fezf2 cobinding elements at genes induced by Rorb and Fezf2 in combination only (vs genes induced during maturation in vivo but not in vitro)
			N_peaks	N_peaks	N_peaks	fract_of_peaks	fract_of_peaks	fract_of_peaks
gene_set	N_genes	N_peaks_total	Fezf2_binding	RORg_binding	RORg_Fezf2_cobinding	Fezf2_binding	RORg_binding	RORg_Fezf2_cobinding
Rorb_up	177	1017	229	106	54	0.225172	0.104228	0.0530973
Fezf2_up	324	1823	450	210	120	0.246846	0.115195	0.0658256
comb_RF_not_R_F_up	508	2421	639	327	206	0.263941	0.135068	0.0850888
mature_low_in_EGFP_Rorb_up	21	187	36	15	9	0.192513	0.0802139	0.0481283
mature_low_in_EGFP_Fezf2_up	18	134	34	10	5	0.253731	0.0746269	0.0373134
mature_low_in_EGFP_comb_RF_not_R_F_up	21	105	29	7	5	0.27619	0.0666667	0.047619
mature_low_in_EGFP_not_induced	182	1324	221	118	47	0.166918	0.0891239	0.0354985
mature_low_in_EGFP_all	238	1692	308	148	65	0.182033	0.0874704	0.0384161
