# Supplementary material for: Extensive transcriptional and chromatin changes underlie astrocyte maturation in vivo and in culture
Source: Nat Commun. 2021 Jul 15;12:4335. doi: 10.1038/s41467-021-24624-5 (PMC8282848; doi:10.1038/s41467-021-24624-5)
Supplement: Supplementary file 16 — Supplementary Dataset 9 [file 41467_2021_24624_MOESM16_ESM.xlsx]

## Sheet: all signal regulated genes
Supplementary Data 9: Genes regulated by changes in signalling environment (culture conditions) (related to Figure 7)
DESeq2 analysis (each n=3; Wald test with Benjamini-Hochberg correction; significance threshold: adjusted p-value (padj) ≤ 0.05, absolute log2(fold change(log2FC)) ≥1).
all regulated genes and mature astrocyte-specific genes with low expression in control conditions (bas_2D)
FGF_2D_up	FGF_2D_down	bas_3D_up	bas_3D_down	FGF_3D_up	FGF_3D_down	mature_low_in_bas_2D_FGF_2D_up	mature_low_in_bas_2D_FGF_2D_down	mature_low_in_bas_2D_bas_3D_up	mature_low_in_bas_2D_bas_3D_down	mature_low_in_bas_2D_FGF_3D_up	mature_low_in_bas_2D_FGF_3D_down
1190007I07Rik	1500009L16Rik	1500009C09Rik	0610030E20Rik	1110015O18Rik	1110006O24Rik	2900052N01Rik	Acat3	4930488L21Rik	Fzd2	2900052N01Rik	6430590A07Rik
1500009C09Rik	1700003E16Rik	1700019D03Rik	0610038B21Rik	1500009C09Rik	1110046J04Rik	4933431E20Rik	Col11a2	Acsbg1	Gm44257	4933431E20Rik	Abhd14b
1700025G04Rik	1700007K13Rik	1810010H24Rik	1500015A07Rik	1700003M07Rik	1190005I06Rik	Acsbg1	Entpd2	Acsl3	Gria2	Abcb9	Acat3
1700066M21Rik	1700016K19Rik	2410004P03Rik	1700012D14Rik	1700019D03Rik	1500009L16Rik	Adora2b	Ezr	Acsl6	Il33	Abhd3	Entpd2
1700096K18Rik	1700029J07Rik	2610035D17Rik	1700086O06Rik	1700025G04Rik	1500015A07Rik	Aifm3	Fbxo2	Adk	Kalrn	Acsbg1	Ezr
1810010H24Rik	1700030J22Rik	3110082J24Rik	1810019N24Rik	1700066M21Rik	1700003E16Rik	Aldh2	Lgi4	Adora2b	Rcan2	Acsl3	Lypd6
2700099C18Rik	1700088E04Rik	4930402H24Rik	2010007H06Rik	1700071M16Rik	1700007K13Rik	Aldoc	Lgr4	Aifm3		Acsl6	Naaa
2900022M07Rik	1810059H22Rik	4930488L21Rik	2210406H18Rik	1810010H24Rik	1700007L15Rik	Btbd17	Lix1	Aig1		Adk	Pfkp
2900052N01Rik	2310022B05Rik	4930523C07Rik	2310058D17Rik	2510009E07Rik	1700008O03Rik	Cadm2	Naaa	Apoe		Adora2b	Phkg1
3110082J24Rik	2410004P03Rik	4930562C15Rik	2500002B13Rik	2610035D17Rik	1700012D14Rik	Camk2n1	Pfkp	Arhgap5		Agl	Ppp1r1b
4921534H16Rik	2610300M13Rik	5930403N24Rik	2610017A05Rik	2610316D01Rik	1700013F07Rik	Car2	Phkg1	Atp1a2		Agpat5	Rarres2
4930432E11Rik	2900026A02Rik	6030407O03Rik	2610037D02Rik	2610507B11Rik	1700016K19Rik	Cbr3	Pmp22	Btbd17		Ahcyl1	Rcan2
4930480K15Rik	4930404A12Rik	6330403K07Rik	2610507I01Rik	2700081O15Rik	1700029J07Rik	Chst1	Ppp1r1b	Cadm2		Aifm3	Serpinb1a
4930540M05Rik	4931440P22Rik	6720489N17Rik	2700029L08Rik	2900022M07Rik	1700030J22Rik	Chst10	Rcan2	Caskin1		Aldh2	Tppp3
4930544I03Rik	4932438H23Rik	9430041J12Rik	2700038G22Rik	2900052N01Rik	1700034J05Rik	Cmtm5	Serpinb1a	Chil1		Aldoc
4930579G24Rik	4933413C19Rik	9530026P05Rik	2810405F15Rik	3110082J24Rik	1700034P13Rik	Cyp2j9	Sirpa	Chpt1		Apoe
4933415A04Rik	5031415H12Rik	A230057D06Rik	2810405F17Rik	3300002P13Rik	1700037C18Rik	Cyp7b1	Tppp3	Chst1		Atp1a2
4933423P22Rik	5330413P13Rik	A2m	3110056K07Rik	4930432E11Rik	1700041G16Rik	Dbx2		Cideb		Btbd17
4933431E20Rik	5830408C22Rik	A330048O09Rik	4732416N19Rik	4930480K15Rik	1700055D18Rik	Eps8		Clmn		Cadm2
4933432K03Rik	5930430L01Rik	A330093E20Rik	4732419C18Rik	4930562C15Rik	1700088E04Rik	F3		Cmtm5		Camk2n1
5430405H02Rik	6030400A10Rik	A530072M11Rik	4831440D22Rik	4933415A04Rik	1700105P06Rik	Fam20a		Cnp		Car2
5730471H19Rik	6430584L05Rik	A530083M17Rik	4930431P19Rik	4933423P22Rik	1700120C14Rik	Fgf1		Col11a2		Caskin1
6330403K07Rik	8430429K09Rik	A730056A06Rik	4930518I15Rik	4933431E20Rik	1810058I24Rik	G0s2		Cpeb4		Cbr3
6530411M01Rik	9330171B17Rik	A830019P07Rik	4930565N06Rik	4933432K03Rik	1810059H22Rik	Gabrg1		Csrp1		Chpt1
9430062P05Rik	9530077C05Rik	Abca7	4932702P03Rik	6330403K07Rik	2010007H06Rik	Glrb		Cyp2j6		Chst1
9630028B13Rik	9930012K11Rik	Abca8b	4933417C20Rik	8030445P17Rik	2210406H18Rik	Glul		Cyp2j9		Chst10
A130010J15Rik	A2m	Abcb4	4933421O10Rik	9330118I20Rik	2310001H17Rik	Gm2115		Cyp7b1		Cideb
A230057D06Rik	A830019P07Rik	Abcc4	4933426K07Rik	9630028B13Rik	2610017A05Rik	Gm6145		Dbx2		Cldn10
A330041J22Rik	A930005G22Rik	Abcd2	4933431C10Rik	A130010J15Rik	2610037D02Rik	Gpc5		Ddhd1		Cmtm5
A330087D11Rik	AA986860	Abcd4	4933431K23Rik	A330041J22Rik	2610300M13Rik	Gpm6a		Dhrs3		Cntfr
A430035B10Rik	Abcc12	Abhd1	5430416N02Rik	A330048O09Rik	2700033N17Rik	Gria2		Dnajb9		Cyp2j9
A730020M07Rik	Abcc3	Acot1	5730405O15Rik	A330087D11Rik	2700046G09Rik	Grin2c		Entpd2		Cyp7b1
A730035I17Rik	Ablim1	Acot5	6430550D23Rik	A430035B10Rik	2810402E24Rik	Hapln1		Ephx2		Dbx2
A830011K09Rik	Ablim2	Acot6	9230104M06Rik	A730020M07Rik	2810405F17Rik	Hlf		Eva1a		Ddhd1
A930024E05Rik	Acat3	Acsbg1	9430062P05Rik	A730056A06Rik	2900005J15Rik	Hsd11b1		F3		Dhrs3
A930036I15Rik	Ace2	Acsf2	9830144P21Rik	A930001A20Rik	2900026A02Rik	Htra1		Fam20a		Enho
Aard	Ackr3	Acsl3	9930012K11Rik	A930024E05Rik	2900093K20Rik	Kcnk1		Fbxo2		Eps8
Aatk	Acox2	Acsl6	A130050O07Rik	Aasdhppt	3110039M20Rik	Lcat		Fbxo44		Eva1a
Abca8b	Acta2	Acss1	A530064N14Rik	Aatk	3110056K07Rik	Lsamp		Fgf1		F3
Abhd1	Actn1	Acyp2	A930004J17Rik	Abat	4631405J19Rik	Mertk		Fxyd1		Fam20a
Abtb2	Adamts1	Adamts1	Aaas	Abca7	4632404M16Rik	Mgll		G0s2		Fgf1
Acadl	Adamts15	Adamts20	Aars2	Abca8a	4632432E15Rik	Mir124-2hg		Gabrg1		Fgfr3
Acap3	Adamts16	Adamts9	Ablim1	Abcb9	4732414G09Rik	mt-Nd3		Gja1		Fjx1
Acat1	Adamts8	Adarb2	Ackr4	Abcd2	4732416N19Rik	Myorg		Gjb6		G0s2
Ache	Adamtsl1	Adcy8	Acmsd	Abcd3	4732419C18Rik	Omg		Glul		Gabrb1
Acot1	Adamtsl4	Adcyap1r1	Actn1	Abcd4	4732496C06Rik	Pcdh9		Gm2115		Gabrg1
Acsbg1	Adap1	Adgra1	Adam12	Abhd1	4921514A10Rik	Pde8b		Gm6145		Gja1
Acss1	Adgb	Adgrb1	Adam19	Abhd17b	4930404A12Rik	Plpp3		Gnao1		Gjb6
Actr3b	Adgra1	Adgrg1	Adamts14	Abhd17c	4930405A21Rik	Ppp1r3g		Gpld1		Gk
Acy1	Adh7	Adgrl3	Adamts15	Abhd3	4930556M19Rik	Pttg1		Gpm6a		Gldc
Adam12	Adm	Adgrv1	Adamts8	Abhd8	4930565N06Rik	Pygm		Gpr37		Glrb
Adam19	Aebp1	Adhfe1	Adamtsl2	Abtb2	4930581F22Rik	Rnd2		Gpr37l1		Glul
Adamts12	Afap1l2	Adk	Adamtsl4	Acaca	4930590J08Rik	S100b		Gprc5b		Gm2115
Adamts7	Aff1	Adora1	Adcy1	Acadl	4930594M22Rik	S1pr1		Hlf		Gm6145
Adgrb1	Agpat4	Adora2b	Adcy5	Acadsb	4931440P22Rik	Sat1		Hopx		Gnao1
Adgrb2	Ahnak	Adra2a	Add2	Acap3	4932413F04Rik	Sec14l2		Htra1		Gpc5
Adgrb3	Ahrr	Adrb1	Adgre5	Acat1	4932438H23Rik	Slc1a2		Id4		Gpm6a
Adgrg1	Aipl1	Agmo	Adgrl2	Acat2	4933407L21Rik	Slc6a1		Kcna2		Gpr37
Adgrl2	Airn	Agpat3	Adra1b	Aco1	4933413C19Rik	Slitrk2		Kcnk1		Gpr37l1
Adgrl3	Ajuba	Aif1l	Adra1d	Aco2	4933421O10Rik	Timp4		Kcnn2		Gprc5b
Adora2b	Ak8	Aifm3	Aen	Acot1	4933427D14Rik	Tlcd1		Lcat		Gria2
AI849053	Ak9	Aig1	Afap1l2	Acot11	4933427E11Rik	Tnfsf12		Ldhb		Grin2c
Aifm3	Akap14	Ak3l2-ps	Ahr	Acot6	5031415H12Rik	Trpm3		Lgi4		Gstm5
Ak3l2-ps	Akap6	Ak4	Ahrr	Acsbg1	5031425E22Rik	Wscd1		Lix1		Hapln1
Ak4	Akip1	Akap5	AI480526	Acsl3	5330413P13Rik			Lsamp		Hlf
Akap5	Akr1b8	Alcam	Ajuba	Acsl6	5430402O13Rik			Luzp2		Hsd11b1
Akr1b10	Als2cl	Aldh5a1	Akap6	Acss1	5430434F05Rik			Maob		Htra1
Alcam	Amotl2	Amph	Aldh16a1	Actr3b	5730405O15Rik			Mfap3l		Kalrn
Aldh2	Angptl4	Ankfn1	Alkbh4	Acvr1c	5830408C22Rik			Mgll		Kcna2
Aldoc	Ankrd37	Anxa5	Alox5	Acyp2	5830418P13Rik			Mir124-2hg		Kcnk1
Alpl	Ankrd50	Ap3m1	Amigo2	Adam12	5930430L01Rik			mt-Nd3		Kcnn2
Amer2	Ano4	Aph1b	Angpt2	Adam19	6030400A10Rik			Naaa		Lcat
Amot	Anpep	Aplnr	Ankrd16	Adamts12	6030442K20Rik			Nat8		Ldhb
Angpt2	Antxr2	Apoe	Ankrd24	Adamts4	6430550D23Rik			Nat8f5		Lsamp
Ankle1	Anxa1	Aqp4	Ankrd37	Adamts7	6430573P05Rik			Ndp		Luzp2
Anln	Anxa11	Ar	Ano3	Adamtsl5	6430584L05Rik			Ndrg2		Maob
Anp32e	Anxa2	Arap2	Anpep	Adarb2	6430590A07Rik			Ngef		Mertk
Aox1	Anxa3	Arc	Anxa1	Adcy2	8430429K09Rik			Nkain4		Mfap3l
Apln	Anxa5	Arhgap5	Anxa3	Adcy3	9030407P20Rik			Ntsr2		Mgll
Arhgap11a	Anxa7	Arhgef26	Anxa8	Adcy8	9230114K14Rik			Omg		Mir124-2hg
Arhgap19	Anxa8	Arid3b	Aoah	Adcyap1r1	9230116N13Rik			Paqr7		mt-Co2
Arhgap24	Aoah	Arid5a	Arhgap18	Adgrb1	9330104G04Rik			Pcdh9		mt-Co3
Arhgap26	Apba1	Arl2bp	Arhgap20	Adgrb2	9330136K24Rik			Pla2g7		mt-Nd3
Arhgef39	Arfgef3	Arl4d	Arhgap6	Adgrb3	9330151L19Rik			Plaat3		Myorg
Arpp21	Arhgap23	Arl5b	Armc7	Adgrg1	9330154J02Rik			Plp1		Nat8f5
Arxes1	Arhgap25	Arsb	Atg16l1	Adgrl2	9330160F10Rik			Plpp3		Ndp
Arxes2	Arhgef17	Arxes2	Atg9b	Adgrl3	9330162012Rik			Ppp1r1b		Ndrg2
Asb4	Arhgef37	As3mt	Atp10a	Adhfe1	9330171B17Rik			Prodh		Negr1
Ascl1	Arhgef6	Ascc1	Atp10d	Adk	9330175E14Rik			Prxl2a		Ngef
Asf1b	Arid5a	Ascl1	B130055M24Rik	Adora2b	9430091E24Rik			Rnd2		Nr1d1
Asic1	Arl6ip5	Aspa	B230307C23Rik	Adrb1	9530053A07Rik			Rorb		Omg
Aspa	Armc2	Asphd2	B230317F23Rik	Aff2	9530077C05Rik			S100a1		Paqr7
Aspm	Armc3	Asrgl1	B4galt1	Agl	9530086O07Rik			S100b		Pcdh9
Asrgl1	Armc9	Astn1	B4galt7	Agpat3	9930012K11Rik			S1pr1		Pdzph1
Atad2	Arrdc1	Atf3	Baz1a	Agpat5	A030001D20Rik			Sat1		Pfkm
Atp13a4	Arsj	Atl2	BC030343	Ahcyl1	A130014A01Rik			Scg3		Pgm1
Atp13a5	Ascc1	Atp10b	BC055308	AI849053	A130050O07Rik			Sec14l2		Phactr3
Atp8a1	Ass1	Atp13a4	Bcdin3d	Aifm3	A230072E10Rik			Sgip1		Pitpnc1
Atrnl1	Atf3	Atp1a2	Bcl6b	Ak3l2-ps	A2m			Sirpa		Pla2g7
Aurka	Atg9b	Atp8a1	Bend4	Ak4	A330023F24Rik			Slc1a2		Plaat3
Aurkb	Atp10a	Atrn	Bmp4	Akap5	A330074H02Rik			Slc25a33		Plp1
AW047730	Atp1b1	AW047730	C1ql3	Akap7	A430105J06Rik			Slc39a12		Plpp3
B230217C12Rik	Atp2b4	Axdnd1	C430039J01Rik	Akr1b10	A430110L20Rik			Slc6a1		Ppp1r3g
B230334C09Rik	Atp6v0a2	B230217C12Rik	Cables1	Akt2	A530041M06Rik			Slitrk2		Pygm
B3galt2	Atxn1	B2m	Cacna1c	Alcam	A630052C17Rik			Soat1		Rnd2
B3gat2	Axdnd1	B3galt1	Cacng8	Aldh2	A730049H05Rik			Sorl1		Rora
Bard1	Azin2	B3gat2	Camk1g	Aldh5a1	A930001C03Rik			St3gal4		Rorb
BC037039	B3gnt2	B3gnt2	Camk2b	Aldh6a1	A930005G22Rik			Syne1		Rpe65
BC064078	B4galt1	B430212C06Rik	Camk2n2	Aldh7a1	A930006L05Rik			Tagln3		S100b
Bcan	Bace2	B930036N10Rik	Cap2	Aldh9a1	Abca9			Timp4		S1pr1
Bcas1	Bambi	Bbox1	Card10	Aldoc	Abcc12			Tlr3		Sat1
Bckdhb	Batf3	Bcan	Casp12	Alpl	Abcc3			Tuba4a		Scg3
Bcl11a	Bbs1	Bcar3	Casq1	Amer2	Abhd14b					Sec14l2
Bend5	Bcar3	Bcl2l11	Cbln3	Amot	Ablim1					Sgip1
Bex1	Bcl3	Bdh1	Ccdc107	Amph	Ablim2					Slc1a2
Birc5	Bgn	Bend5	Ccdc80	Ank3	Abtb1					Slc27a1
Blm	Bicc1	Bex1	Ccdc9b	Ankle1	Acat3					Slc6a1
Bmp7	Bmp1	Bex2	Ccl25	Anks1b	Ace2					Slitrk2
Bmper	Bmp2k	Bhlhe40	Ccn5	Anln	Acer2					Soat1
Bora	Bmp6	Bmerb1	Ccnj	Anp32e	Ackr3					Syngr1
Brca1	Braf	Bmpr1a	Cd180	Aox1	Acot9					Timp4
Bricd5	Bvht	Bmpr1b	Cd27	Apc2	Acsl1					Tlcd1
Brinp3	C1ql1	Bmx	Cd28	Apln	Acta2					Tm7sf3
Brip1	C1ql3	Bsn	Cd80	Apoe	Actl6b					Tmcc1
Btbd17	C230031I18Rik	Btbd17	Cdc25a	Aqp11	Actn1					Tnfsf12
Bub1	C3	Btg2	Cdc42ep2	Aqp9	Adam9					Trpm3
Bub1b	C330011M18Rik	C230071H17Rik	Cdca7	Ar	Adamts15					Tuba4a
Bves	C3ar1	C4b	Cdh13	Arap1	Adamts16					Upp1
C030034L19Rik	Cacna1e	C530044C16Rik	Cdh22	Arap2	Adamts8					Vegfa
C230071H17Rik	Cald1	C630043F03Rik	Cdk6	Arc	Adamtsl1					Wscd1
C630043F03Rik	Calml4	Cacna2d2	Cdkn1a	Arhgap24	Adamtsl3
C78197	Camk1d	Cacng4	Cdr2	Arhgap26	Adamtsl4
Cacna1g	Capn1	Cadm2	Cdr2l	Arid3b	Adap1
Cacna2d2	Capn3	Cadm4	Cdsn	Arl15	Adat1
Cacng4	Car5b	Calm1	Cenps	Arl2bp	Adcy5
Cadm2	Card19	Camk2g	Cep295nl	Armcx4	Adgb
Cadm4	Carns1	Capn6	Cgas	Arpp21	Adgra1
Camk2n1	Casc1	Car14	Chfr	Arxes1	Adh7
Camk4	Casp12	Car3	Chmp4c	Arxes2	Adra1d
Camkk2	Casp4	Car5b	Chst14	As3mt	Aebp1
Car10	Casq1	Car8	Cks2	Asb4	Afap1
Car2	Casq2	Casd1	Clcn1	Ascl1	Afap1l2
Car8	Cast	Caskin1	Clec2d	Asic1	Aff1
Cask	Catip	Cbx4	Clip4	Aspm	Agbl3
Cbfb	Catspere2	Ccdc13	Cntn2	Asrgl1	Agpat2
Cbln4	Cav1	Ccdc148	Coa4	Astn1	Agpat4
Cbr3	Cavin1	Ccdc177	Col4a5	Asxl3	Ahnak
Cbs	Ccdc103	Ccdc190	Col5a1	Atad2	Ahr
Ccdc24	Ccdc136	Ccdc74a	Col8a1	Atcay	Ahrr
Ccna2	Ccdc146	Ccdc8	Cops7b	Atp13a4	AI429214
Ccnb1	Ccdc148	Ccdc85b	Coro6	Atp13a5	AI480526
Ccnb2	Ccdc153	Ccdc88a	Cox6b2	Atp1a2	Aipl1
Ccnd2	Ccdc162	Ccl2	Cp	Atp1a3	Airn
Ccne1	Ccdc170	Ccl7	Cpsf4	Atp2b2	Ajuba
Ccne2	Ccdc173	Ccn1	Creb3	Atp5md	Ak1
Ccnf	Ccdc190	Ccnd3	Creb5	Atp5mpl	Akap14
Ccnjl	Ccdc191	Ccnl1	Crim1	Atp8a1	Akap6
Cd1d1	Ccdc30	Cd38	Crybg1	Atrnl1	Akip1
Cd302	Ccdc39	Cdc42ep3	Cspg4	Aurka	Akna
Cdc20	Ccdc40	Cdh10	Cstad	Aurkb	Alb
Cdc25b	Ccdc65	Cdh11	Ctps	AW047730	Aldh16a1
Cdc25c	Ccdc74a	Cdh19	Ctu1	B230217C12Rik	Alox5
Cdc45	Ccdc80	Cdh20	Cubn	B230334C09Rik	Als2cl
Cdc6	Ccdc96	Cdh24	Cyb561	B3galt1	Amy1
Cdc7	Ccdc9b	Cdk19	Cyb5rl	B3galt2	Angptl2
Cdca2	Ccl2	Cdo1	Cyp1a1	B3gat2	Angptl3
Cdca3	Ccn1	Cdr1	D130058E05Rik	B3glct	Angptl4
Cdca5	Ccn3	Cdr1os	D17H6S53E	B4galt2	Ank1
Cdca7	Ccn5	Ceacam1	D7Bwg0826e	B930036N10Rik	Ankef1
Cdca7l	Ccpg1os	Cebpd	D930048N14Rik	Baalc	Ankrd34b
Cdca8	Cd109	Cecr2	Ddit4	Bahcc1	Ankrd42
Cdh10	Cd14	Cep85l	Ddx28	Bbip1	Ankrd50
Cdh11	Cd24a	Cerox1	Dennd2c	BC037039	Ano3
Cdh13	Cd36	Cers1	Depp1	BC064078	Ano4
Cdh20	Cd55	Chgb	Deptor	Bcan	Anpep
Cdk1	Cd59a	Chil1	Det1	Bcas1	Anxa1
Cdk2ap1	Cd63	Chpt1	Dffa	Bcas1os1	Anxa11
Cdk6	Cd68	Chrna2	Dglucy	Bckdhb	Anxa2
Cdkn3	Cd80	Chst1	Disp2	Bend5	Anxa3
Ceacam1	Cda	Chst8	Dmpk	Bend6	Anxa4
Cenpa	Cdh22	Cideb	Dmtn	Bex1	Anxa5
Cenpe	Cdk5rap1	Cish	Dnaaf3	Birc5	Anxa8
Cenpf	Cdkl2	Cit	Dnah10	Bmerb1	Aoah
Cenph	Cdkn1a	Clcn4	Dnajb5	Bmp3	Aopep
Cenpi	Cdkn2b	Clec2e	Dok4	Bmp7	Ap1s2
Cenpl	Cdo1	Clip2	Dph2	Bmper	Ap5b1
Cenpm	Cds1	Clmn	Dpysl3	Bmpr1b	Apbb1ip
Cenpp	Cdsn	Cln3	Dram1	Bpnt2	Apobec1
Cenpq	Cebpb	Clvs1	Dtl	Brca1	Apobr
Cenpu	Cebpd	Cmas	Dysf	Bri3bp	Apol7d
Cep55	Cep170b	Cmklr1	E230016K23Rik	Bricd5	Arfgef3
Cerox1	Cetn4	Cmtm5	E230029C05Rik	Brinp1	Arhgap20
Chaf1b	Cfap126	Cnmd	E430018J23Rik	Brinp2	Arhgap25
Chd3	Cfap206	Cnp	Ecm1	Brinp3	Arhgap29
Chek1	Cfap221	Cntn4	Edn1	Bsn	Arhgap6
Chga	Cfap298	Col11a2	Efnb1	Btbd17	Arhgef37
Chn1	Cfap300	Col23a1	Efnb2	Btg2	Arhgef6
Chn2	Cfap43	Col9a1	Egfl7	Bub1	Arl4a
Chrna4	Cfap44	Col9a2	Ehd4	Bub1b	Armc2
Chst1	Cfap45	Commd1b	Elf4	Bves	Armc9
Chst10	Cfap46	Coq10b	Eme2	C030005K06Rik	Arrdc1
Chst2	Cfap52	Cpe	Enc1	C2	Arsj
Chst7	Cfap54	Cpeb4	Enpep	C630043F03Rik	Asap3
Chst8	Cfap57	Cplx1	ENSMUSG00000072812	Cacna2d2	Ascc1
Cip2a	Cfap61	Cpq	ENSMUSG00000075596	Cacng4	Ass1
Cit	Cfap69	Cpxm1	ENSMUSG00000079489	Cadm2	Atf7ip2
Ckap2	Cfap74	Cracd	ENSMUSG00000096926	Cadm4	Atp10a
Ckap2l	Cfap91	Crocc	ENSMUSG00000096945	Caln1	Atp1a1
Cks1b	Chchd6	Csdc2	ENSMUSG00000096987	Calr	Atp1b1
Clec1a	Chst11	Csgalnact1	ENSMUSG00000096996	Calr3	Atp2b4
Clec2l	Cidea	Csrnp1	ENSMUSG00000097051	Camk2n1	Atp6v0a2
Clspn	Clba1	Csrnp3	ENSMUSG00000097123	Camk4	Atp8a2
Clstn2	Clcf1	Csrp1	ENSMUSG00000097236	Capn6	AV039307
Cmtm5	Cldn2	Ctnna2	ENSMUSG00000097258	Car10	AV356131
Cntn3	Clec2d	Ctnna3	ENSMUSG00000097358	Car2	Azin2
Cntn4	Clip1	Cxcl1	ENSMUSG00000097474	Car3	B130055M24Rik
Cntnap5a	Clip4	Cxcl10	ENSMUSG00000097731	Car8	B230311B06Rik
Col16a1	Cltb	Cyp2j6	ENSMUSG00000097732	Cask	B230317F23Rik
Col18a1	Cnmd	Cyp2j9	ENSMUSG00000097737	Caskin1	B230398E01Rik
Col27a1	Cnn2	Cyp3a13	ENSMUSG00000097769	Cbfb	B4galt1
Cpxm1	Cnn3	Cyp7b1	ENSMUSG00000097879	Cbr3	B4galt5
Crb1	Cntf	D2hgdh	ENSMUSG00000097928	Cbs	B9d1
Cryzl2	Cntn2	D430013B06Rik	ENSMUSG00000098428	Cbx4	Bace2
Csgalnact1	Col11a2	D430019H16Rik	ENSMUSG00000102340	Ccdc141	Bahd1
Csmd2	Col12a1	D630045J12Rik	ENSMUSG00000103674	Ccdc184	Baiap2
Cspg5	Col22a1	Dab1	ENSMUSG00000105415	Ccdc24	Bambi
Csrp2	Col4a5	Dab2	ENSMUSG00000108555	Ccdc28b	Batf3
Cth	Col5a1	Dbi	ENSMUSG00000109483	Ccdc47	Baz1a
Ctnnd2	Col6a1	Dbx2	Esrrb	Ccdc85b	Bbs1
Cx3cl1	Col8a1	Dcdc2a	Etv5	Ccdc88a	Bbs7
Cxxc4	Commd1b	Dchs1	Exo5	Ccn1	Bbs9
Cyp2j9	Coq8b	Dclre1c	Extl3	Ccna2	BC030343
Cyp7b1	Cracr2b	Dctd	Fam110a	Ccnb1	BC046251
D030068K23Rik	Crb2	Dcx	Fam184b	Ccnb2	BC051142
Dact1	Crip1	Ddhd1	Fam72a	Ccnd2	Bcl3
Dagla	Crip2	Ddx41	Fancd2	Ccne1	Bcl6b
Dbf4	Cryab	Dgkb	Fblim1	Ccne2	Bfsp2
Dbx2	Csnk1a1	Dhrs3	Fbln2	Ccnf	Bgn
Dcbld1	Csrnp1	Dhtkd1	Fbn2	Ccnjl	Bicc1
Dcc	Ctnnal1	Dlc1	Fbxo6	Cd302	Bmp2k
Dchs1	Ctps2	Dlgap1	Fdxacb1	Cd37	Bmp6
Dck	Ctsb	Dll1	Fgl1	Cd38	Braf
Dclk2	Ctsl	Dnah11	Fhl3	Cd93	Brf2
Dctd	Cutal	Dnah5	Filip1l	Cdc20	Brms1
Dcx	Cxcl1	Dnah6	Flot1	Cdc25b	Bvht
Ddah1	Cxcl10	Dnai2	Flvcr2	Cdc25c	C030034I22Rik
Ddt	Cxcl12	Dnajb1	Fndc1	Cdc42ep1	C1ql1
Ddx11	Cxcr4	Dnajb9	Foxf2	Cdc6	C1ql3
Depdc1a	Cyb561	Dner	Fras1	Cdca2	C1qtnf3
Depdc1b	Cyp1a1	Dock4	Fst	Cdca3	C3
Dgkb	Cyp1b1	Dok6	Fzd2	Cdca7l	C330011M18Rik
Dhfr	Cystm1	Dpyd	Gap43	Cdca8	C430039J01Rik
Diaph3	D630003M21Rik	Drp2	Gcnt2	Cdh10	C430049B03Rik
Dio2	D630024D03Rik	Dsel	Gdpd5	Cdh11	C730034F03Rik
Dipk1c	D730003I15Rik	Dtx1	Gfra1	Cdh20	C78859
Disc1	Dap	Dusp1	Gimap1	Cdk2ap1	Cacna1a
Dlg3	Dapk1	Dusp10	Gm10125	Cdk6	Cacna1c
Dlgap1	Daw1	Dusp4	Gm10132	Cdkl5	Cacna2d1
Dll1	Dcdc2a	Dusp5	Gm10240	Cdr1	Cacnb2
Dna2	Dcdc5	Dusp6	Gm10644	Cds2	Cacng5
Dnah8	Dcun1d3	Dusp8	Gm10647	Cenpa	Cald1
Dnai2	Ddit3	Ecm2	Gm10778	Cenpe	Calhm5
Dner	Ddo	Ednrb	Gm10825	Cenpf	Calml4
Dock4	Denn2b	Efcab1	Gm11532	Cenpm	Camk2d
Dock9	Depp1	Efs	Gm11839	Cenpq	Camk2n2
Dok7	Dgkg	Egfros	Gm12258	Cep55	Capn1
Dpf3	Dhx32	Egr1	Gm12705	Cep85l	Capn3
Dpp6	Dixdc1	Egr2	Gm13370	Cerox1	Caprin2
Dpy19l3	Dlc1	Egr3	Gm13408	Chchd3	Caps2
Dscam	Dlg2	Egr4	Gm13830	Chd3	Capsl
Dscaml1	Dmpk	Eid3	Gm14508	Chd7	Card10
Dscc1	Dnaaf3	Elavl4	Gm14540	Chek1	Card19
Dtl	Dnaaf4	Elmod3	Gm15265	Chga	Card6
Dusp6	Dnah10	Emd	Gm15506	Chn1	Carhsp1
Dusp7	Dnah12	Emp1	Gm15539	Chn2	Carns1
Dut	Dnah2	Emp2	Gm15587	Chpt1	Casc1
E2f1	Dnah5	Enpp2	Gm15609	Chrna4	Casp12
E2f2	Dnah6	ENSMUSG00000043498	Gm15612	Chst1	Casp4
E2f7	Dnah9	ENSMUSG00000091562	Gm15624	Chst10	Casp8
E2f8	Dnai1	ENSMUSG00000096919	Gm15651	Chst12	Casq1
Ece1	Dnai3	ENSMUSG00000097348	Gm15751	Chst2	Casq2
Ect2	Dnai4	ENSMUSG00000097542	Gm15860	Chst7	Cast
Edil3	Dnaja4	ENSMUSG00000097582	Gm15927	Chst8	Catip
Egflam	Dnajb13	ENSMUSG00000097770	Gm15953	Cideb	Catspere2
Egfr	Dnajb4	Entpd2	Gm15987	Cip2a	Cavin1
Egfros	Dnajc3	Entpd5	Gm16023	Cit	Cbfa2t3
Elapor2	Dnali1	Ephx2	Gm16148	Ckap2l	Ccbe1
Elavl3	Dnm3	Erbb4	Gm16153	Clcn6	Ccdc103
Elavl4	Dock8	Erich2os	Gm16754	Cldn10	Ccdc112
Eldr	Dpysl5	Errfi1	Gm17249	Cldnd1	Ccdc136
Elfn2	Drc1	Eva1a	Gm17396	Clip2	Ccdc146
Elovl2	Drc7	Exoc3l4	Gm17552	Clspn	Ccdc148
Elovl6	Dubr	Exph5	Gm17597	Clstn2	Ccdc153
Emcn	Dusp18	Eya4	Gm17815	Cmtm5	Ccdc160
Eme1	Dusp5	F2	Gm19391	Cmtm6	Ccdc162
ENSMUSG00000030771	Dusp8	F3	Gm19409	Cnnm3	Ccdc173
ENSMUSG00000064168	Dynlrb2	Fads2	Gm19426	Cntfr	Ccdc181
ENSMUSG00000071567	Dyrk3	Fam102a	Gm19445	Cntn4	Ccdc187
ENSMUSG00000096807	Dysf	Fam174b	Gm19569	Cntnap5b	Ccdc189
ENSMUSG00000096979	Dzip1l	Fam184a	Gm19705	Col16a1	Ccdc191
ENSMUSG00000097142	E230016K23Rik	Fam187a	Gm20045	Col27a1	Ccdc28a
Entpd1	Ecm1	Fam189a2	Gm20342	Comtd1	Ccdc30
Epas1	Eda	Fam20a	Gm2065	Coq10b	Ccdc39
Epn2	Edn1	Fam216b	Gm20708	Cox7c-ps1	Ccdc40
Eps8	Efcab12	Fam234a	Gm26587	Cpe	Ccdc62
Ercc6l	Efcab7	Fam83b	Gm26628	Cpeb3	Ccdc65
Erich2os	Efhb	Fam83d	Gm26696	Cplx1	Ccdc74a
Esco2	Efhc1	Fat4	Gm2670	Cpq	Ccdc80
Espl1	Efhd2	Fbln5	Gm26803	Cpxm1	Ccdc92
Esrrg	Efna1	Fbxo2	Gm26879	Cracdl	Ccdc96
Etv1	Efnb2	Fbxo44	Gm26930	Crb1	Ccdc9b
Etv4	Eftud2	Fgf1	Gm26981	Creb3l1	Cchcr1
Etv5	Ehd2	Fgf12	Gm28320	Crot	Ccl25
Exo1	Elmod1	Fhdc1	Gm28373	Cryl1	Ccn3
Exoc3l4	Elobl	Fhl2	Gm28523	Cryzl2	Ccn5
F2r	Eml1	Flvcr1	Gm28988	Cs	Ccp110
F3	Emp1	Fmn1	Gm29666	Csdc2	Ccpg1os
Fabp5	Emp3	Fmn2	Gm30238	Csgalnact1	Ccrl2
Fabp7	Endou	Fndc5	Gm31024	Csmd2	Cd109
Faim2	Enkur	Fos	Gm36638_ENSMUSG00000104214	Cspg5	Cd14
Fam111a	Eno2	Fosb	Gm36936	Csrnp1	Cd247
Fam122b	Eno4	Fosl1	Gm37035	Csrnp3	Cd24a
Fam163a	ENSMUSG00000000325	Foxp2	Gm37052	Cth	Cd27
Fam171a1	ENSMUSG00000029386	Frat2	Gm3716	Ctnnd2	Cd274
Fam181a	ENSMUSG00000072812	Frem2	Gm37174	Cx3cl1	Cd28
Fam181b	ENSMUSG00000097928	Frmpd1	Gm37195	Cxxc4	Cd2ap
Fam20a	ENSMUSG00000098428	Fsbp	Gm37248	Cyb5a	Cd55
Fancb	Entpd2	Fut9	Gm37277	Cyfip1	Cd59a
Fancd2	Erbb3	Fxyd1	Gm37297	Cyp2j9	Cd59b
Fancd2os	Erf	Fxyd3	Gm37298	Cyp51	Cd63
Fanci	Esr1	Fzd9	Gm37303	Cyp7b1	Cd63-ps
Fbln2	Extl1	G0s2	Gm37423	Cyrib	Cd80
Fbxo5	Ezr	G630022F23Rik	Gm37537	D030068K23Rik	Cdc14b
Fgf1	Fads3	Gaa	Gm37553	D130040H23Rik	Cdc42bpg
Fgf12	Fam107b	Gabra2	Gm37584	Dab1	Cdh22
Fgf13	Fam167a	Gabrg1	Gm37625	Dact1	Cdiptos
Fmo2	Fam183b	Gabrg3	Gm37632	Dag1	Cdkl2
Fndc1	Fam184b	Gadd45g	Gm37678	Dagla	Cdkn1a
Fndc5	Fam216b	Galm	Gm37755	Dbt	Cdkn2b
Foxm1	Fam227a	Garem2	Gm37795	Dbx2	Cdon
Foxp2	Fam47e	Garnl3	Gm37829	Dcbld1	Cdr2
Frat2	Fam53b	Gas2	Gm37855	Dcc	Cds1
Frem1	Fam78b	Gask1a	Gm37864	Dchs1	Cdsn
Frmpd1	Fank1	Gatd3a	Gm38042	Dck	Cebpb
Frrs1l	Fas	Gatm	Gm38067	Dctd	Cebpg
Frzb	Fbxl2	Gbp6	Gm38082	Dcx	Cemip
Fscn1	Fbxo2	Gbp7	Gm38105	Ddah1	Cep128
Fstl5	Fbxo32	Gclc	Gm38115	Ddhd1	Cep162
Fut8	Fbxo36	Gcnt4	Gm38120	Ddt	Cep170b
Fut9	Fbxo6	Gem	Gm38147	Degs1	Cep290
Fyn	Fcgr2b	Gfap	Gm38169	Depdc1a	Cep295nl
Fzd9	Fdft1	Gfpt2	Gm38190	Depdc1b	Cep89
G0s2	Fgd3	Gfra2	Gm38192	Desi1	Cercam
Gabra2	Fgf18	Gja1	Gm38245	Desi2	Cetn2
Gabrg1	Fgl1	Gjb6	Gm40309	Dgkb	Cetn4
Gad1	Fgl2	Gjc3	Gm42498	Dgkh	Cfap126
Gal3st3	Fhad1	Glcci1	Gm42508	Dhcr24	Cfap206
Galnt10	Fhdc1	Glud-ps	Gm42528	Dhcr7	Cfap298
Garem2	Fhl1	Glud1	Gm42548	Dhfr	Cfap300
Gas2	Filip1	Glul	Gm42549	Dhh	Cfap410
Gas2l3	Filip1l	Gm10335	Gm42607	Dhrs11	Cfap43
Gatm	Flna	Gm10762	Gm42725	Dhrs13	Cfap44
Gbp3	Flnb	Gm10925	Gm42727	Dhrs3	Cfap45
Gbp7	Flnc	Gm11992	Gm42819	Dio2	Cfap46
Gbp9	Flvcr1	Gm12928	Gm42895	Dipk1c	Cfap52
Gcat	Flvcr2	Gm13684	Gm42934	Disc1	Cfap54
Gcnt4	Fmn1	Gm14569	Gm42986	Dlgap1	Cfap57
Gemin4	Fmo1	Gm15577	Gm43029	Dll1	Cfap61
Gen1	Fmod	Gm15635	Gm43080	Dll3	Cfap69
Gfpt2	Fn1	Gm15663	Gm43088	Dmp1	Cfap70
Gfra4	Folr1	Gm15712	Gm43119	Dnah8	Cfap74
Gimap8	Fos	Gm15912	Gm43221	Dner	Cfap77
Gjc2	Fosl2	Gm16268	Gm43267	Dock10	Cfap91
Gjc3	Foxc1	Gm17024	Gm43379	Dock4	Cfap97d2
Glcci1	Foxf2	Gm17056	Gm43417	Dpf3	Cfi
Glrb	Foxj1	Gm17083	Gm43481	Dpp10	Chchd6
Glul	Frmd6	Gm17383	Gm43511	Dpp6	Chmp4c
Gm10184	Frmpd3	Gm17838	Gm43581	Dpy19l3	Cidea
Gm10335	Fsd1l	Gm20501	Gm43585	Dpysl4	Clba1
Gm10484	Fsip1	Gm20743	Gm43597	Drp2	Clcf1
Gm10558	Fst	Gm21083	Gm43598	Dscam	Cldn19
Gm11518	Fstl3	Gm2115	Gm43633	Dscaml1	Cldn2
Gm11772	Fth-ps2	Gm21190	Gm43654	Dscc1	Clec11a
Gm12928	Fzd8	Gm26543	Gm43658	Dtl	Clec2d
Gm12992	Gabbr2	Gm26588	Gm43672	Dusp1	Clic1
Gm12993	Gabra5	Gm26616	Gm43773	Dusp5	Clip4
Gm13325	Gadd45a	Gm26703	Gm43847	Dusp6	Cln6
Gm13786	Gadd45b	Gm26743	Gm43852	Dusp7	Cltb
Gm13872	Gadd45g	Gm26802	Gm43980	E2f2	Cluap1
Gm14410	Galnt15	Gm28809	Gm44037	E2f7	Cnn3
Gm14414	Galnt16	Gm36940	Gm44130	E2f8	Cnnm4
Gm14569	Gas2l1	Gm37127	Gm44187	Ece1	Cntf
Gm15512	Gas6	Gm37310	Gm44257	Eci2	Cobll1
Gm15521	Gas8	Gm37446	Gm44424	Edil3	Col12a1
Gm15663	Gbp2	Gm37498	Gm44597	Ednrb	Col4a5
Gm15706	Gbp2b	Gm37769	Gm44684	Efcab1	Col5a1
Gm15828	Gch1	Gm37954	Gm44752	Efna2	Col5a2
Gm16364_ENSMUSG00000087014	Gcnt2	Gm38031	Gm44758	Efs	Col6a1
Gm17230	Gdnf	Gm38260	Gm44777	Egflam	Col6a2
Gm18988	Gem	Gm38297	Gm44832	Egfr	Col8a1
Gm20033	Gfap	Gm38357	Gm44901	Egr1	Copz2
Gm20236	Ggta1	Gm42466	Gm45025	Egr2	Coq8a
Gm20667	Gldn	Gm42587	Gm45110	Egr3	Coq8b
Gm20689	Glipr2	Gm42946	Gm45187	Egr4	Cp
Gm20743	Glis3	Gm42991	Gm45235	Elapor2	Cpeb1
Gm2115	Gm10080	Gm42993	Gm4524	Elavl3	Crb2
Gm26691	Gm11992	Gm43283	Gm45250	Elavl4	Creb3
Gm26716	Gm12681	Gm43288	Gm45378	Elfn1	Crip1
Gm2824	Gm12854	Gm43359	Gm45477	Elfn2	Crip2
Gm28447	Gm13293	Gm43594	Gm45493	Eln	Cryab
Gm28809	Gm14232	Gm43667	Gm45515	Elovl2	Crybg1
Gm28911	Gm14488	Gm44286	Gm45718	Elovl5	Csnk1a1
Gm2a	Gm15406	Gm44433	Gm45737	Elovl6	Cspp1
Gm32849	Gm15411	Gm44435	Gm45745	Eme1	Cst6
Gm36940	Gm15567	Gm44645	Gm45762	Emx2os	Cstad
Gm36952	Gm15587	Gm44763	Gm45779	Enho	Ctnnal1
Gm36989	Gm15958	Gm44894	Gm45819	Enpp2	Ctps
Gm37077	Gm15987	Gm44895	Gm45854	Enpp6	Ctps2
Gm37094	Gm16701	Gm44898	Gm45873	ENSMUSG00000030771	Ctsb
Gm37331	Gm17455	Gm4491	Gm4673	ENSMUSG00000043498	Ctsd
Gm37446	Gm17552	Gm45053	Gm49493	ENSMUSG00000061654	Ctsh
Gm37613	Gm19705	Gm45169	Gm5784	ENSMUSG00000071567	Ctsl
Gm3764	Gm19935	Gm45221	Gm6166	ENSMUSG00000096807	Cttn
Gm37829	Gm20659	Gm45263	Gm7285	ENSMUSG00000096980	Ctxn1
Gm37862	Gm20878	Gm45265	Gm7809	ENSMUSG00000097142	Cubn
Gm37895	Gm21083	Gm45351	Gm9403	ENSMUSG00000097518	Cutal
Gm37954	Gm21847	Gm45714	Gm9903	ENSMUSG00000102567	Cxadr
Gm38031	Gm26532	Gm45774	Gm9958	Entpd1	Cxcl12
Gm38062	Gm26685	Gm45837	Gmpr	Entpd5	Cxcr4
Gm38198	Gm28497	Gm4767	Gnasas1	Epas1	Cxcr6
Gm38217	Gm30613	Gm5069	Gnb4	Epdr1	Cyb561
Gm38260	Gm32389	Gm6145	Gpank1	Epn2	Cyb5r3
Gm38287	Gm3294	Gm6225	Gpc1	Epop	Cyb5rl
Gm42583	Gm37326	Gm6410	Gpc4	Eps8	Cyp1a1
Gm42589	Gm37644	Gm7890	Gpr182	Erich2os	Cyp1b1
Gm42731	Gm38200	Gm7967	Gpr21	Ermp1	Cystm1
Gm42968	Gm38357	Gm973	Gpx3	Esco2	D130058E05Rik
Gm42989	Gm42528	Gm9750	Gria2	Espl1	D630003M21Rik
Gm42991	Gm42969	Gm9870	Gria3	Esrrg	D630024D03Rik
Gm42993	Gm42972	Gnao1	Grik3	Etv1	D730003I15Rik
Gm43019	Gm42973	Gng3	Gsta1	Etv4	D7Bwg0826e
Gm43072	Gm43283	Golph3	Gstm2	Etv5	Dap
Gm4316	Gm43391	Gpam	Gtf2h1	Eva1a	Dapk1
Gm43331	Gm43581	Gpd2	Gtse1	Exo1	Daw1
Gm43594	Gm43585	Gpld1	Gxylt2	Exoc3l4	Dbndd2
Gm43622	Gm43660	Gpm6a	H6pd	Eya2	Dcdc2a
Gm43820	Gm43766	Gpr137b	Hapln3	F2r	Dcdc5
Gm43843	Gm44103	Gpr137b-ps	Harbi1	F3	Dclk1
Gm43890	Gm44220	Gpr153	Has3	Fa2h	Ddo
Gm44045	Gm4524	Gpr179	Heg1	Fabp5	Ddx60
Gm44249	Gm45745	Gpr19	Hhex	Fabp7	Dedd2
Gm44283	Gm45847	Gpr3	Hilpda	Fads1	Denn2b
Gm44745	Gm6498	Gpr37	Hivep3	Fads2	Dennd2c
Gm44846	Gm7162	Gpr37l1	Hmga1	Fads6	Depp1
Gm44847	Gm867	Gpr50	Hprt	Fam122b	Deptor
Gm44848	Gm973	Gprc5b	Hps6	Fam155a	Det1
Gm45062	Gm9790	Gpsm1	Hs3st1	Fam163a	Dgkg
Gm45169	Gng4	Gpt2	Hs6st2	Fam169a	Dglucy
Gm45174	Got1l1	Gpx1	Hspg2	Fam171a1	Dhx32
Gm45191	Gpat3	Gramd1b	Ica1l	Fam171b	Dixdc1
Gm45265	Gpc1	Gramd1c	Iffo1	Fam181a	Dlec1
Gm45290	Gpr173	Grem2	Ifi204	Fam181b	Dlg2
Gm45716	Gpr179	Gria1	Ifitm10	Fam20a	Dlk2
Gm45797	Gpr75	Grid1	Igfbp2	Fam227b	Dmpk
Gm4767	Gpr88	Grik2	Igfbp3	Fam234b	Dmtn
Gm6145	Gprc5c	Grik4	Igfbp6	Fancd2os	Dnaaf1
Gm6166	Gpt	Grin2b	Il13ra1	Fasn	Dnaaf3
Gm715	Gpx4	Grk3	Il1r1	Fbln2	Dnaaf5
Gm807	Grik4	Gstt1	Il33	Fchsd2	Dnah10
Gm8203	Grm7	Gstt3	Il4ra	Fdps	Dnah12
Gmnn	Gsn	H1f2	Ina	Fermt2	Dnah2
Gnb4	Gxylt2	H2bc6	Inf2	Fgd6	Dnah5
Golm1	H2-M3	H3c15	Inka2	Fgf1	Dnah6
Golph3	Habp4	H3f3b	Inpp5j	Fgf12	Dnah7b
Gpc5	Hacd2	H4c8	Insc	Fgf13	Dnah9
Gpd1	Hdac10	H4c9	Insyn2a	Fgfr3	Dnai3
Gpd2	Heg1	Hdac8	Irag1	Fjx1	Dnai4
Gper1	Hexdc	Hdc	Irf6	Fkbp11	Dnaja4
Gpm6a	Hhatl	Hebp1	Itga1	Flrt1	Dnajb13
Gpr153	Hipk1	Heph	Itga3	Fmc1	Dnajb4
Gpr158	Hipk3	Hes1	Itga5	Fndc5	Dnajc12
Gpr45	Hivep2	Hes5	Itga7	Folh1	Dnajc21
Gpr82	Hivep3	Hey2	Itga9	Fos	Dnajc28
Gpt2	Hmcn2	Hfm1	Itpripl1	Fosb	Dnajc3
Gramd1a	Hr	Hhatl	Itpripl2	Foxm1	Dnali1
Gria2	Hrct1	Hlf	Jam2	Foxn2	Dnase1l1
Gria4	Hs3st1	Hmgb2	Jcad	Frem1	Dnmt3b
Grid1	Hsd17b7	Hmgcr	Jrk	Frem2	Dock6
Grid2	Hspa12a	Hmgcs1	Kalrn	Frmpd1	Dock8
Grik1	Hspa1a	Hmgn5	Kank4os	Frmpd4	Dok4
Grin2b	Hspa1b	Hmox1	Kazn	Frrs1l	Dpysl5
Grin2c	Hspa2	Homer1	Kbtbd8	Frzb	Drc1
Grin3a	Hspb1	Hopx	Kcna5	Fsbp	Drc7
Grk3	Hspb2	Hoxa1	Kcnh1	Fscn1	Dtwd1
Grm5	Hspb6	Htatip2	Kctd7	Fstl5	Dtx3l
Gsg1l	Hspb8	Htra1	Kctd9	Fut8	Dubr
Gstm1	Hydin	Hyal3	Kdelr3	Fut9	Dync2i1
Gstm6	Icosl	Icosl	Kif26b	Fxyd3	Dync2i2
Gstm7	Ier2	Id2	Kirrel	Fyn	Dync2li1
Gstt1	Ier5l	Id3	Klhdc8a	Fzd9	Dynlrb2
Gstt3	Ifi204	Id4	Klhl30	G0s2	Dynlt2a2
H1f1	Ifit2	Idi1	Klrg2	G630022F23Rik	Dyrk3
H1f2	Ift122	Ier2	Kpna4	Gabra2	Dysf
H1f3	Ift172	Ier3	Lama5	Gabra4	Dzip1l
H1f4	Ift43	Ifi203	Lamc1	Gabrb1	E030030I06Rik
H1f5	Ift80	Ifi30	Lancl3	Gabrg1	E230016K23Rik
H2ac11	Ift81	Ifi47	Lca5l	Gabrg3	E230025N22Rik
H2ac13	Ift88	Ifit1bl2	Ldlrad4	Galnt10	E230029C05Rik
H2ac14	Igf1	Ifit3b	Lef1	Galnt13	E430018J23Rik
H2ac15	Igf2r	Ifrd1	Leng9	Garem2	E530011L22Rik
H2ac24	Igfbp5	Igf2	Lgals4	Gas2	Ebp
H2ac6	Igfbp6	Igsf1	Lin7a	Gask1a	Echdc2
H2ax	Igfbpl1	Igsf10	Lin7b	Gatm	Ecm1
H2az1	Igsf11	Igsf11	Lonrf2	Gbp3	Ecm2
H2bc11	Igsf3	Igtp	Loxl2	Gbp7	Ecrg4
H2bc12	Ikbke	Il17d	Lpgat1	Gcat	Edar
H2bc13	Il13ra1	Il17rd	Lrrk1	Gclm	Edn1
H2bc24	Il1r1	Il6	Ltbp1	Gcnt4	Efcab11
H2bc3	Il6ra	Il6st	Mab21l1	Gfm1	Efcab7
H2bc7	Inf2	Impact	Map1b	Gfod1	Efhb
H3c13	Inpp5j	Inpp4b	Map3k15	Gfpt2	Efhc1
H3c15	Insyn2a	Insig1	Map3k7cl	Gimap8	Efhd2
H3c2	Intu	Iqck	Marchf9	Gja1	Efna1
H3c3	Iqank1	Irak2	Mcam	Gjb6	Efnb2
H3c6	Iqca	Irf1	Mctp1	Gjc3	Eftud2
H3c8	Iqcg	Irf2bp2	Med20	Gk	Ehd2
H4c4	Iqcn	Irf2bpl	Med26	Glcci1	Ehd4
Hapln1	Iqsec1	Irgm1	Mettl18	Gldc	Eif4ebp1
Haspin	Iqub	Irgm2	Mgat5b	Gli3	Elac1
Hddc2	Irag1	Irs2	Mgme1	Glrb	Elmo3
Hdhd5	Isyna1	Itga6	Mier2	Glud-ps	Elmod1
Hells	Itga2b	Itih3	Mn1	Glud1	Elobl
Hes5	Itga3	Itih5	Morc4	Glul	Elovl7
Hes6	Itga7	Itm2c	Mpp7	Gm10053	Emilin1
Hhip	Itih3	Itpkb	Mrm1	Gm10335	Eml1
Hip1	Jade1	Itpkc	Mrtfa	Gm10548	Emp1
Hjurp	Jakmip1	Jakmip1	Msn	Gm10558	Emp3
Hlf	Jazf1	Jakmip3	Msrb3	Gm10762	Eng
Hmgb2	Jcad	Jchain	Mtcp1	Gm10925	Enkur
Hmgn5	Jun	Jdp2	Mterf1a	Gm11772	Eno2
Hmmr	Junb	Jmjd1c	Mustn1	Gm12184	Eno3
Homer2	Jund	Jun	Mycl	Gm12224	Eno4
Hpcal1	Kank3	Junb	Mylip	Gm12744	Enpp4
Hrh1	Kat2b	Kank4	Myo1c	Gm12993	ENSMUSG00000000325
Hsd11b1	Katnip	Kcna2	Myof	Gm13066	ENSMUSG00000029386
Htra1	Kcnh1	Kcnc2	Mypopos	Gm13325	ENSMUSG00000072812
Iba57	Kcnj8	Kcnd2	N4bp3	Gm13341	ENSMUSG00000079489
Ifi30	Kcnk3	Kcnj16	Nabp1	Gm13872	ENSMUSG00000086292
Igf2	Kcnk7	Kcnk1	Ncaph	Gm13889	ENSMUSG00000090399
Igfbp2	Kctd10	Kcnk7	Ncf1	Gm14410	ENSMUSG00000096945
Igfbp3	Kctd15	Kcnn2	Nepro	Gm14569	ENSMUSG00000096954
Igfbp4	Kdm7a	Kcnn3	Nexn	Gm15425	ENSMUSG00000096984
Iglon5	Kif16b	Kcnq3	Ngf	Gm15512	ENSMUSG00000096987
Igsf21	Kif21a	Kcnq5	Nhs	Gm15577	ENSMUSG00000096996
Il17rd	Kif27	Kcns3	Niban2	Gm15663	ENSMUSG00000097123
Impg1	Kif6	Kcnt1	Nid2	Gm16042	ENSMUSG00000097345
Incenp	Kif9	Kctd12	Nle1	Gm16499	ENSMUSG00000097474
Inka2	Klf13	Kctd12b	Nlrc3	Gm18529	ENSMUSG00000097731
Insig1	Klf2	Kctd4	Nmnat2	Gm2026	ENSMUSG00000097732
Iqgap3	Klf4	Kdm6b	Nob1	Gm2061	ENSMUSG00000097873
Iqsec3	Klf5	Kdr	Nol9	Gm20667	ENSMUSG00000097928
Islr	Klf6	Khdrbs2	Nop16	Gm20743	ENSMUSG00000102049
Itga4	Klhdc8a	Klf10	Npas2	Gm2115	ENSMUSG00000103674
Itga6	Klhdc8b	Klf2	Nptxr	Gm2136	ENSMUSG00000104389
Itgav	Klhl30	Klf4	Nr5a2	Gm26576	ENSMUSG00000105415
Itpr2	Kndc1	Klf6	Nrg1	Gm26588	ENSMUSG00000108555
Jag1	Lama3	Klf7	Nrip3	Gm26703	ENSMUSG00000109483
Jchain	Lamc1	Klf9	Nron	Gm26716	Entpd2
Kank4	Lamc2	Klhl21	Nt5e	Gm26802	Ephb6
Kcnc1	Layn	Klhl32	Ntn4	Gm27202	Eps8l1
Kcnc4	Lbp	Ksr2	Nuak2	Gm28221	Erbin
Kcnd2	Lca5l	L1cam	Nupr1	Gm2824	Ern1
Kcnip3	Lctl	Lcat	Ogn	Gm28911	Esyt1
Kcnk1	Lekr1	Ldhb	Olfm1	Gm2a	Ets2
Kcnma1	Lgals3	Ldhb-ps	Olfml3	Gm32200	Evi2
Kcnmb4	Lgals4	Ldhd	Osbpl3	Gm32849	Extl1
Kcnq2	Lgi3	Lgals2	Otos	Gm37107	Ezh1
Kcnq4	Lgi4	Lgals8	Oxsm	Gm37331	Ezr
Kcnq5	Lgr4	Lgi3	P3h2	Gm37345	F5
Kctd12	Lhfp	Lgi4	Pafah1b3	Gm37498	F830112A20Rik
Kif11	Lix1	Lhfpl2	Palmd	Gm37613	Fads3
Kif14	Lmln	Lhfpl3	Panx1	Gm3764	Fam107b
Kif15	Lmna	Lif	Parp16	Gm37784	Fam114a1
Kif20a	Lox	Lingo1	Pbx3	Gm37862	Fam117b
Kif20b	Loxl2	Lix1	Pclaf	Gm38031	Fam160a1
Kif21b	Lpar1	Llgl1	Pde2a	Gm38260	Fam161a
Kif22	Lpgat1	Lmbr1l	Pde8a	Gm38287	Fam161b
Kif23	Lrch1	Lmntd1	Pdgfb	Gm38348	Fam167a
Kif2c	Lrguk	Lonrf3	Pea15a	Gm3839	Fam183b
Kif4	Lrrc10b	Lpar4	Peak1os	Gm42583	Fam184b
Kirrel3	Lrrc2	Lpar6	Pecam1	Gm42587	Fam216b
Klf12	Lrrc23	Lpo	Pelo	Gm42847	Fam227a
Klf7	Lrrc36	Lrfn2	Perm1	Gm42968	Fam47e
Klhl5	Lrrc6	Lrig1	Pex5l	Gm42989	Fam53b
Knl1	Lrrc73	Lrp1	Phlda3	Gm42991	Fam71e1
Knstrn	Lrrc74b	Lrp1b	Phldb1	Gm43031	Fam72a
Kntc1	Lrriq1	Lrrc8a	Phtf1os	Gm43126	Fam83d
Lama1	Lrriq3	Lrrn1	Pidd1	Gm4316	Fam83h
Lamb1	Lrrn4cl	Lrrtm2	Piezo1	Gm43594	Fank1
Lbr	Ltbp1	Lrrtm3	Piezo2	Gm43622	Fas
Lcat	Lxn	Lrrtm4	Pigw	Gm43667	Fbln1
Ldhd	Lyrm1	Lsamp	Pik3cb	Gm43820	Fbxl13
Lfng	Mafb	Luzp2	Pipox	Gm44286	Fbxl2
Lgals1	Maff	Lysmd2	Pitpnm2os2	Gm44433	Fbxo25
Lgalsl	Mak	Maff	Plcxd2	Gm44645	Fbxo32
Lhfpl3	Man1c1	Mafk	Plekha2	Gm44763	Fbxo36
Lhx4	Map1b	Magi2	Plekhh2	Gm44846	Fbxo6
Lifr	Map3k12	Mal	Pln	Gm44847	Fbxw10
Lig1	Map3k19	Mall	Plxna4	Gm44848	Fbxw9
Limd2	Map3k7cl	Mamdc4	Plxna4os1	Gm44895	Fcgbp
Lin7a	Map6	Man1c1	Pmepa1	Gm44898	Fcgr2b
Lingo2	Mapk15	Maoa	Pmm2	Gm4491	Fcsk
Lix1l	Matn2	Maob	Podxl	Gm45062	Fen1
Lmnb1	Mbd4	Map2k6	Polr1b	Gm45169	Fgd3
Lmntd1	Mcam	Map3k14	Postn	Gm45191	Fgd5
Lmo1	Mctp2	Map3k19	Ppcs	Gm45236	Fgf9
Lmo2	Mdga1	Mapk4	Ppfibp1	Gm45262	Fgl1
Lmo3	Mdh1b	Mapt	Ppp1r13l	Gm45263	Fgl2
Lockd	Mecom	Mat2a	Pprc1	Gm45265	Fhad1
Lpo	Meig1	Mboat2	Prdm9	Gm45716	Fhdc1
Lrat	Met	Mboat7	Prkd2	Gm45837	Fhl1
Lratd1	Mfap5	Mcf2	Prob1	Gm49342	Fhod1
Lrfn1	Mia	Me1	Prss23	Gm6145	Filip1
Lrfn2	Mical1	Megf10	Psrc1	Gm6166	Filip1l
Lrig1	Mical3	Meig1	Ptgfrn	Gm6556	Flna
Lrp1b	Mideas	Meltf	Ptprj	Gm6710	Flnb
Lrrc4b	Mindy4	Mest	Ptprr	Gm6969	Flot1
Lrrc4c	Mkx	Metrn	Ptx3	Gm715	Flvcr1
Lrrc7	Mlf1	Mfap3l	R3hcc1	Gm7292	Fmn1
Lrrn1	Mmp11	Mfsd13a	Rab26os	Gm7336	Fn1
Lrrtm3	Mns1	Mgll	Ralgapa2	Gm7932	Fnip2
Lrrtm4	Mok	Miat	Rap1gap2	Gm807	Folr1
Lsamp	Morc4	Micall2	Rapgef4	Gm8132	Fosl2
Lsm6	Morn1	Micu1	Rapgef5	Gm9726	Foxc1
Lsm7	Morn5	Mideas	Rarg	Gm9750	Foxf2
Ltbp4	Mpp1	Minar2	Rasgef1c	Gm9797	Foxj1
Lyn	Mpp6	Mir124-2hg	Rassf4	Gm9833	Foxp1
Macrod2	Mrgprf	Mir22hg	Rassf7	Gm9885	Frmd6
Mad2l1	Msn	Mmd2	Rassf8	Gmnn	Frmpd3
Mageh1	Mthfr	Mmp14	Rcan2	Gnai1	Frrs1
Magi1	Muc1	Mmp16	Ret	Gnao1	Fsip1
Mamdc4	Mustn1	Mnt	Rflna	Gnb4	Fst
Man2a1	Mvp	Mpped1	Rflnb	Gng12	Fstl3
Maneal	Myadm	Mpv17l	Rgs10	Gng3	Fth-ps2
Map2k6	Mycbpap	Mras	Rhbdl2	Golm1	Fxyd4
Mastl	Myd88	Mrc2	Rin1	Golm2	Fyco1
Matk	Myh1	Mro	Riox1	Golph3	Fzd8
Mboat2	Myl6	Msmo1	Rnf150	Got1	Gabra5
Mcf2	Myl9	mt-Nd1	Rnf157	Gpc5	Gabrb3
Mcm10	Mylk	mt-Nd2	Ror1	Gpd1	Gadd45a
Mcm2	Myo1c	mt-Nd3	Rprm	Gpd2	Gadd45b
Mcm3	Myo1d	mt-Nd4l	Rpusd4	Gper1	Galnt15
Mcm5	Myof	mt-Nd5	Rtl10	Gpm6a	Galnt16
Mdga2	Naaa	mt-Nd6	Rtn2	Gpm6b	Gap43
Me1	Naaladl2	Mterf4	Rtn4rl1	Gpr149	Garem1
Megf11	Nabp1	Mtmr10	Rtn4rl2	Gpr153	Gas2l1
Melk	Nbl1	Myc	Runx1	Gpr155	Gas8
Mertk	Ncs1	Myh15	Runx2	Gpr158	Gata2
Mest	Ndrg1	Myh6	Sac3d1	Gpr165	Gbp2
Metrn	Neat1	Myo6	Samd4	Gpr17	Gbp2b
Mfhas1	Nedd9	Myo7a	Sap30	Gpr3	Gcfc2
Mfsd13a	Nek11	Myoc	Sbsn	Gpr37	Gch1
Mgll	Nek6	Myrip	Scarb1	Gpr37l1	Gchfr
Minar1	Nes	Myzap	Scel	Gprc5b	Gcnt2
Mir124-2hg	Neu3	Naaa	Scg2	Gpt2	Gdnf
Mir17hg	Nexn	Nadk2	Scn5a	Grb10	Ggt5
Mis18bp1	Nfil3	Nanos1	Scube3	Gria2	Ggta1
Mki67	Nfkb1	Nap1l5	Sdc1	Gria4	Gimap1
Mmd	Ngf	Nat8	Sdc3	Grid1	Glb1l2
Mmp15	Nhsl2	Nat8f5	Sema5a	Grid2	Glipr2
Mmp17	Niban1	Nat8l	Septin1	Grid2ip	Glis3
Mms22l	Niban2	Ndp	Septin6	Grik1	Gm10097
Mpped1	Nid2	Ndrg2	Sez6	Grik5	Gm10240
Mpped2	Nipal3	Ndrg4	Sgf29	Grin2b	Gm10277
Mrc2	Nkd2	Ndufa4l2	Sh2b2	Grin2c	Gm10390
Mro	Nkx6-2	Nebl	Shc3	Grin3a	Gm10644
Msantd4	Nlrc3	Net1	She	Grip1	Gm10814
mt-Nd3	Nme5	Neto2	Shroom3	Grk3	Gm11532
Mxd3	Nme7	Nf1	Skida1	Grm3	Gm11537
Myb	Noct	Nfatc2	Slc19a2	Grm5	Gm11613
Mybl2	Nox4	Nfil3	Slc25a24	Grpr	Gm11870
Myc	Npas2	Nfkbia	Slc25a48	Gsg1l	Gm11992
Mycl	Npas4	Nfkbiz	Slc27a3	Gstk1	Gm12258
Myh15	Nphp1	Ngef	Slc2a9	Gstm1	Gm12296
Myo1b	Nppc	Nid1	Slc39a13	Gstm2-ps1	Gm12681
Myo6	Nr4a3	Nkain4	Slc45a3	Gstm5	Gm12705
Myorg	Nrg1	Nkx2-2	Slc7a1	Gstm6	Gm12743
Myrf	Nrp2	Nkx6-2	Slc7a2	Gstm7	Gm12854
Myt1	Nuak1	Nlgn1	Smad3	Gstt1	Gm12925
Nanos1	Nuak2	Nmb	Smarcd2	Gstt3	Gm13270
Ncan	Nudt4	Nnat	Smco4	Gucy1a1	Gm13293
Ncapd2	Numbl	Noct	Smim6	Gucy1a2	Gm13351
Ncapg	Nupr1	Nptx2	Smn1	Gucy1b2	Gm13370
Ncapg2	Nxn	Nqo1	Smurf1	Gulp1	Gm13556
Ncaph	Nxph3	Nr2e1	Sncb	Gypc	Gm13594
Ndc80	Nyap1	Nr3c2	Snhg20	H1f1	Gm13778
Necab1	Odad3	Nr4a1	Snrpd3	H1f2	Gm13830
Neil3	Odad4	Nr4a2	Sod3	H1f3	Gm14137
Nek2	Ogn	Nr4a3	Sorcs1	H1f4	Gm14488
Nell2	Olfm1	Nrbp2	Spdya	H1f5	Gm14636
Neto2	Olfr920	Nrep	Sphk1	H2ac15	Gm14866
Neurl1b	Omd	Nrp2	Spns2	H2ac6	Gm14966
Nim1k	Osbpl3	Nrsn1	Spp1	H2ax	Gm15328
Nkain1	Osbpl5	Nrxn1	Spred2	H2bc4	Gm15406
Nkain3	Oscp1	Nrxn3	Spred3	H2bc7	Gm15411
Nkx2-2	Osmr	Nsmf	Spryd4	H3c15	Gm15470
Nme4	P3h2	Nt5dc2	Stac2	H3c2	Gm15506
Nnat	P4ha2	Nt5dc3	Star	H3c8	Gm15530
Npas3	Padi2	Ntm	Stc1	H4c8	Gm15539
Nptx1	Pak3	Ntng1	Stk17b	Hadh	Gm15542
Nptx2	Pakap	Ntrk2	Svop	Hadhb	Gm15545
Nr2c2ap	Pald1	Ntsr2	Synpo2l	Hapln1	Gm15587
Nrarp	Palld	Nynrin	Syt12	Hcn3	Gm15612
Nrk	Papss2	Olfml1	Sytl2	Hddc2	Gm15728
Nrm	Pard6b	Olfr287	Tagln2	Hdx	Gm15764
Nrn1	Pcp4	Omg	Tbkbp1	Hebp1	Gm15834
Nrp1	Pcsk2	Opcml	Tcea3	Hectd2	Gm15903
Nrsn1	Pde1b	Oplah	Tcim	Hepacam	Gm15916
Nrxn1	Pde9a	Osgin2	Tead2	Heph	Gm15927
Nt5dc2	Pdgfb	Otud1	Tefm	Hes1	Gm15958
Ntn1	Pdlim4	Otud7a	Tent5a	Hes5	Gm15987
Ntrk3	Pdlim7	P2rx6	Tepsin	Hes6	Gm16008
Nudt15	Pdp1	P2ry12	Tgfb3	Hfm1	Gm16023
Nuf2	Pdzrn3	Pacrg	Tgfbr2	Hibadh	Gm16124
Nup210	Pecam1	Padi2	Thumpd1	Hip1	Gm16139
Nusap1	Pex5l	Pag1	Timeless	Hipk2	Gm16141
Nwd1	Pfkfb3	Papss2	Timp1	Hira	Gm16170
Nxph1	Pfkp	Paqr4	Tlcd3a	Hlf	Gm16183
Ogdhl	Pgam2	Paqr6	Tle2	Hmgb2	Gm16184
Olfm2	Phkg1	Paqr7	Tln2	Hmgcr	Gm16310
Olfm3	Phlda1	Pcdh10	Tmeff2	Hmgcs1	Gm16316
Olfml2a	Phlda3	Pcdh15	Tmem121b	Hmgn5	Gm16576
Olfr287	Pigk	Pcdh8	Tmem132d	Hmmr	Gm16585
Olfr618	Pih1d2	Pcdh9	Tmem132e	Homer1	Gm16701
Olig1	Pik3cb	Pcdhb10	Tmem140	Homer2	Gm16754
Olig2	Pik3r5	Pcdhb11	Tmem151a	Hoxa1	Gm17018
Omg	Pim3	Pcdhb13	Tmem158	Hrh1	Gm17203
Opcml	Pipox	Pcdhb16	Tmem186	Hsd11b1	Gm17300
Orai1	Pitpnm2	Pcdhb3	Tmem253	Hsdl2	Gm17359
Pantr1	Pitpnm3	Pcdhb4	Tmem40	Hsp90b1	Gm17455
Parm1	Pkdcc	Pcdhb5	Tmod1	Hspd1	Gm17477
Parpbp	Pkp2	Pcdhb6	Tnc	Hspe1	Gm17484
Pbk	Pkp4	Pcdhb7	Tnfaip1	Htr6	Gm17491
Pcdh15	Plagl1	Pcdhb8	Tnfrsf10b	Htra1	Gm18325
Pcdh18	Plaur	Pcdhb9	Tnfrsf25	Htra3	Gm19391
Pcdh19	Plb1	Pcdhgc4	Tph2	Hus1	Gm19409
Pcdh9	Plcb4	Pcf11	Tpm4	Iba57	Gm19412
Pcdhb10	Plcd1	Pcsk6	Tprn	Id2	Gm19445
Pcdhgc3	Plcd3	Pcx	Tram2	Ide	Gm19705
Pcdhgc4	Plce1	Pcyox1l	Trim16	Idh1	Gm19791
Pclaf	Plec	Pcyt1b	Trim17	Idi1	Gm19817
Pcolce2	Plekha2	Pde4b	Trim46	Ier2	Gm19935
Pcyox1l	Plekha6	Pdgfd	Trim63	Ifi30	Gm2011
Pde4b	Plekhf1	Pdia4	Trmt12	Igfbp2	Gm20342
Pde7b	Plekhg5	Pdk4	Trmt13	Igfbp3	Gm20482
Pde8b	Plin2	Peg10	Trmt44	Igfbp4	Gm20696
Pdia5	Plin4	Peli1	Trp53rkb	Iglon5	Gm20878
Pdk4	Plod2	Peli2	Tubb3	Igsf1	Gm21149
Pdzrn4	Plppr4	Per1	Tyw3	Igsf21	Gm21781
Peg10	Plscr4	Pfn2	Ube2l6	Il17rd	Gm21816
Peg12	Pltp	Pfn4	Uchl4	Il18bp	Gm21847
Peli1	Plxdc1	Pgf	Unc5a	Impa2	Gm2223
Pf4	Plxna4	Phf24	Usp13	Inka2	Gm26559
Pgap1	Plxnb3	Phgdh	Vcan	Inpp4b	Gm26614
Pglyrp1	Pmepa1	Phyhd1	Vdr	Insig1	Gm26628
Pgp	Pmp22	Phyhipl	Vldlr	Ipmk	Gm26672
Phka1	Pnpo	Pi15	Vsir	Iqgap3	Gm26685
Pif1	Podn	Pik3cg	Vtn	Irak2	Gm26696
Pimreg	Podxl	Pik3r1	Wdr5b	Irf1	Gm26814
Pkn3	Polk	Pim1	Wwc1	Irs2	Gm28151
Pld1	Polm	Pim3	Xdh	Islr	Gm28320
Plk1	Pou2f3	Pink1	Ypel2	Itga4	Gm28373
Plk4	Ppef2	Pip5k1b	Zbtb39	Itga6	Gm28424
Plod1	Ppl	Pisd	Zbtb45	Itgav	Gm28988
Plpp3	Ppp1r13l	Pitpnm2	Zfp108	Itgb8	Gm29361
Plpp4	Ppp1r1b	Pkdrej	Zfp213	Itih5	Gm29438
Plxnc1	Ppp2r2b	Pla2g7	Zfp235	Itpr2	Gm29666
Pmm1	Prag1	Plaat3	Zfp273	Ivd	Gm30238
Pnmal1	Prelp	Plagl1	Zfp276	Jag1	Gm30873
Pold1	Prkaa2	Plch1	Zfp280b	Jchain	Gm31024
Pole	Prmt8	Plekhb1	Zfp30	Jdp2	Gm32389
Pon2	Prnp	Plin3	Zfp322a	Jun	Gm3294
Pon3	Prom1	Plp1	Zfp385b	Junb	Gm33280
Pou3f1	Pros1	Plpp3	Zfp467	Kalrn	Gm36638_ENSMUSG00000104214
Pou3f4	Prrx1	Plpp4	Zfp469	Kank1	Gm36931
Ppp1r14b	Prune2	Plscr1	Zfp524	Kank4	Gm36936
Ppp1r14c	Psd2	Plscr4	Zfp551	Kbtbd11	Gm37060
Ppp1r16b	Ptbp1	Plxna3	Zfp57	Kcna2	Gm37090
Ppp1r3b	Pter	Plxnb1	Zfp59	Kcnc1	Gm37195
Ppp1r3g	Pth1r	Plxnb3	Zfp599	Kcnc4	Gm37234
Ppp3r2	Ptpn21	Plxnc1	Zfp61	Kcnd2	Gm37258
Prc1	Ptrh1	Pnck	Zfp623	Kcnip3	Gm37303
Prelid3a	Ptx3	Pnpla7	Zfp692	Kcnj10	Gm37314
Prex1	Pvalb	Pnrc1	Zfp747	Kcnj16	Gm37326
Prkcb	Pvr	Poln	Zfp764	Kcnj2	Gm37334
Prkg1	Pxdc1	Polr3h	Zfp768	Kcnk1	Gm37443
Prr11	Rab3d	Pou3f4	Zfp78	Kcnma1	Gm37452
Prr18	Rab4b	Ppp1r15a	Zfp786	Kcnmb4	Gm37459
Psd	Rabggta	Ppp1r15b	Zfp82	Kcnn2	Gm37466
Ptbp2	Rapgef5	Ppp1r1b	Zfp862-ps	Kcnq2	Gm37519
Ptk2b	Rapgef6	Ppp1r3c	Zfp870	Kcnq3	Gm37536
Ptn	Raph1	Ppp2r2b	Zfp94	Kcnq4	Gm37541
Ptpn5	Rarres1	Ppp3r2	Zfp941	Kcnq5	Gm37553
Ptprj	Rasgef1b	Prdm1	Zfp964	Kcnv1	Gm37558
Ptpro	Rasgef1c	Prdx6	Zkscan4	Kctd12	Gm37584
Ptprr	Rasl10a	Prelid3a	Zscan12	Kctd5	Gm37607
Ptprz1	Rasl11a	Prelp	Zscan2	Kdm6b	Gm37644
Pttg1	Rassf1	Prkcq	Zswim9	Khdrbs2	Gm37648
Pxmp2	Rassf4	Prodh	Zxdc	Kif11	Gm37649
Pygm	Rassf7	Prom1		Kif14	Gm37655
Rab26	Rassf9	Prrg1		Kif15	Gm37677
Rab31	Rb1	Prtg		Kif20a	Gm37716
Rab8b	Rbks	Prune2		Kif21b	Gm37745
Racgap1	Rbm24	Prxl2a		Kif23	Gm37776
Rad51	Rbm43	Psap		Kif4	Gm37788
Rad51ap1	Rbpms	Psd2		Kirrel3	Gm37795
Rad54b	Rcan2	Psph		Kit	Gm37800
Ralgapa2	Rcsd1	Ptgs1		Klf12	Gm37829
Rap1gap	Rdh10	Ptgs2		Klf2	Gm37855
Rap1gap2	Rdh5	Ptprn2		Klf4	Gm37864
Rasa3	Rdh9	Ptprt		Klf6	Gm37893
Rasgrp1	Reck	Ptprz1		Klf7	Gm38012
Rasl10b	Rel	Pwwp2b		Klf9	Gm38032
Rcc1	Ret	Pygb		Klhl23	Gm38082
Recql4	Rfx2	Rab11fip4		Klhl32	Gm38091
Reep3	Rgl1	Rap1gap		Klhl5	Gm38105
Rev3l	Rgs17	Rarres1		Knl1	Gm38120
Rfc4	Rgs2	Rasgrp1		Knstrn	Gm38147
Rgcc	Rgs4	Rasl10b		Kntc1	Gm38162
Rgs7	Rgs5	Rassf2		L1cam	Gm38169
Rgs7bp	Rhob	Rassf9		Lama1	Gm38190
Rhobtb3	Rhoj	Rcan1		Lbh	Gm38200
Rhoq	Rhou	Rcn2		Lcat	Gm38248
Rida	Rhpn2	Rd3		Ldhb	Gm38309
Rims3	Ribc2	Reln		Ldhb-ps	Gm38336
Rlbp1	Rin1	Relt		Ldhd	Gm38368
Rmi2	Ripply1	Retreg1		Lfng	Gm38374
Rmrp	Rnase1	Retsat		Lgals12	Gm38391
Rnd2	Rnd3	Rfx3		Lgalsl	Gm4219
Rnf144a	Rnf19a	Rgcc		Lhfpl2	Gm42436
Rnf151	Rnf19b	Rgs16		Lhfpl3	Gm42463
Rnf152	Ror1	Rgs6		Lhx2	Gm42498
Rnf180	Rorc	Rhob		Lifr	Gm42508
Rnf208	Rpgr	Rhobtb3		Limd2	Gm42515
Rph3a	Rpgrip1l	Rida		Lipo3	Gm42549
Rpl5	Rps6ka5	Ripk2		Lmnb1	Gm42551
Rprm	Rragd	Rit2		Lmo1	Gm42559
Rrm1	Rras	Rlbp1		Lmo2	Gm42603
Rrm2	Rrp12	Rnase1		Lmo3	Gm42607
Rtkn2	Rsph1	Rnase4		Lockd	Gm42611
Rtl4	Rsph10b	Rnd2		Lpar4	Gm42658
Rtl5	Rsph4a	Rnf122		Lpar6	Gm42679
S100b	Rsph9	Rnf144a		Lpo	Gm42725
S1pr1	Rtn4r	Rnf151		Lratd1	Gm42727
Sapcd1	Rtn4rl2	Rnf180		Lrfn1	Gm42748
Sapcd2	Rubcn	Robo2		Lrfn2	Gm4275
Sat1	Runx1	Rorb		Lrig1	Gm42777
Scd1	Runx2	Rrad		Lrp1	Gm42842
Scg5	S100a11	Rsad2		Lrp1b	Gm42868
Scn1a	S100a3	S100a1		Lrp3	Gm42892
Scn2b	S100a6	S100a3		Lrp4	Gm42895
Scrg1	S1pr3	S100b		Lrrc32	Gm42898
Sdc3	Samd4	S1pr1		Lrrc4b	Gm42928
Sdk1	Saxo2	S1pr3		Lrrc4c	Gm42930
Sec14l2	Sbno2	Sat1		Lrrc7	Gm42941
Selenoh	Scn3a	Scd1		Lrrn1	Gm42969
Selenop	Scn3b	Scg3		Lrrn2	Gm42970
Sema4b	Sdc1	Scg5		Lrrtm1	Gm42971
Sema5a	Sdc4	Scn2b		Lrrtm2	Gm42972
Sema5b	Sec24d	Sctr		Lrrtm3	Gm42973
Sema7a	Sema3b	Sdc2		Lrrtm4	Gm42974
Septin6	Sema4d	Sec14l2		Lsamp	Gm42979
Septin9	Sema6d	Selenop		Lsm6	Gm43011
Serpind1	Serpina3e-ps	Sema4a		Lss	Gm43029
Serpine2	Serpina3m	Sema4g		Luzp2	Gm43034
Sez6l	Serpina3n	Sema6d		Ly6e	Gm43041
Sfrp2	Serpinb1a	Serpind1		Lyn	Gm43075
Sgo1	Serpine1	Sertad1		Lyrm7	Gm43088
Sgo2a	Serping1	Sertad3		Macrod2	Gm43172
Sgpp1	Sertad4	Sfrp2		Maff	Gm43221
Sh3gl2	Setbp1	Sfxn1		Magee2	Gm43231
Sh3glb2	Sgca	Sfxn5		Mageh1	Gm43263
Sh3kbp1	Sgcg	Sgip1		Magi2	Gm43267
Shc3	Sgk1	Sgk1		Magt1	Gm43283
Shc4	Sgms2	Sgsm1		Maip1	Gm43302
Shcbp1	Sh3bgrl2	Sgtb		Mamdc4	Gm43379
Ska1	Sh3bp5l	Sh3kbp1		Maneal	Gm43481
Ska3	Sh3tc1	Sh3pxd2b		Maob	Gm43511
Skp2	Shisa4	Siah2		Map2	Gm43517
Slc13a3	Shisa5	Sik1		Map2k6	Gm43545
Slc13a5	Shisal1	Sirpa		Map6d1	Gm43581
Slc18b1	Shq1	Slc13a4		Mapk4	Gm43585
Slc1a2	Shroom3	Slc14a1		Marchf1	Gm43660
Slc1a3	Shtn1	Slc16a4		Marcks	Gm43672
Slc22a17	Sik3	Slc16a6		Mastl	Gm43696
Slc24a2	Sirpa	Slc1a2		Mboat2	Gm43728
Slc24a3	Slc14a1	Slc1a3		Mcf2	Gm43747
Slc25a25	Slc15a3	Slc20a2		Mcm10	Gm43750
Slc25a34	Slc16a1	Slc22a17		Mcm5	Gm43769
Slc25a5	Slc22a2	Slc22a4		Mcrip2	Gm43773
Slc30a10	Slc22a4	Slc25a18		Mdga2	Gm43789
Slc38a3	Slc24a4	Slc25a25		Me1	Gm43847
Slc4a4	Slc25a24	Slc25a26		Megf10	Gm43868
Slc5a9	Slc26a2	Slc25a33		Megf11	Gm43953
Slc6a1	Slc26a3	Slc25a53		Megf6	Gm44021
Slc6a11	Slc27a3	Slc27a6		Melk	Gm44037
Slc6a9	Slc2a3	Slc2a1		Meox1	Gm44065
Slc9a7	Slc31a2	Slc2a12		Mertk	Gm44148
Slfn8	Slc38a1	Slc30a10		Mest	Gm44153
Slfn9	Slc38a2	Slc38a3		Metrn	Gm44154
Slit2	Slc39a13	Slc39a12		Mex3a	Gm44187
Slitrk2	Slc39a14	Slc39a4		Mfap3l	Gm4419
Smc2	Slc44a3	Slc43a3		Mfge8	Gm44321
Smox	Slc45a4	Slc4a4		Mfhas1	Gm44424
Smtn	Slc4a10	Slc66a2		Mfsd13a	Gm44434
Smtnl2	Slc6a17	Slc6a1		Mgat3	Gm44567
Sncaip	Slc6a6	Slc6a11		Mgat4c	Gm44597
Sned1	Slc6a8	Slc6a9		Mgll	Gm44668
Snhg11	Slco5a1	Slc7a11		Mir124-2hg	Gm44752
Snx25	Smad7	Slc7a5		Mki67	Gm44758
Sox13	Smkr-ps	Slitrk2		Mmd	Gm44777
Sox3	Smpd3	Smad9		Mmd2	Gm44832
Sox8	Snta1	Smoc1		Mmp15	Gm44987
Spag5	Sntg2	Smox		Mmp16	Gm45025
Spc24	Snx16	Smyd3		Mmp17	Gm45084
Spdl1	Socs3	Snai2		Mpc1	Gm45110
Specc1	Sorbs2	Snap23		Mpc1-ps	Gm4524
Spock1	Sorbs3	Snap25		Mpp3	Gm45250
Spon1	Spa17	Sncaip		Mpped1	Gm45378
Spry1	Spaca9	Sned1		Mpzl2	Gm45412
Spry2	Spag6l	Snhg14		Mras	Gm45441
Spry4	Sparc	Snhg18		Mro	Gm45457
Spsb4	Spata13	Soat1		Mroh7	Gm45501
Srsf12	Spata17	Sobp		Msantd4	Gm45509
St6gal2	Spata7	Socs2		Msmo1	Gm45527
St6galnac5	Speer4cos	Socs3		Msrb2	Gm45560
St8sia1	Speer4e	Sorl1		mt-Atp8	Gm45605
St8sia4	Spef2	Sowahc		mt-Co2	Gm45737
St8sia5	Spsb1	Sox1		mt-Co3	Gm45745
Stambpl1	Spsb2	Sox1ot		mt-Cytb	Gm45779
Stard9	Sqstm1	Sox5		mt-Nd1	Gm45809
Stil	Srcin1	Sox9		mt-Nd2	Gm45854
Stra6	Srgap1	Sp5		mt-Nd3	Gm4673
Strip2	Srgap3	Spag1		mt-Nd4	Gm5577
Suclg2	Srpx2	Spag4		mt-Nd4l	Gm6498
Suv39h2	Srrm4	Sparcl1		mt-Nd5	Gm6598
Svil	St3gal5	Specc1		mt-Nd6	Gm7162
Syce2	St3gal6	Spon1		Mvd	Gm7265
Synpr	St8sia2	Spry2		Myb	Gm7285
Syt16	Stard13	Srcin1		Myc	Gm8425
Tacc3	Stard8	Srf		Myh15	Gm867
Tal1	Steap4	Srsf12		Myh6	Gm9484
Tcte1	Stk36	St3gal4		Myo1b	Gm9725
Tedc1	Stmn4	St6galnac3		Myo6	Gm9831
Teddm2	Stom	St6galnac5		Myorg	Gm9903
Tenm4	Ston1	St8sia1		Myrip	Gm9905
Tgif2	Sync	St8sia2		Myt1	Gm9958
Ticrr	Synj2	St8sia5		Naa10	Gmds
Timp4	Synm	Stambpl1		Nadk2	Gmfg
Tk1	Synpo2	Stard4		Nalcn	Gna14
Tlcd1	Syt1	Stard9		Nanos1	Gng4
Tle2	Syt7	Steap3		Nat8f5	Golga7b
Tle6	Sytl2	Stk33		Nat8l	Got1l1
Tmem100	Taco1os	Stk40		Ncald	Gpat3
Tmem132a	Tagln2	Stox1		Ncam1	Gpatch3
Tmem150c	Tapbpl	Sugct		Ncam2	Gpc1
Tmem151b	Tbc1d4	Sv2b		Ncan	Gpr160
Tmem158	Tcerg1l	Svip		Ncapd2	Gpr173
Tmem200a	Tcp11l2	Sybu		Ncapg	Gpr21
Tmem229a	Tdgf1	Syn3		Ncaph	Gpr75
Tmem255b	Tead4	Syne1		Ncor2	Gpr88
Tmem37	Tekt1	Syne2		Ndc80	Gprc5c
Tmem44	Tes	Synpo2		Ndp	Gprin3
Tmem94	Tex26	Syt16		Ndrg2	Gpx1
Tmtc1	Tfcp2l1	Tab2		Ndufa4	Gpx4
Tmtc2	Tgfb2	Taf4b		Ndufa4l2	Grb14
Tnfaip6	Tgfb3	Tagln3		Ndufa5	Grin2a
Tnfaip8	Tgfbi	Tal1		Ndufaf4	Grm7
Tnfaip8l1	Tgfbr2	Tbc1d30		Ndufv2	Grrp1
Tnfrsf13c	Tgif1	Tbcel		Negr1	Gsn
Tnfrsf19	Tgm2	Tcerg1l		Neil3	Gsta1
Tnfrsf21	Thbs1	Teddm2		Nell2	Gxylt2
Tnfsf12	Tiam2	Tenm4		Neto1	H2-D1
Tnk2	Timp1	Tesk2		Neto2	H4c12
Top2a	Timp3	Tgif1		Neurl1b	Habp4
Topbp1	Tlr2	Tgoln1		Nfkbid	Hacd2
Tpd52l1	Tm4sf1	Tifa		Nfkbiz	Harbi1
Tpx2	Tm6sf1	Timp4		Ngef	Has3
Traf3ip2	Tmem107	Tjp2		Nid1	Hc
Traf4	Tmem132e	Tlr3		Nim1k	Heg1
Traip	Tmem151a	Tmcc3		Nipal2	Herc6
Trf	Tmem178	Tmeff1		Nit2	Hipk1
Trib2	Tmem178b	Tmem100		Nkain3	Hipk3
Tril	Tmem182	Tmem131l		Nkd1	Hivep2
Trim59	Tmem216	Tmem144		Nkx2-2	Hivep3
Trim62	Tmem252	Tmem204		Nlgn1	Hmcn2
Trim67	Tmem43	Tmem229a		Nlgn3	Hoatz
Trim9	Tmem67	Tmem47		Nnat	Hook1
Trip13	Tmie	Tmie		Nol4l	Hprt
Troap	Tmod1	Tmod2		Npas3	Hps1
Trpc3	Tmsb4x	Tmprss7		Npl	Hps3
Trpm3	Tmtc4	Tmtc2		Npnt	Hps6
Tspan5	Tnc	Tnfaip3		Nptx1	Hpx
Tspan7	Tnfaip1	Tnfaip6		Nr1d1	Hr
Tssc4	Tnfrsf12a	Tnfrsf13c		Nr2c2ap	Hrct1
Ttk	Tnfrsf25	Tnnt3		Nr2e1	Hs3st1
Ttpa	Tnks1bp1	Tom1l1		Nr4a1	Hsdl1
Ttyh3	Tns2	Tox		Nr4a2	Hspa12a
Tubb4a	Togaram2	Tox2		Nr4a3	Hspa1a
Txn1	Tor4a	Tpcn1		Nrarp	Hspa1b
Tyms	Tph2	Tpd52l1		Nrn1	Hspa1l
Ube2c	Tpm4	Tppp		Nrp1	Hspa2
Uhrf1	Tppp3	Traf1		Nrsn1	Hspa4l
Usp51	Tprn	Trib1		Nrxn1	Hspb1
Ust	Trabd2b	Tril		Nrxn2	Hspb2
Vash1	Tram2	Trim36		Nrxn3	Hspb6
Vav3	Trex1	Trp53bp2		Nsdhl	Hspb8
Vwc2	Trim2	Trpc7		Nt5dc2	Htr1b
Vxn	Trim39	Trps1		Nt5m	Htr3a
Wee1	Trim46	Tsc22d1		Ntm	Htra4
Wif1	Trim68	Tspan14		Ntn1	Hydin
Wnt7a	Trip6	Tspan2		Ntrk3	Icosl
Wnt7b	Tshr	Tspan7		Nudt15	Idh2
Wscd1	Tsku	Ttc32		Nuf2	Ier5
Xrcc2	Tsnaxip1	Ttpa		Nup210	Ifi202b
Xrcc3	Tspan15	Ttyh1		Nwd1	Ifi204
Xylt1	Tspan17	Tuba1a		Nxpe4	Ifi211
Zcchc12	Tspan4	Tuba4a		Nxph1	Ifi35
Zcchc24	Tspo	Tubb4a		Olfm2	Ifih1
Zdbf2	Ttc12	Tubb4b		Olfm3	Ifit2
Zeb1	Ttc21a	Txlnb		Olfml1	Ifitm1
Zfp277	Ttc28	Ubald1		Olfr287	Ifitm10
Zfp428	Ttc34	Ubc		Olfr618	Ifitm2
Zfp760	Ttc39c	Ucma		Olig1	Ift122
Zgrf1	Ttll3	Ucp3		Olig2	Ift172
Zic3	Tubb3	Ugdh		Omg	Ift52
Znrf3	Uap1l1	Unc5c		Opcml	Ift80
Zswim5	Ubxn11	Usp43		Optc	Ift81
Zwilch	Ucp2	Utp14b		Orai1	Ift88
	Ugt1a6a	Vangl2		Osgep	Igf1
	Ulk4	Vat1l		Oxct1	Igf2bp2
	Unc13c	Vcam1		Pag1	Igf2r
	Unc45a	Vgll4		Pank1	Igfbp5
	Ushbp1	Vipr2		Pantr1	Igfbp7
	Usp53	Vwa1		Papss1	Ighmbp2
	Vamp8	Vwa5b1		Paqr7	Igsf3
	Vasn	Wdfy2		Paqr8	Igsf6
	Vdr	Wdyhv1		Parp8	Ikbke
	Vim	Wipi1		Pcdh1	Il10rb
	Vmp1	Wnt5a		Pcdh10	Il13ra1
	Vnn1	Wnt7b		Pcdh11x	Il17rc
	Vpreb3	Xpa		Pcdh15	Il1r1
	Vsir	Zc3h12a		Pcdh18	Il1r2
	Vtn	Zcchc12		Pcdh19	Il1rap
	Vwa3b	Zcchc18		Pcdh7	Il3ra
	Wdr27	Zfand5		Pcdh9	Il6ra
	Wdr31	Zfp277		Pcdhb10	Inf2
	Wdr35	Zfp36		Pcdhb11	Inpp5j
	Wdr66	Zfp36l1		Pcdhb2	Inpp5k
	Wfdc3	Zfp395		Pcdhb3	Insyn2a
	Wwc1	Zfp521		Pcdhb4	Intu
	Xaf1	Zfp593		Pcdhb5	Iqank1
	Xbp1	Zfp655		Pcdhb6	Iqca
	Xdh	Zfp711		Pcdhb7	Iqcd
	Zbbx	Zfp808		Pcdhb8	Iqcg
	Zbtb7a	Zfp968		Pcdhb9	Iqch
	Zc2hc1a	Zfpm2		Pcdhgc3	Iqsec1
	Zc2hc1c			Pcdhgc4	Iqub
	Zc3h6			Pcolce2	Irak3
	Zdhhc23			Pcyt1b	Irf6
	Zfp185			Pde4b	Irgm2
	Zfp281			Pde7b	Irs4
	Zfp36l1			Pdgfd	Itga1
	Zfp385b			Pdgfra	Itga2b
	Zfp709			Pdhx	Itga3
	Zfp78			Pdk4	Itga5
	Zhx2			Pdxk	Itga7
	Zmynd10			Pdzph1	Itgb2
	Zyx			Pdzrn4	Itih3
				Peg10	Itk
				Peg12	Itpr1
				Peli1	Jade1
				Per1	Jade2
				Pfdn4	Jak3
				Pfkm	Jazf1
				Pfn2	Jcad
				Pfn4	Kank3
				Pgap1	Kat2b
				Pgk1-rs7	Katnal2
				Pgm1	Katnip
				Pgp	Kcna5
				Phactr3	Kcnab1
				Phka1	Kcne1l
				Phkb	Kcnh1
				Phldb2	Kcnh2
				Phlpp1	Kcnj8
				Phyhipl	Kcnk13
				Pi4ka	Kcnk7
				Pim1	Kcnrg
				Pimreg	Kif16b
				Pip4k2a	Kif21a
				Pip4k2b	Kif26b
				Pip5k1b	Kif27
				Pitpnc1	Kif5a
				Pkhd1	Kif6
				Pla2g7	Kif9
				Plaat3	Kirrel
				Plcb1	Klf5
				Plekhb1	Klhdc8a
				Plekhf2	Klhdc8b
				Plekho2	Klhl30
				Plk1	Kndc1
				Pllp	Kpna4
				Plp1	Krt222
				Plpp3	Lama3
				Plpp4	Lamc1
				Plppr5	Lamc2
				Plxnb1	Lancl3
				Plxnc1	Larp1b
				Pmm1	Layn
				Pnkd	Lbp
				Pnmal1	Lca5l
				Pnp2	Lcn2
				Pnpla3	Lcp1
				Pon2	Lctl
				Pou3f1	Ldb3
				Pou3f3	Ldlrad4
				Pou3f4	Ldlrap1
				Ppara	Lekr1
				Ppargc1a	Lemd1
				Ppif	Lgals3
				Ppm1k	Lgals4
				Ppp1r14b	Lhfp
				Ppp1r14c	Litaf
				Ppp1r15a	Llgl2
				Ppp1r16b	Lmna
				Ppp1r3c	Lox
				Ppp1r3g	Lpar1
				Ppp2r2b	Lpgat1
				Ppp3r2	Lrch1
				Prc1	Lrguk
				Prdx1	Lrif1
				Prex1	Lrrc10b
				Prkcb	Lrrc18
				Prkcq	Lrrc2
				Prkg1	Lrrc23
				Prkg2	Lrrc29
				Prmt1	Lrrc36
				Prr11	Lrrc51
				Prr16	Lrrc6
				Prr18	Lrrc73
				Prr36	Lrrc74b
				Psd3	Lrrc8c
				Psph	Lrriq1
				Ptbp2	Lrriq3
				Ptch1	Lrrk1
				Ptchd4	Lrrn3
				Ptgs1	Lrrn4cl
				Ptn	Lrtm1
				Ptpn4	Ltbp1
				Ptpn5	Ltbp3
				Ptprd	Lxn
				Ptpro	Ly6h
				Ptprt	Lyl1
				Ptprz1	Lypd6
				Ptrhd1	Lyrm1
				Pygm	Lzts3
				Qk	Macrod1
				Rab26	Maea
				Rab31	Mafb
				Rab3c	Mak
				Rab5if	Malt1
				Rab8b	Man1c1
				Rab9	Map1b
				Rap1gap	Map3k12
				Rap1gap2	Map3k15
				Rasa2	Map3k7cl
				Rasa3	Map3k9
				Rasgrp1	Map6
				Rasl10b	Map7
				Rasl12	Mapk15
				Rassf2	Marchf4
				Raver2	Marveld2
				Rbpms2	Matn2
				Rcc1	Mbd4
				Rcn2	Mboat1
				Rcor2	Mcam
				Recql4	Mctp1
				Reep3	Mctp2
				Reep6	Mdfic
				Reln	Mdga1
				Rev3l	Mdh1b
				Rgcc	Mecom
				Rgs16	Med11
				Rgs6	Meig1
				Rgs7	Met
				Rgs7bp	Mettl27
				Rhcg	Mfsd6
				Rhobtb3	Mfsd9
				Rhoq	Mgmt
				Rida	Mia
				Rit2	Mical3
				Rlbp1	Mid1
				Rmi2	Mindy4
				Rnase10	Mitf
				Rnasel	Mks1
				Rnd2	Mkx
				Rnf122	Mlf1
				Rnf144a	Mmp11
				Rnf152	Mns1
				Rnf180	Mok
				Rnf208	Morc4
				Rnf43	Morn1
				Rnft2	Morn5
				Robo1	Mpp1
				Robo2	Mrgprf
				Rora	Msn
				Rorb	Msrb3
				Rpe65	Mterf1a
				Rph3a	Mthfr
				Rpl23a	Mthfsd
				Rpl23a-ps3	Mtr
				Rpl5	Mtss1
				Rps6ka1	Mtus2
				Rrad	Mvb12a
				Rrm2	Mvp
				Rsad2	Mxra8
				Rtkn2	Myadm
				Rtl4	Mybl1
				Rtl5	Myd88
				Ryk	Myh1
				S100a16	Myh11
				S100b	Myh2
				S1pr1	Myh3
				Sall2	Myh4
				Sapcd2	Myh8
				Sardh	Myh9
				Sash1	Mylip
				Sat1	Mylk
				Satb2	Myo1c
				Scd1	Myo1d
				Scd2	Myof
				Scg3	Mypopos
				Scg5	Mzf1
				Scn1a	Naa40
				Scn2b	Naaa
				Scrg1	Naaladl2
				Scube2	Nabp1
				Sdc3	Nagk
				Sec14l2	Naglu
				Selenop	Nampt
				Sema4a	Napepld
				Sema4b	Naprt
				Sema5a	Nbl1
				Sema5b	Ncf1
				Sema6a	Ndrg1
				Sema7a	Neat1
				Sephs1	Neb
				Septin6	Nedd9
				Septin7	Nek11
				Septin9	Nes
				Serpinb5	Net1
				Serpind1	Neu3
				Sertad3	Nexn
				Sez6l	Nfkb1
				Sfrp2	Nfkb2
				Sfxn1	Ngf
				Sfxn5	Nhs
				Sgip1	Nhsl2
				Sgo1	Niban1
				Sgo2a	Niban2
				Sgpp1	Nid2
				Sh3bp1	Nipal3
				Sh3bp5	Nkd2
				Sh3gl2	Nlrc3
				Sh3glb2	Nme5
				Sh3kbp1	Nme7
				Shank3	Nmt1
				Shc3	Nop16
				Shc4	Nos1
				Shcbp1	Nos3
				Shisa3	Nox4
				Shisa7	Npas2
				Shisa9	Nphp1
				Sigmar1	Nppc
				Sik1	Nptxr
				Sinhcaf	Nr6a1
				Ska1	Nrg1
				Ska3	Ntn4
				Slc13a3	Nuak1
				Slc13a5	Nuak2
				Slc15a2	Nudt14
				Slc18a2	Nudt18
				Slc18b1	Nudt4
				Slc1a1	Numbl
				Slc1a2	Nup210l
				Slc1a3	Nupr1
				Slc20a2	Nupr1l
				Slc22a17	Nxn
				Slc24a3	Nxph3
				Slc25a18	Ocel1
				Slc25a25	Ociad2
				Slc25a29	Odad3
				Slc25a34	Odad4
				Slc25a4	Odf2
				Slc25a5	Odf2l
				Slc27a1	Ogn
				Slc27a6	Olfm1
				Slc29a2	Olfr1318
				Slc2a1	Olfr1420
				Slc30a10	Omd
				Slc38a3	Opn1sw
				Slc39a10	Osbpl3
				Slc39a11	Osbpl5
				Slc43a1	Osbpl9
				Slc45a1	Oscp1
				Slc4a4	Osmr
				Slc6a1	Otos
				Slc6a11	P3h2
				Slc6a9	P4ha2
				Slc7a5	P4ha3
				Slc9a3r1	P4htm
				Slc9a7	Pacsin1
				Slfn9	Pak1
				Slit2	Pakap
				Slitrk1	Pakap_ENSMUSG00000090053
				Slitrk2	Palld
				Slitrk3	Palmd
				Smox	Papss2
				Smtnl2	Pard6b
				Snap25	Parp10
				Snca	Parp14
				Sncaip	Parp16
				Sned1	Parp3
				Snhg11	Pawr
				Snhg14	Paxx
				Sntb1	Pbld2
				Snx18	Pbx2
				Snx25	Pcbp3
				Soat1	Pcdhac2
				Socs3	Pcgf2
				Sorcs2	Pcp4
				Sorcs3	Pcp4l1
				Sowahc	Pde1a
				Sox10	Pde1b
				Sox13	Pdgfb
				Sox1ot	Pdlim1
				Sox3	Pdlim2
				Sox5	Pdlim4
				Sox8	Pdlim7
				Spag5	Pdp1
				Sparcl1	Pdzrn3
				Spats2	Peli3
				Specc1	Pex11g
				Spire1	Pex5l
				Spock1	Pfkfb3
				Spon1	Pfkp
				Sppl2a	Pgam2
				Spred1	Pgbd5
				Spred2	Pgm2l1
				Spry1	Phkg1
				Spry2	Phlda3
				Spry4	Phldb1
				Spsb4	Phtf1
				Src	Phtf1os
				Srebf2	Phyhd1
				Srf	Phyhip
				Srsf12	Pi4k2b
				St6gal2	Piezo1
				St6galnac5	Piezo2
				St8sia1	Pigk
				St8sia4	Pigw
				St8sia5	Pigz
				Stac2	Pih1d2
				Stambpl1	Pik3cb
				Stard4	Pik3ip1
				Stat5a	Pik3r5
				Stat5b	Pipox
				Stil	Pitpnm2
				Sting1	Pitpnm2os2
				Strip2	Pitpnm3
				Suclg2	Piwil2
				Sugct	Pkdcc
				Sult6b1	Pkp2
				Sv2b	Pkp4
				Svil	Pla1a
				Svip	Plagl1
				Syce2	Plau
				Sycp2	Plb1
				Syk	Plcb4
				Syngr1	Plcd3
				Synpr	Plce1
				Syt11	Plcg2
				Syt16	Plec
				Tacc3	Plekha2
				Taf13	Plekha5
				Tal1	Plekha6
				Tamalin	Plekha7
				Tbc1d30	Plekhf1
				Tcte1	Plekhg3
				Teddm2	Plekhg5
				Tenm4	Plekhh1
				Tesmin	Plin2
				Tet1	Plin4
				Tgif2	Plod2
				Thrb	Plscr4
				Thy1	Pltp
				Timp4	Plxdc1
				Tjp2	Plxna4
				Tkt	Plxna4os1
				Tlcd1	Pmaip1
				Tle1	Pmepa1
				Tm7sf3	Pnma2
				Tmc7	Pnpo
				Tmcc1	Podn
				Tmcc3	Podxl
				Tmed5	Poglut3
				Tmem100	Polk
				Tmem106b	Polm
				Tmem132a	Polr1b
				Tmem135	Postn
				Tmem151b	Pou2f3
				Tmem158	Ppfibp1
				Tmem170b	Ppip5k1
				Tmem204	Ppl
				Tmem229a	Ppp1r13b
				Tmem229b	Ppp1r13l
				Tmem255b	Ppp1r1b
				Tmem37	Pqlc3
				Tmem44	Prag1
				Tmem51	Prdm9
				Tmprss7	Prelp
				Tmtc2	Prickle4
				Tmx2	Prkag2
				Tnfaip2	Prkd2
				Tnfaip6	Prnp
				Tnfaip8	Prom2
				Tnfaip8l1	Pros1
				Tnfrsf19	Proser3
				Tnfrsf21	Prps2
				Tnfsf12	Prrt2
				Tnk2	Prrx2
				Tnnt3	Prss23
				Tnr	Prss30
				Top2a	Prune2
				Tox2	Psrc1
				Tpd52l1	Ptbp1
				Tpmt	Pth1r
				Tpx2	Pthlh
				Traf4	Ptpn14
				Traip	Ptpn18
				Trib1	Ptpn21
				Trib2	Ptpn3
				Tril	Ptrh1
				Trim25	Ptx3
				Trim62	Pvalb
				Trim67	Pvr
				Trim71	Pxdc1
				Trim8	Pxdn
				Trim9	Rab11fip1
				Trmt9b	Rab29
				Tro	Rab32
				Troap	Rab36
				Trpc3	Rab3d
				Trpc7	Rab4b
				Trpm1	Radil
				Trpm3	Rai14
				Trps1	Rapgef5
				Tspan12	Rapgef6
				Tspan2	Raph1
				Tspan5	Rarres2
				Tspan7	Rasgef1b
				Tspan9	Rasgef1c
				Ttc32	Rasip1
				Ttk	Rasl11a
				Ttpa	Rassf4
				Ttyh1	Rassf7
				Ttyh3	Rassf9
				Tuba4a	Rb1
				Tubb2a	Rbks
				Tubb2b	Rbm38
				Tubb4a	Rbm43
				Txlnb	Rbms1
				Txn1	Rbpms
				Ube2c	Rcan2
				Ubqln2	Rcsd1
				Ucma	Rd3
				Ucp3	Rdh10
				Uhrf1	Rdh5
				Unc5c	Reck
				Unc5d	Reep4
				Unc80	Rell1
				Upp1	Reps2
				Uqcrfs1	Ret
				Usp51	Rflnb
				Ust	Rfx1
				Utp14b	Rfx2
				Vangl2	Rgl1
				Vash1	Rgs10
				Vav3	Rgs2
				Vcam1	Rgs22
				Vegfa	Rgs4
				Vegfb	Rhobtb1
				Vipr2	Rhoj
				Vta1	Rhou
				Vwc2	Rhpn2
				Vxn	Ribc2
				Wif1	Rilp
				Wnt5a	Rin1
				Wnt7a	Riox2
				Wnt7b	Ripply1
				Wnt8b	Rnd3
				Wscd1	Rnf135
				Xylt1	Rnf157
				Yaf2	Rnf19a
				Zcchc12	Rnf19b
				Zcchc18	Rnf32
				Zcchc24	Rnpep
				Zdhhc17	Robo3
				Zeb1	Ropn1l
				Zfp277	Ror1
				Zfp36	Rorc
				Zfp428	Rpgr
				Zfp488	Rpgrip1l
				Zfp521	Rps6ka2
				Zfp69	Rps6ka5
				Zfp931	Rragd
				Zfp971	Rras
				Zfpm2	Rsl1
				Zhx3	Rsph1
				Zic3	Rsph10b
				Znrf3	Rsph4a
				Zswim5	Rsph9
					Rtl6
					Rtn4r
					Rtn4rl2
					Rubcn
					Runx1
					Runx2
					Runx2os1
					S100a11
					S1pr3
					Samd4
					Sap30bpos
					Saxo2
					Sbno2
					Sbsn
					Scara5
					Scarb1
					Scel
					Scg2
					Scgb1c1
					Scn3b
					Scube3
					Sdc1
					Sdc4
					Sec24d
					Sel1l3
					Sema3b
					Sema3c
					Sema3e
					Sema3f
					Senp2
					Septin1
					Serpina3e-ps
					Serpina3m
					Serpina3n
					Serpinb1a
					Serpinb6a
					Serpinb8
					Serping1
					Sertad4
					Sez6
					Sgca
					Sgcg
					Sgms2
					Sh2d3c
					Sh3bgrl2
					Sh3bp5l
					Sh3pxd2a
					Sh3rf2
					Shisa4
					Shisa5
					Shpk
					Shq1
					Shroom3
					Shtn1
					Sik2
					Sik3
					Simc1
					Sipa1l1
					Slc10a3
					Slc12a7
					Slc14a1
					Slc14a2
					Slc16a1
					Slc22a15
					Slc22a2
					Slc22a4
					Slc24a4
					Slc25a10
					Slc25a24
					Slc25a48
					Slc26a2
					Slc26a3
					Slc27a3
					Slc2a3
					Slc31a2
					Slc36a4
					Slc37a1
					Slc38a2
					Slc38a6
					Slc39a13
					Slc39a14
					Slc40a1
					Slc43a2
					Slc44a3
					Slc45a3
					Slc4a10
					Slc4a11
					Slc6a8
					Slc7a8
					Slc8a1
					Slco2a1
					Slco3a1
					Smad7
					Smim6
					Smkr-ps
					Smpd3
					Sncb
					Snhg20
					Snta1
					Snx16
					Socs2
					Sod3
					Sorbs2
					Sorbs2os
					Sorbs3
					Sox2ot
					Sp140
					Spa17
					Spaca6
					Spaca9
					Spag6l
					Spag8
					Sparc
					Spata13
					Spata17
					Spata33
					Spata6
					Spata7
					Speer4cos
					Speer4d
					Speer4e
					Spef2
					Spice1
					Spidr
					Spns2
					Spsb1
					Sptb
					Sqstm1
					Sra1
					Srpx2
					Sstr3
					St3gal5
					St3gal6
					St6gal1
					St8sia2
					Stap2
					Stard13
					Stard8
					Stat2
					Stat6
					Steap4
					Stk11ip
					Stk17b
					Stk32a
					Stk36
					Stom
					Stxbp5
					Styxl1
					Sync
					Syngr2
					Synj2
					Synm
					Synpo
					Synpo2
					Syt1
					Syt7
					Sytl2
					Sytl4
					Tacc1
					Taco1os
					Taf1a
					Tagln2
					Tango2
					Tap2
					Tapbp
					Tbc1d25
					Tbc1d2b
					Tbc1d4
					Tbc1d8b
					Tcea2
					Tchp
					Tctn1
					Tctn3
					Tdgf1
					Tdp1
					Tead4
					Tec
					Tekt1
					Tekt4
					Tes
					Tex26
					Tex9
					Tfap2a
					Tfcp2l1
					Tgfb2
					Tgfb3
					Tgfbi
					Tgfbr2
					Tgm2
					Thbs1
					Thbs3
					Timp1
					Timp2
					Tln2
					Tlr2
					Tm4sf1
					Tmco6
					Tmem107
					Tmem108
					Tmem116
					Tmem132e
					Tmem147os
					Tmem151a
					Tmem159
					Tmem178
					Tmem181b-ps
					Tmem182
					Tmem216
					Tmem220
					Tmem231
					Tmem240
					Tmem43
					Tmem63a
					Tmem64
					Tmem67
					Tmod1
					Tmsb4x
					Tmtc4
					Tnc
					Tnfaip1
					Tnfrsf10b
					Tnfrsf11b
					Tnfrsf12a
					Tnfrsf18
					Tnfrsf1a
					Tnfrsf25
					Tnip2
					Tns2
					Togaram2
					Top1mt
					Tph2
					Tpm4
					Tppp
					Tppp3
					Tprn
					Trabd2b
					Tram2
					Trappc6a
					Trex1
					Trim16
					Trim39
					Trim46
					Trim47
					Trim63
					Trim68
					Trim7
					Trip10
					Trip6
					Trmt12
					Trmt44
					Trpc1
					Trpm6
					Tshr
					Tsku
					Tsnaxip1
					Tspan15
					Tspan17
					Tspan4
					Tspo
					Tstd1
					Ttc16
					Ttc21a
					Ttc26
					Ttc28
					Ttc34
					Ttc39c
					Ttc7
					Ttf1
					Ttll3
					Tubb3
					Tulp4
					Tut1
					Txndc5
					Txnip
					Uaca
					Uap1l1
					Ubxn11
					Uchl1
					Ucp2
					Uimc1
					Ulk4
					Unc13c
					Upp2
					Ushbp1
					Usp18
					Usp25
					Usp53
					Vamp1
					Vamp5
					Vangl1
					Vasn
					Vdr
					Vgf
					Vim
					Vmac
					Vmp1
					Vnn1
					Vpreb3
					Vsig10
					Vtn
					Vwa3a
					Vwa3b
					Vwa5a
					Vwf
					Wdr19
					Wdr25
					Wdr27
					Wdr31
					Wdr35
					Wdr38
					Wdr53
					Wdr54
					Wdr93
					Wfdc3
					Wipf3
					Wnt5b
					Wnt9a
					Wscd2
					Wwc1
					Xaf1
					Xcr1
					Xdh
					Xpc
					Xrra1
					Ypel2
					Ypel4
					Zbbx
					Zbed5
					Zbtb42
					Zbtb8a
					Zc2hc1c
					Zc3h6
					Zdhhc23
					Zfand2b
					Zfp112
					Zfp185
					Zfp213
					Zfp235
					Zfp385b
					Zfp524
					Zfp607a
					Zfp747
					Zfp758
					Zfp764
					Zfp78
					Zfp783
					Zfp786
					Zfp82
					Zfp94
					Zfp940
					Zfp954
					Zfp964
					Zfyve26
					Zic5
					Zkscan7
					Zmynd10
					Znhit2
					Zswim9
