# Supplementary material for: Extensive transcriptional and chromatin changes underlie astrocyte maturation in vivo and in culture
Source: Nat Commun. 2021 Jul 15;12:4335. doi: 10.1038/s41467-021-24624-5 (PMC8282848; doi:10.1038/s41467-021-24624-5)
Supplement: Supplementary file 17 — Source Data [file 41467_2021_24624_MOESM17_ESM.xlsx]

## Sheet: Overview
Source Data file for manuscript "Extensive transcriptional and chromatin changes underlie astrocyte maturation in vivo and in culture" (Lattke et al.)
Except for Fig. 5b and d, data/numbers underlying other graphs in the figures can be found in the Figures, Supplementary Data, and/or they can be derived from raw data deposited in public repositories using the code in the Supplementary Software and the described published software components described in the Methods-section
We have provided here in addition also some of these derived data, which underly graphs that require extensive efforts to reproduce from the underlying published data (e.g. integrated analyses of RNA-Seq and ATAC-Seq data).
Data provided in this Source Data file:
Source data for Figure 3d: opening and closing chromatin regions per gene for immature and mature genes with differential chromatin accessibility
Source data for Figure 4e: chromatin regions per mature gene lacking chromatin accessibility in vitro vs mature astrocytes in vivo
Source data for Figure 5: Functional consequences of transcription factor expression in vitro
	Fig. 5b: quantification of glutamine synthetase (GS) expression and transgene expression (Tg; staining for GFP or V5)
	Fig. 5d: quantification of calcium responses
Source data for Supplementary Figure 2b: Expression of myelin genes in cortical vs striatal adult astrocyte preparations (from bulk/pseudobulk-RNA-Seq analysis)
Source data for Supplementary Figure 5a: opening and closing chromatin regions per gene (max 100 kb from TSS) for immature and mature genes with differential chromatin accessibility

## Sheet: Fig. 3d
Source data for Figure 3d: opening and closing chromatin regions per gene for immature and mature genes with differential chromatin accessibility
Comparison opening vs closing peaks
	Quantile summary								Statistical analysis summary
	comparison	peak_reg	min	q1	median	q3	max		comparison	wilcox.test(N_peaks ~ peak_reg)$p.value
	immat_with_diff_peaks	closing	0	1	1	2	8		immat_with_diff_peaks	3.6589e-13
	immat_with_diff_peaks	opening	0	0	1	1	11		mat_with_diff_peaks	2.89717e-57
	mat_with_diff_peaks	closing	0	0	0	1	7
	mat_with_diff_peaks	opening	0	1	2	4	16
Comparison opening - closing peaks for immature vs mature genes
	Quantile summary								Statistical analysis summary
	comparison	peak_reg	min	q1	median	q3	max		wilcox.test(N_peaks ~ comparison)$p.value
	immat_with_diff_peaks	opening-closing	-8	-2	-1	1	8		2.41598e-51
	mat_with_diff_peaks	opening-closing	-4	1	2	3	16
Number of opening and closing chromatin regions per gene for immature and mature genes with differential chromatin accessibility (used for plots in Figure)
comparison	gene	peak_reg	N_peaks
immat_with_diff_peaks	1500009L16Rik	closing	4
immat_with_diff_peaks	1500009L16Rik	opening	2
immat_with_diff_peaks	2410006H16Rik	closing	0
immat_with_diff_peaks	2410006H16Rik	opening	3
immat_with_diff_peaks	6330403K07Rik	closing	1
immat_with_diff_peaks	6330403K07Rik	opening	1
immat_with_diff_peaks	Abracl	closing	1
immat_with_diff_peaks	Abracl	opening	0
immat_with_diff_peaks	Acot1	closing	1
immat_with_diff_peaks	Acot1	opening	0
immat_with_diff_peaks	Actl6a	closing	1
immat_with_diff_peaks	Actl6a	opening	1
immat_with_diff_peaks	Actr3	closing	0
immat_with_diff_peaks	Actr3	opening	2
immat_with_diff_peaks	Agrn	closing	1
immat_with_diff_peaks	Agrn	opening	0
immat_with_diff_peaks	AI506816	closing	1
immat_with_diff_peaks	AI506816	opening	0
immat_with_diff_peaks	Akt1	closing	4
immat_with_diff_peaks	Akt1	opening	6
immat_with_diff_peaks	Angptl4	closing	1
immat_with_diff_peaks	Angptl4	opening	0
immat_with_diff_peaks	Arhgap11a	closing	1
immat_with_diff_peaks	Arhgap11a	opening	0
immat_with_diff_peaks	Arhgef39	closing	1
immat_with_diff_peaks	Arhgef39	opening	0
immat_with_diff_peaks	Arl4a	closing	7
immat_with_diff_peaks	Arl4a	opening	0
immat_with_diff_peaks	Arpc3	closing	1
immat_with_diff_peaks	Arpc3	opening	0
immat_with_diff_peaks	Asf1b	closing	0
immat_with_diff_peaks	Asf1b	opening	4
immat_with_diff_peaks	Atad5	closing	0
immat_with_diff_peaks	Atad5	opening	1
immat_with_diff_peaks	Atf4	closing	1
immat_with_diff_peaks	Atf4	opening	0
immat_with_diff_peaks	Atpif1	closing	0
immat_with_diff_peaks	Atpif1	opening	1
immat_with_diff_peaks	Aurka	closing	1
immat_with_diff_peaks	Aurka	opening	0
immat_with_diff_peaks	Aurkb	closing	3
immat_with_diff_peaks	Aurkb	opening	1
immat_with_diff_peaks	Azin1	closing	2
immat_with_diff_peaks	Azin1	opening	0
immat_with_diff_peaks	Bard1	closing	1
immat_with_diff_peaks	Bard1	opening	0
immat_with_diff_peaks	Basp1	closing	3
immat_with_diff_peaks	Basp1	opening	0
immat_with_diff_peaks	Bex2	closing	1
immat_with_diff_peaks	Bex2	opening	0
immat_with_diff_peaks	Bex3	closing	1
immat_with_diff_peaks	Bex3	opening	0
immat_with_diff_peaks	Bok	closing	2
immat_with_diff_peaks	Bok	opening	0
immat_with_diff_peaks	Btg2	closing	1
immat_with_diff_peaks	Btg2	opening	0
immat_with_diff_peaks	Cacng4	closing	7
immat_with_diff_peaks	Cacng4	opening	0
immat_with_diff_peaks	Calu	closing	1
immat_with_diff_peaks	Calu	opening	0
immat_with_diff_peaks	Capza1	closing	1
immat_with_diff_peaks	Capza1	opening	0
immat_with_diff_peaks	Car8	closing	2
immat_with_diff_peaks	Car8	opening	1
immat_with_diff_peaks	Casp3	closing	0
immat_with_diff_peaks	Casp3	opening	1
immat_with_diff_peaks	Cbx3	closing	1
immat_with_diff_peaks	Cbx3	opening	1
immat_with_diff_peaks	Ccnd1	closing	3
immat_with_diff_peaks	Ccnd1	opening	0
immat_with_diff_peaks	Ccnd2	closing	8
immat_with_diff_peaks	Ccnd2	opening	0
immat_with_diff_peaks	Ccne2	closing	1
immat_with_diff_peaks	Ccne2	opening	1
immat_with_diff_peaks	Cd9	closing	3
immat_with_diff_peaks	Cd9	opening	0
immat_with_diff_peaks	Cdc20	closing	1
immat_with_diff_peaks	Cdc20	opening	1
immat_with_diff_peaks	Cdc25b	closing	2
immat_with_diff_peaks	Cdc25b	opening	1
immat_with_diff_peaks	Cdca7	closing	0
immat_with_diff_peaks	Cdca7	opening	1
immat_with_diff_peaks	Cdca8	closing	1
immat_with_diff_peaks	Cdca8	opening	0
immat_with_diff_peaks	Cdk4	closing	0
immat_with_diff_peaks	Cdk4	opening	1
immat_with_diff_peaks	Cdk6	closing	6
immat_with_diff_peaks	Cdk6	opening	0
immat_with_diff_peaks	Cdkn3	closing	1
immat_with_diff_peaks	Cdkn3	opening	0
immat_with_diff_peaks	Cdo1	closing	1
immat_with_diff_peaks	Cdo1	opening	0
immat_with_diff_peaks	Cdv3	closing	0
immat_with_diff_peaks	Cdv3	opening	1
immat_with_diff_peaks	Cenpf	closing	2
immat_with_diff_peaks	Cenpf	opening	2
immat_with_diff_peaks	Cenpm	closing	0
immat_with_diff_peaks	Cenpm	opening	7
immat_with_diff_peaks	Cenpu	closing	0
immat_with_diff_peaks	Cenpu	opening	1
immat_with_diff_peaks	Cenpw	closing	1
immat_with_diff_peaks	Cenpw	opening	1
immat_with_diff_peaks	Ckap4	closing	1
immat_with_diff_peaks	Ckap4	opening	2
immat_with_diff_peaks	Clic1	closing	1
immat_with_diff_peaks	Clic1	opening	0
immat_with_diff_peaks	Clspn	closing	1
immat_with_diff_peaks	Clspn	opening	1
immat_with_diff_peaks	Cmc2	closing	1
immat_with_diff_peaks	Cmc2	opening	0
immat_with_diff_peaks	Cox7a2l	closing	1
immat_with_diff_peaks	Cox7a2l	opening	1
immat_with_diff_peaks	Cpxm1	closing	1
immat_with_diff_peaks	Cpxm1	opening	0
immat_with_diff_peaks	Csrp2	closing	2
immat_with_diff_peaks	Csrp2	opening	0
immat_with_diff_peaks	Ctnnb1	closing	6
immat_with_diff_peaks	Ctnnb1	opening	0
immat_with_diff_peaks	Ctnnbip1	closing	0
immat_with_diff_peaks	Ctnnbip1	opening	1
immat_with_diff_peaks	Ctsc	closing	2
immat_with_diff_peaks	Ctsc	opening	0
immat_with_diff_peaks	Dbi	closing	1
immat_with_diff_peaks	Dbi	opening	0
immat_with_diff_peaks	Ddx21	closing	1
immat_with_diff_peaks	Ddx21	opening	0
immat_with_diff_peaks	Dek	closing	2
immat_with_diff_peaks	Dek	opening	1
immat_with_diff_peaks	Dlgap5	closing	0
immat_with_diff_peaks	Dlgap5	opening	1
immat_with_diff_peaks	Dpysl3	closing	5
immat_with_diff_peaks	Dpysl3	opening	0
immat_with_diff_peaks	Dtl	closing	2
immat_with_diff_peaks	Dtl	opening	2
immat_with_diff_peaks	Dynlt1f	closing	1
immat_with_diff_peaks	Dynlt1f	opening	0
immat_with_diff_peaks	E2f1	closing	1
immat_with_diff_peaks	E2f1	opening	1
immat_with_diff_peaks	E2f8	closing	3
immat_with_diff_peaks	E2f8	opening	1
immat_with_diff_peaks	Ect2	closing	0
immat_with_diff_peaks	Ect2	opening	3
immat_with_diff_peaks	Eef1a1	closing	1
immat_with_diff_peaks	Eef1a1	opening	0
immat_with_diff_peaks	Eef1b2	closing	1
immat_with_diff_peaks	Eef1b2	opening	2
immat_with_diff_peaks	Eepd1	closing	2
immat_with_diff_peaks	Eepd1	opening	1
immat_with_diff_peaks	Egr1	closing	3
immat_with_diff_peaks	Egr1	opening	0
immat_with_diff_peaks	Eif2s1	closing	1
immat_with_diff_peaks	Eif2s1	opening	0
immat_with_diff_peaks	Eif3f	closing	2
immat_with_diff_peaks	Eif3f	opening	0
immat_with_diff_peaks	Eldr	closing	1
immat_with_diff_peaks	Eldr	opening	0
immat_with_diff_peaks	Emid1	closing	2
immat_with_diff_peaks	Emid1	opening	0
immat_with_diff_peaks	Eml4	closing	5
immat_with_diff_peaks	Eml4	opening	0
immat_with_diff_peaks	Emp1	closing	4
immat_with_diff_peaks	Emp1	opening	0
immat_with_diff_peaks	Erh	closing	0
immat_with_diff_peaks	Erh	opening	2
immat_with_diff_peaks	Eri1	closing	1
immat_with_diff_peaks	Eri1	opening	0
immat_with_diff_peaks	Etv4	closing	4
immat_with_diff_peaks	Etv4	opening	0
immat_with_diff_peaks	Fabp5	closing	0
immat_with_diff_peaks	Fabp5	opening	3
immat_with_diff_peaks	Fam110a	closing	3
immat_with_diff_peaks	Fam110a	opening	0
immat_with_diff_peaks	Fam111a	closing	1
immat_with_diff_peaks	Fam111a	opening	1
immat_with_diff_peaks	Fam210b	closing	1
immat_with_diff_peaks	Fam210b	opening	0
immat_with_diff_peaks	Fam3c	closing	1
immat_with_diff_peaks	Fam3c	opening	0
immat_with_diff_peaks	Fbl	closing	1
immat_with_diff_peaks	Fbl	opening	0
immat_with_diff_peaks	Fbln2	closing	3
immat_with_diff_peaks	Fbln2	opening	2
immat_with_diff_peaks	Fgfbp3	closing	1
immat_with_diff_peaks	Fgfbp3	opening	0
immat_with_diff_peaks	Fignl1	closing	1
immat_with_diff_peaks	Fignl1	opening	2
immat_with_diff_peaks	Fnbp1l	closing	4
immat_with_diff_peaks	Fnbp1l	opening	1
immat_with_diff_peaks	Fos	closing	7
immat_with_diff_peaks	Fos	opening	1
immat_with_diff_peaks	Foxm1	closing	0
immat_with_diff_peaks	Foxm1	opening	1
immat_with_diff_peaks	Fxyd6	closing	2
immat_with_diff_peaks	Fxyd6	opening	0
immat_with_diff_peaks	G3bp1	closing	3
immat_with_diff_peaks	G3bp1	opening	1
immat_with_diff_peaks	Gap43	closing	2
immat_with_diff_peaks	Gap43	opening	0
immat_with_diff_peaks	Gas2l3	closing	2
immat_with_diff_peaks	Gas2l3	opening	0
immat_with_diff_peaks	Gins2	closing	3
immat_with_diff_peaks	Gins2	opening	11
immat_with_diff_peaks	Gjc1	closing	4
immat_with_diff_peaks	Gjc1	opening	0
immat_with_diff_peaks	Glrx5	closing	1
immat_with_diff_peaks	Glrx5	opening	0
immat_with_diff_peaks	Gm13889	closing	0
immat_with_diff_peaks	Gm13889	opening	1
immat_with_diff_peaks	Gm17750	closing	1
immat_with_diff_peaks	Gm17750	opening	2
immat_with_diff_peaks	Gmnn	closing	1
immat_with_diff_peaks	Gmnn	opening	1
immat_with_diff_peaks	Gnai2	closing	1
immat_with_diff_peaks	Gnai2	opening	0
immat_with_diff_peaks	Golm1	closing	1
immat_with_diff_peaks	Golm1	opening	0
immat_with_diff_peaks	Gpx8	closing	1
immat_with_diff_peaks	Gpx8	opening	0
immat_with_diff_peaks	Grm5	closing	1
immat_with_diff_peaks	Grm5	opening	0
immat_with_diff_peaks	Gtse1	closing	0
immat_with_diff_peaks	Gtse1	opening	1
immat_with_diff_peaks	Haus4	closing	2
immat_with_diff_peaks	Haus4	opening	1
immat_with_diff_peaks	Hectd2	closing	1
immat_with_diff_peaks	Hectd2	opening	0
immat_with_diff_peaks	Hells	closing	1
immat_with_diff_peaks	Hells	opening	0
immat_with_diff_peaks	Hes1	closing	7
immat_with_diff_peaks	Hes1	opening	0
immat_with_diff_peaks	Hes5	closing	3
immat_with_diff_peaks	Hes5	opening	4
immat_with_diff_peaks	Hirip3	closing	1
immat_with_diff_peaks	Hirip3	opening	0
immat_with_diff_peaks	Hist1h2ap	closing	0
immat_with_diff_peaks	Hist1h2ap	opening	1
immat_with_diff_peaks	Hjurp	closing	0
immat_with_diff_peaks	Hjurp	opening	3
immat_with_diff_peaks	Hmgb2	closing	0
immat_with_diff_peaks	Hmgb2	opening	3
immat_with_diff_peaks	Hmgcs1	closing	1
immat_with_diff_peaks	Hmgcs1	opening	0
immat_with_diff_peaks	Hnrnpa0	closing	1
immat_with_diff_peaks	Hnrnpa0	opening	0
immat_with_diff_peaks	Hnrnpa3	closing	4
immat_with_diff_peaks	Hnrnpa3	opening	0
immat_with_diff_peaks	Hnrnpab	closing	1
immat_with_diff_peaks	Hnrnpab	opening	0
immat_with_diff_peaks	Hnrnpd	closing	1
immat_with_diff_peaks	Hnrnpd	opening	0
immat_with_diff_peaks	Id1	closing	2
immat_with_diff_peaks	Id1	opening	0
immat_with_diff_peaks	Id3	closing	1
immat_with_diff_peaks	Id3	opening	3
immat_with_diff_peaks	Ier2	closing	3
immat_with_diff_peaks	Ier2	opening	2
immat_with_diff_peaks	Igfbp3	closing	1
immat_with_diff_peaks	Igfbp3	opening	1
immat_with_diff_peaks	Igfbp4	closing	1
immat_with_diff_peaks	Igfbp4	opening	0
immat_with_diff_peaks	Incenp	closing	0
immat_with_diff_peaks	Incenp	opening	1
immat_with_diff_peaks	Ipo5	closing	1
immat_with_diff_peaks	Ipo5	opening	2
immat_with_diff_peaks	Itgb1	closing	1
immat_with_diff_peaks	Itgb1	opening	2
immat_with_diff_peaks	Itpa	closing	0
immat_with_diff_peaks	Itpa	opening	1
immat_with_diff_peaks	Jun	closing	4
immat_with_diff_peaks	Jun	opening	2
immat_with_diff_peaks	Junb	closing	1
immat_with_diff_peaks	Junb	opening	0
immat_with_diff_peaks	Kcnmb4	closing	1
immat_with_diff_peaks	Kcnmb4	opening	0
immat_with_diff_peaks	Kif11	closing	0
immat_with_diff_peaks	Kif11	opening	2
immat_with_diff_peaks	Kif18a	closing	0
immat_with_diff_peaks	Kif18a	opening	3
immat_with_diff_peaks	Kif18b	closing	1
immat_with_diff_peaks	Kif18b	opening	1
immat_with_diff_peaks	Kif22	closing	1
immat_with_diff_peaks	Kif22	opening	0
immat_with_diff_peaks	Kif23	closing	1
immat_with_diff_peaks	Kif23	opening	1
immat_with_diff_peaks	Kifc1	closing	1
immat_with_diff_peaks	Kifc1	opening	0
immat_with_diff_peaks	Klf10	closing	3
immat_with_diff_peaks	Klf10	opening	0
immat_with_diff_peaks	Klf6	closing	5
immat_with_diff_peaks	Klf6	opening	0
immat_with_diff_peaks	Klhl23	closing	1
immat_with_diff_peaks	Klhl23	opening	0
immat_with_diff_peaks	Knop1	closing	0
immat_with_diff_peaks	Knop1	opening	2
immat_with_diff_peaks	Kpna2	closing	0
immat_with_diff_peaks	Kpna2	opening	1
immat_with_diff_peaks	Limd2	closing	1
immat_with_diff_peaks	Limd2	opening	0
immat_with_diff_peaks	Lims1	closing	2
immat_with_diff_peaks	Lims1	opening	0
immat_with_diff_peaks	Lmnb1	closing	5
immat_with_diff_peaks	Lmnb1	opening	0
immat_with_diff_peaks	Lpcat1	closing	3
immat_with_diff_peaks	Lpcat1	opening	0
immat_with_diff_peaks	Lsm4	closing	1
immat_with_diff_peaks	Lsm4	opening	0
immat_with_diff_peaks	Lsm5	closing	2
immat_with_diff_peaks	Lsm5	opening	0
immat_with_diff_peaks	Lxn	closing	1
immat_with_diff_peaks	Lxn	opening	0
immat_with_diff_peaks	Maged1	closing	1
immat_with_diff_peaks	Maged1	opening	0
immat_with_diff_peaks	Mapre1	closing	0
immat_with_diff_peaks	Mapre1	opening	1
immat_with_diff_peaks	Marcks	closing	3
immat_with_diff_peaks	Marcks	opening	1
immat_with_diff_peaks	Marcksl1	closing	1
immat_with_diff_peaks	Marcksl1	opening	0
immat_with_diff_peaks	Mastl	closing	0
immat_with_diff_peaks	Mastl	opening	1
immat_with_diff_peaks	Maz	closing	1
immat_with_diff_peaks	Maz	opening	0
immat_with_diff_peaks	Mcl1	closing	1
immat_with_diff_peaks	Mcl1	opening	0
immat_with_diff_peaks	Mcm2	closing	2
immat_with_diff_peaks	Mcm2	opening	0
immat_with_diff_peaks	Mcm3	closing	1
immat_with_diff_peaks	Mcm3	opening	6
immat_with_diff_peaks	Mcm6	closing	4
immat_with_diff_peaks	Mcm6	opening	0
immat_with_diff_peaks	Med10	closing	0
immat_with_diff_peaks	Med10	opening	1
immat_with_diff_peaks	Melk	closing	1
immat_with_diff_peaks	Melk	opening	0
immat_with_diff_peaks	Mest	closing	4
immat_with_diff_peaks	Mest	opening	0
immat_with_diff_peaks	Mettl9	closing	1
immat_with_diff_peaks	Mettl9	opening	1
immat_with_diff_peaks	Mfap2	closing	2
immat_with_diff_peaks	Mfap2	opening	0
immat_with_diff_peaks	Mis18a	closing	2
immat_with_diff_peaks	Mis18a	opening	1
immat_with_diff_peaks	Mis18bp1	closing	0
immat_with_diff_peaks	Mis18bp1	opening	1
immat_with_diff_peaks	Mki67	closing	3
immat_with_diff_peaks	Mki67	opening	0
immat_with_diff_peaks	Mms22l	closing	4
immat_with_diff_peaks	Mms22l	opening	5
immat_with_diff_peaks	Mxd3	closing	0
immat_with_diff_peaks	Mxd3	opening	1
immat_with_diff_peaks	Myh10	closing	4
immat_with_diff_peaks	Myh10	opening	0
immat_with_diff_peaks	Nab2	closing	3
immat_with_diff_peaks	Nab2	opening	2
immat_with_diff_peaks	Nap1l1	closing	3
immat_with_diff_peaks	Nap1l1	opening	0
immat_with_diff_peaks	Nasp	closing	0
immat_with_diff_peaks	Nasp	opening	1
immat_with_diff_peaks	Ncaph	closing	1
immat_with_diff_peaks	Ncaph	opening	0
immat_with_diff_peaks	Ndc80	closing	1
immat_with_diff_peaks	Ndc80	opening	0
immat_with_diff_peaks	Nedd4	closing	2
immat_with_diff_peaks	Nedd4	opening	3
immat_with_diff_peaks	Neil3	closing	1
immat_with_diff_peaks	Neil3	opening	0
immat_with_diff_peaks	Nek2	closing	0
immat_with_diff_peaks	Nek2	opening	4
immat_with_diff_peaks	Nes	closing	2
immat_with_diff_peaks	Nes	opening	0
immat_with_diff_peaks	Nhp2	closing	1
immat_with_diff_peaks	Nhp2	opening	0
immat_with_diff_peaks	Nme4	closing	0
immat_with_diff_peaks	Nme4	opening	1
immat_with_diff_peaks	Nnat	closing	3
immat_with_diff_peaks	Nnat	opening	3
immat_with_diff_peaks	Nono	closing	0
immat_with_diff_peaks	Nono	opening	1
immat_with_diff_peaks	Notch3	closing	1
immat_with_diff_peaks	Notch3	opening	2
immat_with_diff_peaks	Nptx2	closing	2
immat_with_diff_peaks	Nptx2	opening	0
immat_with_diff_peaks	Nrarp	closing	7
immat_with_diff_peaks	Nrarp	opening	0
immat_with_diff_peaks	Nras	closing	3
immat_with_diff_peaks	Nras	opening	0
immat_with_diff_peaks	Nrm	closing	2
immat_with_diff_peaks	Nrm	opening	1
immat_with_diff_peaks	Nsg1	closing	0
immat_with_diff_peaks	Nsg1	opening	1
immat_with_diff_peaks	Nsmce1	closing	3
immat_with_diff_peaks	Nsmce1	opening	1
immat_with_diff_peaks	Nt5dc2	closing	2
immat_with_diff_peaks	Nt5dc2	opening	0
immat_with_diff_peaks	Nuf2	closing	2
immat_with_diff_peaks	Nuf2	opening	2
immat_with_diff_peaks	Nxt1	closing	1
immat_with_diff_peaks	Nxt1	opening	1
immat_with_diff_peaks	Odc1	closing	1
immat_with_diff_peaks	Odc1	opening	0
immat_with_diff_peaks	Pabpc1	closing	0
immat_with_diff_peaks	Pabpc1	opening	2
immat_with_diff_peaks	Pafah1b3	closing	1
immat_with_diff_peaks	Pafah1b3	opening	0
immat_with_diff_peaks	Pbk	closing	1
immat_with_diff_peaks	Pbk	opening	0
immat_with_diff_peaks	Pclaf	closing	1
immat_with_diff_peaks	Pclaf	opening	0
immat_with_diff_peaks	Pfdn1	closing	0
immat_with_diff_peaks	Pfdn1	opening	3
immat_with_diff_peaks	Pfn1	closing	0
immat_with_diff_peaks	Pfn1	opening	1
immat_with_diff_peaks	Pif1	closing	1
immat_with_diff_peaks	Pif1	opening	0
immat_with_diff_peaks	Pimreg	closing	1
immat_with_diff_peaks	Pimreg	opening	2
immat_with_diff_peaks	Plk1	closing	1
immat_with_diff_peaks	Plk1	opening	0
immat_with_diff_peaks	Pmepa1	closing	5
immat_with_diff_peaks	Pmepa1	opening	3
immat_with_diff_peaks	Pola1	closing	1
immat_with_diff_peaks	Pola1	opening	0
immat_with_diff_peaks	Pola2	closing	1
immat_with_diff_peaks	Pola2	opening	0
immat_with_diff_peaks	Pole2	closing	1
immat_with_diff_peaks	Pole2	opening	0
immat_with_diff_peaks	Ppic	closing	1
immat_with_diff_peaks	Ppic	opening	0
immat_with_diff_peaks	Ppih	closing	1
immat_with_diff_peaks	Ppih	opening	0
immat_with_diff_peaks	Ppp1r14c	closing	2
immat_with_diff_peaks	Ppp1r14c	opening	1
immat_with_diff_peaks	Ppp1r1a	closing	3
immat_with_diff_peaks	Ppp1r1a	opening	0
immat_with_diff_peaks	Prc1	closing	1
immat_with_diff_peaks	Prc1	opening	1
immat_with_diff_peaks	Prelid1	closing	0
immat_with_diff_peaks	Prelid1	opening	1
immat_with_diff_peaks	Prim2	closing	1
immat_with_diff_peaks	Prim2	opening	1
immat_with_diff_peaks	Psmc3ip	closing	1
immat_with_diff_peaks	Psmc3ip	opening	1
immat_with_diff_peaks	Psrc1	closing	2
immat_with_diff_peaks	Psrc1	opening	1
immat_with_diff_peaks	Ptn	closing	4
immat_with_diff_peaks	Ptn	opening	6
immat_with_diff_peaks	Ptp4a2	closing	5
immat_with_diff_peaks	Ptp4a2	opening	1
immat_with_diff_peaks	Ptprs	closing	1
immat_with_diff_peaks	Ptprs	opening	2
immat_with_diff_peaks	Ptprz1	closing	2
immat_with_diff_peaks	Ptprz1	opening	3
immat_with_diff_peaks	Racgap1	closing	0
immat_with_diff_peaks	Racgap1	opening	2
immat_with_diff_peaks	Rack1	closing	0
immat_with_diff_peaks	Rack1	opening	1
immat_with_diff_peaks	Rad18	closing	0
immat_with_diff_peaks	Rad18	opening	3
immat_with_diff_peaks	Rap2b	closing	2
immat_with_diff_peaks	Rap2b	opening	2
immat_with_diff_peaks	Rbmxl1	closing	2
immat_with_diff_peaks	Rbmxl1	opening	0
immat_with_diff_peaks	Rcc1	closing	2
immat_with_diff_peaks	Rcc1	opening	0
immat_with_diff_peaks	Rcn1	closing	2
immat_with_diff_peaks	Rcn1	opening	0
immat_with_diff_peaks	Rfc3	closing	0
immat_with_diff_peaks	Rfc3	opening	2
immat_with_diff_peaks	Rhoc	closing	2
immat_with_diff_peaks	Rhoc	opening	0
immat_with_diff_peaks	Rlbp1	closing	2
immat_with_diff_peaks	Rlbp1	opening	0
immat_with_diff_peaks	Rnaseh2a	closing	1
immat_with_diff_peaks	Rnaseh2a	opening	0
immat_with_diff_peaks	Rnf180	closing	0
immat_with_diff_peaks	Rnf180	opening	2
immat_with_diff_peaks	Rnf26	closing	2
immat_with_diff_peaks	Rnf26	opening	0
immat_with_diff_peaks	Rpa3	closing	0
immat_with_diff_peaks	Rpa3	opening	1
immat_with_diff_peaks	Rpl11	closing	1
immat_with_diff_peaks	Rpl11	opening	2
immat_with_diff_peaks	Rpl12	closing	3
immat_with_diff_peaks	Rpl12	opening	0
immat_with_diff_peaks	Rpl17	closing	1
immat_with_diff_peaks	Rpl17	opening	5
immat_with_diff_peaks	Rpl19	closing	1
immat_with_diff_peaks	Rpl19	opening	0
immat_with_diff_peaks	Rpl22	closing	0
immat_with_diff_peaks	Rpl22	opening	3
immat_with_diff_peaks	Rpl23a	closing	0
immat_with_diff_peaks	Rpl23a	opening	1
immat_with_diff_peaks	Rpl28	closing	0
immat_with_diff_peaks	Rpl28	opening	1
immat_with_diff_peaks	Rpl29	closing	1
immat_with_diff_peaks	Rpl29	opening	2
immat_with_diff_peaks	Rpl3	closing	1
immat_with_diff_peaks	Rpl3	opening	1
immat_with_diff_peaks	Rpl31	closing	0
immat_with_diff_peaks	Rpl31	opening	5
immat_with_diff_peaks	Rpl34	closing	1
immat_with_diff_peaks	Rpl34	opening	1
immat_with_diff_peaks	Rpl37a	closing	1
immat_with_diff_peaks	Rpl37a	opening	0
immat_with_diff_peaks	Rpl38	closing	3
immat_with_diff_peaks	Rpl38	opening	2
immat_with_diff_peaks	Rpl41	closing	0
immat_with_diff_peaks	Rpl41	opening	1
immat_with_diff_peaks	Rplp1	closing	2
immat_with_diff_peaks	Rplp1	opening	1
immat_with_diff_peaks	Rps10	closing	1
immat_with_diff_peaks	Rps10	opening	2
immat_with_diff_peaks	Rps13	closing	1
immat_with_diff_peaks	Rps13	opening	2
immat_with_diff_peaks	Rps14	closing	5
immat_with_diff_peaks	Rps14	opening	5
immat_with_diff_peaks	Rps16	closing	2
immat_with_diff_peaks	Rps16	opening	1
immat_with_diff_peaks	Rps17	closing	2
immat_with_diff_peaks	Rps17	opening	4
immat_with_diff_peaks	Rps2	closing	0
immat_with_diff_peaks	Rps2	opening	1
immat_with_diff_peaks	Rps24	closing	1
immat_with_diff_peaks	Rps24	opening	1
immat_with_diff_peaks	Rps27a	closing	0
immat_with_diff_peaks	Rps27a	opening	3
immat_with_diff_peaks	Rps29	closing	2
immat_with_diff_peaks	Rps29	opening	0
immat_with_diff_peaks	Rps3	closing	4
immat_with_diff_peaks	Rps3	opening	1
immat_with_diff_peaks	Rps7	closing	1
immat_with_diff_peaks	Rps7	opening	0
immat_with_diff_peaks	Rps8	closing	3
immat_with_diff_peaks	Rps8	opening	0
immat_with_diff_peaks	Rps9	closing	2
immat_with_diff_peaks	Rps9	opening	1
immat_with_diff_peaks	Rpsa	closing	0
immat_with_diff_peaks	Rpsa	opening	3
immat_with_diff_peaks	Rrm1	closing	0
immat_with_diff_peaks	Rrm1	opening	2
immat_with_diff_peaks	Rrm2	closing	1
immat_with_diff_peaks	Rrm2	opening	2
immat_with_diff_peaks	Rtn1	closing	3
immat_with_diff_peaks	Rtn1	opening	0
immat_with_diff_peaks	Rtraf	closing	1
immat_with_diff_peaks	Rtraf	opening	1
immat_with_diff_peaks	Sae1	closing	0
immat_with_diff_peaks	Sae1	opening	1
immat_with_diff_peaks	Sall3	closing	4
immat_with_diff_peaks	Sall3	opening	2
immat_with_diff_peaks	Sap30	closing	0
immat_with_diff_peaks	Sap30	opening	3
immat_with_diff_peaks	Sec61b	closing	2
immat_with_diff_peaks	Sec61b	opening	0
immat_with_diff_peaks	Selenoh	closing	1
immat_with_diff_peaks	Selenoh	opening	0
immat_with_diff_peaks	Sema6a	closing	8
immat_with_diff_peaks	Sema6a	opening	0
immat_with_diff_peaks	Serpinh1	closing	0
immat_with_diff_peaks	Serpinh1	opening	1
immat_with_diff_peaks	Set	closing	0
immat_with_diff_peaks	Set	opening	3
immat_with_diff_peaks	Slc38a2	closing	6
immat_with_diff_peaks	Slc38a2	opening	2
immat_with_diff_peaks	Slfn9	closing	1
immat_with_diff_peaks	Slfn9	opening	0
immat_with_diff_peaks	Snhg1	closing	2
immat_with_diff_peaks	Snhg1	opening	0
immat_with_diff_peaks	Snrpd1	closing	0
immat_with_diff_peaks	Snrpd1	opening	1
immat_with_diff_peaks	Snrpe	closing	3
immat_with_diff_peaks	Snrpe	opening	2
immat_with_diff_peaks	Socs3	closing	7
immat_with_diff_peaks	Socs3	opening	0
immat_with_diff_peaks	Sox4	closing	4
immat_with_diff_peaks	Sox4	opening	0
immat_with_diff_peaks	Sp5	closing	3
immat_with_diff_peaks	Sp5	opening	0
immat_with_diff_peaks	Spag5	closing	0
immat_with_diff_peaks	Spag5	opening	1
immat_with_diff_peaks	Sparc	closing	3
immat_with_diff_peaks	Sparc	opening	1
immat_with_diff_peaks	Spry1	closing	8
immat_with_diff_peaks	Spry1	opening	2
immat_with_diff_peaks	Srpk1	closing	1
immat_with_diff_peaks	Srpk1	opening	1
immat_with_diff_peaks	Srsf3	closing	1
immat_with_diff_peaks	Srsf3	opening	0
immat_with_diff_peaks	Supt16	closing	1
immat_with_diff_peaks	Supt16	opening	0
immat_with_diff_peaks	Syce2	closing	1
immat_with_diff_peaks	Syce2	opening	1
immat_with_diff_peaks	Tacc3	closing	0
immat_with_diff_peaks	Tacc3	opening	2
immat_with_diff_peaks	Tagln2	closing	1
immat_with_diff_peaks	Tagln2	opening	0
immat_with_diff_peaks	Tbca	closing	0
immat_with_diff_peaks	Tbca	opening	1
immat_with_diff_peaks	Tceal9	closing	1
immat_with_diff_peaks	Tceal9	opening	0
immat_with_diff_peaks	Tcf3	closing	1
immat_with_diff_peaks	Tcf3	opening	0
immat_with_diff_peaks	Tead2	closing	1
immat_with_diff_peaks	Tead2	opening	0
immat_with_diff_peaks	Tgfb2	closing	4
immat_with_diff_peaks	Tgfb2	opening	3
immat_with_diff_peaks	Tipin	closing	0
immat_with_diff_peaks	Tipin	opening	1
immat_with_diff_peaks	Tmpo	closing	4
immat_with_diff_peaks	Tmpo	opening	0
immat_with_diff_peaks	Tmsb10	closing	2
immat_with_diff_peaks	Tmsb10	opening	0
immat_with_diff_peaks	Tmsb4x	closing	4
immat_with_diff_peaks	Tmsb4x	opening	0
immat_with_diff_peaks	Tnc	closing	3
immat_with_diff_peaks	Tnc	opening	1
immat_with_diff_peaks	Tnfaip8l1	closing	1
immat_with_diff_peaks	Tnfaip8l1	opening	0
immat_with_diff_peaks	Topbp1	closing	0
immat_with_diff_peaks	Topbp1	opening	1
immat_with_diff_peaks	Tpbg	closing	3
immat_with_diff_peaks	Tpbg	opening	2
immat_with_diff_peaks	Tpm4	closing	1
immat_with_diff_peaks	Tpm4	opening	0
immat_with_diff_peaks	Tpx2	closing	2
immat_with_diff_peaks	Tpx2	opening	3
immat_with_diff_peaks	Traf4	closing	0
immat_with_diff_peaks	Traf4	opening	1
immat_with_diff_peaks	Trib2	closing	4
immat_with_diff_peaks	Trib2	opening	5
immat_with_diff_peaks	Trip13	closing	3
immat_with_diff_peaks	Trip13	opening	0
immat_with_diff_peaks	Tspan13	closing	1
immat_with_diff_peaks	Tspan13	opening	0
immat_with_diff_peaks	Tspan5	closing	4
immat_with_diff_peaks	Tspan5	opening	5
immat_with_diff_peaks	Tuba1a	closing	5
immat_with_diff_peaks	Tuba1a	opening	0
immat_with_diff_peaks	Tuba1b	closing	4
immat_with_diff_peaks	Tuba1b	opening	0
immat_with_diff_peaks	Tuba1c	closing	5
immat_with_diff_peaks	Tuba1c	opening	0
immat_with_diff_peaks	Tubb5	closing	2
immat_with_diff_peaks	Tubb5	opening	1
immat_with_diff_peaks	Tubb6	closing	2
immat_with_diff_peaks	Tubb6	opening	0
immat_with_diff_peaks	Txn1	closing	1
immat_with_diff_peaks	Txn1	opening	0
immat_with_diff_peaks	Uba52	closing	1
immat_with_diff_peaks	Uba52	opening	0
immat_with_diff_peaks	Ubald2	closing	0
immat_with_diff_peaks	Ubald2	opening	1
immat_with_diff_peaks	Ube2s	closing	1
immat_with_diff_peaks	Ube2s	opening	3
immat_with_diff_peaks	Uhrf1	closing	0
immat_with_diff_peaks	Uhrf1	opening	1
immat_with_diff_peaks	Umps	closing	1
immat_with_diff_peaks	Umps	opening	3
immat_with_diff_peaks	Usp1	closing	1
immat_with_diff_peaks	Usp1	opening	1
immat_with_diff_peaks	Vcan	closing	0
immat_with_diff_peaks	Vcan	opening	1
immat_with_diff_peaks	Vim	closing	4
immat_with_diff_peaks	Vim	opening	0
immat_with_diff_peaks	Vit	closing	3
immat_with_diff_peaks	Vit	opening	0
immat_with_diff_peaks	Vps37b	closing	3
immat_with_diff_peaks	Vps37b	opening	1
immat_with_diff_peaks	Vrk1	closing	2
immat_with_diff_peaks	Vrk1	opening	1
immat_with_diff_peaks	Wdr89	closing	0
immat_with_diff_peaks	Wdr89	opening	1
immat_with_diff_peaks	Wee1	closing	5
immat_with_diff_peaks	Wee1	opening	1
immat_with_diff_peaks	Ywhah	closing	2
immat_with_diff_peaks	Ywhah	opening	1
immat_with_diff_peaks	Zbed3	closing	1
immat_with_diff_peaks	Zbed3	opening	2
immat_with_diff_peaks	Zfp36	closing	4
immat_with_diff_peaks	Zfp36	opening	0
immat_with_diff_peaks	Zwint	closing	1
immat_with_diff_peaks	Zwint	opening	0
mat_with_diff_peaks	1190005I06Rik	closing	2
mat_with_diff_peaks	1190005I06Rik	opening	12
mat_with_diff_peaks	2900052N01Rik	closing	1
mat_with_diff_peaks	2900052N01Rik	opening	6
mat_with_diff_peaks	4930402H24Rik	closing	0
mat_with_diff_peaks	4930402H24Rik	opening	1
mat_with_diff_peaks	4930488L21Rik	closing	0
mat_with_diff_peaks	4930488L21Rik	opening	14
mat_with_diff_peaks	4933431E20Rik	closing	1
mat_with_diff_peaks	4933431E20Rik	opening	3
mat_with_diff_peaks	Abcb9	closing	3
mat_with_diff_peaks	Abcb9	opening	1
mat_with_diff_peaks	Abcc5	closing	1
mat_with_diff_peaks	Abcc5	opening	0
mat_with_diff_peaks	Abhd14b	closing	2
mat_with_diff_peaks	Abhd14b	opening	2
mat_with_diff_peaks	Abr	closing	0
mat_with_diff_peaks	Abr	opening	4
mat_with_diff_peaks	Acat3	closing	0
mat_with_diff_peaks	Acat3	opening	1
mat_with_diff_peaks	Acsl3	closing	0
mat_with_diff_peaks	Acsl3	opening	5
mat_with_diff_peaks	Acsl6	closing	0
mat_with_diff_peaks	Acsl6	opening	4
mat_with_diff_peaks	Add3	closing	1
mat_with_diff_peaks	Add3	opening	7
mat_with_diff_peaks	Adk	closing	2
mat_with_diff_peaks	Adk	opening	6
mat_with_diff_peaks	Adora2b	closing	0
mat_with_diff_peaks	Adora2b	opening	1
mat_with_diff_peaks	Agl	closing	0
mat_with_diff_peaks	Agl	opening	1
mat_with_diff_peaks	Ahcyl1	closing	0
mat_with_diff_peaks	Ahcyl1	opening	3
mat_with_diff_peaks	AI413582	closing	4
mat_with_diff_peaks	AI413582	opening	4
mat_with_diff_peaks	Aifm3	closing	0
mat_with_diff_peaks	Aifm3	opening	1
mat_with_diff_peaks	Aig1	closing	0
mat_with_diff_peaks	Aig1	opening	1
mat_with_diff_peaks	Aldh1a1	closing	0
mat_with_diff_peaks	Aldh1a1	opening	2
mat_with_diff_peaks	Aldoc	closing	0
mat_with_diff_peaks	Aldoc	opening	1
mat_with_diff_peaks	Ank2	closing	1
mat_with_diff_peaks	Ank2	opening	9
mat_with_diff_peaks	Ankrd29	closing	1
mat_with_diff_peaks	Ankrd29	opening	4
mat_with_diff_peaks	Aplp1	closing	0
mat_with_diff_peaks	Aplp1	opening	3
mat_with_diff_peaks	Appl2	closing	0
mat_with_diff_peaks	Appl2	opening	1
mat_with_diff_peaks	Arhgef19	closing	0
mat_with_diff_peaks	Arhgef19	opening	3
mat_with_diff_peaks	Ass1	closing	1
mat_with_diff_peaks	Ass1	opening	1
mat_with_diff_peaks	Atp1a2	closing	0
mat_with_diff_peaks	Atp1a2	opening	1
mat_with_diff_peaks	Atp1b2	closing	1
mat_with_diff_peaks	Atp1b2	opening	0
mat_with_diff_peaks	Btbd17	closing	0
mat_with_diff_peaks	Btbd17	opening	3
mat_with_diff_peaks	Cadm1	closing	3
mat_with_diff_peaks	Cadm1	opening	6
mat_with_diff_peaks	Cadm2	closing	0
mat_with_diff_peaks	Cadm2	opening	4
mat_with_diff_peaks	Camk2n1	closing	2
mat_with_diff_peaks	Camk2n1	opening	2
mat_with_diff_peaks	Car2	closing	0
mat_with_diff_peaks	Car2	opening	1
mat_with_diff_peaks	Caskin1	closing	0
mat_with_diff_peaks	Caskin1	opening	1
mat_with_diff_peaks	Chil1	closing	0
mat_with_diff_peaks	Chil1	opening	1
mat_with_diff_peaks	Chst1	closing	3
mat_with_diff_peaks	Chst1	opening	2
mat_with_diff_peaks	Chst10	closing	0
mat_with_diff_peaks	Chst10	opening	4
mat_with_diff_peaks	Chst2	closing	7
mat_with_diff_peaks	Chst2	opening	6
mat_with_diff_peaks	Cldn10	closing	0
mat_with_diff_peaks	Cldn10	opening	2
mat_with_diff_peaks	Clmn	closing	0
mat_with_diff_peaks	Clmn	opening	16
mat_with_diff_peaks	Clu	closing	0
mat_with_diff_peaks	Clu	opening	2
mat_with_diff_peaks	Cmtm5	closing	0
mat_with_diff_peaks	Cmtm5	opening	1
mat_with_diff_peaks	Cnp	closing	0
mat_with_diff_peaks	Cnp	opening	1
mat_with_diff_peaks	Cntfr	closing	2
mat_with_diff_peaks	Cntfr	opening	5
mat_with_diff_peaks	Col11a2	closing	0
mat_with_diff_peaks	Col11a2	opening	1
mat_with_diff_peaks	Cpeb4	closing	0
mat_with_diff_peaks	Cpeb4	opening	4
mat_with_diff_peaks	Crlf3	closing	0
mat_with_diff_peaks	Crlf3	opening	2
mat_with_diff_peaks	Cry2	closing	2
mat_with_diff_peaks	Cry2	opening	1
mat_with_diff_peaks	Csrp1	closing	1
mat_with_diff_peaks	Csrp1	opening	1
mat_with_diff_peaks	Ctsa	closing	0
mat_with_diff_peaks	Ctsa	opening	1
mat_with_diff_peaks	Ctsd	closing	2
mat_with_diff_peaks	Ctsd	opening	0
mat_with_diff_peaks	Ctso	closing	0
mat_with_diff_peaks	Ctso	opening	3
mat_with_diff_peaks	Cxcl14	closing	1
mat_with_diff_peaks	Cxcl14	opening	6
mat_with_diff_peaks	Cyp2j6	closing	0
mat_with_diff_peaks	Cyp2j6	opening	1
mat_with_diff_peaks	Cyp2j9	closing	0
mat_with_diff_peaks	Cyp2j9	opening	1
mat_with_diff_peaks	Cyp4f14	closing	0
mat_with_diff_peaks	Cyp4f14	opening	1
mat_with_diff_peaks	Cyp4f15	closing	0
mat_with_diff_peaks	Cyp4f15	opening	3
mat_with_diff_peaks	Cystm1	closing	0
mat_with_diff_peaks	Cystm1	opening	3
mat_with_diff_peaks	Daam2	closing	0
mat_with_diff_peaks	Daam2	opening	4
mat_with_diff_peaks	Dbx2	closing	1
mat_with_diff_peaks	Dbx2	opening	1
mat_with_diff_peaks	Ddhd1	closing	0
mat_with_diff_peaks	Ddhd1	opening	2
mat_with_diff_peaks	Derl1	closing	1
mat_with_diff_peaks	Derl1	opening	4
mat_with_diff_peaks	Dhrs3	closing	1
mat_with_diff_peaks	Dhrs3	opening	6
mat_with_diff_peaks	Dhrs7	closing	0
mat_with_diff_peaks	Dhrs7	opening	1
mat_with_diff_peaks	Dnajb9	closing	1
mat_with_diff_peaks	Dnajb9	opening	1
mat_with_diff_peaks	Dst	closing	0
mat_with_diff_peaks	Dst	opening	4
mat_with_diff_peaks	Dtna	closing	0
mat_with_diff_peaks	Dtna	opening	7
mat_with_diff_peaks	Efcab14	closing	1
mat_with_diff_peaks	Efcab14	opening	1
mat_with_diff_peaks	Efemp1	closing	0
mat_with_diff_peaks	Efemp1	opening	3
mat_with_diff_peaks	Elmo2	closing	5
mat_with_diff_peaks	Elmo2	opening	4
mat_with_diff_peaks	Enho	closing	1
mat_with_diff_peaks	Enho	opening	3
mat_with_diff_peaks	Enpp5	closing	0
mat_with_diff_peaks	Enpp5	opening	3
mat_with_diff_peaks	Entpd2	closing	0
mat_with_diff_peaks	Entpd2	opening	1
mat_with_diff_peaks	Ephx1	closing	0
mat_with_diff_peaks	Ephx1	opening	1
mat_with_diff_peaks	Ephx2	closing	0
mat_with_diff_peaks	Ephx2	opening	1
mat_with_diff_peaks	Eps15	closing	0
mat_with_diff_peaks	Eps15	opening	2
mat_with_diff_peaks	Eps8	closing	0
mat_with_diff_peaks	Eps8	opening	4
mat_with_diff_peaks	Eva1a	closing	2
mat_with_diff_peaks	Eva1a	opening	5
mat_with_diff_peaks	Ezr	closing	1
mat_with_diff_peaks	Ezr	opening	2
mat_with_diff_peaks	F3	closing	0
mat_with_diff_peaks	F3	opening	2
mat_with_diff_peaks	Fam107a	closing	0
mat_with_diff_peaks	Fam107a	opening	8
mat_with_diff_peaks	Fam13c	closing	0
mat_with_diff_peaks	Fam13c	opening	1
mat_with_diff_peaks	Fam184a	closing	0
mat_with_diff_peaks	Fam184a	opening	4
mat_with_diff_peaks	Fam20a	closing	0
mat_with_diff_peaks	Fam20a	opening	4
mat_with_diff_peaks	Fbxo2	closing	0
mat_with_diff_peaks	Fbxo2	opening	2
mat_with_diff_peaks	Fezf2	closing	0
mat_with_diff_peaks	Fezf2	opening	3
mat_with_diff_peaks	Fgf1	closing	0
mat_with_diff_peaks	Fgf1	opening	1
mat_with_diff_peaks	Fgfr3	closing	0
mat_with_diff_peaks	Fgfr3	opening	2
mat_with_diff_peaks	Fjx1	closing	1
mat_with_diff_peaks	Fjx1	opening	1
mat_with_diff_peaks	Fmn2	closing	0
mat_with_diff_peaks	Fmn2	opening	4
mat_with_diff_peaks	Fnbp1	closing	0
mat_with_diff_peaks	Fnbp1	opening	4
mat_with_diff_peaks	Fxyd1	closing	0
mat_with_diff_peaks	Fxyd1	opening	1
mat_with_diff_peaks	G0s2	closing	1
mat_with_diff_peaks	G0s2	opening	2
mat_with_diff_peaks	Gaa	closing	3
mat_with_diff_peaks	Gaa	opening	0
mat_with_diff_peaks	Gabrb1	closing	0
mat_with_diff_peaks	Gabrb1	opening	5
mat_with_diff_peaks	Gas6	closing	1
mat_with_diff_peaks	Gas6	opening	0
mat_with_diff_peaks	Gdf10	closing	1
mat_with_diff_peaks	Gdf10	opening	2
mat_with_diff_peaks	Gja1	closing	4
mat_with_diff_peaks	Gja1	opening	7
mat_with_diff_peaks	Gjb6	closing	2
mat_with_diff_peaks	Gjb6	opening	4
mat_with_diff_peaks	Gk	closing	0
mat_with_diff_peaks	Gk	opening	1
mat_with_diff_peaks	Gldc	closing	1
mat_with_diff_peaks	Gldc	opening	2
mat_with_diff_peaks	Glrb	closing	0
mat_with_diff_peaks	Glrb	opening	2
mat_with_diff_peaks	Glul	closing	0
mat_with_diff_peaks	Glul	opening	6
mat_with_diff_peaks	Gm2115	closing	0
mat_with_diff_peaks	Gm2115	opening	3
mat_with_diff_peaks	Gnao1	closing	0
mat_with_diff_peaks	Gnao1	opening	15
mat_with_diff_peaks	Gpam	closing	2
mat_with_diff_peaks	Gpam	opening	6
mat_with_diff_peaks	Gpc5	closing	0
mat_with_diff_peaks	Gpc5	opening	2
mat_with_diff_peaks	Gpld1	closing	0
mat_with_diff_peaks	Gpld1	opening	1
mat_with_diff_peaks	Gpm6a	closing	0
mat_with_diff_peaks	Gpm6a	opening	3
mat_with_diff_peaks	Gpr146	closing	1
mat_with_diff_peaks	Gpr146	opening	1
mat_with_diff_peaks	Gpr162	closing	0
mat_with_diff_peaks	Gpr162	opening	2
mat_with_diff_peaks	Gpr37	closing	0
mat_with_diff_peaks	Gpr37	opening	8
mat_with_diff_peaks	Gpr37l1	closing	0
mat_with_diff_peaks	Gpr37l1	opening	4
mat_with_diff_peaks	Gprc5b	closing	0
mat_with_diff_peaks	Gprc5b	opening	13
mat_with_diff_peaks	Gramd3	closing	3
mat_with_diff_peaks	Gramd3	opening	4
mat_with_diff_peaks	Gria2	closing	0
mat_with_diff_peaks	Gria2	opening	3
mat_with_diff_peaks	Grin2c	closing	0
mat_with_diff_peaks	Grin2c	opening	4
mat_with_diff_peaks	Grina	closing	0
mat_with_diff_peaks	Grina	opening	2
mat_with_diff_peaks	Gstm5	closing	1
mat_with_diff_peaks	Gstm5	opening	3
mat_with_diff_peaks	Hacd2	closing	0
mat_with_diff_peaks	Hacd2	opening	2
mat_with_diff_peaks	Hapln1	closing	0
mat_with_diff_peaks	Hapln1	opening	7
mat_with_diff_peaks	Hepacam	closing	0
mat_with_diff_peaks	Hepacam	opening	1
mat_with_diff_peaks	Hivep3	closing	0
mat_with_diff_peaks	Hivep3	opening	14
mat_with_diff_peaks	Hlf	closing	2
mat_with_diff_peaks	Hlf	opening	5
mat_with_diff_peaks	Hopx	closing	1
mat_with_diff_peaks	Hopx	opening	2
mat_with_diff_peaks	Hsd11b1	closing	1
mat_with_diff_peaks	Hsd11b1	opening	3
mat_with_diff_peaks	Hspa2	closing	0
mat_with_diff_peaks	Hspa2	opening	2
mat_with_diff_peaks	Htra1	closing	0
mat_with_diff_peaks	Htra1	opening	1
mat_with_diff_peaks	Id4	closing	0
mat_with_diff_peaks	Id4	opening	1
mat_with_diff_peaks	Ifi27	closing	0
mat_with_diff_peaks	Ifi27	opening	1
mat_with_diff_peaks	Igsf11	closing	0
mat_with_diff_peaks	Igsf11	opening	16
mat_with_diff_peaks	Il33	closing	0
mat_with_diff_peaks	Il33	opening	4
mat_with_diff_peaks	Kalrn	closing	0
mat_with_diff_peaks	Kalrn	opening	3
mat_with_diff_peaks	Kcna2	closing	0
mat_with_diff_peaks	Kcna2	opening	3
mat_with_diff_peaks	Kcnk1	closing	0
mat_with_diff_peaks	Kcnk1	opening	6
mat_with_diff_peaks	Kcnn2	closing	0
mat_with_diff_peaks	Kcnn2	opening	9
mat_with_diff_peaks	Kirrel2	closing	0
mat_with_diff_peaks	Kirrel2	opening	3
mat_with_diff_peaks	Lap3	closing	0
mat_with_diff_peaks	Lap3	opening	3
mat_with_diff_peaks	Ldhb	closing	1
mat_with_diff_peaks	Ldhb	opening	0
mat_with_diff_peaks	Leng8	closing	1
mat_with_diff_peaks	Leng8	opening	1
mat_with_diff_peaks	Lgi4	closing	0
mat_with_diff_peaks	Lgi4	opening	1
mat_with_diff_peaks	Lgr4	closing	0
mat_with_diff_peaks	Lgr4	opening	10
mat_with_diff_peaks	Lix1	closing	0
mat_with_diff_peaks	Lix1	opening	3
mat_with_diff_peaks	Lsamp	closing	1
mat_with_diff_peaks	Lsamp	opening	13
mat_with_diff_peaks	Luzp2	closing	0
mat_with_diff_peaks	Luzp2	opening	6
mat_with_diff_peaks	Lypd6	closing	0
mat_with_diff_peaks	Lypd6	opening	7
mat_with_diff_peaks	Lysmd2	closing	0
mat_with_diff_peaks	Lysmd2	opening	2
mat_with_diff_peaks	Macf1	closing	0
mat_with_diff_peaks	Macf1	opening	1
mat_with_diff_peaks	Malat1	closing	0
mat_with_diff_peaks	Malat1	opening	1
mat_with_diff_peaks	Maob	closing	0
mat_with_diff_peaks	Maob	opening	1
mat_with_diff_peaks	Mast4	closing	4
mat_with_diff_peaks	Mast4	opening	0
mat_with_diff_peaks	Mbp	closing	0
mat_with_diff_peaks	Mbp	opening	4
mat_with_diff_peaks	Mcur1	closing	0
mat_with_diff_peaks	Mcur1	opening	3
mat_with_diff_peaks	Mertk	closing	0
mat_with_diff_peaks	Mertk	opening	3
mat_with_diff_peaks	Mfap3l	closing	0
mat_with_diff_peaks	Mfap3l	opening	4
mat_with_diff_peaks	Mfn1	closing	0
mat_with_diff_peaks	Mfn1	opening	1
mat_with_diff_peaks	Mgll	closing	0
mat_with_diff_peaks	Mgll	opening	4
mat_with_diff_peaks	Mink1	closing	0
mat_with_diff_peaks	Mink1	opening	1
mat_with_diff_peaks	Mir124-2hg	closing	0
mat_with_diff_peaks	Mir124-2hg	opening	3
mat_with_diff_peaks	Mmgt2	closing	0
mat_with_diff_peaks	Mmgt2	opening	2
mat_with_diff_peaks	Mt1	closing	0
mat_with_diff_peaks	Mt1	opening	5
mat_with_diff_peaks	Mt2	closing	0
mat_with_diff_peaks	Mt2	opening	2
mat_with_diff_peaks	Mttp	closing	0
mat_with_diff_peaks	Mttp	opening	1
mat_with_diff_peaks	Nat8	closing	0
mat_with_diff_peaks	Nat8	opening	2
mat_with_diff_peaks	Ndp	closing	0
mat_with_diff_peaks	Ndp	opening	2
mat_with_diff_peaks	Ndrg2	closing	0
mat_with_diff_peaks	Ndrg2	opening	1
mat_with_diff_peaks	Neat1	closing	0
mat_with_diff_peaks	Neat1	opening	1
mat_with_diff_peaks	Negr1	closing	0
mat_with_diff_peaks	Negr1	opening	7
mat_with_diff_peaks	Ngef	closing	0
mat_with_diff_peaks	Ngef	opening	4
mat_with_diff_peaks	Nphp3	closing	0
mat_with_diff_peaks	Nphp3	opening	2
mat_with_diff_peaks	Nr1d2	closing	0
mat_with_diff_peaks	Nr1d2	opening	5
mat_with_diff_peaks	Ntrk2	closing	0
mat_with_diff_peaks	Ntrk2	opening	6
mat_with_diff_peaks	Ntsr2	closing	0
mat_with_diff_peaks	Ntsr2	opening	3
mat_with_diff_peaks	Nupr1	closing	0
mat_with_diff_peaks	Nupr1	opening	1
mat_with_diff_peaks	Omg	closing	0
mat_with_diff_peaks	Omg	opening	3
mat_with_diff_peaks	Osbpl1a	closing	0
mat_with_diff_peaks	Osbpl1a	opening	2
mat_with_diff_peaks	P4ha1	closing	1
mat_with_diff_peaks	P4ha1	opening	0
mat_with_diff_peaks	Paqr7	closing	2
mat_with_diff_peaks	Paqr7	opening	2
mat_with_diff_peaks	Pcdh9	closing	0
mat_with_diff_peaks	Pcdh9	opening	9
mat_with_diff_peaks	Pde8b	closing	1
mat_with_diff_peaks	Pde8b	opening	6
mat_with_diff_peaks	Pdk2	closing	0
mat_with_diff_peaks	Pdk2	opening	1
mat_with_diff_peaks	Pdzph1	closing	0
mat_with_diff_peaks	Pdzph1	opening	2
mat_with_diff_peaks	Pfkfb4	closing	1
mat_with_diff_peaks	Pfkfb4	opening	1
mat_with_diff_peaks	Pfkm	closing	1
mat_with_diff_peaks	Pfkm	opening	0
mat_with_diff_peaks	Pfkp	closing	1
mat_with_diff_peaks	Pfkp	opening	2
mat_with_diff_peaks	Phactr3	closing	0
mat_with_diff_peaks	Phactr3	opening	16
mat_with_diff_peaks	Phkg1	closing	0
mat_with_diff_peaks	Phkg1	opening	1
mat_with_diff_peaks	Phlpp1	closing	1
mat_with_diff_peaks	Phlpp1	opening	2
mat_with_diff_peaks	Pik3ip1	closing	0
mat_with_diff_peaks	Pik3ip1	opening	1
mat_with_diff_peaks	Pitpnc1	closing	1
mat_with_diff_peaks	Pitpnc1	opening	4
mat_with_diff_peaks	Pla2g7	closing	0
mat_with_diff_peaks	Pla2g7	opening	2
mat_with_diff_peaks	Plp1	closing	0
mat_with_diff_peaks	Plp1	opening	3
mat_with_diff_peaks	Plpp3	closing	1
mat_with_diff_peaks	Plpp3	opening	3
mat_with_diff_peaks	Pmp22	closing	0
mat_with_diff_peaks	Pmp22	opening	5
mat_with_diff_peaks	Por	closing	0
mat_with_diff_peaks	Por	opening	1
mat_with_diff_peaks	Ppp1r1b	closing	0
mat_with_diff_peaks	Ppp1r1b	opening	3
mat_with_diff_peaks	Ppp1r3g	closing	1
mat_with_diff_peaks	Ppp1r3g	opening	1
mat_with_diff_peaks	Ppp2r3a	closing	0
mat_with_diff_peaks	Ppp2r3a	opening	1
mat_with_diff_peaks	Prdx6	closing	0
mat_with_diff_peaks	Prdx6	opening	2
mat_with_diff_peaks	Prex2	closing	0
mat_with_diff_peaks	Prex2	opening	3
mat_with_diff_peaks	Prnp	closing	0
mat_with_diff_peaks	Prnp	opening	5
mat_with_diff_peaks	Prodh	closing	0
mat_with_diff_peaks	Prodh	opening	2
mat_with_diff_peaks	Pygm	closing	0
mat_with_diff_peaks	Pygm	opening	2
mat_with_diff_peaks	Rarres2	closing	0
mat_with_diff_peaks	Rarres2	opening	1
mat_with_diff_peaks	Rcan2	closing	0
mat_with_diff_peaks	Rcan2	opening	3
mat_with_diff_peaks	Rgs20	closing	0
mat_with_diff_peaks	Rgs20	opening	2
mat_with_diff_peaks	Rida	closing	0
mat_with_diff_peaks	Rida	opening	1
mat_with_diff_peaks	Rnd2	closing	0
mat_with_diff_peaks	Rnd2	opening	2
mat_with_diff_peaks	Rnf13	closing	0
mat_with_diff_peaks	Rnf13	opening	1
mat_with_diff_peaks	Rora	closing	0
mat_with_diff_peaks	Rora	opening	3
mat_with_diff_peaks	Rorb	closing	1
mat_with_diff_peaks	Rorb	opening	2
mat_with_diff_peaks	Rpe65	closing	0
mat_with_diff_peaks	Rpe65	opening	1
mat_with_diff_peaks	S100b	closing	0
mat_with_diff_peaks	S100b	opening	3
mat_with_diff_peaks	S1pr1	closing	1
mat_with_diff_peaks	S1pr1	opening	9
mat_with_diff_peaks	Scara3	closing	0
mat_with_diff_peaks	Scara3	opening	2
mat_with_diff_peaks	Scg3	closing	0
mat_with_diff_peaks	Scg3	opening	2
mat_with_diff_peaks	Sdc4	closing	0
mat_with_diff_peaks	Sdc4	opening	2
mat_with_diff_peaks	Sec14l2	closing	0
mat_with_diff_peaks	Sec14l2	opening	1
mat_with_diff_peaks	Serpinb1a	closing	0
mat_with_diff_peaks	Serpinb1a	opening	3
mat_with_diff_peaks	Sgip1	closing	1
mat_with_diff_peaks	Sgip1	opening	0
mat_with_diff_peaks	Shisa4	closing	0
mat_with_diff_peaks	Shisa4	opening	3
mat_with_diff_peaks	Sik3	closing	2
mat_with_diff_peaks	Sik3	opening	7
mat_with_diff_peaks	Sirpa	closing	1
mat_with_diff_peaks	Sirpa	opening	1
mat_with_diff_peaks	Sirt2	closing	0
mat_with_diff_peaks	Sirt2	opening	1
mat_with_diff_peaks	Slc1a2	closing	0
mat_with_diff_peaks	Slc1a2	opening	15
mat_with_diff_peaks	Slc20a1	closing	1
mat_with_diff_peaks	Slc20a1	opening	4
mat_with_diff_peaks	Slc25a33	closing	2
mat_with_diff_peaks	Slc25a33	opening	2
mat_with_diff_peaks	Slc27a1	closing	1
mat_with_diff_peaks	Slc27a1	opening	0
mat_with_diff_peaks	Slc39a12	closing	1
mat_with_diff_peaks	Slc39a12	opening	1
mat_with_diff_peaks	Slc41a1	closing	0
mat_with_diff_peaks	Slc41a1	opening	1
mat_with_diff_peaks	Slc48a1	closing	2
mat_with_diff_peaks	Slc48a1	opening	2
mat_with_diff_peaks	Slc6a1	closing	3
mat_with_diff_peaks	Slc6a1	opening	16
mat_with_diff_peaks	Slc7a10	closing	0
mat_with_diff_peaks	Slc7a10	opening	3
mat_with_diff_peaks	Smim3	closing	0
mat_with_diff_peaks	Smim3	opening	3
mat_with_diff_peaks	Smpd1	closing	0
mat_with_diff_peaks	Smpd1	opening	1
mat_with_diff_peaks	Snhg20	closing	2
mat_with_diff_peaks	Snhg20	opening	1
mat_with_diff_peaks	Snx32	closing	0
mat_with_diff_peaks	Snx32	opening	1
mat_with_diff_peaks	Soga3	closing	0
mat_with_diff_peaks	Soga3	opening	1
mat_with_diff_peaks	Sorl1	closing	0
mat_with_diff_peaks	Sorl1	opening	4
mat_with_diff_peaks	Sqstm1	closing	0
mat_with_diff_peaks	Sqstm1	opening	1
mat_with_diff_peaks	St3gal4	closing	0
mat_with_diff_peaks	St3gal4	opening	2
mat_with_diff_peaks	Stxbp3	closing	0
mat_with_diff_peaks	Stxbp3	opening	2
mat_with_diff_peaks	Syne1	closing	3
mat_with_diff_peaks	Syne1	opening	6
mat_with_diff_peaks	Tagln3	closing	0
mat_with_diff_peaks	Tagln3	opening	2
mat_with_diff_peaks	Timp4	closing	2
mat_with_diff_peaks	Timp4	opening	1
mat_with_diff_peaks	Tlcd1	closing	0
mat_with_diff_peaks	Tlcd1	opening	1
mat_with_diff_peaks	Tle4	closing	1
mat_with_diff_peaks	Tle4	opening	8
mat_with_diff_peaks	Tlr3	closing	0
mat_with_diff_peaks	Tlr3	opening	1
mat_with_diff_peaks	Tm7sf3	closing	1
mat_with_diff_peaks	Tm7sf3	opening	0
mat_with_diff_peaks	Tmcc1	closing	3
mat_with_diff_peaks	Tmcc1	opening	4
mat_with_diff_peaks	Tmem176a	closing	1
mat_with_diff_peaks	Tmem176a	opening	0
mat_with_diff_peaks	Tmem47	closing	0
mat_with_diff_peaks	Tmem47	opening	1
mat_with_diff_peaks	Tnik	closing	1
mat_with_diff_peaks	Tnik	opening	9
mat_with_diff_peaks	Tppp3	closing	0
mat_with_diff_peaks	Tppp3	opening	1
mat_with_diff_peaks	Trpm3	closing	0
mat_with_diff_peaks	Trpm3	opening	12
mat_with_diff_peaks	Tspan15	closing	0
mat_with_diff_peaks	Tspan15	opening	2
mat_with_diff_peaks	Ugp2	closing	0
mat_with_diff_peaks	Ugp2	opening	2
mat_with_diff_peaks	Usp53	closing	0
mat_with_diff_peaks	Usp53	opening	3
mat_with_diff_peaks	Usp54	closing	0
mat_with_diff_peaks	Usp54	opening	2
mat_with_diff_peaks	Vegfa	closing	0
mat_with_diff_peaks	Vegfa	opening	5
mat_with_diff_peaks	Vmp1	closing	0
mat_with_diff_peaks	Vmp1	opening	1
mat_with_diff_peaks	Wasf3	closing	0
mat_with_diff_peaks	Wasf3	opening	4
mat_with_diff_peaks	Washc2	closing	0
mat_with_diff_peaks	Washc2	opening	2
mat_with_diff_peaks	Wls	closing	0
mat_with_diff_peaks	Wls	opening	1
mat_with_diff_peaks	Wnk2	closing	0
mat_with_diff_peaks	Wnk2	opening	1
mat_with_diff_peaks	Wscd1	closing	1
mat_with_diff_peaks	Wscd1	opening	7

## Sheet: Fig. 4e
Source data for Figure 4e: chromatin regions per mature gene lacking chromatin accessibility in vitro vs mature astrocytes in vivo
Statistical analysis Summary
	Pairwise comparisons using Wilcoxon rank sum test with continuity correction
	data: pl_tab$N_mat_open_BMP_closed and pl_tab$group
	mature_genes_high
	mature_genes_low 5.8e-10
Number of chromatin regions per mature gene lacking chromatin accessibility in vitro vs mature astrocytes in vivo
gene	N_mat_open_BMP_closed	group
2900052N01Rik	11	mature_genes_low
4930488L21Rik	22	mature_genes_low
4933431E20Rik	3	mature_genes_low
Abcb9	2	mature_genes_low
Abhd14b	7	mature_genes_low
Abhd3	0	mature_genes_low
Abr	4	mature_genes_low
Acat3	0	mature_genes_low
Acsbg1	1	mature_genes_low
Acsl3	2	mature_genes_low
Acsl6	2	mature_genes_low
Add3	9	mature_genes_low
Adk	4	mature_genes_low
Adora2b	4	mature_genes_low
Agpat5	2	mature_genes_low
Ahcyl1	4	mature_genes_low
AI413582	6	mature_genes_low
Aig1	2	mature_genes_low
Aldoc	2	mature_genes_low
Aplp1	2	mature_genes_low
Apoe	2	mature_genes_low
Appl2	2	mature_genes_low
Arhgap5	0	mature_genes_low
Arhgef19	2	mature_genes_low
Atp1a2	4	mature_genes_low
Bicd1	0	mature_genes_low
Btbd17	5	mature_genes_low
Cadm1	9	mature_genes_low
Cadm2	8	mature_genes_low
Camk2n1	7	mature_genes_low
Car2	2	mature_genes_low
Caskin1	2	mature_genes_low
Cbr3	0	mature_genes_low
Cgrrf1	0	mature_genes_low
Chil1	1	mature_genes_low
Chst1	5	mature_genes_low
Chst10	5	mature_genes_low
Cideb	0	mature_genes_low
Clasp2	2	mature_genes_low
Cldn10	4	mature_genes_low
Clmn	16	mature_genes_low
Clu	1	mature_genes_low
Cmtm5	1	mature_genes_low
Cnp	5	mature_genes_low
Cntfr	10	mature_genes_low
Cpeb4	8	mature_genes_low
Crlf3	0	mature_genes_low
Cry2	2	mature_genes_low
Csrp1	4	mature_genes_low
Ctbs	0	mature_genes_low
Ctsf	0	mature_genes_low
Cxcl14	11	mature_genes_low
Cyp2d22	1	mature_genes_low
Cyp2j6	1	mature_genes_low
Cyp2j9	2	mature_genes_low
Cyp4f14	1	mature_genes_low
Cyp4f15	2	mature_genes_low
Cyp7b1	1	mature_genes_low
Daam2	6	mature_genes_low
Dbx2	5	mature_genes_low
Ddhd1	3	mature_genes_low
Dhrs3	8	mature_genes_low
Dhrs7	2	mature_genes_low
Efemp1	1	mature_genes_low
Elmo2	4	mature_genes_low
Enho	5	mature_genes_low
Entpd2	0	mature_genes_low
Ephx2	1	mature_genes_low
Eps8	5	mature_genes_low
Eva1a	4	mature_genes_low
F3	2	mature_genes_low
Fah	2	mature_genes_low
Fam107a	7	mature_genes_low
Fam13c	8	mature_genes_low
Fezf2	3	mature_genes_low
Fgfr3	4	mature_genes_low
Fjx1	3	mature_genes_low
Fxyd1	1	mature_genes_low
Fzd2	1	mature_genes_low
G0s2	5	mature_genes_low
Gabrb1	6	mature_genes_low
Gabrg1	0	mature_genes_low
Gdf10	6	mature_genes_low
Gja1	12	mature_genes_low
Gjb6	3	mature_genes_low
Gk	1	mature_genes_low
Gldc	3	mature_genes_low
Glrb	2	mature_genes_low
Glul	12	mature_genes_low
Gm2115	1	mature_genes_low
Gnao1	24	mature_genes_low
Gpc5	5	mature_genes_low
Gpld1	1	mature_genes_low
Gpm6a	1	mature_genes_low
Gpr146	2	mature_genes_low
Gpr37	8	mature_genes_low
Gpr37l1	3	mature_genes_low
Gramd3	12	mature_genes_low
Gria2	5	mature_genes_low
Grin2c	6	mature_genes_low
Gstm5	3	mature_genes_low
Hapln1	7	mature_genes_low
Hivep3	10	mature_genes_low
Hopx	1	mature_genes_low
Hsd11b1	3	mature_genes_low
Hsd17b11	0	mature_genes_low
Htra1	3	mature_genes_low
Il18	0	mature_genes_low
Il33	3	mature_genes_low
Kalrn	4	mature_genes_low
Kcna2	4	mature_genes_low
Kcnk1	6	mature_genes_low
Kcnn2	10	mature_genes_low
Kirrel2	2	mature_genes_low
Lap3	2	mature_genes_low
Lcat	0	mature_genes_low
Lgi4	1	mature_genes_low
Lgr4	7	mature_genes_low
Lix1	4	mature_genes_low
Lmcd1	0	mature_genes_low
Luzp2	6	mature_genes_low
Lypd6	11	mature_genes_low
Maob	2	mature_genes_low
Mast4	5	mature_genes_low
Mbp	3	mature_genes_low
Mcur1	3	mature_genes_low
Mertk	5	mature_genes_low
Mgll	5	mature_genes_low
Mir124-2hg	2	mature_genes_low
Naaa	1	mature_genes_low
Nat8	2	mature_genes_low
Nat8f1	0	mature_genes_low
Ndp	3	mature_genes_low
Ndrg2	2	mature_genes_low
Negr1	5	mature_genes_low
Ngef	7	mature_genes_low
Nkain4	1	mature_genes_low
Nr1d1	4	mature_genes_low
Ntsr2	1	mature_genes_low
Nupr1	1	mature_genes_low
Oaf	1	mature_genes_low
Omg	1	mature_genes_low
P4ha1	3	mature_genes_low
Paqr7	6	mature_genes_low
Pcdh9	14	mature_genes_low
Pde8b	12	mature_genes_low
Pdzph1	3	mature_genes_low
Per3	0	mature_genes_low
Pfkfb4	0	mature_genes_low
Pfkp	2	mature_genes_low
Pgm1	0	mature_genes_low
Phactr3	19	mature_genes_low
Phkg1	1	mature_genes_low
Phyh	1	mature_genes_low
Pla2g7	2	mature_genes_low
Plpp3	9	mature_genes_low
Pmp22	9	mature_genes_low
Por	0	mature_genes_low
Ppp1r1b	2	mature_genes_low
Ppp1r3g	4	mature_genes_low
Prex2	5	mature_genes_low
Prodh	2	mature_genes_low
Pttg1	0	mature_genes_low
Rarres2	1	mature_genes_low
Rcan2	2	mature_genes_low
Rgs20	1	mature_genes_low
Rnd2	2	mature_genes_low
Rorb	2	mature_genes_low
Rpe65	1	mature_genes_low
S100b	2	mature_genes_low
S1pr1	19	mature_genes_low
Sat1	1	mature_genes_low
Scara3	3	mature_genes_low
Scg3	3	mature_genes_low
Sec14l2	1	mature_genes_low
Selenbp1	1	mature_genes_low
Sgip1	6	mature_genes_low
Slc1a2	18	mature_genes_low
Slc20a1	2	mature_genes_low
Slc25a33	5	mature_genes_low
Slc27a1	1	mature_genes_low
Slc48a1	3	mature_genes_low
Slc6a1	26	mature_genes_low
Slc7a10	4	mature_genes_low
Slitrk2	2	mature_genes_low
Smim3	2	mature_genes_low
Smpd2	1	mature_genes_low
Sod3	2	mature_genes_low
St3gal4	5	mature_genes_low
Syne1	10	mature_genes_low
Syngr1	0	mature_genes_low
Tagln3	2	mature_genes_low
Tef	0	mature_genes_low
Timp4	0	mature_genes_low
Tlcd1	1	mature_genes_low
Tlr3	0	mature_genes_low
Tm7sf3	0	mature_genes_low
Tmbim1	2	mature_genes_low
Tmcc1	7	mature_genes_low
Tmem14a	0	mature_genes_low
Tnfsf12	0	mature_genes_low
Tnik	10	mature_genes_low
Tprkb	0	mature_genes_low
Trpm3	14	mature_genes_low
Tuba4a	0	mature_genes_low
Upp1	1	mature_genes_low
Usp54	4	mature_genes_low
Vegfa	9	mature_genes_low
Wasf3	4	mature_genes_low
Washc2	2	mature_genes_low
Wscd1	10	mature_genes_low
1190005I06Rik	4	mature_genes_high
3110056K07Rik	0	mature_genes_high
4632427E13Rik	2	mature_genes_high
4930402H24Rik	0	mature_genes_high
Abcc5	1	mature_genes_high
Agl	1	mature_genes_high
Aifm3	3	mature_genes_high
Aldh1a1	2	mature_genes_high
Aldh2	1	mature_genes_high
Ank2	5	mature_genes_high
Ankrd29	5	mature_genes_high
Ass1	0	mature_genes_high
Atp1b2	0	mature_genes_high
B4gat1	0	mature_genes_high
Ccdc190	1	mature_genes_high
Chchd10	1	mature_genes_high
Chpt1	0	mature_genes_high
Chst2	7	mature_genes_high
Col11a2	1	mature_genes_high
Cryab	0	mature_genes_high
Ctsa	0	mature_genes_high
Ctsd	1	mature_genes_high
Ctso	2	mature_genes_high
Cyp4f13	0	mature_genes_high
Cystm1	2	mature_genes_high
Dbndd2	0	mature_genes_high
Dbp	1	mature_genes_high
Derl1	7	mature_genes_high
Dnajb9	1	mature_genes_high
Dpm1	0	mature_genes_high
Dst	3	mature_genes_high
Dtna	12	mature_genes_high
Efcab14	0	mature_genes_high
Emc9	0	mature_genes_high
Enpp5	3	mature_genes_high
Ephx1	0	mature_genes_high
Eps15	2	mature_genes_high
Ezr	3	mature_genes_high
Fahd2a	0	mature_genes_high
Fam184a	3	mature_genes_high
Fam20a	4	mature_genes_high
Fam228b	0	mature_genes_high
Fbxo2	2	mature_genes_high
Fbxo44	0	mature_genes_high
Fgf1	3	mature_genes_high
Fmn2	3	mature_genes_high
Fnbp1	1	mature_genes_high
Fuca2	0	mature_genes_high
Fuom	0	mature_genes_high
Gaa	3	mature_genes_high
Gas6	0	mature_genes_high
Gpam	7	mature_genes_high
Gpr162	0	mature_genes_high
Gprc5b	11	mature_genes_high
Grina	0	mature_genes_high
Gstm1	0	mature_genes_high
H2-K1	0	mature_genes_high
Hacd2	0	mature_genes_high
Hepacam	0	mature_genes_high
Hexb	0	mature_genes_high
Hlf	5	mature_genes_high
Hspa2	1	mature_genes_high
Id4	2	mature_genes_high
Ifi27	0	mature_genes_high
Igsf11	17	mature_genes_high
Itm2c	1	mature_genes_high
Izumo4	0	mature_genes_high
Laptm4b	0	mature_genes_high
Ldhb	3	mature_genes_high
Leng8	1	mature_genes_high
Lsamp	25	mature_genes_high
Lysmd2	2	mature_genes_high
Macf1	1	mature_genes_high
Malat1	2	mature_genes_high
Mfap3l	4	mature_genes_high
Mfn1	1	mature_genes_high
Mink1	1	mature_genes_high
Mmgt2	1	mature_genes_high
Mt1	4	mature_genes_high
Mt2	2	mature_genes_high
Mttp	3	mature_genes_high
Neat1	2	mature_genes_high
Npc1	0	mature_genes_high
Nphp3	1	mature_genes_high
Nptn	0	mature_genes_high
Nr1d2	1	mature_genes_high
Ntrk2	6	mature_genes_high
Ogt	0	mature_genes_high
Osbpl1a	3	mature_genes_high
Pcsk1n	0	mature_genes_high
Pdk2	0	mature_genes_high
Pfkm	1	mature_genes_high
Phlpp1	8	mature_genes_high
Pik3ip1	2	mature_genes_high
Pitpnc1	7	mature_genes_high
Plcd4	0	mature_genes_high
Plp1	2	mature_genes_high
Pnpla2	0	mature_genes_high
Porcn	0	mature_genes_high
Ppp2r3a	1	mature_genes_high
Prdx6	0	mature_genes_high
Prnp	5	mature_genes_high
Pygm	2	mature_genes_high
Rida	0	mature_genes_high
Rnf13	1	mature_genes_high
Rnpc3	0	mature_genes_high
Rora	2	mature_genes_high
Rsrp1	0	mature_genes_high
S100a1	0	mature_genes_high
Sdc4	0	mature_genes_high
Sdsl	0	mature_genes_high
Serinc1	0	mature_genes_high
Serpinb1a	0	mature_genes_high
Shisa4	2	mature_genes_high
Sik3	6	mature_genes_high
Sirpa	2	mature_genes_high
Sirt2	1	mature_genes_high
Slc35f6	0	mature_genes_high
Slc39a12	0	mature_genes_high
Slc41a1	1	mature_genes_high
Smpd1	3	mature_genes_high
Snhg20	0	mature_genes_high
Snx14	0	mature_genes_high
Snx32	0	mature_genes_high
Soat1	0	mature_genes_high
Soga3	1	mature_genes_high
Sorl1	12	mature_genes_high
Sqstm1	2	mature_genes_high
Stxbp3	2	mature_genes_high
Tex264	0	mature_genes_high
Thrsp	2	mature_genes_high
Tle4	10	mature_genes_high
Tmem176a	0	mature_genes_high
Tmem47	1	mature_genes_high
Tpp1	0	mature_genes_high
Tppp3	2	mature_genes_high
Tspan15	0	mature_genes_high
Ttc14	0	mature_genes_high
Ugp2	2	mature_genes_high
Usp53	1	mature_genes_high
Vmp1	2	mature_genes_high
Wls	0	mature_genes_high
Wnk2	1	mature_genes_high

## Sheet: Fig. 5b,d
Source data for Figure 5: Functional consequences of transcription factor expression in vitro
Fig. 5b: quantification of glutamine synthetase (GS) expression and transgene expression (Tg; staining for GFP or V5)
										mean/SD for each biological replicate
										fraction Tg+	fraction Tg+	fraction GS+ of Tg+	fraction GS+ of Tg+
group	biol. Repl.	techn. Repl.	N_cells total	Tg-, GS-	Tg-, GS+	Tg+, GS-	Tg+, GS+	fraction Tg+	fraction GS+ of Tg+	mean	SD	mean	SD
Control	X6_EGFP	X6_EGFP_1	776	490	9	271	6	0.356959	0.0216606	0.356957	2.39165e-06	0.0304382	0.0124133
Control	X6_EGFP	X6_EGFP_2	1143	732	3	392	16	0.356955	0.0392157
Fezf2	X6_Fezf2	X6_Fezf2_1	1102	538	220	50	294	0.31216	0.854651	0.324581	0.0175665	0.86828	0.0192746
Fezf2	X6_Fezf2	X6_Fezf2_2	1181	549	234	47	351	0.337003	0.88191
Lhx2	X6_Lhx2	X6_Lhx2_1	1139	735	25	359	20	0.332748	0.0527704	0.353225	0.0289591	0.0715241	0.0265217
Lhx2	X6_Lhx2	X6_Lhx2_2	1156	703	21	393	39	0.373702	0.0902778
Rorb	X6_Rorb	X6_Rorb_1	768	417	47	103	201	0.395833	0.661184	0.343768	0.0736318	0.556399	0.148189
Rorb	X6_Rorb	X6_Rorb_2	1169	765	63	187	154	0.291702	0.451613
Control	X8_EGFP	X8_EGFP_1	1202	654	28	473	47	0.432612	0.0903846	0.472494	0.0564016	0.0826319	0.010964
Control	X8_EGFP	X8_EGFP_2	808	382	12	383	31	0.512376	0.0748792
Fezf2	X8_Fezf2	X8_Fezf2_1	1180	508	191	37	444	0.407627	0.923077	0.375976	0.0447612	0.905859	0.0243496
Fezf2	X8_Fezf2	X8_Fezf2_2	1304	589	266	50	399	0.344325	0.888641
Lhx2	X8_Lhx2	X8_Lhx2_1	1221	685	53	441	42	0.395577	0.0869565	0.386313	0.0131014	0.073499	0.0190319
Lhx2	X8_Lhx2	X8_Lhx2_2	1281	754	44	454	29	0.377049	0.0600414
Rorb	X8_Rorb	X8_Rorb_1	1011	399	134	142	336	0.472799	0.702929	0.443618	0.0412688	0.737961	0.0495436
Rorb	X8_Rorb	X8_Rorb_2	1233	549	173	116	395	0.414436	0.772994
Control	X9_EGFP	X9_EGFP_1	623	332	6	267	18	0.457464	0.0631579	0.429467	0.0395932	0.0663775	0.00455318
Control	X9_EGFP	X9_EGFP_2	680	393	14	254	19	0.401471	0.0695971
Fezf2	X9_Fezf2	X9_Fezf2_1	883	429	116	64	274	0.382786	0.810651	0.34857	0.0483891	0.761929	0.0689028
Fezf2	X9_Fezf2	X9_Fezf2_2	843	415	163	76	189	0.314353	0.713208
Lhx2	X9_Lhx2	X9_Lhx2_1	899	563	22	311	3	0.349277	0.00955414	0.390268	0.0579701	0.0249113	0.0217183
Lhx2	X9_Lhx2	X9_Lhx2_2	691	372	21	286	12	0.431259	0.0402685
Rorb	X9_Rorb	X9_Rorb_1	639	338	25	118	158	0.431925	0.572464	0.394581	0.0528118	0.587347	0.0210482
Rorb	X9_Rorb	X9_Rorb_2	753	435	49	107	162	0.357238	0.60223
Summary Fraction GS+ of Tg+ cells
	EGFP	Rorb	Lhx2	Fezf2
X6_EGFP	0.0304382	0.556399	0.0715241	0.86828
X8_EGFP	0.0826319	0.737961	0.073499	0.905859
X9_EGFP	0.0663775	0.587347	0.0249113	0.761929
Fig. 5d: quantification of calcium responses
% responding summary					% oscillating summary
	Control	Rorb	Fezf2			Control	Rorb	Fezf2
Repl 1	69.0409	73.9242	79.6877		Repl 1	5.37143	8.44067	21.0824
Repl 2	52.4752	68.6914	91.8352		Repl 2	11.2798	4.62963	39.361
Repl 3	67.1478	76.6663	87.6943		Repl 3	1.69218	4.08056	14.458
Raw data (individual analyses of individual wells)
							mean % response	mean % oscillating	mean % response	mean % oscillating
Biol. Repl.	Analysis by Researcher	Cells analysed/well	Cells responding	Cells oscillating	% response	% oscillating	by researcher	by researcher	mean of both researchers	mean of both researchers
Control repl 1	JJA	35	29	3	82.8571	8.57143	81.7736	6.30952	69.0409	5.37698
	JJA	30	25	5	83.3333	16.6667
	JJA	34	29	0	85.2941	0
	JJA	41	31	0	75.6098	0
	NM	31	10	0	32.2581	0	56.3082	4.44444
	NM	30	26	4	86.6667	13.3333
	NM	34	17	0	50	0
Control repl 2	JJA	30	8	2	26.6667	6.66667	18.4241	4.30556	52.4752	11.2798
	JJA	32	3	2	9.375	6.25
	JJA	26	5	0	19.2308	0
	NM	19	10	1	52.6316	5.26316	86.5263	18.254
	NM	25	23	8	92	32
	NM	25	22	5	88	20
	NM	33	33	10	100	30.303
	NM	27	27	1	100	3.7037
Control repl 3	JJA	45	10	0	22.2222	0	59.4544	3.38435	67.1478	1.69218
	JJA	40	23	0	57.5	0
	JJA	49	35	5	71.4286	10.2041
	JJA	30	26	1	86.6667	3.33333
	NM	30	17	0	56.6667	0	74.8413	0
	NM	28	28	0	100	0
	NM	28	19	0	67.8571	0
Fezf2 repl 1	JJA	24	21	4	87.5	16.6667	72.4134	14.9829	79.6877	21.0824
	JJA	26	20	4	76.9231	15.3846
	JJA	28	17	6	60.7143	21.4286
	JJA	31	20	2	64.5161	6.45161
	NM	31	27	10	87.0968	32.2581	86.962	27.1819
	NM	39	36	12	92.3077	30.7692
	NM	27	22	5	81.4815	18.5185
Fezf2 repl 2	JJA	22	20	6	90.9091	27.2727	90.8586	31.8687	91.8352	39.361
	JJA	20	18	7	90	35
	JJA	24	22	8	91.6667	33.3333
	NM	31	30	22	96.7742	70.9677	92.8119	46.8534
	NM	29	25	7	86.2069	24.1379
	NM	22	21	10	95.4545	45.4545
Fezf2 repl 3	JJA	27	10	0	37.037	0	78.5433	9.67165	87.6943	14.458
	JJA	29	27	5	93.1034	17.2414
	JJA	33	29	2	87.8788	6.06061
	JJA	26	25	4	96.1538	15.3846
	NM	31	28	8	90.3226	25.8065	96.8454	19.2443
	NM	34	33	6	97.0588	17.6471
	NM	21	21	2	100	9.52381
	NM	25	25	6	100	24
Rorb repl 1	JJA	41	24	4	58.5366	9.7561	57.5239	8.78101	73.9242	8.44067
	JJA	38	18	4	47.3684	10.5263
	JJA	33	22	2	66.6667	6.06061
	NM	38	38	4	100	10.5263	90.3245	8.10033
	NM	26	20	0	76.9231	0
	NM	32	29	5	90.625	15.625
	NM	32	30	2	93.75	6.25
Rorb repl 2	JJA	27	10	0	37.037	0	62.3457	0	68.6914	4.62963
	JJA	38	28	0	73.6842	0
	JJA	38	29	0	76.3158	0
	NM	18	11	3	61.1111	16.6667	75.037	9.25926
	NM	18	18	2	100	11.1111
	NM	25	16	0	64	0
Rorb repl 3	JJA	38	37	0	97.3684	0	64.5448	1.35135	76.6663	4.08056
	JJA	24	12	0	50	0
	JJA	37	36	1	97.2973	2.7027
	JJA	37	5	1	13.5135	2.7027
	NM	22	21	0	95.4545	0	88.7879	6.80976
	NM	27	27	4	100	14.8148
	NM	30	22	1	73.3333	3.33333
	NM	22	19	2	86.3636	9.09091

## Sheet: Suppl. Fig. 2b
Source data for Supplementary Figure 2b: Expression of myelin genes in cortical vs striatal adult astrocyte preparations (from bulk/pseudobulk-RNA-Seq analysis)
normalised counts
	Cortex repl. 1	Cortex repl. 2	Cortex repl. 3	Striatum repl. 1	Striatum repl. 2	Striatum repl. 3
gene	mA5.pseudo	mA7.pseudo	mA10.pseudo	Ad_3.pseudo	Ad_4.pseudo	Ad_5.pseudo		mean str
Mbp	9816.52	19938.4	13583	41809.4	41886.7	37747.6		40481.2
Mog	2459.01	2419.98	1805.81	11258.2	9720.98	8653.87		9877.69
Opalin	1830.16	2145.66	1211.08	12405.1	8836.9	7508.47		9583.5
Plp1	47779.4	46615.2	34037	234083	147777	121529		167797
Sox10	516.089	472.589	350.658	1946.47	2627.45	2407.37		2327.1
expression relative to mean expression in striatal astrocytes (plotted in the Figure)
	Cortex repl. 1	Cortex repl. 2	Cortex repl. 3	Striatum repl. 1	Striatum repl. 2	Striatum repl. 3
gene	mA5.pseudo	mA7.pseudo	mA10.pseudo	Ad_3.pseudo	Ad_4.pseudo	Ad_5.pseudo
Mbp	0.242496	0.492534	0.335538	1.03281	1.03472	0.932472
Mog	0.248946	0.244995	0.182817	1.13976	0.984135	0.876103
Opalin	0.19097	0.223892	0.126372	1.29443	0.922096	0.783479
Plp1	0.284746	0.277808	0.202847	1.39504	0.880692	0.724266
Sox10	0.221774	0.203081	0.150685	0.836438	1.12907	1.0345

## Sheet: Suppl. Fig. 5a
Source data for Supplementary Figure 5a: opening and closing chromatin regions per gene (max 100 kb from TSS) for immature and mature genes with differential chromatin accessibility
Comparison opening vs closing peaks
	Quantile summary								Statistical analysis summary
	comparison	peak_reg	min	q1	median	q3	max		comparison	wilcox.test(N_peaks ~ peak_reg)$p.value
	immat_with_diff_peaks	closing	0	1	1	3	8		immat_with_diff_peaks	7.01298e-19
	immat_with_diff_peaks	opening	0	0	0	1	11		mat_with_diff_peaks	1.13945e-56
	mat_with_diff_peaks	closing	0	0	0	1	7
	mat_with_diff_peaks	opening	0	1	3	4	16
Comparison opening - closing peaks for immature vs mature genes
	Quantile summary								Statistical analysis summary
	comparison	peak_reg	min	q1	median	q3	max		wilcox.test(N_peaks ~ comparison)$p.value
	immat_with_diff_peaks	opening-closing	-8	-2	-1	0	8		3.49309e-50
	mat_with_diff_peaks	opening-closing	-4	1	2	4	16
Number of opening and closing chromatin regions per gene for immature and mature genes with differential chromatin accessibility
comparison	gene	peak_reg	N_peaks
immat_with_diff_peaks	1500009L16Rik	closing	4
immat_with_diff_peaks	1500009L16Rik	opening	2
immat_with_diff_peaks	6330403K07Rik	closing	1
immat_with_diff_peaks	6330403K07Rik	opening	1
immat_with_diff_peaks	Abracl	closing	1
immat_with_diff_peaks	Abracl	opening	0
immat_with_diff_peaks	Acot1	closing	1
immat_with_diff_peaks	Acot1	opening	0
immat_with_diff_peaks	Actl6a	closing	1
immat_with_diff_peaks	Actl6a	opening	1
immat_with_diff_peaks	Actr3	closing	0
immat_with_diff_peaks	Actr3	opening	2
immat_with_diff_peaks	Agrn	closing	1
immat_with_diff_peaks	Agrn	opening	0
immat_with_diff_peaks	AI506816	closing	1
immat_with_diff_peaks	AI506816	opening	0
immat_with_diff_peaks	Angptl4	closing	1
immat_with_diff_peaks	Angptl4	opening	0
immat_with_diff_peaks	Arl4a	closing	7
immat_with_diff_peaks	Arl4a	opening	0
immat_with_diff_peaks	Arpc3	closing	1
immat_with_diff_peaks	Arpc3	opening	0
immat_with_diff_peaks	Asf1b	closing	0
immat_with_diff_peaks	Asf1b	opening	4
immat_with_diff_peaks	Atad5	closing	0
immat_with_diff_peaks	Atad5	opening	1
immat_with_diff_peaks	Aurkb	closing	3
immat_with_diff_peaks	Aurkb	opening	1
immat_with_diff_peaks	Azin1	closing	2
immat_with_diff_peaks	Azin1	opening	0
immat_with_diff_peaks	Bard1	closing	1
immat_with_diff_peaks	Bard1	opening	0
immat_with_diff_peaks	Basp1	closing	3
immat_with_diff_peaks	Basp1	opening	0
immat_with_diff_peaks	Bex2	closing	1
immat_with_diff_peaks	Bex2	opening	0
immat_with_diff_peaks	Bex3	closing	1
immat_with_diff_peaks	Bex3	opening	0
immat_with_diff_peaks	Bok	closing	2
immat_with_diff_peaks	Bok	opening	0
immat_with_diff_peaks	Btg2	closing	1
immat_with_diff_peaks	Btg2	opening	0
immat_with_diff_peaks	Cacng4	closing	7
immat_with_diff_peaks	Cacng4	opening	0
immat_with_diff_peaks	Calu	closing	1
immat_with_diff_peaks	Calu	opening	0
immat_with_diff_peaks	Car8	closing	2
immat_with_diff_peaks	Car8	opening	1
immat_with_diff_peaks	Ccnd1	closing	3
immat_with_diff_peaks	Ccnd1	opening	0
immat_with_diff_peaks	Ccnd2	closing	8
immat_with_diff_peaks	Ccnd2	opening	0
immat_with_diff_peaks	Ccne2	closing	1
immat_with_diff_peaks	Ccne2	opening	1
immat_with_diff_peaks	Cd9	closing	3
immat_with_diff_peaks	Cd9	opening	0
immat_with_diff_peaks	Cdca7	closing	0
immat_with_diff_peaks	Cdca7	opening	1
immat_with_diff_peaks	Cdk6	closing	6
immat_with_diff_peaks	Cdk6	opening	0
immat_with_diff_peaks	Cdkn3	closing	1
immat_with_diff_peaks	Cdkn3	opening	0
immat_with_diff_peaks	Cdo1	closing	1
immat_with_diff_peaks	Cdo1	opening	0
immat_with_diff_peaks	Cenpf	closing	2
immat_with_diff_peaks	Cenpf	opening	2
immat_with_diff_peaks	Cenpu	closing	0
immat_with_diff_peaks	Cenpu	opening	1
immat_with_diff_peaks	Cenpw	closing	1
immat_with_diff_peaks	Cenpw	opening	1
immat_with_diff_peaks	Ckap4	closing	1
immat_with_diff_peaks	Ckap4	opening	2
immat_with_diff_peaks	Clic1	closing	1
immat_with_diff_peaks	Clic1	opening	0
immat_with_diff_peaks	Cmc2	closing	1
immat_with_diff_peaks	Cmc2	opening	0
immat_with_diff_peaks	Cox7a2l	closing	1
immat_with_diff_peaks	Cox7a2l	opening	1
immat_with_diff_peaks	Cpxm1	closing	1
immat_with_diff_peaks	Cpxm1	opening	0
immat_with_diff_peaks	Csrp2	closing	2
immat_with_diff_peaks	Csrp2	opening	0
immat_with_diff_peaks	Ctnnbip1	closing	0
immat_with_diff_peaks	Ctnnbip1	opening	1
immat_with_diff_peaks	Ctsc	closing	2
immat_with_diff_peaks	Ctsc	opening	0
immat_with_diff_peaks	Dbi	closing	1
immat_with_diff_peaks	Dbi	opening	0
immat_with_diff_peaks	Dpysl3	closing	5
immat_with_diff_peaks	Dpysl3	opening	0
immat_with_diff_peaks	Dynlt1f	closing	1
immat_with_diff_peaks	Dynlt1f	opening	0
immat_with_diff_peaks	E2f8	closing	3
immat_with_diff_peaks	E2f8	opening	1
immat_with_diff_peaks	Eef1a1	closing	1
immat_with_diff_peaks	Eef1a1	opening	0
immat_with_diff_peaks	Eepd1	closing	2
immat_with_diff_peaks	Eepd1	opening	1
immat_with_diff_peaks	Egr1	closing	3
immat_with_diff_peaks	Egr1	opening	0
immat_with_diff_peaks	Eif3f	closing	2
immat_with_diff_peaks	Eif3f	opening	0
immat_with_diff_peaks	Eldr	closing	1
immat_with_diff_peaks	Eldr	opening	0
immat_with_diff_peaks	Emid1	closing	2
immat_with_diff_peaks	Emid1	opening	0
immat_with_diff_peaks	Eml4	closing	5
immat_with_diff_peaks	Eml4	opening	0
immat_with_diff_peaks	Emp1	closing	4
immat_with_diff_peaks	Emp1	opening	0
immat_with_diff_peaks	Erh	closing	0
immat_with_diff_peaks	Erh	opening	2
immat_with_diff_peaks	Etv4	closing	4
immat_with_diff_peaks	Etv4	opening	0
immat_with_diff_peaks	Fabp5	closing	0
immat_with_diff_peaks	Fabp5	opening	3
immat_with_diff_peaks	Fam110a	closing	3
immat_with_diff_peaks	Fam110a	opening	0
immat_with_diff_peaks	Fam111a	closing	1
immat_with_diff_peaks	Fam111a	opening	1
immat_with_diff_peaks	Fam210b	closing	1
immat_with_diff_peaks	Fam210b	opening	0
immat_with_diff_peaks	Fam3c	closing	1
immat_with_diff_peaks	Fam3c	opening	0
immat_with_diff_peaks	Fbl	closing	1
immat_with_diff_peaks	Fbl	opening	0
immat_with_diff_peaks	Fbln2	closing	3
immat_with_diff_peaks	Fbln2	opening	2
immat_with_diff_peaks	Fgfbp3	closing	1
immat_with_diff_peaks	Fgfbp3	opening	0
immat_with_diff_peaks	Fnbp1l	closing	4
immat_with_diff_peaks	Fnbp1l	opening	1
immat_with_diff_peaks	Fos	closing	7
immat_with_diff_peaks	Fos	opening	1
immat_with_diff_peaks	Fxyd6	closing	2
immat_with_diff_peaks	Fxyd6	opening	0
immat_with_diff_peaks	Gap43	closing	2
immat_with_diff_peaks	Gap43	opening	0
immat_with_diff_peaks	Gas2l3	closing	2
immat_with_diff_peaks	Gas2l3	opening	0
immat_with_diff_peaks	Gins2	closing	3
immat_with_diff_peaks	Gins2	opening	11
immat_with_diff_peaks	Gjc1	closing	4
immat_with_diff_peaks	Gjc1	opening	0
immat_with_diff_peaks	Glrx5	closing	1
immat_with_diff_peaks	Glrx5	opening	0
immat_with_diff_peaks	Gm13889	closing	0
immat_with_diff_peaks	Gm13889	opening	1
immat_with_diff_peaks	Gm17750	closing	1
immat_with_diff_peaks	Gm17750	opening	2
immat_with_diff_peaks	Gmnn	closing	1
immat_with_diff_peaks	Gmnn	opening	1
immat_with_diff_peaks	Golm1	closing	1
immat_with_diff_peaks	Golm1	opening	0
immat_with_diff_peaks	Gtse1	closing	0
immat_with_diff_peaks	Gtse1	opening	1
immat_with_diff_peaks	Haus4	closing	2
immat_with_diff_peaks	Haus4	opening	1
immat_with_diff_peaks	Hectd2	closing	1
immat_with_diff_peaks	Hectd2	opening	0
immat_with_diff_peaks	Hells	closing	1
immat_with_diff_peaks	Hells	opening	0
immat_with_diff_peaks	Hes1	closing	7
immat_with_diff_peaks	Hes1	opening	0
immat_with_diff_peaks	Hjurp	closing	0
immat_with_diff_peaks	Hjurp	opening	3
immat_with_diff_peaks	Hmgcs1	closing	1
immat_with_diff_peaks	Hmgcs1	opening	0
immat_with_diff_peaks	Hnrnpa3	closing	4
immat_with_diff_peaks	Hnrnpa3	opening	0
immat_with_diff_peaks	Id1	closing	2
immat_with_diff_peaks	Id1	opening	0
immat_with_diff_peaks	Id3	closing	1
immat_with_diff_peaks	Id3	opening	3
immat_with_diff_peaks	Ier2	closing	3
immat_with_diff_peaks	Ier2	opening	2
immat_with_diff_peaks	Igfbp3	closing	1
immat_with_diff_peaks	Igfbp3	opening	1
immat_with_diff_peaks	Igfbp4	closing	1
immat_with_diff_peaks	Igfbp4	opening	0
immat_with_diff_peaks	Ipo5	closing	1
immat_with_diff_peaks	Ipo5	opening	2
immat_with_diff_peaks	Itgb1	closing	1
immat_with_diff_peaks	Itgb1	opening	2
immat_with_diff_peaks	Jun	closing	4
immat_with_diff_peaks	Jun	opening	2
immat_with_diff_peaks	Kcnmb4	closing	1
immat_with_diff_peaks	Kcnmb4	opening	0
immat_with_diff_peaks	Kif11	closing	0
immat_with_diff_peaks	Kif11	opening	2
immat_with_diff_peaks	Klf10	closing	3
immat_with_diff_peaks	Klf10	opening	0
immat_with_diff_peaks	Klhl23	closing	1
immat_with_diff_peaks	Klhl23	opening	0
immat_with_diff_peaks	Knop1	closing	0
immat_with_diff_peaks	Knop1	opening	2
immat_with_diff_peaks	Kpna2	closing	0
immat_with_diff_peaks	Kpna2	opening	1
immat_with_diff_peaks	Limd2	closing	1
immat_with_diff_peaks	Limd2	opening	0
immat_with_diff_peaks	Lims1	closing	2
immat_with_diff_peaks	Lims1	opening	0
immat_with_diff_peaks	Lmnb1	closing	5
immat_with_diff_peaks	Lmnb1	opening	0
immat_with_diff_peaks	Lpcat1	closing	3
immat_with_diff_peaks	Lpcat1	opening	0
immat_with_diff_peaks	Lsm5	closing	2
immat_with_diff_peaks	Lsm5	opening	0
immat_with_diff_peaks	Lxn	closing	1
immat_with_diff_peaks	Lxn	opening	0
immat_with_diff_peaks	Maged1	closing	1
immat_with_diff_peaks	Maged1	opening	0
immat_with_diff_peaks	Mapre1	closing	0
immat_with_diff_peaks	Mapre1	opening	1
immat_with_diff_peaks	Marcks	closing	3
immat_with_diff_peaks	Marcks	opening	1
immat_with_diff_peaks	Marcksl1	closing	1
immat_with_diff_peaks	Marcksl1	opening	0
immat_with_diff_peaks	Mcl1	closing	1
immat_with_diff_peaks	Mcl1	opening	0
immat_with_diff_peaks	Mcm3	closing	1
immat_with_diff_peaks	Mcm3	opening	6
immat_with_diff_peaks	Mcm6	closing	4
immat_with_diff_peaks	Mcm6	opening	0
immat_with_diff_peaks	Melk	closing	1
immat_with_diff_peaks	Melk	opening	0
immat_with_diff_peaks	Mest	closing	4
immat_with_diff_peaks	Mest	opening	0
immat_with_diff_peaks	Mfap2	closing	2
immat_with_diff_peaks	Mfap2	opening	0
immat_with_diff_peaks	Mis18a	closing	2
immat_with_diff_peaks	Mis18a	opening	1
immat_with_diff_peaks	Mki67	closing	3
immat_with_diff_peaks	Mki67	opening	0
immat_with_diff_peaks	Mms22l	closing	4
immat_with_diff_peaks	Mms22l	opening	5
immat_with_diff_peaks	Myh10	closing	4
immat_with_diff_peaks	Myh10	opening	0
immat_with_diff_peaks	Nab2	closing	3
immat_with_diff_peaks	Nab2	opening	2
immat_with_diff_peaks	Nap1l1	closing	3
immat_with_diff_peaks	Nap1l1	opening	0
immat_with_diff_peaks	Ncaph	closing	1
immat_with_diff_peaks	Ncaph	opening	0
immat_with_diff_peaks	Nedd4	closing	2
immat_with_diff_peaks	Nedd4	opening	3
immat_with_diff_peaks	Neil3	closing	1
immat_with_diff_peaks	Neil3	opening	0
immat_with_diff_peaks	Nek2	closing	0
immat_with_diff_peaks	Nek2	opening	4
immat_with_diff_peaks	Nes	closing	2
immat_with_diff_peaks	Nes	opening	0
immat_with_diff_peaks	Notch3	closing	1
immat_with_diff_peaks	Notch3	opening	2
immat_with_diff_peaks	Nptx2	closing	2
immat_with_diff_peaks	Nptx2	opening	0
immat_with_diff_peaks	Nrarp	closing	7
immat_with_diff_peaks	Nrarp	opening	0
immat_with_diff_peaks	Nras	closing	3
immat_with_diff_peaks	Nras	opening	0
immat_with_diff_peaks	Nsg1	closing	0
immat_with_diff_peaks	Nsg1	opening	1
immat_with_diff_peaks	Nsmce1	closing	3
immat_with_diff_peaks	Nsmce1	opening	1
immat_with_diff_peaks	Nt5dc2	closing	2
immat_with_diff_peaks	Nt5dc2	opening	0
immat_with_diff_peaks	Nuf2	closing	2
immat_with_diff_peaks	Nuf2	opening	2
immat_with_diff_peaks	Nxt1	closing	1
immat_with_diff_peaks	Nxt1	opening	1
immat_with_diff_peaks	Odc1	closing	1
immat_with_diff_peaks	Odc1	opening	0
immat_with_diff_peaks	Pafah1b3	closing	1
immat_with_diff_peaks	Pafah1b3	opening	0
immat_with_diff_peaks	Pbk	closing	1
immat_with_diff_peaks	Pbk	opening	0
immat_with_diff_peaks	Pclaf	closing	1
immat_with_diff_peaks	Pclaf	opening	0
immat_with_diff_peaks	Pif1	closing	1
immat_with_diff_peaks	Pif1	opening	0
immat_with_diff_peaks	Pimreg	closing	1
immat_with_diff_peaks	Pimreg	opening	2
immat_with_diff_peaks	Plk1	closing	1
immat_with_diff_peaks	Plk1	opening	0
immat_with_diff_peaks	Pmepa1	closing	5
immat_with_diff_peaks	Pmepa1	opening	3
immat_with_diff_peaks	Pola1	closing	1
immat_with_diff_peaks	Pola1	opening	0
immat_with_diff_peaks	Pola2	closing	1
immat_with_diff_peaks	Pola2	opening	0
immat_with_diff_peaks	Pole2	closing	1
immat_with_diff_peaks	Pole2	opening	0
immat_with_diff_peaks	Ppic	closing	1
immat_with_diff_peaks	Ppic	opening	0
immat_with_diff_peaks	Ppih	closing	1
immat_with_diff_peaks	Ppih	opening	0
immat_with_diff_peaks	Ppp1r14c	closing	2
immat_with_diff_peaks	Ppp1r14c	opening	1
immat_with_diff_peaks	Ppp1r1a	closing	3
immat_with_diff_peaks	Ppp1r1a	opening	0
immat_with_diff_peaks	Prim2	closing	1
immat_with_diff_peaks	Prim2	opening	1
immat_with_diff_peaks	Psrc1	closing	2
immat_with_diff_peaks	Psrc1	opening	1
immat_with_diff_peaks	Ptn	closing	4
immat_with_diff_peaks	Ptn	opening	6
immat_with_diff_peaks	Ptp4a2	closing	5
immat_with_diff_peaks	Ptp4a2	opening	1
immat_with_diff_peaks	Ptprz1	closing	2
immat_with_diff_peaks	Ptprz1	opening	3
immat_with_diff_peaks	Rack1	closing	0
immat_with_diff_peaks	Rack1	opening	1
immat_with_diff_peaks	Rad18	closing	0
immat_with_diff_peaks	Rad18	opening	3
immat_with_diff_peaks	Rap2b	closing	2
immat_with_diff_peaks	Rap2b	opening	2
immat_with_diff_peaks	Rcn1	closing	2
immat_with_diff_peaks	Rcn1	opening	0
immat_with_diff_peaks	Rhoc	closing	2
immat_with_diff_peaks	Rhoc	opening	0
immat_with_diff_peaks	Rnf180	closing	0
immat_with_diff_peaks	Rnf180	opening	2
immat_with_diff_peaks	Rpl19	closing	1
immat_with_diff_peaks	Rpl19	opening	0
immat_with_diff_peaks	Rpl29	closing	1
immat_with_diff_peaks	Rpl29	opening	2
immat_with_diff_peaks	Rpl31	closing	0
immat_with_diff_peaks	Rpl31	opening	5
immat_with_diff_peaks	Rpl34	closing	1
immat_with_diff_peaks	Rpl34	opening	1
immat_with_diff_peaks	Rpl37a	closing	1
immat_with_diff_peaks	Rpl37a	opening	0
immat_with_diff_peaks	Rpl38	closing	3
immat_with_diff_peaks	Rpl38	opening	2
immat_with_diff_peaks	Rplp1	closing	2
immat_with_diff_peaks	Rplp1	opening	1
immat_with_diff_peaks	Rps13	closing	1
immat_with_diff_peaks	Rps13	opening	2
immat_with_diff_peaks	Rps17	closing	2
immat_with_diff_peaks	Rps17	opening	4
immat_with_diff_peaks	Rps27a	closing	0
immat_with_diff_peaks	Rps27a	opening	3
immat_with_diff_peaks	Rps7	closing	1
immat_with_diff_peaks	Rps7	opening	0
immat_with_diff_peaks	Rrm1	closing	0
immat_with_diff_peaks	Rrm1	opening	2
immat_with_diff_peaks	Rtn1	closing	3
immat_with_diff_peaks	Rtn1	opening	0
immat_with_diff_peaks	Rtraf	closing	1
immat_with_diff_peaks	Rtraf	opening	1
immat_with_diff_peaks	Sae1	closing	0
immat_with_diff_peaks	Sae1	opening	1
immat_with_diff_peaks	Sall3	closing	4
immat_with_diff_peaks	Sall3	opening	2
immat_with_diff_peaks	Selenoh	closing	1
immat_with_diff_peaks	Selenoh	opening	0
immat_with_diff_peaks	Sema6a	closing	8
immat_with_diff_peaks	Sema6a	opening	0
immat_with_diff_peaks	Slc38a2	closing	6
immat_with_diff_peaks	Slc38a2	opening	2
immat_with_diff_peaks	Slfn9	closing	1
immat_with_diff_peaks	Slfn9	opening	0
immat_with_diff_peaks	Snrpd1	closing	0
immat_with_diff_peaks	Snrpd1	opening	1
immat_with_diff_peaks	Socs3	closing	7
immat_with_diff_peaks	Socs3	opening	0
immat_with_diff_peaks	Sox4	closing	4
immat_with_diff_peaks	Sox4	opening	0
immat_with_diff_peaks	Sp5	closing	3
immat_with_diff_peaks	Sp5	opening	0
immat_with_diff_peaks	Sparc	closing	3
immat_with_diff_peaks	Sparc	opening	1
immat_with_diff_peaks	Spry1	closing	8
immat_with_diff_peaks	Spry1	opening	2
immat_with_diff_peaks	Srpk1	closing	1
immat_with_diff_peaks	Srpk1	opening	1
immat_with_diff_peaks	Tagln2	closing	1
immat_with_diff_peaks	Tagln2	opening	0
immat_with_diff_peaks	Tbca	closing	0
immat_with_diff_peaks	Tbca	opening	1
immat_with_diff_peaks	Tceal9	closing	1
immat_with_diff_peaks	Tceal9	opening	0
immat_with_diff_peaks	Tcf3	closing	1
immat_with_diff_peaks	Tcf3	opening	0
immat_with_diff_peaks	Tead2	closing	1
immat_with_diff_peaks	Tead2	opening	0
immat_with_diff_peaks	Tgfb2	closing	4
immat_with_diff_peaks	Tgfb2	opening	3
immat_with_diff_peaks	Tmpo	closing	4
immat_with_diff_peaks	Tmpo	opening	0
immat_with_diff_peaks	Tmsb10	closing	2
immat_with_diff_peaks	Tmsb10	opening	0
immat_with_diff_peaks	Tmsb4x	closing	4
immat_with_diff_peaks	Tmsb4x	opening	0
immat_with_diff_peaks	Tnc	closing	3
immat_with_diff_peaks	Tnc	opening	1
immat_with_diff_peaks	Tnfaip8l1	closing	1
immat_with_diff_peaks	Tnfaip8l1	opening	0
immat_with_diff_peaks	Tpbg	closing	3
immat_with_diff_peaks	Tpbg	opening	2
immat_with_diff_peaks	Tpm4	closing	1
immat_with_diff_peaks	Tpm4	opening	0
immat_with_diff_peaks	Trib2	closing	4
immat_with_diff_peaks	Trib2	opening	5
immat_with_diff_peaks	Tspan13	closing	1
immat_with_diff_peaks	Tspan13	opening	0
immat_with_diff_peaks	Tspan5	closing	4
immat_with_diff_peaks	Tspan5	opening	5
immat_with_diff_peaks	Tuba1a	closing	5
immat_with_diff_peaks	Tuba1a	opening	0
immat_with_diff_peaks	Tuba1c	closing	5
immat_with_diff_peaks	Tuba1c	opening	0
immat_with_diff_peaks	Tubb6	closing	2
immat_with_diff_peaks	Tubb6	opening	0
immat_with_diff_peaks	Txn1	closing	1
immat_with_diff_peaks	Txn1	opening	0
immat_with_diff_peaks	Ube2s	closing	1
immat_with_diff_peaks	Ube2s	opening	3
immat_with_diff_peaks	Umps	closing	1
immat_with_diff_peaks	Umps	opening	3
immat_with_diff_peaks	Vcan	closing	0
immat_with_diff_peaks	Vcan	opening	1
immat_with_diff_peaks	Vim	closing	4
immat_with_diff_peaks	Vim	opening	0
immat_with_diff_peaks	Vit	closing	3
immat_with_diff_peaks	Vit	opening	0
immat_with_diff_peaks	Vps37b	closing	3
immat_with_diff_peaks	Vps37b	opening	1
immat_with_diff_peaks	Vrk1	closing	2
immat_with_diff_peaks	Vrk1	opening	1
immat_with_diff_peaks	Wdr89	closing	0
immat_with_diff_peaks	Wdr89	opening	1
immat_with_diff_peaks	Wee1	closing	5
immat_with_diff_peaks	Wee1	opening	1
immat_with_diff_peaks	Ywhah	closing	2
immat_with_diff_peaks	Ywhah	opening	1
immat_with_diff_peaks	Zfp36	closing	4
immat_with_diff_peaks	Zfp36	opening	0
mat_with_diff_peaks	1190005I06Rik	closing	2
mat_with_diff_peaks	1190005I06Rik	opening	12
mat_with_diff_peaks	2900052N01Rik	closing	1
mat_with_diff_peaks	2900052N01Rik	opening	6
mat_with_diff_peaks	4930488L21Rik	closing	0
mat_with_diff_peaks	4930488L21Rik	opening	14
mat_with_diff_peaks	Abr	closing	0
mat_with_diff_peaks	Abr	opening	4
mat_with_diff_peaks	Acat3	closing	0
mat_with_diff_peaks	Acat3	opening	1
mat_with_diff_peaks	Acsl3	closing	0
mat_with_diff_peaks	Acsl3	opening	5
mat_with_diff_peaks	Acsl6	closing	0
mat_with_diff_peaks	Acsl6	opening	4
mat_with_diff_peaks	Add3	closing	1
mat_with_diff_peaks	Add3	opening	7
mat_with_diff_peaks	Agl	closing	0
mat_with_diff_peaks	Agl	opening	1
mat_with_diff_peaks	Ahcyl1	closing	0
mat_with_diff_peaks	Ahcyl1	opening	3
mat_with_diff_peaks	Aifm3	closing	0
mat_with_diff_peaks	Aifm3	opening	1
mat_with_diff_peaks	Aig1	closing	0
mat_with_diff_peaks	Aig1	opening	1
mat_with_diff_peaks	Ank2	closing	1
mat_with_diff_peaks	Ank2	opening	9
mat_with_diff_peaks	Ankrd29	closing	1
mat_with_diff_peaks	Ankrd29	opening	4
mat_with_diff_peaks	Aplp1	closing	0
mat_with_diff_peaks	Aplp1	opening	3
mat_with_diff_peaks	Appl2	closing	0
mat_with_diff_peaks	Appl2	opening	1
mat_with_diff_peaks	Arhgef19	closing	0
mat_with_diff_peaks	Arhgef19	opening	3
mat_with_diff_peaks	Ass1	closing	1
mat_with_diff_peaks	Ass1	opening	1
mat_with_diff_peaks	Atp1a2	closing	0
mat_with_diff_peaks	Atp1a2	opening	1
mat_with_diff_peaks	Btbd17	closing	0
mat_with_diff_peaks	Btbd17	opening	3
mat_with_diff_peaks	Cadm1	closing	3
mat_with_diff_peaks	Cadm1	opening	6
mat_with_diff_peaks	Camk2n1	closing	2
mat_with_diff_peaks	Camk2n1	opening	2
mat_with_diff_peaks	Caskin1	closing	0
mat_with_diff_peaks	Caskin1	opening	1
mat_with_diff_peaks	Chil1	closing	0
mat_with_diff_peaks	Chil1	opening	1
mat_with_diff_peaks	Chst1	closing	3
mat_with_diff_peaks	Chst1	opening	2
mat_with_diff_peaks	Chst10	closing	0
mat_with_diff_peaks	Chst10	opening	4
mat_with_diff_peaks	Chst2	closing	7
mat_with_diff_peaks	Chst2	opening	6
mat_with_diff_peaks	Cldn10	closing	0
mat_with_diff_peaks	Cldn10	opening	2
mat_with_diff_peaks	Clmn	closing	0
mat_with_diff_peaks	Clmn	opening	16
mat_with_diff_peaks	Clu	closing	0
mat_with_diff_peaks	Clu	opening	2
mat_with_diff_peaks	Cmtm5	closing	0
mat_with_diff_peaks	Cmtm5	opening	1
mat_with_diff_peaks	Cnp	closing	0
mat_with_diff_peaks	Cnp	opening	1
mat_with_diff_peaks	Cntfr	closing	2
mat_with_diff_peaks	Cntfr	opening	5
mat_with_diff_peaks	Col11a2	closing	0
mat_with_diff_peaks	Col11a2	opening	1
mat_with_diff_peaks	Cpeb4	closing	0
mat_with_diff_peaks	Cpeb4	opening	4
mat_with_diff_peaks	Crlf3	closing	0
mat_with_diff_peaks	Crlf3	opening	2
mat_with_diff_peaks	Csrp1	closing	1
mat_with_diff_peaks	Csrp1	opening	1
mat_with_diff_peaks	Ctso	closing	0
mat_with_diff_peaks	Ctso	opening	3
mat_with_diff_peaks	Cxcl14	closing	1
mat_with_diff_peaks	Cxcl14	opening	6
mat_with_diff_peaks	Cyp2j6	closing	0
mat_with_diff_peaks	Cyp2j6	opening	1
mat_with_diff_peaks	Cyp2j9	closing	0
mat_with_diff_peaks	Cyp2j9	opening	1
mat_with_diff_peaks	Cyp4f14	closing	0
mat_with_diff_peaks	Cyp4f14	opening	1
mat_with_diff_peaks	Cyp4f15	closing	0
mat_with_diff_peaks	Cyp4f15	opening	3
mat_with_diff_peaks	Cystm1	closing	0
mat_with_diff_peaks	Cystm1	opening	3
mat_with_diff_peaks	Daam2	closing	0
mat_with_diff_peaks	Daam2	opening	4
mat_with_diff_peaks	Dbx2	closing	1
mat_with_diff_peaks	Dbx2	opening	1
mat_with_diff_peaks	Ddhd1	closing	0
mat_with_diff_peaks	Ddhd1	opening	2
mat_with_diff_peaks	Derl1	closing	1
mat_with_diff_peaks	Derl1	opening	4
mat_with_diff_peaks	Dhrs3	closing	1
mat_with_diff_peaks	Dhrs3	opening	6
mat_with_diff_peaks	Dhrs7	closing	0
mat_with_diff_peaks	Dhrs7	opening	1
mat_with_diff_peaks	Dnajb9	closing	1
mat_with_diff_peaks	Dnajb9	opening	1
mat_with_diff_peaks	Dst	closing	0
mat_with_diff_peaks	Dst	opening	4
mat_with_diff_peaks	Dtna	closing	0
mat_with_diff_peaks	Dtna	opening	7
mat_with_diff_peaks	Efemp1	closing	0
mat_with_diff_peaks	Efemp1	opening	3
mat_with_diff_peaks	Elmo2	closing	5
mat_with_diff_peaks	Elmo2	opening	4
mat_with_diff_peaks	Enho	closing	1
mat_with_diff_peaks	Enho	opening	3
mat_with_diff_peaks	Enpp5	closing	0
mat_with_diff_peaks	Enpp5	opening	3
mat_with_diff_peaks	Entpd2	closing	0
mat_with_diff_peaks	Entpd2	opening	1
mat_with_diff_peaks	Ephx1	closing	0
mat_with_diff_peaks	Ephx1	opening	1
mat_with_diff_peaks	Ephx2	closing	0
mat_with_diff_peaks	Ephx2	opening	1
mat_with_diff_peaks	Eps15	closing	0
mat_with_diff_peaks	Eps15	opening	2
mat_with_diff_peaks	Eps8	closing	0
mat_with_diff_peaks	Eps8	opening	4
mat_with_diff_peaks	Eva1a	closing	2
mat_with_diff_peaks	Eva1a	opening	5
mat_with_diff_peaks	Ezr	closing	1
mat_with_diff_peaks	Ezr	opening	2
mat_with_diff_peaks	F3	closing	0
mat_with_diff_peaks	F3	opening	2
mat_with_diff_peaks	Fam107a	closing	0
mat_with_diff_peaks	Fam107a	opening	8
mat_with_diff_peaks	Fam13c	closing	0
mat_with_diff_peaks	Fam13c	opening	1
mat_with_diff_peaks	Fam184a	closing	0
mat_with_diff_peaks	Fam184a	opening	4
mat_with_diff_peaks	Fam20a	closing	0
mat_with_diff_peaks	Fam20a	opening	4
mat_with_diff_peaks	Fbxo2	closing	0
mat_with_diff_peaks	Fbxo2	opening	2
mat_with_diff_peaks	Fezf2	closing	0
mat_with_diff_peaks	Fezf2	opening	3
mat_with_diff_peaks	Fgf1	closing	0
mat_with_diff_peaks	Fgf1	opening	1
mat_with_diff_peaks	Fgfr3	closing	0
mat_with_diff_peaks	Fgfr3	opening	2
mat_with_diff_peaks	Fmn2	closing	0
mat_with_diff_peaks	Fmn2	opening	4
mat_with_diff_peaks	Fnbp1	closing	0
mat_with_diff_peaks	Fnbp1	opening	4
mat_with_diff_peaks	Fxyd1	closing	0
mat_with_diff_peaks	Fxyd1	opening	1
mat_with_diff_peaks	Gabrb1	closing	0
mat_with_diff_peaks	Gabrb1	opening	5
mat_with_diff_peaks	Gas6	closing	1
mat_with_diff_peaks	Gas6	opening	0
mat_with_diff_peaks	Gdf10	closing	1
mat_with_diff_peaks	Gdf10	opening	2
mat_with_diff_peaks	Gja1	closing	4
mat_with_diff_peaks	Gja1	opening	7
mat_with_diff_peaks	Gjb6	closing	2
mat_with_diff_peaks	Gjb6	opening	4
mat_with_diff_peaks	Gk	closing	0
mat_with_diff_peaks	Gk	opening	1
mat_with_diff_peaks	Gldc	closing	1
mat_with_diff_peaks	Gldc	opening	2
mat_with_diff_peaks	Glrb	closing	0
mat_with_diff_peaks	Glrb	opening	2
mat_with_diff_peaks	Glul	closing	0
mat_with_diff_peaks	Glul	opening	6
mat_with_diff_peaks	Gm2115	closing	0
mat_with_diff_peaks	Gm2115	opening	3
mat_with_diff_peaks	Gnao1	closing	0
mat_with_diff_peaks	Gnao1	opening	15
mat_with_diff_peaks	Gpam	closing	2
mat_with_diff_peaks	Gpam	opening	6
mat_with_diff_peaks	Gpc5	closing	0
mat_with_diff_peaks	Gpc5	opening	2
mat_with_diff_peaks	Gpld1	closing	0
mat_with_diff_peaks	Gpld1	opening	1
mat_with_diff_peaks	Gpr37	closing	0
mat_with_diff_peaks	Gpr37	opening	8
mat_with_diff_peaks	Gpr37l1	closing	0
mat_with_diff_peaks	Gpr37l1	opening	4
mat_with_diff_peaks	Gprc5b	closing	0
mat_with_diff_peaks	Gprc5b	opening	13
mat_with_diff_peaks	Gramd3	closing	3
mat_with_diff_peaks	Gramd3	opening	4
mat_with_diff_peaks	Grin2c	closing	0
mat_with_diff_peaks	Grin2c	opening	4
mat_with_diff_peaks	Hacd2	closing	0
mat_with_diff_peaks	Hacd2	opening	2
mat_with_diff_peaks	Hapln1	closing	0
mat_with_diff_peaks	Hapln1	opening	7
mat_with_diff_peaks	Hepacam	closing	0
mat_with_diff_peaks	Hepacam	opening	1
mat_with_diff_peaks	Hivep3	closing	0
mat_with_diff_peaks	Hivep3	opening	14
mat_with_diff_peaks	Hlf	closing	2
mat_with_diff_peaks	Hlf	opening	5
mat_with_diff_peaks	Hopx	closing	1
mat_with_diff_peaks	Hopx	opening	2
mat_with_diff_peaks	Hsd11b1	closing	1
mat_with_diff_peaks	Hsd11b1	opening	3
mat_with_diff_peaks	Htra1	closing	0
mat_with_diff_peaks	Htra1	opening	1
mat_with_diff_peaks	Id4	closing	0
mat_with_diff_peaks	Id4	opening	1
mat_with_diff_peaks	Ifi27	closing	0
mat_with_diff_peaks	Ifi27	opening	1
mat_with_diff_peaks	Igsf11	closing	0
mat_with_diff_peaks	Igsf11	opening	16
mat_with_diff_peaks	Il33	closing	0
mat_with_diff_peaks	Il33	opening	4
mat_with_diff_peaks	Kalrn	closing	0
mat_with_diff_peaks	Kalrn	opening	3
mat_with_diff_peaks	Kcna2	closing	0
mat_with_diff_peaks	Kcna2	opening	3
mat_with_diff_peaks	Kcnk1	closing	0
mat_with_diff_peaks	Kcnk1	opening	6
mat_with_diff_peaks	Kcnn2	closing	0
mat_with_diff_peaks	Kcnn2	opening	9
mat_with_diff_peaks	Kirrel2	closing	0
mat_with_diff_peaks	Kirrel2	opening	3
mat_with_diff_peaks	Lap3	closing	0
mat_with_diff_peaks	Lap3	opening	3
mat_with_diff_peaks	Lgi4	closing	0
mat_with_diff_peaks	Lgi4	opening	1
mat_with_diff_peaks	Lgr4	closing	0
mat_with_diff_peaks	Lgr4	opening	10
mat_with_diff_peaks	Lix1	closing	0
mat_with_diff_peaks	Lix1	opening	3
mat_with_diff_peaks	Lsamp	closing	1
mat_with_diff_peaks	Lsamp	opening	13
mat_with_diff_peaks	Luzp2	closing	0
mat_with_diff_peaks	Luzp2	opening	6
mat_with_diff_peaks	Lypd6	closing	0
mat_with_diff_peaks	Lypd6	opening	7
mat_with_diff_peaks	Macf1	closing	0
mat_with_diff_peaks	Macf1	opening	1
mat_with_diff_peaks	Maob	closing	0
mat_with_diff_peaks	Maob	opening	1
mat_with_diff_peaks	Mast4	closing	4
mat_with_diff_peaks	Mast4	opening	0
mat_with_diff_peaks	Mbp	closing	0
mat_with_diff_peaks	Mbp	opening	4
mat_with_diff_peaks	Mcur1	closing	0
mat_with_diff_peaks	Mcur1	opening	3
mat_with_diff_peaks	Mertk	closing	0
mat_with_diff_peaks	Mertk	opening	3
mat_with_diff_peaks	Mfap3l	closing	0
mat_with_diff_peaks	Mfap3l	opening	4
mat_with_diff_peaks	Mfn1	closing	0
mat_with_diff_peaks	Mfn1	opening	1
mat_with_diff_peaks	Mgll	closing	0
mat_with_diff_peaks	Mgll	opening	4
mat_with_diff_peaks	Mink1	closing	0
mat_with_diff_peaks	Mink1	opening	1
mat_with_diff_peaks	Mir124-2hg	closing	0
mat_with_diff_peaks	Mir124-2hg	opening	3
mat_with_diff_peaks	Mmgt2	closing	0
mat_with_diff_peaks	Mmgt2	opening	2
mat_with_diff_peaks	Mt1	closing	0
mat_with_diff_peaks	Mt1	opening	5
mat_with_diff_peaks	Mttp	closing	0
mat_with_diff_peaks	Mttp	opening	1
mat_with_diff_peaks	Nat8	closing	0
mat_with_diff_peaks	Nat8	opening	2
mat_with_diff_peaks	Ndp	closing	0
mat_with_diff_peaks	Ndp	opening	2
mat_with_diff_peaks	Ndrg2	closing	0
mat_with_diff_peaks	Ndrg2	opening	1
mat_with_diff_peaks	Neat1	closing	0
mat_with_diff_peaks	Neat1	opening	1
mat_with_diff_peaks	Negr1	closing	0
mat_with_diff_peaks	Negr1	opening	7
mat_with_diff_peaks	Ngef	closing	0
mat_with_diff_peaks	Ngef	opening	4
mat_with_diff_peaks	Nphp3	closing	0
mat_with_diff_peaks	Nphp3	opening	2
mat_with_diff_peaks	Nr1d2	closing	0
mat_with_diff_peaks	Nr1d2	opening	5
mat_with_diff_peaks	Ntrk2	closing	0
mat_with_diff_peaks	Ntrk2	opening	6
mat_with_diff_peaks	Ntsr2	closing	0
mat_with_diff_peaks	Ntsr2	opening	3
mat_with_diff_peaks	Nupr1	closing	0
mat_with_diff_peaks	Nupr1	opening	1
mat_with_diff_peaks	Omg	closing	0
mat_with_diff_peaks	Omg	opening	3
mat_with_diff_peaks	Osbpl1a	closing	0
mat_with_diff_peaks	Osbpl1a	opening	2
mat_with_diff_peaks	P4ha1	closing	1
mat_with_diff_peaks	P4ha1	opening	0
mat_with_diff_peaks	Paqr7	closing	2
mat_with_diff_peaks	Paqr7	opening	2
mat_with_diff_peaks	Pcdh9	closing	0
mat_with_diff_peaks	Pcdh9	opening	9
mat_with_diff_peaks	Pde8b	closing	1
mat_with_diff_peaks	Pde8b	opening	6
mat_with_diff_peaks	Pdk2	closing	0
mat_with_diff_peaks	Pdk2	opening	1
mat_with_diff_peaks	Pdzph1	closing	0
mat_with_diff_peaks	Pdzph1	opening	2
mat_with_diff_peaks	Pfkfb4	closing	1
mat_with_diff_peaks	Pfkfb4	opening	1
mat_with_diff_peaks	Pfkp	closing	1
mat_with_diff_peaks	Pfkp	opening	2
mat_with_diff_peaks	Phactr3	closing	0
mat_with_diff_peaks	Phactr3	opening	16
mat_with_diff_peaks	Phkg1	closing	0
mat_with_diff_peaks	Phkg1	opening	1
mat_with_diff_peaks	Phlpp1	closing	1
mat_with_diff_peaks	Phlpp1	opening	2
mat_with_diff_peaks	Pitpnc1	closing	1
mat_with_diff_peaks	Pitpnc1	opening	4
mat_with_diff_peaks	Pla2g7	closing	0
mat_with_diff_peaks	Pla2g7	opening	2
mat_with_diff_peaks	Plp1	closing	0
mat_with_diff_peaks	Plp1	opening	3
mat_with_diff_peaks	Plpp3	closing	1
mat_with_diff_peaks	Plpp3	opening	3
mat_with_diff_peaks	Pmp22	closing	0
mat_with_diff_peaks	Pmp22	opening	5
mat_with_diff_peaks	Por	closing	0
mat_with_diff_peaks	Por	opening	1
mat_with_diff_peaks	Ppp1r1b	closing	0
mat_with_diff_peaks	Ppp1r1b	opening	3
mat_with_diff_peaks	Ppp1r3g	closing	1
mat_with_diff_peaks	Ppp1r3g	opening	1
mat_with_diff_peaks	Ppp2r3a	closing	0
mat_with_diff_peaks	Ppp2r3a	opening	1
mat_with_diff_peaks	Prdx6	closing	0
mat_with_diff_peaks	Prdx6	opening	2
mat_with_diff_peaks	Prex2	closing	0
mat_with_diff_peaks	Prex2	opening	3
mat_with_diff_peaks	Prnp	closing	0
mat_with_diff_peaks	Prnp	opening	5
mat_with_diff_peaks	Prodh	closing	0
mat_with_diff_peaks	Prodh	opening	2
mat_with_diff_peaks	Pygm	closing	0
mat_with_diff_peaks	Pygm	opening	2
mat_with_diff_peaks	Rarres2	closing	0
mat_with_diff_peaks	Rarres2	opening	1
mat_with_diff_peaks	Rcan2	closing	0
mat_with_diff_peaks	Rcan2	opening	3
mat_with_diff_peaks	Rgs20	closing	0
mat_with_diff_peaks	Rgs20	opening	2
mat_with_diff_peaks	Rida	closing	0
mat_with_diff_peaks	Rida	opening	1
mat_with_diff_peaks	Rnd2	closing	0
mat_with_diff_peaks	Rnd2	opening	2
mat_with_diff_peaks	Rnf13	closing	0
mat_with_diff_peaks	Rnf13	opening	1
mat_with_diff_peaks	Rora	closing	0
mat_with_diff_peaks	Rora	opening	3
mat_with_diff_peaks	Rorb	closing	1
mat_with_diff_peaks	Rorb	opening	2
mat_with_diff_peaks	Rpe65	closing	0
mat_with_diff_peaks	Rpe65	opening	1
mat_with_diff_peaks	S100b	closing	0
mat_with_diff_peaks	S100b	opening	3
mat_with_diff_peaks	S1pr1	closing	1
mat_with_diff_peaks	S1pr1	opening	9
mat_with_diff_peaks	Scara3	closing	0
mat_with_diff_peaks	Scara3	opening	2
mat_with_diff_peaks	Scg3	closing	0
mat_with_diff_peaks	Scg3	opening	2
mat_with_diff_peaks	Sdc4	closing	0
mat_with_diff_peaks	Sdc4	opening	2
mat_with_diff_peaks	Serpinb1a	closing	0
mat_with_diff_peaks	Serpinb1a	opening	3
mat_with_diff_peaks	Sik3	closing	2
mat_with_diff_peaks	Sik3	opening	7
mat_with_diff_peaks	Slc1a2	closing	0
mat_with_diff_peaks	Slc1a2	opening	15
mat_with_diff_peaks	Slc20a1	closing	1
mat_with_diff_peaks	Slc20a1	opening	4
mat_with_diff_peaks	Slc25a33	closing	2
mat_with_diff_peaks	Slc25a33	opening	2
mat_with_diff_peaks	Slc39a12	closing	1
mat_with_diff_peaks	Slc39a12	opening	1
mat_with_diff_peaks	Slc41a1	closing	0
mat_with_diff_peaks	Slc41a1	opening	1
mat_with_diff_peaks	Slc48a1	closing	2
mat_with_diff_peaks	Slc48a1	opening	2
mat_with_diff_peaks	Slc6a1	closing	3
mat_with_diff_peaks	Slc6a1	opening	16
mat_with_diff_peaks	Slc7a10	closing	0
mat_with_diff_peaks	Slc7a10	opening	3
mat_with_diff_peaks	Smim3	closing	0
mat_with_diff_peaks	Smim3	opening	3
mat_with_diff_peaks	Snhg20	closing	2
mat_with_diff_peaks	Snhg20	opening	1
mat_with_diff_peaks	Snx32	closing	0
mat_with_diff_peaks	Snx32	opening	1
mat_with_diff_peaks	Soga3	closing	0
mat_with_diff_peaks	Soga3	opening	1
mat_with_diff_peaks	Sorl1	closing	0
mat_with_diff_peaks	Sorl1	opening	4
mat_with_diff_peaks	Sqstm1	closing	0
mat_with_diff_peaks	Sqstm1	opening	1
mat_with_diff_peaks	St3gal4	closing	0
mat_with_diff_peaks	St3gal4	opening	2
mat_with_diff_peaks	Stxbp3	closing	0
mat_with_diff_peaks	Stxbp3	opening	2
mat_with_diff_peaks	Syne1	closing	3
mat_with_diff_peaks	Syne1	opening	6
mat_with_diff_peaks	Tagln3	closing	0
mat_with_diff_peaks	Tagln3	opening	2
mat_with_diff_peaks	Timp4	closing	2
mat_with_diff_peaks	Timp4	opening	1
mat_with_diff_peaks	Tle4	closing	1
mat_with_diff_peaks	Tle4	opening	8
mat_with_diff_peaks	Tlr3	closing	0
mat_with_diff_peaks	Tlr3	opening	1
mat_with_diff_peaks	Tmcc1	closing	3
mat_with_diff_peaks	Tmcc1	opening	4
mat_with_diff_peaks	Tmem47	closing	0
mat_with_diff_peaks	Tmem47	opening	1
mat_with_diff_peaks	Tnik	closing	1
mat_with_diff_peaks	Tnik	opening	9
mat_with_diff_peaks	Tppp3	closing	0
mat_with_diff_peaks	Tppp3	opening	1
mat_with_diff_peaks	Trpm3	closing	0
mat_with_diff_peaks	Trpm3	opening	12
mat_with_diff_peaks	Ugp2	closing	0
mat_with_diff_peaks	Ugp2	opening	2
mat_with_diff_peaks	Usp53	closing	0
mat_with_diff_peaks	Usp53	opening	3
mat_with_diff_peaks	Usp54	closing	0
mat_with_diff_peaks	Usp54	opening	2
mat_with_diff_peaks	Vegfa	closing	0
mat_with_diff_peaks	Vegfa	opening	5
mat_with_diff_peaks	Vmp1	closing	0
mat_with_diff_peaks	Vmp1	opening	1
mat_with_diff_peaks	Wasf3	closing	0
mat_with_diff_peaks	Wasf3	opening	4
mat_with_diff_peaks	Washc2	closing	0
mat_with_diff_peaks	Washc2	opening	2
mat_with_diff_peaks	Wls	closing	0
mat_with_diff_peaks	Wls	opening	1
mat_with_diff_peaks	Wnk2	closing	0
mat_with_diff_peaks	Wnk2	opening	1
mat_with_diff_peaks	Wscd1	closing	1
mat_with_diff_peaks	Wscd1	opening	7
